# Supplementary material for: Draft de novo transcriptome assembly and proteome characterization of the electric lobe of Tetronarce californica: a molecular tool for the study of cholinergic neurotransmission in the electric organ
Source: BMC Genomics. 2017 Aug 14;18:611. doi: 10.1186/s12864-017-3890-4 (PMC5557070; doi:10.1186/s12864-017-3890-4)
Supplement: Supplementary file 4 — T. californica MetaTranscriptome. Transcripts IDs and their origin. (XLSX 2806 kb) [file 12864_2017_3890_MOESM4_ESM.xlsx]

## Sheet: README
AF04: T. californica MetaTranscriptome. Transcripts IDs and their origin
AF04 contains a total of 74,195 records
Of those, 2,896 records correspond to Assembled T. californica Transcripts Smaller than 200 bp
Of the remaining 71,299 transcripts, 3,857 correspond to GenBank T. californica Transcripts (Post-Synaptic Transcriptome)
The remaining 67,442 records correspond to Assembled T. californica Pre-Synaptic transcripts larger than 200 bp
The records Assembly IDs and their corresponding Transcript IDs is presented (Assembled T. californica Transcripts)
Sheet	Contents
AF04A	AF04 All Transcripts (IDs.Tc.01 – Set01)
AF04B	Assembled T. californica Transcripts Smaller than 200 bp
AF04C	GenBank T. californica Transcripts
AD04D	Assembled T. californica Transcripts

## Sheet: AF04A
Assembly01_TRINITY_DN10000_c0_g1::Assembly01_TRINITY_DN10000_c0_g1_i1::g.56333::m.56333
Assembly01_TRINITY_DN10003_c0_g1::Assembly01_TRINITY_DN10003_c0_g1_i1::g.56513::m.56513
Assembly01_TRINITY_DN10008_c0_g1::Assembly01_TRINITY_DN10008_c0_g1_i1::g.56543::m.56543
Assembly01_TRINITY_DN10010_c0_g1::Assembly01_TRINITY_DN10010_c0_g1_i1::g.56407::m.56407
Assembly01_TRINITY_DN10018_c0_g1::Assembly01_TRINITY_DN10018_c0_g1_i1::g.56426::m.56426
Assembly01_TRINITY_DN1001_c0_g1::Assembly01_TRINITY_DN1001_c0_g1_i1::g.44652::m.44652
Assembly01_TRINITY_DN10022_c0_g1::Assembly01_TRINITY_DN10022_c0_g1_i1::g.56386::m.56386
Assembly01_TRINITY_DN10023_c0_g1::Assembly01_TRINITY_DN10023_c0_g1_i1::g.56451::m.56451
Assembly01_TRINITY_DN10027_c0_g1::Assembly01_TRINITY_DN10027_c0_g1_i1::g.56415::m.56415
Assembly01_TRINITY_DN10027_c1_g1::Assembly01_TRINITY_DN10027_c1_g1_i1::g.56419::m.56419
Assembly01_TRINITY_DN10028_c0_g1::Assembly01_TRINITY_DN10028_c0_g1_i1::g.56413::m.56413
Assembly01_TRINITY_DN10031_c0_g1::Assembly01_TRINITY_DN10031_c0_g1_i1::g.56530::m.56530
Assembly01_TRINITY_DN10033_c0_g1::Assembly01_TRINITY_DN10033_c0_g1_i1::g.56450::m.56450
Assembly01_TRINITY_DN10040_c0_g1::Assembly01_TRINITY_DN10040_c0_g1_i1::g.56499::m.56499
Assembly01_TRINITY_DN10042_c0_g2::Assembly01_TRINITY_DN10042_c0_g2_i1::g.56491::m.56491
Assembly01_TRINITY_DN10043_c0_g1::Assembly01_TRINITY_DN10043_c0_g1_i1::g.56389::m.56389
Assembly01_TRINITY_DN10046_c0_g1::Assembly01_TRINITY_DN10046_c0_g1_i1::g.56546::m.56546
Assembly01_TRINITY_DN10048_c0_g1::Assembly01_TRINITY_DN10048_c0_g1_i1::g.56365::m.56365
Assembly01_TRINITY_DN1004_c1_g1::Assembly01_TRINITY_DN1004_c1_g1_i1::g.44651::m.44651
Assembly01_TRINITY_DN10052_c0_g1::Assembly01_TRINITY_DN10052_c0_g1_i1::g.56341::m.56341
Assembly01_TRINITY_DN10057_c0_g1::Assembly01_TRINITY_DN10057_c0_g1_i1::g.56551::m.56551
Assembly01_TRINITY_DN10059_c0_g2::Assembly01_TRINITY_DN10059_c0_g2_i1::g.56443::m.56443
Assembly01_TRINITY_DN10060_c0_g1::Assembly01_TRINITY_DN10060_c0_g1_i1::g.56457::m.56457
Assembly01_TRINITY_DN10061_c0_g1::Assembly01_TRINITY_DN10061_c0_g1_i1::g.56535::m.56535
Assembly01_TRINITY_DN10063_c0_g1::Assembly01_TRINITY_DN10063_c0_g1_i1::g.56462::m.56462
Assembly01_TRINITY_DN10063_c0_g3::Assembly01_TRINITY_DN10063_c0_g3_i1::g.56465::m.56465
Assembly01_TRINITY_DN10064_c0_g1::Assembly01_TRINITY_DN10064_c0_g1_i1::g.56445::m.56445
Assembly01_TRINITY_DN10064_c0_g2::Assembly01_TRINITY_DN10064_c0_g2_i1::g.56447::m.56447
Assembly01_TRINITY_DN10065_c0_g1::Assembly01_TRINITY_DN10065_c0_g1_i1::g.56428::m.56428
Assembly01_TRINITY_DN10068_c0_g1::Assembly01_TRINITY_DN10068_c0_g1_i1::g.56523::m.56523
Assembly01_TRINITY_DN1006_c0_g1::Assembly01_TRINITY_DN1006_c0_g1_i1::g.44740::m.44740
Assembly01_TRINITY_DN10070_c0_g1::Assembly01_TRINITY_DN10070_c0_g1_i1::g.56521::m.56521
Assembly01_TRINITY_DN10071_c0_g1::Assembly01_TRINITY_DN10071_c0_g1_i1::g.56422::m.56422
Assembly01_TRINITY_DN10073_c0_g1::Assembly01_TRINITY_DN10073_c0_g1_i1::g.56434::m.56434
Assembly01_TRINITY_DN1007_c0_g1::Assembly01_TRINITY_DN1007_c0_g1_i1::g.44673::m.44673
Assembly01_TRINITY_DN1007_c1_g1::Assembly01_TRINITY_DN1007_c1_g1_i1::g.44679::m.44679
Assembly01_TRINITY_DN10080_c0_g1::Assembly01_TRINITY_DN10080_c0_g1_i1::g.56467::m.56467
Assembly01_TRINITY_DN10082_c0_g1::Assembly01_TRINITY_DN10082_c0_g1_i1::g.56355::m.56355
Assembly01_TRINITY_DN10083_c0_g1::Assembly01_TRINITY_DN10083_c0_g1_i1::g.56367::m.56367
Assembly01_TRINITY_DN10083_c0_g2::Assembly01_TRINITY_DN10083_c0_g2_i1::g.56374::m.56374
Assembly01_TRINITY_DN10086_c0_g1::Assembly01_TRINITY_DN10086_c0_g1_i1::g.56375::m.56375
Assembly01_TRINITY_DN10090_c0_g1::Assembly01_TRINITY_DN10090_c0_g1_i1::g.56358::m.56358
Assembly01_TRINITY_DN10090_c1_g1::Assembly01_TRINITY_DN10090_c1_g1_i1::g.56361::m.56361
Assembly01_TRINITY_DN10092_c0_g1::Assembly01_TRINITY_DN10092_c0_g1_i1::g.56539::m.56539
Assembly01_TRINITY_DN10094_c0_g1::Assembly01_TRINITY_DN10094_c0_g1_i1::g.56403::m.56403
Assembly01_TRINITY_DN10097_c0_g1::Assembly01_TRINITY_DN10097_c0_g1_i1::g.56442::m.56442
Assembly01_TRINITY_DN1009_c0_g1::Assembly01_TRINITY_DN1009_c0_g1_i1::g.44753::m.44753
Assembly01_TRINITY_DN10101_c0_g2::Assembly01_TRINITY_DN10101_c0_g2_i1::g.2329::m.2329
Assembly01_TRINITY_DN10103_c0_g1::Assembly01_TRINITY_DN10103_c0_g1_i1::g.2398::m.2398
Assembly01_TRINITY_DN10103_c0_g2::Assembly01_TRINITY_DN10103_c0_g2_i1::g.2401::m.2401
Assembly01_TRINITY_DN10106_c0_g2::Assembly01_TRINITY_DN10106_c0_g2_i1::g.2492::m.2492
Assembly01_TRINITY_DN10107_c0_g1::Assembly01_TRINITY_DN10107_c0_g1_i1::g.2360::m.2360
Assembly01_TRINITY_DN10108_c0_g1::Assembly01_TRINITY_DN10108_c0_g1_i1::g.2457::m.2457
Assembly01_TRINITY_DN10109_c0_g1::Assembly01_TRINITY_DN10109_c0_g1_i1::g.2355::m.2355
Assembly01_TRINITY_DN10112_c0_g1::Assembly01_TRINITY_DN10112_c0_g1_i1::g.2359::m.2359
Assembly01_TRINITY_DN10114_c0_g2::Assembly01_TRINITY_DN10114_c0_g2_i1::g.2337::m.2337
Assembly01_TRINITY_DN10116_c0_g1::Assembly01_TRINITY_DN10116_c0_g1_i1::g.2295::m.2295
Assembly01_TRINITY_DN10117_c0_g1::Assembly01_TRINITY_DN10117_c0_g1_i1::g.2332::m.2332
Assembly01_TRINITY_DN10119_c0_g1::Assembly01_TRINITY_DN10119_c0_g1_i1::g.2283::m.2283
Assembly01_TRINITY_DN10119_c0_g2::Assembly01_TRINITY_DN10119_c0_g2_i1::g.2288::m.2288
Assembly01_TRINITY_DN1011_c0_g1::Assembly01_TRINITY_DN1011_c0_g1_i1::g.44818::m.44818
Assembly01_TRINITY_DN10121_c0_g1::Assembly01_TRINITY_DN10121_c0_g1_i1::g.2308::m.2308
Assembly01_TRINITY_DN10122_c0_g1::Assembly01_TRINITY_DN10122_c0_g1_i1::g.2305::m.2305
Assembly01_TRINITY_DN10124_c0_g1::Assembly01_TRINITY_DN10124_c0_g1_i1::g.2324::m.2324
Assembly01_TRINITY_DN10125_c0_g1::Assembly01_TRINITY_DN10125_c0_g1_i1::g.2425::m.2425
Assembly01_TRINITY_DN10128_c0_g1::Assembly01_TRINITY_DN10128_c0_g1_i1::g.2298::m.2298
Assembly01_TRINITY_DN10130_c0_g1::Assembly01_TRINITY_DN10130_c0_g1_i1::g.2266::m.2266
Assembly01_TRINITY_DN10132_c0_g1::Assembly01_TRINITY_DN10132_c0_g1_i1::g.2304::m.2304
Assembly01_TRINITY_DN10133_c0_g2::Assembly01_TRINITY_DN10133_c0_g2_i1::g.2391::m.2391
Assembly01_TRINITY_DN10134_c0_g1::Assembly01_TRINITY_DN10134_c0_g1_i1::g.2292::m.2292
Assembly01_TRINITY_DN10135_c0_g1::Assembly01_TRINITY_DN10135_c0_g1_i1::g.2381::m.2381
Assembly01_TRINITY_DN10136_c0_g1::Assembly01_TRINITY_DN10136_c0_g1_i1::g.2327::m.2327
Assembly01_TRINITY_DN10137_c0_g1::Assembly01_TRINITY_DN10137_c0_g1_i1::g.2414::m.2414
Assembly01_TRINITY_DN1013_c0_g1::Assembly01_TRINITY_DN1013_c0_g1_i1::g.44671::m.44671
Assembly01_TRINITY_DN10141_c0_g1::Assembly01_TRINITY_DN10141_c0_g1_i1::g.2445::m.2445
Assembly01_TRINITY_DN10143_c0_g1::Assembly01_TRINITY_DN10143_c0_g1_i1::g.2280::m.2280
Assembly01_TRINITY_DN10146_c0_g1::Assembly01_TRINITY_DN10146_c0_g1_i1::g.2346::m.2346
Assembly01_TRINITY_DN10149_c0_g1::Assembly01_TRINITY_DN10149_c0_g1_i1::g.2368::m.2368
Assembly01_TRINITY_DN10149_c0_g2::Assembly01_TRINITY_DN10149_c0_g2_i1::g.2373::m.2373
Assembly01_TRINITY_DN10151_c0_g1::Assembly01_TRINITY_DN10151_c0_g1_i1::g.2383::m.2383
Assembly01_TRINITY_DN10152_c0_g1::Assembly01_TRINITY_DN10152_c0_g1_i1::g.2317::m.2317
Assembly01_TRINITY_DN10153_c0_g1::Assembly01_TRINITY_DN10153_c0_g1_i1::g.2479::m.2479
Assembly01_TRINITY_DN10154_c0_g1::Assembly01_TRINITY_DN10154_c0_g1_i1::g.2436::m.2436
Assembly01_TRINITY_DN10154_c0_g2::Assembly01_TRINITY_DN10154_c0_g2_i1::g.2440::m.2440
Assembly01_TRINITY_DN10160_c0_g1::Assembly01_TRINITY_DN10160_c0_g1_i1::g.2465::m.2465
Assembly01_TRINITY_DN10162_c0_g2::Assembly01_TRINITY_DN10162_c0_g2_i1::g.2352::m.2352
Assembly01_TRINITY_DN10165_c0_g1::Assembly01_TRINITY_DN10165_c0_g1_i1::g.2356::m.2356
Assembly01_TRINITY_DN10165_c1_g1::Assembly01_TRINITY_DN10165_c1_g1_i1::g.2357::m.2357
Assembly01_TRINITY_DN10166_c0_g1::Assembly01_TRINITY_DN10166_c0_g1_i1::g.2259::m.2259
Assembly01_TRINITY_DN10166_c0_g2::Assembly01_TRINITY_DN10166_c0_g2_i1::g.2263::m.2263
Assembly01_TRINITY_DN1016_c0_g1::Assembly01_TRINITY_DN1016_c0_g1_i1::g.44739::m.44739
Assembly01_TRINITY_DN10173_c0_g1::Assembly01_TRINITY_DN10173_c0_g1_i1::g.2270::m.2270
Assembly01_TRINITY_DN10173_c0_g2::Assembly01_TRINITY_DN10173_c0_g2_i1::g.2276::m.2276
Assembly01_TRINITY_DN10174_c0_g1::Assembly01_TRINITY_DN10174_c0_g1_i1::g.2339::m.2339
Assembly01_TRINITY_DN10174_c0_g2::Assembly01_TRINITY_DN10174_c0_g2_i1::g.2341::m.2341
Assembly01_TRINITY_DN10175_c0_g1::Assembly01_TRINITY_DN10175_c0_g1_i1::g.2459::m.2459
Assembly01_TRINITY_DN10177_c0_g1::Assembly01_TRINITY_DN10177_c0_g1_i1::g.2384::m.2384
Assembly01_TRINITY_DN10178_c0_g1::Assembly01_TRINITY_DN10178_c0_g1_i1::g.2495::m.2495
Assembly01_TRINITY_DN1017_c0_g1::Assembly01_TRINITY_DN1017_c0_g1_i1::g.44694::m.44694
Assembly01_TRINITY_DN10184_c0_g1::Assembly01_TRINITY_DN10184_c0_g1_i1::g.2444::m.2444
Assembly01_TRINITY_DN10186_c0_g1::Assembly01_TRINITY_DN10186_c0_g1_i1::g.2310::m.2310
Assembly01_TRINITY_DN10191_c0_g1::Assembly01_TRINITY_DN10191_c0_g1_i1::g.2423::m.2423
Assembly01_TRINITY_DN10193_c0_g1::Assembly01_TRINITY_DN10193_c0_g1_i1::g.2363::m.2363
Assembly01_TRINITY_DN10199_c0_g2::Assembly01_TRINITY_DN10199_c0_g2_i1::g.2394::m.2394
Assembly01_TRINITY_DN1019_c0_g1::Assembly01_TRINITY_DN1019_c0_g1_i1::g.44658::m.44658
Assembly01_TRINITY_DN1019_c0_g2::Assembly01_TRINITY_DN1019_c0_g2_i1::g.44662::m.44662
Assembly01_TRINITY_DN10200_c0_g1::Assembly01_TRINITY_DN10200_c0_g1_i1::g.217964::m.217964
Assembly01_TRINITY_DN10203_c0_g1::Assembly01_TRINITY_DN10203_c0_g1_i1::g.217963::m.217963
Assembly01_TRINITY_DN10206_c0_g1::Assembly01_TRINITY_DN10206_c0_g1_i1::g.218036::m.218036
Assembly01_TRINITY_DN1020_c0_g1::Assembly01_TRINITY_DN1020_c0_g1_i1::g.44828::m.44828
Assembly01_TRINITY_DN10213_c0_g1::Assembly01_TRINITY_DN10213_c0_g1_i1::g.217965::m.217965
Assembly01_TRINITY_DN1021_c0_g1::Assembly01_TRINITY_DN1021_c0_g1_i1::g.44647::m.44647
Assembly01_TRINITY_DN10222_c0_g1::Assembly01_TRINITY_DN10222_c0_g1_i1::g.217987::m.217987
Assembly01_TRINITY_DN10222_c0_g2::Assembly01_TRINITY_DN10222_c0_g2_i1::g.217989::m.217989
Assembly01_TRINITY_DN10224_c0_g1::Assembly01_TRINITY_DN10224_c0_g1_i1::g.217977::m.217977
Assembly01_TRINITY_DN10226_c0_g1::Assembly01_TRINITY_DN10226_c0_g1_i1::g.218018::m.218018
Assembly01_TRINITY_DN10226_c0_g2::Assembly01_TRINITY_DN10226_c0_g2_i1::g.218020::m.218020
Assembly01_TRINITY_DN10231_c0_g1::Assembly01_TRINITY_DN10231_c0_g1_i1::g.218005::m.218005
Assembly01_TRINITY_DN10234_c0_g1::Assembly01_TRINITY_DN10234_c0_g1_i1::g.218013::m.218013
Assembly01_TRINITY_DN10234_c1_g1::Assembly01_TRINITY_DN10234_c1_g1_i1::g.218015::m.218015
Assembly01_TRINITY_DN10235_c0_g1::Assembly01_TRINITY_DN10235_c0_g1_i1::g.217978::m.217978
Assembly01_TRINITY_DN10243_c0_g1::Assembly01_TRINITY_DN10243_c0_g1_i1::g.218038::m.218038
Assembly01_TRINITY_DN10252_c0_g1::Assembly01_TRINITY_DN10252_c0_g1_i1::g.218023::m.218023
Assembly01_TRINITY_DN10252_c0_g2::Assembly01_TRINITY_DN10252_c0_g2_i1::g.218025::m.218025
Assembly01_TRINITY_DN10265_c0_g1::Assembly01_TRINITY_DN10265_c0_g1_i1::g.218017::m.218017
Assembly01_TRINITY_DN10269_c0_g1::Assembly01_TRINITY_DN10269_c0_g1_i1::g.218011::m.218011
Assembly01_TRINITY_DN1026_c0_g1::Assembly01_TRINITY_DN1026_c0_g1_i1::g.44682::m.44682
Assembly01_TRINITY_DN10273_c0_g2::Assembly01_TRINITY_DN10273_c0_g2_i1::g.217971::m.217971
Assembly01_TRINITY_DN10276_c0_g1::Assembly01_TRINITY_DN10276_c0_g1_i1::g.217981::m.217981
Assembly01_TRINITY_DN10278_c0_g1::Assembly01_TRINITY_DN10278_c0_g1_i1::g.218000::m.218000
Assembly01_TRINITY_DN10284_c0_g1::Assembly01_TRINITY_DN10284_c0_g1_i1::g.218029::m.218029
Assembly01_TRINITY_DN10286_c0_g1::Assembly01_TRINITY_DN10286_c0_g1_i1::g.217973::m.217973
Assembly01_TRINITY_DN10287_c0_g1::Assembly01_TRINITY_DN10287_c0_g1_i1::g.218027::m.218027
Assembly01_TRINITY_DN10291_c0_g1::Assembly01_TRINITY_DN10291_c0_g1_i1::g.217967::m.217967
Assembly01_TRINITY_DN10298_c0_g1::Assembly01_TRINITY_DN10298_c0_g1_i1::g.217985::m.217985
Assembly01_TRINITY_DN1029_c0_g1::Assembly01_TRINITY_DN1029_c0_g1_i1::g.44820::m.44820
Assembly01_TRINITY_DN10300_c0_g1::Assembly01_TRINITY_DN10300_c0_g1_i1::g.17766::m.17766
Assembly01_TRINITY_DN10307_c0_g1::Assembly01_TRINITY_DN10307_c0_g1_i1::g.17833::m.17833
Assembly01_TRINITY_DN10307_c0_g2::Assembly01_TRINITY_DN10307_c0_g2_i1::g.17835::m.17835
Assembly01_TRINITY_DN10308_c0_g1::Assembly01_TRINITY_DN10308_c0_g1_i1::g.17829::m.17829
Assembly01_TRINITY_DN1030_c0_g1::Assembly01_TRINITY_DN1030_c0_g1_i1::g.44800::m.44800
Assembly01_TRINITY_DN10318_c0_g1::Assembly01_TRINITY_DN10318_c0_g1_i1::g.17812::m.17812
Assembly01_TRINITY_DN10323_c0_g1::Assembly01_TRINITY_DN10323_c0_g1_i1::g.17827::m.17827
Assembly01_TRINITY_DN10327_c0_g1::Assembly01_TRINITY_DN10327_c0_g1_i1::g.17775::m.17775
Assembly01_TRINITY_DN1032_c0_g1::Assembly01_TRINITY_DN1032_c0_g1_i1::g.44712::m.44712
Assembly01_TRINITY_DN10333_c0_g1::Assembly01_TRINITY_DN10333_c0_g1_i1::g.17810::m.17810
Assembly01_TRINITY_DN10338_c0_g1::Assembly01_TRINITY_DN10338_c0_g1_i1::g.17772::m.17772
Assembly01_TRINITY_DN10341_c0_g1::Assembly01_TRINITY_DN10341_c0_g1_i1::g.17797::m.17797
Assembly01_TRINITY_DN10345_c0_g1::Assembly01_TRINITY_DN10345_c0_g1_i1::g.17764::m.17764
Assembly01_TRINITY_DN10357_c0_g1::Assembly01_TRINITY_DN10357_c0_g1_i1::g.17841::m.17841
Assembly01_TRINITY_DN1035_c0_g1::Assembly01_TRINITY_DN1035_c0_g1_i1::g.44683::m.44683
Assembly01_TRINITY_DN10363_c0_g1::Assembly01_TRINITY_DN10363_c0_g1_i1::g.17771::m.17771
Assembly01_TRINITY_DN10369_c1_g1::Assembly01_TRINITY_DN10369_c1_g1_i1::g.17820::m.17820
Assembly01_TRINITY_DN10370_c0_g1::Assembly01_TRINITY_DN10370_c0_g1_i1::g.17777::m.17777
Assembly01_TRINITY_DN10370_c0_g2::Assembly01_TRINITY_DN10370_c0_g2_i1::g.17781::m.17781
Assembly01_TRINITY_DN10374_c0_g1::Assembly01_TRINITY_DN10374_c0_g1_i1::g.17801::m.17801
Assembly01_TRINITY_DN10375_c0_g1::Assembly01_TRINITY_DN10375_c0_g1_i1::g.17826::m.17826
Assembly01_TRINITY_DN10393_c0_g1::Assembly01_TRINITY_DN10393_c0_g1_i1::g.17757::m.17757
Assembly01_TRINITY_DN10393_c1_g1::Assembly01_TRINITY_DN10393_c1_g1_i1::g.17760::m.17760
Assembly01_TRINITY_DN1039_c0_g1::Assembly01_TRINITY_DN1039_c0_g1_i1::g.44781::m.44781
Assembly01_TRINITY_DN1039_c1_g1::Assembly01_TRINITY_DN1039_c1_g1_i1::g.44784::m.44784
Assembly01_TRINITY_DN10405_c0_g1::Assembly01_TRINITY_DN10405_c0_g1_i1::g.58940::m.58940
Assembly01_TRINITY_DN10423_c0_g1::Assembly01_TRINITY_DN10423_c0_g1_i1::g.58935::m.58935
Assembly01_TRINITY_DN10424_c0_g1::Assembly01_TRINITY_DN10424_c0_g1_i1::g.58945::m.58945
Assembly01_TRINITY_DN10426_c0_g2::Assembly01_TRINITY_DN10426_c0_g2_i1::g.58894::m.58894
Assembly01_TRINITY_DN10434_c0_g2::Assembly01_TRINITY_DN10434_c0_g2_i1::g.58967::m.58967
Assembly01_TRINITY_DN10443_c0_g1::Assembly01_TRINITY_DN10443_c0_g1_i1::g.58956::m.58956
Assembly01_TRINITY_DN10444_c0_g1::Assembly01_TRINITY_DN10444_c0_g1_i1::g.58920::m.58920
Assembly01_TRINITY_DN1044_c0_g1::Assembly01_TRINITY_DN1044_c0_g1_i1::g.44788::m.44788
Assembly01_TRINITY_DN10453_c0_g1::Assembly01_TRINITY_DN10453_c0_g1_i1::g.58949::m.58949
Assembly01_TRINITY_DN10455_c0_g1::Assembly01_TRINITY_DN10455_c0_g1_i1::g.58918::m.58918
Assembly01_TRINITY_DN1045_c0_g1::Assembly01_TRINITY_DN1045_c0_g1_i1::g.44750::m.44750
Assembly01_TRINITY_DN1046_c0_g2::Assembly01_TRINITY_DN1046_c0_g2_i1::g.44768::m.44768
Assembly01_TRINITY_DN10471_c0_g1::Assembly01_TRINITY_DN10471_c0_g1_i1::g.58884::m.58884
Assembly01_TRINITY_DN10473_c0_g1::Assembly01_TRINITY_DN10473_c0_g1_i1::g.58924::m.58924
Assembly01_TRINITY_DN10475_c0_g2::Assembly01_TRINITY_DN10475_c0_g2_i1::g.58947::m.58947
Assembly01_TRINITY_DN10480_c0_g1::Assembly01_TRINITY_DN10480_c0_g1_i1::g.58938::m.58938
Assembly01_TRINITY_DN10486_c0_g1::Assembly01_TRINITY_DN10486_c0_g1_i1::g.58954::m.58954
Assembly01_TRINITY_DN10488_c0_g2::Assembly01_TRINITY_DN10488_c0_g2_i1::g.58911::m.58911
Assembly01_TRINITY_DN10489_c0_g1::Assembly01_TRINITY_DN10489_c0_g1_i1::g.58928::m.58928
Assembly01_TRINITY_DN1048_c0_g2::Assembly01_TRINITY_DN1048_c0_g2_i1::g.44736::m.44736
Assembly01_TRINITY_DN10492_c0_g1::Assembly01_TRINITY_DN10492_c0_g1_i1::g.58897::m.58897
Assembly01_TRINITY_DN10494_c0_g1::Assembly01_TRINITY_DN10494_c0_g1_i1::g.58899::m.58899
Assembly01_TRINITY_DN10496_c0_g1::Assembly01_TRINITY_DN10496_c0_g1_i1::g.58958::m.58958
Assembly01_TRINITY_DN10498_c0_g1::Assembly01_TRINITY_DN10498_c0_g1_i1::g.58932::m.58932
Assembly01_TRINITY_DN104_c0_g1::Assembly01_TRINITY_DN104_c0_g1_i1::g.165120::m.165120
Assembly01_TRINITY_DN10500_c0_g1::Assembly01_TRINITY_DN10500_c0_g1_i1::g.96290::m.96290
Assembly01_TRINITY_DN10507_c0_g1::Assembly01_TRINITY_DN10507_c0_g1_i1::g.96277::m.96277
Assembly01_TRINITY_DN10517_c0_g1::Assembly01_TRINITY_DN10517_c0_g1_i1::g.96296::m.96296
Assembly01_TRINITY_DN10517_c0_g2::Assembly01_TRINITY_DN10517_c0_g2_i1::g.96300::m.96300
Assembly01_TRINITY_DN10518_c0_g1::Assembly01_TRINITY_DN10518_c0_g1_i1::g.96322::m.96322
Assembly01_TRINITY_DN1051_c0_g1::Assembly01_TRINITY_DN1051_c0_g1_i1::g.44717::m.44717
Assembly01_TRINITY_DN10523_c0_g1::Assembly01_TRINITY_DN10523_c0_g1_i1::g.96282::m.96282
Assembly01_TRINITY_DN10524_c0_g1::Assembly01_TRINITY_DN10524_c0_g1_i1::g.96325::m.96325
Assembly01_TRINITY_DN1052_c0_g1::Assembly01_TRINITY_DN1052_c0_g1_i1::g.44688::m.44688
Assembly01_TRINITY_DN1052_c0_g2::Assembly01_TRINITY_DN1052_c0_g2_i1::g.44691::m.44691
Assembly01_TRINITY_DN10539_c0_g1::Assembly01_TRINITY_DN10539_c0_g1_i1::g.96246::m.96246
Assembly01_TRINITY_DN1053_c0_g1::Assembly01_TRINITY_DN1053_c0_g1_i1::g.44725::m.44725
Assembly01_TRINITY_DN1053_c0_g2::Assembly01_TRINITY_DN1053_c0_g2_i1::g.44732::m.44732
Assembly01_TRINITY_DN10541_c0_g1::Assembly01_TRINITY_DN10541_c0_g1_i1::g.96319::m.96319
Assembly01_TRINITY_DN10544_c0_g1::Assembly01_TRINITY_DN10544_c0_g1_i1::g.96331::m.96331
Assembly01_TRINITY_DN10547_c0_g1::Assembly01_TRINITY_DN10547_c0_g1_i1::g.96247::m.96247
Assembly01_TRINITY_DN1054_c0_g1::Assembly01_TRINITY_DN1054_c0_g1_i1::g.44708::m.44708
Assembly01_TRINITY_DN10552_c0_g1::Assembly01_TRINITY_DN10552_c0_g1_i1::g.96341::m.96341
Assembly01_TRINITY_DN10556_c0_g1::Assembly01_TRINITY_DN10556_c0_g1_i1::g.96309::m.96309
Assembly01_TRINITY_DN10558_c0_g1::Assembly01_TRINITY_DN10558_c0_g1_i1::g.96259::m.96259
Assembly01_TRINITY_DN10561_c0_g1::Assembly01_TRINITY_DN10561_c0_g1_i1::g.96327::m.96327
Assembly01_TRINITY_DN10565_c0_g1::Assembly01_TRINITY_DN10565_c0_g1_i1::g.96281::m.96281
Assembly01_TRINITY_DN10566_c0_g2::Assembly01_TRINITY_DN10566_c0_g2_i1::g.96304::m.96304
Assembly01_TRINITY_DN10567_c0_g1::Assembly01_TRINITY_DN10567_c0_g1_i1::g.96262::m.96262
Assembly01_TRINITY_DN10567_c0_g2::Assembly01_TRINITY_DN10567_c0_g2_i1::g.96265::m.96265
Assembly01_TRINITY_DN10569_c0_g1::Assembly01_TRINITY_DN10569_c0_g1_i1::g.96268::m.96268
Assembly01_TRINITY_DN10583_c0_g1::Assembly01_TRINITY_DN10583_c0_g1_i1::g.96328::m.96328
Assembly01_TRINITY_DN10586_c0_g1::Assembly01_TRINITY_DN10586_c0_g1_i1::g.96249::m.96249
Assembly01_TRINITY_DN10588_c0_g1::Assembly01_TRINITY_DN10588_c0_g1_i1::g.96316::m.96316
Assembly01_TRINITY_DN10593_c0_g1::Assembly01_TRINITY_DN10593_c0_g1_i1::g.96312::m.96312
Assembly01_TRINITY_DN10594_c0_g1::Assembly01_TRINITY_DN10594_c0_g1_i1::g.96270::m.96270
Assembly01_TRINITY_DN1059_c0_g1::Assembly01_TRINITY_DN1059_c0_g1_i1::g.44703::m.44703
Assembly01_TRINITY_DN105_c0_g1::Assembly01_TRINITY_DN105_c0_g1_i1::g.165128::m.165128
Assembly01_TRINITY_DN105_c0_g2::Assembly01_TRINITY_DN105_c0_g2_i1::g.165133::m.165133
Assembly01_TRINITY_DN10601_c0_g1::Assembly01_TRINITY_DN10601_c0_g1_i1::g.61926::m.61926
Assembly01_TRINITY_DN10606_c0_g1::Assembly01_TRINITY_DN10606_c0_g1_i1::g.61947::m.61947
Assembly01_TRINITY_DN1060_c0_g1::Assembly01_TRINITY_DN1060_c0_g1_i1::g.44654::m.44654
Assembly01_TRINITY_DN10617_c0_g1::Assembly01_TRINITY_DN10617_c0_g1_i1::g.61918::m.61918
Assembly01_TRINITY_DN10618_c0_g1::Assembly01_TRINITY_DN10618_c0_g1_i1::g.61886::m.61886
Assembly01_TRINITY_DN1061_c0_g1::Assembly01_TRINITY_DN1061_c0_g1_i1::g.44791::m.44791
Assembly01_TRINITY_DN10622_c0_g1::Assembly01_TRINITY_DN10622_c0_g1_i1::g.61903::m.61903
Assembly01_TRINITY_DN10626_c0_g1::Assembly01_TRINITY_DN10626_c0_g1_i1::g.61951::m.61951
Assembly01_TRINITY_DN10627_c0_g1::Assembly01_TRINITY_DN10627_c0_g1_i1::g.61912::m.61912
Assembly01_TRINITY_DN10628_c0_g1::Assembly01_TRINITY_DN10628_c0_g1_i1::g.61972::m.61972
Assembly01_TRINITY_DN10628_c0_g2::Assembly01_TRINITY_DN10628_c0_g2_i1::g.61973::m.61973
Assembly01_TRINITY_DN10634_c0_g1::Assembly01_TRINITY_DN10634_c0_g1_i1::g.61922::m.61922
Assembly01_TRINITY_DN10635_c0_g1::Assembly01_TRINITY_DN10635_c0_g1_i1::g.61986::m.61986
Assembly01_TRINITY_DN10637_c0_g1::Assembly01_TRINITY_DN10637_c0_g1_i1::g.61887::m.61887
Assembly01_TRINITY_DN1063_c0_g1::Assembly01_TRINITY_DN1063_c0_g1_i1::g.44807::m.44807
Assembly01_TRINITY_DN10643_c0_g1::Assembly01_TRINITY_DN10643_c0_g1_i1::g.61882::m.61882
Assembly01_TRINITY_DN10644_c0_g1::Assembly01_TRINITY_DN10644_c0_g1_i1::g.61893::m.61893
Assembly01_TRINITY_DN10649_c0_g1::Assembly01_TRINITY_DN10649_c0_g1_i1::g.61984::m.61984
Assembly01_TRINITY_DN1064_c0_g1::Assembly01_TRINITY_DN1064_c0_g1_i1::g.44668::m.44668
Assembly01_TRINITY_DN10650_c0_g1::Assembly01_TRINITY_DN10650_c0_g1_i1::g.61929::m.61929
Assembly01_TRINITY_DN10655_c0_g1::Assembly01_TRINITY_DN10655_c0_g1_i1::g.61894::m.61894
Assembly01_TRINITY_DN1066_c0_g1::Assembly01_TRINITY_DN1066_c0_g1_i1::g.44701::m.44701
Assembly01_TRINITY_DN10670_c0_g1::Assembly01_TRINITY_DN10670_c0_g1_i1::g.61925::m.61925
Assembly01_TRINITY_DN10671_c0_g2::Assembly01_TRINITY_DN10671_c0_g2_i1::g.61964::m.61964
Assembly01_TRINITY_DN10673_c0_g1::Assembly01_TRINITY_DN10673_c0_g1_i1::g.61975::m.61975
Assembly01_TRINITY_DN10673_c0_g2::Assembly01_TRINITY_DN10673_c0_g2_i1::g.61977::m.61977
Assembly01_TRINITY_DN10674_c0_g1::Assembly01_TRINITY_DN10674_c0_g1_i1::g.61941::m.61941
Assembly01_TRINITY_DN10676_c0_g1::Assembly01_TRINITY_DN10676_c0_g1_i1::g.61994::m.61994
Assembly01_TRINITY_DN10684_c0_g1::Assembly01_TRINITY_DN10684_c0_g1_i1::g.61957::m.61957
Assembly01_TRINITY_DN10686_c0_g1::Assembly01_TRINITY_DN10686_c0_g1_i1::g.61983::m.61983
Assembly01_TRINITY_DN10689_c0_g1::Assembly01_TRINITY_DN10689_c0_g1_i1::g.61970::m.61970
Assembly01_TRINITY_DN10695_c0_g1::Assembly01_TRINITY_DN10695_c0_g1_i1::g.61935::m.61935
Assembly01_TRINITY_DN10695_c1_g1::Assembly01_TRINITY_DN10695_c1_g1_i1::g.61939::m.61939
Assembly01_TRINITY_DN10697_c0_g1::Assembly01_TRINITY_DN10697_c0_g1_i1::g.61959::m.61959
Assembly01_TRINITY_DN10697_c1_g1::Assembly01_TRINITY_DN10697_c1_g1_i1::g.61961::m.61961
Assembly01_TRINITY_DN10698_c0_g1::Assembly01_TRINITY_DN10698_c0_g1_i1::g.61914::m.61914
Assembly01_TRINITY_DN10699_c0_g1::Assembly01_TRINITY_DN10699_c0_g1_i1::g.61904::m.61904
Assembly01_TRINITY_DN10704_c0_g1::Assembly01_TRINITY_DN10704_c0_g1_i1::g.128431::m.128431
Assembly01_TRINITY_DN10713_c0_g1::Assembly01_TRINITY_DN10713_c0_g1_i1::g.128451::m.128451
Assembly01_TRINITY_DN10718_c0_g1::Assembly01_TRINITY_DN10718_c0_g1_i1::g.128450::m.128450
Assembly01_TRINITY_DN10719_c0_g1::Assembly01_TRINITY_DN10719_c0_g1_i1::g.128385::m.128385
Assembly01_TRINITY_DN10722_c0_g1::Assembly01_TRINITY_DN10722_c0_g1_i1::g.128423::m.128423
Assembly01_TRINITY_DN10728_c0_g1::Assembly01_TRINITY_DN10728_c0_g1_i1::g.128424::m.128424
Assembly01_TRINITY_DN10728_c0_g2::Assembly01_TRINITY_DN10728_c0_g2_i1::g.128425::m.128425
Assembly01_TRINITY_DN10728_c0_g3::Assembly01_TRINITY_DN10728_c0_g3_i1::g.128426::m.128426
Assembly01_TRINITY_DN1072_c0_g1::Assembly01_TRINITY_DN1072_c0_g1_i1::g.44795::m.44795
Assembly01_TRINITY_DN10730_c0_g1::Assembly01_TRINITY_DN10730_c0_g1_i1::g.128406::m.128406
Assembly01_TRINITY_DN10732_c0_g1::Assembly01_TRINITY_DN10732_c0_g1_i1::g.128419::m.128419
Assembly01_TRINITY_DN1073_c0_g1::Assembly01_TRINITY_DN1073_c0_g1_i1::g.44798::m.44798
Assembly01_TRINITY_DN10740_c0_g1::Assembly01_TRINITY_DN10740_c0_g1_i1::g.128410::m.128410
Assembly01_TRINITY_DN10741_c0_g1::Assembly01_TRINITY_DN10741_c0_g1_i1::g.128413::m.128413
Assembly01_TRINITY_DN10741_c0_g1::Assembly01_TRINITY_DN10741_c0_g1_i2::g.128415::m.128415
Assembly01_TRINITY_DN10745_c0_g1::Assembly01_TRINITY_DN10745_c0_g1_i1::g.128383::m.128383
Assembly01_TRINITY_DN10748_c0_g1::Assembly01_TRINITY_DN10748_c0_g1_i1::g.128389::m.128389
Assembly01_TRINITY_DN10750_c0_g1::Assembly01_TRINITY_DN10750_c0_g1_i1::g.128387::m.128387
Assembly01_TRINITY_DN10757_c0_g1::Assembly01_TRINITY_DN10757_c0_g1_i1::g.128405::m.128405
Assembly01_TRINITY_DN10758_c0_g1::Assembly01_TRINITY_DN10758_c0_g1_i1::g.128434::m.128434
Assembly01_TRINITY_DN10759_c0_g2::Assembly01_TRINITY_DN10759_c0_g2_i1::g.128448::m.128448
Assembly01_TRINITY_DN10760_c0_g1::Assembly01_TRINITY_DN10760_c0_g1_i1::g.128388::m.128388
Assembly01_TRINITY_DN10771_c0_g1::Assembly01_TRINITY_DN10771_c0_g1_i1::g.128444::m.128444
Assembly01_TRINITY_DN10776_c0_g1::Assembly01_TRINITY_DN10776_c0_g1_i1::g.128436::m.128436
Assembly01_TRINITY_DN1077_c0_g1::Assembly01_TRINITY_DN1077_c0_g1_i1::g.44762::m.44762
Assembly01_TRINITY_DN10785_c0_g1::Assembly01_TRINITY_DN10785_c0_g1_i1::g.128421::m.128421
Assembly01_TRINITY_DN10792_c0_g1::Assembly01_TRINITY_DN10792_c0_g1_i1::g.128438::m.128438
Assembly01_TRINITY_DN10792_c0_g2::Assembly01_TRINITY_DN10792_c0_g2_i1::g.128441::m.128441
Assembly01_TRINITY_DN10795_c0_g1::Assembly01_TRINITY_DN10795_c0_g1_i1::g.128393::m.128393
Assembly01_TRINITY_DN10795_c1_g1::Assembly01_TRINITY_DN10795_c1_g1_i1::g.128395::m.128395
Assembly01_TRINITY_DN10796_c0_g1::Assembly01_TRINITY_DN10796_c0_g1_i1::g.128384::m.128384
Assembly01_TRINITY_DN10797_c0_g1::Assembly01_TRINITY_DN10797_c0_g1_i1::g.128402::m.128402
Assembly01_TRINITY_DN1079_c0_g1::Assembly01_TRINITY_DN1079_c0_g1_i1::g.44706::m.44706
Assembly01_TRINITY_DN10800_c0_g1::Assembly01_TRINITY_DN10800_c0_g1_i1::g.94336::m.94336
Assembly01_TRINITY_DN10807_c0_g1::Assembly01_TRINITY_DN10807_c0_g1_i1::g.94340::m.94340
Assembly01_TRINITY_DN10808_c0_g1::Assembly01_TRINITY_DN10808_c0_g1_i1::g.94345::m.94345
Assembly01_TRINITY_DN10817_c0_g1::Assembly01_TRINITY_DN10817_c0_g1_i1::g.94401::m.94401
Assembly01_TRINITY_DN10821_c0_g1::Assembly01_TRINITY_DN10821_c0_g1_i1::g.94292::m.94292
Assembly01_TRINITY_DN10823_c0_g1::Assembly01_TRINITY_DN10823_c0_g1_i1::g.94404::m.94404
Assembly01_TRINITY_DN10826_c0_g2::Assembly01_TRINITY_DN10826_c0_g2_i1::g.94407::m.94407
Assembly01_TRINITY_DN10828_c0_g1::Assembly01_TRINITY_DN10828_c0_g1_i1::g.94328::m.94328
Assembly01_TRINITY_DN10829_c0_g1::Assembly01_TRINITY_DN10829_c0_g1_i1::g.94419::m.94419
Assembly01_TRINITY_DN10834_c0_g1::Assembly01_TRINITY_DN10834_c0_g1_i1::g.94295::m.94295
Assembly01_TRINITY_DN10837_c0_g1::Assembly01_TRINITY_DN10837_c0_g1_i1::g.94357::m.94357
Assembly01_TRINITY_DN10839_c0_g1::Assembly01_TRINITY_DN10839_c0_g1_i1::g.94389::m.94389
Assembly01_TRINITY_DN10839_c0_g2::Assembly01_TRINITY_DN10839_c0_g2_i1::g.94390::m.94390
Assembly01_TRINITY_DN1083_c0_g1::Assembly01_TRINITY_DN1083_c0_g1_i1::g.44656::m.44656
Assembly01_TRINITY_DN10843_c0_g1::Assembly01_TRINITY_DN10843_c0_g1_i1::g.94358::m.94358
Assembly01_TRINITY_DN10843_c0_g2::Assembly01_TRINITY_DN10843_c0_g2_i1::g.94361::m.94361
Assembly01_TRINITY_DN10845_c0_g1::Assembly01_TRINITY_DN10845_c0_g1_i1::g.94382::m.94382
Assembly01_TRINITY_DN10847_c0_g1::Assembly01_TRINITY_DN10847_c0_g1_i1::g.94313::m.94313
Assembly01_TRINITY_DN10850_c0_g1::Assembly01_TRINITY_DN10850_c0_g1_i1::g.94365::m.94365
Assembly01_TRINITY_DN10852_c0_g1::Assembly01_TRINITY_DN10852_c0_g1_i1::g.94412::m.94412
Assembly01_TRINITY_DN10855_c0_g2::Assembly01_TRINITY_DN10855_c0_g2_i1::g.94352::m.94352
Assembly01_TRINITY_DN10856_c0_g1::Assembly01_TRINITY_DN10856_c0_g1_i1::g.94422::m.94422
Assembly01_TRINITY_DN10856_c0_g2::Assembly01_TRINITY_DN10856_c0_g2_i1::g.94424::m.94424
Assembly01_TRINITY_DN10858_c0_g1::Assembly01_TRINITY_DN10858_c0_g1_i1::g.94324::m.94324
Assembly01_TRINITY_DN1085_c0_g1::Assembly01_TRINITY_DN1085_c0_g1_i1::g.44711::m.44711
Assembly01_TRINITY_DN10861_c0_g1::Assembly01_TRINITY_DN10861_c0_g1_i1::g.94380::m.94380
Assembly01_TRINITY_DN10873_c0_g1::Assembly01_TRINITY_DN10873_c0_g1_i1::g.94378::m.94378
Assembly01_TRINITY_DN10875_c0_g1::Assembly01_TRINITY_DN10875_c0_g1_i1::g.94343::m.94343
Assembly01_TRINITY_DN10876_c0_g1::Assembly01_TRINITY_DN10876_c0_g1_i1::g.94327::m.94327
Assembly01_TRINITY_DN10878_c0_g1::Assembly01_TRINITY_DN10878_c0_g1_i1::g.94397::m.94397
Assembly01_TRINITY_DN10881_c0_g2::Assembly01_TRINITY_DN10881_c0_g2_i1::g.94396::m.94396
Assembly01_TRINITY_DN10883_c0_g1::Assembly01_TRINITY_DN10883_c0_g1_i1::g.94286::m.94286
Assembly01_TRINITY_DN10884_c0_g1::Assembly01_TRINITY_DN10884_c0_g1_i1::g.94298::m.94298
Assembly01_TRINITY_DN10884_c0_g2::Assembly01_TRINITY_DN10884_c0_g2_i1::g.94302::m.94302
Assembly01_TRINITY_DN10885_c0_g1::Assembly01_TRINITY_DN10885_c0_g1_i1::g.94337::m.94337
Assembly01_TRINITY_DN10886_c0_g1::Assembly01_TRINITY_DN10886_c0_g1_i1::g.94282::m.94282
Assembly01_TRINITY_DN10887_c0_g1::Assembly01_TRINITY_DN10887_c0_g1_i1::g.94392::m.94392
Assembly01_TRINITY_DN1088_c0_g1::Assembly01_TRINITY_DN1088_c0_g1_i1::g.44698::m.44698
Assembly01_TRINITY_DN10890_c0_g1::Assembly01_TRINITY_DN10890_c0_g1_i1::g.94369::m.94369
Assembly01_TRINITY_DN10890_c0_g2::Assembly01_TRINITY_DN10890_c0_g2_i1::g.94370::m.94370
Assembly01_TRINITY_DN10891_c0_g1::Assembly01_TRINITY_DN10891_c0_g1_i1::g.94316::m.94316
Assembly01_TRINITY_DN10895_c0_g1::Assembly01_TRINITY_DN10895_c0_g1_i1::g.94410::m.94410
Assembly01_TRINITY_DN1089_c0_g1::Assembly01_TRINITY_DN1089_c0_g1_i1::g.44840::m.44840
Assembly01_TRINITY_DN108_c0_g1::Assembly01_TRINITY_DN108_c0_g1_i1::g.165121::m.165121
Assembly01_TRINITY_DN10902_c0_g1::Assembly01_TRINITY_DN10902_c0_g1_i1::g.78135::m.78135
Assembly01_TRINITY_DN10905_c0_g1::Assembly01_TRINITY_DN10905_c0_g1_i1::g.78102::m.78102
Assembly01_TRINITY_DN10908_c0_g1::Assembly01_TRINITY_DN10908_c0_g1_i1::g.78155::m.78155
Assembly01_TRINITY_DN10910_c0_g1::Assembly01_TRINITY_DN10910_c0_g1_i1::g.78200::m.78200
Assembly01_TRINITY_DN10911_c0_g1::Assembly01_TRINITY_DN10911_c0_g1_i1::g.78059::m.78059
Assembly01_TRINITY_DN10912_c0_g1::Assembly01_TRINITY_DN10912_c0_g1_i1::g.78085::m.78085
Assembly01_TRINITY_DN10914_c0_g1::Assembly01_TRINITY_DN10914_c0_g1_i1::g.78019::m.78019
Assembly01_TRINITY_DN10915_c0_g1::Assembly01_TRINITY_DN10915_c0_g1_i1::g.78098::m.78098
Assembly01_TRINITY_DN10916_c0_g1::Assembly01_TRINITY_DN10916_c0_g1_i1::g.78028::m.78028
Assembly01_TRINITY_DN10918_c0_g1::Assembly01_TRINITY_DN10918_c0_g1_i1::g.78182::m.78182
Assembly01_TRINITY_DN10918_c0_g2::Assembly01_TRINITY_DN10918_c0_g2_i1::g.78183::m.78183
Assembly01_TRINITY_DN10919_c0_g1::Assembly01_TRINITY_DN10919_c0_g1_i1::g.78052::m.78052
Assembly01_TRINITY_DN10919_c0_g2::Assembly01_TRINITY_DN10919_c0_g2_i1::g.78055::m.78055
Assembly01_TRINITY_DN10924_c0_g1::Assembly01_TRINITY_DN10924_c0_g1_i1::g.78040::m.78040
Assembly01_TRINITY_DN10928_c0_g1::Assembly01_TRINITY_DN10928_c0_g1_i2::g.78144::m.78144
Assembly01_TRINITY_DN1092_c0_g1::Assembly01_TRINITY_DN1092_c0_g1_i1::g.44744::m.44744
Assembly01_TRINITY_DN10931_c0_g1::Assembly01_TRINITY_DN10931_c0_g1_i1::g.78108::m.78108
Assembly01_TRINITY_DN10935_c0_g1::Assembly01_TRINITY_DN10935_c0_g1_i1::g.78106::m.78106
Assembly01_TRINITY_DN10936_c0_g1::Assembly01_TRINITY_DN10936_c0_g1_i1::g.78064::m.78064
Assembly01_TRINITY_DN10937_c0_g1::Assembly01_TRINITY_DN10937_c0_g1_i1::g.78104::m.78104
Assembly01_TRINITY_DN10938_c0_g1::Assembly01_TRINITY_DN10938_c0_g1_i1::g.78201::m.78201
Assembly01_TRINITY_DN10939_c0_g1::Assembly01_TRINITY_DN10939_c0_g1_i1::g.78194::m.78194
Assembly01_TRINITY_DN10939_c0_g2::Assembly01_TRINITY_DN10939_c0_g2_i1::g.78196::m.78196
Assembly01_TRINITY_DN1093_c0_g1::Assembly01_TRINITY_DN1093_c0_g1_i1::g.44830::m.44830
Assembly01_TRINITY_DN10940_c0_g1::Assembly01_TRINITY_DN10940_c0_g1_i1::g.78113::m.78113
Assembly01_TRINITY_DN10943_c0_g1::Assembly01_TRINITY_DN10943_c0_g1_i1::g.78116::m.78116
Assembly01_TRINITY_DN10944_c0_g1::Assembly01_TRINITY_DN10944_c0_g1_i1::g.78109::m.78109
Assembly01_TRINITY_DN10945_c0_g1::Assembly01_TRINITY_DN10945_c0_g1_i1::g.78023::m.78023
Assembly01_TRINITY_DN10946_c0_g1::Assembly01_TRINITY_DN10946_c0_g1_i1::g.78083::m.78083
Assembly01_TRINITY_DN10951_c0_g1::Assembly01_TRINITY_DN10951_c0_g1_i1::g.78018::m.78018
Assembly01_TRINITY_DN10952_c0_g1::Assembly01_TRINITY_DN10952_c0_g1_i1::g.78192::m.78192
Assembly01_TRINITY_DN10956_c0_g1::Assembly01_TRINITY_DN10956_c0_g1_i1::g.78140::m.78140
Assembly01_TRINITY_DN10957_c0_g1::Assembly01_TRINITY_DN10957_c0_g1_i1::g.78065::m.78065
Assembly01_TRINITY_DN10958_c0_g1::Assembly01_TRINITY_DN10958_c0_g1_i1::g.78012::m.78012
Assembly01_TRINITY_DN10959_c0_g1::Assembly01_TRINITY_DN10959_c0_g1_i1::g.78032::m.78032
Assembly01_TRINITY_DN10961_c0_g1::Assembly01_TRINITY_DN10961_c0_g1_i1::g.78188::m.78188
Assembly01_TRINITY_DN10962_c0_g1::Assembly01_TRINITY_DN10962_c0_g1_i1::g.78148::m.78148
Assembly01_TRINITY_DN10964_c0_g1::Assembly01_TRINITY_DN10964_c0_g1_i1::g.78210::m.78210
Assembly01_TRINITY_DN10965_c0_g1::Assembly01_TRINITY_DN10965_c0_g1_i1::g.78154::m.78154
Assembly01_TRINITY_DN10969_c0_g1::Assembly01_TRINITY_DN10969_c0_g1_i1::g.78071::m.78071
Assembly01_TRINITY_DN10970_c0_g1::Assembly01_TRINITY_DN10970_c0_g1_i1::g.78096::m.78096
Assembly01_TRINITY_DN10978_c0_g1::Assembly01_TRINITY_DN10978_c0_g1_i1::g.78091::m.78091
Assembly01_TRINITY_DN10984_c0_g1::Assembly01_TRINITY_DN10984_c0_g1_i1::g.78171::m.78171
Assembly01_TRINITY_DN10988_c0_g1::Assembly01_TRINITY_DN10988_c0_g1_i1::g.78034::m.78034
Assembly01_TRINITY_DN10989_c0_g1::Assembly01_TRINITY_DN10989_c0_g1_i1::g.78125::m.78125
Assembly01_TRINITY_DN1098_c0_g1::Assembly01_TRINITY_DN1098_c0_g1_i1::g.44723::m.44723
Assembly01_TRINITY_DN10991_c0_g1::Assembly01_TRINITY_DN10991_c0_g1_i1::g.78184::m.78184
Assembly01_TRINITY_DN10992_c0_g1::Assembly01_TRINITY_DN10992_c0_g1_i1::g.78175::m.78175
Assembly01_TRINITY_DN10997_c0_g1::Assembly01_TRINITY_DN10997_c0_g1_i1::g.78067::m.78067
Assembly01_TRINITY_DN11001_c0_g1::Assembly01_TRINITY_DN11001_c0_g1_i1::g.4178::m.4178
Assembly01_TRINITY_DN11001_c0_g2::Assembly01_TRINITY_DN11001_c0_g2_i1::g.4181::m.4181
Assembly01_TRINITY_DN11002_c0_g1::Assembly01_TRINITY_DN11002_c0_g1_i1::g.4316::m.4316
Assembly01_TRINITY_DN11004_c0_g1::Assembly01_TRINITY_DN11004_c0_g1_i1::g.4184::m.4184
Assembly01_TRINITY_DN11008_c0_g1::Assembly01_TRINITY_DN11008_c0_g1_i1::g.4247::m.4247
Assembly01_TRINITY_DN11009_c0_g1::Assembly01_TRINITY_DN11009_c0_g1_i1::g.4137::m.4137
Assembly01_TRINITY_DN11011_c0_g1::Assembly01_TRINITY_DN11011_c0_g1_i1::g.4272::m.4272
Assembly01_TRINITY_DN11012_c0_g1::Assembly01_TRINITY_DN11012_c0_g1_i1::g.4154::m.4154
Assembly01_TRINITY_DN11014_c0_g1::Assembly01_TRINITY_DN11014_c0_g1_i1::g.4212::m.4212
Assembly01_TRINITY_DN1101_c0_g1::Assembly01_TRINITY_DN1101_c0_g1_i1::g.88852::m.88852
Assembly01_TRINITY_DN11023_c0_g1::Assembly01_TRINITY_DN11023_c0_g1_i1::g.4163::m.4163
Assembly01_TRINITY_DN11025_c0_g1::Assembly01_TRINITY_DN11025_c0_g1_i1::g.4214::m.4214
Assembly01_TRINITY_DN1102_c0_g1::Assembly01_TRINITY_DN1102_c0_g1_i1::g.88820::m.88820
Assembly01_TRINITY_DN11031_c0_g1::Assembly01_TRINITY_DN11031_c0_g1_i1::g.4256::m.4256
Assembly01_TRINITY_DN11031_c0_g2::Assembly01_TRINITY_DN11031_c0_g2_i1::g.4259::m.4259
Assembly01_TRINITY_DN11034_c0_g1::Assembly01_TRINITY_DN11034_c0_g1_i1::g.4262::m.4262
Assembly01_TRINITY_DN11034_c0_g2::Assembly01_TRINITY_DN11034_c0_g2_i1::g.4267::m.4267
Assembly01_TRINITY_DN11036_c0_g1::Assembly01_TRINITY_DN11036_c0_g1_i1::g.4201::m.4201
Assembly01_TRINITY_DN11036_c0_g2::Assembly01_TRINITY_DN11036_c0_g2_i1::g.4205::m.4205
Assembly01_TRINITY_DN11039_c1_g1::Assembly01_TRINITY_DN11039_c1_g1_i1::g.4191::m.4191
Assembly01_TRINITY_DN1103_c0_g2::Assembly01_TRINITY_DN1103_c0_g2_i1::g.88862::m.88862
Assembly01_TRINITY_DN11043_c0_g1::Assembly01_TRINITY_DN11043_c0_g1_i1::g.4133::m.4133
Assembly01_TRINITY_DN11043_c0_g2::Assembly01_TRINITY_DN11043_c0_g2_i1::g.4135::m.4135
Assembly01_TRINITY_DN11046_c0_g1::Assembly01_TRINITY_DN11046_c0_g1_i1::g.4301::m.4301
Assembly01_TRINITY_DN11052_c0_g1::Assembly01_TRINITY_DN11052_c0_g1_i1::g.4192::m.4192
Assembly01_TRINITY_DN11053_c0_g1::Assembly01_TRINITY_DN11053_c0_g1_i1::g.4174::m.4174
Assembly01_TRINITY_DN11054_c0_g1::Assembly01_TRINITY_DN11054_c0_g1_i1::g.4285::m.4285
Assembly01_TRINITY_DN11054_c0_g2::Assembly01_TRINITY_DN11054_c0_g2_i1::g.4287::m.4287
Assembly01_TRINITY_DN11056_c0_g1::Assembly01_TRINITY_DN11056_c0_g1_i1::g.4240::m.4240
Assembly01_TRINITY_DN11057_c0_g1::Assembly01_TRINITY_DN11057_c0_g1_i1::g.4121::m.4121
Assembly01_TRINITY_DN11060_c0_g1::Assembly01_TRINITY_DN11060_c0_g1_i1::g.4291::m.4291
Assembly01_TRINITY_DN11064_c0_g1::Assembly01_TRINITY_DN11064_c0_g1_i1::g.4167::m.4167
Assembly01_TRINITY_DN11068_c0_g1::Assembly01_TRINITY_DN11068_c0_g1_i1::g.4171::m.4171
Assembly01_TRINITY_DN11069_c0_g2::Assembly01_TRINITY_DN11069_c0_g2_i1::g.4310::m.4310
Assembly01_TRINITY_DN1106_c0_g1::Assembly01_TRINITY_DN1106_c0_g1_i1::g.88876::m.88876
Assembly01_TRINITY_DN11071_c0_g1::Assembly01_TRINITY_DN11071_c0_g1_i1::g.4250::m.4250
Assembly01_TRINITY_DN11072_c0_g1::Assembly01_TRINITY_DN11072_c0_g1_i1::g.4128::m.4128
Assembly01_TRINITY_DN11074_c0_g1::Assembly01_TRINITY_DN11074_c0_g1_i1::g.4142::m.4142
Assembly01_TRINITY_DN11075_c0_g1::Assembly01_TRINITY_DN11075_c0_g1_i1::g.4158::m.4158
Assembly01_TRINITY_DN11078_c0_g1::Assembly01_TRINITY_DN11078_c0_g1_i1::g.4245::m.4245
Assembly01_TRINITY_DN1107_c0_g1::Assembly01_TRINITY_DN1107_c0_g1_i1::g.88803::m.88803
Assembly01_TRINITY_DN1107_c0_g2::Assembly01_TRINITY_DN1107_c0_g2_i1::g.88811::m.88811
Assembly01_TRINITY_DN11080_c0_g1::Assembly01_TRINITY_DN11080_c0_g1_i1::g.4249::m.4249
Assembly01_TRINITY_DN11086_c0_g1::Assembly01_TRINITY_DN11086_c0_g1_i1::g.4211::m.4211
Assembly01_TRINITY_DN11088_c0_g1::Assembly01_TRINITY_DN11088_c0_g1_i1::g.4253::m.4253
Assembly01_TRINITY_DN11090_c0_g1::Assembly01_TRINITY_DN11090_c0_g1_i1::g.4130::m.4130
Assembly01_TRINITY_DN11097_c0_g1::Assembly01_TRINITY_DN11097_c0_g1_i1::g.4231::m.4231
Assembly01_TRINITY_DN11101_c0_g1::Assembly01_TRINITY_DN11101_c0_g1_i1::g.131213::m.131213
Assembly01_TRINITY_DN11103_c0_g1::Assembly01_TRINITY_DN11103_c0_g1_i1::g.131242::m.131242
Assembly01_TRINITY_DN11110_c0_g1::Assembly01_TRINITY_DN11110_c0_g1_i1::g.131249::m.131249
Assembly01_TRINITY_DN11111_c0_g2::Assembly01_TRINITY_DN11111_c0_g2_i1::g.131308::m.131308
Assembly01_TRINITY_DN11113_c0_g1::Assembly01_TRINITY_DN11113_c0_g1_i1::g.131283::m.131283
Assembly01_TRINITY_DN11113_c0_g2::Assembly01_TRINITY_DN11113_c0_g2_i1::g.131287::m.131287
Assembly01_TRINITY_DN11119_c0_g1::Assembly01_TRINITY_DN11119_c0_g1_i1::g.131255::m.131255
Assembly01_TRINITY_DN11119_c0_g2::Assembly01_TRINITY_DN11119_c0_g2_i1::g.131260::m.131260
Assembly01_TRINITY_DN11120_c0_g1::Assembly01_TRINITY_DN11120_c0_g1_i1::g.131138::m.131138
Assembly01_TRINITY_DN11129_c0_g1::Assembly01_TRINITY_DN11129_c0_g1_i1::g.131150::m.131150
Assembly01_TRINITY_DN1112_c0_g1::Assembly01_TRINITY_DN1112_c0_g1_i1::g.88840::m.88840
Assembly01_TRINITY_DN11131_c0_g1::Assembly01_TRINITY_DN11131_c0_g1_i1::g.131134::m.131134
Assembly01_TRINITY_DN11136_c0_g1::Assembly01_TRINITY_DN11136_c0_g1_i1::g.131158::m.131158
Assembly01_TRINITY_DN11137_c0_g1::Assembly01_TRINITY_DN11137_c0_g1_i1::g.131266::m.131266
Assembly01_TRINITY_DN11144_c0_g1::Assembly01_TRINITY_DN11144_c0_g1_i1::g.131291::m.131291
Assembly01_TRINITY_DN11147_c0_g1::Assembly01_TRINITY_DN11147_c0_g1_i1::g.131200::m.131200
Assembly01_TRINITY_DN11148_c0_g1::Assembly01_TRINITY_DN11148_c0_g1_i1::g.131173::m.131173
Assembly01_TRINITY_DN1114_c0_g1::Assembly01_TRINITY_DN1114_c0_g1_i1::g.88957::m.88957
Assembly01_TRINITY_DN1114_c0_g1::Assembly01_TRINITY_DN1114_c0_g1_i2::g.88963::m.88963
Assembly01_TRINITY_DN11151_c0_g1::Assembly01_TRINITY_DN11151_c0_g1_i1::g.131182::m.131182
Assembly01_TRINITY_DN11152_c0_g1::Assembly01_TRINITY_DN11152_c0_g1_i1::g.131274::m.131274
Assembly01_TRINITY_DN11153_c0_g1::Assembly01_TRINITY_DN11153_c0_g1_i1::g.131126::m.131126
Assembly01_TRINITY_DN11153_c1_g1::Assembly01_TRINITY_DN11153_c1_g1_i1::g.131129::m.131129
Assembly01_TRINITY_DN11154_c0_g1::Assembly01_TRINITY_DN11154_c0_g1_i1::g.131189::m.131189
Assembly01_TRINITY_DN11155_c0_g1::Assembly01_TRINITY_DN11155_c0_g1_i1::g.131232::m.131232
Assembly01_TRINITY_DN11155_c0_g2::Assembly01_TRINITY_DN11155_c0_g2_i1::g.131238::m.131238
Assembly01_TRINITY_DN11158_c0_g1::Assembly01_TRINITY_DN11158_c0_g1_i1::g.131292::m.131292
Assembly01_TRINITY_DN11159_c0_g1::Assembly01_TRINITY_DN11159_c0_g1_i1::g.131162::m.131162
Assembly01_TRINITY_DN1115_c0_g1::Assembly01_TRINITY_DN1115_c0_g1_i1::g.88855::m.88855
Assembly01_TRINITY_DN11161_c0_g1::Assembly01_TRINITY_DN11161_c0_g1_i1::g.131147::m.131147
Assembly01_TRINITY_DN11165_c0_g1::Assembly01_TRINITY_DN11165_c0_g1_i1::g.131203::m.131203
Assembly01_TRINITY_DN11166_c0_g1::Assembly01_TRINITY_DN11166_c0_g1_i1::g.131165::m.131165
Assembly01_TRINITY_DN11168_c0_g1::Assembly01_TRINITY_DN11168_c0_g1_i1::g.131225::m.131225
Assembly01_TRINITY_DN11168_c0_g2::Assembly01_TRINITY_DN11168_c0_g2_i1::g.131227::m.131227
Assembly01_TRINITY_DN11170_c0_g1::Assembly01_TRINITY_DN11170_c0_g1_i1::g.131142::m.131142
Assembly01_TRINITY_DN11170_c0_g2::Assembly01_TRINITY_DN11170_c0_g2_i1::g.131146::m.131146
Assembly01_TRINITY_DN11172_c0_g1::Assembly01_TRINITY_DN11172_c0_g1_i1::g.131279::m.131279
Assembly01_TRINITY_DN11175_c0_g1::Assembly01_TRINITY_DN11175_c0_g1_i1::g.131224::m.131224
Assembly01_TRINITY_DN11178_c0_g1::Assembly01_TRINITY_DN11178_c0_g1_i1::g.131305::m.131305
Assembly01_TRINITY_DN11179_c0_g1::Assembly01_TRINITY_DN11179_c0_g1_i1::g.131313::m.131313
Assembly01_TRINITY_DN11182_c0_g1::Assembly01_TRINITY_DN11182_c0_g1_i1::g.131229::m.131229
Assembly01_TRINITY_DN11183_c0_g1::Assembly01_TRINITY_DN11183_c0_g1_i1::g.131206::m.131206
Assembly01_TRINITY_DN11185_c0_g1::Assembly01_TRINITY_DN11185_c0_g1_i1::g.131190::m.131190
Assembly01_TRINITY_DN11186_c0_g1::Assembly01_TRINITY_DN11186_c0_g1_i1::g.131166::m.131166
Assembly01_TRINITY_DN11189_c0_g1::Assembly01_TRINITY_DN11189_c0_g1_i1::g.131155::m.131155
Assembly01_TRINITY_DN11190_c0_g1::Assembly01_TRINITY_DN11190_c0_g1_i1::g.131220::m.131220
Assembly01_TRINITY_DN11198_c0_g1::Assembly01_TRINITY_DN11198_c0_g1_i1::g.131275::m.131275
Assembly01_TRINITY_DN1119_c0_g1::Assembly01_TRINITY_DN1119_c0_g1_i1::g.88955::m.88955
Assembly01_TRINITY_DN111_c0_g1::Assembly01_TRINITY_DN111_c0_g1_i1::g.165076::m.165076
Assembly01_TRINITY_DN11200_c0_g1::Assembly01_TRINITY_DN11200_c0_g1_i1::g.79263::m.79263
Assembly01_TRINITY_DN11202_c0_g1::Assembly01_TRINITY_DN11202_c0_g1_i1::g.79131::m.79131
Assembly01_TRINITY_DN11205_c0_g1::Assembly01_TRINITY_DN11205_c0_g1_i1::g.79083::m.79083
Assembly01_TRINITY_DN11206_c0_g1::Assembly01_TRINITY_DN11206_c0_g1_i1::g.79222::m.79222
Assembly01_TRINITY_DN11206_c0_g2::Assembly01_TRINITY_DN11206_c0_g2_i1::g.79230::m.79230
Assembly01_TRINITY_DN11209_c0_g1::Assembly01_TRINITY_DN11209_c0_g1_i1::g.79100::m.79100
Assembly01_TRINITY_DN1120_c0_g1::Assembly01_TRINITY_DN1120_c0_g1_i1::g.88917::m.88917
Assembly01_TRINITY_DN1120_c0_g2::Assembly01_TRINITY_DN1120_c0_g2_i1::g.88920::m.88920
Assembly01_TRINITY_DN11210_c0_g1::Assembly01_TRINITY_DN11210_c0_g1_i1::g.79109::m.79109
Assembly01_TRINITY_DN11211_c0_g1::Assembly01_TRINITY_DN11211_c0_g1_i1::g.79324::m.79324
Assembly01_TRINITY_DN11211_c0_g2::Assembly01_TRINITY_DN11211_c0_g2_i1::g.79331::m.79331
Assembly01_TRINITY_DN11213_c0_g1::Assembly01_TRINITY_DN11213_c0_g1_i1::g.79092::m.79092
Assembly01_TRINITY_DN11214_c0_g1::Assembly01_TRINITY_DN11214_c0_g1_i1::g.79257::m.79257
Assembly01_TRINITY_DN11215_c0_g1::Assembly01_TRINITY_DN11215_c0_g1_i1::g.79144::m.79144
Assembly01_TRINITY_DN11215_c0_g2::Assembly01_TRINITY_DN11215_c0_g2_i1::g.79149::m.79149
Assembly01_TRINITY_DN11217_c0_g1::Assembly01_TRINITY_DN11217_c0_g1_i1::g.79275::m.79275
Assembly01_TRINITY_DN11217_c0_g2::Assembly01_TRINITY_DN11217_c0_g2_i1::g.79277::m.79277
Assembly01_TRINITY_DN11219_c0_g2::Assembly01_TRINITY_DN11219_c0_g2_i1::g.79356::m.79356
Assembly01_TRINITY_DN11220_c0_g1::Assembly01_TRINITY_DN11220_c0_g1_i1::g.79214::m.79214
Assembly01_TRINITY_DN11221_c0_g1::Assembly01_TRINITY_DN11221_c0_g1_i1::g.79152::m.79152
Assembly01_TRINITY_DN11224_c0_g1::Assembly01_TRINITY_DN11224_c0_g1_i1::g.79203::m.79203
Assembly01_TRINITY_DN11225_c0_g1::Assembly01_TRINITY_DN11225_c0_g1_i1::g.79153::m.79153
Assembly01_TRINITY_DN11227_c0_g1::Assembly01_TRINITY_DN11227_c0_g1_i1::g.79306::m.79306
Assembly01_TRINITY_DN1122_c0_g1::Assembly01_TRINITY_DN1122_c0_g1_i1::g.88879::m.88879
Assembly01_TRINITY_DN11232_c0_g1::Assembly01_TRINITY_DN11232_c0_g1_i1::g.79174::m.79174
Assembly01_TRINITY_DN11233_c0_g2::Assembly01_TRINITY_DN11233_c0_g2_i1::g.79265::m.79265
Assembly01_TRINITY_DN11237_c0_g1::Assembly01_TRINITY_DN11237_c0_g1_i1::g.79125::m.79125
Assembly01_TRINITY_DN1123_c0_g1::Assembly01_TRINITY_DN1123_c0_g1_i1::g.88930::m.88930
Assembly01_TRINITY_DN1123_c0_g2::Assembly01_TRINITY_DN1123_c0_g2_i1::g.88934::m.88934
Assembly01_TRINITY_DN1123_c0_g3::Assembly01_TRINITY_DN1123_c0_g3_i1::g.88936::m.88936
Assembly01_TRINITY_DN11242_c0_g1::Assembly01_TRINITY_DN11242_c0_g1_i1::g.79201::m.79201
Assembly01_TRINITY_DN11244_c0_g1::Assembly01_TRINITY_DN11244_c0_g1_i1::g.79274::m.79274
Assembly01_TRINITY_DN11245_c0_g1::Assembly01_TRINITY_DN11245_c0_g1_i1::g.79199::m.79199
Assembly01_TRINITY_DN11249_c0_g2::Assembly01_TRINITY_DN11249_c0_g2_i1::g.79140::m.79140
Assembly01_TRINITY_DN1124_c0_g1::Assembly01_TRINITY_DN1124_c0_g1_i1::g.88973::m.88973
Assembly01_TRINITY_DN11250_c0_g1::Assembly01_TRINITY_DN11250_c0_g1_i1::g.79112::m.79112
Assembly01_TRINITY_DN11250_c0_g2::Assembly01_TRINITY_DN11250_c0_g2_i1::g.79117::m.79117
Assembly01_TRINITY_DN11251_c0_g1::Assembly01_TRINITY_DN11251_c0_g1_i1::g.79101::m.79101
Assembly01_TRINITY_DN11253_c0_g1::Assembly01_TRINITY_DN11253_c0_g1_i1::g.79338::m.79338
Assembly01_TRINITY_DN11253_c0_g2::Assembly01_TRINITY_DN11253_c0_g2_i1::g.79342::m.79342
Assembly01_TRINITY_DN11255_c0_g1::Assembly01_TRINITY_DN11255_c0_g1_i1::g.79197::m.79197
Assembly01_TRINITY_DN11256_c0_g1::Assembly01_TRINITY_DN11256_c0_g1_i1::g.79154::m.79154
Assembly01_TRINITY_DN11258_c0_g1::Assembly01_TRINITY_DN11258_c0_g1_i1::g.79188::m.79188
Assembly01_TRINITY_DN11261_c0_g2::Assembly01_TRINITY_DN11261_c0_g2_i1::g.79107::m.79107
Assembly01_TRINITY_DN11263_c0_g1::Assembly01_TRINITY_DN11263_c0_g1_i1::g.79166::m.79166
Assembly01_TRINITY_DN11263_c1_g1::Assembly01_TRINITY_DN11263_c1_g1_i1::g.79168::m.79168
Assembly01_TRINITY_DN11265_c0_g1::Assembly01_TRINITY_DN11265_c0_g1_i1::g.79252::m.79252
Assembly01_TRINITY_DN11268_c0_g1::Assembly01_TRINITY_DN11268_c0_g1_i1::g.79076::m.79076
Assembly01_TRINITY_DN11269_c0_g1::Assembly01_TRINITY_DN11269_c0_g1_i1::g.79284::m.79284
Assembly01_TRINITY_DN11271_c0_g1::Assembly01_TRINITY_DN11271_c0_g1_i1::g.79132::m.79132
Assembly01_TRINITY_DN11272_c0_g1::Assembly01_TRINITY_DN11272_c0_g1_i1::g.79186::m.79186
Assembly01_TRINITY_DN11273_c0_g1::Assembly01_TRINITY_DN11273_c0_g1_i1::g.79059::m.79059
Assembly01_TRINITY_DN11275_c0_g1::Assembly01_TRINITY_DN11275_c0_g1_i1::g.79121::m.79121
Assembly01_TRINITY_DN11276_c0_g1::Assembly01_TRINITY_DN11276_c0_g1_i1::g.79073::m.79073
Assembly01_TRINITY_DN11286_c0_g1::Assembly01_TRINITY_DN11286_c0_g1_i1::g.79087::m.79087
Assembly01_TRINITY_DN11289_c0_g1::Assembly01_TRINITY_DN11289_c0_g1_i1::g.79310::m.79310
Assembly01_TRINITY_DN11289_c0_g2::Assembly01_TRINITY_DN11289_c0_g2_i1::g.79313::m.79313
Assembly01_TRINITY_DN11290_c0_g1::Assembly01_TRINITY_DN11290_c0_g1_i1::g.79303::m.79303
Assembly01_TRINITY_DN11291_c0_g1::Assembly01_TRINITY_DN11291_c0_g1_i1::g.79316::m.79316
Assembly01_TRINITY_DN11295_c0_g1::Assembly01_TRINITY_DN11295_c0_g1_i1::g.79134::m.79134
Assembly01_TRINITY_DN11303_c0_g1::Assembly01_TRINITY_DN11303_c0_g1_i1::g.135553::m.135553
Assembly01_TRINITY_DN11305_c0_g1::Assembly01_TRINITY_DN11305_c0_g1_i1::g.135573::m.135573
Assembly01_TRINITY_DN11308_c0_g1::Assembly01_TRINITY_DN11308_c0_g1_i1::g.135385::m.135385
Assembly01_TRINITY_DN11308_c0_g2::Assembly01_TRINITY_DN11308_c0_g2_i1::g.135388::m.135388
Assembly01_TRINITY_DN11309_c0_g1::Assembly01_TRINITY_DN11309_c0_g1_i1::g.135515::m.135515
Assembly01_TRINITY_DN11309_c0_g2::Assembly01_TRINITY_DN11309_c0_g2_i1::g.135518::m.135518
Assembly01_TRINITY_DN1130_c0_g1::Assembly01_TRINITY_DN1130_c0_g1_i1::g.88972::m.88972
Assembly01_TRINITY_DN11310_c0_g1::Assembly01_TRINITY_DN11310_c0_g1_i1::g.135641::m.135641
Assembly01_TRINITY_DN11312_c0_g1::Assembly01_TRINITY_DN11312_c0_g1_i1::g.135547::m.135547
Assembly01_TRINITY_DN11314_c0_g1::Assembly01_TRINITY_DN11314_c0_g1_i1::g.135457::m.135457
Assembly01_TRINITY_DN11316_c0_g1::Assembly01_TRINITY_DN11316_c0_g1_i1::g.135608::m.135608
Assembly01_TRINITY_DN11317_c0_g2::Assembly01_TRINITY_DN11317_c0_g2_i1::g.135378::m.135378
Assembly01_TRINITY_DN11319_c0_g1::Assembly01_TRINITY_DN11319_c0_g1_i1::g.135416::m.135416
Assembly01_TRINITY_DN1131_c0_g1::Assembly01_TRINITY_DN1131_c0_g1_i1::g.88882::m.88882
Assembly01_TRINITY_DN11321_c0_g1::Assembly01_TRINITY_DN11321_c0_g1_i1::g.135614::m.135614
Assembly01_TRINITY_DN11322_c0_g2::Assembly01_TRINITY_DN11322_c0_g2_i1::g.135423::m.135423
Assembly01_TRINITY_DN11323_c0_g1::Assembly01_TRINITY_DN11323_c0_g1_i1::g.135549::m.135549
Assembly01_TRINITY_DN11323_c0_g2::Assembly01_TRINITY_DN11323_c0_g2_i1::g.135551::m.135551
Assembly01_TRINITY_DN11327_c0_g1::Assembly01_TRINITY_DN11327_c0_g1_i1::g.135569::m.135569
Assembly01_TRINITY_DN11329_c0_g1::Assembly01_TRINITY_DN11329_c0_g1_i1::g.135593::m.135593
Assembly01_TRINITY_DN11329_c0_g2::Assembly01_TRINITY_DN11329_c0_g2_i1::g.135597::m.135597
Assembly01_TRINITY_DN1132_c0_g1::Assembly01_TRINITY_DN1132_c0_g1_i1::g.88833::m.88833
Assembly01_TRINITY_DN11331_c0_g1::Assembly01_TRINITY_DN11331_c0_g1_i1::g.135412::m.135412
Assembly01_TRINITY_DN11332_c0_g1::Assembly01_TRINITY_DN11332_c0_g1_i1::g.135602::m.135602
Assembly01_TRINITY_DN11332_c0_g2::Assembly01_TRINITY_DN11332_c0_g2_i1::g.135603::m.135603
Assembly01_TRINITY_DN11333_c0_g1::Assembly01_TRINITY_DN11333_c0_g1_i1::g.135419::m.135419
Assembly01_TRINITY_DN11334_c0_g1::Assembly01_TRINITY_DN11334_c0_g1_i1::g.135635::m.135635
Assembly01_TRINITY_DN11336_c0_g1::Assembly01_TRINITY_DN11336_c0_g1_i1::g.135639::m.135639
Assembly01_TRINITY_DN11338_c0_g1::Assembly01_TRINITY_DN11338_c0_g1_i1::g.135660::m.135660
Assembly01_TRINITY_DN11339_c0_g1::Assembly01_TRINITY_DN11339_c0_g1_i1::g.135577::m.135577
Assembly01_TRINITY_DN11339_c0_g2::Assembly01_TRINITY_DN11339_c0_g2_i1::g.135580::m.135580
Assembly01_TRINITY_DN1133_c0_g1::Assembly01_TRINITY_DN1133_c0_g1_i1::g.88798::m.88798
Assembly01_TRINITY_DN1133_c1_g1::Assembly01_TRINITY_DN1133_c1_g1_i1::g.88801::m.88801
Assembly01_TRINITY_DN11341_c0_g1::Assembly01_TRINITY_DN11341_c0_g1_i1::g.135409::m.135409
Assembly01_TRINITY_DN11346_c0_g1::Assembly01_TRINITY_DN11346_c0_g1_i1::g.135485::m.135485
Assembly01_TRINITY_DN11346_c0_g2::Assembly01_TRINITY_DN11346_c0_g2_i1::g.135492::m.135492
Assembly01_TRINITY_DN11347_c0_g1::Assembly01_TRINITY_DN11347_c0_g1_i1::g.135637::m.135637
Assembly01_TRINITY_DN11348_c0_g1::Assembly01_TRINITY_DN11348_c0_g1_i1::g.135447::m.135447
Assembly01_TRINITY_DN11348_c0_g2::Assembly01_TRINITY_DN11348_c0_g2_i1::g.135452::m.135452
Assembly01_TRINITY_DN11349_c0_g1::Assembly01_TRINITY_DN11349_c0_g1_i1::g.135375::m.135375
Assembly01_TRINITY_DN11351_c0_g1::Assembly01_TRINITY_DN11351_c0_g1_i1::g.135483::m.135483
Assembly01_TRINITY_DN11354_c0_g1::Assembly01_TRINITY_DN11354_c0_g1_i1::g.135625::m.135625
Assembly01_TRINITY_DN11355_c0_g2::Assembly01_TRINITY_DN11355_c0_g2_i1::g.135425::m.135425
Assembly01_TRINITY_DN11357_c0_g1::Assembly01_TRINITY_DN11357_c0_g1_i1::g.135591::m.135591
Assembly01_TRINITY_DN11361_c0_g1::Assembly01_TRINITY_DN11361_c0_g1_i1::g.135523::m.135523
Assembly01_TRINITY_DN11364_c0_g1::Assembly01_TRINITY_DN11364_c0_g1_i1::g.135627::m.135627
Assembly01_TRINITY_DN11364_c1_g1::Assembly01_TRINITY_DN11364_c1_g1_i1::g.135629::m.135629
Assembly01_TRINITY_DN11365_c0_g1::Assembly01_TRINITY_DN11365_c0_g1_i1::g.135462::m.135462
Assembly01_TRINITY_DN11365_c0_g2::Assembly01_TRINITY_DN11365_c0_g2_i1::g.135469::m.135469
Assembly01_TRINITY_DN11366_c0_g1::Assembly01_TRINITY_DN11366_c0_g1_i1::g.135658::m.135658
Assembly01_TRINITY_DN11367_c0_g1::Assembly01_TRINITY_DN11367_c0_g1_i1::g.135474::m.135474
Assembly01_TRINITY_DN11370_c0_g1::Assembly01_TRINITY_DN11370_c0_g1_i1::g.135537::m.135537
Assembly01_TRINITY_DN11371_c0_g1::Assembly01_TRINITY_DN11371_c0_g1_i1::g.135476::m.135476
Assembly01_TRINITY_DN11371_c0_g2::Assembly01_TRINITY_DN11371_c0_g2_i1::g.135477::m.135477
Assembly01_TRINITY_DN11375_c0_g1::Assembly01_TRINITY_DN11375_c0_g1_i1::g.135651::m.135651
Assembly01_TRINITY_DN11376_c0_g1::Assembly01_TRINITY_DN11376_c0_g1_i1::g.135600::m.135600
Assembly01_TRINITY_DN11378_c0_g1::Assembly01_TRINITY_DN11378_c0_g1_i1::g.135497::m.135497
Assembly01_TRINITY_DN11379_c0_g1::Assembly01_TRINITY_DN11379_c0_g1_i1::g.135587::m.135587
Assembly01_TRINITY_DN11381_c0_g1::Assembly01_TRINITY_DN11381_c0_g1_i1::g.135421::m.135421
Assembly01_TRINITY_DN11386_c0_g1::Assembly01_TRINITY_DN11386_c0_g1_i1::g.135384::m.135384
Assembly01_TRINITY_DN11388_c0_g2::Assembly01_TRINITY_DN11388_c0_g2_i1::g.135429::m.135429
Assembly01_TRINITY_DN11390_c0_g1::Assembly01_TRINITY_DN11390_c0_g1_i1::g.135583::m.135583
Assembly01_TRINITY_DN11392_c0_g1::Assembly01_TRINITY_DN11392_c0_g1_i1::g.135513::m.135513
Assembly01_TRINITY_DN11397_c0_g1::Assembly01_TRINITY_DN11397_c0_g1_i1::g.135433::m.135433
Assembly01_TRINITY_DN11398_c0_g1::Assembly01_TRINITY_DN11398_c0_g1_i1::g.135631::m.135631
Assembly01_TRINITY_DN11398_c0_g2::Assembly01_TRINITY_DN11398_c0_g2_i1::g.135632::m.135632
Assembly01_TRINITY_DN11401_c0_g1::Assembly01_TRINITY_DN11401_c0_g1_i1::g.191201::m.191201
Assembly01_TRINITY_DN11403_c0_g1::Assembly01_TRINITY_DN11403_c0_g1_i1::g.191139::m.191139
Assembly01_TRINITY_DN11405_c0_g1::Assembly01_TRINITY_DN11405_c0_g1_i1::g.191319::m.191319
Assembly01_TRINITY_DN11407_c0_g1::Assembly01_TRINITY_DN11407_c0_g1_i1::g.191217::m.191217
Assembly01_TRINITY_DN11408_c0_g2::Assembly01_TRINITY_DN11408_c0_g2_i1::g.191300::m.191300
Assembly01_TRINITY_DN11410_c0_g1::Assembly01_TRINITY_DN11410_c0_g1_i1::g.191210::m.191210
Assembly01_TRINITY_DN11416_c0_g2::Assembly01_TRINITY_DN11416_c0_g2_i1::g.191241::m.191241
Assembly01_TRINITY_DN11417_c0_g1::Assembly01_TRINITY_DN11417_c0_g1_i1::g.191181::m.191181
Assembly01_TRINITY_DN11418_c0_g1::Assembly01_TRINITY_DN11418_c0_g1_i1::g.191173::m.191173
Assembly01_TRINITY_DN11418_c0_g2::Assembly01_TRINITY_DN11418_c0_g2_i1::g.191174::m.191174
Assembly01_TRINITY_DN1141_c1_g1::Assembly01_TRINITY_DN1141_c1_g1_i1::g.88929::m.88929
Assembly01_TRINITY_DN11420_c0_g2::Assembly01_TRINITY_DN11420_c0_g2_i1::g.191314::m.191314
Assembly01_TRINITY_DN11421_c0_g1::Assembly01_TRINITY_DN11421_c0_g1_i1::g.191344::m.191344
Assembly01_TRINITY_DN11423_c0_g1::Assembly01_TRINITY_DN11423_c0_g1_i1::g.191129::m.191129
Assembly01_TRINITY_DN11424_c0_g1::Assembly01_TRINITY_DN11424_c0_g1_i1::g.191111::m.191111
Assembly01_TRINITY_DN11425_c0_g1::Assembly01_TRINITY_DN11425_c0_g1_i1::g.191148::m.191148
Assembly01_TRINITY_DN11426_c0_g1::Assembly01_TRINITY_DN11426_c0_g1_i1::g.191162::m.191162
Assembly01_TRINITY_DN11428_c0_g1::Assembly01_TRINITY_DN11428_c0_g1_i1::g.191302::m.191302
Assembly01_TRINITY_DN11432_c0_g1::Assembly01_TRINITY_DN11432_c0_g1_i1::g.191233::m.191233
Assembly01_TRINITY_DN11434_c0_g1::Assembly01_TRINITY_DN11434_c0_g1_i1::g.191109::m.191109
Assembly01_TRINITY_DN11435_c0_g1::Assembly01_TRINITY_DN11435_c0_g1_i1::g.191284::m.191284
Assembly01_TRINITY_DN11435_c0_g2::Assembly01_TRINITY_DN11435_c0_g2_i1::g.191292::m.191292
Assembly01_TRINITY_DN11436_c0_g1::Assembly01_TRINITY_DN11436_c0_g1_i1::g.191333::m.191333
Assembly01_TRINITY_DN11436_c0_g2::Assembly01_TRINITY_DN11436_c0_g2_i1::g.191336::m.191336
Assembly01_TRINITY_DN11439_c0_g1::Assembly01_TRINITY_DN11439_c0_g1_i1::g.191157::m.191157
Assembly01_TRINITY_DN11440_c0_g1::Assembly01_TRINITY_DN11440_c0_g1_i1::g.191229::m.191229
Assembly01_TRINITY_DN11440_c0_g2::Assembly01_TRINITY_DN11440_c0_g2_i1::g.191230::m.191230
Assembly01_TRINITY_DN11441_c0_g1::Assembly01_TRINITY_DN11441_c0_g1_i1::g.191188::m.191188
Assembly01_TRINITY_DN11441_c0_g2::Assembly01_TRINITY_DN11441_c0_g2_i1::g.191189::m.191189
Assembly01_TRINITY_DN11442_c0_g1::Assembly01_TRINITY_DN11442_c0_g1_i1::g.191192::m.191192
Assembly01_TRINITY_DN11446_c0_g1::Assembly01_TRINITY_DN11446_c0_g1_i1::g.191231::m.191231
Assembly01_TRINITY_DN11448_c1_g1::Assembly01_TRINITY_DN11448_c1_g1_i1::g.191134::m.191134
Assembly01_TRINITY_DN11449_c0_g1::Assembly01_TRINITY_DN11449_c0_g1_i1::g.191142::m.191142
Assembly01_TRINITY_DN11450_c0_g1::Assembly01_TRINITY_DN11450_c0_g1_i1::g.191132::m.191132
Assembly01_TRINITY_DN11456_c0_g1::Assembly01_TRINITY_DN11456_c0_g1_i1::g.191387::m.191387
Assembly01_TRINITY_DN11457_c0_g1::Assembly01_TRINITY_DN11457_c0_g1_i1::g.191195::m.191195
Assembly01_TRINITY_DN11458_c0_g1::Assembly01_TRINITY_DN11458_c0_g1_i1::g.191120::m.191120
Assembly01_TRINITY_DN11459_c0_g1::Assembly01_TRINITY_DN11459_c0_g1_i1::g.191376::m.191376
Assembly01_TRINITY_DN1145_c0_g1::Assembly01_TRINITY_DN1145_c0_g1_i1::g.88827::m.88827
Assembly01_TRINITY_DN1145_c1_g1::Assembly01_TRINITY_DN1145_c1_g1_i1::g.88829::m.88829
Assembly01_TRINITY_DN11463_c0_g1::Assembly01_TRINITY_DN11463_c0_g1_i1::g.191280::m.191280
Assembly01_TRINITY_DN11463_c1_g1::Assembly01_TRINITY_DN11463_c1_g1_i1::g.191281::m.191281
Assembly01_TRINITY_DN11464_c0_g1::Assembly01_TRINITY_DN11464_c0_g1_i1::g.191260::m.191260
Assembly01_TRINITY_DN11466_c0_g1::Assembly01_TRINITY_DN11466_c0_g1_i1::g.191259::m.191259
Assembly01_TRINITY_DN11469_c0_g1::Assembly01_TRINITY_DN11469_c0_g1_i1::g.191271::m.191271
Assembly01_TRINITY_DN11470_c0_g1::Assembly01_TRINITY_DN11470_c0_g1_i1::g.191262::m.191262
Assembly01_TRINITY_DN11471_c0_g1::Assembly01_TRINITY_DN11471_c0_g1_i1::g.191377::m.191377
Assembly01_TRINITY_DN11477_c0_g1::Assembly01_TRINITY_DN11477_c0_g1_i1::g.191160::m.191160
Assembly01_TRINITY_DN11479_c0_g1::Assembly01_TRINITY_DN11479_c0_g1_i1::g.191378::m.191378
Assembly01_TRINITY_DN1147_c0_g1::Assembly01_TRINITY_DN1147_c0_g1_i1::g.88901::m.88901
Assembly01_TRINITY_DN11481_c0_g1::Assembly01_TRINITY_DN11481_c0_g1_i1::g.191315::m.191315
Assembly01_TRINITY_DN11485_c0_g1::Assembly01_TRINITY_DN11485_c0_g1_i1::g.191203::m.191203
Assembly01_TRINITY_DN11485_c0_g2::Assembly01_TRINITY_DN11485_c0_g2_i1::g.191206::m.191206
Assembly01_TRINITY_DN11489_c0_g1::Assembly01_TRINITY_DN11489_c0_g1_i1::g.191170::m.191170
Assembly01_TRINITY_DN11492_c0_g1::Assembly01_TRINITY_DN11492_c0_g1_i1::g.191121::m.191121
Assembly01_TRINITY_DN11492_c0_g2::Assembly01_TRINITY_DN11492_c0_g2_i1::g.191125::m.191125
Assembly01_TRINITY_DN11493_c0_g1::Assembly01_TRINITY_DN11493_c0_g1_i1::g.191175::m.191175
Assembly01_TRINITY_DN11493_c1_g1::Assembly01_TRINITY_DN11493_c1_g1_i1::g.191179::m.191179
Assembly01_TRINITY_DN11496_c0_g1::Assembly01_TRINITY_DN11496_c0_g1_i1::g.191236::m.191236
Assembly01_TRINITY_DN11497_c0_g1::Assembly01_TRINITY_DN11497_c0_g1_i1::g.191143::m.191143
Assembly01_TRINITY_DN11498_c0_g1::Assembly01_TRINITY_DN11498_c0_g1_i1::g.191358::m.191358
Assembly01_TRINITY_DN1149_c0_g1::Assembly01_TRINITY_DN1149_c0_g1_i1::g.88789::m.88789
Assembly01_TRINITY_DN1149_c0_g2::Assembly01_TRINITY_DN1149_c0_g2_i1::g.88792::m.88792
Assembly01_TRINITY_DN11501_c0_g1::Assembly01_TRINITY_DN11501_c0_g1_i1::g.131717::m.131717
Assembly01_TRINITY_DN11502_c0_g2::Assembly01_TRINITY_DN11502_c0_g2_i1::g.131610::m.131610
Assembly01_TRINITY_DN11504_c0_g1::Assembly01_TRINITY_DN11504_c0_g1_i1::g.131628::m.131628
Assembly01_TRINITY_DN11505_c0_g1::Assembly01_TRINITY_DN11505_c0_g1_i1::g.131638::m.131638
Assembly01_TRINITY_DN11509_c0_g1::Assembly01_TRINITY_DN11509_c0_g1_i1::g.131742::m.131742
Assembly01_TRINITY_DN11509_c0_g2::Assembly01_TRINITY_DN11509_c0_g2_i1::g.131746::m.131746
Assembly01_TRINITY_DN1150_c0_g1::Assembly01_TRINITY_DN1150_c0_g1_i1::g.88974::m.88974
Assembly01_TRINITY_DN11514_c0_g1::Assembly01_TRINITY_DN11514_c0_g1_i1::g.131549::m.131549
Assembly01_TRINITY_DN11519_c0_g2::Assembly01_TRINITY_DN11519_c0_g2_i1::g.131580::m.131580
Assembly01_TRINITY_DN11521_c0_g1::Assembly01_TRINITY_DN11521_c0_g1_i1::g.131593::m.131593
Assembly01_TRINITY_DN11523_c0_g2::Assembly01_TRINITY_DN11523_c0_g2_i1::g.131715::m.131715
Assembly01_TRINITY_DN11524_c0_g1::Assembly01_TRINITY_DN11524_c0_g1_i1::g.131660::m.131660
Assembly01_TRINITY_DN11524_c0_g2::Assembly01_TRINITY_DN11524_c0_g2_i1::g.131662::m.131662
Assembly01_TRINITY_DN11525_c0_g1::Assembly01_TRINITY_DN11525_c0_g1_i1::g.131548::m.131548
Assembly01_TRINITY_DN11528_c0_g1::Assembly01_TRINITY_DN11528_c0_g1_i1::g.131559::m.131559
Assembly01_TRINITY_DN1152_c0_g1::Assembly01_TRINITY_DN1152_c0_g1_i1::g.88883::m.88883
Assembly01_TRINITY_DN11534_c0_g2::Assembly01_TRINITY_DN11534_c0_g2_i1::g.131563::m.131563
Assembly01_TRINITY_DN11537_c0_g1::Assembly01_TRINITY_DN11537_c0_g1_i1::g.131750::m.131750
Assembly01_TRINITY_DN11538_c0_g1::Assembly01_TRINITY_DN11538_c0_g1_i1::g.131619::m.131619
Assembly01_TRINITY_DN11539_c0_g1::Assembly01_TRINITY_DN11539_c0_g1_i1::g.131546::m.131546
Assembly01_TRINITY_DN11540_c0_g1::Assembly01_TRINITY_DN11540_c0_g1_i1::g.131673::m.131673
Assembly01_TRINITY_DN11540_c1_g1::Assembly01_TRINITY_DN11540_c1_g1_i1::g.131676::m.131676
Assembly01_TRINITY_DN11541_c0_g1::Assembly01_TRINITY_DN11541_c0_g1_i1::g.131664::m.131664
Assembly01_TRINITY_DN11542_c0_g1::Assembly01_TRINITY_DN11542_c0_g1_i1::g.131629::m.131629
Assembly01_TRINITY_DN11550_c0_g1::Assembly01_TRINITY_DN11550_c0_g1_i1::g.131570::m.131570
Assembly01_TRINITY_DN11553_c0_g1::Assembly01_TRINITY_DN11553_c0_g1_i1::g.131678::m.131678
Assembly01_TRINITY_DN11555_c0_g1::Assembly01_TRINITY_DN11555_c0_g1_i1::g.131726::m.131726
Assembly01_TRINITY_DN11555_c0_g2::Assembly01_TRINITY_DN11555_c0_g2_i1::g.131733::m.131733
Assembly01_TRINITY_DN11557_c0_g1::Assembly01_TRINITY_DN11557_c0_g1_i1::g.131680::m.131680
Assembly01_TRINITY_DN11557_c0_g2::Assembly01_TRINITY_DN11557_c0_g2_i1::g.131682::m.131682
Assembly01_TRINITY_DN11558_c0_g1::Assembly01_TRINITY_DN11558_c0_g1_i1::g.131634::m.131634
Assembly01_TRINITY_DN11559_c0_g1::Assembly01_TRINITY_DN11559_c0_g1_i1::g.131659::m.131659
Assembly01_TRINITY_DN11563_c0_g1::Assembly01_TRINITY_DN11563_c0_g1_i1::g.131537::m.131537
Assembly01_TRINITY_DN11563_c1_g1::Assembly01_TRINITY_DN11563_c1_g1_i1::g.131540::m.131540
Assembly01_TRINITY_DN11564_c0_g1::Assembly01_TRINITY_DN11564_c0_g1_i1::g.131596::m.131596
Assembly01_TRINITY_DN11565_c0_g2::Assembly01_TRINITY_DN11565_c0_g2_i1::g.131544::m.131544
Assembly01_TRINITY_DN11568_c0_g1::Assembly01_TRINITY_DN11568_c0_g1_i1::g.131584::m.131584
Assembly01_TRINITY_DN11574_c0_g1::Assembly01_TRINITY_DN11574_c0_g1_i1::g.131648::m.131648
Assembly01_TRINITY_DN11577_c0_g1::Assembly01_TRINITY_DN11577_c0_g1_i1::g.131554::m.131554
Assembly01_TRINITY_DN11578_c0_g2::Assembly01_TRINITY_DN11578_c0_g2_i1::g.131627::m.131627
Assembly01_TRINITY_DN1157_c0_g1::Assembly01_TRINITY_DN1157_c0_g1_i1::g.88854::m.88854
Assembly01_TRINITY_DN11580_c0_g1::Assembly01_TRINITY_DN11580_c0_g1_i1::g.131643::m.131643
Assembly01_TRINITY_DN11584_c0_g1::Assembly01_TRINITY_DN11584_c0_g1_i1::g.131691::m.131691
Assembly01_TRINITY_DN11587_c0_g1::Assembly01_TRINITY_DN11587_c0_g1_i1::g.131613::m.131613
Assembly01_TRINITY_DN11587_c1_g1::Assembly01_TRINITY_DN11587_c1_g1_i1::g.131615::m.131615
Assembly01_TRINITY_DN11590_c0_g1::Assembly01_TRINITY_DN11590_c0_g1_i1::g.131699::m.131699
Assembly01_TRINITY_DN11596_c0_g1::Assembly01_TRINITY_DN11596_c0_g1_i1::g.131666::m.131666
Assembly01_TRINITY_DN11596_c0_g2::Assembly01_TRINITY_DN11596_c0_g2_i1::g.131668::m.131668
Assembly01_TRINITY_DN11597_c0_g1::Assembly01_TRINITY_DN11597_c0_g1_i1::g.131723::m.131723
Assembly01_TRINITY_DN11598_c0_g1::Assembly01_TRINITY_DN11598_c0_g1_i1::g.131573::m.131573
Assembly01_TRINITY_DN11600_c0_g1::Assembly01_TRINITY_DN11600_c0_g1_i1::g.139348::m.139348
Assembly01_TRINITY_DN11601_c0_g1::Assembly01_TRINITY_DN11601_c0_g1_i1::g.139378::m.139378
Assembly01_TRINITY_DN11602_c0_g1::Assembly01_TRINITY_DN11602_c0_g1_i1::g.139238::m.139238
Assembly01_TRINITY_DN11603_c0_g1::Assembly01_TRINITY_DN11603_c0_g1_i1::g.139259::m.139259
Assembly01_TRINITY_DN11605_c0_g1::Assembly01_TRINITY_DN11605_c0_g1_i1::g.139366::m.139366
Assembly01_TRINITY_DN1160_c0_g1::Assembly01_TRINITY_DN1160_c0_g1_i1::g.88940::m.88940
Assembly01_TRINITY_DN1160_c0_g2::Assembly01_TRINITY_DN1160_c0_g2_i1::g.88947::m.88947
Assembly01_TRINITY_DN11611_c0_g1::Assembly01_TRINITY_DN11611_c0_g1_i1::g.139292::m.139292
Assembly01_TRINITY_DN11613_c0_g1::Assembly01_TRINITY_DN11613_c0_g1_i1::g.139392::m.139392
Assembly01_TRINITY_DN11615_c0_g1::Assembly01_TRINITY_DN11615_c0_g1_i1::g.139331::m.139331
Assembly01_TRINITY_DN11619_c0_g1::Assembly01_TRINITY_DN11619_c0_g1_i1::g.139371::m.139371
Assembly01_TRINITY_DN1161_c0_g1::Assembly01_TRINITY_DN1161_c0_g1_i1::g.88916::m.88916
Assembly01_TRINITY_DN11621_c0_g1::Assembly01_TRINITY_DN11621_c0_g1_i1::g.139400::m.139400
Assembly01_TRINITY_DN11626_c0_g1::Assembly01_TRINITY_DN11626_c0_g1_i1::g.139342::m.139342
Assembly01_TRINITY_DN11626_c0_g2::Assembly01_TRINITY_DN11626_c0_g2_i1::g.139345::m.139345
Assembly01_TRINITY_DN11628_c0_g1::Assembly01_TRINITY_DN11628_c0_g1_i1::g.139291::m.139291
Assembly01_TRINITY_DN11634_c0_g1::Assembly01_TRINITY_DN11634_c0_g1_i1::g.139303::m.139303
Assembly01_TRINITY_DN11637_c0_g1::Assembly01_TRINITY_DN11637_c0_g1_i1::g.139283::m.139283
Assembly01_TRINITY_DN11639_c0_g1::Assembly01_TRINITY_DN11639_c0_g1_i1::g.139265::m.139265
Assembly01_TRINITY_DN11639_c0_g2::Assembly01_TRINITY_DN11639_c0_g2_i1::g.139267::m.139267
Assembly01_TRINITY_DN11649_c0_g1::Assembly01_TRINITY_DN11649_c0_g1_i1::g.139328::m.139328
Assembly01_TRINITY_DN11650_c0_g2::Assembly01_TRINITY_DN11650_c0_g2_i1::g.139249::m.139249
Assembly01_TRINITY_DN11653_c0_g1::Assembly01_TRINITY_DN11653_c0_g1_i1::g.139309::m.139309
Assembly01_TRINITY_DN11655_c0_g1::Assembly01_TRINITY_DN11655_c0_g1_i1::g.139232::m.139232
Assembly01_TRINITY_DN11657_c0_g1::Assembly01_TRINITY_DN11657_c0_g1_i1::g.139294::m.139294
Assembly01_TRINITY_DN1165_c0_g1::Assembly01_TRINITY_DN1165_c0_g1_i1::g.88831::m.88831
Assembly01_TRINITY_DN11662_c0_g1::Assembly01_TRINITY_DN11662_c0_g1_i1::g.139314::m.139314
Assembly01_TRINITY_DN11668_c0_g1::Assembly01_TRINITY_DN11668_c0_g1_i1::g.139386::m.139386
Assembly01_TRINITY_DN11669_c0_g1::Assembly01_TRINITY_DN11669_c0_g1_i1::g.139290::m.139290
Assembly01_TRINITY_DN11671_c0_g1::Assembly01_TRINITY_DN11671_c0_g1_i1::g.139332::m.139332
Assembly01_TRINITY_DN11676_c0_g1::Assembly01_TRINITY_DN11676_c0_g1_i1::g.139308::m.139308
Assembly01_TRINITY_DN11677_c0_g1::Assembly01_TRINITY_DN11677_c0_g1_i1::g.139365::m.139365
Assembly01_TRINITY_DN11678_c0_g1::Assembly01_TRINITY_DN11678_c0_g1_i1::g.139257::m.139257
Assembly01_TRINITY_DN11685_c0_g1::Assembly01_TRINITY_DN11685_c0_g1_i1::g.139280::m.139280
Assembly01_TRINITY_DN11689_c0_g1::Assembly01_TRINITY_DN11689_c0_g1_i1::g.139398::m.139398
Assembly01_TRINITY_DN11690_c0_g1::Assembly01_TRINITY_DN11690_c0_g1_i1::g.139360::m.139360
Assembly01_TRINITY_DN11691_c0_g1::Assembly01_TRINITY_DN11691_c0_g1_i1::g.139285::m.139285
Assembly01_TRINITY_DN11692_c0_g1::Assembly01_TRINITY_DN11692_c0_g1_i1::g.139324::m.139324
Assembly01_TRINITY_DN11692_c0_g2::Assembly01_TRINITY_DN11692_c0_g2_i1::g.139326::m.139326
Assembly01_TRINITY_DN11694_c0_g1::Assembly01_TRINITY_DN11694_c0_g1_i1::g.139390::m.139390
Assembly01_TRINITY_DN11697_c0_g1::Assembly01_TRINITY_DN11697_c0_g1_i1::g.139338::m.139338
Assembly01_TRINITY_DN11698_c0_g1::Assembly01_TRINITY_DN11698_c0_g1_i1::g.139376::m.139376
Assembly01_TRINITY_DN11699_c0_g1::Assembly01_TRINITY_DN11699_c0_g1_i1::g.139253::m.139253
Assembly01_TRINITY_DN11704_c0_g1::Assembly01_TRINITY_DN11704_c0_g1_i1::g.55310::m.55310
Assembly01_TRINITY_DN11705_c0_g1::Assembly01_TRINITY_DN11705_c0_g1_i1::g.55278::m.55278
Assembly01_TRINITY_DN11706_c0_g1::Assembly01_TRINITY_DN11706_c0_g1_i1::g.55357::m.55357
Assembly01_TRINITY_DN11706_c0_g2::Assembly01_TRINITY_DN11706_c0_g2_i1::g.55363::m.55363
Assembly01_TRINITY_DN11710_c0_g1::Assembly01_TRINITY_DN11710_c0_g1_i1::g.55223::m.55223
Assembly01_TRINITY_DN11711_c0_g1::Assembly01_TRINITY_DN11711_c0_g1_i1::g.55433::m.55433
Assembly01_TRINITY_DN11712_c0_g1::Assembly01_TRINITY_DN11712_c0_g1_i1::g.55438::m.55438
Assembly01_TRINITY_DN11712_c1_g1::Assembly01_TRINITY_DN11712_c1_g1_i1::g.55444::m.55444
Assembly01_TRINITY_DN11713_c0_g1::Assembly01_TRINITY_DN11713_c0_g1_i1::g.55285::m.55285
Assembly01_TRINITY_DN11715_c0_g1::Assembly01_TRINITY_DN11715_c0_g1_i1::g.55398::m.55398
Assembly01_TRINITY_DN11716_c0_g1::Assembly01_TRINITY_DN11716_c0_g1_i1::g.55405::m.55405
Assembly01_TRINITY_DN11717_c0_g1::Assembly01_TRINITY_DN11717_c0_g1_i1::g.55284::m.55284
Assembly01_TRINITY_DN11718_c0_g2::Assembly01_TRINITY_DN11718_c0_g2_i1::g.55371::m.55371
Assembly01_TRINITY_DN11719_c0_g1::Assembly01_TRINITY_DN11719_c0_g1_i1::g.55377::m.55377
Assembly01_TRINITY_DN11719_c0_g2::Assembly01_TRINITY_DN11719_c0_g2_i1::g.55379::m.55379
Assembly01_TRINITY_DN11724_c0_g1::Assembly01_TRINITY_DN11724_c0_g1_i1::g.55450::m.55450
Assembly01_TRINITY_DN11726_c0_g1::Assembly01_TRINITY_DN11726_c0_g1_i1::g.55390::m.55390
Assembly01_TRINITY_DN11728_c0_g1::Assembly01_TRINITY_DN11728_c0_g1_i1::g.55315::m.55315
Assembly01_TRINITY_DN11729_c0_g1::Assembly01_TRINITY_DN11729_c0_g1_i1::g.55411::m.55411
Assembly01_TRINITY_DN1172_c0_g1::Assembly01_TRINITY_DN1172_c0_g1_i1::g.88906::m.88906
Assembly01_TRINITY_DN1172_c0_g1::Assembly01_TRINITY_DN1172_c0_g1_i2::g.88911::m.88911
Assembly01_TRINITY_DN11731_c0_g1::Assembly01_TRINITY_DN11731_c0_g1_i1::g.55303::m.55303
Assembly01_TRINITY_DN11733_c0_g1::Assembly01_TRINITY_DN11733_c0_g1_i1::g.55236::m.55236
Assembly01_TRINITY_DN11739_c0_g2::Assembly01_TRINITY_DN11739_c0_g2_i1::g.55320::m.55320
Assembly01_TRINITY_DN1173_c0_g1::Assembly01_TRINITY_DN1173_c0_g1_i1::g.88795::m.88795
Assembly01_TRINITY_DN11743_c0_g1::Assembly01_TRINITY_DN11743_c0_g1_i1::g.55257::m.55257
Assembly01_TRINITY_DN11744_c0_g1::Assembly01_TRINITY_DN11744_c0_g1_i1::g.55302::m.55302
Assembly01_TRINITY_DN11748_c0_g1::Assembly01_TRINITY_DN11748_c0_g1_i1::g.55395::m.55395
Assembly01_TRINITY_DN11749_c0_g1::Assembly01_TRINITY_DN11749_c0_g1_i1::g.55292::m.55292
Assembly01_TRINITY_DN11749_c0_g1::Assembly01_TRINITY_DN11749_c0_g1_i2::g.55297::m.55297
Assembly01_TRINITY_DN11750_c0_g1::Assembly01_TRINITY_DN11750_c0_g1_i1::g.55270::m.55270
Assembly01_TRINITY_DN11755_c0_g1::Assembly01_TRINITY_DN11755_c0_g1_i1::g.55452::m.55452
Assembly01_TRINITY_DN11757_c0_g1::Assembly01_TRINITY_DN11757_c0_g1_i1::g.55312::m.55312
Assembly01_TRINITY_DN11758_c0_g1::Assembly01_TRINITY_DN11758_c0_g1_i1::g.55447::m.55447
Assembly01_TRINITY_DN11760_c0_g1::Assembly01_TRINITY_DN11760_c0_g1_i1::g.55208::m.55208
Assembly01_TRINITY_DN11760_c0_g2::Assembly01_TRINITY_DN11760_c0_g2_i1::g.55216::m.55216
Assembly01_TRINITY_DN11762_c0_g1::Assembly01_TRINITY_DN11762_c0_g1_i1::g.55328::m.55328
Assembly01_TRINITY_DN11763_c0_g1::Assembly01_TRINITY_DN11763_c0_g1_i1::g.55340::m.55340
Assembly01_TRINITY_DN11763_c0_g2::Assembly01_TRINITY_DN11763_c0_g2_i1::g.55344::m.55344
Assembly01_TRINITY_DN11766_c0_g2::Assembly01_TRINITY_DN11766_c0_g2_i1::g.55401::m.55401
Assembly01_TRINITY_DN11769_c0_g1::Assembly01_TRINITY_DN11769_c0_g1_i1::g.55384::m.55384
Assembly01_TRINITY_DN11769_c0_g2::Assembly01_TRINITY_DN11769_c0_g2_i1::g.55386::m.55386
Assembly01_TRINITY_DN11772_c0_g1::Assembly01_TRINITY_DN11772_c0_g1_i1::g.55251::m.55251
Assembly01_TRINITY_DN11775_c0_g1::Assembly01_TRINITY_DN11775_c0_g1_i1::g.55330::m.55330
Assembly01_TRINITY_DN11776_c0_g1::Assembly01_TRINITY_DN11776_c0_g1_i1::g.55383::m.55383
Assembly01_TRINITY_DN11777_c0_g1::Assembly01_TRINITY_DN11777_c0_g1_i1::g.55393::m.55393
Assembly01_TRINITY_DN11777_c0_g2::Assembly01_TRINITY_DN11777_c0_g2_i1::g.55394::m.55394
Assembly01_TRINITY_DN11779_c0_g2::Assembly01_TRINITY_DN11779_c0_g2_i1::g.55241::m.55241
Assembly01_TRINITY_DN11780_c0_g2::Assembly01_TRINITY_DN11780_c0_g2_i1::g.55233::m.55233
Assembly01_TRINITY_DN11781_c0_g1::Assembly01_TRINITY_DN11781_c0_g1_i1::g.55261::m.55261
Assembly01_TRINITY_DN11782_c0_g1::Assembly01_TRINITY_DN11782_c0_g1_i1::g.55229::m.55229
Assembly01_TRINITY_DN11784_c0_g1::Assembly01_TRINITY_DN11784_c0_g1_i1::g.55352::m.55352
Assembly01_TRINITY_DN11785_c0_g1::Assembly01_TRINITY_DN11785_c0_g1_i1::g.55301::m.55301
Assembly01_TRINITY_DN11786_c0_g1::Assembly01_TRINITY_DN11786_c0_g1_i1::g.55317::m.55317
Assembly01_TRINITY_DN11789_c0_g1::Assembly01_TRINITY_DN11789_c0_g1_i1::g.55258::m.55258
Assembly01_TRINITY_DN11790_c0_g1::Assembly01_TRINITY_DN11790_c0_g1_i1::g.55300::m.55300
Assembly01_TRINITY_DN11793_c0_g1::Assembly01_TRINITY_DN11793_c0_g1_i1::g.55436::m.55436
Assembly01_TRINITY_DN11797_c0_g1::Assembly01_TRINITY_DN11797_c0_g1_i1::g.55454::m.55454
Assembly01_TRINITY_DN11797_c0_g2::Assembly01_TRINITY_DN11797_c0_g2_i1::g.55459::m.55459
Assembly01_TRINITY_DN11798_c0_g2::Assembly01_TRINITY_DN11798_c0_g2_i1::g.55268::m.55268
Assembly01_TRINITY_DN11801_c0_g1::Assembly01_TRINITY_DN11801_c0_g1_i1::g.80090::m.80090
Assembly01_TRINITY_DN11807_c0_g1::Assembly01_TRINITY_DN11807_c0_g1_i1::g.80040::m.80040
Assembly01_TRINITY_DN11809_c0_g1::Assembly01_TRINITY_DN11809_c0_g1_i1::g.79912::m.79912
Assembly01_TRINITY_DN11809_c0_g2::Assembly01_TRINITY_DN11809_c0_g2_i1::g.79914::m.79914
Assembly01_TRINITY_DN11813_c0_g2::Assembly01_TRINITY_DN11813_c0_g2_i1::g.80008::m.80008
Assembly01_TRINITY_DN11815_c0_g1::Assembly01_TRINITY_DN11815_c0_g1_i1::g.79971::m.79971
Assembly01_TRINITY_DN11815_c0_g2::Assembly01_TRINITY_DN11815_c0_g2_i1::g.79974::m.79974
Assembly01_TRINITY_DN11819_c0_g2::Assembly01_TRINITY_DN11819_c0_g2_i1::g.80022::m.80022
Assembly01_TRINITY_DN1181_c0_g1::Assembly01_TRINITY_DN1181_c0_g1_i1::g.88796::m.88796
Assembly01_TRINITY_DN11822_c0_g1::Assembly01_TRINITY_DN11822_c0_g1_i1::g.79985::m.79985
Assembly01_TRINITY_DN11822_c0_g2::Assembly01_TRINITY_DN11822_c0_g2_i1::g.79988::m.79988
Assembly01_TRINITY_DN11824_c0_g1::Assembly01_TRINITY_DN11824_c0_g1_i1::g.79923::m.79923
Assembly01_TRINITY_DN11825_c0_g1::Assembly01_TRINITY_DN11825_c0_g1_i1::g.79871::m.79871
Assembly01_TRINITY_DN11831_c0_g1::Assembly01_TRINITY_DN11831_c0_g1_i1::g.80057::m.80057
Assembly01_TRINITY_DN11831_c0_g2::Assembly01_TRINITY_DN11831_c0_g2_i1::g.80058::m.80058
Assembly01_TRINITY_DN11833_c0_g1::Assembly01_TRINITY_DN11833_c0_g1_i1::g.79890::m.79890
Assembly01_TRINITY_DN11833_c0_g2::Assembly01_TRINITY_DN11833_c0_g2_i1::g.79893::m.79893
Assembly01_TRINITY_DN11835_c0_g1::Assembly01_TRINITY_DN11835_c0_g1_i1::g.80032::m.80032
Assembly01_TRINITY_DN11836_c0_g1::Assembly01_TRINITY_DN11836_c0_g1_i1::g.79975::m.79975
Assembly01_TRINITY_DN1183_c0_g2::Assembly01_TRINITY_DN1183_c0_g2_i1::g.88976::m.88976
Assembly01_TRINITY_DN11840_c0_g1::Assembly01_TRINITY_DN11840_c0_g1_i1::g.79885::m.79885
Assembly01_TRINITY_DN11840_c0_g2::Assembly01_TRINITY_DN11840_c0_g2_i1::g.79887::m.79887
Assembly01_TRINITY_DN11847_c0_g1::Assembly01_TRINITY_DN11847_c0_g1_i1::g.80096::m.80096
Assembly01_TRINITY_DN11848_c0_g1::Assembly01_TRINITY_DN11848_c0_g1_i1::g.79880::m.79880
Assembly01_TRINITY_DN11848_c0_g2::Assembly01_TRINITY_DN11848_c0_g2_i1::g.79884::m.79884
Assembly01_TRINITY_DN11849_c0_g1::Assembly01_TRINITY_DN11849_c0_g1_i1::g.79989::m.79989
Assembly01_TRINITY_DN11849_c0_g2::Assembly01_TRINITY_DN11849_c0_g2_i1::g.79992::m.79992
Assembly01_TRINITY_DN11850_c0_g1::Assembly01_TRINITY_DN11850_c0_g1_i1::g.80019::m.80019
Assembly01_TRINITY_DN11852_c0_g1::Assembly01_TRINITY_DN11852_c0_g1_i1::g.79874::m.79874
Assembly01_TRINITY_DN11852_c0_g2::Assembly01_TRINITY_DN11852_c0_g2_i1::g.79877::m.79877
Assembly01_TRINITY_DN11853_c0_g1::Assembly01_TRINITY_DN11853_c0_g1_i1::g.79997::m.79997
Assembly01_TRINITY_DN11857_c0_g1::Assembly01_TRINITY_DN11857_c0_g1_i1::g.79936::m.79936
Assembly01_TRINITY_DN11857_c0_g2::Assembly01_TRINITY_DN11857_c0_g2_i1::g.79940::m.79940
Assembly01_TRINITY_DN1185_c0_g1::Assembly01_TRINITY_DN1185_c0_g1_i1::g.88889::m.88889
Assembly01_TRINITY_DN11860_c0_g2::Assembly01_TRINITY_DN11860_c0_g2_i1::g.80047::m.80047
Assembly01_TRINITY_DN11861_c0_g1::Assembly01_TRINITY_DN11861_c0_g1_i1::g.79903::m.79903
Assembly01_TRINITY_DN11862_c0_g1::Assembly01_TRINITY_DN11862_c0_g1_i1::g.80010::m.80010
Assembly01_TRINITY_DN11864_c0_g1::Assembly01_TRINITY_DN11864_c0_g1_i1::g.80069::m.80069
Assembly01_TRINITY_DN11866_c0_g2::Assembly01_TRINITY_DN11866_c0_g2_i1::g.79963::m.79963
Assembly01_TRINITY_DN11867_c0_g1::Assembly01_TRINITY_DN11867_c0_g1_i1::g.79901::m.79901
Assembly01_TRINITY_DN11869_c0_g1::Assembly01_TRINITY_DN11869_c0_g1_i1::g.80026::m.80026
Assembly01_TRINITY_DN1186_c0_g1::Assembly01_TRINITY_DN1186_c0_g1_i1::g.88837::m.88837
Assembly01_TRINITY_DN11871_c0_g1::Assembly01_TRINITY_DN11871_c0_g1_i1::g.79931::m.79931
Assembly01_TRINITY_DN11871_c0_g2::Assembly01_TRINITY_DN11871_c0_g2_i1::g.79933::m.79933
Assembly01_TRINITY_DN11875_c0_g1::Assembly01_TRINITY_DN11875_c0_g1_i1::g.80062::m.80062
Assembly01_TRINITY_DN11875_c0_g2::Assembly01_TRINITY_DN11875_c0_g2_i1::g.80066::m.80066
Assembly01_TRINITY_DN11877_c0_g1::Assembly01_TRINITY_DN11877_c0_g1_i1::g.80027::m.80027
Assembly01_TRINITY_DN11879_c0_g1::Assembly01_TRINITY_DN11879_c0_g1_i1::g.79967::m.79967
Assembly01_TRINITY_DN11880_c0_g1::Assembly01_TRINITY_DN11880_c0_g1_i1::g.79910::m.79910
Assembly01_TRINITY_DN11885_c0_g1::Assembly01_TRINITY_DN11885_c0_g1_i1::g.80073::m.80073
Assembly01_TRINITY_DN11888_c0_g1::Assembly01_TRINITY_DN11888_c0_g1_i1::g.79970::m.79970
Assembly01_TRINITY_DN1188_c0_g1::Assembly01_TRINITY_DN1188_c0_g1_i1::g.88818::m.88818
Assembly01_TRINITY_DN11891_c0_g1::Assembly01_TRINITY_DN11891_c0_g1_i1::g.80002::m.80002
Assembly01_TRINITY_DN11894_c0_g1::Assembly01_TRINITY_DN11894_c0_g1_i1::g.80059::m.80059
Assembly01_TRINITY_DN11895_c0_g1::Assembly01_TRINITY_DN11895_c0_g1_i1::g.80012::m.80012
Assembly01_TRINITY_DN11896_c0_g1::Assembly01_TRINITY_DN11896_c0_g1_i1::g.79979::m.79979
Assembly01_TRINITY_DN11897_c0_g1::Assembly01_TRINITY_DN11897_c0_g1_i1::g.80082::m.80082
Assembly01_TRINITY_DN11898_c0_g1::Assembly01_TRINITY_DN11898_c0_g1_i1::g.80053::m.80053
Assembly01_TRINITY_DN11899_c0_g1::Assembly01_TRINITY_DN11899_c0_g1_i1::g.79917::m.79917
Assembly01_TRINITY_DN11899_c0_g2::Assembly01_TRINITY_DN11899_c0_g2_i1::g.79920::m.79920
Assembly01_TRINITY_DN1189_c0_g1::Assembly01_TRINITY_DN1189_c0_g1_i1::g.88864::m.88864
Assembly01_TRINITY_DN11902_c0_g1::Assembly01_TRINITY_DN11902_c0_g1_i1::g.165919::m.165919
Assembly01_TRINITY_DN11903_c0_g1::Assembly01_TRINITY_DN11903_c0_g1_i1::g.165784::m.165784
Assembly01_TRINITY_DN11904_c0_g1::Assembly01_TRINITY_DN11904_c0_g1_i1::g.165710::m.165710
Assembly01_TRINITY_DN11905_c0_g1::Assembly01_TRINITY_DN11905_c0_g1_i1::g.165985::m.165985
Assembly01_TRINITY_DN11906_c0_g1::Assembly01_TRINITY_DN11906_c0_g1_i1::g.165805::m.165805
Assembly01_TRINITY_DN11908_c0_g1::Assembly01_TRINITY_DN11908_c0_g1_i1::g.165909::m.165909
Assembly01_TRINITY_DN11908_c0_g2::Assembly01_TRINITY_DN11908_c0_g2_i1::g.165911::m.165911
Assembly01_TRINITY_DN11909_c0_g1::Assembly01_TRINITY_DN11909_c0_g1_i1::g.165753::m.165753
Assembly01_TRINITY_DN1190_c0_g1::Assembly01_TRINITY_DN1190_c0_g1_i1::g.88893::m.88893
Assembly01_TRINITY_DN11910_c0_g2::Assembly01_TRINITY_DN11910_c0_g2_i1::g.165740::m.165740
Assembly01_TRINITY_DN11911_c1_g1::Assembly01_TRINITY_DN11911_c1_g1_i1::g.165826::m.165826
Assembly01_TRINITY_DN11912_c0_g1::Assembly01_TRINITY_DN11912_c0_g1_i1::g.165839::m.165839
Assembly01_TRINITY_DN11915_c0_g1::Assembly01_TRINITY_DN11915_c0_g1_i1::g.165809::m.165809
Assembly01_TRINITY_DN11918_c1_g1::Assembly01_TRINITY_DN11918_c1_g1_i1::g.165781::m.165781
Assembly01_TRINITY_DN11925_c0_g1::Assembly01_TRINITY_DN11925_c0_g1_i1::g.165962::m.165962
Assembly01_TRINITY_DN11925_c0_g2::Assembly01_TRINITY_DN11925_c0_g2_i1::g.165964::m.165964
Assembly01_TRINITY_DN11926_c0_g2::Assembly01_TRINITY_DN11926_c0_g2_i1::g.165724::m.165724
Assembly01_TRINITY_DN11929_c0_g1::Assembly01_TRINITY_DN11929_c0_g1_i1::g.165741::m.165741
Assembly01_TRINITY_DN11930_c0_g1::Assembly01_TRINITY_DN11930_c0_g1_i1::g.165695::m.165695
Assembly01_TRINITY_DN11930_c0_g2::Assembly01_TRINITY_DN11930_c0_g2_i1::g.165696::m.165696
Assembly01_TRINITY_DN11934_c0_g1::Assembly01_TRINITY_DN11934_c0_g1_i1::g.165900::m.165900
Assembly01_TRINITY_DN11935_c0_g3::Assembly01_TRINITY_DN11935_c0_g3_i1::g.165972::m.165972
Assembly01_TRINITY_DN11936_c0_g1::Assembly01_TRINITY_DN11936_c0_g1_i1::g.165886::m.165886
Assembly01_TRINITY_DN11938_c0_g1::Assembly01_TRINITY_DN11938_c0_g1_i1::g.165808::m.165808
Assembly01_TRINITY_DN11939_c0_g1::Assembly01_TRINITY_DN11939_c0_g1_i1::g.165768::m.165768
Assembly01_TRINITY_DN11940_c0_g1::Assembly01_TRINITY_DN11940_c0_g1_i1::g.165679::m.165679
Assembly01_TRINITY_DN11941_c0_g1::Assembly01_TRINITY_DN11941_c0_g1_i1::g.165976::m.165976
Assembly01_TRINITY_DN11944_c0_g1::Assembly01_TRINITY_DN11944_c0_g1_i1::g.165795::m.165795
Assembly01_TRINITY_DN11946_c0_g1::Assembly01_TRINITY_DN11946_c0_g1_i1::g.165701::m.165701
Assembly01_TRINITY_DN11946_c0_g2::Assembly01_TRINITY_DN11946_c0_g2_i1::g.165705::m.165705
Assembly01_TRINITY_DN11947_c0_g1::Assembly01_TRINITY_DN11947_c0_g1_i1::g.165915::m.165915
Assembly01_TRINITY_DN11949_c0_g1::Assembly01_TRINITY_DN11949_c0_g1_i1::g.165837::m.165837
Assembly01_TRINITY_DN11950_c0_g1::Assembly01_TRINITY_DN11950_c0_g1_i1::g.165716::m.165716
Assembly01_TRINITY_DN11952_c0_g1::Assembly01_TRINITY_DN11952_c0_g1_i1::g.165685::m.165685
Assembly01_TRINITY_DN11960_c0_g1::Assembly01_TRINITY_DN11960_c0_g1_i1::g.165706::m.165706
Assembly01_TRINITY_DN11960_c0_g2::Assembly01_TRINITY_DN11960_c0_g2_i1::g.165707::m.165707
Assembly01_TRINITY_DN11962_c0_g1::Assembly01_TRINITY_DN11962_c0_g1_i1::g.165719::m.165719
Assembly01_TRINITY_DN11963_c0_g1::Assembly01_TRINITY_DN11963_c0_g1_i1::g.165788::m.165788
Assembly01_TRINITY_DN11963_c0_g2::Assembly01_TRINITY_DN11963_c0_g2_i1::g.165792::m.165792
Assembly01_TRINITY_DN11964_c0_g1::Assembly01_TRINITY_DN11964_c0_g1_i1::g.165979::m.165979
Assembly01_TRINITY_DN11965_c0_g1::Assembly01_TRINITY_DN11965_c0_g1_i1::g.165876::m.165876
Assembly01_TRINITY_DN11969_c0_g1::Assembly01_TRINITY_DN11969_c0_g1_i1::g.165980::m.165980
Assembly01_TRINITY_DN11972_c0_g1::Assembly01_TRINITY_DN11972_c0_g1_i1::g.165933::m.165933
Assembly01_TRINITY_DN11974_c0_g1::Assembly01_TRINITY_DN11974_c0_g1_i1::g.165747::m.165747
Assembly01_TRINITY_DN11976_c0_g1::Assembly01_TRINITY_DN11976_c0_g1_i1::g.165739::m.165739
Assembly01_TRINITY_DN11979_c0_g2::Assembly01_TRINITY_DN11979_c0_g2_i1::g.165936::m.165936
Assembly01_TRINITY_DN11980_c0_g1::Assembly01_TRINITY_DN11980_c0_g1_i1::g.165912::m.165912
Assembly01_TRINITY_DN11981_c0_g1::Assembly01_TRINITY_DN11981_c0_g1_i1::g.165730::m.165730
Assembly01_TRINITY_DN11981_c0_g2::Assembly01_TRINITY_DN11981_c0_g2_i1::g.165733::m.165733
Assembly01_TRINITY_DN11983_c0_g1::Assembly01_TRINITY_DN11983_c0_g1_i1::g.165940::m.165940
Assembly01_TRINITY_DN11984_c0_g2::Assembly01_TRINITY_DN11984_c0_g2_i1::g.165872::m.165872
Assembly01_TRINITY_DN11997_c0_g1::Assembly01_TRINITY_DN11997_c0_g1_i1::g.165688::m.165688
Assembly01_TRINITY_DN11998_c0_g1::Assembly01_TRINITY_DN11998_c0_g1_i1::g.165833::m.165833
Assembly01_TRINITY_DN11999_c0_g1::Assembly01_TRINITY_DN11999_c0_g1_i1::g.165763::m.165763
Assembly01_TRINITY_DN1199_c0_g1::Assembly01_TRINITY_DN1199_c0_g1_i1::g.88870::m.88870
Assembly01_TRINITY_DN11_c0_g1::Assembly01_TRINITY_DN11_c0_g1_i1::g.22166::m.22166
Assembly01_TRINITY_DN12000_c0_g1::Assembly01_TRINITY_DN12000_c0_g1_i1::g.87784::m.87784
Assembly01_TRINITY_DN12001_c0_g2::Assembly01_TRINITY_DN12001_c0_g2_i1::g.87674::m.87674
Assembly01_TRINITY_DN12004_c0_g1::Assembly01_TRINITY_DN12004_c0_g1_i1::g.87708::m.87708
Assembly01_TRINITY_DN12006_c0_g1::Assembly01_TRINITY_DN12006_c0_g1_i1::g.87732::m.87732
Assembly01_TRINITY_DN12009_c0_g1::Assembly01_TRINITY_DN12009_c0_g1_i1::g.87714::m.87714
Assembly01_TRINITY_DN1200_c0_g1::Assembly01_TRINITY_DN1200_c0_g1_i1::g.93932::m.93932
Assembly01_TRINITY_DN12011_c0_g1::Assembly01_TRINITY_DN12011_c0_g1_i1::g.87723::m.87723
Assembly01_TRINITY_DN12012_c0_g1::Assembly01_TRINITY_DN12012_c0_g1_i1::g.87654::m.87654
Assembly01_TRINITY_DN12016_c0_g1::Assembly01_TRINITY_DN12016_c0_g1_i1::g.87772::m.87772
Assembly01_TRINITY_DN12017_c0_g1::Assembly01_TRINITY_DN12017_c0_g1_i1::g.87779::m.87779
Assembly01_TRINITY_DN12020_c0_g1::Assembly01_TRINITY_DN12020_c0_g1_i1::g.87809::m.87809
Assembly01_TRINITY_DN12020_c0_g2::Assembly01_TRINITY_DN12020_c0_g2_i1::g.87810::m.87810
Assembly01_TRINITY_DN12021_c0_g2::Assembly01_TRINITY_DN12021_c0_g2_i1::g.87745::m.87745
Assembly01_TRINITY_DN12023_c0_g1::Assembly01_TRINITY_DN12023_c0_g1_i1::g.87705::m.87705
Assembly01_TRINITY_DN12024_c0_g1::Assembly01_TRINITY_DN12024_c0_g1_i1::g.87742::m.87742
Assembly01_TRINITY_DN12026_c0_g1::Assembly01_TRINITY_DN12026_c0_g1_i1::g.87701::m.87701
Assembly01_TRINITY_DN12030_c0_g1::Assembly01_TRINITY_DN12030_c0_g1_i1::g.87737::m.87737
Assembly01_TRINITY_DN12032_c0_g1::Assembly01_TRINITY_DN12032_c0_g1_i1::g.87672::m.87672
Assembly01_TRINITY_DN12033_c0_g1::Assembly01_TRINITY_DN12033_c0_g1_i1::g.87692::m.87692
Assembly01_TRINITY_DN12033_c0_g2::Assembly01_TRINITY_DN12033_c0_g2_i1::g.87696::m.87696
Assembly01_TRINITY_DN12035_c0_g1::Assembly01_TRINITY_DN12035_c0_g1_i1::g.87775::m.87775
Assembly01_TRINITY_DN12037_c0_g1::Assembly01_TRINITY_DN12037_c0_g1_i1::g.87806::m.87806
Assembly01_TRINITY_DN12040_c0_g1::Assembly01_TRINITY_DN12040_c0_g1_i1::g.87679::m.87679
Assembly01_TRINITY_DN12042_c0_g1::Assembly01_TRINITY_DN12042_c0_g1_i1::g.87747::m.87747
Assembly01_TRINITY_DN12044_c0_g1::Assembly01_TRINITY_DN12044_c0_g1_i1::g.87740::m.87740
Assembly01_TRINITY_DN12049_c0_g1::Assembly01_TRINITY_DN12049_c0_g1_i1::g.87815::m.87815
Assembly01_TRINITY_DN1204_c0_g1::Assembly01_TRINITY_DN1204_c0_g1_i1::g.93828::m.93828
Assembly01_TRINITY_DN12051_c0_g1::Assembly01_TRINITY_DN12051_c0_g1_i1::g.87643::m.87643
Assembly01_TRINITY_DN12054_c0_g1::Assembly01_TRINITY_DN12054_c0_g1_i1::g.87716::m.87716
Assembly01_TRINITY_DN12057_c0_g1::Assembly01_TRINITY_DN12057_c0_g1_i1::g.87658::m.87658
Assembly01_TRINITY_DN12057_c0_g2::Assembly01_TRINITY_DN12057_c0_g2_i1::g.87661::m.87661
Assembly01_TRINITY_DN12066_c0_g1::Assembly01_TRINITY_DN12066_c0_g1_i1::g.87725::m.87725
Assembly01_TRINITY_DN12068_c0_g2::Assembly01_TRINITY_DN12068_c0_g2_i1::g.87794::m.87794
Assembly01_TRINITY_DN12069_c0_g1::Assembly01_TRINITY_DN12069_c0_g1_i1::g.87645::m.87645
Assembly01_TRINITY_DN12071_c0_g1::Assembly01_TRINITY_DN12071_c0_g1_i1::g.87781::m.87781
Assembly01_TRINITY_DN12085_c0_g1::Assembly01_TRINITY_DN12085_c0_g1_i1::g.87669::m.87669
Assembly01_TRINITY_DN12088_c0_g1::Assembly01_TRINITY_DN12088_c0_g1_i1::g.87811::m.87811
Assembly01_TRINITY_DN12090_c0_g2::Assembly01_TRINITY_DN12090_c0_g2_i1::g.87764::m.87764
Assembly01_TRINITY_DN12097_c0_g1::Assembly01_TRINITY_DN12097_c0_g1_i1::g.87754::m.87754
Assembly01_TRINITY_DN12098_c0_g1::Assembly01_TRINITY_DN12098_c0_g1_i1::g.87813::m.87813
Assembly01_TRINITY_DN12100_c0_g1::Assembly01_TRINITY_DN12100_c0_g1_i1::g.55996::m.55996
Assembly01_TRINITY_DN12101_c0_g1::Assembly01_TRINITY_DN12101_c0_g1_i1::g.56115::m.56115
Assembly01_TRINITY_DN12102_c0_g1::Assembly01_TRINITY_DN12102_c0_g1_i1::g.56023::m.56023
Assembly01_TRINITY_DN12103_c0_g2::Assembly01_TRINITY_DN12103_c0_g2_i1::g.56153::m.56153
Assembly01_TRINITY_DN12105_c0_g2::Assembly01_TRINITY_DN12105_c0_g2_i1::g.56146::m.56146
Assembly01_TRINITY_DN12107_c0_g1::Assembly01_TRINITY_DN12107_c0_g1_i1::g.55998::m.55998
Assembly01_TRINITY_DN1210_c0_g1::Assembly01_TRINITY_DN1210_c0_g1_i1::g.93868::m.93868
Assembly01_TRINITY_DN12111_c0_g1::Assembly01_TRINITY_DN12111_c0_g1_i1::g.56008::m.56008
Assembly01_TRINITY_DN12121_c0_g1::Assembly01_TRINITY_DN12121_c0_g1_i1::g.56100::m.56100
Assembly01_TRINITY_DN12122_c0_g1::Assembly01_TRINITY_DN12122_c0_g1_i1::g.56024::m.56024
Assembly01_TRINITY_DN12124_c0_g1::Assembly01_TRINITY_DN12124_c0_g1_i1::g.56083::m.56083
Assembly01_TRINITY_DN12124_c0_g2::Assembly01_TRINITY_DN12124_c0_g2_i1::g.56088::m.56088
Assembly01_TRINITY_DN12127_c0_g1::Assembly01_TRINITY_DN12127_c0_g1_i1::g.56030::m.56030
Assembly01_TRINITY_DN12127_c0_g2::Assembly01_TRINITY_DN12127_c0_g2_i1::g.56031::m.56031
Assembly01_TRINITY_DN12132_c0_g1::Assembly01_TRINITY_DN12132_c0_g1_i1::g.56076::m.56076
Assembly01_TRINITY_DN12135_c0_g1::Assembly01_TRINITY_DN12135_c0_g1_i1::g.56119::m.56119
Assembly01_TRINITY_DN1213_c0_g1::Assembly01_TRINITY_DN1213_c0_g1_i1::g.93851::m.93851
Assembly01_TRINITY_DN12141_c0_g1::Assembly01_TRINITY_DN12141_c0_g1_i1::g.56004::m.56004
Assembly01_TRINITY_DN12143_c0_g2::Assembly01_TRINITY_DN12143_c0_g2_i1::g.56048::m.56048
Assembly01_TRINITY_DN12144_c0_g1::Assembly01_TRINITY_DN12144_c0_g1_i1::g.56051::m.56051
Assembly01_TRINITY_DN12145_c0_g1::Assembly01_TRINITY_DN12145_c0_g1_i1::g.56063::m.56063
Assembly01_TRINITY_DN12150_c0_g1::Assembly01_TRINITY_DN12150_c0_g1_i1::g.56014::m.56014
Assembly01_TRINITY_DN12150_c0_g2::Assembly01_TRINITY_DN12150_c0_g2_i1::g.56018::m.56018
Assembly01_TRINITY_DN12153_c0_g1::Assembly01_TRINITY_DN12153_c0_g1_i1::g.55977::m.55977
Assembly01_TRINITY_DN12154_c0_g1::Assembly01_TRINITY_DN12154_c0_g1_i1::g.56055::m.56055
Assembly01_TRINITY_DN12155_c0_g1::Assembly01_TRINITY_DN12155_c0_g1_i1::g.56032::m.56032
Assembly01_TRINITY_DN12157_c0_g1::Assembly01_TRINITY_DN12157_c0_g1_i1::g.56103::m.56103
Assembly01_TRINITY_DN12157_c0_g2::Assembly01_TRINITY_DN12157_c0_g2_i1::g.56108::m.56108
Assembly01_TRINITY_DN12159_c0_g1::Assembly01_TRINITY_DN12159_c0_g1_i1::g.56125::m.56125
Assembly01_TRINITY_DN12159_c0_g2::Assembly01_TRINITY_DN12159_c0_g2_i1::g.56129::m.56129
Assembly01_TRINITY_DN12165_c0_g1::Assembly01_TRINITY_DN12165_c0_g1_i1::g.56011::m.56011
Assembly01_TRINITY_DN12174_c0_g1::Assembly01_TRINITY_DN12174_c0_g1_i1::g.56112::m.56112
Assembly01_TRINITY_DN1217_c0_g1::Assembly01_TRINITY_DN1217_c0_g1_i1::g.93854::m.93854
Assembly01_TRINITY_DN1217_c0_g2::Assembly01_TRINITY_DN1217_c0_g2_i1::g.93861::m.93861
Assembly01_TRINITY_DN12180_c0_g1::Assembly01_TRINITY_DN12180_c0_g1_i1::g.56121::m.56121
Assembly01_TRINITY_DN12182_c0_g1::Assembly01_TRINITY_DN12182_c0_g1_i1::g.55999::m.55999
Assembly01_TRINITY_DN12182_c0_g2::Assembly01_TRINITY_DN12182_c0_g2_i1::g.56002::m.56002
Assembly01_TRINITY_DN12185_c0_g1::Assembly01_TRINITY_DN12185_c0_g1_i1::g.56114::m.56114
Assembly01_TRINITY_DN12188_c0_g1::Assembly01_TRINITY_DN12188_c0_g1_i1::g.56133::m.56133
Assembly01_TRINITY_DN12193_c0_g1::Assembly01_TRINITY_DN12193_c0_g1_i1::g.56052::m.56052
Assembly01_TRINITY_DN12196_c0_g1::Assembly01_TRINITY_DN12196_c0_g1_i1::g.56082::m.56082
Assembly01_TRINITY_DN12198_c0_g1::Assembly01_TRINITY_DN12198_c0_g1_i1::g.56093::m.56093
Assembly01_TRINITY_DN12198_c0_g2::Assembly01_TRINITY_DN12198_c0_g2_i1::g.56097::m.56097
Assembly01_TRINITY_DN121_c0_g2::Assembly01_TRINITY_DN121_c0_g2_i1::g.165074::m.165074
Assembly01_TRINITY_DN12203_c0_g1::Assembly01_TRINITY_DN12203_c0_g1_i1::g.154478::m.154478
Assembly01_TRINITY_DN12203_c0_g2::Assembly01_TRINITY_DN12203_c0_g2_i1::g.154482::m.154482
Assembly01_TRINITY_DN12204_c0_g1::Assembly01_TRINITY_DN12204_c0_g1_i1::g.154430::m.154430
Assembly01_TRINITY_DN12209_c0_g1::Assembly01_TRINITY_DN12209_c0_g1_i1::g.154463::m.154463
Assembly01_TRINITY_DN12213_c0_g1::Assembly01_TRINITY_DN12213_c0_g1_i1::g.154416::m.154416
Assembly01_TRINITY_DN12216_c0_g1::Assembly01_TRINITY_DN12216_c0_g1_i1::g.154500::m.154500
Assembly01_TRINITY_DN12216_c0_g2::Assembly01_TRINITY_DN12216_c0_g2_i1::g.154503::m.154503
Assembly01_TRINITY_DN12218_c0_g1::Assembly01_TRINITY_DN12218_c0_g1_i1::g.154487::m.154487
Assembly01_TRINITY_DN12219_c0_g1::Assembly01_TRINITY_DN12219_c0_g1_i1::g.154425::m.154425
Assembly01_TRINITY_DN12227_c0_g1::Assembly01_TRINITY_DN12227_c0_g1_i1::g.154486::m.154486
Assembly01_TRINITY_DN12229_c0_g1::Assembly01_TRINITY_DN12229_c0_g1_i1::g.154418::m.154418
Assembly01_TRINITY_DN1222_c0_g1::Assembly01_TRINITY_DN1222_c0_g1_i1::g.93979::m.93979
Assembly01_TRINITY_DN12231_c0_g1::Assembly01_TRINITY_DN12231_c0_g1_i1::g.154380::m.154380
Assembly01_TRINITY_DN12231_c0_g2::Assembly01_TRINITY_DN12231_c0_g2_i1::g.154383::m.154383
Assembly01_TRINITY_DN12241_c0_g1::Assembly01_TRINITY_DN12241_c0_g1_i1::g.154407::m.154407
Assembly01_TRINITY_DN12242_c0_g1::Assembly01_TRINITY_DN12242_c0_g1_i1::g.154422::m.154422
Assembly01_TRINITY_DN12243_c0_g2::Assembly01_TRINITY_DN12243_c0_g2_i1::g.154491::m.154491
Assembly01_TRINITY_DN1224_c0_g1::Assembly01_TRINITY_DN1224_c0_g1_i1::g.93952::m.93952
Assembly01_TRINITY_DN12252_c0_g1::Assembly01_TRINITY_DN12252_c0_g1_i1::g.154413::m.154413
Assembly01_TRINITY_DN12257_c0_g1::Assembly01_TRINITY_DN12257_c0_g1_i1::g.154455::m.154455
Assembly01_TRINITY_DN12260_c0_g1::Assembly01_TRINITY_DN12260_c0_g1_i1::g.154510::m.154510
Assembly01_TRINITY_DN12264_c0_g1::Assembly01_TRINITY_DN12264_c0_g1_i1::g.154395::m.154395
Assembly01_TRINITY_DN12267_c0_g1::Assembly01_TRINITY_DN12267_c0_g1_i1::g.154517::m.154517
Assembly01_TRINITY_DN12268_c0_g1::Assembly01_TRINITY_DN12268_c0_g1_i1::g.154493::m.154493
Assembly01_TRINITY_DN12269_c0_g1::Assembly01_TRINITY_DN12269_c0_g1_i1::g.154505::m.154505
Assembly01_TRINITY_DN1226_c0_g1::Assembly01_TRINITY_DN1226_c0_g1_i1::g.93904::m.93904
Assembly01_TRINITY_DN12275_c0_g1::Assembly01_TRINITY_DN12275_c0_g1_i1::g.154468::m.154468
Assembly01_TRINITY_DN12275_c0_g2::Assembly01_TRINITY_DN12275_c0_g2_i1::g.154469::m.154469
Assembly01_TRINITY_DN12278_c0_g1::Assembly01_TRINITY_DN12278_c0_g1_i1::g.154507::m.154507
Assembly01_TRINITY_DN12279_c0_g1::Assembly01_TRINITY_DN12279_c0_g1_i1::g.154443::m.154443
Assembly01_TRINITY_DN12284_c0_g1::Assembly01_TRINITY_DN12284_c0_g1_i1::g.154514::m.154514
Assembly01_TRINITY_DN12287_c0_g1::Assembly01_TRINITY_DN12287_c0_g1_i1::g.154453::m.154453
Assembly01_TRINITY_DN12288_c0_g1::Assembly01_TRINITY_DN12288_c0_g1_i1::g.154401::m.154401
Assembly01_TRINITY_DN12289_c0_g1::Assembly01_TRINITY_DN12289_c0_g1_i1::g.154513::m.154513
Assembly01_TRINITY_DN12290_c0_g1::Assembly01_TRINITY_DN12290_c0_g1_i1::g.154497::m.154497
Assembly01_TRINITY_DN12292_c0_g1::Assembly01_TRINITY_DN12292_c0_g1_i1::g.154387::m.154387
Assembly01_TRINITY_DN12296_c0_g1::Assembly01_TRINITY_DN12296_c0_g1_i1::g.154465::m.154465
Assembly01_TRINITY_DN1229_c0_g1::Assembly01_TRINITY_DN1229_c0_g1_i1::g.93981::m.93981
Assembly01_TRINITY_DN12305_c0_g2::Assembly01_TRINITY_DN12305_c0_g2_i1::g.154668::m.154668
Assembly01_TRINITY_DN12308_c0_g1::Assembly01_TRINITY_DN12308_c0_g1_i1::g.154710::m.154710
Assembly01_TRINITY_DN12308_c0_g2::Assembly01_TRINITY_DN12308_c0_g2_i1::g.154715::m.154715
Assembly01_TRINITY_DN12309_c0_g1::Assembly01_TRINITY_DN12309_c0_g1_i1::g.154557::m.154557
Assembly01_TRINITY_DN12315_c0_g1::Assembly01_TRINITY_DN12315_c0_g1_i1::g.154596::m.154596
Assembly01_TRINITY_DN12315_c0_g1::Assembly01_TRINITY_DN12315_c0_g1_i2::g.154603::m.154603
Assembly01_TRINITY_DN12319_c0_g1::Assembly01_TRINITY_DN12319_c0_g1_i1::g.154673::m.154673
Assembly01_TRINITY_DN12323_c0_g1::Assembly01_TRINITY_DN12323_c0_g1_i1::g.154679::m.154679
Assembly01_TRINITY_DN12325_c0_g1::Assembly01_TRINITY_DN12325_c0_g1_i1::g.154586::m.154586
Assembly01_TRINITY_DN12326_c0_g1::Assembly01_TRINITY_DN12326_c0_g1_i1::g.154580::m.154580
Assembly01_TRINITY_DN12326_c0_g2::Assembly01_TRINITY_DN12326_c0_g2_i1::g.154583::m.154583
Assembly01_TRINITY_DN12333_c0_g2::Assembly01_TRINITY_DN12333_c0_g2_i1::g.154644::m.154644
Assembly01_TRINITY_DN12335_c0_g1::Assembly01_TRINITY_DN12335_c0_g1_i1::g.154543::m.154543
Assembly01_TRINITY_DN12351_c0_g1::Assembly01_TRINITY_DN12351_c0_g1_i1::g.154657::m.154657
Assembly01_TRINITY_DN12352_c0_g1::Assembly01_TRINITY_DN12352_c0_g1_i1::g.154576::m.154576
Assembly01_TRINITY_DN12355_c0_g1::Assembly01_TRINITY_DN12355_c0_g1_i1::g.154527::m.154527
Assembly01_TRINITY_DN12355_c0_g2::Assembly01_TRINITY_DN12355_c0_g2_i1::g.154531::m.154531
Assembly01_TRINITY_DN12363_c0_g1::Assembly01_TRINITY_DN12363_c0_g1_i1::g.154645::m.154645
Assembly01_TRINITY_DN12364_c0_g1::Assembly01_TRINITY_DN12364_c0_g1_i1::g.154652::m.154652
Assembly01_TRINITY_DN12367_c0_g1::Assembly01_TRINITY_DN12367_c0_g1_i1::g.154622::m.154622
Assembly01_TRINITY_DN12368_c0_g1::Assembly01_TRINITY_DN12368_c0_g1_i1::g.154609::m.154609
Assembly01_TRINITY_DN12369_c0_g1::Assembly01_TRINITY_DN12369_c0_g1_i1::g.154720::m.154720
Assembly01_TRINITY_DN12370_c0_g1::Assembly01_TRINITY_DN12370_c0_g1_i1::g.154619::m.154619
Assembly01_TRINITY_DN12374_c0_g1::Assembly01_TRINITY_DN12374_c0_g1_i1::g.154692::m.154692
Assembly01_TRINITY_DN12377_c0_g2::Assembly01_TRINITY_DN12377_c0_g2_i1::g.154559::m.154559
Assembly01_TRINITY_DN12379_c0_g1::Assembly01_TRINITY_DN12379_c0_g1_i1::g.154611::m.154611
Assembly01_TRINITY_DN12379_c0_g2::Assembly01_TRINITY_DN12379_c0_g2_i1::g.154615::m.154615
Assembly01_TRINITY_DN1237_c0_g1::Assembly01_TRINITY_DN1237_c0_g1_i1::g.93874::m.93874
Assembly01_TRINITY_DN12381_c0_g1::Assembly01_TRINITY_DN12381_c0_g1_i1::g.154627::m.154627
Assembly01_TRINITY_DN12383_c0_g1::Assembly01_TRINITY_DN12383_c0_g1_i1::g.154593::m.154593
Assembly01_TRINITY_DN12384_c0_g1::Assembly01_TRINITY_DN12384_c0_g1_i1::g.154607::m.154607
Assembly01_TRINITY_DN12386_c0_g1::Assembly01_TRINITY_DN12386_c0_g1_i1::g.154567::m.154567
Assembly01_TRINITY_DN12388_c0_g1::Assembly01_TRINITY_DN12388_c0_g1_i1::g.154703::m.154703
Assembly01_TRINITY_DN12392_c0_g1::Assembly01_TRINITY_DN12392_c0_g1_i1::g.154687::m.154687
Assembly01_TRINITY_DN12396_c0_g1::Assembly01_TRINITY_DN12396_c0_g1_i1::g.154548::m.154548
Assembly01_TRINITY_DN1239_c0_g1::Assembly01_TRINITY_DN1239_c0_g1_i1::g.93892::m.93892
Assembly01_TRINITY_DN12405_c0_g1::Assembly01_TRINITY_DN12405_c0_g1_i1::g.40704::m.40704
Assembly01_TRINITY_DN12407_c0_g1::Assembly01_TRINITY_DN12407_c0_g1_i1::g.40626::m.40626
Assembly01_TRINITY_DN12408_c0_g2::Assembly01_TRINITY_DN12408_c0_g2_i1::g.40694::m.40694
Assembly01_TRINITY_DN1240_c0_g1::Assembly01_TRINITY_DN1240_c0_g1_i1::g.93954::m.93954
Assembly01_TRINITY_DN12415_c0_g1::Assembly01_TRINITY_DN12415_c0_g1_i1::g.40728::m.40728
Assembly01_TRINITY_DN12416_c0_g1::Assembly01_TRINITY_DN12416_c0_g1_i1::g.40726::m.40726
Assembly01_TRINITY_DN1241_c0_g1::Assembly01_TRINITY_DN1241_c0_g1_i1::g.93922::m.93922
Assembly01_TRINITY_DN12421_c0_g1::Assembly01_TRINITY_DN12421_c0_g1_i1::g.40691::m.40691
Assembly01_TRINITY_DN12422_c0_g1::Assembly01_TRINITY_DN12422_c0_g1_i1::g.40653::m.40653
Assembly01_TRINITY_DN12425_c0_g1::Assembly01_TRINITY_DN12425_c0_g1_i1::g.40744::m.40744
Assembly01_TRINITY_DN12426_c0_g2::Assembly01_TRINITY_DN12426_c0_g2_i1::g.40735::m.40735
Assembly01_TRINITY_DN12428_c0_g1::Assembly01_TRINITY_DN12428_c0_g1_i1::g.40644::m.40644
Assembly01_TRINITY_DN12428_c0_g2::Assembly01_TRINITY_DN12428_c0_g2_i1::g.40648::m.40648
Assembly01_TRINITY_DN1242_c0_g1::Assembly01_TRINITY_DN1242_c0_g1_i1::g.93872::m.93872
Assembly01_TRINITY_DN12434_c0_g2::Assembly01_TRINITY_DN12434_c0_g2_i1::g.40773::m.40773
Assembly01_TRINITY_DN12435_c0_g1::Assembly01_TRINITY_DN12435_c0_g1_i1::g.40688::m.40688
Assembly01_TRINITY_DN12441_c0_g1::Assembly01_TRINITY_DN12441_c0_g1_i1::g.40641::m.40641
Assembly01_TRINITY_DN12442_c0_g1::Assembly01_TRINITY_DN12442_c0_g1_i1::g.40774::m.40774
Assembly01_TRINITY_DN12443_c0_g1::Assembly01_TRINITY_DN12443_c0_g1_i1::g.40652::m.40652
Assembly01_TRINITY_DN12444_c0_g1::Assembly01_TRINITY_DN12444_c0_g1_i1::g.40779::m.40779
Assembly01_TRINITY_DN12446_c0_g1::Assembly01_TRINITY_DN12446_c0_g1_i1::g.40797::m.40797
Assembly01_TRINITY_DN12447_c0_g2::Assembly01_TRINITY_DN12447_c0_g2_i1::g.40788::m.40788
Assembly01_TRINITY_DN12450_c0_g1::Assembly01_TRINITY_DN12450_c0_g1_i1::g.40698::m.40698
Assembly01_TRINITY_DN12453_c0_g1::Assembly01_TRINITY_DN12453_c0_g1_i1::g.40763::m.40763
Assembly01_TRINITY_DN12455_c0_g1::Assembly01_TRINITY_DN12455_c0_g1_i1::g.40748::m.40748
Assembly01_TRINITY_DN12457_c0_g1::Assembly01_TRINITY_DN12457_c0_g1_i1::g.40713::m.40713
Assembly01_TRINITY_DN12458_c0_g1::Assembly01_TRINITY_DN12458_c0_g1_i1::g.40755::m.40755
Assembly01_TRINITY_DN12464_c0_g2::Assembly01_TRINITY_DN12464_c0_g2_i1::g.40795::m.40795
Assembly01_TRINITY_DN1247_c0_g1::Assembly01_TRINITY_DN1247_c0_g1_i1::g.93977::m.93977
Assembly01_TRINITY_DN12481_c0_g1::Assembly01_TRINITY_DN12481_c0_g1_i1::g.40682::m.40682
Assembly01_TRINITY_DN12484_c0_g1::Assembly01_TRINITY_DN12484_c0_g1_i1::g.40786::m.40786
Assembly01_TRINITY_DN12486_c0_g2::Assembly01_TRINITY_DN12486_c0_g2_i1::g.40709::m.40709
Assembly01_TRINITY_DN12487_c0_g1::Assembly01_TRINITY_DN12487_c0_g1_i1::g.40676::m.40676
Assembly01_TRINITY_DN12488_c0_g1::Assembly01_TRINITY_DN12488_c0_g1_i1::g.40650::m.40650
Assembly01_TRINITY_DN12489_c0_g1::Assembly01_TRINITY_DN12489_c0_g1_i1::g.40767::m.40767
Assembly01_TRINITY_DN12489_c0_g2::Assembly01_TRINITY_DN12489_c0_g2_i1::g.40770::m.40770
Assembly01_TRINITY_DN12490_c0_g1::Assembly01_TRINITY_DN12490_c0_g1_i1::g.40756::m.40756
Assembly01_TRINITY_DN12493_c0_g1::Assembly01_TRINITY_DN12493_c0_g1_i1::g.40761::m.40761
Assembly01_TRINITY_DN124_c0_g1::Assembly01_TRINITY_DN124_c0_g1_i1::g.165117::m.165117
Assembly01_TRINITY_DN12502_c0_g1::Assembly01_TRINITY_DN12502_c0_g1_i1::g.156278::m.156278
Assembly01_TRINITY_DN12512_c0_g1::Assembly01_TRINITY_DN12512_c0_g1_i1::g.156299::m.156299
Assembly01_TRINITY_DN12516_c0_g1::Assembly01_TRINITY_DN12516_c0_g1_i1::g.156316::m.156316
Assembly01_TRINITY_DN12517_c0_g1::Assembly01_TRINITY_DN12517_c0_g1_i1::g.156347::m.156347
Assembly01_TRINITY_DN12519_c0_g1::Assembly01_TRINITY_DN12519_c0_g1_i1::g.156294::m.156294
Assembly01_TRINITY_DN12519_c0_g2::Assembly01_TRINITY_DN12519_c0_g2_i1::g.156295::m.156295
Assembly01_TRINITY_DN1251_c0_g1::Assembly01_TRINITY_DN1251_c0_g1_i1::g.93840::m.93840
Assembly01_TRINITY_DN12520_c0_g1::Assembly01_TRINITY_DN12520_c0_g1_i1::g.156267::m.156267
Assembly01_TRINITY_DN12520_c0_g2::Assembly01_TRINITY_DN12520_c0_g2_i1::g.156270::m.156270
Assembly01_TRINITY_DN12524_c0_g1::Assembly01_TRINITY_DN12524_c0_g1_i1::g.156217::m.156217
Assembly01_TRINITY_DN12525_c0_g1::Assembly01_TRINITY_DN12525_c0_g1_i1::g.156246::m.156246
Assembly01_TRINITY_DN12527_c0_g1::Assembly01_TRINITY_DN12527_c0_g1_i1::g.156290::m.156290
Assembly01_TRINITY_DN12528_c0_g1::Assembly01_TRINITY_DN12528_c0_g1_i1::g.156300::m.156300
Assembly01_TRINITY_DN12528_c0_g2::Assembly01_TRINITY_DN12528_c0_g2_i1::g.156305::m.156305
Assembly01_TRINITY_DN1252_c0_g1::Assembly01_TRINITY_DN1252_c0_g1_i1::g.93884::m.93884
Assembly01_TRINITY_DN12530_c0_g1::Assembly01_TRINITY_DN12530_c0_g1_i1::g.156257::m.156257
Assembly01_TRINITY_DN12537_c0_g1::Assembly01_TRINITY_DN12537_c0_g1_i1::g.156309::m.156309
Assembly01_TRINITY_DN12540_c0_g1::Assembly01_TRINITY_DN12540_c0_g1_i1::g.156338::m.156338
Assembly01_TRINITY_DN12543_c0_g1::Assembly01_TRINITY_DN12543_c0_g1_i1::g.156259::m.156259
Assembly01_TRINITY_DN12545_c0_g1::Assembly01_TRINITY_DN12545_c0_g1_i1::g.156224::m.156224
Assembly01_TRINITY_DN12547_c0_g1::Assembly01_TRINITY_DN12547_c0_g1_i1::g.156363::m.156363
Assembly01_TRINITY_DN12548_c0_g1::Assembly01_TRINITY_DN12548_c0_g1_i1::g.156286::m.156286
Assembly01_TRINITY_DN12549_c0_g1::Assembly01_TRINITY_DN12549_c0_g1_i1::g.156243::m.156243
Assembly01_TRINITY_DN12551_c0_g1::Assembly01_TRINITY_DN12551_c0_g1_i1::g.156236::m.156236
Assembly01_TRINITY_DN12551_c0_g2::Assembly01_TRINITY_DN12551_c0_g2_i1::g.156239::m.156239
Assembly01_TRINITY_DN12552_c0_g2::Assembly01_TRINITY_DN12552_c0_g2_i1::g.156251::m.156251
Assembly01_TRINITY_DN12554_c0_g1::Assembly01_TRINITY_DN12554_c0_g1_i1::g.156221::m.156221
Assembly01_TRINITY_DN12554_c0_g2::Assembly01_TRINITY_DN12554_c0_g2_i1::g.156222::m.156222
Assembly01_TRINITY_DN12555_c0_g1::Assembly01_TRINITY_DN12555_c0_g1_i1::g.156283::m.156283
Assembly01_TRINITY_DN12560_c0_g1::Assembly01_TRINITY_DN12560_c0_g1_i1::g.156288::m.156288
Assembly01_TRINITY_DN12561_c0_g1::Assembly01_TRINITY_DN12561_c0_g1_i1::g.156344::m.156344
Assembly01_TRINITY_DN1256_c0_g1::Assembly01_TRINITY_DN1256_c0_g1_i1::g.93927::m.93927
Assembly01_TRINITY_DN12576_c0_g1::Assembly01_TRINITY_DN12576_c0_g1_i1::g.156335::m.156335
Assembly01_TRINITY_DN12580_c0_g1::Assembly01_TRINITY_DN12580_c0_g1_i1::g.156271::m.156271
Assembly01_TRINITY_DN12582_c0_g1::Assembly01_TRINITY_DN12582_c0_g1_i1::g.156297::m.156297
Assembly01_TRINITY_DN12585_c0_g1::Assembly01_TRINITY_DN12585_c0_g1_i1::g.156228::m.156228
Assembly01_TRINITY_DN12590_c0_g1::Assembly01_TRINITY_DN12590_c0_g1_i1::g.156327::m.156327
Assembly01_TRINITY_DN12592_c0_g1::Assembly01_TRINITY_DN12592_c0_g1_i1::g.156345::m.156345
Assembly01_TRINITY_DN12596_c0_g1::Assembly01_TRINITY_DN12596_c0_g1_i1::g.156242::m.156242
Assembly01_TRINITY_DN12599_c0_g1::Assembly01_TRINITY_DN12599_c0_g1_i1::g.156364::m.156364
Assembly01_TRINITY_DN12601_c0_g1::Assembly01_TRINITY_DN12601_c0_g1_i1::g.24190::m.24190
Assembly01_TRINITY_DN12606_c0_g1::Assembly01_TRINITY_DN12606_c0_g1_i1::g.24270::m.24270
Assembly01_TRINITY_DN12607_c0_g1::Assembly01_TRINITY_DN12607_c0_g1_i1::g.24206::m.24206
Assembly01_TRINITY_DN1260_c0_g1::Assembly01_TRINITY_DN1260_c0_g1_i1::g.94004::m.94004
Assembly01_TRINITY_DN1260_c0_g2::Assembly01_TRINITY_DN1260_c0_g2_i1::g.94007::m.94007
Assembly01_TRINITY_DN12616_c0_g1::Assembly01_TRINITY_DN12616_c0_g1_i2::g.24191::m.24191
Assembly01_TRINITY_DN12616_c0_g1::Assembly01_TRINITY_DN12616_c0_g1_i3::g.24194::m.24194
Assembly01_TRINITY_DN12618_c0_g1::Assembly01_TRINITY_DN12618_c0_g1_i1::g.24261::m.24261
Assembly01_TRINITY_DN12619_c0_g1::Assembly01_TRINITY_DN12619_c0_g1_i1::g.24227::m.24227
Assembly01_TRINITY_DN12619_c0_g2::Assembly01_TRINITY_DN12619_c0_g2_i1::g.24230::m.24230
Assembly01_TRINITY_DN12620_c0_g1::Assembly01_TRINITY_DN12620_c0_g1_i1::g.24258::m.24258
Assembly01_TRINITY_DN12629_c0_g1::Assembly01_TRINITY_DN12629_c0_g1_i1::g.24180::m.24180
Assembly01_TRINITY_DN12629_c0_g2::Assembly01_TRINITY_DN12629_c0_g2_i1::g.24185::m.24185
Assembly01_TRINITY_DN1262_c0_g1::Assembly01_TRINITY_DN1262_c0_g1_i1::g.93843::m.93843
Assembly01_TRINITY_DN1262_c0_g2::Assembly01_TRINITY_DN1262_c0_g2_i1::g.93847::m.93847
Assembly01_TRINITY_DN12630_c0_g1::Assembly01_TRINITY_DN12630_c0_g1_i1::g.24173::m.24173
Assembly01_TRINITY_DN12631_c0_g1::Assembly01_TRINITY_DN12631_c0_g1_i1::g.24176::m.24176
Assembly01_TRINITY_DN12634_c0_g1::Assembly01_TRINITY_DN12634_c0_g1_i1::g.24238::m.24238
Assembly01_TRINITY_DN12641_c0_g1::Assembly01_TRINITY_DN12641_c0_g1_i1::g.24171::m.24171
Assembly01_TRINITY_DN12642_c0_g2::Assembly01_TRINITY_DN12642_c0_g2_i1::g.24255::m.24255
Assembly01_TRINITY_DN12646_c0_g2::Assembly01_TRINITY_DN12646_c0_g2_i1::g.24277::m.24277
Assembly01_TRINITY_DN12649_c0_g2::Assembly01_TRINITY_DN12649_c0_g2_i1::g.24252::m.24252
Assembly01_TRINITY_DN12658_c0_g1::Assembly01_TRINITY_DN12658_c0_g1_i1::g.24225::m.24225
Assembly01_TRINITY_DN12664_c0_g1::Assembly01_TRINITY_DN12664_c0_g1_i1::g.24256::m.24256
Assembly01_TRINITY_DN12665_c0_g1::Assembly01_TRINITY_DN12665_c0_g1_i1::g.24214::m.24214
Assembly01_TRINITY_DN12667_c0_g1::Assembly01_TRINITY_DN12667_c0_g1_i1::g.24241::m.24241
Assembly01_TRINITY_DN1266_c0_g1::Assembly01_TRINITY_DN1266_c0_g1_i1::g.93912::m.93912
Assembly01_TRINITY_DN12684_c0_g1::Assembly01_TRINITY_DN12684_c0_g1_i1::g.24244::m.24244
Assembly01_TRINITY_DN12685_c1_g1::Assembly01_TRINITY_DN12685_c1_g1_i1::g.24168::m.24168
Assembly01_TRINITY_DN12698_c0_g1::Assembly01_TRINITY_DN12698_c0_g1_i1::g.24218::m.24218
Assembly01_TRINITY_DN12698_c1_g1::Assembly01_TRINITY_DN12698_c1_g1_i1::g.24220::m.24220
Assembly01_TRINITY_DN1269_c0_g1::Assembly01_TRINITY_DN1269_c0_g1_i1::g.93918::m.93918
Assembly01_TRINITY_DN12703_c0_g2::Assembly01_TRINITY_DN12703_c0_g2_i1::g.58097::m.58097
Assembly01_TRINITY_DN12706_c0_g1::Assembly01_TRINITY_DN12706_c0_g1_i1::g.58127::m.58127
Assembly01_TRINITY_DN12714_c0_g1::Assembly01_TRINITY_DN12714_c0_g1_i1::g.58031::m.58031
Assembly01_TRINITY_DN12715_c0_g1::Assembly01_TRINITY_DN12715_c0_g1_i1::g.58048::m.58048
Assembly01_TRINITY_DN12718_c0_g1::Assembly01_TRINITY_DN12718_c0_g1_i1::g.58128::m.58128
Assembly01_TRINITY_DN12718_c0_g2::Assembly01_TRINITY_DN12718_c0_g2_i1::g.58130::m.58130
Assembly01_TRINITY_DN1271_c0_g1::Assembly01_TRINITY_DN1271_c0_g1_i1::g.93991::m.93991
Assembly01_TRINITY_DN12720_c0_g1::Assembly01_TRINITY_DN12720_c0_g1_i1::g.58019::m.58019
Assembly01_TRINITY_DN12722_c0_g1::Assembly01_TRINITY_DN12722_c0_g1_i1::g.58121::m.58121
Assembly01_TRINITY_DN12727_c0_g1::Assembly01_TRINITY_DN12727_c0_g1_i1::g.58045::m.58045
Assembly01_TRINITY_DN12735_c0_g1::Assembly01_TRINITY_DN12735_c0_g1_i1::g.58133::m.58133
Assembly01_TRINITY_DN12736_c0_g1::Assembly01_TRINITY_DN12736_c0_g1_i1::g.58078::m.58078
Assembly01_TRINITY_DN12737_c0_g1::Assembly01_TRINITY_DN12737_c0_g1_i1::g.58017::m.58017
Assembly01_TRINITY_DN12740_c0_g1::Assembly01_TRINITY_DN12740_c0_g1_i1::g.58011::m.58011
Assembly01_TRINITY_DN12745_c0_g1::Assembly01_TRINITY_DN12745_c0_g1_i1::g.58060::m.58060
Assembly01_TRINITY_DN12745_c0_g2::Assembly01_TRINITY_DN12745_c0_g2_i1::g.58069::m.58069
Assembly01_TRINITY_DN12746_c0_g1::Assembly01_TRINITY_DN12746_c0_g1_i1::g.58087::m.58087
Assembly01_TRINITY_DN12747_c0_g1::Assembly01_TRINITY_DN12747_c0_g1_i1::g.58036::m.58036
Assembly01_TRINITY_DN12748_c0_g1::Assembly01_TRINITY_DN12748_c0_g1_i1::g.58052::m.58052
Assembly01_TRINITY_DN1274_c0_g1::Assembly01_TRINITY_DN1274_c0_g1_i1::g.93945::m.93945
Assembly01_TRINITY_DN12752_c0_g1::Assembly01_TRINITY_DN12752_c0_g1_i1::g.58022::m.58022
Assembly01_TRINITY_DN12757_c0_g1::Assembly01_TRINITY_DN12757_c0_g1_i1::g.58102::m.58102
Assembly01_TRINITY_DN12758_c0_g1::Assembly01_TRINITY_DN12758_c0_g1_i1::g.58094::m.58094
Assembly01_TRINITY_DN1275_c0_g1::Assembly01_TRINITY_DN1275_c0_g1_i1::g.93909::m.93909
Assembly01_TRINITY_DN12762_c0_g1::Assembly01_TRINITY_DN12762_c0_g1_i1::g.58120::m.58120
Assembly01_TRINITY_DN12764_c0_g1::Assembly01_TRINITY_DN12764_c0_g1_i1::g.58044::m.58044
Assembly01_TRINITY_DN12770_c0_g1::Assembly01_TRINITY_DN12770_c0_g1_i1::g.58111::m.58111
Assembly01_TRINITY_DN12772_c0_g1::Assembly01_TRINITY_DN12772_c0_g1_i1::g.58117::m.58117
Assembly01_TRINITY_DN12774_c0_g1::Assembly01_TRINITY_DN12774_c0_g1_i1::g.58107::m.58107
Assembly01_TRINITY_DN12781_c0_g1::Assembly01_TRINITY_DN12781_c0_g1_i1::g.58028::m.58028
Assembly01_TRINITY_DN12783_c0_g2::Assembly01_TRINITY_DN12783_c0_g2_i1::g.58110::m.58110
Assembly01_TRINITY_DN12784_c0_g1::Assembly01_TRINITY_DN12784_c0_g1_i1::g.58119::m.58119
Assembly01_TRINITY_DN1278_c0_g2::Assembly01_TRINITY_DN1278_c0_g2_i1::g.93877::m.93877
Assembly01_TRINITY_DN12790_c0_g1::Assembly01_TRINITY_DN12790_c0_g1_i1::g.58025::m.58025
Assembly01_TRINITY_DN12790_c1_g1::Assembly01_TRINITY_DN12790_c1_g1_i1::g.58027::m.58027
Assembly01_TRINITY_DN12795_c0_g1::Assembly01_TRINITY_DN12795_c0_g1_i1::g.58046::m.58046
Assembly01_TRINITY_DN1279_c0_g1::Assembly01_TRINITY_DN1279_c0_g1_i1::g.93990::m.93990
Assembly01_TRINITY_DN127_c0_g1::Assembly01_TRINITY_DN127_c0_g1_i1::g.165098::m.165098
Assembly01_TRINITY_DN127_c1_g1::Assembly01_TRINITY_DN127_c1_g1_i1::g.165100::m.165100
Assembly01_TRINITY_DN12807_c0_g1::Assembly01_TRINITY_DN12807_c0_g1_i1::g.109732::m.109732
Assembly01_TRINITY_DN12807_c0_g2::Assembly01_TRINITY_DN12807_c0_g2_i1::g.109734::m.109734
Assembly01_TRINITY_DN12808_c0_g1::Assembly01_TRINITY_DN12808_c0_g1_i1::g.109645::m.109645
Assembly01_TRINITY_DN12809_c0_g1::Assembly01_TRINITY_DN12809_c0_g1_i1::g.109727::m.109727
Assembly01_TRINITY_DN12814_c0_g1::Assembly01_TRINITY_DN12814_c0_g1_i1::g.109621::m.109621
Assembly01_TRINITY_DN1281_c0_g1::Assembly01_TRINITY_DN1281_c0_g1_i1::g.93915::m.93915
Assembly01_TRINITY_DN12825_c0_g1::Assembly01_TRINITY_DN12825_c0_g1_i1::g.109706::m.109706
Assembly01_TRINITY_DN1282_c0_g1::Assembly01_TRINITY_DN1282_c0_g1_i1::g.94009::m.94009
Assembly01_TRINITY_DN12833_c0_g1::Assembly01_TRINITY_DN12833_c0_g1_i1::g.109639::m.109639
Assembly01_TRINITY_DN12841_c0_g1::Assembly01_TRINITY_DN12841_c0_g1_i1::g.109736::m.109736
Assembly01_TRINITY_DN12846_c0_g1::Assembly01_TRINITY_DN12846_c0_g1_i1::g.109602::m.109602
Assembly01_TRINITY_DN12847_c0_g1::Assembly01_TRINITY_DN12847_c0_g1_i1::g.109628::m.109628
Assembly01_TRINITY_DN12848_c0_g1::Assembly01_TRINITY_DN12848_c0_g1_i1::g.109700::m.109700
Assembly01_TRINITY_DN12849_c0_g1::Assembly01_TRINITY_DN12849_c0_g1_i1::g.109690::m.109690
Assembly01_TRINITY_DN12850_c0_g1::Assembly01_TRINITY_DN12850_c0_g1_i1::g.109712::m.109712
Assembly01_TRINITY_DN12854_c0_g1::Assembly01_TRINITY_DN12854_c0_g1_i1::g.109627::m.109627
Assembly01_TRINITY_DN12855_c0_g1::Assembly01_TRINITY_DN12855_c0_g1_i1::g.109616::m.109616
Assembly01_TRINITY_DN12859_c0_g2::Assembly01_TRINITY_DN12859_c0_g2_i1::g.109635::m.109635
Assembly01_TRINITY_DN12861_c0_g1::Assembly01_TRINITY_DN12861_c0_g1_i1::g.109661::m.109661
Assembly01_TRINITY_DN12863_c0_g1::Assembly01_TRINITY_DN12863_c0_g1_i1::g.109609::m.109609
Assembly01_TRINITY_DN12864_c0_g1::Assembly01_TRINITY_DN12864_c0_g1_i1::g.109703::m.109703
Assembly01_TRINITY_DN12866_c0_g1::Assembly01_TRINITY_DN12866_c0_g1_i1::g.109651::m.109651
Assembly01_TRINITY_DN12869_c0_g1::Assembly01_TRINITY_DN12869_c0_g1_i1::g.109742::m.109742
Assembly01_TRINITY_DN12870_c0_g1::Assembly01_TRINITY_DN12870_c0_g1_i1::g.109723::m.109723
Assembly01_TRINITY_DN12871_c0_g1::Assembly01_TRINITY_DN12871_c0_g1_i1::g.109696::m.109696
Assembly01_TRINITY_DN12874_c0_g1::Assembly01_TRINITY_DN12874_c0_g1_i1::g.109688::m.109688
Assembly01_TRINITY_DN12876_c0_g1::Assembly01_TRINITY_DN12876_c0_g1_i1::g.109652::m.109652
Assembly01_TRINITY_DN12876_c0_g2::Assembly01_TRINITY_DN12876_c0_g2_i1::g.109655::m.109655
Assembly01_TRINITY_DN12880_c0_g1::Assembly01_TRINITY_DN12880_c0_g1_i1::g.109713::m.109713
Assembly01_TRINITY_DN12881_c0_g1::Assembly01_TRINITY_DN12881_c0_g1_i1::g.109740::m.109740
Assembly01_TRINITY_DN12883_c0_g1::Assembly01_TRINITY_DN12883_c0_g1_i1::g.109707::m.109707
Assembly01_TRINITY_DN12889_c0_g1::Assembly01_TRINITY_DN12889_c0_g1_i1::g.109643::m.109643
Assembly01_TRINITY_DN12891_c0_g1::Assembly01_TRINITY_DN12891_c0_g1_i1::g.109676::m.109676
Assembly01_TRINITY_DN12891_c0_g2::Assembly01_TRINITY_DN12891_c0_g2_i1::g.109682::m.109682
Assembly01_TRINITY_DN1289_c0_g1::Assembly01_TRINITY_DN1289_c0_g1_i1::g.93885::m.93885
Assembly01_TRINITY_DN12902_c0_g1::Assembly01_TRINITY_DN12902_c0_g1_i1::g.54912::m.54912
Assembly01_TRINITY_DN12905_c0_g1::Assembly01_TRINITY_DN12905_c0_g1_i1::g.54882::m.54882
Assembly01_TRINITY_DN12906_c0_g1::Assembly01_TRINITY_DN12906_c0_g1_i1::g.54903::m.54903
Assembly01_TRINITY_DN12908_c0_g1::Assembly01_TRINITY_DN12908_c0_g1_i1::g.54840::m.54840
Assembly01_TRINITY_DN12911_c0_g1::Assembly01_TRINITY_DN12911_c0_g1_i1::g.54869::m.54869
Assembly01_TRINITY_DN12918_c0_g1::Assembly01_TRINITY_DN12918_c0_g1_i1::g.54844::m.54844
Assembly01_TRINITY_DN1291_c0_g1::Assembly01_TRINITY_DN1291_c0_g1_i1::g.93997::m.93997
Assembly01_TRINITY_DN1291_c0_g2::Assembly01_TRINITY_DN1291_c0_g2_i1::g.93999::m.93999
Assembly01_TRINITY_DN12920_c0_g1::Assembly01_TRINITY_DN12920_c0_g1_i1::g.54907::m.54907
Assembly01_TRINITY_DN12925_c0_g1::Assembly01_TRINITY_DN12925_c0_g1_i1::g.54880::m.54880
Assembly01_TRINITY_DN12939_c0_g1::Assembly01_TRINITY_DN12939_c0_g1_i1::g.54871::m.54871
Assembly01_TRINITY_DN12942_c0_g1::Assembly01_TRINITY_DN12942_c0_g1_i1::g.54877::m.54877
Assembly01_TRINITY_DN12943_c0_g1::Assembly01_TRINITY_DN12943_c0_g1_i1::g.54879::m.54879
Assembly01_TRINITY_DN12945_c0_g1::Assembly01_TRINITY_DN12945_c0_g1_i1::g.54849::m.54849
Assembly01_TRINITY_DN12948_c0_g1::Assembly01_TRINITY_DN12948_c0_g1_i1::g.54889::m.54889
Assembly01_TRINITY_DN12948_c0_g2::Assembly01_TRINITY_DN12948_c0_g2_i1::g.54891::m.54891
Assembly01_TRINITY_DN12953_c0_g1::Assembly01_TRINITY_DN12953_c0_g1_i1::g.54860::m.54860
Assembly01_TRINITY_DN12960_c0_g1::Assembly01_TRINITY_DN12960_c0_g1_i1::g.54897::m.54897
Assembly01_TRINITY_DN12965_c0_g1::Assembly01_TRINITY_DN12965_c0_g1_i1::g.54914::m.54914
Assembly01_TRINITY_DN12970_c0_g1::Assembly01_TRINITY_DN12970_c0_g1_i1::g.54833::m.54833
Assembly01_TRINITY_DN12972_c0_g1::Assembly01_TRINITY_DN12972_c0_g1_i1::g.54893::m.54893
Assembly01_TRINITY_DN12979_c0_g1::Assembly01_TRINITY_DN12979_c0_g1_i1::g.54856::m.54856
Assembly01_TRINITY_DN1297_c0_g1::Assembly01_TRINITY_DN1297_c0_g1_i1::g.93941::m.93941
Assembly01_TRINITY_DN12982_c0_g1::Assembly01_TRINITY_DN12982_c0_g1_i1::g.54847::m.54847
Assembly01_TRINITY_DN12986_c0_g1::Assembly01_TRINITY_DN12986_c0_g1_i1::g.54831::m.54831
Assembly01_TRINITY_DN12986_c0_g2::Assembly01_TRINITY_DN12986_c0_g2_i1::g.54832::m.54832
Assembly01_TRINITY_DN12988_c0_g1::Assembly01_TRINITY_DN12988_c0_g1_i1::g.54858::m.54858
Assembly01_TRINITY_DN1298_c0_g1::Assembly01_TRINITY_DN1298_c0_g1_i1::g.93880::m.93880
Assembly01_TRINITY_DN1298_c0_g2::Assembly01_TRINITY_DN1298_c0_g2_i1::g.93882::m.93882
Assembly01_TRINITY_DN1299_c0_g1::Assembly01_TRINITY_DN1299_c0_g1_i1::g.93829::m.93829
Assembly01_TRINITY_DN1299_c0_g2::Assembly01_TRINITY_DN1299_c0_g2_i1::g.93835::m.93835
Assembly01_TRINITY_DN129_c0_g1::Assembly01_TRINITY_DN129_c0_g1_i1::g.165081::m.165081
Assembly01_TRINITY_DN13004_c0_g1::Assembly01_TRINITY_DN13004_c0_g1_i1::g.149882::m.149882
Assembly01_TRINITY_DN13010_c0_g1::Assembly01_TRINITY_DN13010_c0_g1_i1::g.149857::m.149857
Assembly01_TRINITY_DN13023_c0_g1::Assembly01_TRINITY_DN13023_c0_g1_i1::g.149841::m.149841
Assembly01_TRINITY_DN13023_c0_g2::Assembly01_TRINITY_DN13023_c0_g2_i1::g.149844::m.149844
Assembly01_TRINITY_DN13024_c0_g1::Assembly01_TRINITY_DN13024_c0_g1_i1::g.149867::m.149867
Assembly01_TRINITY_DN13024_c0_g2::Assembly01_TRINITY_DN13024_c0_g2_i1::g.149872::m.149872
Assembly01_TRINITY_DN13028_c0_g1::Assembly01_TRINITY_DN13028_c0_g1_i1::g.149789::m.149789
Assembly01_TRINITY_DN13034_c0_g1::Assembly01_TRINITY_DN13034_c0_g1_i1::g.149850::m.149850
Assembly01_TRINITY_DN13039_c0_g1::Assembly01_TRINITY_DN13039_c0_g1_i1::g.149807::m.149807
Assembly01_TRINITY_DN13040_c0_g1::Assembly01_TRINITY_DN13040_c0_g1_i1::g.149860::m.149860
Assembly01_TRINITY_DN13044_c0_g1::Assembly01_TRINITY_DN13044_c0_g1_i1::g.149875::m.149875
Assembly01_TRINITY_DN13044_c0_g2::Assembly01_TRINITY_DN13044_c0_g2_i1::g.149878::m.149878
Assembly01_TRINITY_DN13045_c0_g1::Assembly01_TRINITY_DN13045_c0_g1_i1::g.149863::m.149863
Assembly01_TRINITY_DN13046_c0_g1::Assembly01_TRINITY_DN13046_c0_g1_i1::g.149798::m.149798
Assembly01_TRINITY_DN13047_c0_g1::Assembly01_TRINITY_DN13047_c0_g1_i1::g.149826::m.149826
Assembly01_TRINITY_DN13048_c0_g2::Assembly01_TRINITY_DN13048_c0_g2_i1::g.149818::m.149818
Assembly01_TRINITY_DN13059_c0_g1::Assembly01_TRINITY_DN13059_c0_g1_i1::g.149837::m.149837
Assembly01_TRINITY_DN13059_c1_g1::Assembly01_TRINITY_DN13059_c1_g1_i1::g.149838::m.149838
Assembly01_TRINITY_DN1306_c0_g1::Assembly01_TRINITY_DN1306_c0_g1_i1::g.107731::m.107731
Assembly01_TRINITY_DN13071_c0_g1::Assembly01_TRINITY_DN13071_c0_g1_i1::g.149836::m.149836
Assembly01_TRINITY_DN13074_c0_g1::Assembly01_TRINITY_DN13074_c0_g1_i1::g.149831::m.149831
Assembly01_TRINITY_DN13076_c1_g1::Assembly01_TRINITY_DN13076_c1_g1_i1::g.149846::m.149846
Assembly01_TRINITY_DN13085_c0_g1::Assembly01_TRINITY_DN13085_c0_g1_i1::g.149862::m.149862
Assembly01_TRINITY_DN13087_c0_g1::Assembly01_TRINITY_DN13087_c0_g1_i1::g.149847::m.149847
Assembly01_TRINITY_DN1308_c0_g1::Assembly01_TRINITY_DN1308_c0_g1_i1::g.107711::m.107711
Assembly01_TRINITY_DN13098_c0_g1::Assembly01_TRINITY_DN13098_c0_g1_i1::g.149790::m.149790
Assembly01_TRINITY_DN1309_c0_g1::Assembly01_TRINITY_DN1309_c0_g1_i1::g.107644::m.107644
Assembly01_TRINITY_DN13106_c0_g1::Assembly01_TRINITY_DN13106_c0_g1_i1::g.65712::m.65712
Assembly01_TRINITY_DN13106_c1_g1::Assembly01_TRINITY_DN13106_c1_g1_i1::g.65714::m.65714
Assembly01_TRINITY_DN13107_c0_g1::Assembly01_TRINITY_DN13107_c0_g1_i1::g.65765::m.65765
Assembly01_TRINITY_DN13108_c0_g1::Assembly01_TRINITY_DN13108_c0_g1_i1::g.65746::m.65746
Assembly01_TRINITY_DN13109_c0_g1::Assembly01_TRINITY_DN13109_c0_g1_i1::g.65731::m.65731
Assembly01_TRINITY_DN13111_c0_g1::Assembly01_TRINITY_DN13111_c0_g1_i1::g.65706::m.65706
Assembly01_TRINITY_DN13115_c0_g1::Assembly01_TRINITY_DN13115_c0_g1_i1::g.65693::m.65693
Assembly01_TRINITY_DN13115_c0_g2::Assembly01_TRINITY_DN13115_c0_g2_i1::g.65695::m.65695
Assembly01_TRINITY_DN13116_c0_g1::Assembly01_TRINITY_DN13116_c0_g1_i1::g.65740::m.65740
Assembly01_TRINITY_DN13122_c0_g1::Assembly01_TRINITY_DN13122_c0_g1_i1::g.65728::m.65728
Assembly01_TRINITY_DN13124_c0_g2::Assembly01_TRINITY_DN13124_c0_g2_i1::g.65749::m.65749
Assembly01_TRINITY_DN13126_c0_g1::Assembly01_TRINITY_DN13126_c0_g1_i1::g.65742::m.65742
Assembly01_TRINITY_DN13128_c0_g1::Assembly01_TRINITY_DN13128_c0_g1_i1::g.65675::m.65675
Assembly01_TRINITY_DN13129_c0_g1::Assembly01_TRINITY_DN13129_c0_g1_i1::g.65735::m.65735
Assembly01_TRINITY_DN13135_c0_g2::Assembly01_TRINITY_DN13135_c0_g2_i1::g.65784::m.65784
Assembly01_TRINITY_DN13137_c0_g1::Assembly01_TRINITY_DN13137_c0_g1_i1::g.65752::m.65752
Assembly01_TRINITY_DN13138_c0_g2::Assembly01_TRINITY_DN13138_c0_g2_i1::g.65801::m.65801
Assembly01_TRINITY_DN13140_c0_g1::Assembly01_TRINITY_DN13140_c0_g1_i1::g.65777::m.65777
Assembly01_TRINITY_DN13144_c0_g1::Assembly01_TRINITY_DN13144_c0_g1_i1::g.65776::m.65776
Assembly01_TRINITY_DN13151_c0_g1::Assembly01_TRINITY_DN13151_c0_g1_i1::g.65757::m.65757
Assembly01_TRINITY_DN13154_c0_g1::Assembly01_TRINITY_DN13154_c0_g1_i1::g.65677::m.65677
Assembly01_TRINITY_DN13156_c0_g1::Assembly01_TRINITY_DN13156_c0_g1_i1::g.65681::m.65681
Assembly01_TRINITY_DN13156_c0_g2::Assembly01_TRINITY_DN13156_c0_g2_i1::g.65687::m.65687
Assembly01_TRINITY_DN13158_c0_g1::Assembly01_TRINITY_DN13158_c0_g1_i1::g.65680::m.65680
Assembly01_TRINITY_DN13160_c0_g2::Assembly01_TRINITY_DN13160_c0_g2_i1::g.65787::m.65787
Assembly01_TRINITY_DN13163_c0_g1::Assembly01_TRINITY_DN13163_c0_g1_i1::g.65766::m.65766
Assembly01_TRINITY_DN13164_c0_g1::Assembly01_TRINITY_DN13164_c0_g1_i1::g.65730::m.65730
Assembly01_TRINITY_DN13167_c0_g1::Assembly01_TRINITY_DN13167_c0_g1_i1::g.65709::m.65709
Assembly01_TRINITY_DN13167_c1_g1::Assembly01_TRINITY_DN13167_c1_g1_i1::g.65711::m.65711
Assembly01_TRINITY_DN13171_c0_g1::Assembly01_TRINITY_DN13171_c0_g1_i1::g.65727::m.65727
Assembly01_TRINITY_DN13173_c1_g1::Assembly01_TRINITY_DN13173_c1_g1_i1::g.65718::m.65718
Assembly01_TRINITY_DN13178_c0_g1::Assembly01_TRINITY_DN13178_c0_g1_i1::g.65789::m.65789
Assembly01_TRINITY_DN13178_c1_g1::Assembly01_TRINITY_DN13178_c1_g1_i1::g.65793::m.65793
Assembly01_TRINITY_DN13186_c0_g1::Assembly01_TRINITY_DN13186_c0_g1_i1::g.65795::m.65795
Assembly01_TRINITY_DN13188_c0_g1::Assembly01_TRINITY_DN13188_c0_g1_i1::g.65726::m.65726
Assembly01_TRINITY_DN13191_c0_g1::Assembly01_TRINITY_DN13191_c0_g1_i1::g.65762::m.65762
Assembly01_TRINITY_DN13193_c0_g1::Assembly01_TRINITY_DN13193_c0_g1_i1::g.65783::m.65783
Assembly01_TRINITY_DN13196_c0_g1::Assembly01_TRINITY_DN13196_c0_g1_i1::g.65723::m.65723
Assembly01_TRINITY_DN1319_c0_g1::Assembly01_TRINITY_DN1319_c0_g1_i1::g.107685::m.107685
Assembly01_TRINITY_DN13209_c0_g1::Assembly01_TRINITY_DN13209_c0_g1_i1::g.128999::m.128999
Assembly01_TRINITY_DN1320_c0_g1::Assembly01_TRINITY_DN1320_c0_g1_i1::g.107674::m.107674
Assembly01_TRINITY_DN13215_c0_g1::Assembly01_TRINITY_DN13215_c0_g1_i1::g.129080::m.129080
Assembly01_TRINITY_DN13215_c0_g2::Assembly01_TRINITY_DN13215_c0_g2_i1::g.129085::m.129085
Assembly01_TRINITY_DN13221_c0_g1::Assembly01_TRINITY_DN13221_c0_g1_i1::g.129079::m.129079
Assembly01_TRINITY_DN13222_c0_g1::Assembly01_TRINITY_DN13222_c0_g1_i1::g.128987::m.128987
Assembly01_TRINITY_DN13223_c0_g1::Assembly01_TRINITY_DN13223_c0_g1_i1::g.128980::m.128980
Assembly01_TRINITY_DN13225_c0_g1::Assembly01_TRINITY_DN13225_c0_g1_i1::g.129100::m.129100
Assembly01_TRINITY_DN13225_c0_g2::Assembly01_TRINITY_DN13225_c0_g2_i1::g.129102::m.129102
Assembly01_TRINITY_DN13229_c0_g1::Assembly01_TRINITY_DN13229_c0_g1_i1::g.129065::m.129065
Assembly01_TRINITY_DN13232_c0_g1::Assembly01_TRINITY_DN13232_c0_g1_i1::g.129108::m.129108
Assembly01_TRINITY_DN13235_c0_g1::Assembly01_TRINITY_DN13235_c0_g1_i1::g.129060::m.129060
Assembly01_TRINITY_DN13241_c0_g1::Assembly01_TRINITY_DN13241_c0_g1_i1::g.128992::m.128992
Assembly01_TRINITY_DN13244_c0_g1::Assembly01_TRINITY_DN13244_c0_g1_i1::g.129041::m.129041
Assembly01_TRINITY_DN13246_c0_g2::Assembly01_TRINITY_DN13246_c0_g2_i1::g.129107::m.129107
Assembly01_TRINITY_DN13247_c0_g1::Assembly01_TRINITY_DN13247_c0_g1_i1::g.129034::m.129034
Assembly01_TRINITY_DN13248_c0_g1::Assembly01_TRINITY_DN13248_c0_g1_i1::g.129023::m.129023
Assembly01_TRINITY_DN13255_c0_g1::Assembly01_TRINITY_DN13255_c0_g1_i1::g.129004::m.129004
Assembly01_TRINITY_DN13260_c0_g1::Assembly01_TRINITY_DN13260_c0_g1_i1::g.129011::m.129011
Assembly01_TRINITY_DN13260_c0_g2::Assembly01_TRINITY_DN13260_c0_g2_i1::g.129013::m.129013
Assembly01_TRINITY_DN13264_c0_g1::Assembly01_TRINITY_DN13264_c0_g1_i1::g.129063::m.129063
Assembly01_TRINITY_DN13268_c0_g2::Assembly01_TRINITY_DN13268_c0_g2_i1::g.128989::m.128989
Assembly01_TRINITY_DN13270_c0_g1::Assembly01_TRINITY_DN13270_c0_g1_i1::g.128996::m.128996
Assembly01_TRINITY_DN13270_c0_g2::Assembly01_TRINITY_DN13270_c0_g2_i1::g.128997::m.128997
Assembly01_TRINITY_DN13274_c0_g1::Assembly01_TRINITY_DN13274_c0_g1_i1::g.129076::m.129076
Assembly01_TRINITY_DN13276_c0_g1::Assembly01_TRINITY_DN13276_c0_g1_i1::g.129103::m.129103
Assembly01_TRINITY_DN13277_c0_g1::Assembly01_TRINITY_DN13277_c0_g1_i1::g.129091::m.129091
Assembly01_TRINITY_DN13277_c0_g2::Assembly01_TRINITY_DN13277_c0_g2_i1::g.129092::m.129092
Assembly01_TRINITY_DN13280_c0_g1::Assembly01_TRINITY_DN13280_c0_g1_i1::g.128983::m.128983
Assembly01_TRINITY_DN13281_c0_g1::Assembly01_TRINITY_DN13281_c0_g1_i1::g.129025::m.129025
Assembly01_TRINITY_DN13282_c0_g1::Assembly01_TRINITY_DN13282_c0_g1_i1::g.129057::m.129057
Assembly01_TRINITY_DN13286_c0_g1::Assembly01_TRINITY_DN13286_c0_g1_i1::g.128990::m.128990
Assembly01_TRINITY_DN13287_c0_g1::Assembly01_TRINITY_DN13287_c0_g1_i1::g.129046::m.129046
Assembly01_TRINITY_DN13294_c0_g1::Assembly01_TRINITY_DN13294_c0_g1_i1::g.129113::m.129113
Assembly01_TRINITY_DN13295_c0_g1::Assembly01_TRINITY_DN13295_c0_g1_i1::g.129016::m.129016
Assembly01_TRINITY_DN13297_c0_g1::Assembly01_TRINITY_DN13297_c0_g1_i1::g.129069::m.129069
Assembly01_TRINITY_DN13297_c0_g1::Assembly01_TRINITY_DN13297_c0_g1_i2::g.129071::m.129071
Assembly01_TRINITY_DN13299_c0_g2::Assembly01_TRINITY_DN13299_c0_g2_i1::g.129055::m.129055
Assembly01_TRINITY_DN13301_c0_g1::Assembly01_TRINITY_DN13301_c0_g1_i1::g.100224::m.100224
Assembly01_TRINITY_DN13304_c0_g1::Assembly01_TRINITY_DN13304_c0_g1_i1::g.100334::m.100334
Assembly01_TRINITY_DN13309_c0_g1::Assembly01_TRINITY_DN13309_c0_g1_i1::g.100316::m.100316
Assembly01_TRINITY_DN13311_c0_g2::Assembly01_TRINITY_DN13311_c0_g2_i1::g.100238::m.100238
Assembly01_TRINITY_DN13316_c0_g1::Assembly01_TRINITY_DN13316_c0_g1_i1::g.100308::m.100308
Assembly01_TRINITY_DN13316_c1_g1::Assembly01_TRINITY_DN13316_c1_g1_i1::g.100311::m.100311
Assembly01_TRINITY_DN13329_c0_g1::Assembly01_TRINITY_DN13329_c0_g1_i1::g.100283::m.100283
Assembly01_TRINITY_DN13329_c0_g2::Assembly01_TRINITY_DN13329_c0_g2_i1::g.100287::m.100287
Assembly01_TRINITY_DN13335_c0_g1::Assembly01_TRINITY_DN13335_c0_g1_i1::g.100345::m.100345
Assembly01_TRINITY_DN13338_c0_g1::Assembly01_TRINITY_DN13338_c0_g1_i1::g.100266::m.100266
Assembly01_TRINITY_DN13342_c0_g2::Assembly01_TRINITY_DN13342_c0_g2_i1::g.100244::m.100244
Assembly01_TRINITY_DN13343_c0_g1::Assembly01_TRINITY_DN13343_c0_g1_i1::g.100217::m.100217
Assembly01_TRINITY_DN13343_c1_g1::Assembly01_TRINITY_DN13343_c1_g1_i1::g.100220::m.100220
Assembly01_TRINITY_DN13344_c0_g1::Assembly01_TRINITY_DN13344_c0_g1_i1::g.100301::m.100301
Assembly01_TRINITY_DN13344_c0_g2::Assembly01_TRINITY_DN13344_c0_g2_i1::g.100304::m.100304
Assembly01_TRINITY_DN13349_c0_g1::Assembly01_TRINITY_DN13349_c0_g1_i1::g.100249::m.100249
Assembly01_TRINITY_DN13350_c0_g1::Assembly01_TRINITY_DN13350_c0_g1_i1::g.100323::m.100323
Assembly01_TRINITY_DN13350_c0_g2::Assembly01_TRINITY_DN13350_c0_g2_i1::g.100325::m.100325
Assembly01_TRINITY_DN13352_c0_g1::Assembly01_TRINITY_DN13352_c0_g1_i1::g.100346::m.100346
Assembly01_TRINITY_DN13353_c0_g1::Assembly01_TRINITY_DN13353_c0_g1_i1::g.100260::m.100260
Assembly01_TRINITY_DN13353_c0_g2::Assembly01_TRINITY_DN13353_c0_g2_i1::g.100263::m.100263
Assembly01_TRINITY_DN13355_c0_g1::Assembly01_TRINITY_DN13355_c0_g1_i1::g.100278::m.100278
Assembly01_TRINITY_DN13355_c0_g2::Assembly01_TRINITY_DN13355_c0_g2_i1::g.100279::m.100279
Assembly01_TRINITY_DN13357_c0_g1::Assembly01_TRINITY_DN13357_c0_g1_i1::g.100331::m.100331
Assembly01_TRINITY_DN13359_c0_g1::Assembly01_TRINITY_DN13359_c0_g1_i1::g.100342::m.100342
Assembly01_TRINITY_DN13360_c0_g1::Assembly01_TRINITY_DN13360_c0_g1_i1::g.100292::m.100292
Assembly01_TRINITY_DN13371_c0_g1::Assembly01_TRINITY_DN13371_c0_g1_i1::g.100337::m.100337
Assembly01_TRINITY_DN13373_c0_g1::Assembly01_TRINITY_DN13373_c0_g1_i1::g.100274::m.100274
Assembly01_TRINITY_DN13374_c0_g1::Assembly01_TRINITY_DN13374_c0_g1_i1::g.100328::m.100328
Assembly01_TRINITY_DN13376_c0_g1::Assembly01_TRINITY_DN13376_c0_g1_i1::g.100317::m.100317
Assembly01_TRINITY_DN1337_c0_g1::Assembly01_TRINITY_DN1337_c0_g1_i1::g.107749::m.107749
Assembly01_TRINITY_DN13382_c0_g1::Assembly01_TRINITY_DN13382_c0_g1_i1::g.100213::m.100213
Assembly01_TRINITY_DN13387_c0_g2::Assembly01_TRINITY_DN13387_c0_g2_i1::g.100215::m.100215
Assembly01_TRINITY_DN13388_c0_g1::Assembly01_TRINITY_DN13388_c0_g1_i1::g.100340::m.100340
Assembly01_TRINITY_DN13390_c0_g2::Assembly01_TRINITY_DN13390_c0_g2_i1::g.100210::m.100210
Assembly01_TRINITY_DN13395_c0_g1::Assembly01_TRINITY_DN13395_c0_g1_i1::g.100251::m.100251
Assembly01_TRINITY_DN13398_c0_g2::Assembly01_TRINITY_DN13398_c0_g2_i1::g.100258::m.100258
Assembly01_TRINITY_DN13403_c0_g1::Assembly01_TRINITY_DN13403_c0_g1_i1::g.136757::m.136757
Assembly01_TRINITY_DN13408_c0_g1::Assembly01_TRINITY_DN13408_c0_g1_i1::g.136843::m.136843
Assembly01_TRINITY_DN13412_c0_g2::Assembly01_TRINITY_DN13412_c0_g2_i1::g.136777::m.136777
Assembly01_TRINITY_DN13413_c0_g1::Assembly01_TRINITY_DN13413_c0_g1_i1::g.136806::m.136806
Assembly01_TRINITY_DN13417_c0_g1::Assembly01_TRINITY_DN13417_c0_g1_i1::g.136768::m.136768
Assembly01_TRINITY_DN13419_c0_g1::Assembly01_TRINITY_DN13419_c0_g1_i1::g.136888::m.136888
Assembly01_TRINITY_DN1341_c0_g1::Assembly01_TRINITY_DN1341_c0_g1_i1::g.107709::m.107709
Assembly01_TRINITY_DN13420_c0_g1::Assembly01_TRINITY_DN13420_c0_g1_i1::g.136759::m.136759
Assembly01_TRINITY_DN13423_c0_g1::Assembly01_TRINITY_DN13423_c0_g1_i1::g.136815::m.136815
Assembly01_TRINITY_DN13423_c0_g2::Assembly01_TRINITY_DN13423_c0_g2_i1::g.136818::m.136818
Assembly01_TRINITY_DN13428_c0_g1::Assembly01_TRINITY_DN13428_c0_g1_i1::g.136913::m.136913
Assembly01_TRINITY_DN13428_c0_g2::Assembly01_TRINITY_DN13428_c0_g2_i1::g.136915::m.136915
Assembly01_TRINITY_DN13430_c0_g2::Assembly01_TRINITY_DN13430_c0_g2_i1::g.136900::m.136900
Assembly01_TRINITY_DN13431_c0_g1::Assembly01_TRINITY_DN13431_c0_g1_i1::g.136803::m.136803
Assembly01_TRINITY_DN13440_c0_g2::Assembly01_TRINITY_DN13440_c0_g2_i1::g.136835::m.136835
Assembly01_TRINITY_DN13445_c0_g1::Assembly01_TRINITY_DN13445_c0_g1_i1::g.136891::m.136891
Assembly01_TRINITY_DN13446_c0_g1::Assembly01_TRINITY_DN13446_c0_g1_i1::g.136876::m.136876
Assembly01_TRINITY_DN13447_c0_g1::Assembly01_TRINITY_DN13447_c0_g1_i1::g.136907::m.136907
Assembly01_TRINITY_DN13447_c0_g2::Assembly01_TRINITY_DN13447_c0_g2_i1::g.136909::m.136909
Assembly01_TRINITY_DN13451_c0_g1::Assembly01_TRINITY_DN13451_c0_g1_i1::g.136788::m.136788
Assembly01_TRINITY_DN13452_c0_g1::Assembly01_TRINITY_DN13452_c0_g1_i1::g.136911::m.136911
Assembly01_TRINITY_DN13453_c0_g1::Assembly01_TRINITY_DN13453_c0_g1_i1::g.136779::m.136779
Assembly01_TRINITY_DN13455_c0_g1::Assembly01_TRINITY_DN13455_c0_g1_i1::g.136789::m.136789
Assembly01_TRINITY_DN13456_c0_g1::Assembly01_TRINITY_DN13456_c0_g1_i1::g.136881::m.136881
Assembly01_TRINITY_DN13457_c0_g1::Assembly01_TRINITY_DN13457_c0_g1_i1::g.136831::m.136831
Assembly01_TRINITY_DN13457_c0_g2::Assembly01_TRINITY_DN13457_c0_g2_i1::g.136833::m.136833
Assembly01_TRINITY_DN13459_c0_g1::Assembly01_TRINITY_DN13459_c0_g1_i1::g.136826::m.136826
Assembly01_TRINITY_DN13464_c0_g1::Assembly01_TRINITY_DN13464_c0_g1_i1::g.136845::m.136845
Assembly01_TRINITY_DN13465_c0_g1::Assembly01_TRINITY_DN13465_c0_g1_i1::g.136790::m.136790
Assembly01_TRINITY_DN13466_c0_g1::Assembly01_TRINITY_DN13466_c0_g1_i1::g.136773::m.136773
Assembly01_TRINITY_DN13467_c0_g2::Assembly01_TRINITY_DN13467_c0_g2_i1::g.136820::m.136820
Assembly01_TRINITY_DN13470_c0_g1::Assembly01_TRINITY_DN13470_c0_g1_i1::g.136870::m.136870
Assembly01_TRINITY_DN13470_c0_g2::Assembly01_TRINITY_DN13470_c0_g2_i1::g.136871::m.136871
Assembly01_TRINITY_DN13474_c0_g1::Assembly01_TRINITY_DN13474_c0_g1_i1::g.136786::m.136786
Assembly01_TRINITY_DN13475_c0_g1::Assembly01_TRINITY_DN13475_c0_g1_i1::g.136799::m.136799
Assembly01_TRINITY_DN13479_c0_g1::Assembly01_TRINITY_DN13479_c0_g1_i1::g.136849::m.136849
Assembly01_TRINITY_DN13479_c0_g2::Assembly01_TRINITY_DN13479_c0_g2_i1::g.136855::m.136855
Assembly01_TRINITY_DN1347_c0_g1::Assembly01_TRINITY_DN1347_c0_g1_i1::g.107719::m.107719
Assembly01_TRINITY_DN13487_c0_g1::Assembly01_TRINITY_DN13487_c0_g1_i1::g.136901::m.136901
Assembly01_TRINITY_DN13488_c0_g1::Assembly01_TRINITY_DN13488_c0_g1_i1::g.136865::m.136865
Assembly01_TRINITY_DN13488_c1_g1::Assembly01_TRINITY_DN13488_c1_g1_i1::g.136868::m.136868
Assembly01_TRINITY_DN1348_c0_g1::Assembly01_TRINITY_DN1348_c0_g1_i1::g.107727::m.107727
Assembly01_TRINITY_DN1348_c0_g2::Assembly01_TRINITY_DN1348_c0_g2_i1::g.107728::m.107728
Assembly01_TRINITY_DN13492_c0_g1::Assembly01_TRINITY_DN13492_c0_g1_i1::g.136767::m.136767
Assembly01_TRINITY_DN13495_c0_g1::Assembly01_TRINITY_DN13495_c0_g1_i1::g.136780::m.136780
Assembly01_TRINITY_DN13495_c1_g1::Assembly01_TRINITY_DN13495_c1_g1_i1::g.136782::m.136782
Assembly01_TRINITY_DN13500_c0_g1::Assembly01_TRINITY_DN13500_c0_g1_i1::g.68123::m.68123
Assembly01_TRINITY_DN13500_c1_g1::Assembly01_TRINITY_DN13500_c1_g1_i1::g.68125::m.68125
Assembly01_TRINITY_DN13502_c0_g1::Assembly01_TRINITY_DN13502_c0_g1_i1::g.68132::m.68132
Assembly01_TRINITY_DN1350_c0_g2::Assembly01_TRINITY_DN1350_c0_g2_i1::g.107701::m.107701
Assembly01_TRINITY_DN13514_c0_g1::Assembly01_TRINITY_DN13514_c0_g1_i1::g.68102::m.68102
Assembly01_TRINITY_DN13517_c0_g1::Assembly01_TRINITY_DN13517_c0_g1_i1::g.67982::m.67982
Assembly01_TRINITY_DN1351_c0_g1::Assembly01_TRINITY_DN1351_c0_g1_i1::g.107669::m.107669
Assembly01_TRINITY_DN13522_c0_g1::Assembly01_TRINITY_DN13522_c0_g1_i1::g.68065::m.68065
Assembly01_TRINITY_DN13523_c0_g1::Assembly01_TRINITY_DN13523_c0_g1_i1::g.68104::m.68104
Assembly01_TRINITY_DN13526_c0_g1::Assembly01_TRINITY_DN13526_c0_g1_i1::g.68004::m.68004
Assembly01_TRINITY_DN13527_c0_g1::Assembly01_TRINITY_DN13527_c0_g1_i1::g.68011::m.68011
Assembly01_TRINITY_DN13528_c0_g1::Assembly01_TRINITY_DN13528_c0_g1_i1::g.68040::m.68040
Assembly01_TRINITY_DN13531_c0_g1::Assembly01_TRINITY_DN13531_c0_g1_i1::g.68090::m.68090
Assembly01_TRINITY_DN13534_c0_g1::Assembly01_TRINITY_DN13534_c0_g1_i1::g.68014::m.68014
Assembly01_TRINITY_DN13534_c0_g2::Assembly01_TRINITY_DN13534_c0_g2_i1::g.68019::m.68019
Assembly01_TRINITY_DN13535_c0_g1::Assembly01_TRINITY_DN13535_c0_g1_i1::g.68100::m.68100
Assembly01_TRINITY_DN13538_c0_g1::Assembly01_TRINITY_DN13538_c0_g1_i1::g.68030::m.68030
Assembly01_TRINITY_DN13542_c0_g1::Assembly01_TRINITY_DN13542_c0_g1_i1::g.68032::m.68032
Assembly01_TRINITY_DN13545_c0_g1::Assembly01_TRINITY_DN13545_c0_g1_i1::g.67989::m.67989
Assembly01_TRINITY_DN13545_c0_g2::Assembly01_TRINITY_DN13545_c0_g2_i1::g.67990::m.67990
Assembly01_TRINITY_DN13546_c0_g1::Assembly01_TRINITY_DN13546_c0_g1_i1::g.68082::m.68082
Assembly01_TRINITY_DN13546_c0_g2::Assembly01_TRINITY_DN13546_c0_g2_i1::g.68086::m.68086
Assembly01_TRINITY_DN13550_c0_g2::Assembly01_TRINITY_DN13550_c0_g2_i1::g.68039::m.68039
Assembly01_TRINITY_DN13554_c0_g2::Assembly01_TRINITY_DN13554_c0_g2_i1::g.68127::m.68127
Assembly01_TRINITY_DN13557_c0_g1::Assembly01_TRINITY_DN13557_c0_g1_i1::g.67991::m.67991
Assembly01_TRINITY_DN13558_c0_g1::Assembly01_TRINITY_DN13558_c0_g1_i1::g.68045::m.68045
Assembly01_TRINITY_DN13558_c0_g2::Assembly01_TRINITY_DN13558_c0_g2_i1::g.68055::m.68055
Assembly01_TRINITY_DN13560_c0_g1::Assembly01_TRINITY_DN13560_c0_g1_i1::g.67983::m.67983
Assembly01_TRINITY_DN13566_c0_g1::Assembly01_TRINITY_DN13566_c0_g1_i1::g.68031::m.68031
Assembly01_TRINITY_DN13567_c0_g1::Assembly01_TRINITY_DN13567_c0_g1_i1::g.68107::m.68107
Assembly01_TRINITY_DN13567_c0_g2::Assembly01_TRINITY_DN13567_c0_g2_i1::g.68111::m.68111
Assembly01_TRINITY_DN13570_c0_g1::Assembly01_TRINITY_DN13570_c0_g1_i1::g.68001::m.68001
Assembly01_TRINITY_DN13574_c0_g1::Assembly01_TRINITY_DN13574_c0_g1_i1::g.67993::m.67993
Assembly01_TRINITY_DN13575_c0_g1::Assembly01_TRINITY_DN13575_c0_g1_i1::g.67987::m.67987
Assembly01_TRINITY_DN13575_c0_g2::Assembly01_TRINITY_DN13575_c0_g2_i1::g.67988::m.67988
Assembly01_TRINITY_DN1357_c0_g1::Assembly01_TRINITY_DN1357_c0_g1_i1::g.107667::m.107667
Assembly01_TRINITY_DN13581_c0_g1::Assembly01_TRINITY_DN13581_c0_g1_i1::g.67999::m.67999
Assembly01_TRINITY_DN13583_c0_g1::Assembly01_TRINITY_DN13583_c0_g1_i1::g.68067::m.68067
Assembly01_TRINITY_DN13588_c0_g1::Assembly01_TRINITY_DN13588_c0_g1_i1::g.68034::m.68034
Assembly01_TRINITY_DN13592_c0_g2::Assembly01_TRINITY_DN13592_c0_g2_i1::g.68008::m.68008
Assembly01_TRINITY_DN13594_c0_g1::Assembly01_TRINITY_DN13594_c0_g1_i1::g.68070::m.68070
Assembly01_TRINITY_DN13597_c0_g1::Assembly01_TRINITY_DN13597_c0_g1_i1::g.68079::m.68079
Assembly01_TRINITY_DN1359_c0_g1::Assembly01_TRINITY_DN1359_c0_g1_i1::g.107649::m.107649
Assembly01_TRINITY_DN1359_c0_g2::Assembly01_TRINITY_DN1359_c0_g2_i1::g.107652::m.107652
Assembly01_TRINITY_DN135_c1_g1::Assembly01_TRINITY_DN135_c1_g1_i1::g.165161::m.165161
Assembly01_TRINITY_DN13602_c0_g1::Assembly01_TRINITY_DN13602_c0_g1_i1::g.87282::m.87282
Assembly01_TRINITY_DN13606_c0_g1::Assembly01_TRINITY_DN13606_c0_g1_i1::g.87215::m.87215
Assembly01_TRINITY_DN13607_c0_g1::Assembly01_TRINITY_DN13607_c0_g1_i1::g.87301::m.87301
Assembly01_TRINITY_DN13609_c0_g1::Assembly01_TRINITY_DN13609_c0_g1_i1::g.87322::m.87322
Assembly01_TRINITY_DN13612_c0_g1::Assembly01_TRINITY_DN13612_c0_g1_i1::g.87278::m.87278
Assembly01_TRINITY_DN13619_c0_g1::Assembly01_TRINITY_DN13619_c0_g1_i1::g.87281::m.87281
Assembly01_TRINITY_DN13620_c1_g1::Assembly01_TRINITY_DN13620_c1_g1_i1::g.87238::m.87238
Assembly01_TRINITY_DN13624_c0_g1::Assembly01_TRINITY_DN13624_c0_g1_i1::g.87337::m.87337
Assembly01_TRINITY_DN13626_c0_g1::Assembly01_TRINITY_DN13626_c0_g1_i1::g.87296::m.87296
Assembly01_TRINITY_DN13628_c0_g1::Assembly01_TRINITY_DN13628_c0_g1_i1::g.87250::m.87250
Assembly01_TRINITY_DN13630_c0_g1::Assembly01_TRINITY_DN13630_c0_g1_i1::g.87216::m.87216
Assembly01_TRINITY_DN13631_c0_g1::Assembly01_TRINITY_DN13631_c0_g1_i1::g.87262::m.87262
Assembly01_TRINITY_DN13631_c0_g2::Assembly01_TRINITY_DN13631_c0_g2_i1::g.87266::m.87266
Assembly01_TRINITY_DN13632_c0_g1::Assembly01_TRINITY_DN13632_c0_g1_i1::g.87291::m.87291
Assembly01_TRINITY_DN13634_c0_g1::Assembly01_TRINITY_DN13634_c0_g1_i1::g.87227::m.87227
Assembly01_TRINITY_DN13634_c0_g2::Assembly01_TRINITY_DN13634_c0_g2_i1::g.87232::m.87232
Assembly01_TRINITY_DN13648_c0_g1::Assembly01_TRINITY_DN13648_c0_g1_i1::g.87254::m.87254
Assembly01_TRINITY_DN13649_c0_g1::Assembly01_TRINITY_DN13649_c0_g1_i1::g.87316::m.87316
Assembly01_TRINITY_DN13651_c0_g1::Assembly01_TRINITY_DN13651_c0_g1_i1::g.87222::m.87222
Assembly01_TRINITY_DN13654_c0_g1::Assembly01_TRINITY_DN13654_c0_g1_i1::g.87305::m.87305
Assembly01_TRINITY_DN13654_c0_g2::Assembly01_TRINITY_DN13654_c0_g2_i1::g.87307::m.87307
Assembly01_TRINITY_DN13659_c0_g2::Assembly01_TRINITY_DN13659_c0_g2_i1::g.87335::m.87335
Assembly01_TRINITY_DN13661_c0_g1::Assembly01_TRINITY_DN13661_c0_g1_i1::g.87258::m.87258
Assembly01_TRINITY_DN13663_c0_g1::Assembly01_TRINITY_DN13663_c0_g1_i1::g.87298::m.87298
Assembly01_TRINITY_DN13664_c0_g1::Assembly01_TRINITY_DN13664_c0_g1_i1::g.87309::m.87309
Assembly01_TRINITY_DN13672_c0_g1::Assembly01_TRINITY_DN13672_c0_g1_i1::g.87326::m.87326
Assembly01_TRINITY_DN13676_c0_g1::Assembly01_TRINITY_DN13676_c0_g1_i1::g.87239::m.87239
Assembly01_TRINITY_DN13677_c0_g1::Assembly01_TRINITY_DN13677_c0_g1_i1::g.87289::m.87289
Assembly01_TRINITY_DN13678_c0_g1::Assembly01_TRINITY_DN13678_c0_g1_i1::g.87219::m.87219
Assembly01_TRINITY_DN1368_c0_g1::Assembly01_TRINITY_DN1368_c0_g1_i1::g.107714::m.107714
Assembly01_TRINITY_DN13695_c0_g1::Assembly01_TRINITY_DN13695_c0_g1_i1::g.87317::m.87317
Assembly01_TRINITY_DN13697_c0_g1::Assembly01_TRINITY_DN13697_c0_g1_i1::g.87286::m.87286
Assembly01_TRINITY_DN1369_c0_g1::Assembly01_TRINITY_DN1369_c0_g1_i1::g.107753::m.107753
Assembly01_TRINITY_DN136_c0_g2::Assembly01_TRINITY_DN136_c0_g2_i1::g.165127::m.165127
Assembly01_TRINITY_DN13701_c0_g1::Assembly01_TRINITY_DN13701_c0_g1_i1::g.59085::m.59085
Assembly01_TRINITY_DN13702_c0_g1::Assembly01_TRINITY_DN13702_c0_g1_i1::g.59218::m.59218
Assembly01_TRINITY_DN13706_c0_g1::Assembly01_TRINITY_DN13706_c0_g1_i1::g.59142::m.59142
Assembly01_TRINITY_DN13709_c0_g1::Assembly01_TRINITY_DN13709_c0_g1_i1::g.59225::m.59225
Assembly01_TRINITY_DN13712_c0_g1::Assembly01_TRINITY_DN13712_c0_g1_i1::g.59186::m.59186
Assembly01_TRINITY_DN13713_c0_g1::Assembly01_TRINITY_DN13713_c0_g1_i1::g.59129::m.59129
Assembly01_TRINITY_DN13714_c0_g1::Assembly01_TRINITY_DN13714_c0_g1_i1::g.59091::m.59091
Assembly01_TRINITY_DN13717_c0_g1::Assembly01_TRINITY_DN13717_c0_g1_i1::g.59096::m.59096
Assembly01_TRINITY_DN13717_c0_g2::Assembly01_TRINITY_DN13717_c0_g2_i1::g.59098::m.59098
Assembly01_TRINITY_DN13719_c0_g1::Assembly01_TRINITY_DN13719_c0_g1_i1::g.59120::m.59120
Assembly01_TRINITY_DN1371_c0_g1::Assembly01_TRINITY_DN1371_c0_g1_i1::g.107675::m.107675
Assembly01_TRINITY_DN13720_c0_g2::Assembly01_TRINITY_DN13720_c0_g2_i1::g.59110::m.59110
Assembly01_TRINITY_DN13721_c0_g1::Assembly01_TRINITY_DN13721_c0_g1_i1::g.59115::m.59115
Assembly01_TRINITY_DN13723_c0_g1::Assembly01_TRINITY_DN13723_c0_g1_i1::g.59199::m.59199
Assembly01_TRINITY_DN13725_c0_g1::Assembly01_TRINITY_DN13725_c0_g1_i1::g.59119::m.59119
Assembly01_TRINITY_DN13729_c0_g1::Assembly01_TRINITY_DN13729_c0_g1_i1::g.59197::m.59197
Assembly01_TRINITY_DN13731_c0_g1::Assembly01_TRINITY_DN13731_c0_g1_i1::g.59215::m.59215
Assembly01_TRINITY_DN13738_c0_g1::Assembly01_TRINITY_DN13738_c0_g1_i1::g.59151::m.59151
Assembly01_TRINITY_DN1373_c0_g1::Assembly01_TRINITY_DN1373_c0_g1_i1::g.107659::m.107659
Assembly01_TRINITY_DN13740_c0_g1::Assembly01_TRINITY_DN13740_c0_g1_i1::g.59189::m.59189
Assembly01_TRINITY_DN13743_c0_g1::Assembly01_TRINITY_DN13743_c0_g1_i1::g.59159::m.59159
Assembly01_TRINITY_DN13747_c0_g1::Assembly01_TRINITY_DN13747_c0_g1_i1::g.59213::m.59213
Assembly01_TRINITY_DN13758_c0_g1::Assembly01_TRINITY_DN13758_c0_g1_i1::g.59101::m.59101
Assembly01_TRINITY_DN1375_c0_g1::Assembly01_TRINITY_DN1375_c0_g1_i1::g.107658::m.107658
Assembly01_TRINITY_DN13763_c0_g2::Assembly01_TRINITY_DN13763_c0_g2_i1::g.59217::m.59217
Assembly01_TRINITY_DN13769_c0_g1::Assembly01_TRINITY_DN13769_c0_g1_i1::g.59139::m.59139
Assembly01_TRINITY_DN1376_c0_g1::Assembly01_TRINITY_DN1376_c0_g1_i1::g.107631::m.107631
Assembly01_TRINITY_DN1376_c0_g2::Assembly01_TRINITY_DN1376_c0_g2_i1::g.107633::m.107633
Assembly01_TRINITY_DN13771_c0_g1::Assembly01_TRINITY_DN13771_c0_g1_i1::g.59131::m.59131
Assembly01_TRINITY_DN13773_c0_g1::Assembly01_TRINITY_DN13773_c0_g1_i1::g.59167::m.59167
Assembly01_TRINITY_DN13776_c0_g1::Assembly01_TRINITY_DN13776_c0_g1_i1::g.59169::m.59169
Assembly01_TRINITY_DN13777_c0_g1::Assembly01_TRINITY_DN13777_c0_g1_i1::g.59184::m.59184
Assembly01_TRINITY_DN13784_c0_g1::Assembly01_TRINITY_DN13784_c0_g1_i1::g.59157::m.59157
Assembly01_TRINITY_DN13785_c0_g1::Assembly01_TRINITY_DN13785_c0_g1_i1::g.59144::m.59144
Assembly01_TRINITY_DN13786_c0_g1::Assembly01_TRINITY_DN13786_c0_g1_i1::g.59136::m.59136
Assembly01_TRINITY_DN13786_c1_g1::Assembly01_TRINITY_DN13786_c1_g1_i1::g.59138::m.59138
Assembly01_TRINITY_DN13788_c0_g1::Assembly01_TRINITY_DN13788_c0_g1_i1::g.59170::m.59170
Assembly01_TRINITY_DN13788_c0_g2::Assembly01_TRINITY_DN13788_c0_g2_i1::g.59174::m.59174
Assembly01_TRINITY_DN13789_c0_g2::Assembly01_TRINITY_DN13789_c0_g2_i1::g.59221::m.59221
Assembly01_TRINITY_DN13792_c0_g1::Assembly01_TRINITY_DN13792_c0_g1_i1::g.59222::m.59222
Assembly01_TRINITY_DN13794_c0_g1::Assembly01_TRINITY_DN13794_c0_g1_i1::g.59133::m.59133
Assembly01_TRINITY_DN13799_c0_g1::Assembly01_TRINITY_DN13799_c0_g1_i1::g.59178::m.59178
Assembly01_TRINITY_DN13799_c0_g2::Assembly01_TRINITY_DN13799_c0_g2_i1::g.59181::m.59181
Assembly01_TRINITY_DN1379_c0_g1::Assembly01_TRINITY_DN1379_c0_g1_i1::g.107665::m.107665
Assembly01_TRINITY_DN13802_c0_g1::Assembly01_TRINITY_DN13802_c0_g1_i1::g.208754::m.208754
Assembly01_TRINITY_DN13803_c1_g1::Assembly01_TRINITY_DN13803_c1_g1_i1::g.208666::m.208666
Assembly01_TRINITY_DN13811_c0_g1::Assembly01_TRINITY_DN13811_c0_g1_i1::g.208753::m.208753
Assembly01_TRINITY_DN13813_c0_g1::Assembly01_TRINITY_DN13813_c0_g1_i1::g.208720::m.208720
Assembly01_TRINITY_DN13814_c0_g1::Assembly01_TRINITY_DN13814_c0_g1_i1::g.208727::m.208727
Assembly01_TRINITY_DN13814_c0_g2::Assembly01_TRINITY_DN13814_c0_g2_i1::g.208730::m.208730
Assembly01_TRINITY_DN13815_c0_g1::Assembly01_TRINITY_DN13815_c0_g1_i1::g.208732::m.208732
Assembly01_TRINITY_DN13816_c0_g1::Assembly01_TRINITY_DN13816_c0_g1_i1::g.208681::m.208681
Assembly01_TRINITY_DN1381_c0_g1::Assembly01_TRINITY_DN1381_c0_g1_i1::g.107722::m.107722
Assembly01_TRINITY_DN1381_c0_g2::Assembly01_TRINITY_DN1381_c0_g2_i1::g.107725::m.107725
Assembly01_TRINITY_DN13821_c0_g1::Assembly01_TRINITY_DN13821_c0_g1_i1::g.208777::m.208777
Assembly01_TRINITY_DN13823_c0_g1::Assembly01_TRINITY_DN13823_c0_g1_i1::g.208712::m.208712
Assembly01_TRINITY_DN13823_c0_g2::Assembly01_TRINITY_DN13823_c0_g2_i1::g.208714::m.208714
Assembly01_TRINITY_DN13825_c1_g1::Assembly01_TRINITY_DN13825_c1_g1_i1::g.208675::m.208675
Assembly01_TRINITY_DN1382_c1_g1::Assembly01_TRINITY_DN1382_c1_g1_i1::g.107641::m.107641
Assembly01_TRINITY_DN13839_c0_g1::Assembly01_TRINITY_DN13839_c0_g1_i1::g.208694::m.208694
Assembly01_TRINITY_DN13842_c0_g1::Assembly01_TRINITY_DN13842_c0_g1_i1::g.208689::m.208689
Assembly01_TRINITY_DN13845_c0_g1::Assembly01_TRINITY_DN13845_c0_g1_i1::g.208695::m.208695
Assembly01_TRINITY_DN13847_c0_g2::Assembly01_TRINITY_DN13847_c0_g2_i1::g.208733::m.208733
Assembly01_TRINITY_DN13849_c0_g1::Assembly01_TRINITY_DN13849_c0_g1_i1::g.208657::m.208657
Assembly01_TRINITY_DN13849_c0_g2::Assembly01_TRINITY_DN13849_c0_g2_i1::g.208663::m.208663
Assembly01_TRINITY_DN1384_c0_g1::Assembly01_TRINITY_DN1384_c0_g1_i1::g.107638::m.107638
Assembly01_TRINITY_DN13850_c0_g1::Assembly01_TRINITY_DN13850_c0_g1_i1::g.208767::m.208767
Assembly01_TRINITY_DN13851_c0_g1::Assembly01_TRINITY_DN13851_c0_g1_i1::g.208745::m.208745
Assembly01_TRINITY_DN13854_c0_g1::Assembly01_TRINITY_DN13854_c0_g1_i1::g.208673::m.208673
Assembly01_TRINITY_DN13854_c0_g2::Assembly01_TRINITY_DN13854_c0_g2_i1::g.208674::m.208674
Assembly01_TRINITY_DN13855_c0_g2::Assembly01_TRINITY_DN13855_c0_g2_i1::g.208686::m.208686
Assembly01_TRINITY_DN1385_c0_g1::Assembly01_TRINITY_DN1385_c0_g1_i1::g.107772::m.107772
Assembly01_TRINITY_DN13860_c0_g1::Assembly01_TRINITY_DN13860_c0_g1_i1::g.208770::m.208770
Assembly01_TRINITY_DN13865_c0_g1::Assembly01_TRINITY_DN13865_c0_g1_i1::g.208772::m.208772
Assembly01_TRINITY_DN13869_c0_g1::Assembly01_TRINITY_DN13869_c0_g1_i1::g.208691::m.208691
Assembly01_TRINITY_DN13872_c0_g1::Assembly01_TRINITY_DN13872_c0_g1_i1::g.208744::m.208744
Assembly01_TRINITY_DN13873_c0_g1::Assembly01_TRINITY_DN13873_c0_g1_i1::g.208706::m.208706
Assembly01_TRINITY_DN13878_c0_g1::Assembly01_TRINITY_DN13878_c0_g1_i1::g.208759::m.208759
Assembly01_TRINITY_DN13878_c0_g2::Assembly01_TRINITY_DN13878_c0_g2_i1::g.208762::m.208762
Assembly01_TRINITY_DN1387_c0_g1::Assembly01_TRINITY_DN1387_c0_g1_i1::g.107688::m.107688
Assembly01_TRINITY_DN13880_c0_g1::Assembly01_TRINITY_DN13880_c0_g1_i1::g.208768::m.208768
Assembly01_TRINITY_DN13887_c0_g1::Assembly01_TRINITY_DN13887_c0_g1_i1::g.208698::m.208698
Assembly01_TRINITY_DN13889_c0_g1::Assembly01_TRINITY_DN13889_c0_g1_i1::g.208734::m.208734
Assembly01_TRINITY_DN1388_c0_g1::Assembly01_TRINITY_DN1388_c0_g1_i1::g.107765::m.107765
Assembly01_TRINITY_DN13896_c0_g1::Assembly01_TRINITY_DN13896_c0_g1_i1::g.208668::m.208668
Assembly01_TRINITY_DN13896_c1_g1::Assembly01_TRINITY_DN13896_c1_g1_i1::g.208671::m.208671
Assembly01_TRINITY_DN138_c0_g1::Assembly01_TRINITY_DN138_c0_g1_i1::g.165153::m.165153
Assembly01_TRINITY_DN13913_c0_g2::Assembly01_TRINITY_DN13913_c0_g2_i1::g.46243::m.46243
Assembly01_TRINITY_DN13914_c0_g1::Assembly01_TRINITY_DN13914_c0_g1_i1::g.46286::m.46286
Assembly01_TRINITY_DN13918_c0_g1::Assembly01_TRINITY_DN13918_c0_g1_i1::g.46244::m.46244
Assembly01_TRINITY_DN13921_c0_g1::Assembly01_TRINITY_DN13921_c0_g1_i1::g.46281::m.46281
Assembly01_TRINITY_DN13924_c0_g1::Assembly01_TRINITY_DN13924_c0_g1_i1::g.46288::m.46288
Assembly01_TRINITY_DN13927_c0_g1::Assembly01_TRINITY_DN13927_c0_g1_i1::g.46191::m.46191
Assembly01_TRINITY_DN13929_c0_g1::Assembly01_TRINITY_DN13929_c0_g1_i1::g.46215::m.46215
Assembly01_TRINITY_DN1392_c0_g2::Assembly01_TRINITY_DN1392_c0_g2_i1::g.107746::m.107746
Assembly01_TRINITY_DN13933_c0_g1::Assembly01_TRINITY_DN13933_c0_g1_i1::g.46252::m.46252
Assembly01_TRINITY_DN13936_c0_g1::Assembly01_TRINITY_DN13936_c0_g1_i1::g.46264::m.46264
Assembly01_TRINITY_DN13939_c0_g1::Assembly01_TRINITY_DN13939_c0_g1_i1::g.46224::m.46224
Assembly01_TRINITY_DN1393_c0_g1::Assembly01_TRINITY_DN1393_c0_g1_i1::g.107768::m.107768
Assembly01_TRINITY_DN13940_c0_g1::Assembly01_TRINITY_DN13940_c0_g1_i1::g.46279::m.46279
Assembly01_TRINITY_DN13942_c0_g1::Assembly01_TRINITY_DN13942_c0_g1_i1::g.46203::m.46203
Assembly01_TRINITY_DN13942_c0_g2::Assembly01_TRINITY_DN13942_c0_g2_i1::g.46206::m.46206
Assembly01_TRINITY_DN13944_c0_g1::Assembly01_TRINITY_DN13944_c0_g1_i1::g.46230::m.46230
Assembly01_TRINITY_DN13946_c0_g1::Assembly01_TRINITY_DN13946_c0_g1_i1::g.46217::m.46217
Assembly01_TRINITY_DN13946_c0_g2::Assembly01_TRINITY_DN13946_c0_g2_i1::g.46219::m.46219
Assembly01_TRINITY_DN1394_c0_g1::Assembly01_TRINITY_DN1394_c0_g1_i1::g.107671::m.107671
Assembly01_TRINITY_DN13951_c0_g1::Assembly01_TRINITY_DN13951_c0_g1_i1::g.46302::m.46302
Assembly01_TRINITY_DN13957_c0_g1::Assembly01_TRINITY_DN13957_c0_g1_i1::g.46245::m.46245
Assembly01_TRINITY_DN1395_c0_g2::Assembly01_TRINITY_DN1395_c0_g2_i1::g.107743::m.107743
Assembly01_TRINITY_DN13960_c0_g1::Assembly01_TRINITY_DN13960_c0_g1_i1::g.46266::m.46266
Assembly01_TRINITY_DN13962_c0_g1::Assembly01_TRINITY_DN13962_c0_g1_i1::g.46250::m.46250
Assembly01_TRINITY_DN13965_c0_g1::Assembly01_TRINITY_DN13965_c0_g1_i1::g.46305::m.46305
Assembly01_TRINITY_DN1396_c0_g1::Assembly01_TRINITY_DN1396_c0_g1_i1::g.107739::m.107739
Assembly01_TRINITY_DN13971_c0_g1::Assembly01_TRINITY_DN13971_c0_g1_i1::g.46240::m.46240
Assembly01_TRINITY_DN13971_c0_g2::Assembly01_TRINITY_DN13971_c0_g2_i1::g.46241::m.46241
Assembly01_TRINITY_DN13977_c0_g2::Assembly01_TRINITY_DN13977_c0_g2_i1::g.46212::m.46212
Assembly01_TRINITY_DN13978_c0_g1::Assembly01_TRINITY_DN13978_c0_g1_i1::g.46231::m.46231
Assembly01_TRINITY_DN1397_c0_g1::Assembly01_TRINITY_DN1397_c0_g1_i1::g.107692::m.107692
Assembly01_TRINITY_DN13980_c0_g1::Assembly01_TRINITY_DN13980_c0_g1_i1::g.46257::m.46257
Assembly01_TRINITY_DN13985_c0_g2::Assembly01_TRINITY_DN13985_c0_g2_i1::g.46271::m.46271
Assembly01_TRINITY_DN1398_c0_g1::Assembly01_TRINITY_DN1398_c0_g1_i1::g.107635::m.107635
Assembly01_TRINITY_DN13995_c0_g1::Assembly01_TRINITY_DN13995_c0_g1_i1::g.46194::m.46194
Assembly01_TRINITY_DN13998_c0_g1::Assembly01_TRINITY_DN13998_c0_g1_i1::g.46261::m.46261
Assembly01_TRINITY_DN14000_c0_g1::Assembly01_TRINITY_DN14000_c0_g1_i1::g.94256::m.94256
Assembly01_TRINITY_DN14004_c0_g1::Assembly01_TRINITY_DN14004_c0_g1_i1::g.94163::m.94163
Assembly01_TRINITY_DN14004_c0_g2::Assembly01_TRINITY_DN14004_c0_g2_i1::g.94164::m.94164
Assembly01_TRINITY_DN14005_c0_g1::Assembly01_TRINITY_DN14005_c0_g1_i1::g.94152::m.94152
Assembly01_TRINITY_DN14008_c0_g1::Assembly01_TRINITY_DN14008_c0_g1_i1::g.94195::m.94195
Assembly01_TRINITY_DN14009_c0_g1::Assembly01_TRINITY_DN14009_c0_g1_i1::g.94176::m.94176
Assembly01_TRINITY_DN14009_c0_g2::Assembly01_TRINITY_DN14009_c0_g2_i1::g.94178::m.94178
Assembly01_TRINITY_DN14013_c0_g1::Assembly01_TRINITY_DN14013_c0_g1_i1::g.94197::m.94197
Assembly01_TRINITY_DN14013_c0_g2::Assembly01_TRINITY_DN14013_c0_g2_i1::g.94200::m.94200
Assembly01_TRINITY_DN14020_c0_g1::Assembly01_TRINITY_DN14020_c0_g1_i1::g.94183::m.94183
Assembly01_TRINITY_DN14021_c0_g1::Assembly01_TRINITY_DN14021_c0_g1_i1::g.94237::m.94237
Assembly01_TRINITY_DN14024_c0_g1::Assembly01_TRINITY_DN14024_c0_g1_i1::g.94275::m.94275
Assembly01_TRINITY_DN14027_c0_g1::Assembly01_TRINITY_DN14027_c0_g1_i1::g.94189::m.94189
Assembly01_TRINITY_DN14029_c0_g1::Assembly01_TRINITY_DN14029_c0_g1_i1::g.94267::m.94267
Assembly01_TRINITY_DN14030_c0_g1::Assembly01_TRINITY_DN14030_c0_g1_i1::g.94220::m.94220
Assembly01_TRINITY_DN14032_c0_g1::Assembly01_TRINITY_DN14032_c0_g1_i1::g.94241::m.94241
Assembly01_TRINITY_DN14032_c0_g2::Assembly01_TRINITY_DN14032_c0_g2_i1::g.94243::m.94243
Assembly01_TRINITY_DN14033_c0_g1::Assembly01_TRINITY_DN14033_c0_g1_i1::g.94227::m.94227
Assembly01_TRINITY_DN14034_c0_g1::Assembly01_TRINITY_DN14034_c0_g1_i1::g.94234::m.94234
Assembly01_TRINITY_DN14035_c0_g1::Assembly01_TRINITY_DN14035_c0_g1_i1::g.94233::m.94233
Assembly01_TRINITY_DN14044_c0_g1::Assembly01_TRINITY_DN14044_c0_g1_i1::g.94180::m.94180
Assembly01_TRINITY_DN14047_c0_g1::Assembly01_TRINITY_DN14047_c0_g1_i1::g.94166::m.94166
Assembly01_TRINITY_DN14049_c1_g1::Assembly01_TRINITY_DN14049_c1_g1_i1::g.94147::m.94147
Assembly01_TRINITY_DN1404_c0_g2::Assembly01_TRINITY_DN1404_c0_g2_i1::g.142601::m.142601
Assembly01_TRINITY_DN14052_c0_g1::Assembly01_TRINITY_DN14052_c0_g1_i1::g.94223::m.94223
Assembly01_TRINITY_DN14056_c0_g2::Assembly01_TRINITY_DN14056_c0_g2_i1::g.94149::m.94149
Assembly01_TRINITY_DN14057_c0_g1::Assembly01_TRINITY_DN14057_c0_g1_i1::g.94214::m.94214
Assembly01_TRINITY_DN14057_c0_g2::Assembly01_TRINITY_DN14057_c0_g2_i1::g.94216::m.94216
Assembly01_TRINITY_DN14058_c0_g1::Assembly01_TRINITY_DN14058_c0_g1_i1::g.94170::m.94170
Assembly01_TRINITY_DN14059_c0_g1::Assembly01_TRINITY_DN14059_c0_g1_i1::g.94257::m.94257
Assembly01_TRINITY_DN14060_c0_g1::Assembly01_TRINITY_DN14060_c0_g1_i1::g.94158::m.94158
Assembly01_TRINITY_DN14062_c0_g1::Assembly01_TRINITY_DN14062_c0_g1_i1::g.94206::m.94206
Assembly01_TRINITY_DN14062_c0_g2::Assembly01_TRINITY_DN14062_c0_g2_i1::g.94210::m.94210
Assembly01_TRINITY_DN14064_c0_g1::Assembly01_TRINITY_DN14064_c0_g1_i1::g.94182::m.94182
Assembly01_TRINITY_DN14067_c0_g1::Assembly01_TRINITY_DN14067_c0_g1_i1::g.94169::m.94169
Assembly01_TRINITY_DN14072_c0_g1::Assembly01_TRINITY_DN14072_c0_g1_i1::g.94173::m.94173
Assembly01_TRINITY_DN14074_c0_g1::Assembly01_TRINITY_DN14074_c0_g1_i1::g.94278::m.94278
Assembly01_TRINITY_DN14087_c0_g1::Assembly01_TRINITY_DN14087_c0_g1_i1::g.94148::m.94148
Assembly01_TRINITY_DN14088_c0_g1::Assembly01_TRINITY_DN14088_c0_g1_i1::g.94246::m.94246
Assembly01_TRINITY_DN14089_c0_g1::Assembly01_TRINITY_DN14089_c0_g1_i1::g.94269::m.94269
Assembly01_TRINITY_DN14089_c0_g2::Assembly01_TRINITY_DN14089_c0_g2_i1::g.94270::m.94270
Assembly01_TRINITY_DN14094_c0_g1::Assembly01_TRINITY_DN14094_c0_g1_i1::g.94272::m.94272
Assembly01_TRINITY_DN14095_c0_g1::Assembly01_TRINITY_DN14095_c0_g1_i1::g.94252::m.94252
Assembly01_TRINITY_DN14095_c0_g2::Assembly01_TRINITY_DN14095_c0_g2_i1::g.94254::m.94254
Assembly01_TRINITY_DN14100_c0_g1::Assembly01_TRINITY_DN14100_c0_g1_i1::g.138235::m.138235
Assembly01_TRINITY_DN14101_c0_g1::Assembly01_TRINITY_DN14101_c0_g1_i1::g.138166::m.138166
Assembly01_TRINITY_DN14102_c0_g1::Assembly01_TRINITY_DN14102_c0_g1_i1::g.138237::m.138237
Assembly01_TRINITY_DN14104_c0_g1::Assembly01_TRINITY_DN14104_c0_g1_i1::g.138156::m.138156
Assembly01_TRINITY_DN14109_c0_g1::Assembly01_TRINITY_DN14109_c0_g1_i1::g.138199::m.138199
Assembly01_TRINITY_DN14113_c0_g1::Assembly01_TRINITY_DN14113_c0_g1_i1::g.138215::m.138215
Assembly01_TRINITY_DN14116_c0_g1::Assembly01_TRINITY_DN14116_c0_g1_i1::g.138251::m.138251
Assembly01_TRINITY_DN14120_c0_g1::Assembly01_TRINITY_DN14120_c0_g1_i1::g.138240::m.138240
Assembly01_TRINITY_DN14121_c0_g1::Assembly01_TRINITY_DN14121_c0_g1_i1::g.138253::m.138253
Assembly01_TRINITY_DN14123_c0_g1::Assembly01_TRINITY_DN14123_c0_g1_i1::g.138236::m.138236
Assembly01_TRINITY_DN14125_c0_g1::Assembly01_TRINITY_DN14125_c0_g1_i1::g.138197::m.138197
Assembly01_TRINITY_DN14127_c0_g1::Assembly01_TRINITY_DN14127_c0_g1_i1::g.138189::m.138189
Assembly01_TRINITY_DN14129_c0_g1::Assembly01_TRINITY_DN14129_c0_g1_i1::g.138248::m.138248
Assembly01_TRINITY_DN1412_c0_g1::Assembly01_TRINITY_DN1412_c0_g1_i1::g.142645::m.142645
Assembly01_TRINITY_DN14138_c0_g1::Assembly01_TRINITY_DN14138_c0_g1_i1::g.138169::m.138169
Assembly01_TRINITY_DN14143_c0_g1::Assembly01_TRINITY_DN14143_c0_g1_i1::g.138225::m.138225
Assembly01_TRINITY_DN14146_c0_g1::Assembly01_TRINITY_DN14146_c0_g1_i1::g.138175::m.138175
Assembly01_TRINITY_DN14147_c0_g2::Assembly01_TRINITY_DN14147_c0_g2_i1::g.138217::m.138217
Assembly01_TRINITY_DN14152_c0_g1::Assembly01_TRINITY_DN14152_c0_g1_i1::g.138206::m.138206
Assembly01_TRINITY_DN14152_c0_g2::Assembly01_TRINITY_DN14152_c0_g2_i1::g.138210::m.138210
Assembly01_TRINITY_DN14166_c0_g1::Assembly01_TRINITY_DN14166_c0_g1_i1::g.138179::m.138179
Assembly01_TRINITY_DN1416_c0_g1::Assembly01_TRINITY_DN1416_c0_g1_i1::g.142636::m.142636
Assembly01_TRINITY_DN14172_c0_g2::Assembly01_TRINITY_DN14172_c0_g2_i1::g.138167::m.138167
Assembly01_TRINITY_DN14175_c0_g2::Assembly01_TRINITY_DN14175_c0_g2_i1::g.138193::m.138193
Assembly01_TRINITY_DN14177_c0_g1::Assembly01_TRINITY_DN14177_c0_g1_i1::g.138255::m.138255
Assembly01_TRINITY_DN14179_c0_g1::Assembly01_TRINITY_DN14179_c0_g1_i1::g.138259::m.138259
Assembly01_TRINITY_DN14182_c0_g1::Assembly01_TRINITY_DN14182_c0_g1_i1::g.138249::m.138249
Assembly01_TRINITY_DN14185_c0_g2::Assembly01_TRINITY_DN14185_c0_g2_i1::g.138191::m.138191
Assembly01_TRINITY_DN14186_c0_g1::Assembly01_TRINITY_DN14186_c0_g1_i2::g.138232::m.138232
Assembly01_TRINITY_DN14190_c0_g1::Assembly01_TRINITY_DN14190_c0_g1_i1::g.138183::m.138183
Assembly01_TRINITY_DN14206_c0_g1::Assembly01_TRINITY_DN14206_c0_g1_i1::g.182685::m.182685
Assembly01_TRINITY_DN14209_c0_g2::Assembly01_TRINITY_DN14209_c0_g2_i1::g.182611::m.182611
Assembly01_TRINITY_DN14214_c0_g1::Assembly01_TRINITY_DN14214_c0_g1_i1::g.182668::m.182668
Assembly01_TRINITY_DN14216_c0_g1::Assembly01_TRINITY_DN14216_c0_g1_i1::g.182661::m.182661
Assembly01_TRINITY_DN14220_c0_g1::Assembly01_TRINITY_DN14220_c0_g1_i1::g.182619::m.182619
Assembly01_TRINITY_DN14222_c0_g1::Assembly01_TRINITY_DN14222_c0_g1_i1::g.182694::m.182694
Assembly01_TRINITY_DN14227_c0_g1::Assembly01_TRINITY_DN14227_c0_g1_i1::g.182579::m.182579
Assembly01_TRINITY_DN14231_c0_g1::Assembly01_TRINITY_DN14231_c0_g1_i1::g.182638::m.182638
Assembly01_TRINITY_DN14236_c0_g1::Assembly01_TRINITY_DN14236_c0_g1_i1::g.182690::m.182690
Assembly01_TRINITY_DN14237_c0_g1::Assembly01_TRINITY_DN14237_c0_g1_i1::g.182581::m.182581
Assembly01_TRINITY_DN1423_c0_g1::Assembly01_TRINITY_DN1423_c0_g1_i1::g.142618::m.142618
Assembly01_TRINITY_DN14240_c0_g1::Assembly01_TRINITY_DN14240_c0_g1_i1::g.182597::m.182597
Assembly01_TRINITY_DN14242_c0_g1::Assembly01_TRINITY_DN14242_c0_g1_i1::g.182599::m.182599
Assembly01_TRINITY_DN14246_c0_g1::Assembly01_TRINITY_DN14246_c0_g1_i1::g.182676::m.182676
Assembly01_TRINITY_DN14253_c0_g1::Assembly01_TRINITY_DN14253_c0_g1_i1::g.182582::m.182582
Assembly01_TRINITY_DN14254_c0_g1::Assembly01_TRINITY_DN14254_c0_g1_i1::g.182642::m.182642
Assembly01_TRINITY_DN14254_c0_g2::Assembly01_TRINITY_DN14254_c0_g2_i1::g.182648::m.182648
Assembly01_TRINITY_DN14256_c0_g1::Assembly01_TRINITY_DN14256_c0_g1_i1::g.182608::m.182608
Assembly01_TRINITY_DN14257_c0_g1::Assembly01_TRINITY_DN14257_c0_g1_i1::g.182615::m.182615
Assembly01_TRINITY_DN14263_c0_g1::Assembly01_TRINITY_DN14263_c0_g1_i1::g.182697::m.182697
Assembly01_TRINITY_DN14267_c0_g1::Assembly01_TRINITY_DN14267_c0_g1_i1::g.182653::m.182653
Assembly01_TRINITY_DN14270_c0_g1::Assembly01_TRINITY_DN14270_c0_g1_i1::g.182564::m.182564
Assembly01_TRINITY_DN14273_c0_g1::Assembly01_TRINITY_DN14273_c0_g1_i1::g.182681::m.182681
Assembly01_TRINITY_DN1428_c0_g1::Assembly01_TRINITY_DN1428_c0_g1_i1::g.142606::m.142606
Assembly01_TRINITY_DN14292_c0_g1::Assembly01_TRINITY_DN14292_c0_g1_i1::g.182585::m.182585
Assembly01_TRINITY_DN14299_c0_g1::Assembly01_TRINITY_DN14299_c0_g1_i1::g.182589::m.182589
Assembly01_TRINITY_DN14299_c1_g1::Assembly01_TRINITY_DN14299_c1_g1_i1::g.182592::m.182592
Assembly01_TRINITY_DN14303_c0_g1::Assembly01_TRINITY_DN14303_c0_g1_i1::g.84358::m.84358
Assembly01_TRINITY_DN14312_c0_g2::Assembly01_TRINITY_DN14312_c0_g2_i1::g.84295::m.84295
Assembly01_TRINITY_DN14319_c0_g1::Assembly01_TRINITY_DN14319_c0_g1_i1::g.84298::m.84298
Assembly01_TRINITY_DN1431_c0_g1::Assembly01_TRINITY_DN1431_c0_g1_i1::g.142584::m.142584
Assembly01_TRINITY_DN14321_c0_g1::Assembly01_TRINITY_DN14321_c0_g1_i1::g.84346::m.84346
Assembly01_TRINITY_DN14323_c0_g1::Assembly01_TRINITY_DN14323_c0_g1_i1::g.84347::m.84347
Assembly01_TRINITY_DN14324_c0_g1::Assembly01_TRINITY_DN14324_c0_g1_i1::g.84304::m.84304
Assembly01_TRINITY_DN14328_c0_g1::Assembly01_TRINITY_DN14328_c0_g1_i1::g.84359::m.84359
Assembly01_TRINITY_DN14329_c0_g1::Assembly01_TRINITY_DN14329_c0_g1_i1::g.84383::m.84383
Assembly01_TRINITY_DN1432_c0_g1::Assembly01_TRINITY_DN1432_c0_g1_i1::g.142655::m.142655
Assembly01_TRINITY_DN14336_c0_g1::Assembly01_TRINITY_DN14336_c0_g1_i1::g.84386::m.84386
Assembly01_TRINITY_DN14338_c0_g1::Assembly01_TRINITY_DN14338_c0_g1_i1::g.84327::m.84327
Assembly01_TRINITY_DN14338_c0_g2::Assembly01_TRINITY_DN14338_c0_g2_i1::g.84329::m.84329
Assembly01_TRINITY_DN14349_c0_g1::Assembly01_TRINITY_DN14349_c0_g1_i1::g.84323::m.84323
Assembly01_TRINITY_DN1434_c0_g1::Assembly01_TRINITY_DN1434_c0_g1_i1::g.142561::m.142561
Assembly01_TRINITY_DN14351_c0_g1::Assembly01_TRINITY_DN14351_c0_g1_i1::g.84370::m.84370
Assembly01_TRINITY_DN14354_c0_g1::Assembly01_TRINITY_DN14354_c0_g1_i1::g.84343::m.84343
Assembly01_TRINITY_DN14355_c0_g1::Assembly01_TRINITY_DN14355_c0_g1_i1::g.84313::m.84313
Assembly01_TRINITY_DN14363_c0_g1::Assembly01_TRINITY_DN14363_c0_g1_i1::g.84375::m.84375
Assembly01_TRINITY_DN14369_c0_g1::Assembly01_TRINITY_DN14369_c0_g1_i1::g.84373::m.84373
Assembly01_TRINITY_DN14370_c0_g1::Assembly01_TRINITY_DN14370_c0_g1_i1::g.84377::m.84377
Assembly01_TRINITY_DN14377_c0_g1::Assembly01_TRINITY_DN14377_c0_g1_i1::g.84311::m.84311
Assembly01_TRINITY_DN14379_c0_g1::Assembly01_TRINITY_DN14379_c0_g1_i1::g.84361::m.84361
Assembly01_TRINITY_DN14381_c0_g1::Assembly01_TRINITY_DN14381_c0_g1_i1::g.84283::m.84283
Assembly01_TRINITY_DN14384_c0_g1::Assembly01_TRINITY_DN14384_c0_g1_i1::g.84314::m.84314
Assembly01_TRINITY_DN14388_c0_g2::Assembly01_TRINITY_DN14388_c0_g2_i1::g.84307::m.84307
Assembly01_TRINITY_DN14400_c0_g1::Assembly01_TRINITY_DN14400_c0_g1_i1::g.168895::m.168895
Assembly01_TRINITY_DN14407_c0_g1::Assembly01_TRINITY_DN14407_c0_g1_i1::g.168826::m.168826
Assembly01_TRINITY_DN14408_c0_g1::Assembly01_TRINITY_DN14408_c0_g1_i1::g.168829::m.168829
Assembly01_TRINITY_DN14414_c0_g1::Assembly01_TRINITY_DN14414_c0_g1_i1::g.168836::m.168836
Assembly01_TRINITY_DN14415_c0_g2::Assembly01_TRINITY_DN14415_c0_g2_i1::g.168852::m.168852
Assembly01_TRINITY_DN14416_c0_g1::Assembly01_TRINITY_DN14416_c0_g1_i1::g.168824::m.168824
Assembly01_TRINITY_DN14417_c0_g1::Assembly01_TRINITY_DN14417_c0_g1_i1::g.168807::m.168807
Assembly01_TRINITY_DN14421_c0_g2::Assembly01_TRINITY_DN14421_c0_g2_i1::g.168907::m.168907
Assembly01_TRINITY_DN14424_c0_g1::Assembly01_TRINITY_DN14424_c0_g1_i1::g.168841::m.168841
Assembly01_TRINITY_DN14424_c0_g2::Assembly01_TRINITY_DN14424_c0_g2_i1::g.168844::m.168844
Assembly01_TRINITY_DN14429_c0_g1::Assembly01_TRINITY_DN14429_c0_g1_i1::g.168891::m.168891
Assembly01_TRINITY_DN14436_c0_g1::Assembly01_TRINITY_DN14436_c0_g1_i1::g.168882::m.168882
Assembly01_TRINITY_DN14441_c0_g1::Assembly01_TRINITY_DN14441_c0_g1_i1::g.168893::m.168893
Assembly01_TRINITY_DN14443_c0_g1::Assembly01_TRINITY_DN14443_c0_g1_i1::g.168812::m.168812
Assembly01_TRINITY_DN14452_c0_g1::Assembly01_TRINITY_DN14452_c0_g1_i1::g.168875::m.168875
Assembly01_TRINITY_DN14462_c0_g1::Assembly01_TRINITY_DN14462_c0_g1_i1::g.168873::m.168873
Assembly01_TRINITY_DN14463_c0_g1::Assembly01_TRINITY_DN14463_c0_g1_i1::g.168814::m.168814
Assembly01_TRINITY_DN14463_c0_g2::Assembly01_TRINITY_DN14463_c0_g2_i1::g.168818::m.168818
Assembly01_TRINITY_DN14465_c0_g1::Assembly01_TRINITY_DN14465_c0_g1_i1::g.168858::m.168858
Assembly01_TRINITY_DN14467_c0_g1::Assembly01_TRINITY_DN14467_c0_g1_i1::g.168881::m.168881
Assembly01_TRINITY_DN14470_c0_g1::Assembly01_TRINITY_DN14470_c0_g1_i1::g.168886::m.168886
Assembly01_TRINITY_DN14478_c0_g1::Assembly01_TRINITY_DN14478_c0_g1_i1::g.168860::m.168860
Assembly01_TRINITY_DN14478_c0_g2::Assembly01_TRINITY_DN14478_c0_g2_i1::g.168865::m.168865
Assembly01_TRINITY_DN14479_c0_g1::Assembly01_TRINITY_DN14479_c0_g1_i1::g.168823::m.168823
Assembly01_TRINITY_DN14492_c0_g1::Assembly01_TRINITY_DN14492_c0_g1_i1::g.168799::m.168799
Assembly01_TRINITY_DN14492_c0_g2::Assembly01_TRINITY_DN14492_c0_g2_i1::g.168803::m.168803
Assembly01_TRINITY_DN14496_c0_g1::Assembly01_TRINITY_DN14496_c0_g1_i1::g.168839::m.168839
Assembly01_TRINITY_DN14496_c0_g2::Assembly01_TRINITY_DN14496_c0_g2_i1::g.168840::m.168840
Assembly01_TRINITY_DN1449_c0_g1::Assembly01_TRINITY_DN1449_c0_g1_i1::g.142630::m.142630
Assembly01_TRINITY_DN14511_c0_g1::Assembly01_TRINITY_DN14511_c0_g1_i1::g.129536::m.129536
Assembly01_TRINITY_DN14513_c0_g1::Assembly01_TRINITY_DN14513_c0_g1_i1::g.129579::m.129579
Assembly01_TRINITY_DN14516_c0_g1::Assembly01_TRINITY_DN14516_c0_g1_i1::g.129520::m.129520
Assembly01_TRINITY_DN14519_c0_g1::Assembly01_TRINITY_DN14519_c0_g1_i1::g.129529::m.129529
Assembly01_TRINITY_DN14523_c0_g1::Assembly01_TRINITY_DN14523_c0_g1_i1::g.129527::m.129527
Assembly01_TRINITY_DN14530_c0_g1::Assembly01_TRINITY_DN14530_c0_g1_i1::g.129537::m.129537
Assembly01_TRINITY_DN14536_c0_g1::Assembly01_TRINITY_DN14536_c0_g1_i1::g.129569::m.129569
Assembly01_TRINITY_DN1453_c0_g1::Assembly01_TRINITY_DN1453_c0_g1_i1::g.142590::m.142590
Assembly01_TRINITY_DN14545_c0_g1::Assembly01_TRINITY_DN14545_c0_g1_i1::g.129525::m.129525
Assembly01_TRINITY_DN14549_c0_g1::Assembly01_TRINITY_DN14549_c0_g1_i1::g.129558::m.129558
Assembly01_TRINITY_DN14549_c1_g1::Assembly01_TRINITY_DN14549_c1_g1_i1::g.129560::m.129560
Assembly01_TRINITY_DN1454_c0_g1::Assembly01_TRINITY_DN1454_c0_g1_i1::g.142664::m.142664
Assembly01_TRINITY_DN14556_c0_g1::Assembly01_TRINITY_DN14556_c0_g1_i1::g.129572::m.129572
Assembly01_TRINITY_DN14561_c0_g1::Assembly01_TRINITY_DN14561_c0_g1_i1::g.129548::m.129548
Assembly01_TRINITY_DN14568_c0_g1::Assembly01_TRINITY_DN14568_c0_g1_i1::g.129539::m.129539
Assembly01_TRINITY_DN1456_c0_g1::Assembly01_TRINITY_DN1456_c0_g1_i1::g.142651::m.142651
Assembly01_TRINITY_DN14576_c0_g1::Assembly01_TRINITY_DN14576_c0_g1_i1::g.129584::m.129584
Assembly01_TRINITY_DN1457_c0_g1::Assembly01_TRINITY_DN1457_c0_g1_i1::g.142570::m.142570
Assembly01_TRINITY_DN14580_c0_g1::Assembly01_TRINITY_DN14580_c0_g1_i1::g.129556::m.129556
Assembly01_TRINITY_DN14586_c0_g1::Assembly01_TRINITY_DN14586_c0_g1_i1::g.129519::m.129519
Assembly01_TRINITY_DN14587_c0_g1::Assembly01_TRINITY_DN14587_c0_g1_i1::g.129522::m.129522
Assembly01_TRINITY_DN14587_c1_g1::Assembly01_TRINITY_DN14587_c1_g1_i1::g.129523::m.129523
Assembly01_TRINITY_DN14599_c0_g1::Assembly01_TRINITY_DN14599_c0_g1_i1::g.129518::m.129518
Assembly01_TRINITY_DN14601_c0_g1::Assembly01_TRINITY_DN14601_c0_g1_i1::g.60896::m.60896
Assembly01_TRINITY_DN14602_c0_g1::Assembly01_TRINITY_DN14602_c0_g1_i1::g.60867::m.60867
Assembly01_TRINITY_DN14603_c0_g1::Assembly01_TRINITY_DN14603_c0_g1_i1::g.60869::m.60869
Assembly01_TRINITY_DN14603_c0_g2::Assembly01_TRINITY_DN14603_c0_g2_i1::g.60871::m.60871
Assembly01_TRINITY_DN14605_c0_g1::Assembly01_TRINITY_DN14605_c0_g1_i1::g.60878::m.60878
Assembly01_TRINITY_DN14605_c0_g2::Assembly01_TRINITY_DN14605_c0_g2_i1::g.60885::m.60885
Assembly01_TRINITY_DN1460_c0_g1::Assembly01_TRINITY_DN1460_c0_g1_i1::g.142658::m.142658
Assembly01_TRINITY_DN14611_c0_g1::Assembly01_TRINITY_DN14611_c0_g1_i1::g.60827::m.60827
Assembly01_TRINITY_DN14611_c0_g2::Assembly01_TRINITY_DN14611_c0_g2_i1::g.60828::m.60828
Assembly01_TRINITY_DN14616_c0_g1::Assembly01_TRINITY_DN14616_c0_g1_i1::g.60815::m.60815
Assembly01_TRINITY_DN14629_c0_g1::Assembly01_TRINITY_DN14629_c0_g1_i1::g.60912::m.60912
Assembly01_TRINITY_DN14630_c0_g1::Assembly01_TRINITY_DN14630_c0_g1_i1::g.60803::m.60803
Assembly01_TRINITY_DN14631_c0_g1::Assembly01_TRINITY_DN14631_c0_g1_i1::g.60842::m.60842
Assembly01_TRINITY_DN14632_c0_g1::Assembly01_TRINITY_DN14632_c0_g1_i1::g.60855::m.60855
Assembly01_TRINITY_DN14635_c0_g1::Assembly01_TRINITY_DN14635_c0_g1_i1::g.60918::m.60918
Assembly01_TRINITY_DN14643_c0_g1::Assembly01_TRINITY_DN14643_c0_g1_i1::g.60852::m.60852
Assembly01_TRINITY_DN14648_c0_g1::Assembly01_TRINITY_DN14648_c0_g1_i1::g.60913::m.60913
Assembly01_TRINITY_DN1464_c0_g1::Assembly01_TRINITY_DN1464_c0_g1_i1::g.142666::m.142666
Assembly01_TRINITY_DN14652_c0_g2::Assembly01_TRINITY_DN14652_c0_g2_i1::g.60817::m.60817
Assembly01_TRINITY_DN14655_c0_g1::Assembly01_TRINITY_DN14655_c0_g1_i1::g.60834::m.60834
Assembly01_TRINITY_DN14660_c0_g1::Assembly01_TRINITY_DN14660_c0_g1_i1::g.60876::m.60876
Assembly01_TRINITY_DN14665_c0_g1::Assembly01_TRINITY_DN14665_c0_g1_i1::g.60829::m.60829
Assembly01_TRINITY_DN14668_c0_g1::Assembly01_TRINITY_DN14668_c0_g1_i1::g.60922::m.60922
Assembly01_TRINITY_DN14668_c0_g2::Assembly01_TRINITY_DN14668_c0_g2_i1::g.60927::m.60927
Assembly01_TRINITY_DN1467_c0_g1::Assembly01_TRINITY_DN1467_c0_g1_i1::g.142623::m.142623
Assembly01_TRINITY_DN14682_c0_g1::Assembly01_TRINITY_DN14682_c0_g1_i1::g.60805::m.60805
Assembly01_TRINITY_DN14682_c0_g2::Assembly01_TRINITY_DN14682_c0_g2_i1::g.60809::m.60809
Assembly01_TRINITY_DN14684_c0_g1::Assembly01_TRINITY_DN14684_c0_g1_i1::g.60816::m.60816
Assembly01_TRINITY_DN14687_c0_g1::Assembly01_TRINITY_DN14687_c0_g1_i1::g.60915::m.60915
Assembly01_TRINITY_DN1468_c0_g1::Assembly01_TRINITY_DN1468_c0_g1_i1::g.142581::m.142581
Assembly01_TRINITY_DN14691_c0_g1::Assembly01_TRINITY_DN14691_c0_g1_i1::g.60904::m.60904
Assembly01_TRINITY_DN14691_c0_g2::Assembly01_TRINITY_DN14691_c0_g2_i1::g.60908::m.60908
Assembly01_TRINITY_DN14695_c0_g1::Assembly01_TRINITY_DN14695_c0_g1_i1::g.60821::m.60821
Assembly01_TRINITY_DN14698_c0_g1::Assembly01_TRINITY_DN14698_c0_g1_i1::g.60831::m.60831
Assembly01_TRINITY_DN14698_c0_g3::Assembly01_TRINITY_DN14698_c0_g3_i1::g.60833::m.60833
Assembly01_TRINITY_DN14700_c0_g1::Assembly01_TRINITY_DN14700_c0_g1_i1::g.3782::m.3782
Assembly01_TRINITY_DN14701_c0_g1::Assembly01_TRINITY_DN14701_c0_g1_i1::g.3777::m.3777
Assembly01_TRINITY_DN14702_c0_g1::Assembly01_TRINITY_DN14702_c0_g1_i1::g.3764::m.3764
Assembly01_TRINITY_DN14705_c0_g1::Assembly01_TRINITY_DN14705_c0_g1_i1::g.3806::m.3806
Assembly01_TRINITY_DN14719_c0_g1::Assembly01_TRINITY_DN14719_c0_g1_i1::g.3803::m.3803
Assembly01_TRINITY_DN14721_c0_g1::Assembly01_TRINITY_DN14721_c0_g1_i1::g.3793::m.3793
Assembly01_TRINITY_DN14722_c0_g1::Assembly01_TRINITY_DN14722_c0_g1_i1::g.3756::m.3756
Assembly01_TRINITY_DN14726_c0_g1::Assembly01_TRINITY_DN14726_c0_g1_i1::g.3800::m.3800
Assembly01_TRINITY_DN14727_c0_g2::Assembly01_TRINITY_DN14727_c0_g2_i1::g.3781::m.3781
Assembly01_TRINITY_DN14730_c0_g1::Assembly01_TRINITY_DN14730_c0_g1_i1::g.3744::m.3744
Assembly01_TRINITY_DN14733_c0_g1::Assembly01_TRINITY_DN14733_c0_g1_i1::g.3829::m.3829
Assembly01_TRINITY_DN14736_c0_g1::Assembly01_TRINITY_DN14736_c0_g1_i1::g.3768::m.3768
Assembly01_TRINITY_DN14738_c0_g1::Assembly01_TRINITY_DN14738_c0_g1_i1::g.3792::m.3792
Assembly01_TRINITY_DN14740_c0_g1::Assembly01_TRINITY_DN14740_c0_g1_i1::g.3812::m.3812
Assembly01_TRINITY_DN14741_c0_g1::Assembly01_TRINITY_DN14741_c0_g1_i1::g.3789::m.3789
Assembly01_TRINITY_DN14745_c0_g1::Assembly01_TRINITY_DN14745_c0_g1_i1::g.3819::m.3819
Assembly01_TRINITY_DN14746_c0_g1::Assembly01_TRINITY_DN14746_c0_g1_i1::g.3729::m.3729
Assembly01_TRINITY_DN14748_c0_g1::Assembly01_TRINITY_DN14748_c0_g1_i1::g.3751::m.3751
Assembly01_TRINITY_DN14749_c0_g1::Assembly01_TRINITY_DN14749_c0_g1_i1::g.3774::m.3774
Assembly01_TRINITY_DN14751_c0_g1::Assembly01_TRINITY_DN14751_c0_g1_i1::g.3758::m.3758
Assembly01_TRINITY_DN14756_c0_g1::Assembly01_TRINITY_DN14756_c0_g1_i1::g.3734::m.3734
Assembly01_TRINITY_DN14759_c0_g1::Assembly01_TRINITY_DN14759_c0_g1_i1::g.3822::m.3822
Assembly01_TRINITY_DN14766_c0_g1::Assembly01_TRINITY_DN14766_c0_g1_i1::g.3798::m.3798
Assembly01_TRINITY_DN14770_c0_g1::Assembly01_TRINITY_DN14770_c0_g1_i1::g.3736::m.3736
Assembly01_TRINITY_DN14771_c0_g1::Assembly01_TRINITY_DN14771_c0_g1_i1::g.3748::m.3748
Assembly01_TRINITY_DN14772_c0_g1::Assembly01_TRINITY_DN14772_c0_g1_i1::g.3805::m.3805
Assembly01_TRINITY_DN14774_c0_g1::Assembly01_TRINITY_DN14774_c0_g1_i1::g.3737::m.3737
Assembly01_TRINITY_DN14777_c0_g2::Assembly01_TRINITY_DN14777_c0_g2_i1::g.3742::m.3742
Assembly01_TRINITY_DN1477_c0_g1::Assembly01_TRINITY_DN1477_c0_g1_i1::g.142625::m.142625
Assembly01_TRINITY_DN1478_c0_g2::Assembly01_TRINITY_DN1478_c0_g2_i1::g.142616::m.142616
Assembly01_TRINITY_DN14801_c0_g1::Assembly01_TRINITY_DN14801_c0_g1_i1::g.152746::m.152746
Assembly01_TRINITY_DN14812_c0_g1::Assembly01_TRINITY_DN14812_c0_g1_i1::g.152855::m.152855
Assembly01_TRINITY_DN14815_c0_g1::Assembly01_TRINITY_DN14815_c0_g1_i1::g.152876::m.152876
Assembly01_TRINITY_DN14818_c0_g1::Assembly01_TRINITY_DN14818_c0_g1_i1::g.152860::m.152860
Assembly01_TRINITY_DN14819_c0_g1::Assembly01_TRINITY_DN14819_c0_g1_i1::g.152795::m.152795
Assembly01_TRINITY_DN14820_c0_g1::Assembly01_TRINITY_DN14820_c0_g1_i1::g.152764::m.152764
Assembly01_TRINITY_DN14830_c0_g1::Assembly01_TRINITY_DN14830_c0_g1_i1::g.152837::m.152837
Assembly01_TRINITY_DN14830_c1_g1::Assembly01_TRINITY_DN14830_c1_g1_i1::g.152841::m.152841
Assembly01_TRINITY_DN14832_c0_g1::Assembly01_TRINITY_DN14832_c0_g1_i1::g.152768::m.152768
Assembly01_TRINITY_DN14834_c0_g1::Assembly01_TRINITY_DN14834_c0_g1_i1::g.152732::m.152732
Assembly01_TRINITY_DN14835_c0_g1::Assembly01_TRINITY_DN14835_c0_g1_i1::g.152767::m.152767
Assembly01_TRINITY_DN14837_c0_g1::Assembly01_TRINITY_DN14837_c0_g1_i1::g.152846::m.152846
Assembly01_TRINITY_DN14843_c0_g1::Assembly01_TRINITY_DN14843_c0_g1_i1::g.152750::m.152750
Assembly01_TRINITY_DN14846_c0_g1::Assembly01_TRINITY_DN14846_c0_g1_i1::g.152773::m.152773
Assembly01_TRINITY_DN14847_c0_g1::Assembly01_TRINITY_DN14847_c0_g1_i1::g.152861::m.152861
Assembly01_TRINITY_DN14849_c0_g1::Assembly01_TRINITY_DN14849_c0_g1_i1::g.152869::m.152869
Assembly01_TRINITY_DN14856_c0_g1::Assembly01_TRINITY_DN14856_c0_g1_i1::g.152871::m.152871
Assembly01_TRINITY_DN14866_c0_g1::Assembly01_TRINITY_DN14866_c0_g1_i1::g.152834::m.152834
Assembly01_TRINITY_DN14868_c0_g1::Assembly01_TRINITY_DN14868_c0_g1_i1::g.152843::m.152843
Assembly01_TRINITY_DN14868_c0_g2::Assembly01_TRINITY_DN14868_c0_g2_i1::g.152845::m.152845
Assembly01_TRINITY_DN14869_c0_g1::Assembly01_TRINITY_DN14869_c0_g1_i1::g.152743::m.152743
Assembly01_TRINITY_DN14869_c0_g2::Assembly01_TRINITY_DN14869_c0_g2_i1::g.152744::m.152744
Assembly01_TRINITY_DN14870_c0_g1::Assembly01_TRINITY_DN14870_c0_g1_i1::g.152753::m.152753
Assembly01_TRINITY_DN14870_c0_g2::Assembly01_TRINITY_DN14870_c0_g2_i1::g.152755::m.152755
Assembly01_TRINITY_DN14871_c0_g1::Assembly01_TRINITY_DN14871_c0_g1_i1::g.152847::m.152847
Assembly01_TRINITY_DN14871_c0_g2::Assembly01_TRINITY_DN14871_c0_g2_i1::g.152851::m.152851
Assembly01_TRINITY_DN14887_c0_g2::Assembly01_TRINITY_DN14887_c0_g2_i1::g.152771::m.152771
Assembly01_TRINITY_DN14890_c0_g1::Assembly01_TRINITY_DN14890_c0_g1_i1::g.152874::m.152874
Assembly01_TRINITY_DN14898_c0_g1::Assembly01_TRINITY_DN14898_c0_g1_i1::g.152821::m.152821
Assembly01_TRINITY_DN14899_c0_g1::Assembly01_TRINITY_DN14899_c0_g1_i1::g.152775::m.152775
Assembly01_TRINITY_DN14902_c0_g1::Assembly01_TRINITY_DN14902_c0_g1_i1::g.186380::m.186380
Assembly01_TRINITY_DN14912_c0_g1::Assembly01_TRINITY_DN14912_c0_g1_i1::g.186395::m.186395
Assembly01_TRINITY_DN14914_c0_g1::Assembly01_TRINITY_DN14914_c0_g1_i1::g.186417::m.186417
Assembly01_TRINITY_DN1491_c0_g1::Assembly01_TRINITY_DN1491_c0_g1_i1::g.142668::m.142668
Assembly01_TRINITY_DN14933_c0_g1::Assembly01_TRINITY_DN14933_c0_g1_i1::g.186398::m.186398
Assembly01_TRINITY_DN14943_c0_g1::Assembly01_TRINITY_DN14943_c0_g1_i1::g.186401::m.186401
Assembly01_TRINITY_DN14948_c0_g1::Assembly01_TRINITY_DN14948_c0_g1_i1::g.186418::m.186418
Assembly01_TRINITY_DN14952_c0_g1::Assembly01_TRINITY_DN14952_c0_g1_i1::g.186407::m.186407
Assembly01_TRINITY_DN14953_c0_g1::Assembly01_TRINITY_DN14953_c0_g1_i1::g.186359::m.186359
Assembly01_TRINITY_DN14958_c0_g1::Assembly01_TRINITY_DN14958_c0_g1_i1::g.186412::m.186412
Assembly01_TRINITY_DN14958_c0_g2::Assembly01_TRINITY_DN14958_c0_g2_i1::g.186414::m.186414
Assembly01_TRINITY_DN14966_c0_g1::Assembly01_TRINITY_DN14966_c0_g1_i1::g.186416::m.186416
Assembly01_TRINITY_DN14968_c0_g1::Assembly01_TRINITY_DN14968_c0_g1_i1::g.186366::m.186366
Assembly01_TRINITY_DN14968_c0_g2::Assembly01_TRINITY_DN14968_c0_g2_i1::g.186372::m.186372
Assembly01_TRINITY_DN14975_c0_g1::Assembly01_TRINITY_DN14975_c0_g1_i1::g.186390::m.186390
Assembly01_TRINITY_DN14982_c0_g1::Assembly01_TRINITY_DN14982_c0_g1_i1::g.186410::m.186410
Assembly01_TRINITY_DN1498_c0_g1::Assembly01_TRINITY_DN1498_c0_g1_i1::g.142638::m.142638
Assembly01_TRINITY_DN14991_c0_g2::Assembly01_TRINITY_DN14991_c0_g2_i1::g.186382::m.186382
Assembly01_TRINITY_DN14993_c0_g1::Assembly01_TRINITY_DN14993_c0_g1_i1::g.186406::m.186406
Assembly01_TRINITY_DN14997_c0_g1::Assembly01_TRINITY_DN14997_c0_g1_i1::g.186364::m.186364
Assembly01_TRINITY_DN14998_c0_g1::Assembly01_TRINITY_DN14998_c0_g1_i1::g.186358::m.186358
Assembly01_TRINITY_DN15000_c0_g1::Assembly01_TRINITY_DN15000_c0_g1_i1::g.75216::m.75216
Assembly01_TRINITY_DN15000_c1_g1::Assembly01_TRINITY_DN15000_c1_g1_i1::g.75218::m.75218
Assembly01_TRINITY_DN15008_c0_g1::Assembly01_TRINITY_DN15008_c0_g1_i1::g.75197::m.75197
[truncated: 72,195 more rows]

## Sheet: AF04B
Assembly01_TRINITY_DN10008_c0_g1::Assembly01_TRINITY_DN10008_c0_g1_i1::g.56543::m.56543
Assembly01_TRINITY_DN10033_c0_g1::Assembly01_TRINITY_DN10033_c0_g1_i1::g.56450::m.56450
Assembly01_TRINITY_DN1004_c1_g1::Assembly01_TRINITY_DN1004_c1_g1_i1::g.44651::m.44651
Assembly01_TRINITY_DN10065_c0_g1::Assembly01_TRINITY_DN10065_c0_g1_i1::g.56428::m.56428
Assembly01_TRINITY_DN10092_c0_g1::Assembly01_TRINITY_DN10092_c0_g1_i1::g.56539::m.56539
Assembly01_TRINITY_DN1009_c0_g1::Assembly01_TRINITY_DN1009_c0_g1_i1::g.44753::m.44753
Assembly01_TRINITY_DN10135_c0_g1::Assembly01_TRINITY_DN10135_c0_g1_i1::g.2381::m.2381
Assembly01_TRINITY_DN10206_c0_g1::Assembly01_TRINITY_DN10206_c0_g1_i1::g.218036::m.218036
Assembly01_TRINITY_DN1021_c0_g1::Assembly01_TRINITY_DN1021_c0_g1_i1::g.44647::m.44647
Assembly01_TRINITY_DN10318_c0_g1::Assembly01_TRINITY_DN10318_c0_g1_i1::g.17812::m.17812
Assembly01_TRINITY_DN10327_c0_g1::Assembly01_TRINITY_DN10327_c0_g1_i1::g.17775::m.17775
Assembly01_TRINITY_DN10357_c0_g1::Assembly01_TRINITY_DN10357_c0_g1_i1::g.17841::m.17841
Assembly01_TRINITY_DN10486_c0_g1::Assembly01_TRINITY_DN10486_c0_g1_i1::g.58954::m.58954
Assembly01_TRINITY_DN104_c0_g1::Assembly01_TRINITY_DN104_c0_g1_i1::g.165120::m.165120
Assembly01_TRINITY_DN10556_c0_g1::Assembly01_TRINITY_DN10556_c0_g1_i1::g.96309::m.96309
Assembly01_TRINITY_DN10601_c0_g1::Assembly01_TRINITY_DN10601_c0_g1_i1::g.61926::m.61926
Assembly01_TRINITY_DN1066_c0_g1::Assembly01_TRINITY_DN1066_c0_g1_i1::g.44701::m.44701
Assembly01_TRINITY_DN10686_c0_g1::Assembly01_TRINITY_DN10686_c0_g1_i1::g.61983::m.61983
Assembly01_TRINITY_DN10740_c0_g1::Assembly01_TRINITY_DN10740_c0_g1_i1::g.128410::m.128410
Assembly01_TRINITY_DN10759_c0_g2::Assembly01_TRINITY_DN10759_c0_g2_i1::g.128448::m.128448
Assembly01_TRINITY_DN10760_c0_g1::Assembly01_TRINITY_DN10760_c0_g1_i1::g.128388::m.128388
Assembly01_TRINITY_DN1079_c0_g1::Assembly01_TRINITY_DN1079_c0_g1_i1::g.44706::m.44706
Assembly01_TRINITY_DN10839_c0_g2::Assembly01_TRINITY_DN10839_c0_g2_i1::g.94390::m.94390
Assembly01_TRINITY_DN10881_c0_g2::Assembly01_TRINITY_DN10881_c0_g2_i1::g.94396::m.94396
Assembly01_TRINITY_DN10911_c0_g1::Assembly01_TRINITY_DN10911_c0_g1_i1::g.78059::m.78059
Assembly01_TRINITY_DN10935_c0_g1::Assembly01_TRINITY_DN10935_c0_g1_i1::g.78106::m.78106
Assembly01_TRINITY_DN10936_c0_g1::Assembly01_TRINITY_DN10936_c0_g1_i1::g.78064::m.78064
Assembly01_TRINITY_DN10958_c0_g1::Assembly01_TRINITY_DN10958_c0_g1_i1::g.78012::m.78012
Assembly01_TRINITY_DN11002_c0_g1::Assembly01_TRINITY_DN11002_c0_g1_i1::g.4316::m.4316
Assembly01_TRINITY_DN11080_c0_g1::Assembly01_TRINITY_DN11080_c0_g1_i1::g.4249::m.4249
Assembly01_TRINITY_DN11148_c0_g1::Assembly01_TRINITY_DN11148_c0_g1_i1::g.131173::m.131173
Assembly01_TRINITY_DN11161_c0_g1::Assembly01_TRINITY_DN11161_c0_g1_i1::g.131147::m.131147
Assembly01_TRINITY_DN11205_c0_g1::Assembly01_TRINITY_DN11205_c0_g1_i1::g.79083::m.79083
Assembly01_TRINITY_DN11338_c0_g1::Assembly01_TRINITY_DN11338_c0_g1_i1::g.135660::m.135660
Assembly01_TRINITY_DN11401_c0_g1::Assembly01_TRINITY_DN11401_c0_g1_i1::g.191201::m.191201
Assembly01_TRINITY_DN11458_c0_g1::Assembly01_TRINITY_DN11458_c0_g1_i1::g.191120::m.191120
Assembly01_TRINITY_DN11481_c0_g1::Assembly01_TRINITY_DN11481_c0_g1_i1::g.191315::m.191315
Assembly01_TRINITY_DN11577_c0_g1::Assembly01_TRINITY_DN11577_c0_g1_i1::g.131554::m.131554
Assembly01_TRINITY_DN11578_c0_g2::Assembly01_TRINITY_DN11578_c0_g2_i1::g.131627::m.131627
Assembly01_TRINITY_DN1157_c0_g1::Assembly01_TRINITY_DN1157_c0_g1_i1::g.88854::m.88854
Assembly01_TRINITY_DN11600_c0_g1::Assembly01_TRINITY_DN11600_c0_g1_i1::g.139348::m.139348
Assembly01_TRINITY_DN11634_c0_g1::Assembly01_TRINITY_DN11634_c0_g1_i1::g.139303::m.139303
Assembly01_TRINITY_DN11662_c0_g1::Assembly01_TRINITY_DN11662_c0_g1_i1::g.139314::m.139314
Assembly01_TRINITY_DN11694_c0_g1::Assembly01_TRINITY_DN11694_c0_g1_i1::g.139390::m.139390
Assembly01_TRINITY_DN11743_c0_g1::Assembly01_TRINITY_DN11743_c0_g1_i1::g.55257::m.55257
Assembly01_TRINITY_DN11776_c0_g1::Assembly01_TRINITY_DN11776_c0_g1_i1::g.55383::m.55383
Assembly01_TRINITY_DN11822_c0_g2::Assembly01_TRINITY_DN11822_c0_g2_i1::g.79988::m.79988
Assembly01_TRINITY_DN11888_c0_g1::Assembly01_TRINITY_DN11888_c0_g1_i1::g.79970::m.79970
Assembly01_TRINITY_DN1204_c0_g1::Assembly01_TRINITY_DN1204_c0_g1_i1::g.93828::m.93828
Assembly01_TRINITY_DN12144_c0_g1::Assembly01_TRINITY_DN12144_c0_g1_i1::g.56051::m.56051
Assembly01_TRINITY_DN12289_c0_g1::Assembly01_TRINITY_DN12289_c0_g1_i1::g.154513::m.154513
Assembly01_TRINITY_DN12367_c0_g1::Assembly01_TRINITY_DN12367_c0_g1_i1::g.154622::m.154622
Assembly01_TRINITY_DN12428_c0_g2::Assembly01_TRINITY_DN12428_c0_g2_i1::g.40648::m.40648
Assembly01_TRINITY_DN12435_c0_g1::Assembly01_TRINITY_DN12435_c0_g1_i1::g.40688::m.40688
Assembly01_TRINITY_DN12458_c0_g1::Assembly01_TRINITY_DN12458_c0_g1_i1::g.40755::m.40755
Assembly01_TRINITY_DN12464_c0_g2::Assembly01_TRINITY_DN12464_c0_g2_i1::g.40795::m.40795
Assembly01_TRINITY_DN12493_c0_g1::Assembly01_TRINITY_DN12493_c0_g1_i1::g.40761::m.40761
Assembly01_TRINITY_DN12512_c0_g1::Assembly01_TRINITY_DN12512_c0_g1_i1::g.156299::m.156299
Assembly01_TRINITY_DN12560_c0_g1::Assembly01_TRINITY_DN12560_c0_g1_i1::g.156288::m.156288
Assembly01_TRINITY_DN12685_c1_g1::Assembly01_TRINITY_DN12685_c1_g1_i1::g.24168::m.24168
Assembly01_TRINITY_DN12814_c0_g1::Assembly01_TRINITY_DN12814_c0_g1_i1::g.109621::m.109621
Assembly01_TRINITY_DN12863_c0_g1::Assembly01_TRINITY_DN12863_c0_g1_i1::g.109609::m.109609
Assembly01_TRINITY_DN12918_c0_g1::Assembly01_TRINITY_DN12918_c0_g1_i1::g.54844::m.54844
Assembly01_TRINITY_DN12988_c0_g1::Assembly01_TRINITY_DN12988_c0_g1_i1::g.54858::m.54858
Assembly01_TRINITY_DN13076_c1_g1::Assembly01_TRINITY_DN13076_c1_g1_i1::g.149846::m.149846
Assembly01_TRINITY_DN13158_c0_g1::Assembly01_TRINITY_DN13158_c0_g1_i1::g.65680::m.65680
Assembly01_TRINITY_DN13160_c0_g2::Assembly01_TRINITY_DN13160_c0_g2_i1::g.65787::m.65787
Assembly01_TRINITY_DN13222_c0_g1::Assembly01_TRINITY_DN13222_c0_g1_i1::g.128987::m.128987
Assembly01_TRINITY_DN13287_c0_g1::Assembly01_TRINITY_DN13287_c0_g1_i1::g.129046::m.129046
Assembly01_TRINITY_DN13355_c0_g1::Assembly01_TRINITY_DN13355_c0_g1_i1::g.100278::m.100278
Assembly01_TRINITY_DN13451_c0_g1::Assembly01_TRINITY_DN13451_c0_g1_i1::g.136788::m.136788
Assembly01_TRINITY_DN13550_c0_g2::Assembly01_TRINITY_DN13550_c0_g2_i1::g.68039::m.68039
Assembly01_TRINITY_DN13570_c0_g1::Assembly01_TRINITY_DN13570_c0_g1_i1::g.68001::m.68001
Assembly01_TRINITY_DN1357_c0_g1::Assembly01_TRINITY_DN1357_c0_g1_i1::g.107667::m.107667
Assembly01_TRINITY_DN13620_c1_g1::Assembly01_TRINITY_DN13620_c1_g1_i1::g.87238::m.87238
Assembly01_TRINITY_DN13697_c0_g1::Assembly01_TRINITY_DN13697_c0_g1_i1::g.87286::m.87286
Assembly01_TRINITY_DN136_c0_g2::Assembly01_TRINITY_DN136_c0_g2_i1::g.165127::m.165127
Assembly01_TRINITY_DN13706_c0_g1::Assembly01_TRINITY_DN13706_c0_g1_i1::g.59142::m.59142
Assembly01_TRINITY_DN13839_c0_g1::Assembly01_TRINITY_DN13839_c0_g1_i1::g.208694::m.208694
Assembly01_TRINITY_DN13845_c0_g1::Assembly01_TRINITY_DN13845_c0_g1_i1::g.208695::m.208695
Assembly01_TRINITY_DN13851_c0_g1::Assembly01_TRINITY_DN13851_c0_g1_i1::g.208745::m.208745
Assembly01_TRINITY_DN13929_c0_g1::Assembly01_TRINITY_DN13929_c0_g1_i1::g.46215::m.46215
Assembly01_TRINITY_DN1397_c0_g1::Assembly01_TRINITY_DN1397_c0_g1_i1::g.107692::m.107692
Assembly01_TRINITY_DN14035_c0_g1::Assembly01_TRINITY_DN14035_c0_g1_i1::g.94233::m.94233
Assembly01_TRINITY_DN14089_c0_g1::Assembly01_TRINITY_DN14089_c0_g1_i1::g.94269::m.94269
Assembly01_TRINITY_DN14257_c0_g1::Assembly01_TRINITY_DN14257_c0_g1_i1::g.182615::m.182615
Assembly01_TRINITY_DN1431_c0_g1::Assembly01_TRINITY_DN1431_c0_g1_i1::g.142584::m.142584
Assembly01_TRINITY_DN14355_c0_g1::Assembly01_TRINITY_DN14355_c0_g1_i1::g.84313::m.84313
Assembly01_TRINITY_DN14415_c0_g2::Assembly01_TRINITY_DN14415_c0_g2_i1::g.168852::m.168852
Assembly01_TRINITY_DN14511_c0_g1::Assembly01_TRINITY_DN14511_c0_g1_i1::g.129536::m.129536
Assembly01_TRINITY_DN1453_c0_g1::Assembly01_TRINITY_DN1453_c0_g1_i1::g.142590::m.142590
Assembly01_TRINITY_DN14616_c0_g1::Assembly01_TRINITY_DN14616_c0_g1_i1::g.60815::m.60815
Assembly01_TRINITY_DN14727_c0_g2::Assembly01_TRINITY_DN14727_c0_g2_i1::g.3781::m.3781
Assembly01_TRINITY_DN14756_c0_g1::Assembly01_TRINITY_DN14756_c0_g1_i1::g.3734::m.3734
Assembly01_TRINITY_DN14777_c0_g2::Assembly01_TRINITY_DN14777_c0_g2_i1::g.3742::m.3742
Assembly01_TRINITY_DN14818_c0_g1::Assembly01_TRINITY_DN14818_c0_g1_i1::g.152860::m.152860
Assembly01_TRINITY_DN14832_c0_g1::Assembly01_TRINITY_DN14832_c0_g1_i1::g.152768::m.152768
Assembly01_TRINITY_DN14997_c0_g1::Assembly01_TRINITY_DN14997_c0_g1_i1::g.186364::m.186364
Assembly01_TRINITY_DN15076_c0_g1::Assembly01_TRINITY_DN15076_c0_g1_i1::g.75267::m.75267
Assembly01_TRINITY_DN15121_c0_g1::Assembly01_TRINITY_DN15121_c0_g1_i1::g.197230::m.197230
Assembly01_TRINITY_DN15146_c0_g1::Assembly01_TRINITY_DN15146_c0_g1_i1::g.197210::m.197210
Assembly01_TRINITY_DN15177_c0_g1::Assembly01_TRINITY_DN15177_c0_g1_i1::g.197237::m.197237
Assembly01_TRINITY_DN15184_c0_g1::Assembly01_TRINITY_DN15184_c0_g1_i1::g.197190::m.197190
Assembly01_TRINITY_DN15232_c1_g1::Assembly01_TRINITY_DN15232_c1_g1_i1::g.150229::m.150229
Assembly01_TRINITY_DN15394_c1_g1::Assembly01_TRINITY_DN15394_c1_g1_i1::g.177434::m.177434
Assembly01_TRINITY_DN15414_c0_g1::Assembly01_TRINITY_DN15414_c0_g1_i1::g.98491::m.98491
Assembly01_TRINITY_DN1546_c0_g1::Assembly01_TRINITY_DN1546_c0_g1_i1::g.133240::m.133240
Assembly01_TRINITY_DN15477_c0_g1::Assembly01_TRINITY_DN15477_c0_g1_i1::g.98512::m.98512
Assembly01_TRINITY_DN15542_c0_g1::Assembly01_TRINITY_DN15542_c0_g1_i1::g.140760::m.140760
Assembly01_TRINITY_DN15566_c0_g1::Assembly01_TRINITY_DN15566_c0_g1_i1::g.140863::m.140863
Assembly01_TRINITY_DN15656_c0_g1::Assembly01_TRINITY_DN15656_c0_g1_i1::g.139710::m.139710
Assembly01_TRINITY_DN15823_c0_g1::Assembly01_TRINITY_DN15823_c0_g1_i1::g.64684::m.64684
Assembly01_TRINITY_DN15856_c0_g2::Assembly01_TRINITY_DN15856_c0_g2_i1::g.64685::m.64685
Assembly01_TRINITY_DN15900_c1_g1::Assembly01_TRINITY_DN15900_c1_g1_i1::g.149948::m.149948
Assembly01_TRINITY_DN15972_c0_g2::Assembly01_TRINITY_DN15972_c0_g2_i1::g.150083::m.150083
Assembly01_TRINITY_DN15977_c0_g1::Assembly01_TRINITY_DN15977_c0_g1_i1::g.149957::m.149957
Assembly01_TRINITY_DN16015_c0_g2::Assembly01_TRINITY_DN16015_c0_g2_i1::g.78915::m.78915
Assembly01_TRINITY_DN16035_c0_g2::Assembly01_TRINITY_DN16035_c0_g2_i1::g.78990::m.78990
Assembly01_TRINITY_DN16076_c0_g1::Assembly01_TRINITY_DN16076_c0_g1_i1::g.78856::m.78856
Assembly01_TRINITY_DN16154_c1_g1::Assembly01_TRINITY_DN16154_c1_g1_i1::g.153478::m.153478
Assembly01_TRINITY_DN16174_c0_g1::Assembly01_TRINITY_DN16174_c0_g1_i1::g.153616::m.153616
Assembly01_TRINITY_DN16289_c0_g1::Assembly01_TRINITY_DN16289_c0_g1_i1::g.219703::m.219703
Assembly01_TRINITY_DN16346_c0_g1::Assembly01_TRINITY_DN16346_c0_g1_i1::g.100675::m.100675
Assembly01_TRINITY_DN16360_c0_g1::Assembly01_TRINITY_DN16360_c0_g1_i1::g.100721::m.100721
Assembly01_TRINITY_DN16413_c0_g1::Assembly01_TRINITY_DN16413_c0_g1_i1::g.70059::m.70059
Assembly01_TRINITY_DN16458_c0_g1::Assembly01_TRINITY_DN16458_c0_g1_i1::g.70137::m.70137
Assembly01_TRINITY_DN16483_c0_g1::Assembly01_TRINITY_DN16483_c0_g1_i1::g.69947::m.69947
Assembly01_TRINITY_DN16543_c0_g1::Assembly01_TRINITY_DN16543_c0_g1_i1::g.186944::m.186944
Assembly01_TRINITY_DN16556_c0_g1::Assembly01_TRINITY_DN16556_c0_g1_i1::g.186957::m.186957
Assembly01_TRINITY_DN16573_c0_g1::Assembly01_TRINITY_DN16573_c0_g1_i1::g.186983::m.186983
Assembly01_TRINITY_DN16576_c0_g1::Assembly01_TRINITY_DN16576_c0_g1_i1::g.187014::m.187014
Assembly01_TRINITY_DN16652_c0_g1::Assembly01_TRINITY_DN16652_c0_g1_i1::g.148913::m.148913
Assembly01_TRINITY_DN16697_c0_g1::Assembly01_TRINITY_DN16697_c0_g1_i1::g.148798::m.148798
Assembly01_TRINITY_DN16722_c0_g2::Assembly01_TRINITY_DN16722_c0_g2_i1::g.149098::m.149098
Assembly01_TRINITY_DN16736_c0_g1::Assembly01_TRINITY_DN16736_c0_g1_i1::g.149099::m.149099
Assembly01_TRINITY_DN16798_c0_g1::Assembly01_TRINITY_DN16798_c0_g1_i1::g.149093::m.149093
Assembly01_TRINITY_DN16866_c0_g1::Assembly01_TRINITY_DN16866_c0_g1_i1::g.41729::m.41729
Assembly01_TRINITY_DN16881_c0_g1::Assembly01_TRINITY_DN16881_c0_g1_i1::g.41658::m.41658
Assembly01_TRINITY_DN16894_c0_g1::Assembly01_TRINITY_DN16894_c0_g1_i1::g.41678::m.41678
Assembly01_TRINITY_DN16943_c0_g1::Assembly01_TRINITY_DN16943_c0_g1_i1::g.216196::m.216196
Assembly01_TRINITY_DN17021_c0_g1::Assembly01_TRINITY_DN17021_c0_g1_i1::g.127577::m.127577
Assembly01_TRINITY_DN17036_c0_g1::Assembly01_TRINITY_DN17036_c0_g1_i1::g.127536::m.127536
Assembly01_TRINITY_DN17041_c0_g1::Assembly01_TRINITY_DN17041_c0_g1_i1::g.127574::m.127574
Assembly01_TRINITY_DN17050_c0_g2::Assembly01_TRINITY_DN17050_c0_g2_i1::g.127479::m.127479
Assembly01_TRINITY_DN17062_c0_g1::Assembly01_TRINITY_DN17062_c0_g1_i1::g.127512::m.127512
Assembly01_TRINITY_DN1716_c0_g1::Assembly01_TRINITY_DN1716_c0_g1_i1::g.118719::m.118719
Assembly01_TRINITY_DN17181_c0_g1::Assembly01_TRINITY_DN17181_c0_g1_i1::g.164912::m.164912
Assembly01_TRINITY_DN17237_c0_g1::Assembly01_TRINITY_DN17237_c0_g1_i1::g.76880::m.76880
Assembly01_TRINITY_DN17259_c0_g1::Assembly01_TRINITY_DN17259_c0_g1_i1::g.76928::m.76928
Assembly01_TRINITY_DN17277_c0_g1::Assembly01_TRINITY_DN17277_c0_g1_i1::g.76866::m.76866
Assembly01_TRINITY_DN17337_c0_g1::Assembly01_TRINITY_DN17337_c0_g1_i1::g.18979::m.18979
Assembly01_TRINITY_DN17387_c0_g1::Assembly01_TRINITY_DN17387_c0_g1_i1::g.18966::m.18966
Assembly01_TRINITY_DN17719_c0_g2::Assembly01_TRINITY_DN17719_c0_g2_i1::g.5433::m.5433
Assembly01_TRINITY_DN17763_c0_g1::Assembly01_TRINITY_DN17763_c0_g1_i1::g.5359::m.5359
Assembly01_TRINITY_DN17798_c0_g1::Assembly01_TRINITY_DN17798_c0_g1_i1::g.5299::m.5299
Assembly01_TRINITY_DN17818_c0_g1::Assembly01_TRINITY_DN17818_c0_g1_i1::g.158776::m.158776
Assembly01_TRINITY_DN17868_c0_g1::Assembly01_TRINITY_DN17868_c0_g1_i1::g.158795::m.158795
Assembly01_TRINITY_DN17871_c0_g1::Assembly01_TRINITY_DN17871_c0_g1_i1::g.158818::m.158818
Assembly01_TRINITY_DN17881_c0_g2::Assembly01_TRINITY_DN17881_c0_g2_i1::g.158824::m.158824
Assembly01_TRINITY_DN17883_c0_g1::Assembly01_TRINITY_DN17883_c0_g1_i1::g.158929::m.158929
Assembly01_TRINITY_DN17887_c1_g1::Assembly01_TRINITY_DN17887_c1_g1_i1::g.158872::m.158872
Assembly01_TRINITY_DN17938_c0_g1::Assembly01_TRINITY_DN17938_c0_g1_i1::g.164512::m.164512
Assembly01_TRINITY_DN17975_c0_g2::Assembly01_TRINITY_DN17975_c0_g2_i1::g.164423::m.164423
Assembly01_TRINITY_DN17991_c0_g1::Assembly01_TRINITY_DN17991_c0_g1_i1::g.164428::m.164428
Assembly01_TRINITY_DN17996_c0_g1::Assembly01_TRINITY_DN17996_c0_g1_i1::g.164469::m.164469
Assembly01_TRINITY_DN18073_c0_g1::Assembly01_TRINITY_DN18073_c0_g1_i1::g.115285::m.115285
Assembly01_TRINITY_DN18210_c0_g1::Assembly01_TRINITY_DN18210_c0_g1_i1::g.46172::m.46172
Assembly01_TRINITY_DN18212_c0_g1::Assembly01_TRINITY_DN18212_c0_g1_i1::g.46047::m.46047
Assembly01_TRINITY_DN18241_c0_g1::Assembly01_TRINITY_DN18241_c0_g1_i1::g.45977::m.45977
Assembly01_TRINITY_DN18247_c0_g1::Assembly01_TRINITY_DN18247_c0_g1_i1::g.46113::m.46113
Assembly01_TRINITY_DN18344_c0_g1::Assembly01_TRINITY_DN18344_c0_g1_i1::g.78393::m.78393
Assembly01_TRINITY_DN18364_c0_g2::Assembly01_TRINITY_DN18364_c0_g2_i1::g.78239::m.78239
Assembly01_TRINITY_DN18454_c0_g2::Assembly01_TRINITY_DN18454_c0_g2_i1::g.84794::m.84794
Assembly01_TRINITY_DN18533_c0_g3::Assembly01_TRINITY_DN18533_c0_g3_i1::g.27111::m.27111
Assembly01_TRINITY_DN18557_c0_g1::Assembly01_TRINITY_DN18557_c0_g1_i1::g.27060::m.27060
Assembly01_TRINITY_DN18625_c0_g1::Assembly01_TRINITY_DN18625_c0_g1_i2::g.55744::m.55744
Assembly01_TRINITY_DN18777_c0_g3::Assembly01_TRINITY_DN18777_c0_g3_i1::g.64079::m.64079
Assembly01_TRINITY_DN18850_c1_g1::Assembly01_TRINITY_DN18850_c1_g1_i1::g.98637::m.98637
Assembly01_TRINITY_DN18861_c0_g1::Assembly01_TRINITY_DN18861_c0_g1_i1::g.98781::m.98781
Assembly01_TRINITY_DN18916_c0_g1::Assembly01_TRINITY_DN18916_c0_g1_i1::g.133034::m.133034
Assembly01_TRINITY_DN18945_c0_g1::Assembly01_TRINITY_DN18945_c0_g1_i1::g.133096::m.133096
Assembly01_TRINITY_DN1900_c0_g1::Assembly01_TRINITY_DN1900_c0_g1_i1::g.213141::m.213141
Assembly01_TRINITY_DN19021_c0_g2::Assembly01_TRINITY_DN19021_c0_g2_i1::g.63099::m.63099
Assembly01_TRINITY_DN19135_c0_g1::Assembly01_TRINITY_DN19135_c0_g1_i1::g.85190::m.85190
Assembly01_TRINITY_DN19171_c0_g1::Assembly01_TRINITY_DN19171_c0_g1_i1::g.85061::m.85061
Assembly01_TRINITY_DN19189_c0_g1::Assembly01_TRINITY_DN19189_c0_g1_i1::g.85304::m.85304
Assembly01_TRINITY_DN19228_c0_g1::Assembly01_TRINITY_DN19228_c0_g1_i1::g.117117::m.117117
Assembly01_TRINITY_DN19255_c0_g1::Assembly01_TRINITY_DN19255_c0_g1_i1::g.117358::m.117358
Assembly01_TRINITY_DN19259_c0_g1::Assembly01_TRINITY_DN19259_c0_g1_i1::g.117276::m.117276
Assembly01_TRINITY_DN19281_c0_g2::Assembly01_TRINITY_DN19281_c0_g2_i1::g.117208::m.117208
Assembly01_TRINITY_DN19302_c0_g1::Assembly01_TRINITY_DN19302_c0_g1_i1::g.118480::m.118480
Assembly01_TRINITY_DN19346_c0_g1::Assembly01_TRINITY_DN19346_c0_g1_i1::g.118442::m.118442
Assembly01_TRINITY_DN19415_c0_g1::Assembly01_TRINITY_DN19415_c0_g1_i2::g.60458::m.60458
Assembly01_TRINITY_DN19633_c0_g1::Assembly01_TRINITY_DN19633_c0_g1_i1::g.172814::m.172814
Assembly01_TRINITY_DN19649_c0_g2::Assembly01_TRINITY_DN19649_c0_g2_i1::g.173083::m.173083
Assembly01_TRINITY_DN19702_c1_g1::Assembly01_TRINITY_DN19702_c1_g1_i1::g.129963::m.129963
Assembly01_TRINITY_DN19764_c0_g1::Assembly01_TRINITY_DN19764_c0_g1_i1::g.129902::m.129902
Assembly01_TRINITY_DN19768_c0_g2::Assembly01_TRINITY_DN19768_c0_g2_i1::g.130069::m.130069
Assembly01_TRINITY_DN19862_c0_g1::Assembly01_TRINITY_DN19862_c0_g1_i1::g.171089::m.171089
Assembly01_TRINITY_DN19880_c0_g1::Assembly01_TRINITY_DN19880_c0_g1_i1::g.170920::m.170920
Assembly01_TRINITY_DN19946_c0_g1::Assembly01_TRINITY_DN19946_c0_g1_i1::g.105142::m.105142
Assembly01_TRINITY_DN19985_c0_g1::Assembly01_TRINITY_DN19985_c0_g1_i1::g.105383::m.105383
Assembly01_TRINITY_DN20013_c0_g1::Assembly01_TRINITY_DN20013_c0_g1_i1::g.54941::m.54941
Assembly01_TRINITY_DN20097_c0_g1::Assembly01_TRINITY_DN20097_c0_g1_i1::g.54976::m.54976
Assembly01_TRINITY_DN20101_c0_g1::Assembly01_TRINITY_DN20101_c0_g1_i1::g.178262::m.178262
Assembly01_TRINITY_DN20140_c0_g1::Assembly01_TRINITY_DN20140_c0_g1_i2::g.178330::m.178330
Assembly01_TRINITY_DN20178_c0_g1::Assembly01_TRINITY_DN20178_c0_g1_i1::g.178287::m.178287
Assembly01_TRINITY_DN20180_c0_g1::Assembly01_TRINITY_DN20180_c0_g1_i1::g.178297::m.178297
Assembly01_TRINITY_DN2027_c0_g1::Assembly01_TRINITY_DN2027_c0_g1_i1::g.32525::m.32525
Assembly01_TRINITY_DN20293_c0_g1::Assembly01_TRINITY_DN20293_c0_g1_i1::g.151711::m.151711
Assembly01_TRINITY_DN20355_c0_g1::Assembly01_TRINITY_DN20355_c0_g1_i1::g.17517::m.17517
Assembly01_TRINITY_DN20356_c1_g1::Assembly01_TRINITY_DN20356_c1_g1_i1::g.17659::m.17659
Assembly01_TRINITY_DN20391_c0_g1::Assembly01_TRINITY_DN20391_c0_g1_i1::g.17680::m.17680
Assembly01_TRINITY_DN20416_c0_g2::Assembly01_TRINITY_DN20416_c0_g2_i1::g.189411::m.189411
Assembly01_TRINITY_DN20433_c0_g1::Assembly01_TRINITY_DN20433_c0_g1_i1::g.189422::m.189422
Assembly01_TRINITY_DN20478_c0_g1::Assembly01_TRINITY_DN20478_c0_g1_i2::g.189511::m.189511
Assembly01_TRINITY_DN20511_c0_g1::Assembly01_TRINITY_DN20511_c0_g1_i1::g.128665::m.128665
Assembly01_TRINITY_DN20524_c0_g1::Assembly01_TRINITY_DN20524_c0_g1_i1::g.128717::m.128717
Assembly01_TRINITY_DN20586_c0_g2::Assembly01_TRINITY_DN20586_c0_g2_i1::g.128895::m.128895
Assembly01_TRINITY_DN20624_c0_g1::Assembly01_TRINITY_DN20624_c0_g1_i1::g.4512::m.4512
Assembly01_TRINITY_DN20629_c0_g1::Assembly01_TRINITY_DN20629_c0_g1_i1::g.4608::m.4608
Assembly01_TRINITY_DN20631_c0_g1::Assembly01_TRINITY_DN20631_c0_g1_i1::g.4607::m.4607
Assembly01_TRINITY_DN20859_c0_g1::Assembly01_TRINITY_DN20859_c0_g1_i1::g.142157::m.142157
Assembly01_TRINITY_DN20962_c0_g1::Assembly01_TRINITY_DN20962_c0_g1_i1::g.213781::m.213781
Assembly01_TRINITY_DN20972_c1_g1::Assembly01_TRINITY_DN20972_c1_g1_i1::g.213628::m.213628
Assembly01_TRINITY_DN20977_c0_g1::Assembly01_TRINITY_DN20977_c0_g1_i1::g.213549::m.213549
Assembly01_TRINITY_DN21051_c0_g1::Assembly01_TRINITY_DN21051_c0_g1_i1::g.219198::m.219198
Assembly01_TRINITY_DN21169_c0_g1::Assembly01_TRINITY_DN21169_c0_g1_i1::g.188094::m.188094
Assembly01_TRINITY_DN21193_c0_g1::Assembly01_TRINITY_DN21193_c0_g1_i1::g.188057::m.188057
Assembly01_TRINITY_DN2119_c0_g1::Assembly01_TRINITY_DN2119_c0_g1_i1::g.139165::m.139165
Assembly01_TRINITY_DN21358_c0_g1::Assembly01_TRINITY_DN21358_c0_g1_i1::g.41940::m.41940
Assembly01_TRINITY_DN21374_c0_g2::Assembly01_TRINITY_DN21374_c0_g2_i1::g.42014::m.42014
Assembly01_TRINITY_DN21399_c0_g1::Assembly01_TRINITY_DN21399_c0_g1_i1::g.41944::m.41944
Assembly01_TRINITY_DN21443_c0_g1::Assembly01_TRINITY_DN21443_c0_g1_i1::g.18451::m.18451
Assembly01_TRINITY_DN2145_c0_g1::Assembly01_TRINITY_DN2145_c0_g1_i1::g.139167::m.139167
Assembly01_TRINITY_DN21524_c0_g1::Assembly01_TRINITY_DN21524_c0_g1_i1::g.78645::m.78645
Assembly01_TRINITY_DN21673_c1_g1::Assembly01_TRINITY_DN21673_c1_g1_i1::g.97408::m.97408
Assembly01_TRINITY_DN21688_c0_g1::Assembly01_TRINITY_DN21688_c0_g1_i1::g.97427::m.97427
Assembly01_TRINITY_DN218_c0_g1::Assembly01_TRINITY_DN218_c0_g1_i1::g.33248::m.33248
Assembly01_TRINITY_DN2191_c0_g1::Assembly01_TRINITY_DN2191_c0_g1_i1::g.139193::m.139193
Assembly01_TRINITY_DN21949_c0_g1::Assembly01_TRINITY_DN21949_c0_g1_i1::g.128367::m.128367
Assembly01_TRINITY_DN21971_c0_g1::Assembly01_TRINITY_DN21971_c0_g1_i1::g.128273::m.128273
Assembly01_TRINITY_DN21978_c0_g1::Assembly01_TRINITY_DN21978_c0_g1_i1::g.128246::m.128246
Assembly01_TRINITY_DN22039_c0_g1::Assembly01_TRINITY_DN22039_c0_g1_i1::g.162089::m.162089
Assembly01_TRINITY_DN22074_c0_g1::Assembly01_TRINITY_DN22074_c0_g1_i1::g.162181::m.162181
Assembly01_TRINITY_DN22100_c0_g1::Assembly01_TRINITY_DN22100_c0_g1_i1::g.80627::m.80627
Assembly01_TRINITY_DN22225_c0_g1::Assembly01_TRINITY_DN22225_c0_g1_i1::g.44950::m.44950
Assembly01_TRINITY_DN22268_c0_g1::Assembly01_TRINITY_DN22268_c0_g1_i1::g.44895::m.44895
Assembly01_TRINITY_DN22365_c0_g1::Assembly01_TRINITY_DN22365_c0_g1_i1::g.165548::m.165548
Assembly01_TRINITY_DN22408_c0_g1::Assembly01_TRINITY_DN22408_c0_g1_i1::g.116930::m.116930
Assembly01_TRINITY_DN22539_c0_g2::Assembly01_TRINITY_DN22539_c0_g2_i1::g.78747::m.78747
Assembly01_TRINITY_DN22631_c0_g1::Assembly01_TRINITY_DN22631_c0_g1_i1::g.177573::m.177573
Assembly01_TRINITY_DN22635_c0_g1::Assembly01_TRINITY_DN22635_c0_g1_i1::g.177519::m.177519
Assembly01_TRINITY_DN22850_c0_g1::Assembly01_TRINITY_DN22850_c0_g1_i1::g.32570::m.32570
Assembly01_TRINITY_DN22870_c0_g1::Assembly01_TRINITY_DN22870_c0_g1_i1::g.32625::m.32625
Assembly01_TRINITY_DN22933_c0_g1::Assembly01_TRINITY_DN22933_c0_g1_i1::g.208613::m.208613
Assembly01_TRINITY_DN22993_c0_g1::Assembly01_TRINITY_DN22993_c0_g1_i1::g.208522::m.208522
Assembly01_TRINITY_DN229_c0_g1::Assembly01_TRINITY_DN229_c0_g1_i1::g.33235::m.33235
Assembly01_TRINITY_DN23003_c0_g1::Assembly01_TRINITY_DN23003_c0_g1_i1::g.143538::m.143538
Assembly01_TRINITY_DN23129_c0_g1::Assembly01_TRINITY_DN23129_c0_g1_i1::g.146519::m.146519
Assembly01_TRINITY_DN23302_c0_g1::Assembly01_TRINITY_DN23302_c0_g1_i1::g.185091::m.185091
Assembly01_TRINITY_DN23362_c0_g1::Assembly01_TRINITY_DN23362_c0_g1_i1::g.185112::m.185112
Assembly01_TRINITY_DN23364_c0_g1::Assembly01_TRINITY_DN23364_c0_g1_i1::g.185128::m.185128
Assembly01_TRINITY_DN23416_c1_g1::Assembly01_TRINITY_DN23416_c1_g1_i1::g.12547::m.12547
Assembly01_TRINITY_DN23455_c0_g1::Assembly01_TRINITY_DN23455_c0_g1_i1::g.12463::m.12463
Assembly01_TRINITY_DN23532_c0_g1::Assembly01_TRINITY_DN23532_c0_g1_i1::g.88614::m.88614
Assembly01_TRINITY_DN23543_c0_g1::Assembly01_TRINITY_DN23543_c0_g1_i1::g.88465::m.88465
Assembly01_TRINITY_DN23570_c0_g2::Assembly01_TRINITY_DN23570_c0_g2_i2::g.88476::m.88476
Assembly01_TRINITY_DN23678_c0_g1::Assembly01_TRINITY_DN23678_c0_g1_i1::g.45312::m.45312
Assembly01_TRINITY_DN23690_c0_g1::Assembly01_TRINITY_DN23690_c0_g1_i1::g.45372::m.45372
Assembly01_TRINITY_DN23779_c0_g1::Assembly01_TRINITY_DN23779_c0_g1_i1::g.153307::m.153307
Assembly01_TRINITY_DN23812_c0_g1::Assembly01_TRINITY_DN23812_c0_g1_i1::g.219467::m.219467
Assembly01_TRINITY_DN23895_c1_g1::Assembly01_TRINITY_DN23895_c1_g1_i1::g.219416::m.219416
Assembly01_TRINITY_DN23941_c0_g1::Assembly01_TRINITY_DN23941_c0_g1_i1::g.186604::m.186604
Assembly01_TRINITY_DN24034_c0_g1::Assembly01_TRINITY_DN24034_c0_g1_i1::g.204918::m.204918
Assembly01_TRINITY_DN24050_c0_g1::Assembly01_TRINITY_DN24050_c0_g1_i1::g.204988::m.204988
Assembly01_TRINITY_DN24199_c0_g1::Assembly01_TRINITY_DN24199_c0_g1_i1::g.45645::m.45645
Assembly01_TRINITY_DN24222_c1_g1::Assembly01_TRINITY_DN24222_c1_g1_i1::g.166184::m.166184
Assembly01_TRINITY_DN2425_c0_g1::Assembly01_TRINITY_DN2425_c0_g1_i1::g.187996::m.187996
Assembly01_TRINITY_DN24332_c0_g1::Assembly01_TRINITY_DN24332_c0_g1_i1::g.152183::m.152183
Assembly01_TRINITY_DN24359_c0_g1::Assembly01_TRINITY_DN24359_c0_g1_i1::g.151998::m.151998
Assembly01_TRINITY_DN24489_c0_g1::Assembly01_TRINITY_DN24489_c0_g1_i1::g.46744::m.46744
Assembly01_TRINITY_DN2453_c0_g1::Assembly01_TRINITY_DN2453_c0_g1_i1::g.187988::m.187988
Assembly01_TRINITY_DN24691_c0_g1::Assembly01_TRINITY_DN24691_c0_g1_i1::g.173963::m.173963
Assembly01_TRINITY_DN24738_c0_g1::Assembly01_TRINITY_DN24738_c0_g1_i1::g.32829::m.32829
Assembly01_TRINITY_DN24781_c0_g1::Assembly01_TRINITY_DN24781_c0_g1_i1::g.32710::m.32710
Assembly01_TRINITY_DN24983_c0_g1::Assembly01_TRINITY_DN24983_c0_g1_i1::g.177604::m.177604
Assembly01_TRINITY_DN24989_c0_g1::Assembly01_TRINITY_DN24989_c0_g1_i1::g.177688::m.177688
Assembly01_TRINITY_DN24989_c1_g1::Assembly01_TRINITY_DN24989_c1_g1_i1::g.177689::m.177689
Assembly01_TRINITY_DN25020_c1_g1::Assembly01_TRINITY_DN25020_c1_g1_i1::g.128491::m.128491
Assembly01_TRINITY_DN2513_c0_g1::Assembly01_TRINITY_DN2513_c0_g1_i1::g.120302::m.120302
Assembly01_TRINITY_DN2517_c0_g1::Assembly01_TRINITY_DN2517_c0_g1_i1::g.120244::m.120244
Assembly01_TRINITY_DN25303_c0_g3::Assembly01_TRINITY_DN25303_c0_g3_i1::g.193046::m.193046
Assembly01_TRINITY_DN25332_c0_g1::Assembly01_TRINITY_DN25332_c0_g1_i1::g.192931::m.192931
Assembly01_TRINITY_DN25332_c0_g2::Assembly01_TRINITY_DN25332_c0_g2_i1::g.192933::m.192933
Assembly01_TRINITY_DN25332_c1_g2::Assembly01_TRINITY_DN25332_c1_g2_i1::g.192937::m.192937
Assembly01_TRINITY_DN25410_c0_g1::Assembly01_TRINITY_DN25410_c0_g1_i2::g.62414::m.62414
Assembly01_TRINITY_DN25509_c1_g1::Assembly01_TRINITY_DN25509_c1_g1_i1::g.171989::m.171989
Assembly01_TRINITY_DN25589_c0_g1::Assembly01_TRINITY_DN25589_c0_g1_i1::g.172145::m.172145
Assembly01_TRINITY_DN25620_c0_g1::Assembly01_TRINITY_DN25620_c0_g1_i2::g.118156::m.118156
Assembly01_TRINITY_DN25640_c0_g1::Assembly01_TRINITY_DN25640_c0_g1_i1::g.117980::m.117980
Assembly01_TRINITY_DN25681_c0_g1::Assembly01_TRINITY_DN25681_c0_g1_i1::g.117956::m.117956
Assembly01_TRINITY_DN25735_c0_g1::Assembly01_TRINITY_DN25735_c0_g1_i1::g.220267::m.220267
Assembly01_TRINITY_DN25824_c0_g1::Assembly01_TRINITY_DN25824_c0_g1_i1::g.192695::m.192695
Assembly01_TRINITY_DN25831_c0_g1::Assembly01_TRINITY_DN25831_c0_g1_i1::g.192738::m.192738
Assembly01_TRINITY_DN25849_c1_g1::Assembly01_TRINITY_DN25849_c1_g1_i1::g.192711::m.192711
Assembly01_TRINITY_DN25876_c0_g1::Assembly01_TRINITY_DN25876_c0_g1_i1::g.192675::m.192675
Assembly01_TRINITY_DN25883_c0_g1::Assembly01_TRINITY_DN25883_c0_g1_i2::g.192672::m.192672
Assembly01_TRINITY_DN25940_c0_g1::Assembly01_TRINITY_DN25940_c0_g1_i1::g.125689::m.125689
Assembly01_TRINITY_DN25978_c0_g1::Assembly01_TRINITY_DN25978_c0_g1_i2::g.125628::m.125628
Assembly01_TRINITY_DN25980_c0_g1::Assembly01_TRINITY_DN25980_c0_g1_i1::g.125533::m.125533
Assembly01_TRINITY_DN25992_c0_g2::Assembly01_TRINITY_DN25992_c0_g2_i1::g.125675::m.125675
Assembly01_TRINITY_DN26077_c0_g1::Assembly01_TRINITY_DN26077_c0_g1_i1::g.64335::m.64335
Assembly01_TRINITY_DN26195_c0_g1::Assembly01_TRINITY_DN26195_c0_g1_i1::g.24298::m.24298
Assembly01_TRINITY_DN26198_c0_g1::Assembly01_TRINITY_DN26198_c0_g1_i1::g.24472::m.24472
Assembly01_TRINITY_DN26252_c0_g1::Assembly01_TRINITY_DN26252_c0_g1_i1::g.51009::m.51009
Assembly01_TRINITY_DN26350_c0_g1::Assembly01_TRINITY_DN26350_c0_g1_i1::g.155458::m.155458
Assembly01_TRINITY_DN26362_c0_g1::Assembly01_TRINITY_DN26362_c0_g1_i1::g.155304::m.155304
Assembly01_TRINITY_DN26399_c0_g1::Assembly01_TRINITY_DN26399_c0_g1_i1::g.155322::m.155322
Assembly01_TRINITY_DN26400_c0_g1::Assembly01_TRINITY_DN26400_c0_g1_i1::g.95956::m.95956
Assembly01_TRINITY_DN26425_c0_g1::Assembly01_TRINITY_DN26425_c0_g1_i1::g.95793::m.95793
Assembly01_TRINITY_DN26451_c1_g1::Assembly01_TRINITY_DN26451_c1_g1_i1::g.96066::m.96066
Assembly01_TRINITY_DN26459_c0_g1::Assembly01_TRINITY_DN26459_c0_g1_i1::g.95898::m.95898
Assembly01_TRINITY_DN26475_c0_g1::Assembly01_TRINITY_DN26475_c0_g1_i1::g.95881::m.95881
Assembly01_TRINITY_DN26522_c0_g1::Assembly01_TRINITY_DN26522_c0_g1_i1::g.54333::m.54333
Assembly01_TRINITY_DN26614_c0_g1::Assembly01_TRINITY_DN26614_c0_g1_i1::g.203375::m.203375
Assembly01_TRINITY_DN26682_c0_g2::Assembly01_TRINITY_DN26682_c0_g2_i1::g.203535::m.203535
Assembly01_TRINITY_DN26689_c0_g1::Assembly01_TRINITY_DN26689_c0_g1_i1::g.203393::m.203393
Assembly01_TRINITY_DN26701_c0_g3::Assembly01_TRINITY_DN26701_c0_g3_i1::g.137934::m.137934
Assembly01_TRINITY_DN26721_c0_g2::Assembly01_TRINITY_DN26721_c0_g2_i1::g.138086::m.138086
Assembly01_TRINITY_DN26823_c0_g3::Assembly01_TRINITY_DN26823_c0_g3_i1::g.182502::m.182502
Assembly01_TRINITY_DN26846_c0_g1::Assembly01_TRINITY_DN26846_c0_g1_i1::g.182514::m.182514
Assembly01_TRINITY_DN26892_c0_g1::Assembly01_TRINITY_DN26892_c0_g1_i1::g.182407::m.182407
Assembly01_TRINITY_DN26904_c0_g1::Assembly01_TRINITY_DN26904_c0_g1_i1::g.171802::m.171802
Assembly01_TRINITY_DN27063_c0_g1::Assembly01_TRINITY_DN27063_c0_g1_i1::g.220650::m.220650
Assembly01_TRINITY_DN2708_c0_g1::Assembly01_TRINITY_DN2708_c0_g1_i1::g.41521::m.41521
Assembly01_TRINITY_DN27106_c0_g1::Assembly01_TRINITY_DN27106_c0_g1_i1::g.162885::m.162885
Assembly01_TRINITY_DN27174_c1_g1::Assembly01_TRINITY_DN27174_c1_g1_i1::g.162761::m.162761
Assembly01_TRINITY_DN27195_c0_g1::Assembly01_TRINITY_DN27195_c0_g1_i1::g.162663::m.162663
Assembly01_TRINITY_DN27222_c0_g1::Assembly01_TRINITY_DN27222_c0_g1_i1::g.178166::m.178166
Assembly01_TRINITY_DN27273_c0_g1::Assembly01_TRINITY_DN27273_c0_g1_i1::g.178106::m.178106
Assembly01_TRINITY_DN27331_c0_g2::Assembly01_TRINITY_DN27331_c0_g2_i1::g.84118::m.84118
Assembly01_TRINITY_DN27359_c0_g1::Assembly01_TRINITY_DN27359_c0_g1_i1::g.83987::m.83987
Assembly01_TRINITY_DN27471_c0_g2::Assembly01_TRINITY_DN27471_c0_g2_i1::g.209208::m.209208
Assembly01_TRINITY_DN27491_c0_g1::Assembly01_TRINITY_DN27491_c0_g1_i1::g.209050::m.209050
Assembly01_TRINITY_DN27545_c0_g1::Assembly01_TRINITY_DN27545_c0_g1_i2::g.150488::m.150488
Assembly01_TRINITY_DN27611_c0_g1::Assembly01_TRINITY_DN27611_c0_g1_i1::g.129338::m.129338
Assembly01_TRINITY_DN27670_c0_g1::Assembly01_TRINITY_DN27670_c0_g1_i1::g.129163::m.129163
Assembly01_TRINITY_DN27679_c0_g1::Assembly01_TRINITY_DN27679_c0_g1_i1::g.129471::m.129471
Assembly01_TRINITY_DN27685_c0_g1::Assembly01_TRINITY_DN27685_c0_g1_i1::g.129362::m.129362
Assembly01_TRINITY_DN27772_c0_g1::Assembly01_TRINITY_DN27772_c0_g1_i1::g.6495::m.6495
Assembly01_TRINITY_DN27777_c0_g1::Assembly01_TRINITY_DN27777_c0_g1_i1::g.6758::m.6758
Assembly01_TRINITY_DN27788_c1_g1::Assembly01_TRINITY_DN27788_c1_g1_i1::g.6479::m.6479
Assembly01_TRINITY_DN27959_c0_g1::Assembly01_TRINITY_DN27959_c0_g1_i1::g.172293::m.172293
Assembly01_TRINITY_DN27989_c0_g1::Assembly01_TRINITY_DN27989_c0_g1_i1::g.172304::m.172304
Assembly01_TRINITY_DN2801_c0_g1::Assembly01_TRINITY_DN2801_c0_g1_i1::g.18756::m.18756
Assembly01_TRINITY_DN28034_c0_g1::Assembly01_TRINITY_DN28034_c0_g1_i1::g.100845::m.100845
Assembly01_TRINITY_DN28091_c0_g1::Assembly01_TRINITY_DN28091_c0_g1_i2::g.100801::m.100801
Assembly01_TRINITY_DN28096_c0_g1::Assembly01_TRINITY_DN28096_c0_g1_i1::g.101178::m.101178
Assembly01_TRINITY_DN28103_c0_g1::Assembly01_TRINITY_DN28103_c0_g1_i1::g.126160::m.126160
Assembly01_TRINITY_DN28222_c0_g1::Assembly01_TRINITY_DN28222_c0_g1_i1::g.4955::m.4955
Assembly01_TRINITY_DN28271_c0_g1::Assembly01_TRINITY_DN28271_c0_g1_i1::g.4882::m.4882
Assembly01_TRINITY_DN28278_c0_g1::Assembly01_TRINITY_DN28278_c0_g1_i1::g.4965::m.4965
Assembly01_TRINITY_DN28278_c0_g1::Assembly01_TRINITY_DN28278_c0_g1_i2::g.4969::m.4969
Assembly01_TRINITY_DN28292_c0_g1::Assembly01_TRINITY_DN28292_c0_g1_i1::g.4943::m.4943
Assembly01_TRINITY_DN28367_c0_g1::Assembly01_TRINITY_DN28367_c0_g1_i1::g.13078::m.13078
Assembly01_TRINITY_DN28379_c1_g1::Assembly01_TRINITY_DN28379_c1_g1_i1::g.13293::m.13293
Assembly01_TRINITY_DN28431_c0_g1::Assembly01_TRINITY_DN28431_c0_g1_i1::g.58504::m.58504
Assembly01_TRINITY_DN28458_c0_g1::Assembly01_TRINITY_DN28458_c0_g1_i1::g.58670::m.58670
Assembly01_TRINITY_DN2849_c0_g1::Assembly01_TRINITY_DN2849_c0_g1_i1::g.18908::m.18908
Assembly01_TRINITY_DN2859_c0_g1::Assembly01_TRINITY_DN2859_c0_g1_i1::g.18850::m.18850
Assembly01_TRINITY_DN28641_c1_g1::Assembly01_TRINITY_DN28641_c1_g1_i1::g.182196::m.182196
Assembly01_TRINITY_DN28740_c0_g1::Assembly01_TRINITY_DN28740_c0_g1_i2::g.37924::m.37924
Assembly01_TRINITY_DN28785_c0_g2::Assembly01_TRINITY_DN28785_c0_g2_i1::g.37922::m.37922
Assembly01_TRINITY_DN28786_c0_g1::Assembly01_TRINITY_DN28786_c0_g1_i1::g.37577::m.37577
Assembly01_TRINITY_DN28786_c1_g1::Assembly01_TRINITY_DN28786_c1_g1_i1::g.37578::m.37578
Assembly01_TRINITY_DN28799_c0_g1::Assembly01_TRINITY_DN28799_c0_g1_i1::g.37748::m.37748
Assembly01_TRINITY_DN28799_c0_g1::Assembly01_TRINITY_DN28799_c0_g1_i3::g.37755::m.37755
Assembly01_TRINITY_DN2883_c0_g1::Assembly01_TRINITY_DN2883_c0_g1_i1::g.18893::m.18893
Assembly01_TRINITY_DN28861_c0_g1::Assembly01_TRINITY_DN28861_c0_g1_i1::g.205715::m.205715
Assembly01_TRINITY_DN28973_c0_g1::Assembly01_TRINITY_DN28973_c0_g1_i1::g.68781::m.68781
Assembly01_TRINITY_DN28986_c0_g2::Assembly01_TRINITY_DN28986_c0_g2_i1::g.69022::m.69022
Assembly01_TRINITY_DN29030_c0_g1::Assembly01_TRINITY_DN29030_c0_g1_i1::g.26601::m.26601
Assembly01_TRINITY_DN29191_c0_g1::Assembly01_TRINITY_DN29191_c0_g1_i2::g.166598::m.166598
Assembly01_TRINITY_DN29231_c0_g1::Assembly01_TRINITY_DN29231_c0_g1_i1::g.103605::m.103605
Assembly01_TRINITY_DN29282_c0_g2::Assembly01_TRINITY_DN29282_c0_g2_i1::g.103781::m.103781
Assembly01_TRINITY_DN29366_c0_g1::Assembly01_TRINITY_DN29366_c0_g1_i1::g.21826::m.21826
Assembly01_TRINITY_DN29418_c0_g3::Assembly01_TRINITY_DN29418_c0_g3_i1::g.76278::m.76278
Assembly01_TRINITY_DN2942_c0_g1::Assembly01_TRINITY_DN2942_c0_g1_i1::g.38170::m.38170
Assembly01_TRINITY_DN29512_c0_g2::Assembly01_TRINITY_DN29512_c0_g2_i1::g.28588::m.28588
Assembly01_TRINITY_DN29513_c0_g1::Assembly01_TRINITY_DN29513_c0_g1_i1::g.28554::m.28554
Assembly01_TRINITY_DN2953_c0_g1::Assembly01_TRINITY_DN2953_c0_g1_i1::g.38180::m.38180
Assembly01_TRINITY_DN29549_c0_g1::Assembly01_TRINITY_DN29549_c0_g1_i1::g.28581::m.28581
Assembly01_TRINITY_DN29631_c0_g1::Assembly01_TRINITY_DN29631_c0_g1_i1::g.80145::m.80145
Assembly01_TRINITY_DN29700_c0_g1::Assembly01_TRINITY_DN29700_c0_g1_i1::g.98019::m.98019
Assembly01_TRINITY_DN29712_c0_g1::Assembly01_TRINITY_DN29712_c0_g1_i1::g.97873::m.97873
Assembly01_TRINITY_DN29723_c0_g2::Assembly01_TRINITY_DN29723_c0_g2_i1::g.98022::m.98022
Assembly01_TRINITY_DN29839_c0_g1::Assembly01_TRINITY_DN29839_c0_g1_i1::g.8371::m.8371
Assembly01_TRINITY_DN2983_c0_g1::Assembly01_TRINITY_DN2983_c0_g1_i1::g.38157::m.38157
Assembly01_TRINITY_DN2983_c0_g2::Assembly01_TRINITY_DN2983_c0_g2_i1::g.38160::m.38160
Assembly01_TRINITY_DN29896_c0_g1::Assembly01_TRINITY_DN29896_c0_g1_i1::g.8143::m.8143
Assembly01_TRINITY_DN29912_c0_g1::Assembly01_TRINITY_DN29912_c0_g1_i1::g.136158::m.136158
Assembly01_TRINITY_DN30024_c0_g1::Assembly01_TRINITY_DN30024_c0_g1_i1::g.50029::m.50029
Assembly01_TRINITY_DN30041_c0_g1::Assembly01_TRINITY_DN30041_c0_g1_i2::g.50073::m.50073
Assembly01_TRINITY_DN30118_c0_g3::Assembly01_TRINITY_DN30118_c0_g3_i1::g.204488::m.204488
Assembly01_TRINITY_DN30123_c0_g1::Assembly01_TRINITY_DN30123_c0_g1_i1::g.204235::m.204235
Assembly01_TRINITY_DN30123_c0_g2::Assembly01_TRINITY_DN30123_c0_g2_i1::g.204236::m.204236
Assembly01_TRINITY_DN30149_c0_g1::Assembly01_TRINITY_DN30149_c0_g1_i1::g.204269::m.204269
Assembly01_TRINITY_DN30161_c0_g1::Assembly01_TRINITY_DN30161_c0_g1_i1::g.204238::m.204238
Assembly01_TRINITY_DN30192_c0_g1::Assembly01_TRINITY_DN30192_c0_g1_i1::g.204500::m.204500
Assembly01_TRINITY_DN30223_c1_g1::Assembly01_TRINITY_DN30223_c1_g1_i1::g.73203::m.73203
Assembly01_TRINITY_DN30370_c0_g2::Assembly01_TRINITY_DN30370_c0_g2_i1::g.128024::m.128024
Assembly01_TRINITY_DN30393_c0_g1::Assembly01_TRINITY_DN30393_c0_g1_i3::g.127746::m.127746
Assembly01_TRINITY_DN30436_c0_g2::Assembly01_TRINITY_DN30436_c0_g2_i1::g.6271::m.6271
Assembly01_TRINITY_DN30624_c0_g1::Assembly01_TRINITY_DN30624_c0_g1_i3::g.148167::m.148167
Assembly01_TRINITY_DN30664_c0_g1::Assembly01_TRINITY_DN30664_c0_g1_i1::g.147916::m.147916
Assembly01_TRINITY_DN30770_c0_g1::Assembly01_TRINITY_DN30770_c0_g1_i1::g.162225::m.162225
Assembly01_TRINITY_DN30832_c0_g1::Assembly01_TRINITY_DN30832_c0_g1_i1::g.22494::m.22494
Assembly01_TRINITY_DN30907_c0_g1::Assembly01_TRINITY_DN30907_c0_g1_i1::g.214872::m.214872
Assembly01_TRINITY_DN30939_c0_g2::Assembly01_TRINITY_DN30939_c0_g2_i1::g.215155::m.215155
Assembly01_TRINITY_DN31011_c0_g1::Assembly01_TRINITY_DN31011_c0_g1_i1::g.214331::m.214331
Assembly01_TRINITY_DN31071_c0_g1::Assembly01_TRINITY_DN31071_c0_g1_i1::g.214445::m.214445
Assembly01_TRINITY_DN31090_c0_g1::Assembly01_TRINITY_DN31090_c0_g1_i1::g.214488::m.214488
Assembly01_TRINITY_DN31167_c0_g1::Assembly01_TRINITY_DN31167_c0_g1_i1::g.213985::m.213985
Assembly01_TRINITY_DN31220_c0_g1::Assembly01_TRINITY_DN31220_c0_g1_i1::g.51286::m.51286
Assembly01_TRINITY_DN31226_c0_g1::Assembly01_TRINITY_DN31226_c0_g1_i6::g.51207::m.51207
Assembly01_TRINITY_DN31279_c0_g1::Assembly01_TRINITY_DN31279_c0_g1_i1::g.51208::m.51208
Assembly01_TRINITY_DN31395_c0_g1::Assembly01_TRINITY_DN31395_c0_g1_i1::g.167631::m.167631
Assembly01_TRINITY_DN31562_c1_g2::Assembly01_TRINITY_DN31562_c1_g2_i1::g.204647::m.204647
Assembly01_TRINITY_DN31752_c0_g4::Assembly01_TRINITY_DN31752_c0_g4_i1::g.7032::m.7032
Assembly01_TRINITY_DN31863_c0_g2::Assembly01_TRINITY_DN31863_c0_g2_i1::g.152659::m.152659
Assembly01_TRINITY_DN31950_c0_g1::Assembly01_TRINITY_DN31950_c0_g1_i1::g.50526::m.50526
Assembly01_TRINITY_DN31981_c1_g1::Assembly01_TRINITY_DN31981_c1_g1_i1::g.50448::m.50448
Assembly01_TRINITY_DN32010_c0_g1::Assembly01_TRINITY_DN32010_c0_g1_i1::g.86808::m.86808
Assembly01_TRINITY_DN32094_c0_g1::Assembly01_TRINITY_DN32094_c0_g1_i1::g.86577::m.86577
Assembly01_TRINITY_DN32109_c0_g1::Assembly01_TRINITY_DN32109_c0_g1_i1::g.188981::m.188981
Assembly01_TRINITY_DN32111_c0_g1::Assembly01_TRINITY_DN32111_c0_g1_i1::g.189071::m.189071
Assembly01_TRINITY_DN32140_c1_g1::Assembly01_TRINITY_DN32140_c1_g1_i1::g.189076::m.189076
Assembly01_TRINITY_DN32144_c1_g1::Assembly01_TRINITY_DN32144_c1_g1_i1::g.189097::m.189097
Assembly01_TRINITY_DN32194_c0_g2::Assembly01_TRINITY_DN32194_c0_g2_i1::g.188772::m.188772
Assembly01_TRINITY_DN32293_c0_g1::Assembly01_TRINITY_DN32293_c0_g1_i1::g.63169::m.63169
Assembly01_TRINITY_DN32324_c0_g1::Assembly01_TRINITY_DN32324_c0_g1_i1::g.173412::m.173412
Assembly01_TRINITY_DN32336_c0_g1::Assembly01_TRINITY_DN32336_c0_g1_i1::g.173166::m.173166
Assembly01_TRINITY_DN32387_c1_g1::Assembly01_TRINITY_DN32387_c1_g1_i1::g.173497::m.173497
Assembly01_TRINITY_DN32399_c0_g1::Assembly01_TRINITY_DN32399_c0_g1_i1::g.173197::m.173197
Assembly01_TRINITY_DN32450_c0_g1::Assembly01_TRINITY_DN32450_c0_g1_i4::g.125207::m.125207
Assembly01_TRINITY_DN32550_c0_g1::Assembly01_TRINITY_DN32550_c0_g1_i1::g.126890::m.126890
Assembly01_TRINITY_DN32569_c0_g1::Assembly01_TRINITY_DN32569_c0_g1_i1::g.127291::m.127291
Assembly01_TRINITY_DN32652_c0_g1::Assembly01_TRINITY_DN32652_c0_g1_i1::g.7669::m.7669
Assembly01_TRINITY_DN32716_c1_g1::Assembly01_TRINITY_DN32716_c1_g1_i1::g.163238::m.163238
Assembly01_TRINITY_DN32737_c0_g1::Assembly01_TRINITY_DN32737_c0_g1_i1::g.163157::m.163157
Assembly01_TRINITY_DN33002_c0_g2::Assembly01_TRINITY_DN33002_c0_g2_i2::g.122055::m.122055
Assembly01_TRINITY_DN33009_c0_g2::Assembly01_TRINITY_DN33009_c0_g2_i1::g.122193::m.122193
Assembly01_TRINITY_DN33017_c1_g1::Assembly01_TRINITY_DN33017_c1_g1_i1::g.122442::m.122442
Assembly01_TRINITY_DN3301_c0_g1::Assembly01_TRINITY_DN3301_c0_g1_i1::g.56651::m.56651
Assembly01_TRINITY_DN3303_c0_g1::Assembly01_TRINITY_DN3303_c0_g1_i1::g.56568::m.56568
Assembly01_TRINITY_DN33125_c0_g1::Assembly01_TRINITY_DN33125_c0_g1_i1::g.8470::m.8470
Assembly01_TRINITY_DN33255_c0_g2::Assembly01_TRINITY_DN33255_c0_g2_i1::g.146291::m.146291
Assembly01_TRINITY_DN33283_c0_g3::Assembly01_TRINITY_DN33283_c0_g3_i1::g.146395::m.146395
Assembly01_TRINITY_DN33320_c0_g1::Assembly01_TRINITY_DN33320_c0_g1_i1::g.215999::m.215999
Assembly01_TRINITY_DN33399_c0_g2::Assembly01_TRINITY_DN33399_c0_g2_i1::g.215812::m.215812
Assembly01_TRINITY_DN33469_c0_g1::Assembly01_TRINITY_DN33469_c0_g1_i5::g.72453::m.72453
Assembly01_TRINITY_DN33577_c0_g2::Assembly01_TRINITY_DN33577_c0_g2_i1::g.141474::m.141474
Assembly01_TRINITY_DN33678_c0_g1::Assembly01_TRINITY_DN33678_c0_g1_i1::g.138483::m.138483
Assembly01_TRINITY_DN33689_c0_g1::Assembly01_TRINITY_DN33689_c0_g1_i1::g.138454::m.138454
Assembly01_TRINITY_DN33723_c0_g1::Assembly01_TRINITY_DN33723_c0_g1_i1::g.149427::m.149427
Assembly01_TRINITY_DN33746_c0_g1::Assembly01_TRINITY_DN33746_c0_g1_i1::g.149756::m.149756
Assembly01_TRINITY_DN33772_c0_g1::Assembly01_TRINITY_DN33772_c0_g1_i1::g.149698::m.149698
Assembly01_TRINITY_DN33772_c0_g3::Assembly01_TRINITY_DN33772_c0_g3_i1::g.149700::m.149700
Assembly01_TRINITY_DN33806_c0_g1::Assembly01_TRINITY_DN33806_c0_g1_i1::g.142975::m.142975
Assembly01_TRINITY_DN33912_c0_g2::Assembly01_TRINITY_DN33912_c0_g2_i1::g.136339::m.136339
Assembly01_TRINITY_DN33974_c0_g2::Assembly01_TRINITY_DN33974_c0_g2_i1::g.136530::m.136530
Assembly01_TRINITY_DN33975_c0_g2::Assembly01_TRINITY_DN33975_c0_g2_i2::g.136646::m.136646
Assembly01_TRINITY_DN33977_c0_g1::Assembly01_TRINITY_DN33977_c0_g1_i1::g.136435::m.136435
Assembly01_TRINITY_DN34047_c0_g1::Assembly01_TRINITY_DN34047_c0_g1_i1::g.72081::m.72081
Assembly01_TRINITY_DN34092_c0_g1::Assembly01_TRINITY_DN34092_c0_g1_i1::g.71832::m.71832
Assembly01_TRINITY_DN34137_c0_g1::Assembly01_TRINITY_DN34137_c0_g1_i1::g.154234::m.154234
Assembly01_TRINITY_DN34184_c2_g1::Assembly01_TRINITY_DN34184_c2_g1_i1::g.153912::m.153912
Assembly01_TRINITY_DN34192_c0_g1::Assembly01_TRINITY_DN34192_c0_g1_i6::g.153978::m.153978
Assembly01_TRINITY_DN34260_c0_g1::Assembly01_TRINITY_DN34260_c0_g1_i1::g.140720::m.140720
Assembly01_TRINITY_DN34272_c1_g2::Assembly01_TRINITY_DN34272_c1_g2_i1::g.140565::m.140565
Assembly01_TRINITY_DN34279_c0_g1::Assembly01_TRINITY_DN34279_c0_g1_i1::g.140447::m.140447
Assembly01_TRINITY_DN342_c0_g1::Assembly01_TRINITY_DN342_c0_g1_i1::g.126324::m.126324
Assembly01_TRINITY_DN34358_c0_g1::Assembly01_TRINITY_DN34358_c0_g1_i1::g.158015::m.158015
Assembly01_TRINITY_DN34377_c0_g1::Assembly01_TRINITY_DN34377_c0_g1_i1::g.157819::m.157819
Assembly01_TRINITY_DN34395_c1_g1::Assembly01_TRINITY_DN34395_c1_g1_i1::g.158012::m.158012
Assembly01_TRINITY_DN34439_c0_g1::Assembly01_TRINITY_DN34439_c0_g1_i2::g.135067::m.135067
Assembly01_TRINITY_DN34561_c0_g1::Assembly01_TRINITY_DN34561_c0_g1_i1::g.33665::m.33665
Assembly01_TRINITY_DN34566_c1_g1::Assembly01_TRINITY_DN34566_c1_g1_i1::g.33543::m.33543
Assembly01_TRINITY_DN34588_c0_g3::Assembly01_TRINITY_DN34588_c0_g3_i1::g.33517::m.33517
Assembly01_TRINITY_DN34671_c0_g1::Assembly01_TRINITY_DN34671_c0_g1_i2::g.156016::m.156016
Assembly01_TRINITY_DN34681_c0_g2::Assembly01_TRINITY_DN34681_c0_g2_i1::g.156199::m.156199
Assembly01_TRINITY_DN3468_c0_g1::Assembly01_TRINITY_DN3468_c0_g1_i1::g.84830::m.84830
Assembly01_TRINITY_DN34788_c2_g3::Assembly01_TRINITY_DN34788_c2_g3_i1::g.97026::m.97026
Assembly01_TRINITY_DN34899_c1_g1::Assembly01_TRINITY_DN34899_c1_g1_i1::g.87865::m.87865
Assembly01_TRINITY_DN34920_c0_g1::Assembly01_TRINITY_DN34920_c0_g1_i1::g.99362::m.99362
Assembly01_TRINITY_DN34940_c0_g1::Assembly01_TRINITY_DN34940_c0_g1_i1::g.99250::m.99250
Assembly01_TRINITY_DN34951_c0_g2::Assembly01_TRINITY_DN34951_c0_g2_i1::g.99158::m.99158
Assembly01_TRINITY_DN34953_c0_g1::Assembly01_TRINITY_DN34953_c0_g1_i1::g.98873::m.98873
Assembly01_TRINITY_DN35020_c0_g1::Assembly01_TRINITY_DN35020_c0_g1_i1::g.209417::m.209417
Assembly01_TRINITY_DN35079_c0_g2::Assembly01_TRINITY_DN35079_c0_g2_i1::g.209717::m.209717
Assembly01_TRINITY_DN35121_c0_g1::Assembly01_TRINITY_DN35121_c0_g1_i1::g.59879::m.59879
Assembly01_TRINITY_DN35136_c0_g2::Assembly01_TRINITY_DN35136_c0_g2_i3::g.60153::m.60153
Assembly01_TRINITY_DN35138_c1_g1::Assembly01_TRINITY_DN35138_c1_g1_i1::g.59928::m.59928
Assembly01_TRINITY_DN35201_c0_g1::Assembly01_TRINITY_DN35201_c0_g1_i2::g.206903::m.206903
Assembly01_TRINITY_DN35206_c0_g1::Assembly01_TRINITY_DN35206_c0_g1_i1::g.206962::m.206962
Assembly01_TRINITY_DN35265_c0_g1::Assembly01_TRINITY_DN35265_c0_g1_i1::g.207013::m.207013
Assembly01_TRINITY_DN35340_c0_g2::Assembly01_TRINITY_DN35340_c0_g2_i3::g.34522::m.34522
Assembly01_TRINITY_DN35360_c0_g2::Assembly01_TRINITY_DN35360_c0_g2_i1::g.34602::m.34602
Assembly01_TRINITY_DN35405_c0_g1::Assembly01_TRINITY_DN35405_c0_g1_i2::g.104783::m.104783
Assembly01_TRINITY_DN3547_c0_g2::Assembly01_TRINITY_DN3547_c0_g2_i1::g.159008::m.159008
Assembly01_TRINITY_DN35523_c3_g2::Assembly01_TRINITY_DN35523_c3_g2_i1::g.198472::m.198472
Assembly01_TRINITY_DN35602_c0_g1::Assembly01_TRINITY_DN35602_c0_g1_i1::g.176164::m.176164
Assembly01_TRINITY_DN35753_c0_g1::Assembly01_TRINITY_DN35753_c0_g1_i2::g.202900::m.202900
Assembly01_TRINITY_DN35765_c0_g2::Assembly01_TRINITY_DN35765_c0_g2_i1::g.203235::m.203235
Assembly01_TRINITY_DN35803_c0_g1::Assembly01_TRINITY_DN35803_c0_g1_i1::g.81004::m.81004
Assembly01_TRINITY_DN35856_c0_g1::Assembly01_TRINITY_DN35856_c0_g1_i1::g.81534::m.81534
Assembly01_TRINITY_DN35856_c1_g1::Assembly01_TRINITY_DN35856_c1_g1_i1::g.81537::m.81537
Assembly01_TRINITY_DN35882_c0_g1::Assembly01_TRINITY_DN35882_c0_g1_i2::g.81481::m.81481
Assembly01_TRINITY_DN35932_c0_g1::Assembly01_TRINITY_DN35932_c0_g1_i1::g.217712::m.217712
Assembly01_TRINITY_DN36023_c0_g1::Assembly01_TRINITY_DN36023_c0_g1_i5::g.207955::m.207955
Assembly01_TRINITY_DN36194_c1_g2::Assembly01_TRINITY_DN36194_c1_g2_i4::g.147288::m.147288
Assembly01_TRINITY_DN36250_c0_g1::Assembly01_TRINITY_DN36250_c0_g1_i1::g.47457::m.47457
Assembly01_TRINITY_DN3626_c0_g1::Assembly01_TRINITY_DN3626_c0_g1_i1::g.221757::m.221757
Assembly01_TRINITY_DN36478_c0_g1::Assembly01_TRINITY_DN36478_c0_g1_i2::g.28103::m.28103
Assembly01_TRINITY_DN3649_c0_g1::Assembly01_TRINITY_DN3649_c0_g1_i1::g.221772::m.221772
Assembly01_TRINITY_DN36505_c0_g1::Assembly01_TRINITY_DN36505_c0_g1_i1::g.203979::m.203979
Assembly01_TRINITY_DN36542_c0_g1::Assembly01_TRINITY_DN36542_c0_g1_i3::g.203746::m.203746
Assembly01_TRINITY_DN36542_c0_g2::Assembly01_TRINITY_DN36542_c0_g2_i2::g.203752::m.203752
Assembly01_TRINITY_DN36557_c0_g1::Assembly01_TRINITY_DN36557_c0_g1_i1::g.203613::m.203613
Assembly01_TRINITY_DN36557_c1_g2::Assembly01_TRINITY_DN36557_c1_g2_i1::g.203617::m.203617
Assembly01_TRINITY_DN3663_c0_g1::Assembly01_TRINITY_DN3663_c0_g1_i1::g.221776::m.221776
Assembly01_TRINITY_DN3666_c0_g1::Assembly01_TRINITY_DN3666_c0_g1_i1::g.221725::m.221725
Assembly01_TRINITY_DN36688_c0_g1::Assembly01_TRINITY_DN36688_c0_g1_i1::g.121103::m.121103
Assembly01_TRINITY_DN36696_c0_g1::Assembly01_TRINITY_DN36696_c0_g1_i1::g.121403::m.121403
Assembly01_TRINITY_DN36723_c0_g1::Assembly01_TRINITY_DN36723_c0_g1_i1::g.137372::m.137372
Assembly01_TRINITY_DN36728_c1_g1::Assembly01_TRINITY_DN36728_c1_g1_i2::g.137052::m.137052
Assembly01_TRINITY_DN36747_c0_g1::Assembly01_TRINITY_DN36747_c0_g1_i1::g.137366::m.137366
Assembly01_TRINITY_DN3674_c0_g1::Assembly01_TRINITY_DN3674_c0_g1_i1::g.221759::m.221759
Assembly01_TRINITY_DN36759_c0_g1::Assembly01_TRINITY_DN36759_c0_g1_i1::g.137382::m.137382
Assembly01_TRINITY_DN36825_c0_g2::Assembly01_TRINITY_DN36825_c0_g2_i1::g.221366::m.221366
Assembly01_TRINITY_DN36850_c0_g2::Assembly01_TRINITY_DN36850_c0_g2_i1::g.221172::m.221172
Assembly01_TRINITY_DN36905_c0_g1::Assembly01_TRINITY_DN36905_c0_g1_i1::g.100076::m.100076
Assembly01_TRINITY_DN36923_c0_g1::Assembly01_TRINITY_DN36923_c0_g1_i1::g.99785::m.99785
Assembly01_TRINITY_DN36942_c0_g1::Assembly01_TRINITY_DN36942_c0_g1_i1::g.99480::m.99480
Assembly01_TRINITY_DN36963_c0_g1::Assembly01_TRINITY_DN36963_c0_g1_i1::g.100029::m.100029
Assembly01_TRINITY_DN37027_c0_g2::Assembly01_TRINITY_DN37027_c0_g2_i1::g.217205::m.217205
Assembly01_TRINITY_DN37034_c0_g1::Assembly01_TRINITY_DN37034_c0_g1_i1::g.216854::m.216854
Assembly01_TRINITY_DN37064_c4_g3::Assembly01_TRINITY_DN37064_c4_g3_i1::g.216790::m.216790
Assembly01_TRINITY_DN37151_c0_g1::Assembly01_TRINITY_DN37151_c0_g1_i1::g.51533::m.51533
Assembly01_TRINITY_DN37173_c0_g1::Assembly01_TRINITY_DN37173_c0_g1_i1::g.51939::m.51939
Assembly01_TRINITY_DN37224_c0_g1::Assembly01_TRINITY_DN37224_c0_g1_i1::g.77947::m.77947
Assembly01_TRINITY_DN37226_c0_g1::Assembly01_TRINITY_DN37226_c0_g1_i1::g.77485::m.77485
Assembly01_TRINITY_DN37253_c0_g2::Assembly01_TRINITY_DN37253_c0_g2_i1::g.77472::m.77472
Assembly01_TRINITY_DN37311_c0_g1::Assembly01_TRINITY_DN37311_c0_g1_i1::g.132299::m.132299
Assembly01_TRINITY_DN37313_c0_g1::Assembly01_TRINITY_DN37313_c0_g1_i2::g.132606::m.132606
Assembly01_TRINITY_DN37323_c0_g2::Assembly01_TRINITY_DN37323_c0_g2_i1::g.132525::m.132525
Assembly01_TRINITY_DN37357_c0_g1::Assembly01_TRINITY_DN37357_c0_g1_i1::g.131959::m.131959
Assembly01_TRINITY_DN37418_c2_g1::Assembly01_TRINITY_DN37418_c2_g1_i2::g.130624::m.130624
Assembly01_TRINITY_DN37420_c0_g1::Assembly01_TRINITY_DN37420_c0_g1_i1::g.130178::m.130178
Assembly01_TRINITY_DN37426_c0_g1::Assembly01_TRINITY_DN37426_c0_g1_i1::g.130329::m.130329
Assembly01_TRINITY_DN37525_c1_g1::Assembly01_TRINITY_DN37525_c1_g1_i1::g.2884::m.2884
Assembly01_TRINITY_DN37559_c1_g1::Assembly01_TRINITY_DN37559_c1_g1_i2::g.3061::m.3061
Assembly01_TRINITY_DN37562_c0_g1::Assembly01_TRINITY_DN37562_c0_g1_i2::g.3422::m.3422
Assembly01_TRINITY_DN37607_c2_g2::Assembly01_TRINITY_DN37607_c2_g2_i1::g.185599::m.185599
Assembly01_TRINITY_DN37609_c2_g2::Assembly01_TRINITY_DN37609_c2_g2_i1::g.186162::m.186162
Assembly01_TRINITY_DN37651_c1_g1::Assembly01_TRINITY_DN37651_c1_g1_i1::g.185594::m.185594
Assembly01_TRINITY_DN37723_c0_g1::Assembly01_TRINITY_DN37723_c0_g1_i1::g.64786::m.64786
Assembly01_TRINITY_DN37765_c2_g1::Assembly01_TRINITY_DN37765_c2_g1_i1::g.65353::m.65353
Assembly01_TRINITY_DN37765_c2_g4::Assembly01_TRINITY_DN37765_c2_g4_i1::g.65355::m.65355
Assembly01_TRINITY_DN37803_c0_g1::Assembly01_TRINITY_DN37803_c0_g1_i1::g.93047::m.93047
Assembly01_TRINITY_DN37888_c0_g2::Assembly01_TRINITY_DN37888_c0_g2_i1::g.93206::m.93206
Assembly01_TRINITY_DN37898_c0_g1::Assembly01_TRINITY_DN37898_c0_g1_i1::g.92650::m.92650
Assembly01_TRINITY_DN37922_c0_g1::Assembly01_TRINITY_DN37922_c0_g1_i4::g.157398::m.157398
Assembly01_TRINITY_DN37965_c1_g1::Assembly01_TRINITY_DN37965_c1_g1_i1::g.157023::m.157023
Assembly01_TRINITY_DN38008_c0_g2::Assembly01_TRINITY_DN38008_c0_g2_i1::g.89881::m.89881
Assembly01_TRINITY_DN38045_c2_g1::Assembly01_TRINITY_DN38045_c2_g1_i3::g.89559::m.89559
Assembly01_TRINITY_DN38081_c0_g1::Assembly01_TRINITY_DN38081_c0_g1_i1::g.89284::m.89284
Assembly01_TRINITY_DN3808_c0_g1::Assembly01_TRINITY_DN3808_c0_g1_i1::g.219738::m.219738
Assembly01_TRINITY_DN38106_c0_g1::Assembly01_TRINITY_DN38106_c0_g1_i1::g.119105::m.119105
Assembly01_TRINITY_DN38149_c0_g1::Assembly01_TRINITY_DN38149_c0_g1_i1::g.119354::m.119354
Assembly01_TRINITY_DN38157_c0_g1::Assembly01_TRINITY_DN38157_c0_g1_i1::g.119738::m.119738
Assembly01_TRINITY_DN38169_c0_g4::Assembly01_TRINITY_DN38169_c0_g4_i1::g.119513::m.119513
Assembly01_TRINITY_DN38237_c0_g1::Assembly01_TRINITY_DN38237_c0_g1_i11::g.94799::m.94799
Assembly01_TRINITY_DN38286_c0_g1::Assembly01_TRINITY_DN38286_c0_g1_i1::g.95574::m.95574
Assembly01_TRINITY_DN38377_c1_g2::Assembly01_TRINITY_DN38377_c1_g2_i1::g.23680::m.23680
Assembly01_TRINITY_DN38426_c1_g3::Assembly01_TRINITY_DN38426_c1_g3_i1::g.190353::m.190353
Assembly01_TRINITY_DN38435_c0_g1::Assembly01_TRINITY_DN38435_c0_g1_i1::g.190719::m.190719
Assembly01_TRINITY_DN38457_c3_g1::Assembly01_TRINITY_DN38457_c3_g1_i2::g.190146::m.190146
Assembly01_TRINITY_DN38477_c0_g1::Assembly01_TRINITY_DN38477_c0_g1_i1::g.190413::m.190413
Assembly01_TRINITY_DN38480_c0_g1::Assembly01_TRINITY_DN38480_c0_g1_i1::g.190235::m.190235
Assembly01_TRINITY_DN38485_c0_g1::Assembly01_TRINITY_DN38485_c0_g1_i1::g.190350::m.190350
Assembly01_TRINITY_DN38503_c0_g1::Assembly01_TRINITY_DN38503_c0_g1_i1::g.115442::m.115442
Assembly01_TRINITY_DN38547_c0_g1::Assembly01_TRINITY_DN38547_c0_g1_i1::g.115982::m.115982
Assembly01_TRINITY_DN38547_c0_g3::Assembly01_TRINITY_DN38547_c0_g3_i1::g.115986::m.115986
Assembly01_TRINITY_DN38553_c0_g2::Assembly01_TRINITY_DN38553_c0_g2_i2::g.115810::m.115810
Assembly01_TRINITY_DN38559_c0_g1::Assembly01_TRINITY_DN38559_c0_g1_i3::g.115962::m.115962
Assembly01_TRINITY_DN38619_c0_g2::Assembly01_TRINITY_DN38619_c0_g2_i1::g.11295::m.11295
Assembly01_TRINITY_DN38641_c0_g1::Assembly01_TRINITY_DN38641_c0_g1_i1::g.11642::m.11642
Assembly01_TRINITY_DN38677_c0_g1::Assembly01_TRINITY_DN38677_c0_g1_i2::g.12200::m.12200
Assembly01_TRINITY_DN3880_c0_g1::Assembly01_TRINITY_DN3880_c0_g1_i1::g.219750::m.219750
Assembly01_TRINITY_DN38830_c0_g1::Assembly01_TRINITY_DN38830_c0_g1_i1::g.218211::m.218211
Assembly01_TRINITY_DN38984_c0_g1::Assembly01_TRINITY_DN38984_c0_g1_i3::g.110493::m.110493
Assembly01_TRINITY_DN38_c0_g1::Assembly01_TRINITY_DN38_c0_g1_i1::g.22102::m.22102
Assembly01_TRINITY_DN39001_c0_g1::Assembly01_TRINITY_DN39001_c0_g1_i2::g.82811::m.82811
Assembly01_TRINITY_DN39020_c2_g2::Assembly01_TRINITY_DN39020_c2_g2_i1::g.81868::m.81868
Assembly01_TRINITY_DN39044_c0_g1::Assembly01_TRINITY_DN39044_c0_g1_i2::g.83033::m.83033
Assembly01_TRINITY_DN39094_c2_g1::Assembly01_TRINITY_DN39094_c2_g1_i1::g.82411::m.82411
Assembly01_TRINITY_DN39121_c1_g1::Assembly01_TRINITY_DN39121_c1_g1_i1::g.13479::m.13479
Assembly01_TRINITY_DN39160_c1_g1::Assembly01_TRINITY_DN39160_c1_g1_i1::g.13513::m.13513
Assembly01_TRINITY_DN39238_c0_g1::Assembly01_TRINITY_DN39238_c0_g1_i1::g.184376::m.184376
Assembly01_TRINITY_DN39280_c1_g1::Assembly01_TRINITY_DN39280_c1_g1_i1::g.183917::m.183917
Assembly01_TRINITY_DN39322_c1_g1::Assembly01_TRINITY_DN39322_c1_g1_i1::g.85851::m.85851
Assembly01_TRINITY_DN39323_c0_g3::Assembly01_TRINITY_DN39323_c0_g3_i4::g.86536::m.86536
Assembly01_TRINITY_DN39348_c0_g1::Assembly01_TRINITY_DN39348_c0_g1_i1::g.86510::m.86510
Assembly01_TRINITY_DN39420_c0_g2::Assembly01_TRINITY_DN39420_c0_g2_i1::g.20387::m.20387
Assembly01_TRINITY_DN39437_c1_g1::Assembly01_TRINITY_DN39437_c1_g1_i3::g.20581::m.20581
Assembly01_TRINITY_DN39444_c0_g1::Assembly01_TRINITY_DN39444_c0_g1_i2::g.20270::m.20270
Assembly01_TRINITY_DN39491_c0_g1::Assembly01_TRINITY_DN39491_c0_g1_i2::g.20604::m.20604
Assembly01_TRINITY_DN39491_c0_g2::Assembly01_TRINITY_DN39491_c0_g2_i2::g.20605::m.20605
Assembly01_TRINITY_DN39491_c0_g2::Assembly01_TRINITY_DN39491_c0_g2_i3::g.20608::m.20608
Assembly01_TRINITY_DN39514_c0_g2::Assembly01_TRINITY_DN39514_c0_g2_i2::g.133291::m.133291
Assembly01_TRINITY_DN39539_c0_g1::Assembly01_TRINITY_DN39539_c0_g1_i2::g.133348::m.133348
Assembly01_TRINITY_DN39594_c0_g2::Assembly01_TRINITY_DN39594_c0_g2_i2::g.134063::m.134063
Assembly01_TRINITY_DN39596_c0_g1::Assembly01_TRINITY_DN39596_c0_g1_i1::g.134243::m.134243
Assembly01_TRINITY_DN39611_c2_g1::Assembly01_TRINITY_DN39611_c2_g1_i2::g.175478::m.175478
Assembly01_TRINITY_DN3962_c0_g2::Assembly01_TRINITY_DN3962_c0_g2_i1::g.190860::m.190860
Assembly01_TRINITY_DN39693_c2_g5::Assembly01_TRINITY_DN39693_c2_g5_i2::g.174717::m.174717
Assembly01_TRINITY_DN39735_c0_g1::Assembly01_TRINITY_DN39735_c0_g1_i1::g.211992::m.211992
Assembly01_TRINITY_DN39754_c0_g2::Assembly01_TRINITY_DN39754_c0_g2_i5::g.212065::m.212065
Assembly01_TRINITY_DN39766_c2_g4::Assembly01_TRINITY_DN39766_c2_g4_i4::g.212634::m.212634
Assembly01_TRINITY_DN39774_c1_g2::Assembly01_TRINITY_DN39774_c1_g2_i2::g.211714::m.211714
Assembly01_TRINITY_DN39779_c0_g1::Assembly01_TRINITY_DN39779_c0_g1_i1::g.211767::m.211767
Assembly01_TRINITY_DN39787_c0_g1::Assembly01_TRINITY_DN39787_c0_g1_i9::g.212268::m.212268
Assembly01_TRINITY_DN39801_c0_g1::Assembly01_TRINITY_DN39801_c0_g1_i2::g.196242::m.196242
Assembly01_TRINITY_DN39922_c1_g1::Assembly01_TRINITY_DN39922_c1_g1_i1::g.108996::m.108996
Assembly01_TRINITY_DN39922_c5_g6::Assembly01_TRINITY_DN39922_c5_g6_i2::g.109099::m.109099
Assembly01_TRINITY_DN4000_c0_g1::Assembly01_TRINITY_DN4000_c0_g1_i1::g.87057::m.87057
Assembly01_TRINITY_DN40026_c0_g3::Assembly01_TRINITY_DN40026_c0_g3_i2::g.73480::m.73480
Assembly01_TRINITY_DN40064_c1_g1::Assembly01_TRINITY_DN40064_c1_g1_i2::g.74103::m.74103
Assembly01_TRINITY_DN4006_c0_g2::Assembly01_TRINITY_DN4006_c0_g2_i1::g.86966::m.86966
Assembly01_TRINITY_DN40094_c0_g1::Assembly01_TRINITY_DN40094_c0_g1_i1::g.73511::m.73511
Assembly01_TRINITY_DN40188_c2_g3::Assembly01_TRINITY_DN40188_c2_g3_i7::g.106564::m.106564
Assembly01_TRINITY_DN40229_c5_g1::Assembly01_TRINITY_DN40229_c5_g1_i3::g.201306::m.201306
Assembly01_TRINITY_DN40277_c0_g2::Assembly01_TRINITY_DN40277_c0_g2_i2::g.201255::m.201255
Assembly01_TRINITY_DN40302_c1_g1::Assembly01_TRINITY_DN40302_c1_g1_i1::g.194073::m.194073
Assembly01_TRINITY_DN40317_c2_g11::Assembly01_TRINITY_DN40317_c2_g11_i1::g.193270::m.193270
Assembly01_TRINITY_DN40317_c2_g1::Assembly01_TRINITY_DN40317_c2_g1_i1::g.193256::m.193256
Assembly01_TRINITY_DN40320_c1_g1::Assembly01_TRINITY_DN40320_c1_g1_i3::g.194489::m.194489
Assembly01_TRINITY_DN40335_c0_g1::Assembly01_TRINITY_DN40335_c0_g1_i1::g.194188::m.194188
Assembly01_TRINITY_DN40338_c1_g1::Assembly01_TRINITY_DN40338_c1_g1_i1::g.194432::m.194432
Assembly01_TRINITY_DN40347_c0_g1::Assembly01_TRINITY_DN40347_c0_g1_i3::g.193105::m.193105
Assembly01_TRINITY_DN40348_c0_g1::Assembly01_TRINITY_DN40348_c0_g1_i2::g.193964::m.193964
Assembly01_TRINITY_DN40394_c0_g1::Assembly01_TRINITY_DN40394_c0_g1_i1::g.194078::m.194078
Assembly01_TRINITY_DN40414_c0_g1::Assembly01_TRINITY_DN40414_c0_g1_i1::g.24969::m.24969
Assembly01_TRINITY_DN40424_c2_g1::Assembly01_TRINITY_DN40424_c2_g1_i1::g.25866::m.25866
Assembly01_TRINITY_DN40464_c0_g2::Assembly01_TRINITY_DN40464_c0_g2_i1::g.24589::m.24589
Assembly01_TRINITY_DN40473_c5_g1::Assembly01_TRINITY_DN40473_c5_g1_i1::g.25851::m.25851
Assembly01_TRINITY_DN40474_c0_g2::Assembly01_TRINITY_DN40474_c0_g2_i1::g.25757::m.25757
Assembly01_TRINITY_DN40477_c4_g2::Assembly01_TRINITY_DN40477_c4_g2_i1::g.25229::m.25229
Assembly01_TRINITY_DN40479_c3_g5::Assembly01_TRINITY_DN40479_c3_g5_i1::g.24666::m.24666
Assembly01_TRINITY_DN40542_c1_g1::Assembly01_TRINITY_DN40542_c1_g1_i1::g.893::m.893
Assembly01_TRINITY_DN40549_c1_g1::Assembly01_TRINITY_DN40549_c1_g1_i4::g.1963::m.1963
Assembly01_TRINITY_DN40615_c1_g1::Assembly01_TRINITY_DN40615_c1_g1_i1::g.70314::m.70314
Assembly01_TRINITY_DN4061_c0_g1::Assembly01_TRINITY_DN4061_c0_g1_i1::g.87021::m.87021
Assembly01_TRINITY_DN40631_c4_g1::Assembly01_TRINITY_DN40631_c4_g1_i2::g.70895::m.70895
Assembly01_TRINITY_DN40643_c0_g1::Assembly01_TRINITY_DN40643_c0_g1_i1::g.71016::m.71016
Assembly01_TRINITY_DN40645_c0_g1::Assembly01_TRINITY_DN40645_c0_g1_i3::g.70963::m.70963
Assembly01_TRINITY_DN40648_c2_g2::Assembly01_TRINITY_DN40648_c2_g2_i3::g.71238::m.71238
Assembly01_TRINITY_DN40650_c0_g1::Assembly01_TRINITY_DN40650_c0_g1_i2::g.70443::m.70443
Assembly01_TRINITY_DN40689_c1_g3::Assembly01_TRINITY_DN40689_c1_g3_i1::g.71325::m.71325
Assembly01_TRINITY_DN40701_c1_g1::Assembly01_TRINITY_DN40701_c1_g1_i1::g.10293::m.10293
Assembly01_TRINITY_DN40701_c5_g1::Assembly01_TRINITY_DN40701_c5_g1_i1::g.10304::m.10304
Assembly01_TRINITY_DN40728_c0_g1::Assembly01_TRINITY_DN40728_c0_g1_i7::g.10902::m.10902
Assembly01_TRINITY_DN40742_c2_g1::Assembly01_TRINITY_DN40742_c2_g1_i1::g.10309::m.10309
Assembly01_TRINITY_DN40747_c0_g2::Assembly01_TRINITY_DN40747_c0_g2_i1::g.9191::m.9191
Assembly01_TRINITY_DN40750_c1_g1::Assembly01_TRINITY_DN40750_c1_g1_i1::g.9066::m.9066
Assembly01_TRINITY_DN40769_c1_g1::Assembly01_TRINITY_DN40769_c1_g1_i4::g.10710::m.10710
Assembly01_TRINITY_DN40780_c3_g2::Assembly01_TRINITY_DN40780_c3_g2_i1::g.10690::m.10690
Assembly01_TRINITY_DN40813_c2_g1::Assembly01_TRINITY_DN40813_c2_g1_i1::g.169726::m.169726
Assembly01_TRINITY_DN40813_c2_g1::Assembly01_TRINITY_DN40813_c2_g1_i4::g.169730::m.169730
Assembly01_TRINITY_DN40818_c1_g1::Assembly01_TRINITY_DN40818_c1_g1_i1::g.169035::m.169035
Assembly01_TRINITY_DN40843_c2_g1::Assembly01_TRINITY_DN40843_c2_g1_i2::g.169744::m.169744
Assembly01_TRINITY_DN40851_c4_g1::Assembly01_TRINITY_DN40851_c4_g1_i1::g.169702::m.169702
Assembly01_TRINITY_DN40856_c3_g2::Assembly01_TRINITY_DN40856_c3_g2_i1::g.170139::m.170139
Assembly01_TRINITY_DN40860_c2_g2::Assembly01_TRINITY_DN40860_c2_g2_i1::g.169309::m.169309
Assembly01_TRINITY_DN40871_c3_g1::Assembly01_TRINITY_DN40871_c3_g1_i3::g.169846::m.169846
Assembly01_TRINITY_DN40882_c0_g1::Assembly01_TRINITY_DN40882_c0_g1_i2::g.170216::m.170216
Assembly01_TRINITY_DN40883_c1_g2::Assembly01_TRINITY_DN40883_c1_g2_i3::g.169552::m.169552
Assembly01_TRINITY_DN40883_c1_g2::Assembly01_TRINITY_DN40883_c1_g2_i4::g.169554::m.169554
Assembly01_TRINITY_DN40885_c0_g1::Assembly01_TRINITY_DN40885_c0_g1_i6::g.169176::m.169176
Assembly01_TRINITY_DN40904_c8_g5::Assembly01_TRINITY_DN40904_c8_g5_i1::g.180531::m.180531
Assembly01_TRINITY_DN40912_c0_g1::Assembly01_TRINITY_DN40912_c0_g1_i1::g.181076::m.181076
Assembly01_TRINITY_DN40954_c0_g3::Assembly01_TRINITY_DN40954_c0_g3_i2::g.180677::m.180677
Assembly01_TRINITY_DN40981_c0_g1::Assembly01_TRINITY_DN40981_c0_g1_i8::g.180766::m.180766
Assembly01_TRINITY_DN40991_c0_g2::Assembly01_TRINITY_DN40991_c0_g2_i1::g.179977::m.179977
Assembly01_TRINITY_DN40999_c1_g2::Assembly01_TRINITY_DN40999_c1_g2_i1::g.180045::m.180045
Assembly01_TRINITY_DN41011_c0_g2::Assembly01_TRINITY_DN41011_c0_g2_i1::g.160413::m.160413
Assembly01_TRINITY_DN41012_c0_g1::Assembly01_TRINITY_DN41012_c0_g1_i1::g.161396::m.161396
Assembly01_TRINITY_DN41025_c0_g1::Assembly01_TRINITY_DN41025_c0_g1_i1::g.159376::m.159376
Assembly01_TRINITY_DN41030_c3_g3::Assembly01_TRINITY_DN41030_c3_g3_i5::g.161251::m.161251
Assembly01_TRINITY_DN41030_c3_g5::Assembly01_TRINITY_DN41030_c3_g5_i27::g.161305::m.161305
Assembly01_TRINITY_DN41030_c3_g5::Assembly01_TRINITY_DN41030_c3_g5_i28::g.161309::m.161309
Assembly01_TRINITY_DN41041_c1_g1::Assembly01_TRINITY_DN41041_c1_g1_i1::g.161360::m.161360
Assembly01_TRINITY_DN41043_c1_g4::Assembly01_TRINITY_DN41043_c1_g4_i2::g.160456::m.160456
Assembly01_TRINITY_DN41079_c6_g4::Assembly01_TRINITY_DN41079_c6_g4_i1::g.161223::m.161223
Assembly01_TRINITY_DN41089_c0_g1::Assembly01_TRINITY_DN41089_c0_g1_i1::g.160598::m.160598
Assembly01_TRINITY_DN41116_c2_g1::Assembly01_TRINITY_DN41116_c2_g1_i1::g.53596::m.53596
Assembly01_TRINITY_DN41121_c0_g1::Assembly01_TRINITY_DN41121_c0_g1_i4::g.53925::m.53925
Assembly01_TRINITY_DN41141_c2_g1::Assembly01_TRINITY_DN41141_c2_g1_i3::g.54023::m.54023
Assembly01_TRINITY_DN41168_c6_g6::Assembly01_TRINITY_DN41168_c6_g6_i1::g.52767::m.52767
Assembly01_TRINITY_DN41220_c2_g5::Assembly01_TRINITY_DN41220_c2_g5_i1::g.30446::m.30446
Assembly01_TRINITY_DN41232_c0_g1::Assembly01_TRINITY_DN41232_c0_g1_i5::g.29449::m.29449
Assembly01_TRINITY_DN41234_c1_g2::Assembly01_TRINITY_DN41234_c1_g2_i2::g.30204::m.30204
Assembly01_TRINITY_DN41235_c0_g5::Assembly01_TRINITY_DN41235_c0_g5_i1::g.30092::m.30092
Assembly01_TRINITY_DN41259_c3_g1::Assembly01_TRINITY_DN41259_c3_g1_i1::g.30619::m.30619
Assembly01_TRINITY_DN41259_c3_g4::Assembly01_TRINITY_DN41259_c3_g4_i5::g.30646::m.30646
Assembly01_TRINITY_DN41260_c10_g4::Assembly01_TRINITY_DN41260_c10_g4_i1::g.29720::m.29720
Assembly01_TRINITY_DN41261_c0_g2::Assembly01_TRINITY_DN41261_c0_g2_i1::g.30094::m.30094
Assembly01_TRINITY_DN41267_c1_g4::Assembly01_TRINITY_DN41267_c1_g4_i4::g.32355::m.32355
Assembly01_TRINITY_DN41268_c8_g3::Assembly01_TRINITY_DN41268_c8_g3_i1::g.29940::m.29940
Assembly01_TRINITY_DN41289_c2_g1::Assembly01_TRINITY_DN41289_c2_g1_i1::g.32424::m.32424
Assembly01_TRINITY_DN41289_c9_g1::Assembly01_TRINITY_DN41289_c9_g1_i1::g.32444::m.32444
Assembly01_TRINITY_DN41291_c0_g1::Assembly01_TRINITY_DN41291_c0_g1_i5::g.29772::m.29772
Assembly01_TRINITY_DN41303_c5_g1::Assembly01_TRINITY_DN41303_c5_g1_i4::g.199482::m.199482
Assembly01_TRINITY_DN41317_c8_g1::Assembly01_TRINITY_DN41317_c8_g1_i2::g.199905::m.199905
Assembly01_TRINITY_DN41321_c1_g1::Assembly01_TRINITY_DN41321_c1_g1_i1::g.200037::m.200037
Assembly01_TRINITY_DN41321_c2_g2::Assembly01_TRINITY_DN41321_c2_g2_i1::g.200039::m.200039
Assembly01_TRINITY_DN41321_c2_g4::Assembly01_TRINITY_DN41321_c2_g4_i1::g.200053::m.200053
Assembly01_TRINITY_DN41329_c3_g3::Assembly01_TRINITY_DN41329_c3_g3_i7::g.199725::m.199725
Assembly01_TRINITY_DN41335_c1_g1::Assembly01_TRINITY_DN41335_c1_g1_i2::g.200819::m.200819
Assembly01_TRINITY_DN41341_c0_g2::Assembly01_TRINITY_DN41341_c0_g2_i5::g.200808::m.200808
Assembly01_TRINITY_DN41352_c0_g1::Assembly01_TRINITY_DN41352_c0_g1_i1::g.200689::m.200689
Assembly01_TRINITY_DN41362_c0_g4::Assembly01_TRINITY_DN41362_c0_g4_i1::g.201190::m.201190
Assembly01_TRINITY_DN41373_c0_g2::Assembly01_TRINITY_DN41373_c0_g2_i1::g.199685::m.199685
Assembly01_TRINITY_DN41378_c0_g1::Assembly01_TRINITY_DN41378_c0_g1_i1::g.199973::m.199973
Assembly01_TRINITY_DN41391_c4_g3::Assembly01_TRINITY_DN41391_c4_g3_i2::g.200489::m.200489
Assembly01_TRINITY_DN41391_c5_g3::Assembly01_TRINITY_DN41391_c5_g3_i1::g.200495::m.200495
Assembly01_TRINITY_DN41393_c3_g3::Assembly01_TRINITY_DN41393_c3_g3_i1::g.199558::m.199558
Assembly01_TRINITY_DN41401_c1_g5::Assembly01_TRINITY_DN41401_c1_g5_i1::g.16726::m.16726
Assembly01_TRINITY_DN41416_c2_g2::Assembly01_TRINITY_DN41416_c2_g2_i1::g.17121::m.17121
Assembly01_TRINITY_DN41420_c1_g2::Assembly01_TRINITY_DN41420_c1_g2_i1::g.17041::m.17041
Assembly01_TRINITY_DN41421_c5_g4::Assembly01_TRINITY_DN41421_c5_g4_i1::g.16296::m.16296
Assembly01_TRINITY_DN41433_c2_g1::Assembly01_TRINITY_DN41433_c2_g1_i5::g.15365::m.15365
Assembly01_TRINITY_DN41442_c4_g1::Assembly01_TRINITY_DN41442_c4_g1_i2::g.16540::m.16540
Assembly01_TRINITY_DN41453_c1_g1::Assembly01_TRINITY_DN41453_c1_g1_i1::g.16230::m.16230
Assembly01_TRINITY_DN41454_c0_g2::Assembly01_TRINITY_DN41454_c0_g2_i1::g.16406::m.16406
Assembly01_TRINITY_DN41465_c4_g12::Assembly01_TRINITY_DN41465_c4_g12_i1::g.16117::m.16117
Assembly01_TRINITY_DN41476_c3_g1::Assembly01_TRINITY_DN41476_c3_g1_i1::g.15948::m.15948
Assembly01_TRINITY_DN41484_c8_g1::Assembly01_TRINITY_DN41484_c8_g1_i3::g.16224::m.16224
Assembly01_TRINITY_DN41492_c0_g1::Assembly01_TRINITY_DN41492_c0_g1_i2::g.15676::m.15676
Assembly01_TRINITY_DN41499_c0_g4::Assembly01_TRINITY_DN41499_c0_g4_i2::g.16682::m.16682
Assembly01_TRINITY_DN41501_c2_g1::Assembly01_TRINITY_DN41501_c2_g1_i1::g.91805::m.91805
Assembly01_TRINITY_DN41509_c0_g2::Assembly01_TRINITY_DN41509_c0_g2_i1::g.90148::m.90148
Assembly01_TRINITY_DN41515_c1_g1::Assembly01_TRINITY_DN41515_c1_g1_i1::g.92100::m.92100
Assembly01_TRINITY_DN41518_c0_g1::Assembly01_TRINITY_DN41518_c0_g1_i5::g.91577::m.91577
Assembly01_TRINITY_DN41519_c0_g1::Assembly01_TRINITY_DN41519_c0_g1_i1::g.92050::m.92050
Assembly01_TRINITY_DN41523_c7_g4::Assembly01_TRINITY_DN41523_c7_g4_i5::g.90823::m.90823
Assembly01_TRINITY_DN41525_c0_g1::Assembly01_TRINITY_DN41525_c0_g1_i1::g.91582::m.91582
Assembly01_TRINITY_DN41526_c7_g1::Assembly01_TRINITY_DN41526_c7_g1_i1::g.91555::m.91555
Assembly01_TRINITY_DN41527_c4_g2::Assembly01_TRINITY_DN41527_c4_g2_i2::g.90367::m.90367
Assembly01_TRINITY_DN41527_c4_g2::Assembly01_TRINITY_DN41527_c4_g2_i3::g.90374::m.90374
Assembly01_TRINITY_DN41532_c3_g8::Assembly01_TRINITY_DN41532_c3_g8_i1::g.90618::m.90618
Assembly01_TRINITY_DN41547_c0_g1::Assembly01_TRINITY_DN41547_c0_g1_i1::g.90688::m.90688
Assembly01_TRINITY_DN41551_c2_g1::Assembly01_TRINITY_DN41551_c2_g1_i1::g.91504::m.91504
Assembly01_TRINITY_DN41559_c4_g2::Assembly01_TRINITY_DN41559_c4_g2_i1::g.90989::m.90989
Assembly01_TRINITY_DN41559_c7_g1::Assembly01_TRINITY_DN41559_c7_g1_i1::g.91008::m.91008
Assembly01_TRINITY_DN41589_c2_g1::Assembly01_TRINITY_DN41589_c2_g1_i3::g.92025::m.92025
Assembly01_TRINITY_DN41600_c1_g1::Assembly01_TRINITY_DN41600_c1_g1_i1::g.43710::m.43710
Assembly01_TRINITY_DN41617_c0_g1::Assembly01_TRINITY_DN41617_c0_g1_i2::g.43722::m.43722
Assembly01_TRINITY_DN41637_c3_g6::Assembly01_TRINITY_DN41637_c3_g6_i3::g.43110::m.43110
Assembly01_TRINITY_DN4163_c0_g1::Assembly01_TRINITY_DN4163_c0_g1_i1::g.141049::m.141049
Assembly01_TRINITY_DN41652_c1_g1::Assembly01_TRINITY_DN41652_c1_g1_i2::g.43860::m.43860
Assembly01_TRINITY_DN41653_c0_g2::Assembly01_TRINITY_DN41653_c0_g2_i1::g.43201::m.43201
Assembly01_TRINITY_DN41663_c0_g1::Assembly01_TRINITY_DN41663_c0_g1_i2::g.43332::m.43332
Assembly01_TRINITY_DN41667_c1_g1::Assembly01_TRINITY_DN41667_c1_g1_i1::g.42960::m.42960
Assembly01_TRINITY_DN41671_c0_g1::Assembly01_TRINITY_DN41671_c0_g1_i8::g.43778::m.43778
Assembly01_TRINITY_DN41674_c1_g2::Assembly01_TRINITY_DN41674_c1_g2_i2::g.42462::m.42462
Assembly01_TRINITY_DN41691_c0_g1::Assembly01_TRINITY_DN41691_c0_g1_i1::g.43453::m.43453
Assembly01_TRINITY_DN41738_c0_g2::Assembly01_TRINITY_DN41738_c0_g2_i1::g.114502::m.114502
Assembly01_TRINITY_DN41740_c1_g3::Assembly01_TRINITY_DN41740_c1_g3_i7::g.113783::m.113783
Assembly01_TRINITY_DN41743_c7_g1::Assembly01_TRINITY_DN41743_c7_g1_i7::g.113558::m.113558
Assembly01_TRINITY_DN41763_c6_g1::Assembly01_TRINITY_DN41763_c6_g1_i4::g.113617::m.113617
Assembly01_TRINITY_DN41773_c0_g1::Assembly01_TRINITY_DN41773_c0_g1_i3::g.114495::m.114495
Assembly01_TRINITY_DN41775_c1_g1::Assembly01_TRINITY_DN41775_c1_g1_i1::g.113258::m.113258
Assembly01_TRINITY_DN41790_c0_g2::Assembly01_TRINITY_DN41790_c0_g2_i1::g.113544::m.113544
Assembly01_TRINITY_DN41836_c2_g1::Assembly01_TRINITY_DN41836_c2_g1_i2::g.37169::m.37169
Assembly01_TRINITY_DN41845_c0_g1::Assembly01_TRINITY_DN41845_c0_g1_i8::g.35829::m.35829
Assembly01_TRINITY_DN41854_c2_g2::Assembly01_TRINITY_DN41854_c2_g2_i1::g.35684::m.35684
Assembly01_TRINITY_DN41855_c5_g2::Assembly01_TRINITY_DN41855_c5_g2_i28::g.35922::m.35922
Assembly01_TRINITY_DN41855_c5_g2::Assembly01_TRINITY_DN41855_c5_g2_i9::g.35863::m.35863
Assembly01_TRINITY_DN4186_c0_g1::Assembly01_TRINITY_DN4186_c0_g1_i1::g.140999::m.140999
Assembly01_TRINITY_DN41877_c0_g1::Assembly01_TRINITY_DN41877_c0_g1_i2::g.36913::m.36913
Assembly01_TRINITY_DN41879_c1_g1::Assembly01_TRINITY_DN41879_c1_g1_i1::g.37465::m.37465
Assembly01_TRINITY_DN41879_c1_g1::Assembly01_TRINITY_DN41879_c1_g1_i2::g.37466::m.37466
Assembly01_TRINITY_DN41879_c2_g2::Assembly01_TRINITY_DN41879_c2_g2_i1::g.37472::m.37472
Assembly01_TRINITY_DN41879_c2_g2::Assembly01_TRINITY_DN41879_c2_g2_i3::g.37478::m.37478
Assembly01_TRINITY_DN41879_c2_g2::Assembly01_TRINITY_DN41879_c2_g2_i5::g.37481::m.37481
Assembly01_TRINITY_DN41880_c2_g1::Assembly01_TRINITY_DN41880_c2_g1_i1::g.35530::m.35530
Assembly01_TRINITY_DN41882_c3_g1::Assembly01_TRINITY_DN41882_c3_g1_i1::g.37237::m.37237
Assembly01_TRINITY_DN41899_c2_g1::Assembly01_TRINITY_DN41899_c2_g1_i1::g.35384::m.35384
Assembly01_TRINITY_DN41918_c1_g1::Assembly01_TRINITY_DN41918_c1_g1_i2::g.101387::m.101387
Assembly01_TRINITY_DN41923_c4_g1::Assembly01_TRINITY_DN41923_c4_g1_i4::g.102542::m.102542
Assembly01_TRINITY_DN41927_c3_g4::Assembly01_TRINITY_DN41927_c3_g4_i1::g.102339::m.102339
Assembly01_TRINITY_DN41940_c2_g1::Assembly01_TRINITY_DN41940_c2_g1_i1::g.102987::m.102987
Assembly01_TRINITY_DN41951_c1_g1::Assembly01_TRINITY_DN41951_c1_g1_i2::g.102438::m.102438
Assembly01_TRINITY_DN41952_c2_g7::Assembly01_TRINITY_DN41952_c2_g7_i1::g.102601::m.102601
Assembly01_TRINITY_DN41956_c5_g2::Assembly01_TRINITY_DN41956_c5_g2_i1::g.103266::m.103266
Assembly01_TRINITY_DN41959_c1_g1::Assembly01_TRINITY_DN41959_c1_g1_i1::g.103281::m.103281
Assembly01_TRINITY_DN41966_c4_g1::Assembly01_TRINITY_DN41966_c4_g1_i2::g.103044::m.103044
Assembly01_TRINITY_DN41971_c2_g1::Assembly01_TRINITY_DN41971_c2_g1_i8::g.101678::m.101678
Assembly01_TRINITY_DN41977_c0_g1::Assembly01_TRINITY_DN41977_c0_g1_i1::g.102316::m.102316
Assembly01_TRINITY_DN41979_c1_g1::Assembly01_TRINITY_DN41979_c1_g1_i2::g.103320::m.103320
Assembly01_TRINITY_DN41983_c0_g1::Assembly01_TRINITY_DN41983_c0_g1_i2::g.101928::m.101928
Assembly01_TRINITY_DN41986_c2_g3::Assembly01_TRINITY_DN41986_c2_g3_i2::g.102467::m.102467
Assembly01_TRINITY_DN42001_c0_g1::Assembly01_TRINITY_DN42001_c0_g1_i1::g.123401::m.123401
Assembly01_TRINITY_DN42004_c5_g3::Assembly01_TRINITY_DN42004_c5_g3_i2::g.123148::m.123148
Assembly01_TRINITY_DN42013_c3_g1::Assembly01_TRINITY_DN42013_c3_g1_i2::g.124405::m.124405
Assembly01_TRINITY_DN42018_c0_g2::Assembly01_TRINITY_DN42018_c0_g2_i3::g.123646::m.123646
Assembly01_TRINITY_DN42019_c1_g1::Assembly01_TRINITY_DN42019_c1_g1_i2::g.124051::m.124051
Assembly01_TRINITY_DN42028_c0_g1::Assembly01_TRINITY_DN42028_c0_g1_i1::g.123995::m.123995
Assembly01_TRINITY_DN42041_c1_g1::Assembly01_TRINITY_DN42041_c1_g1_i2::g.123232::m.123232
Assembly01_TRINITY_DN42045_c3_g11::Assembly01_TRINITY_DN42045_c3_g11_i1::g.123152::m.123152
Assembly01_TRINITY_DN42051_c5_g2::Assembly01_TRINITY_DN42051_c5_g2_i1::g.123361::m.123361
Assembly01_TRINITY_DN42075_c2_g2::Assembly01_TRINITY_DN42075_c2_g2_i1::g.124097::m.124097
Assembly01_TRINITY_DN42079_c1_g1::Assembly01_TRINITY_DN42079_c1_g1_i3::g.124390::m.124390
Assembly01_TRINITY_DN42085_c1_g1::Assembly01_TRINITY_DN42085_c1_g1_i1::g.124272::m.124272
Assembly01_TRINITY_DN42089_c0_g1::Assembly01_TRINITY_DN42089_c0_g1_i1::g.123238::m.123238
Assembly01_TRINITY_DN42092_c1_g1::Assembly01_TRINITY_DN42092_c1_g1_i4::g.124534::m.124534
Assembly01_TRINITY_DN42097_c1_g2::Assembly01_TRINITY_DN42097_c1_g2_i2::g.123855::m.123855
Assembly01_TRINITY_DN42102_c2_g2::Assembly01_TRINITY_DN42102_c2_g2_i2::g.48542::m.48542
Assembly01_TRINITY_DN42111_c0_g1::Assembly01_TRINITY_DN42111_c0_g1_i1::g.47953::m.47953
Assembly01_TRINITY_DN42125_c5_g1::Assembly01_TRINITY_DN42125_c5_g1_i4::g.48344::m.48344
Assembly01_TRINITY_DN42126_c4_g5::Assembly01_TRINITY_DN42126_c4_g5_i1::g.49770::m.49770
Assembly01_TRINITY_DN42133_c0_g2::Assembly01_TRINITY_DN42133_c0_g2_i1::g.49308::m.49308
Assembly01_TRINITY_DN42133_c0_g2::Assembly01_TRINITY_DN42133_c0_g2_i4::g.49315::m.49315
Assembly01_TRINITY_DN42139_c1_g1::Assembly01_TRINITY_DN42139_c1_g1_i1::g.48690::m.48690
Assembly01_TRINITY_DN42154_c6_g7::Assembly01_TRINITY_DN42154_c6_g7_i5::g.49063::m.49063
Assembly01_TRINITY_DN42169_c5_g1::Assembly01_TRINITY_DN42169_c5_g1_i3::g.48784::m.48784
Assembly01_TRINITY_DN42174_c0_g5::Assembly01_TRINITY_DN42174_c0_g5_i1::g.48044::m.48044
Assembly01_TRINITY_DN42182_c1_g1::Assembly01_TRINITY_DN42182_c1_g1_i1::g.49213::m.49213
Assembly01_TRINITY_DN42182_c1_g1::Assembly01_TRINITY_DN42182_c1_g1_i2::g.49217::m.49217
Assembly01_TRINITY_DN42185_c0_g3::Assembly01_TRINITY_DN42185_c0_g3_i1::g.49205::m.49205
Assembly01_TRINITY_DN42196_c2_g1::Assembly01_TRINITY_DN42196_c2_g1_i2::g.48769::m.48769
Assembly01_TRINITY_DN42197_c0_g1::Assembly01_TRINITY_DN42197_c0_g1_i1::g.49505::m.49505
Assembly01_TRINITY_DN42197_c0_g2::Assembly01_TRINITY_DN42197_c0_g2_i11::g.49526::m.49526
Assembly01_TRINITY_DN42202_c1_g2::Assembly01_TRINITY_DN42202_c1_g2_i1::g.66784::m.66784
Assembly01_TRINITY_DN42205_c3_g3::Assembly01_TRINITY_DN42205_c3_g3_i1::g.66675::m.66675
Assembly01_TRINITY_DN42217_c4_g3::Assembly01_TRINITY_DN42217_c4_g3_i7::g.66983::m.66983
Assembly01_TRINITY_DN42223_c8_g10::Assembly01_TRINITY_DN42223_c8_g10_i2::g.67270::m.67270
Assembly01_TRINITY_DN42228_c7_g3::Assembly01_TRINITY_DN42228_c7_g3_i1::g.67545::m.67545
Assembly01_TRINITY_DN42228_c7_g5::Assembly01_TRINITY_DN42228_c7_g5_i1::g.67548::m.67548
Assembly01_TRINITY_DN42236_c2_g1::Assembly01_TRINITY_DN42236_c2_g1_i1::g.66774::m.66774
Assembly01_TRINITY_DN42239_c5_g2::Assembly01_TRINITY_DN42239_c5_g2_i1::g.66059::m.66059
Assembly01_TRINITY_DN42243_c4_g1::Assembly01_TRINITY_DN42243_c4_g1_i2::g.67131::m.67131
Assembly01_TRINITY_DN42245_c2_g6::Assembly01_TRINITY_DN42245_c2_g6_i3::g.66463::m.66463
Assembly01_TRINITY_DN42246_c5_g1::Assembly01_TRINITY_DN42246_c5_g1_i1::g.67146::m.67146
Assembly01_TRINITY_DN42257_c1_g1::Assembly01_TRINITY_DN42257_c1_g1_i12::g.66257::m.66257
Assembly01_TRINITY_DN42266_c1_g1::Assembly01_TRINITY_DN42266_c1_g1_i1::g.67079::m.67079
Assembly01_TRINITY_DN42277_c2_g1::Assembly01_TRINITY_DN42277_c2_g1_i3::g.66083::m.66083
Assembly01_TRINITY_DN42277_c2_g3::Assembly01_TRINITY_DN42277_c2_g3_i1::g.66086::m.66086
Assembly01_TRINITY_DN42278_c2_g5::Assembly01_TRINITY_DN42278_c2_g5_i2::g.67374::m.67374
Assembly01_TRINITY_DN42294_c1_g1::Assembly01_TRINITY_DN42294_c1_g1_i2::g.67296::m.67296
Assembly01_TRINITY_DN42303_c11_g6::Assembly01_TRINITY_DN42303_c11_g6_i1::g.145074::m.145074
Assembly01_TRINITY_DN42305_c1_g1::Assembly01_TRINITY_DN42305_c1_g1_i7::g.144000::m.144000
Assembly01_TRINITY_DN42335_c0_g3::Assembly01_TRINITY_DN42335_c0_g3_i7::g.145321::m.145321
Assembly01_TRINITY_DN42339_c0_g1::Assembly01_TRINITY_DN42339_c0_g1_i2::g.144068::m.144068
Assembly01_TRINITY_DN42347_c2_g2::Assembly01_TRINITY_DN42347_c2_g2_i2::g.145633::m.145633
Assembly01_TRINITY_DN42361_c3_g1::Assembly01_TRINITY_DN42361_c3_g1_i1::g.144906::m.144906
Assembly01_TRINITY_DN42361_c3_g1::Assembly01_TRINITY_DN42361_c3_g1_i6::g.144915::m.144915
Assembly01_TRINITY_DN42365_c3_g1::Assembly01_TRINITY_DN42365_c3_g1_i2::g.145253::m.145253
Assembly01_TRINITY_DN42368_c0_g2::Assembly01_TRINITY_DN42368_c0_g2_i1::g.144972::m.144972
Assembly01_TRINITY_DN42381_c2_g2::Assembly01_TRINITY_DN42381_c2_g2_i1::g.143947::m.143947
Assembly01_TRINITY_DN42382_c0_g3::Assembly01_TRINITY_DN42382_c0_g3_i6::g.144607::m.144607
Assembly01_TRINITY_DN42385_c0_g2::Assembly01_TRINITY_DN42385_c0_g2_i1::g.145712::m.145712
Assembly01_TRINITY_DN42392_c1_g2::Assembly01_TRINITY_DN42392_c1_g2_i1::g.144170::m.144170
Assembly01_TRINITY_DN42394_c1_g1::Assembly01_TRINITY_DN42394_c1_g1_i1::g.144536::m.144536
Assembly01_TRINITY_DN42405_c1_g1::Assembly01_TRINITY_DN42405_c1_g1_i1::g.192113::m.192113
Assembly01_TRINITY_DN42431_c0_g1::Assembly01_TRINITY_DN42431_c0_g1_i3::g.191784::m.191784
Assembly01_TRINITY_DN42431_c1_g1::Assembly01_TRINITY_DN42431_c1_g1_i1::g.191793::m.191793
Assembly01_TRINITY_DN42449_c1_g1::Assembly01_TRINITY_DN42449_c1_g1_i2::g.191513::m.191513
Assembly01_TRINITY_DN42523_c0_g1::Assembly01_TRINITY_DN42523_c0_g1_i1::g.207490::m.207490
Assembly01_TRINITY_DN42541_c0_g1::Assembly01_TRINITY_DN42541_c0_g1_i1::g.207519::m.207519
Assembly01_TRINITY_DN42565_c0_g1::Assembly01_TRINITY_DN42565_c0_g1_i1::g.207424::m.207424
Assembly01_TRINITY_DN42669_c0_g1::Assembly01_TRINITY_DN42669_c0_g1_i1::g.137754::m.137754
Assembly01_TRINITY_DN42689_c0_g1::Assembly01_TRINITY_DN42689_c0_g1_i1::g.137817::m.137817
Assembly01_TRINITY_DN42697_c0_g1::Assembly01_TRINITY_DN42697_c0_g1_i1::g.137743::m.137743
Assembly01_TRINITY_DN42711_c0_g1::Assembly01_TRINITY_DN42711_c0_g1_i1::g.20783::m.20783
Assembly01_TRINITY_DN42763_c0_g1::Assembly01_TRINITY_DN42763_c0_g1_i1::g.20817::m.20817
Assembly01_TRINITY_DN42781_c0_g1::Assembly01_TRINITY_DN42781_c0_g1_i1::g.20859::m.20859
Assembly01_TRINITY_DN42927_c0_g1::Assembly01_TRINITY_DN42927_c0_g1_i1::g.39761::m.39761
Assembly01_TRINITY_DN42947_c0_g1::Assembly01_TRINITY_DN42947_c0_g1_i1::g.39890::m.39890
Assembly01_TRINITY_DN42962_c0_g1::Assembly01_TRINITY_DN42962_c0_g1_i1::g.39794::m.39794
Assembly01_TRINITY_DN43044_c0_g1::Assembly01_TRINITY_DN43044_c0_g1_i1::g.122558::m.122558
Assembly01_TRINITY_DN43049_c0_g1::Assembly01_TRINITY_DN43049_c0_g1_i1::g.122588::m.122588
Assembly01_TRINITY_DN43062_c0_g1::Assembly01_TRINITY_DN43062_c0_g1_i1::g.122493::m.122493
Assembly01_TRINITY_DN43091_c0_g1::Assembly01_TRINITY_DN43091_c0_g1_i1::g.122510::m.122510
Assembly01_TRINITY_DN43148_c0_g1::Assembly01_TRINITY_DN43148_c0_g1_i1::g.171217::m.171217
Assembly01_TRINITY_DN43154_c0_g1::Assembly01_TRINITY_DN43154_c0_g1_i1::g.171161::m.171161
Assembly01_TRINITY_DN43226_c0_g1::Assembly01_TRINITY_DN43226_c0_g1_i1::g.126510::m.126510
Assembly01_TRINITY_DN43228_c0_g1::Assembly01_TRINITY_DN43228_c0_g1_i1::g.126466::m.126466
Assembly01_TRINITY_DN4322_c0_g1::Assembly01_TRINITY_DN4322_c0_g1_i1::g.183704::m.183704
Assembly01_TRINITY_DN43230_c0_g1::Assembly01_TRINITY_DN43230_c0_g1_i1::g.126526::m.126526
Assembly01_TRINITY_DN43246_c0_g1::Assembly01_TRINITY_DN43246_c0_g1_i1::g.126411::m.126411
Assembly01_TRINITY_DN43358_c0_g1::Assembly01_TRINITY_DN43358_c0_g1_i1::g.183542::m.183542
Assembly01_TRINITY_DN43384_c0_g1::Assembly01_TRINITY_DN43384_c0_g1_i1::g.183473::m.183473
Assembly01_TRINITY_DN43401_c0_g1::Assembly01_TRINITY_DN43401_c0_g1_i1::g.85425::m.85425
Assembly01_TRINITY_DN43418_c0_g1::Assembly01_TRINITY_DN43418_c0_g1_i1::g.85469::m.85469
Assembly01_TRINITY_DN43573_c0_g1::Assembly01_TRINITY_DN43573_c0_g1_i1::g.20976::m.20976
Assembly01_TRINITY_DN43664_c0_g1::Assembly01_TRINITY_DN43664_c0_g1_i1::g.209334::m.209334
Assembly01_TRINITY_DN43675_c0_g1::Assembly01_TRINITY_DN43675_c0_g1_i1::g.209242::m.209242
Assembly01_TRINITY_DN43692_c0_g1::Assembly01_TRINITY_DN43692_c0_g1_i1::g.209275::m.209275
Assembly01_TRINITY_DN43716_c0_g1::Assembly01_TRINITY_DN43716_c0_g1_i1::g.188432::m.188432
Assembly01_TRINITY_DN4371_c0_g1::Assembly01_TRINITY_DN4371_c0_g1_i1::g.183694::m.183694
Assembly01_TRINITY_DN43820_c0_g1::Assembly01_TRINITY_DN43820_c0_g1_i1::g.76023::m.76023
Assembly01_TRINITY_DN43869_c0_g1::Assembly01_TRINITY_DN43869_c0_g1_i1::g.75977::m.75977
Assembly01_TRINITY_DN4392_c0_g1::Assembly01_TRINITY_DN4392_c0_g1_i1::g.183723::m.183723
Assembly01_TRINITY_DN43934_c0_g1::Assembly01_TRINITY_DN43934_c0_g1_i1::g.155020::m.155020
Assembly01_TRINITY_DN43961_c0_g1::Assembly01_TRINITY_DN43961_c0_g1_i1::g.155063::m.155063
Assembly01_TRINITY_DN44035_c0_g1::Assembly01_TRINITY_DN44035_c0_g1_i1::g.187765::m.187765
Assembly01_TRINITY_DN44042_c0_g1::Assembly01_TRINITY_DN44042_c0_g1_i1::g.187655::m.187655
Assembly01_TRINITY_DN44137_c0_g1::Assembly01_TRINITY_DN44137_c0_g1_i1::g.208966::m.208966
Assembly01_TRINITY_DN44140_c0_g1::Assembly01_TRINITY_DN44140_c0_g1_i1::g.208910::m.208910
Assembly01_TRINITY_DN44148_c0_g1::Assembly01_TRINITY_DN44148_c0_g1_i1::g.209000::m.209000
Assembly01_TRINITY_DN44179_c0_g1::Assembly01_TRINITY_DN44179_c0_g1_i1::g.208885::m.208885
Assembly01_TRINITY_DN4420_c0_g1::Assembly01_TRINITY_DN4420_c0_g1_i1::g.165239::m.165239
Assembly01_TRINITY_DN44278_c0_g1::Assembly01_TRINITY_DN44278_c0_g1_i1::g.14595::m.14595
Assembly01_TRINITY_DN44295_c0_g1::Assembly01_TRINITY_DN44295_c0_g1_i1::g.14612::m.14612
Assembly01_TRINITY_DN44323_c0_g1::Assembly01_TRINITY_DN44323_c0_g1_i1::g.163830::m.163830
Assembly01_TRINITY_DN44340_c0_g1::Assembly01_TRINITY_DN44340_c0_g1_i1::g.163910::m.163910
Assembly01_TRINITY_DN44369_c0_g1::Assembly01_TRINITY_DN44369_c0_g1_i1::g.163829::m.163829
Assembly01_TRINITY_DN4437_c0_g1::Assembly01_TRINITY_DN4437_c0_g1_i1::g.165196::m.165196
Assembly01_TRINITY_DN44414_c0_g1::Assembly01_TRINITY_DN44414_c0_g1_i1::g.132691::m.132691
Assembly01_TRINITY_DN44454_c0_g1::Assembly01_TRINITY_DN44454_c0_g1_i1::g.132670::m.132670
Assembly01_TRINITY_DN4449_c0_g1::Assembly01_TRINITY_DN4449_c0_g1_i1::g.165246::m.165246
Assembly01_TRINITY_DN44584_c0_g1::Assembly01_TRINITY_DN44584_c0_g1_i1::g.4691::m.4691
Assembly01_TRINITY_DN44588_c0_g1::Assembly01_TRINITY_DN44588_c0_g1_i1::g.4741::m.4741
Assembly01_TRINITY_DN44591_c0_g1::Assembly01_TRINITY_DN44591_c0_g1_i1::g.4761::m.4761
Assembly01_TRINITY_DN44639_c0_g1::Assembly01_TRINITY_DN44639_c0_g1_i1::g.15077::m.15077
Assembly01_TRINITY_DN44653_c0_g1::Assembly01_TRINITY_DN44653_c0_g1_i1::g.15059::m.15059
Assembly01_TRINITY_DN44674_c0_g1::Assembly01_TRINITY_DN44674_c0_g1_i1::g.15033::m.15033
Assembly01_TRINITY_DN44747_c0_g1::Assembly01_TRINITY_DN44747_c0_g1_i1::g.34087::m.34087
Assembly01_TRINITY_DN4475_c0_g1::Assembly01_TRINITY_DN4475_c0_g1_i1::g.165228::m.165228
Assembly01_TRINITY_DN44783_c0_g1::Assembly01_TRINITY_DN44783_c0_g1_i1::g.34042::m.34042
Assembly01_TRINITY_DN44838_c0_g1::Assembly01_TRINITY_DN44838_c0_g1_i1::g.164577::m.164577
Assembly01_TRINITY_DN44945_c0_g1::Assembly01_TRINITY_DN44945_c0_g1_i1::g.59066::m.59066
Assembly01_TRINITY_DN44977_c0_g1::Assembly01_TRINITY_DN44977_c0_g1_i1::g.59069::m.59069
Assembly01_TRINITY_DN44980_c0_g1::Assembly01_TRINITY_DN44980_c0_g1_i1::g.59031::m.59031
Assembly01_TRINITY_DN45007_c0_g1::Assembly01_TRINITY_DN45007_c0_g1_i1::g.171875::m.171875
Assembly01_TRINITY_DN45009_c0_g1::Assembly01_TRINITY_DN45009_c0_g1_i1::g.171895::m.171895
Assembly01_TRINITY_DN45020_c0_g1::Assembly01_TRINITY_DN45020_c0_g1_i1::g.171904::m.171904
Assembly01_TRINITY_DN45045_c0_g1::Assembly01_TRINITY_DN45045_c0_g1_i1::g.171924::m.171924
Assembly01_TRINITY_DN45091_c0_g1::Assembly01_TRINITY_DN45091_c0_g1_i1::g.171935::m.171935
Assembly01_TRINITY_DN45103_c0_g1::Assembly01_TRINITY_DN45103_c0_g1_i1::g.112406::m.112406
Assembly01_TRINITY_DN45123_c0_g1::Assembly01_TRINITY_DN45123_c0_g1_i1::g.112404::m.112404
Assembly01_TRINITY_DN45126_c0_g1::Assembly01_TRINITY_DN45126_c0_g1_i1::g.112306::m.112306
Assembly01_TRINITY_DN45133_c0_g1::Assembly01_TRINITY_DN45133_c0_g1_i1::g.112348::m.112348
Assembly01_TRINITY_DN4517_c0_g2::Assembly01_TRINITY_DN4517_c0_g2_i1::g.210536::m.210536
Assembly01_TRINITY_DN45246_c0_g1::Assembly01_TRINITY_DN45246_c0_g1_i1::g.75540::m.75540
Assembly01_TRINITY_DN45277_c0_g1::Assembly01_TRINITY_DN45277_c0_g1_i1::g.75557::m.75557
Assembly01_TRINITY_DN4527_c0_g1::Assembly01_TRINITY_DN4527_c0_g1_i1::g.210602::m.210602
Assembly01_TRINITY_DN4527_c0_g2::Assembly01_TRINITY_DN4527_c0_g2_i1::g.210604::m.210604
Assembly01_TRINITY_DN45364_c0_g1::Assembly01_TRINITY_DN45364_c0_g1_i1::g.87534::m.87534
Assembly01_TRINITY_DN45378_c0_g1::Assembly01_TRINITY_DN45378_c0_g1_i1::g.87584::m.87584
Assembly01_TRINITY_DN4537_c0_g2::Assembly01_TRINITY_DN4537_c0_g2_i1::g.210624::m.210624
Assembly01_TRINITY_DN45387_c0_g1::Assembly01_TRINITY_DN45387_c0_g1_i1::g.87545::m.87545
Assembly01_TRINITY_DN45420_c0_g1::Assembly01_TRINITY_DN45420_c0_g1_i1::g.142738::m.142738
Assembly01_TRINITY_DN45487_c0_g1::Assembly01_TRINITY_DN45487_c0_g1_i1::g.142702::m.142702
Assembly01_TRINITY_DN45493_c0_g1::Assembly01_TRINITY_DN45493_c0_g1_i1::g.142751::m.142751
Assembly01_TRINITY_DN45504_c0_g1::Assembly01_TRINITY_DN45504_c0_g1_i1::g.20950::m.20950
Assembly01_TRINITY_DN45511_c0_g1::Assembly01_TRINITY_DN45511_c0_g1_i1::g.20896::m.20896
Assembly01_TRINITY_DN45533_c0_g1::Assembly01_TRINITY_DN45533_c0_g1_i1::g.20908::m.20908
Assembly01_TRINITY_DN45568_c0_g1::Assembly01_TRINITY_DN45568_c0_g1_i1::g.20902::m.20902
Assembly01_TRINITY_DN45582_c0_g1::Assembly01_TRINITY_DN45582_c0_g1_i1::g.20905::m.20905
Assembly01_TRINITY_DN45585_c0_g1::Assembly01_TRINITY_DN45585_c0_g1_i1::g.20943::m.20943
Assembly01_TRINITY_DN45649_c0_g1::Assembly01_TRINITY_DN45649_c0_g1_i1::g.22394::m.22394
Assembly01_TRINITY_DN45739_c0_g1::Assembly01_TRINITY_DN45739_c0_g1_i1::g.132810::m.132810
Assembly01_TRINITY_DN45791_c0_g1::Assembly01_TRINITY_DN45791_c0_g1_i1::g.132865::m.132865
Assembly01_TRINITY_DN45796_c0_g1::Assembly01_TRINITY_DN45796_c0_g1_i1::g.132881::m.132881
Assembly01_TRINITY_DN45818_c0_g1::Assembly01_TRINITY_DN45818_c0_g1_i1::g.131416::m.131416
Assembly01_TRINITY_DN45860_c0_g1::Assembly01_TRINITY_DN45860_c0_g1_i1::g.131401::m.131401
Assembly01_TRINITY_DN45953_c0_g1::Assembly01_TRINITY_DN45953_c0_g1_i1::g.5625::m.5625
Assembly01_TRINITY_DN46213_c0_g1::Assembly01_TRINITY_DN46213_c0_g1_i1::g.100508::m.100508
Assembly01_TRINITY_DN46264_c1_g1::Assembly01_TRINITY_DN46264_c1_g1_i1::g.100533::m.100533
Assembly01_TRINITY_DN46327_c0_g1::Assembly01_TRINITY_DN46327_c0_g1_i1::g.120157::m.120157
Assembly01_TRINITY_DN46334_c0_g1::Assembly01_TRINITY_DN46334_c0_g1_i1::g.120166::m.120166
Assembly01_TRINITY_DN4641_c0_g1::Assembly01_TRINITY_DN4641_c0_g1_i1::g.179279::m.179279
Assembly01_TRINITY_DN46474_c0_g1::Assembly01_TRINITY_DN46474_c0_g1_i1::g.41116::m.41116
Assembly01_TRINITY_DN46508_c0_g1::Assembly01_TRINITY_DN46508_c0_g1_i1::g.40150::m.40150
Assembly01_TRINITY_DN46589_c0_g1::Assembly01_TRINITY_DN46589_c0_g1_i1::g.40131::m.40131
Assembly01_TRINITY_DN46606_c0_g1::Assembly01_TRINITY_DN46606_c0_g1_i1::g.56951::m.56951
Assembly01_TRINITY_DN46636_c0_g1::Assembly01_TRINITY_DN46636_c0_g1_i1::g.56993::m.56993
Assembly01_TRINITY_DN466_c0_g1::Assembly01_TRINITY_DN466_c0_g1_i1::g.161753::m.161753
Assembly01_TRINITY_DN46728_c0_g1::Assembly01_TRINITY_DN46728_c0_g1_i1::g.104160::m.104160
Assembly01_TRINITY_DN46736_c0_g1::Assembly01_TRINITY_DN46736_c0_g1_i1::g.104137::m.104137
Assembly01_TRINITY_DN46756_c0_g1::Assembly01_TRINITY_DN46756_c0_g1_i1::g.104152::m.104152
Assembly01_TRINITY_DN46771_c0_g1::Assembly01_TRINITY_DN46771_c0_g1_i1::g.104121::m.104121
Assembly01_TRINITY_DN46797_c0_g1::Assembly01_TRINITY_DN46797_c0_g1_i1::g.104132::m.104132
Assembly01_TRINITY_DN46815_c0_g1::Assembly01_TRINITY_DN46815_c0_g1_i1::g.188679::m.188679
Assembly01_TRINITY_DN46899_c0_g1::Assembly01_TRINITY_DN46899_c0_g1_i1::g.188562::m.188562
Assembly01_TRINITY_DN46941_c0_g1::Assembly01_TRINITY_DN46941_c0_g1_i1::g.152910::m.152910
Assembly01_TRINITY_DN46972_c0_g1::Assembly01_TRINITY_DN46972_c0_g1_i1::g.152894::m.152894
Assembly01_TRINITY_DN47182_c0_g1::Assembly01_TRINITY_DN47182_c0_g1_i1::g.178824::m.178824
Assembly01_TRINITY_DN47194_c0_g1::Assembly01_TRINITY_DN47194_c0_g1_i1::g.178844::m.178844
Assembly01_TRINITY_DN47236_c0_g1::Assembly01_TRINITY_DN47236_c0_g1_i1::g.88416::m.88416
Assembly01_TRINITY_DN47322_c0_g1::Assembly01_TRINITY_DN47322_c0_g1_i1::g.28791::m.28791
Assembly01_TRINITY_DN47476_c0_g1::Assembly01_TRINITY_DN47476_c0_g1_i1::g.75332::m.75332
Assembly01_TRINITY_DN47489_c0_g1::Assembly01_TRINITY_DN47489_c0_g1_i1::g.75430::m.75430
Assembly01_TRINITY_DN47523_c0_g1::Assembly01_TRINITY_DN47523_c0_g1_i1::g.54696::m.54696
Assembly01_TRINITY_DN47526_c0_g1::Assembly01_TRINITY_DN47526_c0_g1_i1::g.54634::m.54634
Assembly01_TRINITY_DN47572_c0_g1::Assembly01_TRINITY_DN47572_c0_g1_i1::g.54692::m.54692
Assembly01_TRINITY_DN47576_c0_g1::Assembly01_TRINITY_DN47576_c0_g1_i1::g.54649::m.54649
Assembly01_TRINITY_DN47676_c0_g1::Assembly01_TRINITY_DN47676_c0_g1_i1::g.93562::m.93562
Assembly01_TRINITY_DN47679_c0_g1::Assembly01_TRINITY_DN47679_c0_g1_i1::g.93539::m.93539
Assembly01_TRINITY_DN47746_c0_g1::Assembly01_TRINITY_DN47746_c0_g1_i1::g.54800::m.54800
Assembly01_TRINITY_DN47790_c0_g1::Assembly01_TRINITY_DN47790_c0_g1_i1::g.54732::m.54732
Assembly01_TRINITY_DN47914_c0_g1::Assembly01_TRINITY_DN47914_c0_g1_i1::g.69782::m.69782
Assembly01_TRINITY_DN48071_c0_g1::Assembly01_TRINITY_DN48071_c0_g1_i1::g.69348::m.69348
Assembly01_TRINITY_DN48157_c0_g1::Assembly01_TRINITY_DN48157_c0_g1_i1::g.210322::m.210322
Assembly01_TRINITY_DN48172_c1_g1::Assembly01_TRINITY_DN48172_c1_g1_i1::g.210295::m.210295
Assembly01_TRINITY_DN48196_c0_g1::Assembly01_TRINITY_DN48196_c0_g1_i1::g.210234::m.210234
Assembly01_TRINITY_DN48258_c0_g1::Assembly01_TRINITY_DN48258_c0_g1_i1::g.191002::m.191002
Assembly01_TRINITY_DN48260_c0_g1::Assembly01_TRINITY_DN48260_c0_g1_i1::g.191108::m.191108
Assembly01_TRINITY_DN48267_c0_g1::Assembly01_TRINITY_DN48267_c0_g1_i1::g.191071::m.191071
Assembly01_TRINITY_DN48294_c0_g1::Assembly01_TRINITY_DN48294_c0_g1_i1::g.190988::m.190988
Assembly01_TRINITY_DN4830_c0_g1::Assembly01_TRINITY_DN4830_c0_g1_i1::g.68459::m.68459
Assembly01_TRINITY_DN48334_c0_g1::Assembly01_TRINITY_DN48334_c0_g1_i1::g.40896::m.40896
Assembly01_TRINITY_DN48352_c0_g1::Assembly01_TRINITY_DN48352_c0_g1_i1::g.40871::m.40871
Assembly01_TRINITY_DN48393_c0_g1::Assembly01_TRINITY_DN48393_c0_g1_i1::g.40807::m.40807
Assembly01_TRINITY_DN48438_c0_g1::Assembly01_TRINITY_DN48438_c0_g1_i1::g.55564::m.55564
Assembly01_TRINITY_DN48571_c0_g1::Assembly01_TRINITY_DN48571_c0_g1_i1::g.166540::m.166540
Assembly01_TRINITY_DN48601_c0_g1::Assembly01_TRINITY_DN48601_c0_g1_i1::g.18242::m.18242
Assembly01_TRINITY_DN48629_c0_g1::Assembly01_TRINITY_DN48629_c0_g1_i1::g.18262::m.18262
Assembly01_TRINITY_DN48667_c0_g1::Assembly01_TRINITY_DN48667_c0_g1_i1::g.18246::m.18246
Assembly01_TRINITY_DN48732_c0_g1::Assembly01_TRINITY_DN48732_c0_g1_i1::g.128230::m.128230
Assembly01_TRINITY_DN48738_c0_g1::Assembly01_TRINITY_DN48738_c0_g1_i1::g.128218::m.128218
Assembly01_TRINITY_DN48768_c0_g1::Assembly01_TRINITY_DN48768_c0_g1_i1::g.128180::m.128180
Assembly01_TRINITY_DN48807_c0_g1::Assembly01_TRINITY_DN48807_c0_g1_i1::g.129613::m.129613
Assembly01_TRINITY_DN48851_c0_g1::Assembly01_TRINITY_DN48851_c0_g1_i1::g.129589::m.129589
Assembly01_TRINITY_DN48893_c0_g1::Assembly01_TRINITY_DN48893_c0_g1_i1::g.129603::m.129603
Assembly01_TRINITY_DN4898_c0_g2::Assembly01_TRINITY_DN4898_c0_g2_i1::g.68663::m.68663
Assembly01_TRINITY_DN49039_c0_g1::Assembly01_TRINITY_DN49039_c0_g1_i1::g.84403::m.84403
Assembly01_TRINITY_DN49166_c0_g1::Assembly01_TRINITY_DN49166_c0_g1_i1::g.12746::m.12746
Assembly01_TRINITY_DN49259_c0_g1::Assembly01_TRINITY_DN49259_c0_g1_i1::g.212943::m.212943
Assembly01_TRINITY_DN49276_c0_g1::Assembly01_TRINITY_DN49276_c0_g1_i1::g.212989::m.212989
Assembly01_TRINITY_DN49301_c0_g1::Assembly01_TRINITY_DN49301_c0_g1_i1::g.36::m.36
Assembly01_TRINITY_DN49408_c0_g1::Assembly01_TRINITY_DN49408_c0_g1_i1::g.80588::m.80588
Assembly01_TRINITY_DN49410_c0_g1::Assembly01_TRINITY_DN49410_c0_g1_i1::g.80616::m.80616
Assembly01_TRINITY_DN49431_c0_g1::Assembly01_TRINITY_DN49431_c0_g1_i1::g.80567::m.80567
Assembly01_TRINITY_DN49462_c0_g1::Assembly01_TRINITY_DN49462_c0_g1_i1::g.80544::m.80544
Assembly01_TRINITY_DN49524_c0_g1::Assembly01_TRINITY_DN49524_c0_g1_i1::g.170871::m.170871
Assembly01_TRINITY_DN49580_c0_g1::Assembly01_TRINITY_DN49580_c0_g1_i1::g.170856::m.170856
Assembly01_TRINITY_DN49681_c0_g1::Assembly01_TRINITY_DN49681_c0_g1_i1::g.205292::m.205292
Assembly01_TRINITY_DN49726_c0_g1::Assembly01_TRINITY_DN49726_c0_g1_i1::g.69676::m.69676
Assembly01_TRINITY_DN49861_c0_g1::Assembly01_TRINITY_DN49861_c0_g1_i1::g.98383::m.98383
Assembly01_TRINITY_DN49870_c0_g1::Assembly01_TRINITY_DN49870_c0_g1_i1::g.98345::m.98345
Assembly01_TRINITY_DN49874_c0_g1::Assembly01_TRINITY_DN49874_c0_g1_i1::g.98358::m.98358
Assembly01_TRINITY_DN49886_c0_g1::Assembly01_TRINITY_DN49886_c0_g1_i1::g.98388::m.98388
Assembly01_TRINITY_DN49920_c0_g1::Assembly01_TRINITY_DN49920_c0_g1_i1::g.156377::m.156377
Assembly01_TRINITY_DN49956_c0_g1::Assembly01_TRINITY_DN49956_c0_g1_i1::g.156370::m.156370
Assembly01_TRINITY_DN49980_c0_g1::Assembly01_TRINITY_DN49980_c0_g1_i1::g.156421::m.156421
Assembly01_TRINITY_DN50018_c0_g1::Assembly01_TRINITY_DN50018_c0_g1_i1::g.125832::m.125832
Assembly01_TRINITY_DN50043_c0_g1::Assembly01_TRINITY_DN50043_c0_g1_i1::g.125792::m.125792
Assembly01_TRINITY_DN50092_c0_g1::Assembly01_TRINITY_DN50092_c0_g1_i1::g.125802::m.125802
Assembly01_TRINITY_DN50102_c0_g1::Assembly01_TRINITY_DN50102_c0_g1_i1::g.96194::m.96194
Assembly01_TRINITY_DN50317_c0_g1::Assembly01_TRINITY_DN50317_c0_g1_i1::g.63865::m.63865
Assembly01_TRINITY_DN50478_c0_g1::Assembly01_TRINITY_DN50478_c0_g1_i1::g.5253::m.5253
Assembly01_TRINITY_DN50482_c0_g1::Assembly01_TRINITY_DN50482_c0_g1_i1::g.5194::m.5194
Assembly01_TRINITY_DN50486_c0_g1::Assembly01_TRINITY_DN50486_c0_g1_i1::g.5252::m.5252
Assembly01_TRINITY_DN50548_c0_g1::Assembly01_TRINITY_DN50548_c0_g1_i1::g.38050::m.38050
Assembly01_TRINITY_DN50588_c0_g1::Assembly01_TRINITY_DN50588_c0_g1_i1::g.38075::m.38075
Assembly01_TRINITY_DN50591_c0_g1::Assembly01_TRINITY_DN50591_c0_g1_i1::g.38098::m.38098
Assembly01_TRINITY_DN50674_c0_g1::Assembly01_TRINITY_DN50674_c0_g1_i1::g.134518::m.134518
Assembly01_TRINITY_DN50720_c0_g1::Assembly01_TRINITY_DN50720_c0_g1_i1::g.155147::m.155147
Assembly01_TRINITY_DN50733_c0_g1::Assembly01_TRINITY_DN50733_c0_g1_i1::g.155162::m.155162
Assembly01_TRINITY_DN50740_c0_g1::Assembly01_TRINITY_DN50740_c0_g1_i1::g.155151::m.155151
Assembly01_TRINITY_DN50741_c0_g1::Assembly01_TRINITY_DN50741_c0_g1_i1::g.155168::m.155168
Assembly01_TRINITY_DN50832_c0_g1::Assembly01_TRINITY_DN50832_c0_g1_i1::g.14755::m.14755
Assembly01_TRINITY_DN50913_c0_g1::Assembly01_TRINITY_DN50913_c0_g1_i1::g.34950::m.34950
Assembly01_TRINITY_DN51064_c0_g1::Assembly01_TRINITY_DN51064_c0_g1_i1::g.11081::m.11081
Assembly01_TRINITY_DN51135_c0_g1::Assembly01_TRINITY_DN51135_c0_g1_i1::g.171518::m.171518
Assembly01_TRINITY_DN51161_c0_g1::Assembly01_TRINITY_DN51161_c0_g1_i1::g.171558::m.171558
Assembly01_TRINITY_DN51168_c0_g1::Assembly01_TRINITY_DN51168_c0_g1_i1::g.171439::m.171439
Assembly01_TRINITY_DN5116_c1_g1::Assembly01_TRINITY_DN5116_c1_g1_i1::g.55840::m.55840
Assembly01_TRINITY_DN51182_c0_g1::Assembly01_TRINITY_DN51182_c0_g1_i1::g.171394::m.171394
Assembly01_TRINITY_DN51189_c0_g1::Assembly01_TRINITY_DN51189_c0_g1_i1::g.171407::m.171407
Assembly01_TRINITY_DN51305_c0_g1::Assembly01_TRINITY_DN51305_c0_g1_i1::g.189730::m.189730
Assembly01_TRINITY_DN5131_c0_g1::Assembly01_TRINITY_DN5131_c0_g1_i1::g.55866::m.55866
Assembly01_TRINITY_DN51442_c0_g1::Assembly01_TRINITY_DN51442_c0_g1_i1::g.87358::m.87358
Assembly01_TRINITY_DN51492_c0_g1::Assembly01_TRINITY_DN51492_c0_g1_i1::g.87382::m.87382
Assembly01_TRINITY_DN51573_c0_g1::Assembly01_TRINITY_DN51573_c0_g1_i1::g.35095::m.35095
Assembly01_TRINITY_DN51582_c0_g1::Assembly01_TRINITY_DN51582_c0_g1_i1::g.35091::m.35091
Assembly01_TRINITY_DN51638_c0_g1::Assembly01_TRINITY_DN51638_c0_g1_i1::g.40489::m.40489
Assembly01_TRINITY_DN51686_c0_g1::Assembly01_TRINITY_DN51686_c0_g1_i1::g.40604::m.40604
Assembly01_TRINITY_DN51687_c0_g1::Assembly01_TRINITY_DN51687_c0_g1_i1::g.40484::m.40484
Assembly01_TRINITY_DN51689_c0_g1::Assembly01_TRINITY_DN51689_c0_g1_i1::g.40471::m.40471
Assembly01_TRINITY_DN51760_c0_g1::Assembly01_TRINITY_DN51760_c0_g1_i1::g.141463::m.141463
Assembly01_TRINITY_DN51800_c0_g1::Assembly01_TRINITY_DN51800_c0_g1_i1::g.135765::m.135765
Assembly01_TRINITY_DN51885_c0_g1::Assembly01_TRINITY_DN51885_c0_g1_i1::g.135767::m.135767
Assembly01_TRINITY_DN51963_c0_g1::Assembly01_TRINITY_DN51963_c0_g1_i1::g.118847::m.118847
Assembly01_TRINITY_DN52047_c0_g1::Assembly01_TRINITY_DN52047_c0_g1_i1::g.40989::m.40989
Assembly01_TRINITY_DN52059_c0_g1::Assembly01_TRINITY_DN52059_c0_g1_i1::g.41074::m.41074
Assembly01_TRINITY_DN52177_c0_g1::Assembly01_TRINITY_DN52177_c0_g1_i1::g.176602::m.176602
Assembly01_TRINITY_DN52285_c0_g1::Assembly01_TRINITY_DN52285_c0_g1_i1::g.155273::m.155273
Assembly01_TRINITY_DN52287_c0_g1::Assembly01_TRINITY_DN52287_c0_g1_i1::g.155289::m.155289
Assembly01_TRINITY_DN52312_c0_g1::Assembly01_TRINITY_DN52312_c0_g1_i1::g.60995::m.60995
Assembly01_TRINITY_DN52359_c0_g1::Assembly01_TRINITY_DN52359_c0_g1_i1::g.60971::m.60971
Assembly01_TRINITY_DN52469_c0_g1::Assembly01_TRINITY_DN52469_c0_g1_i1::g.210698::m.210698
Assembly01_TRINITY_DN52473_c0_g1::Assembly01_TRINITY_DN52473_c0_g1_i1::g.210682::m.210682
Assembly01_TRINITY_DN52480_c0_g1::Assembly01_TRINITY_DN52480_c0_g1_i1::g.210697::m.210697
Assembly01_TRINITY_DN52536_c0_g1::Assembly01_TRINITY_DN52536_c0_g1_i1::g.2717::m.2717
Assembly01_TRINITY_DN52621_c0_g1::Assembly01_TRINITY_DN52621_c0_g1_i1::g.28763::m.28763
Assembly01_TRINITY_DN52628_c0_g1::Assembly01_TRINITY_DN52628_c0_g1_i1::g.28725::m.28725
Assembly01_TRINITY_DN52632_c0_g1::Assembly01_TRINITY_DN52632_c0_g1_i1::g.28697::m.28697
Assembly01_TRINITY_DN52640_c0_g1::Assembly01_TRINITY_DN52640_c0_g1_i1::g.28720::m.28720
Assembly01_TRINITY_DN52650_c0_g1::Assembly01_TRINITY_DN52650_c0_g1_i1::g.28721::m.28721
Assembly01_TRINITY_DN52686_c0_g1::Assembly01_TRINITY_DN52686_c0_g1_i1::g.28653::m.28653
Assembly01_TRINITY_DN52702_c0_g1::Assembly01_TRINITY_DN52702_c0_g1_i1::g.96682::m.96682
Assembly01_TRINITY_DN52705_c0_g1::Assembly01_TRINITY_DN52705_c0_g1_i1::g.96634::m.96634
Assembly01_TRINITY_DN52764_c1_g1::Assembly01_TRINITY_DN52764_c1_g1_i1::g.96712::m.96712
Assembly01_TRINITY_DN52820_c0_g1::Assembly01_TRINITY_DN52820_c0_g1_i1::g.164786::m.164786
Assembly01_TRINITY_DN52827_c0_g1::Assembly01_TRINITY_DN52827_c0_g1_i1::g.164728::m.164728
Assembly01_TRINITY_DN52833_c0_g1::Assembly01_TRINITY_DN52833_c0_g1_i1::g.164689::m.164689
Assembly01_TRINITY_DN52863_c0_g1::Assembly01_TRINITY_DN52863_c0_g1_i1::g.164802::m.164802
Assembly01_TRINITY_DN52881_c0_g1::Assembly01_TRINITY_DN52881_c0_g1_i1::g.164805::m.164805
Assembly01_TRINITY_DN52892_c0_g1::Assembly01_TRINITY_DN52892_c0_g1_i1::g.164739::m.164739
Assembly01_TRINITY_DN52970_c0_g1::Assembly01_TRINITY_DN52970_c0_g1_i1::g.117692::m.117692
Assembly01_TRINITY_DN53007_c0_g1::Assembly01_TRINITY_DN53007_c0_g1_i1::g.104322::m.104322
Assembly01_TRINITY_DN53024_c0_g1::Assembly01_TRINITY_DN53024_c0_g1_i1::g.104418::m.104418
Assembly01_TRINITY_DN53144_c0_g1::Assembly01_TRINITY_DN53144_c0_g1_i1::g.59499::m.59499
Assembly01_TRINITY_DN53229_c0_g1::Assembly01_TRINITY_DN53229_c0_g1_i1::g.187083::m.187083
Assembly01_TRINITY_DN53330_c0_g1::Assembly01_TRINITY_DN53330_c0_g1_i1::g.139738::m.139738
Assembly01_TRINITY_DN53350_c0_g1::Assembly01_TRINITY_DN53350_c0_g1_i1::g.139754::m.139754
Assembly01_TRINITY_DN53395_c0_g1::Assembly01_TRINITY_DN53395_c0_g1_i1::g.139808::m.139808
Assembly01_TRINITY_DN53400_c0_g1::Assembly01_TRINITY_DN53400_c0_g1_i1::g.15170::m.15170
Assembly01_TRINITY_DN53441_c0_g1::Assembly01_TRINITY_DN53441_c0_g1_i1::g.15185::m.15185
Assembly01_TRINITY_DN53477_c0_g1::Assembly01_TRINITY_DN53477_c0_g1_i1::g.15172::m.15172
Assembly01_TRINITY_DN53610_c0_g1::Assembly01_TRINITY_DN53610_c0_g1_i1::g.179354::m.179354
Assembly01_TRINITY_DN53637_c0_g1::Assembly01_TRINITY_DN53637_c0_g1_i1::g.179410::m.179410
Assembly01_TRINITY_DN53686_c0_g1::Assembly01_TRINITY_DN53686_c0_g1_i1::g.179415::m.179415
Assembly01_TRINITY_DN53691_c0_g1::Assembly01_TRINITY_DN53691_c0_g1_i1::g.179457::m.179457
Assembly01_TRINITY_DN53699_c0_g1::Assembly01_TRINITY_DN53699_c0_g1_i1::g.179385::m.179385
Assembly01_TRINITY_DN53701_c0_g1::Assembly01_TRINITY_DN53701_c0_g1_i1::g.3845::m.3845
Assembly01_TRINITY_DN53791_c0_g1::Assembly01_TRINITY_DN53791_c0_g1_i1::g.3848::m.3848
Assembly01_TRINITY_DN53802_c0_g1::Assembly01_TRINITY_DN53802_c0_g1_i1::g.117475::m.117475
Assembly01_TRINITY_DN53818_c0_g1::Assembly01_TRINITY_DN53818_c0_g1_i1::g.117486::m.117486
Assembly01_TRINITY_DN5384_c0_g1::Assembly01_TRINITY_DN5384_c0_g1_i1::g.157660::m.157660
Assembly01_TRINITY_DN53941_c0_g1::Assembly01_TRINITY_DN53941_c0_g1_i1::g.206640::m.206640
Assembly01_TRINITY_DN53960_c0_g1::Assembly01_TRINITY_DN53960_c0_g1_i1::g.206667::m.206667
Assembly01_TRINITY_DN54015_c0_g1::Assembly01_TRINITY_DN54015_c0_g1_i1::g.58732::m.58732
Assembly01_TRINITY_DN54061_c0_g1::Assembly01_TRINITY_DN54061_c0_g1_i1::g.58771::m.58771
Assembly01_TRINITY_DN54114_c0_g1::Assembly01_TRINITY_DN54114_c0_g1_i1::g.105004::m.105004
Assembly01_TRINITY_DN5411_c0_g1::Assembly01_TRINITY_DN5411_c0_g1_i1::g.17978::m.17978
Assembly01_TRINITY_DN54134_c0_g1::Assembly01_TRINITY_DN54134_c0_g1_i1::g.105059::m.105059
Assembly01_TRINITY_DN5413_c0_g1::Assembly01_TRINITY_DN5413_c0_g1_i1::g.18029::m.18029
Assembly01_TRINITY_DN54164_c0_g1::Assembly01_TRINITY_DN54164_c0_g1_i1::g.105048::m.105048
Assembly01_TRINITY_DN54185_c0_g1::Assembly01_TRINITY_DN54185_c0_g1_i1::g.105012::m.105012
Assembly01_TRINITY_DN54240_c0_g1::Assembly01_TRINITY_DN54240_c0_g1_i1::g.126829::m.126829
Assembly01_TRINITY_DN54304_c0_g1::Assembly01_TRINITY_DN54304_c0_g1_i1::g.197488::m.197488
Assembly01_TRINITY_DN54306_c0_g1::Assembly01_TRINITY_DN54306_c0_g1_i1::g.197400::m.197400
Assembly01_TRINITY_DN54411_c0_g1::Assembly01_TRINITY_DN54411_c0_g1_i1::g.136728::m.136728
Assembly01_TRINITY_DN54413_c0_g1::Assembly01_TRINITY_DN54413_c0_g1_i1::g.136706::m.136706
Assembly01_TRINITY_DN54461_c0_g1::Assembly01_TRINITY_DN54461_c0_g1_i1::g.136754::m.136754
Assembly01_TRINITY_DN54477_c0_g1::Assembly01_TRINITY_DN54477_c0_g1_i1::g.136686::m.136686
Assembly01_TRINITY_DN54479_c0_g1::Assembly01_TRINITY_DN54479_c0_g1_i1::g.136734::m.136734
Assembly01_TRINITY_DN54484_c0_g1::Assembly01_TRINITY_DN54484_c0_g1_i1::g.136723::m.136723
Assembly01_TRINITY_DN54636_c0_g1::Assembly01_TRINITY_DN54636_c0_g1_i1::g.147755::m.147755
Assembly01_TRINITY_DN54642_c0_g1::Assembly01_TRINITY_DN54642_c0_g1_i1::g.147779::m.147779
Assembly01_TRINITY_DN54648_c0_g1::Assembly01_TRINITY_DN54648_c0_g1_i1::g.147733::m.147733
Assembly01_TRINITY_DN54660_c0_g1::Assembly01_TRINITY_DN54660_c0_g1_i1::g.147767::m.147767
Assembly01_TRINITY_DN54673_c0_g1::Assembly01_TRINITY_DN54673_c0_g1_i1::g.147706::m.147706
Assembly01_TRINITY_DN54678_c0_g1::Assembly01_TRINITY_DN54678_c0_g1_i1::g.147777::m.147777
Assembly01_TRINITY_DN5470_c0_g1::Assembly01_TRINITY_DN5470_c0_g1_i1::g.18003::m.18003
Assembly01_TRINITY_DN54837_c0_g1::Assembly01_TRINITY_DN54837_c0_g1_i1::g.164823::m.164823
Assembly01_TRINITY_DN54850_c0_g1::Assembly01_TRINITY_DN54850_c0_g1_i1::g.164851::m.164851
Assembly01_TRINITY_DN54881_c0_g1::Assembly01_TRINITY_DN54881_c0_g1_i1::g.164872::m.164872
Assembly01_TRINITY_DN54884_c0_g1::Assembly01_TRINITY_DN54884_c0_g1_i1::g.164864::m.164864
Assembly01_TRINITY_DN5489_c0_g1::Assembly01_TRINITY_DN5489_c0_g1_i1::g.18124::m.18124
Assembly01_TRINITY_DN55006_c0_g1::Assembly01_TRINITY_DN55006_c0_g1_i1::g.84225::m.84225
Assembly01_TRINITY_DN55021_c0_g1::Assembly01_TRINITY_DN55021_c0_g1_i1::g.84265::m.84265
Assembly01_TRINITY_DN55026_c0_g1::Assembly01_TRINITY_DN55026_c0_g1_i1::g.84251::m.84251
Assembly01_TRINITY_DN55028_c0_g1::Assembly01_TRINITY_DN55028_c0_g1_i1::g.84259::m.84259
Assembly01_TRINITY_DN55226_c0_g1::Assembly01_TRINITY_DN55226_c0_g1_i1::g.98229::m.98229
Assembly01_TRINITY_DN55283_c0_g1::Assembly01_TRINITY_DN55283_c0_g1_i1::g.98273::m.98273
Assembly01_TRINITY_DN55319_c0_g1::Assembly01_TRINITY_DN55319_c0_g1_i1::g.220723::m.220723
Assembly01_TRINITY_DN55324_c0_g1::Assembly01_TRINITY_DN55324_c0_g1_i1::g.220696::m.220696
Assembly01_TRINITY_DN55381_c0_g1::Assembly01_TRINITY_DN55381_c0_g1_i1::g.220697::m.220697
Assembly01_TRINITY_DN55427_c0_g1::Assembly01_TRINITY_DN55427_c0_g1_i1::g.33873::m.33873
Assembly01_TRINITY_DN55439_c0_g1::Assembly01_TRINITY_DN55439_c0_g1_i1::g.33854::m.33854
Assembly01_TRINITY_DN55461_c0_g1::Assembly01_TRINITY_DN55461_c0_g1_i1::g.33858::m.33858
Assembly01_TRINITY_DN55507_c0_g1::Assembly01_TRINITY_DN55507_c0_g1_i1::g.151481::m.151481
Assembly01_TRINITY_DN55508_c0_g1::Assembly01_TRINITY_DN55508_c0_g1_i1::g.151428::m.151428
Assembly01_TRINITY_DN55589_c0_g1::Assembly01_TRINITY_DN55589_c0_g1_i1::g.151470::m.151470
Assembly01_TRINITY_DN55649_c1_g1::Assembly01_TRINITY_DN55649_c1_g1_i1::g.148499::m.148499
Assembly01_TRINITY_DN55760_c0_g1::Assembly01_TRINITY_DN55760_c0_g1_i1::g.126634::m.126634
Assembly01_TRINITY_DN55785_c0_g1::Assembly01_TRINITY_DN55785_c0_g1_i1::g.126636::m.126636
Assembly01_TRINITY_DN55821_c0_g1::Assembly01_TRINITY_DN55821_c0_g1_i1::g.197964::m.197964
Assembly01_TRINITY_DN55930_c0_g1::Assembly01_TRINITY_DN55930_c0_g1_i1::g.198820::m.198820
Assembly01_TRINITY_DN56002_c0_g1::Assembly01_TRINITY_DN56002_c0_g1_i1::g.187945::m.187945
Assembly01_TRINITY_DN56130_c0_g1::Assembly01_TRINITY_DN56130_c0_g1_i1::g.168712::m.168712
Assembly01_TRINITY_DN56203_c0_g1::Assembly01_TRINITY_DN56203_c0_g1_i1::g.120513::m.120513
Assembly01_TRINITY_DN56230_c0_g1::Assembly01_TRINITY_DN56230_c0_g1_i1::g.120492::m.120492
Assembly01_TRINITY_DN56243_c0_g1::Assembly01_TRINITY_DN56243_c0_g1_i1::g.120539::m.120539
Assembly01_TRINITY_DN56304_c0_g1::Assembly01_TRINITY_DN56304_c0_g1_i1::g.189776::m.189776
Assembly01_TRINITY_DN56308_c0_g1::Assembly01_TRINITY_DN56308_c0_g1_i1::g.189877::m.189877
Assembly01_TRINITY_DN56524_c0_g1::Assembly01_TRINITY_DN56524_c0_g1_i1::g.186511::m.186511
Assembly01_TRINITY_DN56635_c0_g1::Assembly01_TRINITY_DN56635_c0_g1_i1::g.22241::m.22241
Assembly01_TRINITY_DN56707_c0_g1::Assembly01_TRINITY_DN56707_c0_g1_i1::g.112205::m.112205
Assembly01_TRINITY_DN56724_c0_g1::Assembly01_TRINITY_DN56724_c0_g1_i1::g.112197::m.112197
Assembly01_TRINITY_DN56732_c0_g1::Assembly01_TRINITY_DN56732_c0_g1_i1::g.112201::m.112201
Assembly01_TRINITY_DN56765_c0_g1::Assembly01_TRINITY_DN56765_c0_g1_i1::g.112143::m.112143
Assembly01_TRINITY_DN56796_c0_g1::Assembly01_TRINITY_DN56796_c0_g1_i1::g.112149::m.112149
Assembly01_TRINITY_DN56866_c0_g1::Assembly01_TRINITY_DN56866_c0_g1_i1::g.17252::m.17252
Assembly01_TRINITY_DN568_c0_g1::Assembly01_TRINITY_DN568_c0_g1_i1::g.148705::m.148705
Assembly01_TRINITY_DN56904_c0_g1::Assembly01_TRINITY_DN56904_c0_g1_i1::g.12889::m.12889
Assembly01_TRINITY_DN56970_c0_g1::Assembly01_TRINITY_DN56970_c0_g1_i1::g.12908::m.12908
Assembly01_TRINITY_DN57026_c0_g1::Assembly01_TRINITY_DN57026_c0_g1_i1::g.64575::m.64575
Assembly01_TRINITY_DN57102_c0_g1::Assembly01_TRINITY_DN57102_c0_g1_i1::g.220874::m.220874
Assembly01_TRINITY_DN5725_c0_g1::Assembly01_TRINITY_DN5725_c0_g1_i1::g.12969::m.12969
Assembly01_TRINITY_DN57290_c0_g1::Assembly01_TRINITY_DN57290_c0_g1_i1::g.213226::m.213226
Assembly01_TRINITY_DN57335_c0_g1::Assembly01_TRINITY_DN57335_c0_g1_i1::g.42068::m.42068
Assembly01_TRINITY_DN57422_c0_g1::Assembly01_TRINITY_DN57422_c0_g1_i1::g.41268::m.41268
Assembly01_TRINITY_DN57525_c0_g1::Assembly01_TRINITY_DN57525_c0_g1_i1::g.59317::m.59317
Assembly01_TRINITY_DN57561_c0_g1::Assembly01_TRINITY_DN57561_c0_g1_i1::g.59293::m.59293
Assembly01_TRINITY_DN57575_c0_g1::Assembly01_TRINITY_DN57575_c0_g1_i1::g.59257::m.59257
Assembly01_TRINITY_DN5773_c0_g1::Assembly01_TRINITY_DN5773_c0_g1_i1::g.12985::m.12985
Assembly01_TRINITY_DN57834_c0_g1::Assembly01_TRINITY_DN57834_c0_g1_i1::g.171368::m.171368
Assembly01_TRINITY_DN57858_c0_g1::Assembly01_TRINITY_DN57858_c0_g1_i1::g.171321::m.171321
Assembly01_TRINITY_DN57877_c0_g1::Assembly01_TRINITY_DN57877_c0_g1_i1::g.171306::m.171306
Assembly01_TRINITY_DN57891_c0_g1::Assembly01_TRINITY_DN57891_c0_g1_i1::g.171376::m.171376
Assembly01_TRINITY_DN57894_c0_g1::Assembly01_TRINITY_DN57894_c0_g1_i1::g.171354::m.171354
Assembly01_TRINITY_DN57933_c0_g1::Assembly01_TRINITY_DN57933_c0_g1_i1::g.148642::m.148642
Assembly01_TRINITY_DN57958_c0_g1::Assembly01_TRINITY_DN57958_c0_g1_i1::g.148581::m.148581
Assembly01_TRINITY_DN58035_c0_g1::Assembly01_TRINITY_DN58035_c0_g1_i1::g.34155::m.34155
Assembly01_TRINITY_DN58042_c0_g1::Assembly01_TRINITY_DN58042_c0_g1_i1::g.34189::m.34189
Assembly01_TRINITY_DN5804_c0_g1::Assembly01_TRINITY_DN5804_c0_g1_i1::g.208454::m.208454
Assembly01_TRINITY_DN58097_c0_g1::Assembly01_TRINITY_DN58097_c0_g1_i1::g.34212::m.34212
Assembly01_TRINITY_DN58138_c0_g1::Assembly01_TRINITY_DN58138_c0_g1_i1::g.166385::m.166385
Assembly01_TRINITY_DN58140_c0_g1::Assembly01_TRINITY_DN58140_c0_g1_i1::g.166394::m.166394
Assembly01_TRINITY_DN58148_c0_g1::Assembly01_TRINITY_DN58148_c0_g1_i1::g.166460::m.166460
Assembly01_TRINITY_DN58151_c0_g1::Assembly01_TRINITY_DN58151_c0_g1_i1::g.166381::m.166381
Assembly01_TRINITY_DN58161_c0_g1::Assembly01_TRINITY_DN58161_c0_g1_i1::g.166442::m.166442
Assembly01_TRINITY_DN58275_c0_g1::Assembly01_TRINITY_DN58275_c0_g1_i1::g.204122::m.204122
Assembly01_TRINITY_DN58320_c0_g1::Assembly01_TRINITY_DN58320_c0_g1_i1::g.214152::m.214152
Assembly01_TRINITY_DN58360_c0_g1::Assembly01_TRINITY_DN58360_c0_g1_i1::g.214243::m.214243
Assembly01_TRINITY_DN58417_c0_g1::Assembly01_TRINITY_DN58417_c0_g1_i1::g.139896::m.139896
Assembly01_TRINITY_DN58484_c0_g1::Assembly01_TRINITY_DN58484_c0_g1_i1::g.139899::m.139899
Assembly01_TRINITY_DN58540_c0_g1::Assembly01_TRINITY_DN58540_c0_g1_i1::g.116859::m.116859
Assembly01_TRINITY_DN58595_c0_g1::Assembly01_TRINITY_DN58595_c0_g1_i1::g.116865::m.116865
Assembly01_TRINITY_DN58618_c0_g1::Assembly01_TRINITY_DN58618_c0_g1_i1::g.27417::m.27417
Assembly01_TRINITY_DN58635_c0_g1::Assembly01_TRINITY_DN58635_c0_g1_i1::g.27389::m.27389
Assembly01_TRINITY_DN58651_c0_g1::Assembly01_TRINITY_DN58651_c0_g1_i1::g.27406::m.27406
Assembly01_TRINITY_DN58654_c0_g1::Assembly01_TRINITY_DN58654_c0_g1_i1::g.27347::m.27347
Assembly01_TRINITY_DN58672_c0_g1::Assembly01_TRINITY_DN58672_c0_g1_i1::g.27341::m.27341
Assembly01_TRINITY_DN58701_c0_g1::Assembly01_TRINITY_DN58701_c0_g1_i1::g.112833::m.112833
Assembly01_TRINITY_DN58724_c0_g1::Assembly01_TRINITY_DN58724_c0_g1_i1::g.112792::m.112792
Assembly01_TRINITY_DN59065_c0_g1::Assembly01_TRINITY_DN59065_c0_g1_i1::g.153788::m.153788
Assembly01_TRINITY_DN59067_c0_g1::Assembly01_TRINITY_DN59067_c0_g1_i1::g.153778::m.153778
Assembly01_TRINITY_DN59079_c0_g1::Assembly01_TRINITY_DN59079_c0_g1_i1::g.153749::m.153749
Assembly01_TRINITY_DN59191_c0_g1::Assembly01_TRINITY_DN59191_c0_g1_i1::g.162930::m.162930
Assembly01_TRINITY_DN59197_c0_g1::Assembly01_TRINITY_DN59197_c0_g1_i1::g.162915::m.162915
Assembly01_TRINITY_DN59203_c0_g1::Assembly01_TRINITY_DN59203_c0_g1_i1::g.58797::m.58797
Assembly01_TRINITY_DN59244_c0_g1::Assembly01_TRINITY_DN59244_c0_g1_i1::g.58813::m.58813
Assembly01_TRINITY_DN59326_c0_g1::Assembly01_TRINITY_DN59326_c0_g1_i1::g.168182::m.168182
Assembly01_TRINITY_DN59388_c0_g1::Assembly01_TRINITY_DN59388_c0_g1_i1::g.168213::m.168213
Assembly01_TRINITY_DN59529_c0_g1::Assembly01_TRINITY_DN59529_c0_g1_i1::g.46344::m.46344
Assembly01_TRINITY_DN59539_c0_g1::Assembly01_TRINITY_DN59539_c0_g1_i1::g.46356::m.46356
Assembly01_TRINITY_DN59598_c0_g1::Assembly01_TRINITY_DN59598_c0_g1_i1::g.46403::m.46403
Assembly01_TRINITY_DN59604_c0_g1::Assembly01_TRINITY_DN59604_c0_g1_i1::g.196813::m.196813
Assembly01_TRINITY_DN59635_c0_g1::Assembly01_TRINITY_DN59635_c0_g1_i1::g.196754::m.196754
Assembly01_TRINITY_DN59759_c0_g1::Assembly01_TRINITY_DN59759_c0_g1_i1::g.183798::m.183798
Assembly01_TRINITY_DN59760_c0_g1::Assembly01_TRINITY_DN59760_c0_g1_i1::g.183736::m.183736
Assembly01_TRINITY_DN59768_c0_g1::Assembly01_TRINITY_DN59768_c0_g1_i1::g.183790::m.183790
Assembly01_TRINITY_DN59793_c0_g1::Assembly01_TRINITY_DN59793_c0_g1_i1::g.183839::m.183839
Assembly01_TRINITY_DN59830_c0_g1::Assembly01_TRINITY_DN59830_c0_g1_i1::g.154943::m.154943
Assembly01_TRINITY_DN59993_c0_g1::Assembly01_TRINITY_DN59993_c0_g1_i1::g.68739::m.68739
Assembly01_TRINITY_DN59_c0_g2::Assembly01_TRINITY_DN59_c0_g2_i1::g.22086::m.22086
Assembly01_TRINITY_DN60015_c0_g1::Assembly01_TRINITY_DN60015_c0_g1_i1::g.47627::m.47627
Assembly01_TRINITY_DN60045_c0_g1::Assembly01_TRINITY_DN60045_c0_g1_i1::g.47604::m.47604
Assembly01_TRINITY_DN60091_c0_g1::Assembly01_TRINITY_DN60091_c0_g1_i1::g.47565::m.47565
Assembly01_TRINITY_DN60258_c0_g1::Assembly01_TRINITY_DN60258_c0_g1_i1::g.208850::m.208850
Assembly01_TRINITY_DN60276_c0_g1::Assembly01_TRINITY_DN60276_c0_g1_i1::g.208813::m.208813
Assembly01_TRINITY_DN60277_c0_g1::Assembly01_TRINITY_DN60277_c0_g1_i1::g.208801::m.208801
Assembly01_TRINITY_DN60298_c0_g1::Assembly01_TRINITY_DN60298_c0_g1_i1::g.208798::m.208798
Assembly01_TRINITY_DN60394_c0_g1::Assembly01_TRINITY_DN60394_c0_g1_i1::g.143448::m.143448
Assembly01_TRINITY_DN60588_c0_g1::Assembly01_TRINITY_DN60588_c0_g1_i1::g.187367::m.187367
Assembly01_TRINITY_DN6058_c0_g1::Assembly01_TRINITY_DN6058_c0_g1_i1::g.164231::m.164231
Assembly01_TRINITY_DN60672_c0_g1::Assembly01_TRINITY_DN60672_c0_g1_i1::g.197057::m.197057
Assembly01_TRINITY_DN60681_c0_g1::Assembly01_TRINITY_DN60681_c0_g1_i1::g.197130::m.197130
Assembly01_TRINITY_DN60704_c0_g1::Assembly01_TRINITY_DN60704_c0_g1_i1::g.61454::m.61454
Assembly01_TRINITY_DN60836_c0_g1::Assembly01_TRINITY_DN60836_c0_g1_i1::g.142508::m.142508
Assembly01_TRINITY_DN60930_c0_g1::Assembly01_TRINITY_DN60930_c0_g1_i1::g.122884::m.122884
Assembly01_TRINITY_DN60949_c0_g1::Assembly01_TRINITY_DN60949_c0_g1_i1::g.122793::m.122793
Assembly01_TRINITY_DN60980_c0_g1::Assembly01_TRINITY_DN60980_c0_g1_i1::g.122694::m.122694
Assembly01_TRINITY_DN60985_c0_g1::Assembly01_TRINITY_DN60985_c0_g1_i1::g.122730::m.122730
Assembly01_TRINITY_DN60994_c0_g1::Assembly01_TRINITY_DN60994_c0_g1_i1::g.122859::m.122859
Assembly01_TRINITY_DN61003_c0_g1::Assembly01_TRINITY_DN61003_c0_g1_i1::g.159101::m.159101
Assembly01_TRINITY_DN61008_c0_g1::Assembly01_TRINITY_DN61008_c0_g1_i1::g.159046::m.159046
Assembly01_TRINITY_DN61034_c0_g1::Assembly01_TRINITY_DN61034_c0_g1_i1::g.159076::m.159076
Assembly01_TRINITY_DN61244_c0_g1::Assembly01_TRINITY_DN61244_c0_g1_i1::g.68218::m.68218
Assembly01_TRINITY_DN61254_c0_g1::Assembly01_TRINITY_DN61254_c0_g1_i1::g.68220::m.68220
Assembly01_TRINITY_DN61347_c0_g1::Assembly01_TRINITY_DN61347_c0_g1_i1::g.181717::m.181717
Assembly01_TRINITY_DN61395_c0_g1::Assembly01_TRINITY_DN61395_c0_g1_i1::g.181698::m.181698
Assembly01_TRINITY_DN61397_c0_g1::Assembly01_TRINITY_DN61397_c0_g1_i1::g.181564::m.181564
Assembly01_TRINITY_DN61417_c0_g1::Assembly01_TRINITY_DN61417_c0_g1_i1::g.56792::m.56792
Assembly01_TRINITY_DN61454_c0_g1::Assembly01_TRINITY_DN61454_c0_g1_i1::g.56873::m.56873
Assembly01_TRINITY_DN61470_c0_g1::Assembly01_TRINITY_DN61470_c0_g1_i1::g.56862::m.56862
Assembly01_TRINITY_DN61497_c0_g1::Assembly01_TRINITY_DN61497_c0_g1_i1::g.56903::m.56903
Assembly01_TRINITY_DN61500_c0_g1::Assembly01_TRINITY_DN61500_c0_g1_i1::g.17910::m.17910
Assembly01_TRINITY_DN61600_c0_g1::Assembly01_TRINITY_DN61600_c0_g1_i1::g.120378::m.120378
Assembly01_TRINITY_DN61618_c0_g1::Assembly01_TRINITY_DN61618_c0_g1_i1::g.120385::m.120385
Assembly01_TRINITY_DN61739_c0_g1::Assembly01_TRINITY_DN61739_c0_g1_i1::g.18689::m.18689
Assembly01_TRINITY_DN61743_c0_g1::Assembly01_TRINITY_DN61743_c0_g1_i1::g.18586::m.18586
Assembly01_TRINITY_DN61948_c0_g1::Assembly01_TRINITY_DN61948_c0_g1_i1::g.178536::m.178536
Assembly01_TRINITY_DN61962_c0_g1::Assembly01_TRINITY_DN61962_c0_g1_i1::g.178609::m.178609
Assembly01_TRINITY_DN61996_c0_g1::Assembly01_TRINITY_DN61996_c0_g1_i1::g.178628::m.178628
Assembly01_TRINITY_DN62164_c0_g1::Assembly01_TRINITY_DN62164_c0_g1_i1::g.182762::m.182762
Assembly01_TRINITY_DN6218_c0_g1::Assembly01_TRINITY_DN6218_c0_g1_i1::g.118260::m.118260
Assembly01_TRINITY_DN62214_c0_g1::Assembly01_TRINITY_DN62214_c0_g1_i1::g.198::m.198
Assembly01_TRINITY_DN62323_c0_g1::Assembly01_TRINITY_DN62323_c0_g1_i1::g.5772::m.5772
Assembly01_TRINITY_DN62355_c0_g1::Assembly01_TRINITY_DN62355_c0_g1_i1::g.5832::m.5832
Assembly01_TRINITY_DN62410_c0_g1::Assembly01_TRINITY_DN62410_c0_g1_i1::g.151261::m.151261
Assembly01_TRINITY_DN62450_c0_g1::Assembly01_TRINITY_DN62450_c0_g1_i1::g.151203::m.151203
Assembly01_TRINITY_DN62493_c0_g1::Assembly01_TRINITY_DN62493_c0_g1_i1::g.151300::m.151300
Assembly01_TRINITY_DN62518_c0_g1::Assembly01_TRINITY_DN62518_c0_g1_i1::g.169025::m.169025
Assembly01_TRINITY_DN62653_c0_g1::Assembly01_TRINITY_DN62653_c0_g1_i1::g.2787::m.2787
Assembly01_TRINITY_DN62660_c0_g1::Assembly01_TRINITY_DN62660_c0_g1_i1::g.2839::m.2839
Assembly01_TRINITY_DN62670_c0_g1::Assembly01_TRINITY_DN62670_c0_g1_i1::g.2809::m.2809
Assembly01_TRINITY_DN62753_c0_g1::Assembly01_TRINITY_DN62753_c0_g1_i1::g.75699::m.75699
Assembly01_TRINITY_DN62871_c0_g1::Assembly01_TRINITY_DN62871_c0_g1_i1::g.14856::m.14856
Assembly01_TRINITY_DN62899_c0_g1::Assembly01_TRINITY_DN62899_c0_g1_i1::g.14819::m.14819
Assembly01_TRINITY_DN62944_c0_g1::Assembly01_TRINITY_DN62944_c0_g1_i1::g.40074::m.40074
Assembly01_TRINITY_DN62969_c0_g1::Assembly01_TRINITY_DN62969_c0_g1_i1::g.40099::m.40099
Assembly01_TRINITY_DN63041_c0_g1::Assembly01_TRINITY_DN63041_c0_g1_i1::g.151318::m.151318
Assembly01_TRINITY_DN63049_c0_g1::Assembly01_TRINITY_DN63049_c0_g1_i1::g.151335::m.151335
Assembly01_TRINITY_DN63077_c0_g1::Assembly01_TRINITY_DN63077_c0_g1_i1::g.151332::m.151332
Assembly01_TRINITY_DN63228_c0_g1::Assembly01_TRINITY_DN63228_c0_g1_i1::g.68400::m.68400
Assembly01_TRINITY_DN63261_c0_g1::Assembly01_TRINITY_DN63261_c0_g1_i1::g.68398::m.68398
Assembly01_TRINITY_DN63356_c0_g1::Assembly01_TRINITY_DN63356_c0_g1_i1::g.52259::m.52259
Assembly01_TRINITY_DN63371_c0_g1::Assembly01_TRINITY_DN63371_c0_g1_i1::g.52296::m.52296
Assembly01_TRINITY_DN633_c0_g1::Assembly01_TRINITY_DN633_c0_g1_i1::g.283::m.283
Assembly01_TRINITY_DN633_c1_g1::Assembly01_TRINITY_DN633_c1_g1_i1::g.284::m.284
Assembly01_TRINITY_DN6350_c0_g1::Assembly01_TRINITY_DN6350_c0_g1_i1::g.162009::m.162009
Assembly01_TRINITY_DN63531_c0_g1::Assembly01_TRINITY_DN63531_c0_g1_i1::g.112421::m.112421
Assembly01_TRINITY_DN63536_c0_g1::Assembly01_TRINITY_DN63536_c0_g1_i1::g.112471::m.112471
Assembly01_TRINITY_DN6354_c0_g2::Assembly01_TRINITY_DN6354_c0_g2_i1::g.161875::m.161875
Assembly01_TRINITY_DN63629_c0_g1::Assembly01_TRINITY_DN63629_c0_g1_i1::g.14986::m.14986
Assembly01_TRINITY_DN63659_c0_g1::Assembly01_TRINITY_DN63659_c0_g1_i1::g.14971::m.14971
Assembly01_TRINITY_DN63747_c0_g1::Assembly01_TRINITY_DN63747_c0_g1_i1::g.168544::m.168544
Assembly01_TRINITY_DN63784_c0_g1::Assembly01_TRINITY_DN63784_c0_g1_i1::g.168549::m.168549
Assembly01_TRINITY_DN63888_c0_g1::Assembly01_TRINITY_DN63888_c0_g1_i1::g.69920::m.69920
Assembly01_TRINITY_DN63935_c0_g1::Assembly01_TRINITY_DN63935_c0_g1_i1::g.61644::m.61644
Assembly01_TRINITY_DN63965_c0_g1::Assembly01_TRINITY_DN63965_c0_g1_i1::g.61649::m.61649
Assembly01_TRINITY_DN63985_c0_g1::Assembly01_TRINITY_DN63985_c0_g1_i1::g.61663::m.61663
Assembly01_TRINITY_DN64011_c0_g1::Assembly01_TRINITY_DN64011_c0_g1_i1::g.216062::m.216062
Assembly01_TRINITY_DN64033_c0_g1::Assembly01_TRINITY_DN64033_c0_g1_i1::g.216120::m.216120
Assembly01_TRINITY_DN64069_c0_g1::Assembly01_TRINITY_DN64069_c0_g1_i1::g.216143::m.216143
Assembly01_TRINITY_DN64079_c0_g1::Assembly01_TRINITY_DN64079_c0_g1_i1::g.216059::m.216059
Assembly01_TRINITY_DN64248_c0_g1::Assembly01_TRINITY_DN64248_c0_g1_i1::g.216497::m.216497
Assembly01_TRINITY_DN64275_c0_g1::Assembly01_TRINITY_DN64275_c0_g1_i1::g.216392::m.216392
Assembly01_TRINITY_DN64418_c0_g1::Assembly01_TRINITY_DN64418_c0_g1_i1::g.79764::m.79764
Assembly01_TRINITY_DN64428_c0_g1::Assembly01_TRINITY_DN64428_c0_g1_i1::g.79767::m.79767
Assembly01_TRINITY_DN64436_c0_g1::Assembly01_TRINITY_DN64436_c0_g1_i1::g.79693::m.79693
Assembly01_TRINITY_DN64468_c0_g1::Assembly01_TRINITY_DN64468_c0_g1_i1::g.79696::m.79696
Assembly01_TRINITY_DN64524_c0_g1::Assembly01_TRINITY_DN64524_c0_g1_i1::g.119917::m.119917
Assembly01_TRINITY_DN64582_c0_g1::Assembly01_TRINITY_DN64582_c0_g1_i1::g.119977::m.119977
Assembly01_TRINITY_DN64690_c0_g1::Assembly01_TRINITY_DN64690_c0_g1_i1::g.100354::m.100354
Assembly01_TRINITY_DN64711_c0_g1::Assembly01_TRINITY_DN64711_c0_g1_i1::g.96393::m.96393
Assembly01_TRINITY_DN64797_c0_g1::Assembly01_TRINITY_DN64797_c0_g1_i1::g.96375::m.96375
Assembly01_TRINITY_DN64809_c0_g1::Assembly01_TRINITY_DN64809_c0_g1_i1::g.59449::m.59449
Assembly01_TRINITY_DN64815_c0_g1::Assembly01_TRINITY_DN64815_c0_g1_i1::g.59371::m.59371
Assembly01_TRINITY_DN64822_c0_g1::Assembly01_TRINITY_DN64822_c0_g1_i1::g.59447::m.59447
Assembly01_TRINITY_DN64853_c0_g1::Assembly01_TRINITY_DN64853_c0_g1_i1::g.59445::m.59445
Assembly01_TRINITY_DN64915_c0_g1::Assembly01_TRINITY_DN64915_c0_g1_i1::g.33943::m.33943
Assembly01_TRINITY_DN64950_c0_g1::Assembly01_TRINITY_DN64950_c0_g1_i1::g.33930::m.33930
Assembly01_TRINITY_DN6505_c0_g1::Assembly01_TRINITY_DN6505_c0_g1_i1::g.150948::m.150948
Assembly01_TRINITY_DN65063_c0_g1::Assembly01_TRINITY_DN65063_c0_g1_i1::g.122634::m.122634
Assembly01_TRINITY_DN6511_c0_g1::Assembly01_TRINITY_DN6511_c0_g1_i1::g.150920::m.150920
Assembly01_TRINITY_DN65126_c0_g1::Assembly01_TRINITY_DN65126_c0_g1_i1::g.179155::m.179155
Assembly01_TRINITY_DN65215_c0_g1::Assembly01_TRINITY_DN65215_c0_g1_i1::g.151183::m.151183
Assembly01_TRINITY_DN65306_c0_g1::Assembly01_TRINITY_DN65306_c0_g1_i1::g.219060::m.219060
Assembly01_TRINITY_DN65358_c0_g1::Assembly01_TRINITY_DN65358_c0_g1_i1::g.219009::m.219009
Assembly01_TRINITY_DN65551_c0_g1::Assembly01_TRINITY_DN65551_c0_g1_i1::g.104001::m.104001
Assembly01_TRINITY_DN65610_c0_g1::Assembly01_TRINITY_DN65610_c0_g1_i1::g.18315::m.18315
Assembly01_TRINITY_DN65676_c0_g1::Assembly01_TRINITY_DN65676_c0_g1_i1::g.18405::m.18405
Assembly01_TRINITY_DN65677_c0_g1::Assembly01_TRINITY_DN65677_c0_g1_i1::g.18287::m.18287
Assembly01_TRINITY_DN65699_c0_g1::Assembly01_TRINITY_DN65699_c0_g1_i1::g.18312::m.18312
Assembly01_TRINITY_DN65712_c0_g1::Assembly01_TRINITY_DN65712_c0_g1_i1::g.83711::m.83711
Assembly01_TRINITY_DN65718_c0_g1::Assembly01_TRINITY_DN65718_c0_g1_i1::g.83737::m.83737
Assembly01_TRINITY_DN65784_c0_g1::Assembly01_TRINITY_DN65784_c0_g1_i1::g.83804::m.83804
Assembly01_TRINITY_DN65814_c0_g1::Assembly01_TRINITY_DN65814_c0_g1_i1::g.152276::m.152276
Assembly01_TRINITY_DN65849_c0_g1::Assembly01_TRINITY_DN65849_c0_g1_i1::g.152242::m.152242
Assembly01_TRINITY_DN65872_c0_g1::Assembly01_TRINITY_DN65872_c0_g1_i1::g.152453::m.152453
Assembly01_TRINITY_DN65922_c0_g1::Assembly01_TRINITY_DN65922_c0_g1_i1::g.96514::m.96514
Assembly01_TRINITY_DN65950_c0_g1::Assembly01_TRINITY_DN65950_c0_g1_i1::g.96567::m.96567
Assembly01_TRINITY_DN66019_c0_g1::Assembly01_TRINITY_DN66019_c0_g1_i1::g.40365::m.40365
Assembly01_TRINITY_DN66063_c0_g1::Assembly01_TRINITY_DN66063_c0_g1_i1::g.40377::m.40377
Assembly01_TRINITY_DN66093_c0_g1::Assembly01_TRINITY_DN66093_c0_g1_i1::g.40372::m.40372
Assembly01_TRINITY_DN66230_c0_g1::Assembly01_TRINITY_DN66230_c0_g1_i1::g.103444::m.103444
Assembly01_TRINITY_DN6629_c0_g1::Assembly01_TRINITY_DN6629_c0_g1_i1::g.140014::m.140014
Assembly01_TRINITY_DN66304_c0_g1::Assembly01_TRINITY_DN66304_c0_g1_i1::g.47693::m.47693
Assembly01_TRINITY_DN66429_c0_g1::Assembly01_TRINITY_DN66429_c0_g1_i1::g.107939::m.107939
Assembly01_TRINITY_DN66453_c0_g1::Assembly01_TRINITY_DN66453_c0_g1_i1::g.107978::m.107978
Assembly01_TRINITY_DN66514_c0_g1::Assembly01_TRINITY_DN66514_c0_g1_i1::g.197386::m.197386
Assembly01_TRINITY_DN66610_c0_g1::Assembly01_TRINITY_DN66610_c0_g1_i1::g.111724::m.111724
Assembly01_TRINITY_DN66741_c0_g1::Assembly01_TRINITY_DN66741_c0_g1_i1::g.85616::m.85616
Assembly01_TRINITY_DN66791_c0_g1::Assembly01_TRINITY_DN66791_c0_g1_i1::g.85687::m.85687
Assembly01_TRINITY_DN66852_c0_g1::Assembly01_TRINITY_DN66852_c0_g1_i1::g.150150::m.150150
Assembly01_TRINITY_DN66910_c0_g1::Assembly01_TRINITY_DN66910_c0_g1_i1::g.19090::m.19090
Assembly01_TRINITY_DN66954_c0_g1::Assembly01_TRINITY_DN66954_c0_g1_i1::g.19158::m.19158
Assembly01_TRINITY_DN67156_c0_g1::Assembly01_TRINITY_DN67156_c0_g1_i1::g.3971::m.3971
Assembly01_TRINITY_DN67217_c0_g1::Assembly01_TRINITY_DN67217_c0_g1_i1::g.111533::m.111533
Assembly01_TRINITY_DN67270_c0_g1::Assembly01_TRINITY_DN67270_c0_g1_i1::g.111581::m.111581
Assembly01_TRINITY_DN67271_c0_g1::Assembly01_TRINITY_DN67271_c0_g1_i1::g.111530::m.111530
Assembly01_TRINITY_DN67306_c0_g1::Assembly01_TRINITY_DN67306_c0_g1_i1::g.115329::m.115329
Assembly01_TRINITY_DN6735_c0_g1::Assembly01_TRINITY_DN6735_c0_g1_i1::g.206466::m.206466
Assembly01_TRINITY_DN67382_c0_g1::Assembly01_TRINITY_DN67382_c0_g1_i1::g.115320::m.115320
Assembly01_TRINITY_DN67394_c0_g1::Assembly01_TRINITY_DN67394_c0_g1_i1::g.115322::m.115322
Assembly01_TRINITY_DN67465_c0_g1::Assembly01_TRINITY_DN67465_c0_g1_i1::g.163784::m.163784
Assembly01_TRINITY_DN67508_c0_g1::Assembly01_TRINITY_DN67508_c0_g1_i1::g.188278::m.188278
Assembly01_TRINITY_DN6754_c0_g1::Assembly01_TRINITY_DN6754_c0_g1_i1::g.206521::m.206521
Assembly01_TRINITY_DN67578_c0_g1::Assembly01_TRINITY_DN67578_c0_g1_i1::g.188340::m.188340
Assembly01_TRINITY_DN67590_c0_g1::Assembly01_TRINITY_DN67590_c0_g1_i1::g.188256::m.188256
Assembly01_TRINITY_DN67628_c0_g1::Assembly01_TRINITY_DN67628_c0_g1_i1::g.159273::m.159273
Assembly01_TRINITY_DN67683_c0_g1::Assembly01_TRINITY_DN67683_c0_g1_i1::g.159304::m.159304
Assembly01_TRINITY_DN676_c0_g1::Assembly01_TRINITY_DN676_c0_g1_i1::g.305::m.305
Assembly01_TRINITY_DN67742_c0_g1::Assembly01_TRINITY_DN67742_c0_g1_i1::g.168420::m.168420
Assembly01_TRINITY_DN67762_c0_g1::Assembly01_TRINITY_DN67762_c0_g1_i1::g.168440::m.168440
Assembly01_TRINITY_DN67846_c0_g1::Assembly01_TRINITY_DN67846_c0_g1_i1::g.60754::m.60754
Assembly01_TRINITY_DN67885_c0_g1::Assembly01_TRINITY_DN67885_c0_g1_i1::g.60710::m.60710
Assembly01_TRINITY_DN68035_c0_g1::Assembly01_TRINITY_DN68035_c0_g1_i1::g.146399::m.146399
Assembly01_TRINITY_DN68049_c0_g1::Assembly01_TRINITY_DN68049_c0_g1_i1::g.146501::m.146501
Assembly01_TRINITY_DN68079_c0_g1::Assembly01_TRINITY_DN68079_c0_g1_i1::g.146418::m.146418
Assembly01_TRINITY_DN68094_c0_g1::Assembly01_TRINITY_DN68094_c0_g1_i1::g.146425::m.146425
Assembly01_TRINITY_DN68098_c0_g1::Assembly01_TRINITY_DN68098_c0_g1_i1::g.146489::m.146489
Assembly01_TRINITY_DN68113_c0_g1::Assembly01_TRINITY_DN68113_c0_g1_i1::g.189225::m.189225
Assembly01_TRINITY_DN68135_c0_g1::Assembly01_TRINITY_DN68135_c0_g1_i1::g.189273::m.189273
Assembly01_TRINITY_DN6826_c0_g1::Assembly01_TRINITY_DN6826_c0_g1_i1::g.111941::m.111941
Assembly01_TRINITY_DN68404_c0_g1::Assembly01_TRINITY_DN68404_c0_g1_i1::g.22025::m.22025
Assembly01_TRINITY_DN68422_c0_g1::Assembly01_TRINITY_DN68422_c0_g1_i1::g.21969::m.21969
Assembly01_TRINITY_DN68644_c0_g1::Assembly01_TRINITY_DN68644_c0_g1_i1::g.15225::m.15225
Assembly01_TRINITY_DN68679_c0_g1::Assembly01_TRINITY_DN68679_c0_g1_i1::g.15281::m.15281
Assembly01_TRINITY_DN68688_c0_g1::Assembly01_TRINITY_DN68688_c0_g1_i1::g.15291::m.15291
Assembly01_TRINITY_DN68693_c0_g1::Assembly01_TRINITY_DN68693_c0_g1_i1::g.15247::m.15247
Assembly01_TRINITY_DN68706_c0_g1::Assembly01_TRINITY_DN68706_c0_g1_i1::g.188194::m.188194
Assembly01_TRINITY_DN68890_c0_g1::Assembly01_TRINITY_DN68890_c0_g1_i1::g.172204::m.172204
Assembly01_TRINITY_DN6890_c0_g1::Assembly01_TRINITY_DN6890_c0_g1_i1::g.111923::m.111923
Assembly01_TRINITY_DN68928_c0_g1::Assembly01_TRINITY_DN68928_c0_g1_i1::g.213387::m.213387
Assembly01_TRINITY_DN68972_c0_g1::Assembly01_TRINITY_DN68972_c0_g1_i1::g.213312::m.213312
Assembly01_TRINITY_DN68985_c0_g1::Assembly01_TRINITY_DN68985_c0_g1_i1::g.213324::m.213324
Assembly01_TRINITY_DN69004_c0_g1::Assembly01_TRINITY_DN69004_c0_g1_i1::g.219929::m.219929
Assembly01_TRINITY_DN69153_c0_g1::Assembly01_TRINITY_DN69153_c0_g1_i1::g.79849::m.79849
Assembly01_TRINITY_DN69245_c0_g1::Assembly01_TRINITY_DN69245_c0_g1_i1::g.220105::m.220105
Assembly01_TRINITY_DN69269_c0_g1::Assembly01_TRINITY_DN69269_c0_g1_i1::g.220102::m.220102
Assembly01_TRINITY_DN69284_c0_g1::Assembly01_TRINITY_DN69284_c0_g1_i1::g.220069::m.220069
Assembly01_TRINITY_DN69383_c0_g1::Assembly01_TRINITY_DN69383_c0_g1_i1::g.165505::m.165505
Assembly01_TRINITY_DN69506_c0_g1::Assembly01_TRINITY_DN69506_c0_g1_i1::g.155681::m.155681
Assembly01_TRINITY_DN69516_c0_g1::Assembly01_TRINITY_DN69516_c0_g1_i1::g.155623::m.155623
Assembly01_TRINITY_DN69521_c0_g1::Assembly01_TRINITY_DN69521_c0_g1_i1::g.155690::m.155690
Assembly01_TRINITY_DN69573_c0_g1::Assembly01_TRINITY_DN69573_c0_g1_i1::g.155660::m.155660
Assembly01_TRINITY_DN69650_c0_g1::Assembly01_TRINITY_DN69650_c0_g1_i1::g.211059::m.211059
Assembly01_TRINITY_DN69698_c0_g1::Assembly01_TRINITY_DN69698_c0_g1_i1::g.211077::m.211077
Assembly01_TRINITY_DN69701_c0_g1::Assembly01_TRINITY_DN69701_c0_g1_i1::g.59624::m.59624
Assembly01_TRINITY_DN69703_c0_g1::Assembly01_TRINITY_DN69703_c0_g1_i1::g.59617::m.59617
Assembly01_TRINITY_DN6973_c0_g2::Assembly01_TRINITY_DN6973_c0_g2_i1::g.167779::m.167779
Assembly01_TRINITY_DN69747_c0_g1::Assembly01_TRINITY_DN69747_c0_g1_i1::g.59587::m.59587
Assembly01_TRINITY_DN69876_c0_g1::Assembly01_TRINITY_DN69876_c0_g1_i1::g.121750::m.121750
Assembly01_TRINITY_DN69935_c0_g1::Assembly01_TRINITY_DN69935_c0_g1_i1::g.85407::m.85407
Assembly01_TRINITY_DN6994_c0_g1::Assembly01_TRINITY_DN6994_c0_g1_i1::g.167803::m.167803
Assembly01_TRINITY_DN70082_c0_g1::Assembly01_TRINITY_DN70082_c0_g1_i1::g.61592::m.61592
Assembly01_TRINITY_DN70105_c0_g1::Assembly01_TRINITY_DN70105_c0_g1_i1::g.109807::m.109807
Assembly01_TRINITY_DN70113_c0_g1::Assembly01_TRINITY_DN70113_c0_g1_i1::g.109775::m.109775
Assembly01_TRINITY_DN70137_c0_g1::Assembly01_TRINITY_DN70137_c0_g1_i1::g.109805::m.109805
Assembly01_TRINITY_DN70_c0_g1::Assembly01_TRINITY_DN70_c0_g1_i1::g.22088::m.22088
Assembly01_TRINITY_DN714_c0_g1::Assembly01_TRINITY_DN714_c0_g1_i1::g.45087::m.45087
Assembly01_TRINITY_DN7152_c0_g1::Assembly01_TRINITY_DN7152_c0_g1_i1::g.135308::m.135308
Assembly01_TRINITY_DN7221_c0_g1::Assembly01_TRINITY_DN7221_c0_g1_i1::g.79380::m.79380
Assembly01_TRINITY_DN7289_c0_g1::Assembly01_TRINITY_DN7289_c0_g1_i1::g.79362::m.79362
Assembly01_TRINITY_DN7551_c0_g1::Assembly01_TRINITY_DN7551_c0_g1_i1::g.117822::m.117822
Assembly01_TRINITY_DN7565_c0_g1::Assembly01_TRINITY_DN7565_c0_g1_i1::g.117871::m.117871
Assembly01_TRINITY_DN7577_c0_g1::Assembly01_TRINITY_DN7577_c0_g1_i1::g.117770::m.117770
Assembly01_TRINITY_DN7634_c0_g1::Assembly01_TRINITY_DN7634_c0_g1_i1::g.21144::m.21144
Assembly01_TRINITY_DN7757_c0_g2::Assembly01_TRINITY_DN7757_c0_g2_i1::g.28979::m.28979
Assembly01_TRINITY_DN7763_c0_g2::Assembly01_TRINITY_DN7763_c0_g2_i1::g.29126::m.29126
Assembly01_TRINITY_DN7816_c0_g1::Assembly01_TRINITY_DN7816_c0_g1_i1::g.139129::m.139129
Assembly01_TRINITY_DN7875_c0_g1::Assembly01_TRINITY_DN7875_c0_g1_i1::g.139132::m.139132
Assembly01_TRINITY_DN7885_c0_g1::Assembly01_TRINITY_DN7885_c0_g1_i1::g.139104::m.139104
Assembly01_TRINITY_DN8015_c0_g1::Assembly01_TRINITY_DN8015_c0_g1_i1::g.147602::m.147602
Assembly01_TRINITY_DN8149_c0_g1::Assembly01_TRINITY_DN8149_c0_g1_i1::g.175732::m.175732
Assembly01_TRINITY_DN8188_c0_g1::Assembly01_TRINITY_DN8188_c0_g1_i1::g.175718::m.175718
Assembly01_TRINITY_DN8301_c0_g1::Assembly01_TRINITY_DN8301_c0_g1_i1::g.107833::m.107833
Assembly01_TRINITY_DN8353_c0_g1::Assembly01_TRINITY_DN8353_c0_g1_i1::g.107777::m.107777
Assembly01_TRINITY_DN8442_c1_g1::Assembly01_TRINITY_DN8442_c1_g1_i1::g.2506::m.2506
Assembly01_TRINITY_DN8672_c0_g1::Assembly01_TRINITY_DN8672_c0_g1_i1::g.150733::m.150733
Assembly01_TRINITY_DN8798_c0_g1::Assembly01_TRINITY_DN8798_c0_g1_i1::g.120887::m.120887
Assembly01_TRINITY_DN8999_c0_g1::Assembly01_TRINITY_DN8999_c0_g1_i1::g.179024::m.179024
Assembly01_TRINITY_DN9004_c0_g1::Assembly01_TRINITY_DN9004_c0_g1_i1::g.162553::m.162553
Assembly01_TRINITY_DN9070_c0_g1::Assembly01_TRINITY_DN9070_c0_g1_i1::g.162475::m.162475
Assembly01_TRINITY_DN9146_c0_g1::Assembly01_TRINITY_DN9146_c0_g1_i1::g.89113::m.89113
Assembly01_TRINITY_DN9184_c0_g1::Assembly01_TRINITY_DN9184_c0_g1_i1::g.89014::m.89014
Assembly01_TRINITY_DN9186_c0_g1::Assembly01_TRINITY_DN9186_c0_g1_i1::g.89022::m.89022
Assembly01_TRINITY_DN927_c0_g1::Assembly01_TRINITY_DN927_c0_g1_i1::g.210941::m.210941
Assembly01_TRINITY_DN9280_c0_g1::Assembly01_TRINITY_DN9280_c0_g1_i1::g.79618::m.79618
Assembly01_TRINITY_DN9351_c0_g1::Assembly01_TRINITY_DN9351_c0_g1_i1::g.157746::m.157746
Assembly01_TRINITY_DN9369_c0_g1::Assembly01_TRINITY_DN9369_c0_g1_i1::g.157710::m.157710
Assembly01_TRINITY_DN9393_c0_g1::Assembly01_TRINITY_DN9393_c0_g1_i1::g.157760::m.157760
Assembly01_TRINITY_DN9557_c0_g1::Assembly01_TRINITY_DN9557_c0_g1_i1::g.212887::m.212887
Assembly01_TRINITY_DN963_c1_g1::Assembly01_TRINITY_DN963_c1_g1_i1::g.210819::m.210819
Assembly01_TRINITY_DN9650_c0_g1::Assembly01_TRINITY_DN9650_c0_g1_i1::g.158537::m.158537
Assembly01_TRINITY_DN9752_c0_g2::Assembly01_TRINITY_DN9752_c0_g2_i1::g.177795::m.177795
Assembly01_TRINITY_DN9861_c0_g1::Assembly01_TRINITY_DN9861_c0_g1_i1::g.205599::m.205599
Assembly01_TRINITY_DN9871_c1_g1::Assembly01_TRINITY_DN9871_c1_g1_i1::g.205363::m.205363
Assembly01_TRINITY_DN9929_c0_g1::Assembly01_TRINITY_DN9929_c0_g1_i1::g.172785::m.172785
Assembly01_TRINITY_DN9941_c0_g1::Assembly01_TRINITY_DN9941_c0_g1_i1::g.172799::m.172799
Assembly02_TRINITY_DN10889_c0_g1::Assembly02_TRINITY_DN10889_c0_g1_i1::g.272791::m.272791
Assembly02_TRINITY_DN1089_c0_g1::Assembly02_TRINITY_DN1089_c0_g1_i1::g.247851::m.247851
Assembly02_TRINITY_DN11292_c0_g2::Assembly02_TRINITY_DN11292_c0_g2_i1::g.266264::m.266264
Assembly02_TRINITY_DN1142_c0_g2::Assembly02_TRINITY_DN1142_c0_g2_i1::g.269803::m.269803
Assembly02_TRINITY_DN11674_c0_g1::Assembly02_TRINITY_DN11674_c0_g1_i1::g.296633::m.296633
Assembly02_TRINITY_DN11865_c0_g1::Assembly02_TRINITY_DN11865_c0_g1_i1::g.266456::m.266456
Assembly02_TRINITY_DN11936_c0_g2::Assembly02_TRINITY_DN11936_c0_g2_i1::g.307846::m.307846
Assembly02_TRINITY_DN12129_c0_g1::Assembly02_TRINITY_DN12129_c0_g1_i1::g.254579::m.254579
Assembly02_TRINITY_DN12149_c0_g1::Assembly02_TRINITY_DN12149_c0_g1_i1::g.254597::m.254597
Assembly02_TRINITY_DN12285_c0_g1::Assembly02_TRINITY_DN12285_c0_g1_i1::g.302950::m.302950
Assembly02_TRINITY_DN13162_c0_g1::Assembly02_TRINITY_DN13162_c0_g1_i1::g.258118::m.258118
Assembly02_TRINITY_DN13860_c0_g1::Assembly02_TRINITY_DN13860_c0_g1_i1::g.329912::m.329912
Assembly02_TRINITY_DN13975_c0_g1::Assembly02_TRINITY_DN13975_c0_g1_i1::g.248406::m.248406
Assembly02_TRINITY_DN14219_c0_g1::Assembly02_TRINITY_DN14219_c0_g1_i1::g.315129::m.315129
Assembly02_TRINITY_DN14491_c0_g1::Assembly02_TRINITY_DN14491_c0_g1_i1::g.308492::m.308492
Assembly02_TRINITY_DN14718_c0_g1::Assembly02_TRINITY_DN14718_c0_g1_i1::g.223671::m.223671
Assembly02_TRINITY_DN14894_c0_g1::Assembly02_TRINITY_DN14894_c0_g1_i1::g.302337::m.302337
Assembly02_TRINITY_DN15070_c0_g1::Assembly02_TRINITY_DN15070_c0_g1_i1::g.263041::m.263041
Assembly02_TRINITY_DN15246_c0_g1::Assembly02_TRINITY_DN15246_c0_g1_i1::g.301492::m.301492
Assembly02_TRINITY_DN15819_c0_g1::Assembly02_TRINITY_DN15819_c0_g1_i1::g.257642::m.257642
Assembly02_TRINITY_DN15830_c0_g1::Assembly02_TRINITY_DN15830_c0_g1_i1::g.257623::m.257623
Assembly02_TRINITY_DN15864_c0_g1::Assembly02_TRINITY_DN15864_c0_g1_i1::g.257645::m.257645
Assembly02_TRINITY_DN15961_c0_g1::Assembly02_TRINITY_DN15961_c0_g1_i1::g.301403::m.301403
Assembly02_TRINITY_DN16408_c0_g1::Assembly02_TRINITY_DN16408_c0_g1_i1::g.260692::m.260692
Assembly02_TRINITY_DN16776_c0_g1::Assembly02_TRINITY_DN16776_c0_g1_i1::g.301068::m.301068
Assembly02_TRINITY_DN17206_c0_g1::Assembly02_TRINITY_DN17206_c0_g1_i1::g.265429::m.265429
Assembly02_TRINITY_DN17558_c0_g1::Assembly02_TRINITY_DN17558_c0_g1_i1::g.278590::m.278590
Assembly02_TRINITY_DN17663_c0_g1::Assembly02_TRINITY_DN17663_c0_g1_i1::g.292810::m.292810
Assembly02_TRINITY_DN17883_c0_g1::Assembly02_TRINITY_DN17883_c0_g1_i1::g.304686::m.304686
Assembly02_TRINITY_DN18011_c0_g1::Assembly02_TRINITY_DN18011_c0_g1_i1::g.282223::m.282223
Assembly02_TRINITY_DN18033_c0_g1::Assembly02_TRINITY_DN18033_c0_g1_i1::g.282245::m.282245
Assembly02_TRINITY_DN18053_c0_g1::Assembly02_TRINITY_DN18053_c0_g1_i1::g.282217::m.282217
Assembly02_TRINITY_DN18205_c0_g1::Assembly02_TRINITY_DN18205_c0_g1_i1::g.248387::m.248387
Assembly02_TRINITY_DN18359_c0_g1::Assembly02_TRINITY_DN18359_c0_g1_i1::g.265977::m.265977
Assembly02_TRINITY_DN18566_c0_g1::Assembly02_TRINITY_DN18566_c0_g1_i1::g.235734::m.235734
Assembly02_TRINITY_DN18866_c0_g1::Assembly02_TRINITY_DN18866_c0_g1_i1::g.274506::m.274506
Assembly02_TRINITY_DN19443_c0_g1::Assembly02_TRINITY_DN19443_c0_g1_i1::g.256221::m.256221
Assembly02_TRINITY_DN19754_c0_g1::Assembly02_TRINITY_DN19754_c0_g1_i1::g.290629::m.290629
Assembly02_TRINITY_DN1985_c0_g1::Assembly02_TRINITY_DN1985_c0_g1_i1::g.331317::m.331317
Assembly02_TRINITY_DN20053_c1_g1::Assembly02_TRINITY_DN20053_c1_g1_i1::g.254241::m.254241
Assembly02_TRINITY_DN20089_c0_g1::Assembly02_TRINITY_DN20089_c0_g1_i1::g.254226::m.254226
Assembly02_TRINITY_DN20091_c0_g1::Assembly02_TRINITY_DN20091_c0_g1_i1::g.254221::m.254221
Assembly02_TRINITY_DN20254_c0_g2::Assembly02_TRINITY_DN20254_c0_g2_i1::g.302017::m.302017
Assembly02_TRINITY_DN20716_c0_g1::Assembly02_TRINITY_DN20716_c0_g1_i1::g.267774::m.267774
Assembly02_TRINITY_DN21154_c0_g1::Assembly02_TRINITY_DN21154_c0_g1_i1::g.317375::m.317375
Assembly02_TRINITY_DN21362_c0_g1::Assembly02_TRINITY_DN21362_c0_g1_i1::g.245191::m.245191
Assembly02_TRINITY_DN21407_c0_g1::Assembly02_TRINITY_DN21407_c0_g1_i1::g.230707::m.230707
Assembly02_TRINITY_DN21441_c0_g1::Assembly02_TRINITY_DN21441_c0_g1_i1::g.230739::m.230739
Assembly02_TRINITY_DN21444_c0_g1::Assembly02_TRINITY_DN21444_c0_g1_i1::g.230750::m.230750
Assembly02_TRINITY_DN21456_c0_g1::Assembly02_TRINITY_DN21456_c0_g1_i1::g.230736::m.230736
Assembly02_TRINITY_DN21488_c0_g1::Assembly02_TRINITY_DN21488_c0_g1_i1::g.230700::m.230700
Assembly02_TRINITY_DN21516_c0_g1::Assembly02_TRINITY_DN21516_c0_g1_i1::g.266069::m.266069
Assembly02_TRINITY_DN21600_c0_g1::Assembly02_TRINITY_DN21600_c0_g1_i1::g.274039::m.274039
Assembly02_TRINITY_DN21657_c0_g1::Assembly02_TRINITY_DN21657_c0_g1_i1::g.274012::m.274012
Assembly02_TRINITY_DN21668_c0_g1::Assembly02_TRINITY_DN21668_c0_g1_i1::g.274010::m.274010
Assembly02_TRINITY_DN21821_c0_g1::Assembly02_TRINITY_DN21821_c0_g1_i1::g.292859::m.292859
Assembly02_TRINITY_DN21916_c0_g1::Assembly02_TRINITY_DN21916_c0_g1_i1::g.290181::m.290181
Assembly02_TRINITY_DN22054_c0_g1::Assembly02_TRINITY_DN22054_c0_g1_i1::g.306411::m.306411
Assembly02_TRINITY_DN22137_c0_g1::Assembly02_TRINITY_DN22137_c0_g1_i1::g.266728::m.266728
Assembly02_TRINITY_DN22186_c0_g1::Assembly02_TRINITY_DN22186_c0_g1_i1::g.266705::m.266705
Assembly02_TRINITY_DN22212_c0_g1::Assembly02_TRINITY_DN22212_c0_g1_i1::g.247861::m.247861
Assembly02_TRINITY_DN22269_c0_g2::Assembly02_TRINITY_DN22269_c0_g2_i1::g.247863::m.247863
Assembly02_TRINITY_DN22512_c0_g1::Assembly02_TRINITY_DN22512_c0_g1_i1::g.266117::m.266117
Assembly02_TRINITY_DN22634_c0_g1::Assembly02_TRINITY_DN22634_c0_g1_i1::g.313248::m.313248
Assembly02_TRINITY_DN22733_c0_g1::Assembly02_TRINITY_DN22733_c0_g1_i1::g.238831::m.238831
Assembly02_TRINITY_DN22875_c0_g1::Assembly02_TRINITY_DN22875_c0_g1_i1::g.237943::m.237943
Assembly02_TRINITY_DN22935_c0_g1::Assembly02_TRINITY_DN22935_c0_g1_i2::g.329818::m.329818
Assembly02_TRINITY_DN23260_c0_g1::Assembly02_TRINITY_DN23260_c0_g1_i1::g.274276::m.274276
Assembly02_TRINITY_DN23260_c0_g1::Assembly02_TRINITY_DN23260_c0_g1_i2::g.274277::m.274277
Assembly02_TRINITY_DN23417_c0_g1::Assembly02_TRINITY_DN23417_c0_g1_i1::g.227323::m.227323
Assembly02_TRINITY_DN23517_c0_g1::Assembly02_TRINITY_DN23517_c0_g1_i1::g.269792::m.269792
Assembly02_TRINITY_DN23666_c0_g1::Assembly02_TRINITY_DN23666_c0_g1_i1::g.248095::m.248095
Assembly02_TRINITY_DN24045_c1_g1::Assembly02_TRINITY_DN24045_c1_g1_i1::g.327174::m.327174
Assembly02_TRINITY_DN2419_c0_g1::Assembly02_TRINITY_DN2419_c0_g1_i1::g.317275::m.317275
Assembly02_TRINITY_DN24217_c0_g1::Assembly02_TRINITY_DN24217_c0_g1_i1::g.307945::m.307945
Assembly02_TRINITY_DN24222_c0_g1::Assembly02_TRINITY_DN24222_c0_g1_i1::g.307913::m.307913
Assembly02_TRINITY_DN24448_c0_g1::Assembly02_TRINITY_DN24448_c0_g1_i1::g.248504::m.248504
Assembly02_TRINITY_DN24527_c0_g1::Assembly02_TRINITY_DN24527_c0_g1_i1::g.256559::m.256559
Assembly02_TRINITY_DN24578_c0_g1::Assembly02_TRINITY_DN24578_c0_g1_i1::g.256580::m.256580
Assembly02_TRINITY_DN24586_c0_g1::Assembly02_TRINITY_DN24586_c0_g1_i1::g.256560::m.256560
Assembly02_TRINITY_DN24594_c0_g1::Assembly02_TRINITY_DN24594_c0_g1_i1::g.256536::m.256536
Assembly02_TRINITY_DN24765_c0_g1::Assembly02_TRINITY_DN24765_c0_g1_i1::g.237994::m.237994
Assembly02_TRINITY_DN25250_c0_g1::Assembly02_TRINITY_DN25250_c0_g1_i1::g.233457::m.233457
Assembly02_TRINITY_DN25354_c0_g1::Assembly02_TRINITY_DN25354_c0_g1_i1::g.320036::m.320036
Assembly02_TRINITY_DN25376_c0_g1::Assembly02_TRINITY_DN25376_c0_g1_i1::g.320045::m.320045
Assembly02_TRINITY_DN25548_c1_g1::Assembly02_TRINITY_DN25548_c1_g1_i1::g.310540::m.310540
Assembly02_TRINITY_DN26045_c0_g2::Assembly02_TRINITY_DN26045_c0_g2_i1::g.257506::m.257506
Assembly02_TRINITY_DN26119_c0_g1::Assembly02_TRINITY_DN26119_c0_g1_i1::g.234368::m.234368
Assembly02_TRINITY_DN26168_c0_g1::Assembly02_TRINITY_DN26168_c0_g1_i1::g.234358::m.234358
Assembly02_TRINITY_DN2650_c0_g1::Assembly02_TRINITY_DN2650_c0_g1_i1::g.313589::m.313589
Assembly02_TRINITY_DN26540_c0_g1::Assembly02_TRINITY_DN26540_c0_g1_i1::g.253993::m.253993
Assembly02_TRINITY_DN26676_c0_g1::Assembly02_TRINITY_DN26676_c0_g1_i1::g.326344::m.326344
Assembly02_TRINITY_DN26728_c0_g1::Assembly02_TRINITY_DN26728_c0_g1_i1::g.296282::m.296282
Assembly02_TRINITY_DN26765_c0_g1::Assembly02_TRINITY_DN26765_c0_g1_i1::g.296356::m.296356
Assembly02_TRINITY_DN26984_c0_g1::Assembly02_TRINITY_DN26984_c0_g1_i1::g.310459::m.310459
Assembly02_TRINITY_DN27347_c0_g1::Assembly02_TRINITY_DN27347_c0_g1_i1::g.267896::m.267896
Assembly02_TRINITY_DN27869_c0_g2::Assembly02_TRINITY_DN27869_c0_g2_i1::g.282173::m.282173
Assembly02_TRINITY_DN27896_c0_g2::Assembly02_TRINITY_DN27896_c0_g2_i1::g.282107::m.282107
Assembly02_TRINITY_DN28124_c0_g1::Assembly02_TRINITY_DN28124_c0_g1_i1::g.289192::m.289192
Assembly02_TRINITY_DN28132_c0_g1::Assembly02_TRINITY_DN28132_c0_g1_i1::g.289227::m.289227
Assembly02_TRINITY_DN28165_c0_g1::Assembly02_TRINITY_DN28165_c0_g1_i2::g.289333::m.289333
Assembly02_TRINITY_DN28506_c0_g2::Assembly02_TRINITY_DN28506_c0_g2_i1::g.247760::m.247760
Assembly02_TRINITY_DN2859_c0_g1::Assembly02_TRINITY_DN2859_c0_g1_i1::g.230805::m.230805
Assembly02_TRINITY_DN28684_c0_g1::Assembly02_TRINITY_DN28684_c0_g1_i1::g.314912::m.314912
Assembly02_TRINITY_DN28696_c0_g1::Assembly02_TRINITY_DN28696_c0_g1_i5::g.315018::m.315018
Assembly02_TRINITY_DN28703_c1_g1::Assembly02_TRINITY_DN28703_c1_g1_i1::g.241401::m.241401
Assembly02_TRINITY_DN28807_c0_g1::Assembly02_TRINITY_DN28807_c0_g1_i1::g.327373::m.327373
Assembly02_TRINITY_DN28900_c0_g1::Assembly02_TRINITY_DN28900_c0_g1_i1::g.260405::m.260405
Assembly02_TRINITY_DN28999_c0_g1::Assembly02_TRINITY_DN28999_c0_g1_i2::g.260371::m.260371
Assembly02_TRINITY_DN29074_c0_g1::Assembly02_TRINITY_DN29074_c0_g1_i1::g.235547::m.235547
Assembly02_TRINITY_DN29119_c1_g1::Assembly02_TRINITY_DN29119_c1_g1_i1::g.307999::m.307999
Assembly02_TRINITY_DN29204_c0_g1::Assembly02_TRINITY_DN29204_c0_g1_i2::g.276883::m.276883
Assembly02_TRINITY_DN29799_c0_g1::Assembly02_TRINITY_DN29799_c0_g1_i1::g.274251::m.274251
Assembly02_TRINITY_DN30113_c0_g1::Assembly02_TRINITY_DN30113_c0_g1_i1::g.326977::m.326977
Assembly02_TRINITY_DN30399_c0_g1::Assembly02_TRINITY_DN30399_c0_g1_i1::g.289980::m.289980
Assembly02_TRINITY_DN30426_c0_g1::Assembly02_TRINITY_DN30426_c0_g1_i1::g.224168::m.224168
Assembly02_TRINITY_DN30524_c0_g1::Assembly02_TRINITY_DN30524_c0_g1_i1::g.315289::m.315289
Assembly02_TRINITY_DN30693_c0_g2::Assembly02_TRINITY_DN30693_c0_g2_i1::g.300676::m.300676
Assembly02_TRINITY_DN30806_c0_g2::Assembly02_TRINITY_DN30806_c0_g2_i1::g.233968::m.233968
Assembly02_TRINITY_DN30821_c0_g1::Assembly02_TRINITY_DN30821_c0_g1_i1::g.233904::m.233904
Assembly02_TRINITY_DN30966_c0_g1::Assembly02_TRINITY_DN30966_c0_g1_i1::g.332161::m.332161
Assembly02_TRINITY_DN30968_c0_g1::Assembly02_TRINITY_DN30968_c0_g1_i2::g.332215::m.332215
Assembly02_TRINITY_DN30984_c1_g2::Assembly02_TRINITY_DN30984_c1_g2_i1::g.332177::m.332177
Assembly02_TRINITY_DN31187_c1_g1::Assembly02_TRINITY_DN31187_c1_g1_i1::g.331520::m.331520
Assembly02_TRINITY_DN31227_c0_g1::Assembly02_TRINITY_DN31227_c0_g1_i1::g.251746::m.251746
Assembly02_TRINITY_DN31381_c0_g1::Assembly02_TRINITY_DN31381_c0_g1_i1::g.308195::m.308195
Assembly02_TRINITY_DN31581_c0_g1::Assembly02_TRINITY_DN31581_c0_g1_i1::g.327092::m.327092
Assembly02_TRINITY_DN31734_c0_g1::Assembly02_TRINITY_DN31734_c0_g1_i1::g.224560::m.224560
Assembly02_TRINITY_DN31736_c0_g2::Assembly02_TRINITY_DN31736_c0_g2_i1::g.224525::m.224525
Assembly02_TRINITY_DN31880_c1_g2::Assembly02_TRINITY_DN31880_c1_g2_i1::g.302166::m.302166
Assembly02_TRINITY_DN32034_c0_g2::Assembly02_TRINITY_DN32034_c0_g2_i1::g.269089::m.269089
Assembly02_TRINITY_DN32093_c0_g1::Assembly02_TRINITY_DN32093_c0_g1_i1::g.269152::m.269152
Assembly02_TRINITY_DN32453_c0_g1::Assembly02_TRINITY_DN32453_c0_g1_i1::g.288928::m.288928
Assembly02_TRINITY_DN32939_c0_g1::Assembly02_TRINITY_DN32939_c0_g1_i1::g.241795::m.241795
Assembly02_TRINITY_DN33003_c0_g1::Assembly02_TRINITY_DN33003_c0_g1_i1::g.284564::m.284564
Assembly02_TRINITY_DN33265_c0_g3::Assembly02_TRINITY_DN33265_c0_g3_i1::g.299954::m.299954
Assembly02_TRINITY_DN33314_c2_g1::Assembly02_TRINITY_DN33314_c2_g1_i1::g.332434::m.332434
Assembly02_TRINITY_DN33396_c0_g1::Assembly02_TRINITY_DN33396_c0_g1_i1::g.332310::m.332310
Assembly02_TRINITY_DN33397_c0_g1::Assembly02_TRINITY_DN33397_c0_g1_i1::g.332500::m.332500
Assembly02_TRINITY_DN33400_c0_g2::Assembly02_TRINITY_DN33400_c0_g2_i1::g.262005::m.262005
Assembly02_TRINITY_DN33430_c0_g1::Assembly02_TRINITY_DN33430_c0_g1_i1::g.262140::m.262140
Assembly02_TRINITY_DN33430_c0_g3::Assembly02_TRINITY_DN33430_c0_g3_i1::g.262152::m.262152
Assembly02_TRINITY_DN3355_c0_g1::Assembly02_TRINITY_DN3355_c0_g1_i1::g.254726::m.254726
Assembly02_TRINITY_DN33633_c0_g1::Assembly02_TRINITY_DN33633_c0_g1_i1::g.296487::m.296487
Assembly02_TRINITY_DN33645_c0_g4::Assembly02_TRINITY_DN33645_c0_g4_i1::g.296445::m.296445
Assembly02_TRINITY_DN33711_c0_g1::Assembly02_TRINITY_DN33711_c0_g1_i1::g.301338::m.301338
Assembly02_TRINITY_DN33736_c0_g1::Assembly02_TRINITY_DN33736_c0_g1_i1::g.301313::m.301313
Assembly02_TRINITY_DN33839_c0_g2::Assembly02_TRINITY_DN33839_c0_g2_i1::g.297799::m.297799
Assembly02_TRINITY_DN34071_c0_g1::Assembly02_TRINITY_DN34071_c0_g1_i1::g.261846::m.261846
Assembly02_TRINITY_DN34170_c0_g1::Assembly02_TRINITY_DN34170_c0_g1_i1::g.302922::m.302922
Assembly02_TRINITY_DN34195_c0_g1::Assembly02_TRINITY_DN34195_c0_g1_i1::g.302750::m.302750
Assembly02_TRINITY_DN34222_c0_g1::Assembly02_TRINITY_DN34222_c0_g1_i2::g.296898::m.296898
Assembly02_TRINITY_DN34308_c0_g1::Assembly02_TRINITY_DN34308_c0_g1_i3::g.304548::m.304548
Assembly02_TRINITY_DN34970_c0_g1::Assembly02_TRINITY_DN34970_c0_g1_i1::g.274582::m.274582
Assembly02_TRINITY_DN35103_c1_g1::Assembly02_TRINITY_DN35103_c1_g1_i1::g.255959::m.255959
Assembly02_TRINITY_DN35254_c0_g1::Assembly02_TRINITY_DN35254_c0_g1_i1::g.327698::m.327698
Assembly02_TRINITY_DN35334_c0_g2::Assembly02_TRINITY_DN35334_c0_g2_i1::g.238587::m.238587
Assembly02_TRINITY_DN35503_c0_g1::Assembly02_TRINITY_DN35503_c0_g1_i1::g.322376::m.322376
Assembly02_TRINITY_DN35718_c0_g1::Assembly02_TRINITY_DN35718_c0_g1_i2::g.325918::m.325918
Assembly02_TRINITY_DN357_c0_g1::Assembly02_TRINITY_DN357_c0_g1_i1::g.289377::m.289377
Assembly02_TRINITY_DN36046_c1_g3::Assembly02_TRINITY_DN36046_c1_g3_i1::g.329597::m.329597
Assembly02_TRINITY_DN36208_c0_g1::Assembly02_TRINITY_DN36208_c0_g1_i1::g.248641::m.248641
Assembly02_TRINITY_DN36460_c0_g2::Assembly02_TRINITY_DN36460_c0_g2_i1::g.235991::m.235991
Assembly02_TRINITY_DN3651_c0_g1::Assembly02_TRINITY_DN3651_c0_g1_i1::g.334895::m.334895
Assembly02_TRINITY_DN36521_c0_g3::Assembly02_TRINITY_DN36521_c0_g3_i1::g.326614::m.326614
Assembly02_TRINITY_DN36548_c2_g1::Assembly02_TRINITY_DN36548_c2_g1_i2::g.326635::m.326635
Assembly02_TRINITY_DN36595_c0_g1::Assembly02_TRINITY_DN36595_c0_g1_i1::g.326470::m.326470
Assembly02_TRINITY_DN3704_c0_g1::Assembly02_TRINITY_DN3704_c0_g1_i1::g.254140::m.254140
Assembly02_TRINITY_DN37101_c2_g1::Assembly02_TRINITY_DN37101_c2_g1_i2::g.251843::m.251843
Assembly02_TRINITY_DN37208_c1_g4::Assembly02_TRINITY_DN37208_c1_g4_i6::g.265515::m.265515
Assembly02_TRINITY_DN37218_c0_g1::Assembly02_TRINITY_DN37218_c0_g1_i1::g.265659::m.265659
Assembly02_TRINITY_DN37231_c0_g1::Assembly02_TRINITY_DN37231_c0_g1_i2::g.265603::m.265603
Assembly02_TRINITY_DN37291_c0_g1::Assembly02_TRINITY_DN37291_c0_g1_i10::g.265482::m.265482
Assembly02_TRINITY_DN37319_c1_g1::Assembly02_TRINITY_DN37319_c1_g1_i2::g.291767::m.291767
Assembly02_TRINITY_DN37335_c0_g1::Assembly02_TRINITY_DN37335_c0_g1_i2::g.291433::m.291433
Assembly02_TRINITY_DN37535_c0_g1::Assembly02_TRINITY_DN37535_c0_g1_i1::g.223278::m.223278
Assembly02_TRINITY_DN37590_c0_g1::Assembly02_TRINITY_DN37590_c0_g1_i1::g.223324::m.223324
Assembly02_TRINITY_DN37829_c0_g1::Assembly02_TRINITY_DN37829_c0_g1_i3::g.272587::m.272587
Assembly02_TRINITY_DN37952_c1_g3::Assembly02_TRINITY_DN37952_c1_g3_i2::g.304080::m.304080
Assembly02_TRINITY_DN38271_c0_g1::Assembly02_TRINITY_DN38271_c0_g1_i1::g.272875::m.272875
Assembly02_TRINITY_DN38344_c1_g1::Assembly02_TRINITY_DN38344_c1_g1_i1::g.234017::m.234017
Assembly02_TRINITY_DN38425_c0_g2::Assembly02_TRINITY_DN38425_c0_g2_i2::g.317951::m.317951
Assembly02_TRINITY_DN38427_c1_g1::Assembly02_TRINITY_DN38427_c1_g1_i1::g.317916::m.317916
Assembly02_TRINITY_DN38554_c0_g2::Assembly02_TRINITY_DN38554_c0_g2_i1::g.282854::m.282854
Assembly02_TRINITY_DN38952_c2_g2::Assembly02_TRINITY_DN38952_c2_g2_i2::g.279926::m.279926
Assembly02_TRINITY_DN39018_c0_g2::Assembly02_TRINITY_DN39018_c0_g2_i1::g.267489::m.267489
Assembly02_TRINITY_DN39203_c0_g1::Assembly02_TRINITY_DN39203_c0_g1_i2::g.315591::m.315591
Assembly02_TRINITY_DN39259_c1_g2::Assembly02_TRINITY_DN39259_c1_g2_i1::g.315841::m.315841
Assembly02_TRINITY_DN39375_c0_g1::Assembly02_TRINITY_DN39375_c0_g1_i2::g.268751::m.268751
Assembly02_TRINITY_DN39440_c2_g1::Assembly02_TRINITY_DN39440_c2_g1_i1::g.230924::m.230924
Assembly02_TRINITY_DN39550_c1_g1::Assembly02_TRINITY_DN39550_c1_g1_i1::g.292781::m.292781
Assembly02_TRINITY_DN39556_c0_g1::Assembly02_TRINITY_DN39556_c0_g1_i2::g.292737::m.292737
Assembly02_TRINITY_DN39615_c1_g3::Assembly02_TRINITY_DN39615_c1_g3_i1::g.311681::m.311681
Assembly02_TRINITY_DN39750_c0_g1::Assembly02_TRINITY_DN39750_c0_g1_i1::g.331031::m.331031
Assembly02_TRINITY_DN39800_c1_g2::Assembly02_TRINITY_DN39800_c1_g2_i1::g.321468::m.321468
Assembly02_TRINITY_DN39855_c1_g1::Assembly02_TRINITY_DN39855_c1_g1_i1::g.321335::m.321335
Assembly02_TRINITY_DN39860_c1_g1::Assembly02_TRINITY_DN39860_c1_g1_i1::g.321305::m.321305
Assembly02_TRINITY_DN39922_c2_g1::Assembly02_TRINITY_DN39922_c2_g1_i5::g.279184::m.279184
Assembly02_TRINITY_DN40099_c0_g1::Assembly02_TRINITY_DN40099_c0_g1_i4::g.262921::m.262921
Assembly02_TRINITY_DN40139_c0_g1::Assembly02_TRINITY_DN40139_c0_g1_i4::g.278125::m.278125
Assembly02_TRINITY_DN40148_c5_g1::Assembly02_TRINITY_DN40148_c5_g1_i1::g.278086::m.278086
Assembly02_TRINITY_DN40164_c0_g1::Assembly02_TRINITY_DN40164_c0_g1_i3::g.278385::m.278385
Assembly02_TRINITY_DN40191_c0_g1::Assembly02_TRINITY_DN40191_c0_g1_i1::g.278564::m.278564
Assembly02_TRINITY_DN40313_c5_g1::Assembly02_TRINITY_DN40313_c5_g1_i1::g.321144::m.321144
Assembly02_TRINITY_DN40434_c5_g2::Assembly02_TRINITY_DN40434_c5_g2_i1::g.234843::m.234843
Assembly02_TRINITY_DN40474_c0_g1::Assembly02_TRINITY_DN40474_c0_g1_i1::g.234970::m.234970
Assembly02_TRINITY_DN40475_c1_g1::Assembly02_TRINITY_DN40475_c1_g1_i2::g.235409::m.235409
Assembly02_TRINITY_DN40488_c0_g1::Assembly02_TRINITY_DN40488_c0_g1_i1::g.234944::m.234944
Assembly02_TRINITY_DN40489_c0_g3::Assembly02_TRINITY_DN40489_c0_g3_i1::g.234844::m.234844
Assembly02_TRINITY_DN40537_c1_g1::Assembly02_TRINITY_DN40537_c1_g1_i2::g.222650::m.222650
Assembly02_TRINITY_DN40538_c1_g1::Assembly02_TRINITY_DN40538_c1_g1_i3::g.222994::m.222994
Assembly02_TRINITY_DN40539_c0_g4::Assembly02_TRINITY_DN40539_c0_g4_i3::g.222355::m.222355
Assembly02_TRINITY_DN40560_c0_g1::Assembly02_TRINITY_DN40560_c0_g1_i2::g.222712::m.222712
Assembly02_TRINITY_DN40579_c0_g2::Assembly02_TRINITY_DN40579_c0_g2_i1::g.222885::m.222885
Assembly02_TRINITY_DN40658_c0_g1::Assembly02_TRINITY_DN40658_c0_g1_i1::g.260795::m.260795
Assembly02_TRINITY_DN40716_c3_g1::Assembly02_TRINITY_DN40716_c3_g1_i6::g.225619::m.225619
Assembly02_TRINITY_DN40734_c0_g3::Assembly02_TRINITY_DN40734_c0_g3_i1::g.226641::m.226641
Assembly02_TRINITY_DN40734_c0_g5::Assembly02_TRINITY_DN40734_c0_g5_i1::g.226645::m.226645
Assembly02_TRINITY_DN40740_c4_g1::Assembly02_TRINITY_DN40740_c4_g1_i1::g.226069::m.226069
Assembly02_TRINITY_DN40788_c3_g1::Assembly02_TRINITY_DN40788_c3_g1_i1::g.225665::m.225665
Assembly02_TRINITY_DN40790_c5_g2::Assembly02_TRINITY_DN40790_c5_g2_i1::g.226472::m.226472
Assembly02_TRINITY_DN40796_c5_g1::Assembly02_TRINITY_DN40796_c5_g1_i2::g.225567::m.225567
Assembly02_TRINITY_DN40841_c0_g2::Assembly02_TRINITY_DN40841_c0_g2_i1::g.308595::m.308595
Assembly02_TRINITY_DN40865_c0_g1::Assembly02_TRINITY_DN40865_c0_g1_i3::g.308991::m.308991
Assembly02_TRINITY_DN40872_c0_g1::Assembly02_TRINITY_DN40872_c0_g1_i1::g.308750::m.308750
Assembly02_TRINITY_DN40905_c2_g2::Assembly02_TRINITY_DN40905_c2_g2_i7::g.314137::m.314137
Assembly02_TRINITY_DN40905_c2_g3::Assembly02_TRINITY_DN40905_c2_g3_i1::g.314128::m.314128
Assembly02_TRINITY_DN40993_c8_g2::Assembly02_TRINITY_DN40993_c8_g2_i3::g.314264::m.314264
Assembly02_TRINITY_DN40993_c8_g2::Assembly02_TRINITY_DN40993_c8_g2_i4::g.314266::m.314266
Assembly02_TRINITY_DN40999_c1_g1::Assembly02_TRINITY_DN40999_c1_g1_i1::g.313928::m.313928
Assembly02_TRINITY_DN41036_c0_g1::Assembly02_TRINITY_DN41036_c0_g1_i1::g.305661::m.305661
Assembly02_TRINITY_DN41089_c0_g1::Assembly02_TRINITY_DN41089_c0_g1_i1::g.305594::m.305594
Assembly02_TRINITY_DN41107_c6_g1::Assembly02_TRINITY_DN41107_c6_g1_i6::g.253167::m.253167
Assembly02_TRINITY_DN41111_c1_g1::Assembly02_TRINITY_DN41111_c1_g1_i2::g.253216::m.253216
Assembly02_TRINITY_DN41114_c0_g1::Assembly02_TRINITY_DN41114_c0_g1_i2::g.252673::m.252673
Assembly02_TRINITY_DN41122_c2_g1::Assembly02_TRINITY_DN41122_c2_g1_i1::g.253254::m.253254
Assembly02_TRINITY_DN41148_c0_g3::Assembly02_TRINITY_DN41148_c0_g3_i1::g.253094::m.253094
Assembly02_TRINITY_DN41155_c2_g1::Assembly02_TRINITY_DN41155_c2_g1_i1::g.252864::m.252864
Assembly02_TRINITY_DN41167_c2_g4::Assembly02_TRINITY_DN41167_c2_g4_i2::g.253330::m.253330
Assembly02_TRINITY_DN41168_c3_g2::Assembly02_TRINITY_DN41168_c3_g2_i1::g.252668::m.252668
Assembly02_TRINITY_DN41181_c1_g4::Assembly02_TRINITY_DN41181_c1_g4_i4::g.253366::m.253366
Assembly02_TRINITY_DN41181_c1_g5::Assembly02_TRINITY_DN41181_c1_g5_i3::g.253379::m.253379
Assembly02_TRINITY_DN41267_c1_g1::Assembly02_TRINITY_DN41267_c1_g1_i2::g.237719::m.237719
Assembly02_TRINITY_DN41269_c3_g5::Assembly02_TRINITY_DN41269_c3_g5_i1::g.237441::m.237441
Assembly02_TRINITY_DN41321_c1_g1::Assembly02_TRINITY_DN41321_c1_g1_i1::g.323820::m.323820
Assembly02_TRINITY_DN41324_c0_g1::Assembly02_TRINITY_DN41324_c0_g1_i5::g.324835::m.324835
Assembly02_TRINITY_DN41327_c4_g1::Assembly02_TRINITY_DN41327_c4_g1_i14::g.324588::m.324588
Assembly02_TRINITY_DN41329_c0_g1::Assembly02_TRINITY_DN41329_c0_g1_i1::g.323257::m.323257
Assembly02_TRINITY_DN41330_c3_g3::Assembly02_TRINITY_DN41330_c3_g3_i1::g.323656::m.323656
Assembly02_TRINITY_DN41331_c7_g3::Assembly02_TRINITY_DN41331_c7_g3_i1::g.323888::m.323888
Assembly02_TRINITY_DN41354_c5_g2::Assembly02_TRINITY_DN41354_c5_g2_i1::g.322625::m.322625
Assembly02_TRINITY_DN41363_c7_g2::Assembly02_TRINITY_DN41363_c7_g2_i1::g.322895::m.322895
Assembly02_TRINITY_DN41390_c0_g1::Assembly02_TRINITY_DN41390_c0_g1_i1::g.323042::m.323042
Assembly02_TRINITY_DN41404_c3_g1::Assembly02_TRINITY_DN41404_c3_g1_i5::g.230125::m.230125
Assembly02_TRINITY_DN41411_c0_g1::Assembly02_TRINITY_DN41411_c0_g1_i1::g.228932::m.228932
Assembly02_TRINITY_DN41421_c0_g1::Assembly02_TRINITY_DN41421_c0_g1_i2::g.229541::m.229541
Assembly02_TRINITY_DN41428_c0_g1::Assembly02_TRINITY_DN41428_c0_g1_i1::g.228952::m.228952
Assembly02_TRINITY_DN41436_c1_g2::Assembly02_TRINITY_DN41436_c1_g2_i2::g.229896::m.229896
Assembly02_TRINITY_DN41481_c1_g1::Assembly02_TRINITY_DN41481_c1_g1_i3::g.228572::m.228572
Assembly02_TRINITY_DN41497_c7_g1::Assembly02_TRINITY_DN41497_c7_g1_i1::g.229190::m.229190
Assembly02_TRINITY_DN41547_c1_g1::Assembly02_TRINITY_DN41547_c1_g1_i2::g.270826::m.270826
Assembly02_TRINITY_DN41547_c1_g1::Assembly02_TRINITY_DN41547_c1_g1_i6::g.270832::m.270832
Assembly02_TRINITY_DN41566_c6_g1::Assembly02_TRINITY_DN41566_c6_g1_i1::g.271350::m.271350
Assembly02_TRINITY_DN41566_c6_g2::Assembly02_TRINITY_DN41566_c6_g2_i1::g.271353::m.271353
Assembly02_TRINITY_DN41575_c1_g1::Assembly02_TRINITY_DN41575_c1_g1_i1::g.270391::m.270391
Assembly02_TRINITY_DN41585_c0_g1::Assembly02_TRINITY_DN41585_c0_g1_i2::g.271423::m.271423
Assembly02_TRINITY_DN41587_c0_g2::Assembly02_TRINITY_DN41587_c0_g2_i1::g.270326::m.270326
Assembly02_TRINITY_DN41589_c9_g3::Assembly02_TRINITY_DN41589_c9_g3_i1::g.271733::m.271733
Assembly02_TRINITY_DN41592_c4_g1::Assembly02_TRINITY_DN41592_c4_g1_i2::g.271648::m.271648
Assembly02_TRINITY_DN41594_c0_g2::Assembly02_TRINITY_DN41594_c0_g2_i3::g.270666::m.270666
Assembly02_TRINITY_DN41596_c3_g1::Assembly02_TRINITY_DN41596_c3_g1_i3::g.271603::m.271603
Assembly02_TRINITY_DN41602_c1_g1::Assembly02_TRINITY_DN41602_c1_g1_i1::g.246763::m.246763
Assembly02_TRINITY_DN41615_c6_g1::Assembly02_TRINITY_DN41615_c6_g1_i1::g.245449::m.245449
Assembly02_TRINITY_DN41648_c3_g5::Assembly02_TRINITY_DN41648_c3_g5_i1::g.246196::m.246196
Assembly02_TRINITY_DN41659_c0_g2::Assembly02_TRINITY_DN41659_c0_g2_i1::g.245957::m.245957
Assembly02_TRINITY_DN41669_c0_g3::Assembly02_TRINITY_DN41669_c0_g3_i2::g.245545::m.245545
Assembly02_TRINITY_DN41680_c4_g1::Assembly02_TRINITY_DN41680_c4_g1_i1::g.247393::m.247393
Assembly02_TRINITY_DN41680_c5_g4::Assembly02_TRINITY_DN41680_c5_g4_i1::g.247405::m.247405
Assembly02_TRINITY_DN41704_c0_g1::Assembly02_TRINITY_DN41704_c0_g1_i1::g.281930::m.281930
Assembly02_TRINITY_DN41707_c1_g3::Assembly02_TRINITY_DN41707_c1_g3_i1::g.280518::m.280518
Assembly02_TRINITY_DN41718_c2_g4::Assembly02_TRINITY_DN41718_c2_g4_i1::g.281558::m.281558
Assembly02_TRINITY_DN41728_c1_g1::Assembly02_TRINITY_DN41728_c1_g1_i3::g.280913::m.280913
Assembly02_TRINITY_DN41740_c0_g1::Assembly02_TRINITY_DN41740_c0_g1_i1::g.281032::m.281032
Assembly02_TRINITY_DN41775_c0_g3::Assembly02_TRINITY_DN41775_c0_g3_i2::g.280603::m.280603
Assembly02_TRINITY_DN41776_c1_g3::Assembly02_TRINITY_DN41776_c1_g3_i1::g.280629::m.280629
Assembly02_TRINITY_DN41780_c1_g1::Assembly02_TRINITY_DN41780_c1_g1_i1::g.281584::m.281584
Assembly02_TRINITY_DN41787_c2_g1::Assembly02_TRINITY_DN41787_c2_g1_i2::g.281649::m.281649
Assembly02_TRINITY_DN41808_c0_g1::Assembly02_TRINITY_DN41808_c0_g1_i1::g.240295::m.240295
Assembly02_TRINITY_DN41812_c0_g1::Assembly02_TRINITY_DN41812_c0_g1_i2::g.240359::m.240359
Assembly02_TRINITY_DN41831_c0_g1::Assembly02_TRINITY_DN41831_c0_g1_i1::g.240726::m.240726
Assembly02_TRINITY_DN41831_c1_g5::Assembly02_TRINITY_DN41831_c1_g5_i1::g.240749::m.240749
Assembly02_TRINITY_DN41838_c0_g1::Assembly02_TRINITY_DN41838_c0_g1_i2::g.241190::m.241190
Assembly02_TRINITY_DN41838_c0_g5::Assembly02_TRINITY_DN41838_c0_g5_i1::g.241202::m.241202
Assembly02_TRINITY_DN41860_c5_g1::Assembly02_TRINITY_DN41860_c5_g1_i4::g.240176::m.240176
Assembly02_TRINITY_DN41861_c3_g2::Assembly02_TRINITY_DN41861_c3_g2_i4::g.240849::m.240849
Assembly02_TRINITY_DN41868_c0_g2::Assembly02_TRINITY_DN41868_c0_g2_i1::g.240331::m.240331
Assembly02_TRINITY_DN41872_c2_g1::Assembly02_TRINITY_DN41872_c2_g1_i1::g.238926::m.238926
Assembly02_TRINITY_DN41881_c9_g1::Assembly02_TRINITY_DN41881_c9_g1_i2::g.239791::m.239791
Assembly02_TRINITY_DN41887_c0_g1::Assembly02_TRINITY_DN41887_c0_g1_i1::g.239457::m.239457
Assembly02_TRINITY_DN41893_c0_g2::Assembly02_TRINITY_DN41893_c0_g2_i4::g.240022::m.240022
Assembly02_TRINITY_DN41893_c0_g2::Assembly02_TRINITY_DN41893_c0_g2_i7::g.240025::m.240025
Assembly02_TRINITY_DN41903_c1_g1::Assembly02_TRINITY_DN41903_c1_g1_i1::g.276519::m.276519
Assembly02_TRINITY_DN41927_c2_g5::Assembly02_TRINITY_DN41927_c2_g5_i1::g.276083::m.276083
Assembly02_TRINITY_DN41943_c3_g1::Assembly02_TRINITY_DN41943_c3_g1_i1::g.275646::m.275646
Assembly02_TRINITY_DN41945_c0_g2::Assembly02_TRINITY_DN41945_c0_g2_i2::g.276402::m.276402
Assembly02_TRINITY_DN41945_c0_g3::Assembly02_TRINITY_DN41945_c0_g3_i2::g.276403::m.276403
Assembly02_TRINITY_DN41945_c0_g4::Assembly02_TRINITY_DN41945_c0_g4_i1::g.276404::m.276404
Assembly02_TRINITY_DN41945_c1_g2::Assembly02_TRINITY_DN41945_c1_g2_i1::g.276408::m.276408
Assembly02_TRINITY_DN41953_c0_g4::Assembly02_TRINITY_DN41953_c0_g4_i1::g.276529::m.276529
Assembly02_TRINITY_DN41990_c1_g1::Assembly02_TRINITY_DN41990_c1_g1_i5::g.276387::m.276387
Assembly02_TRINITY_DN42011_c3_g2::Assembly02_TRINITY_DN42011_c3_g2_i2::g.287293::m.287293
Assembly02_TRINITY_DN42017_c0_g1::Assembly02_TRINITY_DN42017_c0_g1_i5::g.287184::m.287184
Assembly02_TRINITY_DN42033_c1_g2::Assembly02_TRINITY_DN42033_c1_g2_i2::g.286936::m.286936
Assembly02_TRINITY_DN42053_c1_g2::Assembly02_TRINITY_DN42053_c1_g2_i4::g.286526::m.286526
Assembly02_TRINITY_DN42061_c0_g2::Assembly02_TRINITY_DN42061_c0_g2_i1::g.286580::m.286580
Assembly02_TRINITY_DN42065_c0_g1::Assembly02_TRINITY_DN42065_c0_g1_i3::g.288526::m.288526
Assembly02_TRINITY_DN42067_c1_g1::Assembly02_TRINITY_DN42067_c1_g1_i3::g.288542::m.288542
Assembly02_TRINITY_DN42081_c3_g1::Assembly02_TRINITY_DN42081_c3_g1_i1::g.286680::m.286680
Assembly02_TRINITY_DN42081_c3_g1::Assembly02_TRINITY_DN42081_c3_g1_i2::g.286681::m.286681
Assembly02_TRINITY_DN42093_c0_g1::Assembly02_TRINITY_DN42093_c0_g1_i3::g.288438::m.288438
Assembly02_TRINITY_DN42100_c1_g1::Assembly02_TRINITY_DN42100_c1_g1_i1::g.249578::m.249578
Assembly02_TRINITY_DN42109_c2_g1::Assembly02_TRINITY_DN42109_c2_g1_i1::g.251130::m.251130
Assembly02_TRINITY_DN42116_c5_g1::Assembly02_TRINITY_DN42116_c5_g1_i1::g.251005::m.251005
Assembly02_TRINITY_DN42154_c0_g1::Assembly02_TRINITY_DN42154_c0_g1_i12::g.250571::m.250571
Assembly02_TRINITY_DN42171_c0_g1::Assembly02_TRINITY_DN42171_c0_g1_i3::g.250748::m.250748
Assembly02_TRINITY_DN42177_c2_g4::Assembly02_TRINITY_DN42177_c2_g4_i2::g.251089::m.251089
Assembly02_TRINITY_DN42197_c5_g4::Assembly02_TRINITY_DN42197_c5_g4_i1::g.250912::m.250912
Assembly02_TRINITY_DN42199_c1_g3::Assembly02_TRINITY_DN42199_c1_g3_i1::g.250873::m.250873
Assembly02_TRINITY_DN42201_c1_g1::Assembly02_TRINITY_DN42201_c1_g1_i5::g.258737::m.258737
Assembly02_TRINITY_DN42202_c2_g3::Assembly02_TRINITY_DN42202_c2_g3_i1::g.259114::m.259114
Assembly02_TRINITY_DN42222_c4_g1::Assembly02_TRINITY_DN42222_c4_g1_i12::g.259344::m.259344
Assembly02_TRINITY_DN42226_c2_g1::Assembly02_TRINITY_DN42226_c2_g1_i16::g.259938::m.259938
Assembly02_TRINITY_DN42253_c0_g4::Assembly02_TRINITY_DN42253_c0_g4_i1::g.259873::m.259873
Assembly02_TRINITY_DN42254_c4_g5::Assembly02_TRINITY_DN42254_c4_g5_i1::g.258411::m.258411
Assembly02_TRINITY_DN42268_c2_g2::Assembly02_TRINITY_DN42268_c2_g2_i2::g.258759::m.258759
Assembly02_TRINITY_DN42268_c2_g2::Assembly02_TRINITY_DN42268_c2_g2_i6::g.258771::m.258771
Assembly02_TRINITY_DN42292_c0_g1::Assembly02_TRINITY_DN42292_c0_g1_i1::g.258296::m.258296
Assembly02_TRINITY_DN42293_c5_g1::Assembly02_TRINITY_DN42293_c5_g1_i7::g.259889::m.259889
Assembly02_TRINITY_DN42320_c2_g5::Assembly02_TRINITY_DN42320_c2_g5_i1::g.298534::m.298534
Assembly02_TRINITY_DN42322_c2_g1::Assembly02_TRINITY_DN42322_c2_g1_i1::g.298668::m.298668
Assembly02_TRINITY_DN42328_c1_g1::Assembly02_TRINITY_DN42328_c1_g1_i1::g.299021::m.299021
Assembly02_TRINITY_DN42334_c3_g1::Assembly02_TRINITY_DN42334_c3_g1_i1::g.298587::m.298587
Assembly02_TRINITY_DN42343_c1_g1::Assembly02_TRINITY_DN42343_c1_g1_i1::g.298420::m.298420
Assembly02_TRINITY_DN42355_c1_g1::Assembly02_TRINITY_DN42355_c1_g1_i1::g.298381::m.298381
Assembly02_TRINITY_DN42360_c8_g1::Assembly02_TRINITY_DN42360_c8_g1_i2::g.298682::m.298682
Assembly02_TRINITY_DN42365_c7_g1::Assembly02_TRINITY_DN42365_c7_g1_i2::g.299245::m.299245
Assembly02_TRINITY_DN42372_c2_g1::Assembly02_TRINITY_DN42372_c2_g1_i1::g.299158::m.299158
Assembly02_TRINITY_DN42390_c4_g1::Assembly02_TRINITY_DN42390_c4_g1_i1::g.298889::m.298889
Assembly02_TRINITY_DN42390_c4_g1::Assembly02_TRINITY_DN42390_c4_g1_i5::g.298894::m.298894
Assembly02_TRINITY_DN42400_c3_g4::Assembly02_TRINITY_DN42400_c3_g4_i3::g.319788::m.319788
Assembly02_TRINITY_DN42402_c5_g3::Assembly02_TRINITY_DN42402_c5_g3_i1::g.319917::m.319917
Assembly02_TRINITY_DN42405_c0_g1::Assembly02_TRINITY_DN42405_c0_g1_i6::g.319172::m.319172
Assembly02_TRINITY_DN42410_c1_g1::Assembly02_TRINITY_DN42410_c1_g1_i1::g.318467::m.318467
Assembly02_TRINITY_DN42413_c1_g2::Assembly02_TRINITY_DN42413_c1_g2_i1::g.319143::m.319143
Assembly02_TRINITY_DN42421_c4_g12::Assembly02_TRINITY_DN42421_c4_g12_i1::g.318984::m.318984
Assembly02_TRINITY_DN42421_c4_g3::Assembly02_TRINITY_DN42421_c4_g3_i1::g.318976::m.318976
Assembly02_TRINITY_DN42446_c0_g1::Assembly02_TRINITY_DN42446_c0_g1_i1::g.319833::m.319833
Assembly02_TRINITY_DN42466_c4_g2::Assembly02_TRINITY_DN42466_c4_g2_i2::g.319381::m.319381
Assembly02_TRINITY_DN42469_c5_g1::Assembly02_TRINITY_DN42469_c5_g1_i1::g.318865::m.318865
Assembly02_TRINITY_DN42472_c1_g1::Assembly02_TRINITY_DN42472_c1_g1_i2::g.318412::m.318412
Assembly02_TRINITY_DN42488_c1_g1::Assembly02_TRINITY_DN42488_c1_g1_i1::g.319263::m.319263
Assembly02_TRINITY_DN42492_c1_g6::Assembly02_TRINITY_DN42492_c1_g6_i1::g.319637::m.319637
Assembly02_TRINITY_DN42499_c0_g1::Assembly02_TRINITY_DN42499_c0_g1_i1::g.318997::m.318997
Assembly02_TRINITY_DN42528_c1_g4::Assembly02_TRINITY_DN42528_c1_g4_i4::g.329146::m.329146
Assembly02_TRINITY_DN42560_c1_g3::Assembly02_TRINITY_DN42560_c1_g3_i2::g.328061::m.328061
Assembly02_TRINITY_DN42565_c3_g3::Assembly02_TRINITY_DN42565_c3_g3_i3::g.327872::m.327872
Assembly02_TRINITY_DN42574_c1_g1::Assembly02_TRINITY_DN42574_c1_g1_i1::g.329069::m.329069
Assembly02_TRINITY_DN42582_c0_g1::Assembly02_TRINITY_DN42582_c0_g1_i1::g.328354::m.328354
Assembly02_TRINITY_DN42589_c0_g1::Assembly02_TRINITY_DN42589_c0_g1_i1::g.328114::m.328114
Assembly02_TRINITY_DN42591_c4_g11::Assembly02_TRINITY_DN42591_c4_g11_i1::g.328866::m.328866
Assembly02_TRINITY_DN42598_c0_g2::Assembly02_TRINITY_DN42598_c0_g2_i3::g.329200::m.329200
Assembly02_TRINITY_DN42607_c2_g1::Assembly02_TRINITY_DN42607_c2_g1_i3::g.295450::m.295450
Assembly02_TRINITY_DN42608_c11_g1::Assembly02_TRINITY_DN42608_c11_g1_i1::g.295853::m.295853
Assembly02_TRINITY_DN42608_c11_g2::Assembly02_TRINITY_DN42608_c11_g2_i1::g.295855::m.295855
Assembly02_TRINITY_DN42608_c11_g5::Assembly02_TRINITY_DN42608_c11_g5_i1::g.295857::m.295857
Assembly02_TRINITY_DN42654_c2_g1::Assembly02_TRINITY_DN42654_c2_g1_i1::g.295780::m.295780
Assembly02_TRINITY_DN42662_c1_g2::Assembly02_TRINITY_DN42662_c1_g2_i1::g.294965::m.294965
Assembly02_TRINITY_DN42673_c4_g6::Assembly02_TRINITY_DN42673_c4_g6_i3::g.295344::m.295344
Assembly02_TRINITY_DN42695_c2_g5::Assembly02_TRINITY_DN42695_c2_g5_i1::g.294383::m.294383
Assembly02_TRINITY_DN42695_c3_g1::Assembly02_TRINITY_DN42695_c3_g1_i1::g.294384::m.294384
Assembly02_TRINITY_DN42702_c0_g1::Assembly02_TRINITY_DN42702_c0_g1_i1::g.231963::m.231963
Assembly02_TRINITY_DN42709_c0_g4::Assembly02_TRINITY_DN42709_c0_g4_i1::g.233140::m.233140
Assembly02_TRINITY_DN42710_c0_g1::Assembly02_TRINITY_DN42710_c0_g1_i5::g.231502::m.231502
Assembly02_TRINITY_DN42710_c0_g1::Assembly02_TRINITY_DN42710_c0_g1_i6::g.231503::m.231503
Assembly02_TRINITY_DN42713_c3_g5::Assembly02_TRINITY_DN42713_c3_g5_i2::g.231855::m.231855
Assembly02_TRINITY_DN42732_c1_g1::Assembly02_TRINITY_DN42732_c1_g1_i11::g.232727::m.232727
Assembly02_TRINITY_DN42733_c1_g3::Assembly02_TRINITY_DN42733_c1_g3_i1::g.233118::m.233118
Assembly02_TRINITY_DN42752_c0_g2::Assembly02_TRINITY_DN42752_c0_g2_i2::g.232874::m.232874
Assembly02_TRINITY_DN42767_c3_g17::Assembly02_TRINITY_DN42767_c3_g17_i3::g.231555::m.231555
Assembly02_TRINITY_DN42768_c11_g1::Assembly02_TRINITY_DN42768_c11_g1_i1::g.232624::m.232624
Assembly02_TRINITY_DN42776_c6_g1::Assembly02_TRINITY_DN42776_c6_g1_i1::g.232140::m.232140
Assembly02_TRINITY_DN42794_c1_g4::Assembly02_TRINITY_DN42794_c1_g4_i8::g.232804::m.232804
Assembly02_TRINITY_DN42796_c5_g1::Assembly02_TRINITY_DN42796_c5_g1_i1::g.231955::m.231955
Assembly02_TRINITY_DN42802_c0_g2::Assembly02_TRINITY_DN42802_c0_g2_i8::g.265259::m.265259
Assembly02_TRINITY_DN42812_c1_g1::Assembly02_TRINITY_DN42812_c1_g1_i1::g.264736::m.264736
Assembly02_TRINITY_DN42820_c0_g2::Assembly02_TRINITY_DN42820_c0_g2_i4::g.265194::m.265194
Assembly02_TRINITY_DN42826_c1_g1::Assembly02_TRINITY_DN42826_c1_g1_i4::g.265240::m.265240
Assembly02_TRINITY_DN42829_c3_g2::Assembly02_TRINITY_DN42829_c3_g2_i2::g.264048::m.264048
Assembly02_TRINITY_DN42832_c0_g1::Assembly02_TRINITY_DN42832_c0_g1_i12::g.265154::m.265154
Assembly02_TRINITY_DN42856_c0_g4::Assembly02_TRINITY_DN42856_c0_g4_i1::g.264216::m.264216
Assembly02_TRINITY_DN42901_c2_g1::Assembly02_TRINITY_DN42901_c2_g1_i5::g.244565::m.244565
Assembly02_TRINITY_DN42925_c1_g2::Assembly02_TRINITY_DN42925_c1_g2_i3::g.244438::m.244438
Assembly02_TRINITY_DN42944_c6_g1::Assembly02_TRINITY_DN42944_c6_g1_i1::g.244391::m.244391
Assembly02_TRINITY_DN42944_c6_g2::Assembly02_TRINITY_DN42944_c6_g2_i1::g.244393::m.244393
Assembly02_TRINITY_DN42944_c6_g4::Assembly02_TRINITY_DN42944_c6_g4_i1::g.244406::m.244406
Assembly02_TRINITY_DN42955_c2_g3::Assembly02_TRINITY_DN42955_c2_g3_i2::g.242558::m.242558
Assembly02_TRINITY_DN42956_c0_g2::Assembly02_TRINITY_DN42956_c0_g2_i1::g.244115::m.244115
Assembly02_TRINITY_DN42974_c2_g1::Assembly02_TRINITY_DN42974_c2_g1_i1::g.242589::m.242589
Assembly02_TRINITY_DN42975_c1_g1::Assembly02_TRINITY_DN42975_c1_g1_i2::g.242961::m.242961
Assembly02_TRINITY_DN42989_c0_g2::Assembly02_TRINITY_DN42989_c0_g2_i1::g.242897::m.242897
Assembly02_TRINITY_DN42989_c0_g2::Assembly02_TRINITY_DN42989_c0_g2_i11::g.242918::m.242918
Assembly02_TRINITY_DN43014_c4_g1::Assembly02_TRINITY_DN43014_c4_g1_i1::g.286183::m.286183
Assembly02_TRINITY_DN43018_c2_g1::Assembly02_TRINITY_DN43018_c2_g1_i1::g.285947::m.285947
Assembly02_TRINITY_DN43028_c3_g1::Assembly02_TRINITY_DN43028_c3_g1_i1::g.285513::m.285513
Assembly02_TRINITY_DN43028_c3_g2::Assembly02_TRINITY_DN43028_c3_g2_i1::g.285514::m.285514
Assembly02_TRINITY_DN43032_c3_g1::Assembly02_TRINITY_DN43032_c3_g1_i6::g.285473::m.285473
Assembly02_TRINITY_DN43038_c4_g2::Assembly02_TRINITY_DN43038_c4_g2_i2::g.286286::m.286286
Assembly02_TRINITY_DN43048_c1_g1::Assembly02_TRINITY_DN43048_c1_g1_i1::g.285067::m.285067
Assembly02_TRINITY_DN43078_c1_g3::Assembly02_TRINITY_DN43078_c1_g3_i1::g.285013::m.285013
Assembly02_TRINITY_DN43087_c2_g1::Assembly02_TRINITY_DN43087_c2_g1_i1::g.285497::m.285497
Assembly02_TRINITY_DN43092_c3_g1::Assembly02_TRINITY_DN43092_c3_g1_i1::g.285163::m.285163
Assembly02_TRINITY_DN44303_c0_g1::Assembly02_TRINITY_DN44303_c0_g1_i1::g.307205::m.307205
Assembly02_TRINITY_DN4543_c0_g1::Assembly02_TRINITY_DN4543_c0_g1_i1::g.330332::m.330332
Assembly02_TRINITY_DN45737_c0_g1::Assembly02_TRINITY_DN45737_c0_g1_i1::g.291997::m.291997
Assembly02_TRINITY_DN45967_c0_g1::Assembly02_TRINITY_DN45967_c0_g1_i1::g.224086::m.224086
Assembly02_TRINITY_DN46033_c0_g1::Assembly02_TRINITY_DN46033_c0_g1_i1::g.322231::m.322231
Assembly02_TRINITY_DN46136_c0_g1::Assembly02_TRINITY_DN46136_c0_g1_i1::g.284035::m.284035
Assembly02_TRINITY_DN47340_c0_g1::Assembly02_TRINITY_DN47340_c0_g1_i1::g.236319::m.236319
Assembly02_TRINITY_DN47663_c0_g1::Assembly02_TRINITY_DN47663_c0_g1_i1::g.272672::m.272672
Assembly02_TRINITY_DN48203_c0_g1::Assembly02_TRINITY_DN48203_c0_g1_i1::g.318325::m.318325
Assembly02_TRINITY_DN4885_c0_g2::Assembly02_TRINITY_DN4885_c0_g2_i1::g.260313::m.260313
Assembly02_TRINITY_DN48910_c0_g1::Assembly02_TRINITY_DN48910_c0_g1_i1::g.296871::m.296871
Assembly02_TRINITY_DN4933_c0_g1::Assembly02_TRINITY_DN4933_c0_g1_i1::g.263158::m.263158
Assembly02_TRINITY_DN49987_c0_g1::Assembly02_TRINITY_DN49987_c0_g1_i1::g.303574::m.303574
Assembly02_TRINITY_DN50117_c0_g1::Assembly02_TRINITY_DN50117_c0_g1_i1::g.273555::m.273555
Assembly02_TRINITY_DN50246_c0_g1::Assembly02_TRINITY_DN50246_c0_g1_i1::g.267823::m.267823
Assembly02_TRINITY_DN5027_c0_g2::Assembly02_TRINITY_DN5027_c0_g2_i1::g.308354::m.308354
Assembly02_TRINITY_DN50722_c0_g1::Assembly02_TRINITY_DN50722_c0_g1_i1::g.303151::m.303151
Assembly02_TRINITY_DN50868_c0_g1::Assembly02_TRINITY_DN50868_c0_g1_i1::g.228410::m.228410
Assembly02_TRINITY_DN53730_c0_g1::Assembly02_TRINITY_DN53730_c0_g1_i1::g.223709::m.223709
Assembly02_TRINITY_DN53744_c0_g1::Assembly02_TRINITY_DN53744_c0_g1_i1::g.223720::m.223720
Assembly02_TRINITY_DN53944_c0_g1::Assembly02_TRINITY_DN53944_c0_g1_i1::g.327553::m.327553
Assembly02_TRINITY_DN54303_c0_g1::Assembly02_TRINITY_DN54303_c0_g1_i1::g.322163::m.322163
Assembly02_TRINITY_DN54610_c0_g1::Assembly02_TRINITY_DN54610_c0_g1_i1::g.300653::m.300653
Assembly02_TRINITY_DN55316_c0_g1::Assembly02_TRINITY_DN55316_c0_g1_i1::g.334514::m.334514
Assembly02_TRINITY_DN55483_c0_g1::Assembly02_TRINITY_DN55483_c0_g1_i1::g.238373::m.238373
Assembly02_TRINITY_DN55819_c1_g1::Assembly02_TRINITY_DN55819_c1_g1_i1::g.322263::m.322263
Assembly02_TRINITY_DN56269_c0_g2::Assembly02_TRINITY_DN56269_c0_g2_i1::g.284020::m.284020
Assembly02_TRINITY_DN57115_c0_g1::Assembly02_TRINITY_DN57115_c0_g1_i1::g.334517::m.334517
Assembly02_TRINITY_DN57368_c0_g2::Assembly02_TRINITY_DN57368_c0_g2_i1::g.245205::m.245205
Assembly02_TRINITY_DN57990_c0_g1::Assembly02_TRINITY_DN57990_c0_g1_i1::g.300849::m.300849
Assembly02_TRINITY_DN58216_c0_g1::Assembly02_TRINITY_DN58216_c0_g1_i1::g.326726::m.326726
Assembly02_TRINITY_DN58280_c0_g1::Assembly02_TRINITY_DN58280_c0_g1_i1::g.326736::m.326736
Assembly02_TRINITY_DN5856_c0_g1::Assembly02_TRINITY_DN5856_c0_g1_i1::g.329802::m.329802
Assembly02_TRINITY_DN5892_c0_g1::Assembly02_TRINITY_DN5892_c0_g1_i1::g.329810::m.329810
Assembly02_TRINITY_DN59734_c0_g1::Assembly02_TRINITY_DN59734_c0_g1_i1::g.315506::m.315506
Assembly02_TRINITY_DN60333_c0_g1::Assembly02_TRINITY_DN60333_c0_g1_i1::g.298039::m.298039
Assembly02_TRINITY_DN60465_c0_g2::Assembly02_TRINITY_DN60465_c0_g2_i2::g.280284::m.280284
Assembly02_TRINITY_DN60607_c0_g1::Assembly02_TRINITY_DN60607_c0_g1_i1::g.322114::m.322114
Assembly02_TRINITY_DN61170_c0_g1::Assembly02_TRINITY_DN61170_c0_g1_i1::g.268045::m.268045
Assembly02_TRINITY_DN61301_c0_g1::Assembly02_TRINITY_DN61301_c0_g1_i1::g.314838::m.314838
Assembly02_TRINITY_DN6152_c0_g1::Assembly02_TRINITY_DN6152_c0_g1_i1::g.301112::m.301112
Assembly02_TRINITY_DN61716_c0_g1::Assembly02_TRINITY_DN61716_c0_g1_i1::g.230760::m.230760
Assembly02_TRINITY_DN61976_c0_g1::Assembly02_TRINITY_DN61976_c0_g1_i1::g.313521::m.313521
Assembly02_TRINITY_DN62093_c0_g1::Assembly02_TRINITY_DN62093_c0_g1_i1::g.327439::m.327439
Assembly02_TRINITY_DN6262_c0_g1::Assembly02_TRINITY_DN6262_c0_g1_i1::g.283278::m.283278
Assembly02_TRINITY_DN62712_c0_g1::Assembly02_TRINITY_DN62712_c0_g1_i1::g.263144::m.263144
Assembly02_TRINITY_DN6328_c0_g1::Assembly02_TRINITY_DN6328_c0_g1_i1::g.306375::m.306375
Assembly02_TRINITY_DN63384_c0_g1::Assembly02_TRINITY_DN63384_c0_g1_i1::g.252360::m.252360
Assembly02_TRINITY_DN63478_c0_g2::Assembly02_TRINITY_DN63478_c0_g2_i1::g.307359::m.307359
Assembly02_TRINITY_DN63571_c0_g1::Assembly02_TRINITY_DN63571_c0_g1_i1::g.280330::m.280330
Assembly02_TRINITY_DN64276_c0_g1::Assembly02_TRINITY_DN64276_c0_g1_i1::g.332601::m.332601
Assembly02_TRINITY_DN64392_c0_g1::Assembly02_TRINITY_DN64392_c0_g1_i1::g.280171::m.280171
Assembly02_TRINITY_DN6439_c0_g1::Assembly02_TRINITY_DN6439_c0_g1_i1::g.308406::m.308406
Assembly02_TRINITY_DN64653_c0_g1::Assembly02_TRINITY_DN64653_c0_g1_i1::g.275071::m.275071
Assembly02_TRINITY_DN64916_c0_g1::Assembly02_TRINITY_DN64916_c0_g1_i1::g.238419::m.238419
Assembly02_TRINITY_DN65120_c0_g1::Assembly02_TRINITY_DN65120_c0_g1_i1::g.313650::m.313650
Assembly02_TRINITY_DN65436_c0_g1::Assembly02_TRINITY_DN65436_c0_g1_i1::g.244745::m.244745
Assembly02_TRINITY_DN65464_c0_g1::Assembly02_TRINITY_DN65464_c0_g1_i1::g.244738::m.244738
Assembly02_TRINITY_DN66418_c0_g1::Assembly02_TRINITY_DN66418_c0_g1_i1::g.278667::m.278667
Assembly02_TRINITY_DN68291_c0_g1::Assembly02_TRINITY_DN68291_c0_g1_i1::g.312135::m.312135
Assembly02_TRINITY_DN68340_c0_g1::Assembly02_TRINITY_DN68340_c0_g1_i1::g.277043::m.277043
Assembly02_TRINITY_DN68343_c0_g1::Assembly02_TRINITY_DN68343_c0_g1_i1::g.277030::m.277030
Assembly02_TRINITY_DN6869_c0_g2::Assembly02_TRINITY_DN6869_c0_g2_i1::g.280228::m.280228
Assembly02_TRINITY_DN68762_c0_g1::Assembly02_TRINITY_DN68762_c0_g1_i1::g.317408::m.317408
Assembly02_TRINITY_DN68806_c0_g1::Assembly02_TRINITY_DN68806_c0_g1_i1::g.310645::m.310645
[truncated: 896 more rows]

## Sheet: AF04C
Gene.1::gi|120478255|gb|EH115472.1|EH115472::g.1::m.1		Gene.1::gi|120478255|gb|EH115472.1|EH115472::g.1::m.1 Gene.1::gi|120478255|gb|EH115472.1|EH115472::g.1 ORF type:5prime_partial len:125 (+) gi|120478255|gb|EH115472.1|EH115472:3-377(+)
Gene.3::gi|120478256|gb|EH115473.1|EH115473::g.3::m.3		Gene.3::gi|120478256|gb|EH115473.1|EH115473::g.3::m.3 Gene.3::gi|120478256|gb|EH115473.1|EH115473::g.3 ORF type:5prime_partial len:207 (+) gi|120478256|gb|EH115473.1|EH115473:2-622(+)
Gene.6::gi|120478257|gb|EH115474.1|EH115474::g.6::m.6		Gene.6::gi|120478257|gb|EH115474.1|EH115474::g.6::m.6 Gene.6::gi|120478257|gb|EH115474.1|EH115474::g.6 ORF type:5prime_partial len:193 (+) gi|120478257|gb|EH115474.1|EH115474:3-581(+)
Gene.10::gi|120478260|gb|EH115476.1|EH115476::g.10::m.10		Gene.10::gi|120478260|gb|EH115476.1|EH115476::g.10::m.10 Gene.10::gi|120478260|gb|EH115476.1|EH115476::g.10 ORF type:5prime_partial len:100 (+) gi|120478260|gb|EH115476.1|EH115476:1-300(+)
Gene.14::gi|120478280|gb|EH115479.1|EH115479::g.14::m.14		Gene.14::gi|120478280|gb|EH115479.1|EH115479::g.14::m.14 Gene.14::gi|120478280|gb|EH115479.1|EH115479::g.14 ORF type:3prime_partial len:214 (+) gi|120478280|gb|EH115479.1|EH115479:98-736(+)
Gene.18::gi|120478281|gb|EH115480.1|EH115480::g.18::m.18		Gene.18::gi|120478281|gb|EH115480.1|EH115480::g.18::m.18 Gene.18::gi|120478281|gb|EH115480.1|EH115480::g.18 ORF type:5prime_partial len:101 (+) gi|120478281|gb|EH115480.1|EH115480:3-305(+)
Gene.24::gi|120478289|gb|EH115484.1|EH115484::g.24::m.24		Gene.24::gi|120478289|gb|EH115484.1|EH115484::g.24::m.24 Gene.24::gi|120478289|gb|EH115484.1|EH115484::g.24 ORF type:5prime_partial len:186 (+) gi|120478289|gb|EH115484.1|EH115484:3-560(+)
Gene.28::gi|120478295|gb|EH115485.1|EH115485::g.28::m.28		Gene.28::gi|120478295|gb|EH115485.1|EH115485::g.28::m.28 Gene.28::gi|120478295|gb|EH115485.1|EH115485::g.28 ORF type:5prime_partial len:95 (-) gi|120478295|gb|EH115485.1|EH115485:67-351(-)
Gene.34::gi|120478307|gb|EH115489.1|EH115489::g.34::m.34		Gene.34::gi|120478307|gb|EH115489.1|EH115489::g.34::m.34 Gene.34::gi|120478307|gb|EH115489.1|EH115489::g.34 ORF type:complete len:137 (+) gi|120478307|gb|EH115489.1|EH115489:55-465(+)
Gene.35::gi|120478311|gb|EH115491.1|EH115491::g.35::m.35		Gene.35::gi|120478311|gb|EH115491.1|EH115491::g.35::m.35 Gene.35::gi|120478311|gb|EH115491.1|EH115491::g.35 ORF type:3prime_partial len:167 (+) gi|120478311|gb|EH115491.1|EH115491:162-659(+)
Gene.40::gi|120478312|gb|EH115492.1|EH115492::g.40::m.40		Gene.40::gi|120478312|gb|EH115492.1|EH115492::g.40::m.40 Gene.40::gi|120478312|gb|EH115492.1|EH115492::g.40 ORF type:3prime_partial len:221 (+) gi|120478312|gb|EH115492.1|EH115492:46-705(+)
Gene.43::gi|120478314|gb|EH115494.1|EH115494::g.43::m.43		Gene.43::gi|120478314|gb|EH115494.1|EH115494::g.43::m.43 Gene.43::gi|120478314|gb|EH115494.1|EH115494::g.43 ORF type:internal len:182 (+) gi|120478314|gb|EH115494.1|EH115494:3-545(+)
Gene.46::gi|120478315|gb|EH115495.1|EH115495::g.46::m.46		Gene.46::gi|120478315|gb|EH115495.1|EH115495::g.46::m.46 Gene.46::gi|120478315|gb|EH115495.1|EH115495::g.46 ORF type:5prime_partial len:85 (+) gi|120478315|gb|EH115495.1|EH115495:1-255(+)
Gene.50::gi|120478317|gb|EH115497.1|EH115497::g.50::m.50		Gene.50::gi|120478317|gb|EH115497.1|EH115497::g.50::m.50 Gene.50::gi|120478317|gb|EH115497.1|EH115497::g.50 ORF type:3prime_partial len:70 (+) gi|120478317|gb|EH115497.1|EH115497:463-669(+)
Gene.52::gi|120478318|gb|EH115498.1|EH115498::g.52::m.52		Gene.52::gi|120478318|gb|EH115498.1|EH115498::g.52::m.52 Gene.52::gi|120478318|gb|EH115498.1|EH115498::g.52 ORF type:3prime_partial len:80 (+) gi|120478318|gb|EH115498.1|EH115498:3-239(+)
Gene.53::gi|120478320|gb|EH115499.1|EH115499::g.53::m.53		Gene.53::gi|120478320|gb|EH115499.1|EH115499::g.53::m.53 Gene.53::gi|120478320|gb|EH115499.1|EH115499::g.53 ORF type:5prime_partial len:129 (+) gi|120478320|gb|EH115499.1|EH115499:2-388(+)
Gene.55::gi|120478324|gb|EH115500.1|EH115500::g.55::m.55		Gene.55::gi|120478324|gb|EH115500.1|EH115500::g.55::m.55 Gene.55::gi|120478324|gb|EH115500.1|EH115500::g.55 ORF type:internal len:194 (+) gi|120478324|gb|EH115500.1|EH115500:1-579(+)
Gene.56::gi|120478326|gb|EH115501.1|EH115501::g.56::m.56		Gene.56::gi|120478326|gb|EH115501.1|EH115501::g.56::m.56 Gene.56::gi|120478326|gb|EH115501.1|EH115501::g.56 ORF type:complete len:169 (+) gi|120478326|gb|EH115501.1|EH115501:55-561(+)
Gene.59::gi|120478334|gb|EH115502.1|EH115502::g.59::m.59		Gene.59::gi|120478334|gb|EH115502.1|EH115502::g.59::m.59 Gene.59::gi|120478334|gb|EH115502.1|EH115502::g.59 ORF type:5prime_partial len:178 (+) gi|120478334|gb|EH115502.1|EH115502:3-536(+)
Gene.61::gi|120478335|gb|EH115503.1|EH115503::g.61::m.61		Gene.61::gi|120478335|gb|EH115503.1|EH115503::g.61::m.61 Gene.61::gi|120478335|gb|EH115503.1|EH115503::g.61 ORF type:5prime_partial len:161 (+) gi|120478335|gb|EH115503.1|EH115503:3-485(+)
Gene.64::gi|120478336|gb|EH115504.1|EH115504::g.64::m.64		Gene.64::gi|120478336|gb|EH115504.1|EH115504::g.64::m.64 Gene.64::gi|120478336|gb|EH115504.1|EH115504::g.64 ORF type:complete len:87 (+) gi|120478336|gb|EH115504.1|EH115504:95-355(+)
Gene.68::gi|120478338|gb|EH115506.1|EH115506::g.68::m.68		Gene.68::gi|120478338|gb|EH115506.1|EH115506::g.68::m.68 Gene.68::gi|120478338|gb|EH115506.1|EH115506::g.68 ORF type:3prime_partial len:92 (+) gi|120478338|gb|EH115506.1|EH115506:485-757(+)
Gene.70::gi|120478339|gb|EH115507.1|EH115507::g.70::m.70		Gene.70::gi|120478339|gb|EH115507.1|EH115507::g.70::m.70 Gene.70::gi|120478339|gb|EH115507.1|EH115507::g.70 ORF type:3prime_partial len:170 (+) gi|120478339|gb|EH115507.1|EH115507:97-603(+)
Gene.74::gi|120478349|gb|EH115509.1|EH115509::g.74::m.74		Gene.74::gi|120478349|gb|EH115509.1|EH115509::g.74::m.74 Gene.74::gi|120478349|gb|EH115509.1|EH115509::g.74 ORF type:5prime_partial len:178 (+) gi|120478349|gb|EH115509.1|EH115509:3-536(+)
Gene.77::gi|120478355|gb|EH115510.1|EH115510::g.77::m.77		Gene.77::gi|120478355|gb|EH115510.1|EH115510::g.77::m.77 Gene.77::gi|120478355|gb|EH115510.1|EH115510::g.77 ORF type:5prime_partial len:178 (+) gi|120478355|gb|EH115510.1|EH115510:2-535(+)
Gene.81::gi|120478356|gb|EH115511.1|EH115511::g.81::m.81		Gene.81::gi|120478356|gb|EH115511.1|EH115511::g.81::m.81 Gene.81::gi|120478356|gb|EH115511.1|EH115511::g.81 ORF type:complete len:107 (+) gi|120478356|gb|EH115511.1|EH115511:60-380(+)
Gene.82::gi|120478357|gb|EH115512.1|EH115512::g.82::m.82		Gene.82::gi|120478357|gb|EH115512.1|EH115512::g.82::m.82 Gene.82::gi|120478357|gb|EH115512.1|EH115512::g.82 ORF type:5prime_partial len:67 (-) gi|120478357|gb|EH115512.1|EH115512:310-510(-)
Gene.84::gi|120478358|gb|EH115513.1|EH115513::g.84::m.84		Gene.84::gi|120478358|gb|EH115513.1|EH115513::g.84::m.84 Gene.84::gi|120478358|gb|EH115513.1|EH115513::g.84 ORF type:5prime_partial len:113 (+) gi|120478358|gb|EH115513.1|EH115513:1-339(+)
Gene.85::gi|120478360|gb|EH115515.1|EH115515::g.85::m.85		Gene.85::gi|120478360|gb|EH115515.1|EH115515::g.85::m.85 Gene.85::gi|120478360|gb|EH115515.1|EH115515::g.85 ORF type:3prime_partial len:209 (+) gi|120478360|gb|EH115515.1|EH115515:104-727(+)
Gene.90::gi|120478361|gb|EH115516.1|EH115516::g.90::m.90		Gene.90::gi|120478361|gb|EH115516.1|EH115516::g.90::m.90 Gene.90::gi|120478361|gb|EH115516.1|EH115516::g.90 ORF type:complete len:114 (+) gi|120478361|gb|EH115516.1|EH115516:81-422(+)
Gene.91::gi|120478366|gb|EH115517.1|EH115517::g.91::m.91		Gene.91::gi|120478366|gb|EH115517.1|EH115517::g.91::m.91 Gene.91::gi|120478366|gb|EH115517.1|EH115517::g.91 ORF type:5prime_partial len:120 (+) gi|120478366|gb|EH115517.1|EH115517:2-361(+)
Gene.94::gi|120478367|gb|EH115518.1|EH115518::g.94::m.94		Gene.94::gi|120478367|gb|EH115518.1|EH115518::g.94::m.94 Gene.94::gi|120478367|gb|EH115518.1|EH115518::g.94 ORF type:3prime_partial len:140 (+) gi|120478367|gb|EH115518.1|EH115518:178-594(+)
Gene.97::gi|120478368|gb|EH115519.1|EH115519::g.97::m.97		Gene.97::gi|120478368|gb|EH115519.1|EH115519::g.97::m.97 Gene.97::gi|120478368|gb|EH115519.1|EH115519::g.97 ORF type:complete len:117 (+) gi|120478368|gb|EH115519.1|EH115519:259-609(+)
Gene.100::gi|120478369|gb|EH115520.1|EH115520::g.100::m.100		Gene.100::gi|120478369|gb|EH115520.1|EH115520::g.100::m.100 Gene.100::gi|120478369|gb|EH115520.1|EH115520::g.100 ORF type:5prime_partial len:140 (+) gi|120478369|gb|EH115520.1|EH115520:3-422(+)
Gene.104::gi|120478370|gb|EH115521.1|EH115521::g.104::m.104		Gene.104::gi|120478370|gb|EH115521.1|EH115521::g.104::m.104 Gene.104::gi|120478370|gb|EH115521.1|EH115521::g.104 ORF type:internal len:220 (+) gi|120478370|gb|EH115521.1|EH115521:2-658(+)
Gene.106::gi|120478387|gb|EH115522.1|EH115522::g.106::m.106		Gene.106::gi|120478387|gb|EH115522.1|EH115522::g.106::m.106 Gene.106::gi|120478387|gb|EH115522.1|EH115522::g.106 ORF type:5prime_partial len:132 (+) gi|120478387|gb|EH115522.1|EH115522:2-397(+)
Gene.107::gi|120478388|gb|EH115523.1|EH115523::g.107::m.107		Gene.107::gi|120478388|gb|EH115523.1|EH115523::g.107::m.107 Gene.107::gi|120478388|gb|EH115523.1|EH115523::g.107 ORF type:internal len:211 (+) gi|120478388|gb|EH115523.1|EH115523:1-630(+)
Gene.109::gi|120478389|gb|EH115524.1|EH115524::g.109::m.109		Gene.109::gi|120478389|gb|EH115524.1|EH115524::g.109::m.109 Gene.109::gi|120478389|gb|EH115524.1|EH115524::g.109 ORF type:internal len:178 (+) gi|120478389|gb|EH115524.1|EH115524:2-532(+)
Gene.110::gi|120478394|gb|EH115525.1|EH115525::g.110::m.110		Gene.110::gi|120478394|gb|EH115525.1|EH115525::g.110::m.110 Gene.110::gi|120478394|gb|EH115525.1|EH115525::g.110 ORF type:complete len:67 (+) gi|120478394|gb|EH115525.1|EH115525:132-332(+)
Gene.112::gi|120478395|gb|EH115526.1|EH115526::g.112::m.112		Gene.112::gi|120478395|gb|EH115526.1|EH115526::g.112::m.112 Gene.112::gi|120478395|gb|EH115526.1|EH115526::g.112 ORF type:3prime_partial len:95 (+) gi|120478395|gb|EH115526.1|EH115526:154-435(+)
Gene.116::gi|120478397|gb|EH115528.1|EH115528::g.116::m.116		Gene.116::gi|120478397|gb|EH115528.1|EH115528::g.116::m.116 Gene.116::gi|120478397|gb|EH115528.1|EH115528::g.116 ORF type:internal len:219 (+) gi|120478397|gb|EH115528.1|EH115528:2-655(+)
Gene.119::gi|120478398|gb|EH115529.1|EH115529::g.119::m.119		Gene.119::gi|120478398|gb|EH115529.1|EH115529::g.119::m.119 Gene.119::gi|120478398|gb|EH115529.1|EH115529::g.119 ORF type:5prime_partial len:171 (+) gi|120478398|gb|EH115529.1|EH115529:3-515(+)
Gene.125::gi|120478406|gb|EH115530.1|EH115530::g.125::m.125		Gene.125::gi|120478406|gb|EH115530.1|EH115530::g.125::m.125 Gene.125::gi|120478406|gb|EH115530.1|EH115530::g.125 ORF type:3prime_partial len:60 (+) gi|120478406|gb|EH115530.1|EH115530:483-659(+)
Gene.126::gi|120478407|gb|EH115531.1|EH115531::g.126::m.126		Gene.126::gi|120478407|gb|EH115531.1|EH115531::g.126::m.126 Gene.126::gi|120478407|gb|EH115531.1|EH115531::g.126 ORF type:5prime_partial len:69 (+) gi|120478407|gb|EH115531.1|EH115531:1-207(+)
Gene.131::gi|120478409|gb|EH115533.1|EH115533::g.131::m.131		Gene.131::gi|120478409|gb|EH115533.1|EH115533::g.131::m.131 Gene.131::gi|120478409|gb|EH115533.1|EH115533::g.131 ORF type:internal len:144 (+) gi|120478409|gb|EH115533.1|EH115533:2-430(+)
Gene.133::gi|120478425|gb|EH115534.1|EH115534::g.133::m.133		Gene.133::gi|120478425|gb|EH115534.1|EH115534::g.133::m.133 Gene.133::gi|120478425|gb|EH115534.1|EH115534::g.133 ORF type:5prime_partial len:86 (+) gi|120478425|gb|EH115534.1|EH115534:1-258(+)
Gene.134::gi|120478426|gb|EH115535.1|EH115535::g.134::m.134		Gene.134::gi|120478426|gb|EH115535.1|EH115535::g.134::m.134 Gene.134::gi|120478426|gb|EH115535.1|EH115535::g.134 ORF type:3prime_partial len:138 (+) gi|120478426|gb|EH115535.1|EH115535:99-509(+)
Gene.137::gi|120478428|gb|EH115537.1|EH115537::g.137::m.137		Gene.137::gi|120478428|gb|EH115537.1|EH115537::g.137::m.137 Gene.137::gi|120478428|gb|EH115537.1|EH115537::g.137 ORF type:complete len:91 (+) gi|120478428|gb|EH115537.1|EH115537:186-458(+)
Gene.144::gi|120478431|gb|EH115540.1|EH115540::g.144::m.144		Gene.144::gi|120478431|gb|EH115540.1|EH115540::g.144::m.144 Gene.144::gi|120478431|gb|EH115540.1|EH115540::g.144 ORF type:3prime_partial len:125 (+) gi|120478431|gb|EH115540.1|EH115540:163-534(+)
Gene.145::gi|120478432|gb|EH115541.1|EH115541::g.145::m.145		Gene.145::gi|120478432|gb|EH115541.1|EH115541::g.145::m.145 Gene.145::gi|120478432|gb|EH115541.1|EH115541::g.145 ORF type:5prime_partial len:209 (+) gi|120478432|gb|EH115541.1|EH115541:3-629(+)
Gene.148::gi|120478443|gb|EH115542.1|EH115542::g.148::m.148		Gene.148::gi|120478443|gb|EH115542.1|EH115542::g.148::m.148 Gene.148::gi|120478443|gb|EH115542.1|EH115542::g.148 ORF type:5prime_partial len:170 (+) gi|120478443|gb|EH115542.1|EH115542:2-511(+)
Gene.149::gi|120478445|gb|EH115544.1|EH115544::g.149::m.149		Gene.149::gi|120478445|gb|EH115544.1|EH115544::g.149::m.149 Gene.149::gi|120478445|gb|EH115544.1|EH115544::g.149 ORF type:5prime_partial len:142 (+) gi|120478445|gb|EH115544.1|EH115544:1-426(+)
Gene.154::gi|120478446|gb|EH115545.1|EH115545::g.154::m.154		Gene.154::gi|120478446|gb|EH115545.1|EH115545::g.154::m.154 Gene.154::gi|120478446|gb|EH115545.1|EH115545::g.154 ORF type:5prime_partial len:62 (+) gi|120478446|gb|EH115545.1|EH115545:1-186(+)
Gene.157::gi|120478448|gb|EH115547.1|EH115547::g.157::m.157		Gene.157::gi|120478448|gb|EH115547.1|EH115547::g.157::m.157 Gene.157::gi|120478448|gb|EH115547.1|EH115547::g.157 ORF type:5prime_partial len:72 (+) gi|120478448|gb|EH115547.1|EH115547:3-218(+)
Gene.160::gi|120478456|gb|EH115550.1|EH115550::g.160::m.160		Gene.160::gi|120478456|gb|EH115550.1|EH115550::g.160::m.160 Gene.160::gi|120478456|gb|EH115550.1|EH115550::g.160 ORF type:3prime_partial len:226 (+) gi|120478456|gb|EH115550.1|EH115550:63-737(+)
Gene.167::gi|120478460|gb|EH115554.1|EH115554::g.167::m.167		Gene.167::gi|120478460|gb|EH115554.1|EH115554::g.167::m.167 Gene.167::gi|120478460|gb|EH115554.1|EH115554::g.167 ORF type:complete len:182 (+) gi|120478460|gb|EH115554.1|EH115554:116-661(+)
Gene.170::gi|120478472|gb|EH115556.1|EH115556::g.170::m.170		Gene.170::gi|120478472|gb|EH115556.1|EH115556::g.170::m.170 Gene.170::gi|120478472|gb|EH115556.1|EH115556::g.170 ORF type:complete len:193 (+) gi|120478472|gb|EH115556.1|EH115556:42-620(+)
Gene.172::gi|120478474|gb|EH115557.1|EH115557::g.172::m.172		Gene.172::gi|120478474|gb|EH115557.1|EH115557::g.172::m.172 Gene.172::gi|120478474|gb|EH115557.1|EH115557::g.172 ORF type:complete len:192 (+) gi|120478474|gb|EH115557.1|EH115557:64-639(+)
Gene.173::gi|120478480|gb|EH115558.1|EH115558::g.173::m.173		Gene.173::gi|120478480|gb|EH115558.1|EH115558::g.173::m.173 Gene.173::gi|120478480|gb|EH115558.1|EH115558::g.173 ORF type:5prime_partial len:148 (+) gi|120478480|gb|EH115558.1|EH115558:2-445(+)
Gene.175::gi|120478482|gb|EH115559.1|EH115559::g.175::m.175		Gene.175::gi|120478482|gb|EH115559.1|EH115559::g.175::m.175 Gene.175::gi|120478482|gb|EH115559.1|EH115559::g.175 ORF type:internal len:217 (+) gi|120478482|gb|EH115559.1|EH115559:1-648(+)
Gene.177::gi|120478497|gb|EH115560.1|EH115560::g.177::m.177		Gene.177::gi|120478497|gb|EH115560.1|EH115560::g.177::m.177 Gene.177::gi|120478497|gb|EH115560.1|EH115560::g.177 ORF type:3prime_partial len:188 (-) gi|120478497|gb|EH115560.1|EH115560:3-563(-)
Gene.182::gi|120478500|gb|EH115563.1|EH115563::g.182::m.182		Gene.182::gi|120478500|gb|EH115563.1|EH115563::g.182::m.182 Gene.182::gi|120478500|gb|EH115563.1|EH115563::g.182 ORF type:5prime_partial len:88 (+) gi|120478500|gb|EH115563.1|EH115563:2-265(+)
Gene.185::gi|120478501|gb|EH115564.1|EH115564::g.185::m.185		Gene.185::gi|120478501|gb|EH115564.1|EH115564::g.185::m.185 Gene.185::gi|120478501|gb|EH115564.1|EH115564::g.185 ORF type:complete len:98 (-) gi|120478501|gb|EH115564.1|EH115564:181-474(-)
Gene.188::gi|120478504|gb|EH115566.1|EH115566::g.188::m.188		Gene.188::gi|120478504|gb|EH115566.1|EH115566::g.188::m.188 Gene.188::gi|120478504|gb|EH115566.1|EH115566::g.188 ORF type:complete len:175 (+) gi|120478504|gb|EH115566.1|EH115566:24-548(+)
Gene.191::gi|120478514|gb|EH115570.1|EH115570::g.191::m.191		Gene.191::gi|120478514|gb|EH115570.1|EH115570::g.191::m.191 Gene.191::gi|120478514|gb|EH115570.1|EH115570::g.191 ORF type:5prime_partial len:204 (+) gi|120478514|gb|EH115570.1|EH115570:1-612(+)
Gene.198::gi|120478517|gb|EH115573.1|EH115573::g.198::m.198		Gene.198::gi|120478517|gb|EH115573.1|EH115573::g.198::m.198 Gene.198::gi|120478517|gb|EH115573.1|EH115573::g.198 ORF type:5prime_partial len:98 (+) gi|120478517|gb|EH115573.1|EH115573:2-295(+)
Gene.201::gi|120478518|gb|EH115574.1|EH115574::g.201::m.201		Gene.201::gi|120478518|gb|EH115574.1|EH115574::g.201::m.201 Gene.201::gi|120478518|gb|EH115574.1|EH115574::g.201 ORF type:internal len:240 (+) gi|120478518|gb|EH115574.1|EH115574:3-719(+)
Gene.203::gi|120478519|gb|EH115575.1|EH115575::g.203::m.203		Gene.203::gi|120478519|gb|EH115575.1|EH115575::g.203::m.203 Gene.203::gi|120478519|gb|EH115575.1|EH115575::g.203 ORF type:5prime_partial len:227 (+) gi|120478519|gb|EH115575.1|EH115575:3-683(+)
Gene.206::gi|120478520|gb|EH115576.1|EH115576::g.206::m.206		Gene.206::gi|120478520|gb|EH115576.1|EH115576::g.206::m.206 Gene.206::gi|120478520|gb|EH115576.1|EH115576::g.206 ORF type:3prime_partial len:216 (+) gi|120478520|gb|EH115576.1|EH115576:54-698(+)
Gene.208::gi|120478521|gb|EH115577.1|EH115577::g.208::m.208		Gene.208::gi|120478521|gb|EH115577.1|EH115577::g.208::m.208 Gene.208::gi|120478521|gb|EH115577.1|EH115577::g.208 ORF type:3prime_partial len:200 (-) gi|120478521|gb|EH115577.1|EH115577:3-599(-)
Gene.213::gi|120478525|gb|EH115580.1|EH115580::g.213::m.213		Gene.213::gi|120478525|gb|EH115580.1|EH115580::g.213::m.213 Gene.213::gi|120478525|gb|EH115580.1|EH115580::g.213 ORF type:complete len:102 (+) gi|120478525|gb|EH115580.1|EH115580:346-651(+)
Gene.215::gi|120478526|gb|EH115581.1|EH115581::g.215::m.215		Gene.215::gi|120478526|gb|EH115581.1|EH115581::g.215::m.215 Gene.215::gi|120478526|gb|EH115581.1|EH115581::g.215 ORF type:5prime_partial len:207 (+) gi|120478526|gb|EH115581.1|EH115581:1-621(+)
Gene.218::gi|120478528|gb|EH115583.1|EH115583::g.218::m.218		Gene.218::gi|120478528|gb|EH115583.1|EH115583::g.218::m.218 Gene.218::gi|120478528|gb|EH115583.1|EH115583::g.218 ORF type:5prime_partial len:225 (+) gi|120478528|gb|EH115583.1|EH115583:3-677(+)
Gene.220::gi|120478529|gb|EH115584.1|EH115584::g.220::m.220		Gene.220::gi|120478529|gb|EH115584.1|EH115584::g.220::m.220 Gene.220::gi|120478529|gb|EH115584.1|EH115584::g.220 ORF type:internal len:95 (+) gi|120478529|gb|EH115584.1|EH115584:2-283(+)
Gene.224::gi|120478531|gb|EH115586.1|EH115586::g.224::m.224		Gene.224::gi|120478531|gb|EH115586.1|EH115586::g.224::m.224 Gene.224::gi|120478531|gb|EH115586.1|EH115586::g.224 ORF type:complete len:170 (+) gi|120478531|gb|EH115586.1|EH115586:34-543(+)
Gene.225::gi|120478532|gb|EH115587.1|EH115587::g.225::m.225		Gene.225::gi|120478532|gb|EH115587.1|EH115587::g.225::m.225 Gene.225::gi|120478532|gb|EH115587.1|EH115587::g.225 ORF type:5prime_partial len:199 (+) gi|120478532|gb|EH115587.1|EH115587:3-599(+)
Gene.227::gi|120478533|gb|EH115588.1|EH115588::g.227::m.227		Gene.227::gi|120478533|gb|EH115588.1|EH115588::g.227::m.227 Gene.227::gi|120478533|gb|EH115588.1|EH115588::g.227 ORF type:5prime_partial len:191 (+) gi|120478533|gb|EH115588.1|EH115588:2-574(+)
Gene.229::gi|120478534|gb|EH115589.1|EH115589::g.229::m.229		Gene.229::gi|120478534|gb|EH115589.1|EH115589::g.229::m.229 Gene.229::gi|120478534|gb|EH115589.1|EH115589::g.229 ORF type:complete len:171 (+) gi|120478534|gb|EH115589.1|EH115589:155-667(+)
Gene.233::gi|120478540|gb|EH115591.1|EH115591::g.233::m.233		Gene.233::gi|120478540|gb|EH115591.1|EH115591::g.233::m.233 Gene.233::gi|120478540|gb|EH115591.1|EH115591::g.233 ORF type:complete len:96 (-) gi|120478540|gb|EH115591.1|EH115591:23-310(-)
Gene.234::gi|120478545|gb|EH115594.1|EH115594::g.234::m.234		Gene.234::gi|120478545|gb|EH115594.1|EH115594::g.234::m.234 Gene.234::gi|120478545|gb|EH115594.1|EH115594::g.234 ORF type:5prime_partial len:215 (+) gi|120478545|gb|EH115594.1|EH115594:1-645(+)
Gene.238::gi|120478546|gb|EH115595.1|EH115595::g.238::m.238		Gene.238::gi|120478546|gb|EH115595.1|EH115595::g.238::m.238 Gene.238::gi|120478546|gb|EH115595.1|EH115595::g.238 ORF type:3prime_partial len:140 (+) gi|120478546|gb|EH115595.1|EH115595:200-616(+)
Gene.248::gi|120478549|gb|EH115598.1|EH115598::g.248::m.248		Gene.248::gi|120478549|gb|EH115598.1|EH115598::g.248::m.248 Gene.248::gi|120478549|gb|EH115598.1|EH115598::g.248 ORF type:complete len:140 (+) gi|120478549|gb|EH115598.1|EH115598:132-551(+)
Gene.251::gi|120478550|gb|EH115599.1|EH115599::g.251::m.251		Gene.251::gi|120478550|gb|EH115599.1|EH115599::g.251::m.251 Gene.251::gi|120478550|gb|EH115599.1|EH115599::g.251 ORF type:3prime_partial len:141 (+) gi|120478550|gb|EH115599.1|EH115599:113-532(+)
Gene.254::gi|120478551|gb|EH115600.1|EH115600::g.254::m.254		Gene.254::gi|120478551|gb|EH115600.1|EH115600::g.254::m.254 Gene.254::gi|120478551|gb|EH115600.1|EH115600::g.254 ORF type:internal len:196 (+) gi|120478551|gb|EH115600.1|EH115600:2-586(+)
Gene.259::gi|120478553|gb|EH115602.1|EH115602::g.259::m.259		Gene.259::gi|120478553|gb|EH115602.1|EH115602::g.259::m.259 Gene.259::gi|120478553|gb|EH115602.1|EH115602::g.259 ORF type:5prime_partial len:174 (+) gi|120478553|gb|EH115602.1|EH115602:3-524(+)
Gene.262::gi|120478564|gb|EH115605.1|EH115605::g.262::m.262		Gene.262::gi|120478564|gb|EH115605.1|EH115605::g.262::m.262 Gene.262::gi|120478564|gb|EH115605.1|EH115605::g.262 ORF type:complete len:134 (+) gi|120478564|gb|EH115605.1|EH115605:216-617(+)
Gene.264::gi|120478565|gb|EH115606.1|EH115606::g.264::m.264		Gene.264::gi|120478565|gb|EH115606.1|EH115606::g.264::m.264 Gene.264::gi|120478565|gb|EH115606.1|EH115606::g.264 ORF type:internal len:195 (+) gi|120478565|gb|EH115606.1|EH115606:2-583(+)
Gene.269::gi|120478570|gb|EH115611.1|EH115611::g.269::m.269		Gene.269::gi|120478570|gb|EH115611.1|EH115611::g.269::m.269 Gene.269::gi|120478570|gb|EH115611.1|EH115611::g.269 ORF type:5prime_partial len:183 (+) gi|120478570|gb|EH115611.1|EH115611:3-551(+)
Gene.273::gi|120478576|gb|EH115612.1|EH115612::g.273::m.273		Gene.273::gi|120478576|gb|EH115612.1|EH115612::g.273::m.273 Gene.273::gi|120478576|gb|EH115612.1|EH115612::g.273 ORF type:5prime_partial len:220 (+) gi|120478576|gb|EH115612.1|EH115612:3-662(+)
Gene.279::gi|120478578|gb|EH115614.1|EH115614::g.279::m.279		Gene.279::gi|120478578|gb|EH115614.1|EH115614::g.279::m.279 Gene.279::gi|120478578|gb|EH115614.1|EH115614::g.279 ORF type:complete len:201 (+) gi|120478578|gb|EH115614.1|EH115614:32-634(+)
Gene.290::gi|120478584|gb|EH115620.1|EH115620::g.290::m.290		Gene.290::gi|120478584|gb|EH115620.1|EH115620::g.290::m.290 Gene.290::gi|120478584|gb|EH115620.1|EH115620::g.290 ORF type:5prime_partial len:198 (+) gi|120478584|gb|EH115620.1|EH115620:3-596(+)
Gene.293::gi|120478594|gb|EH115624.1|EH115624::g.293::m.293		Gene.293::gi|120478594|gb|EH115624.1|EH115624::g.293::m.293 Gene.293::gi|120478594|gb|EH115624.1|EH115624::g.293 ORF type:3prime_partial len:199 (+) gi|120478594|gb|EH115624.1|EH115624:137-730(+)
Gene.302::gi|120478621|gb|EH115630.1|EH115630::g.302::m.302		Gene.302::gi|120478621|gb|EH115630.1|EH115630::g.302::m.302 Gene.302::gi|120478621|gb|EH115630.1|EH115630::g.302 ORF type:5prime_partial len:76 (+) gi|120478621|gb|EH115630.1|EH115630:2-229(+)
Gene.304::gi|120478623|gb|EH115631.1|EH115631::g.304::m.304		Gene.304::gi|120478623|gb|EH115631.1|EH115631::g.304::m.304 Gene.304::gi|120478623|gb|EH115631.1|EH115631::g.304 ORF type:3prime_partial len:118 (+) gi|120478623|gb|EH115631.1|EH115631:288-638(+)
Gene.310::gi|120478624|gb|EH115632.1|EH115632::g.310::m.310		Gene.310::gi|120478624|gb|EH115632.1|EH115632::g.310::m.310 Gene.310::gi|120478624|gb|EH115632.1|EH115632::g.310 ORF type:complete len:85 (+) gi|120478624|gb|EH115632.1|EH115632:194-448(+)
Gene.313::gi|120478630|gb|EH115634.1|EH115634::g.313::m.313		Gene.313::gi|120478630|gb|EH115634.1|EH115634::g.313::m.313 Gene.313::gi|120478630|gb|EH115634.1|EH115634::g.313 ORF type:5prime_partial len:212 (+) gi|120478630|gb|EH115634.1|EH115634:1-636(+)
Gene.319::gi|120478632|gb|EH115636.1|EH115636::g.319::m.319		Gene.319::gi|120478632|gb|EH115636.1|EH115636::g.319::m.319 Gene.319::gi|120478632|gb|EH115636.1|EH115636::g.319 ORF type:5prime_partial len:61 (+) gi|120478632|gb|EH115636.1|EH115636:3-185(+)
Gene.320::gi|120478633|gb|EH115637.1|EH115637::g.320::m.320		Gene.320::gi|120478633|gb|EH115637.1|EH115637::g.320::m.320 Gene.320::gi|120478633|gb|EH115637.1|EH115637::g.320 ORF type:5prime_partial len:160 (+) gi|120478633|gb|EH115637.1|EH115637:1-480(+)
Gene.325::gi|120478634|gb|EH115638.1|EH115638::g.325::m.325		Gene.325::gi|120478634|gb|EH115638.1|EH115638::g.325::m.325 Gene.325::gi|120478634|gb|EH115638.1|EH115638::g.325 ORF type:complete len:161 (+) gi|120478634|gb|EH115638.1|EH115638:135-617(+)
Gene.330::gi|120478667|gb|EH115641.1|EH115641::g.330::m.330		Gene.330::gi|120478667|gb|EH115641.1|EH115641::g.330::m.330 Gene.330::gi|120478667|gb|EH115641.1|EH115641::g.330 ORF type:complete len:169 (+) gi|120478667|gb|EH115641.1|EH115641:53-559(+)
Gene.334::gi|120478668|gb|EH115642.1|EH115642::g.334::m.334		Gene.334::gi|120478668|gb|EH115642.1|EH115642::g.334::m.334 Gene.334::gi|120478668|gb|EH115642.1|EH115642::g.334 ORF type:internal len:249 (+) gi|120478668|gb|EH115642.1|EH115642:2-745(+)
Gene.338::gi|120478670|gb|EH115644.1|EH115644::g.338::m.338		Gene.338::gi|120478670|gb|EH115644.1|EH115644::g.338::m.338 Gene.338::gi|120478670|gb|EH115644.1|EH115644::g.338 ORF type:complete len:167 (+) gi|120478670|gb|EH115644.1|EH115644:199-699(+)
Gene.341::gi|120478702|gb|EH115647.1|EH115647::g.341::m.341		Gene.341::gi|120478702|gb|EH115647.1|EH115647::g.341::m.341 Gene.341::gi|120478702|gb|EH115647.1|EH115647::g.341 ORF type:3prime_partial len:192 (+) gi|120478702|gb|EH115647.1|EH115647:81-653(+)
Gene.348::gi|120478716|gb|EH115650.1|EH115650::g.348::m.348		Gene.348::gi|120478716|gb|EH115650.1|EH115650::g.348::m.348 Gene.348::gi|120478716|gb|EH115650.1|EH115650::g.348 ORF type:5prime_partial len:143 (+) gi|120478716|gb|EH115650.1|EH115650:1-429(+)
Gene.354::gi|120478721|gb|EH115651.1|EH115651::g.354::m.354		Gene.354::gi|120478721|gb|EH115651.1|EH115651::g.354::m.354 Gene.354::gi|120478721|gb|EH115651.1|EH115651::g.354 ORF type:complete len:72 (-) gi|120478721|gb|EH115651.1|EH115651:138-353(-)
Gene.356::gi|120478730|gb|EH115653.1|EH115653::g.356::m.356		Gene.356::gi|120478730|gb|EH115653.1|EH115653::g.356::m.356 Gene.356::gi|120478730|gb|EH115653.1|EH115653::g.356 ORF type:complete len:70 (-) gi|120478730|gb|EH115653.1|EH115653:22-231(-)
Gene.358::gi|120478738|gb|EH115655.1|EH115655::g.358::m.358		Gene.358::gi|120478738|gb|EH115655.1|EH115655::g.358::m.358 Gene.358::gi|120478738|gb|EH115655.1|EH115655::g.358 ORF type:internal len:131 (+) gi|120478738|gb|EH115655.1|EH115655:3-392(+)
Gene.359::gi|120478743|gb|EH115656.1|EH115656::g.359::m.359		Gene.359::gi|120478743|gb|EH115656.1|EH115656::g.359::m.359 Gene.359::gi|120478743|gb|EH115656.1|EH115656::g.359 ORF type:complete len:130 (+) gi|120478743|gb|EH115656.1|EH115656:121-510(+)
Gene.364::gi|120478754|gb|EH115659.1|EH115659::g.364::m.364		Gene.364::gi|120478754|gb|EH115659.1|EH115659::g.364::m.364 Gene.364::gi|120478754|gb|EH115659.1|EH115659::g.364 ORF type:internal len:203 (+) gi|120478754|gb|EH115659.1|EH115659:1-606(+)
Gene.365::gi|120478755|gb|EH115660.1|EH115660::g.365::m.365		Gene.365::gi|120478755|gb|EH115660.1|EH115660::g.365::m.365 Gene.365::gi|120478755|gb|EH115660.1|EH115660::g.365 ORF type:5prime_partial len:196 (+) gi|120478755|gb|EH115660.1|EH115660:3-590(+)
Gene.366::gi|120478756|gb|EH115661.1|EH115661::g.366::m.366		Gene.366::gi|120478756|gb|EH115661.1|EH115661::g.366::m.366 Gene.366::gi|120478756|gb|EH115661.1|EH115661::g.366 ORF type:3prime_partial len:113 (+) gi|120478756|gb|EH115661.1|EH115661:161-496(+)
Gene.368::gi|120478757|gb|EH115662.1|EH115662::g.368::m.368		Gene.368::gi|120478757|gb|EH115662.1|EH115662::g.368::m.368 Gene.368::gi|120478757|gb|EH115662.1|EH115662::g.368 ORF type:internal len:152 (+) gi|120478757|gb|EH115662.1|EH115662:1-453(+)
Gene.370::gi|120478758|gb|EH115663.1|EH115663::g.370::m.370		Gene.370::gi|120478758|gb|EH115663.1|EH115663::g.370::m.370 Gene.370::gi|120478758|gb|EH115663.1|EH115663::g.370 ORF type:5prime_partial len:104 (+) gi|120478758|gb|EH115663.1|EH115663:1-312(+)
Gene.371::gi|120478759|gb|EH115664.1|EH115664::g.371::m.371		Gene.371::gi|120478759|gb|EH115664.1|EH115664::g.371::m.371 Gene.371::gi|120478759|gb|EH115664.1|EH115664::g.371 ORF type:3prime_partial len:113 (+) gi|120478759|gb|EH115664.1|EH115664:257-592(+)
Gene.374::gi|120478763|gb|EH115667.1|EH115667::g.374::m.374		Gene.374::gi|120478763|gb|EH115667.1|EH115667::g.374::m.374 Gene.374::gi|120478763|gb|EH115667.1|EH115667::g.374 ORF type:internal len:184 (+) gi|120478763|gb|EH115667.1|EH115667:1-549(+)
Gene.378::gi|120478766|gb|EH115669.1|EH115669::g.378::m.378		Gene.378::gi|120478766|gb|EH115669.1|EH115669::g.378::m.378 Gene.378::gi|120478766|gb|EH115669.1|EH115669::g.378 ORF type:3prime_partial len:113 (+) gi|120478766|gb|EH115669.1|EH115669:270-605(+)
Gene.382::gi|120478769|gb|EH115671.1|EH115671::g.382::m.382		Gene.382::gi|120478769|gb|EH115671.1|EH115671::g.382::m.382 Gene.382::gi|120478769|gb|EH115671.1|EH115671::g.382 ORF type:3prime_partial len:208 (-) gi|120478769|gb|EH115671.1|EH115671:3-623(-)
Gene.383::gi|120478770|gb|EH115672.1|EH115672::g.383::m.383		Gene.383::gi|120478770|gb|EH115672.1|EH115672::g.383::m.383 Gene.383::gi|120478770|gb|EH115672.1|EH115672::g.383 ORF type:complete len:116 (+) gi|120478770|gb|EH115672.1|EH115672:165-512(+)
Gene.385::gi|120478772|gb|EH115673.1|EH115673::g.385::m.385		Gene.385::gi|120478772|gb|EH115673.1|EH115673::g.385::m.385 Gene.385::gi|120478772|gb|EH115673.1|EH115673::g.385 ORF type:5prime_partial len:162 (+) gi|120478772|gb|EH115673.1|EH115673:1-486(+)
Gene.394::gi|120478777|gb|EH115677.1|EH115677::g.394::m.394		Gene.394::gi|120478777|gb|EH115677.1|EH115677::g.394::m.394 Gene.394::gi|120478777|gb|EH115677.1|EH115677::g.394 ORF type:complete len:137 (+) gi|120478777|gb|EH115677.1|EH115677:287-697(+)
Gene.398::gi|120478779|gb|EH115678.1|EH115678::g.398::m.398		Gene.398::gi|120478779|gb|EH115678.1|EH115678::g.398::m.398 Gene.398::gi|120478779|gb|EH115678.1|EH115678::g.398 ORF type:5prime_partial len:178 (+) gi|120478779|gb|EH115678.1|EH115678:3-536(+)
Gene.400::gi|120478780|gb|EH115679.1|EH115679::g.400::m.400		Gene.400::gi|120478780|gb|EH115679.1|EH115679::g.400::m.400 Gene.400::gi|120478780|gb|EH115679.1|EH115679::g.400 ORF type:complete len:85 (+) gi|120478780|gb|EH115679.1|EH115679:369-623(+)
Gene.403::gi|120478782|gb|EH115680.1|EH115680::g.403::m.403		Gene.403::gi|120478782|gb|EH115680.1|EH115680::g.403::m.403 Gene.403::gi|120478782|gb|EH115680.1|EH115680::g.403 ORF type:complete len:68 (+) gi|120478782|gb|EH115680.1|EH115680:409-612(+)
Gene.404::gi|120478783|gb|EH115681.1|EH115681::g.404::m.404		Gene.404::gi|120478783|gb|EH115681.1|EH115681::g.404::m.404 Gene.404::gi|120478783|gb|EH115681.1|EH115681::g.404 ORF type:complete len:162 (+) gi|120478783|gb|EH115681.1|EH115681:122-607(+)
Gene.408::gi|120478784|gb|EH115682.1|EH115682::g.408::m.408		Gene.408::gi|120478784|gb|EH115682.1|EH115682::g.408::m.408 Gene.408::gi|120478784|gb|EH115682.1|EH115682::g.408 ORF type:5prime_partial len:198 (-) gi|120478784|gb|EH115682.1|EH115682:82-675(-)
Gene.411::gi|120478804|gb|EH115684.1|EH115684::g.411::m.411		Gene.411::gi|120478804|gb|EH115684.1|EH115684::g.411::m.411 Gene.411::gi|120478804|gb|EH115684.1|EH115684::g.411 ORF type:complete len:203 (+) gi|120478804|gb|EH115684.1|EH115684:59-667(+)
Gene.413::gi|120478806|gb|EH115685.1|EH115685::g.413::m.413		Gene.413::gi|120478806|gb|EH115685.1|EH115685::g.413::m.413 Gene.413::gi|120478806|gb|EH115685.1|EH115685::g.413 ORF type:complete len:127 (+) gi|120478806|gb|EH115685.1|EH115685:117-497(+)
Gene.416::gi|120478812|gb|EH115686.1|EH115686::g.416::m.416		Gene.416::gi|120478812|gb|EH115686.1|EH115686::g.416::m.416 Gene.416::gi|120478812|gb|EH115686.1|EH115686::g.416 ORF type:complete len:85 (-) gi|120478812|gb|EH115686.1|EH115686:7-261(-)
Gene.419::gi|120478819|gb|EH115688.1|EH115688::g.419::m.419		Gene.419::gi|120478819|gb|EH115688.1|EH115688::g.419::m.419 Gene.419::gi|120478819|gb|EH115688.1|EH115688::g.419 ORF type:5prime_partial len:71 (-) gi|120478819|gb|EH115688.1|EH115688:512-724(-)
Gene.420::gi|120478821|gb|EH115689.1|EH115689::g.420::m.420		Gene.420::gi|120478821|gb|EH115689.1|EH115689::g.420::m.420 Gene.420::gi|120478821|gb|EH115689.1|EH115689::g.420 ORF type:5prime_partial len:209 (+) gi|120478821|gb|EH115689.1|EH115689:2-628(+)
Gene.423::gi|120478824|gb|EH115690.1|EH115690::g.423::m.423		Gene.423::gi|120478824|gb|EH115690.1|EH115690::g.423::m.423 Gene.423::gi|120478824|gb|EH115690.1|EH115690::g.423 ORF type:complete len:70 (+) gi|120478824|gb|EH115690.1|EH115690:328-537(+)
Gene.424::gi|120478826|gb|EH115691.1|EH115691::g.424::m.424		Gene.424::gi|120478826|gb|EH115691.1|EH115691::g.424::m.424 Gene.424::gi|120478826|gb|EH115691.1|EH115691::g.424 ORF type:complete len:131 (+) gi|120478826|gb|EH115691.1|EH115691:216-608(+)
Gene.426::gi|120478828|gb|EH115692.1|EH115692::g.426::m.426		Gene.426::gi|120478828|gb|EH115692.1|EH115692::g.426::m.426 Gene.426::gi|120478828|gb|EH115692.1|EH115692::g.426 ORF type:complete len:184 (+) gi|120478828|gb|EH115692.1|EH115692:47-598(+)
Gene.430::gi|120478834|gb|EH115694.1|EH115694::g.430::m.430		Gene.430::gi|120478834|gb|EH115694.1|EH115694::g.430::m.430 Gene.430::gi|120478834|gb|EH115694.1|EH115694::g.430 ORF type:5prime_partial len:150 (+) gi|120478834|gb|EH115694.1|EH115694:2-451(+)
Gene.432::gi|120478839|gb|EH115695.1|EH115695::g.432::m.432		Gene.432::gi|120478839|gb|EH115695.1|EH115695::g.432::m.432 Gene.432::gi|120478839|gb|EH115695.1|EH115695::g.432 ORF type:5prime_partial len:228 (+) gi|120478839|gb|EH115695.1|EH115695:2-685(+)
Gene.433::gi|120478843|gb|EH115696.1|EH115696::g.433::m.433		Gene.433::gi|120478843|gb|EH115696.1|EH115696::g.433::m.433 Gene.433::gi|120478843|gb|EH115696.1|EH115696::g.433 ORF type:5prime_partial len:214 (+) gi|120478843|gb|EH115696.1|EH115696:3-644(+)
Gene.435::gi|120478847|gb|EH115697.1|EH115697::g.435::m.435		Gene.435::gi|120478847|gb|EH115697.1|EH115697::g.435::m.435 Gene.435::gi|120478847|gb|EH115697.1|EH115697::g.435 ORF type:3prime_partial len:83 (+) gi|120478847|gb|EH115697.1|EH115697:324-569(+)
Gene.436::gi|120478851|gb|EH115698.1|EH115698::g.436::m.436		Gene.436::gi|120478851|gb|EH115698.1|EH115698::g.436::m.436 Gene.436::gi|120478851|gb|EH115698.1|EH115698::g.436 ORF type:internal len:193 (+) gi|120478851|gb|EH115698.1|EH115698:1-576(+)
Gene.441::gi|120478857|gb|EH115700.1|EH115700::g.441::m.441		Gene.441::gi|120478857|gb|EH115700.1|EH115700::g.441::m.441 Gene.441::gi|120478857|gb|EH115700.1|EH115700::g.441 ORF type:complete len:191 (+) gi|120478857|gb|EH115700.1|EH115700:71-643(+)
Gene.444::gi|120478861|gb|EH115701.1|EH115701::g.444::m.444		Gene.444::gi|120478861|gb|EH115701.1|EH115701::g.444::m.444 Gene.444::gi|120478861|gb|EH115701.1|EH115701::g.444 ORF type:5prime_partial len:86 (+) gi|120478861|gb|EH115701.1|EH115701:1-258(+)
Gene.446::gi|120478865|gb|EH115702.1|EH115702::g.446::m.446		Gene.446::gi|120478865|gb|EH115702.1|EH115702::g.446::m.446 Gene.446::gi|120478865|gb|EH115702.1|EH115702::g.446 ORF type:5prime_partial len:194 (+) gi|120478865|gb|EH115702.1|EH115702:1-582(+)
Gene.450::gi|120478867|gb|EH115703.1|EH115703::g.450::m.450		Gene.450::gi|120478867|gb|EH115703.1|EH115703::g.450::m.450 Gene.450::gi|120478867|gb|EH115703.1|EH115703::g.450 ORF type:5prime_partial len:195 (+) gi|120478867|gb|EH115703.1|EH115703:2-586(+)
Gene.456::gi|120478878|gb|EH115706.1|EH115706::g.456::m.456		Gene.456::gi|120478878|gb|EH115706.1|EH115706::g.456::m.456 Gene.456::gi|120478878|gb|EH115706.1|EH115706::g.456 ORF type:3prime_partial len:154 (-) gi|120478878|gb|EH115706.1|EH115706:2-460(-)
Gene.457::gi|120478881|gb|EH115707.1|EH115707::g.457::m.457		Gene.457::gi|120478881|gb|EH115707.1|EH115707::g.457::m.457 Gene.457::gi|120478881|gb|EH115707.1|EH115707::g.457 ORF type:5prime_partial len:111 (+) gi|120478881|gb|EH115707.1|EH115707:1-333(+)
Gene.459::gi|120478928|gb|EH115708.1|EH115708::g.459::m.459		Gene.459::gi|120478928|gb|EH115708.1|EH115708::g.459::m.459 Gene.459::gi|120478928|gb|EH115708.1|EH115708::g.459 ORF type:internal len:239 (+) gi|120478928|gb|EH115708.1|EH115708:1-714(+)
Gene.463::gi|120478939|gb|EH115711.1|EH115711::g.463::m.463		Gene.463::gi|120478939|gb|EH115711.1|EH115711::g.463::m.463 Gene.463::gi|120478939|gb|EH115711.1|EH115711::g.463 ORF type:5prime_partial len:166 (+) gi|120478939|gb|EH115711.1|EH115711:3-500(+)
Gene.470::gi|120478950|gb|EH115714.1|EH115714::g.470::m.470		Gene.470::gi|120478950|gb|EH115714.1|EH115714::g.470::m.470 Gene.470::gi|120478950|gb|EH115714.1|EH115714::g.470 ORF type:3prime_partial len:190 (-) gi|120478950|gb|EH115714.1|EH115714:3-569(-)
Gene.471::gi|120478954|gb|EH115715.1|EH115715::g.471::m.471		Gene.471::gi|120478954|gb|EH115715.1|EH115715::g.471::m.471 Gene.471::gi|120478954|gb|EH115715.1|EH115715::g.471 ORF type:5prime_partial len:155 (+) gi|120478954|gb|EH115715.1|EH115715:3-467(+)
Gene.473::gi|120478959|gb|EH115717.1|EH115717::g.473::m.473		Gene.473::gi|120478959|gb|EH115717.1|EH115717::g.473::m.473 Gene.473::gi|120478959|gb|EH115717.1|EH115717::g.473 ORF type:5prime_partial len:188 (+) gi|120478959|gb|EH115717.1|EH115717:3-566(+)
Gene.474::gi|120478962|gb|EH115718.1|EH115718::g.474::m.474		Gene.474::gi|120478962|gb|EH115718.1|EH115718::g.474::m.474 Gene.474::gi|120478962|gb|EH115718.1|EH115718::g.474 ORF type:5prime_partial len:94 (-) gi|120478962|gb|EH115718.1|EH115718:399-680(-)
Gene.477::gi|120478965|gb|EH115719.1|EH115719::g.477::m.477		Gene.477::gi|120478965|gb|EH115719.1|EH115719::g.477::m.477 Gene.477::gi|120478965|gb|EH115719.1|EH115719::g.477 ORF type:internal len:248 (+) gi|120478965|gb|EH115719.1|EH115719:3-743(+)
Gene.480::gi|120478976|gb|EH115722.1|EH115722::g.480::m.480		Gene.480::gi|120478976|gb|EH115722.1|EH115722::g.480::m.480 Gene.480::gi|120478976|gb|EH115722.1|EH115722::g.480 ORF type:complete len:117 (+) gi|120478976|gb|EH115722.1|EH115722:54-404(+)
Gene.481::gi|120478981|gb|EH115723.1|EH115723::g.481::m.481		Gene.481::gi|120478981|gb|EH115723.1|EH115723::g.481::m.481 Gene.481::gi|120478981|gb|EH115723.1|EH115723::g.481 ORF type:3prime_partial len:215 (+) gi|120478981|gb|EH115723.1|EH115723:53-694(+)
Gene.485::gi|120478987|gb|EH115725.1|EH115725::g.485::m.485		Gene.485::gi|120478987|gb|EH115725.1|EH115725::g.485::m.485 Gene.485::gi|120478987|gb|EH115725.1|EH115725::g.485 ORF type:internal len:227 (+) gi|120478987|gb|EH115725.1|EH115725:3-680(+)
Gene.488::gi|120478989|gb|EH115726.1|EH115726::g.488::m.488		Gene.488::gi|120478989|gb|EH115726.1|EH115726::g.488::m.488 Gene.488::gi|120478989|gb|EH115726.1|EH115726::g.488 ORF type:complete len:77 (-) gi|120478989|gb|EH115726.1|EH115726:318-548(-)
Gene.491::gi|120478995|gb|EH115728.1|EH115728::g.491::m.491		Gene.491::gi|120478995|gb|EH115728.1|EH115728::g.491::m.491 Gene.491::gi|120478995|gb|EH115728.1|EH115728::g.491 ORF type:5prime_partial len:95 (+) gi|120478995|gb|EH115728.1|EH115728:1-285(+)
Gene.493::gi|120478997|gb|EH115729.1|EH115729::g.493::m.493		Gene.493::gi|120478997|gb|EH115729.1|EH115729::g.493::m.493 Gene.493::gi|120478997|gb|EH115729.1|EH115729::g.493 ORF type:5prime_partial len:145 (+) gi|120478997|gb|EH115729.1|EH115729:1-435(+)
Gene.495::gi|120479002|gb|EH115731.1|EH115731::g.495::m.495		Gene.495::gi|120479002|gb|EH115731.1|EH115731::g.495::m.495 Gene.495::gi|120479002|gb|EH115731.1|EH115731::g.495 ORF type:complete len:81 (-) gi|120479002|gb|EH115731.1|EH115731:170-412(-)
[truncated: 3,699 more rows]

## Sheet: AF04D
Transcript_00001	Assembly01_TRINITY_DN10000_c0_g1::Assembly01_TRINITY_DN10000_c0_g1_i1::g.56333::m.56333
[truncated: 67,441 more rows]
