# Supplementary material for: Draft de novo transcriptome assembly and proteome characterization of the electric lobe of Tetronarce californica: a molecular tool for the study of cholinergic neurotransmission in the electric organ
Source: BMC Genomics. 2017 Aug 14;18:611. doi: 10.1186/s12864-017-3890-4 (PMC5557070; doi:10.1186/s12864-017-3890-4)
Supplement: Supplementary file 5 — Cross-Annotation and GO Analysis of the SwissProt proteins that have a coverage of 70% or higher to T. cali MetaORFeome proteins. (XLSX 855 kb) [file 12864_2017_3890_MOESM5_ESM.xlsx]

## Sheet: README
AF05: Cross-Annotation and GO Analysis of the SwissProt proteins that have a coverage of 70% or higher to T. Cali MetaORFeome proteins

## Sheet: AF05
Database ID	Uniprot Gene ID	Entry	Entry name	Status	Protein names	Gene names	Organism	Length
A0A0B4J2F0	A0A0B4J2F0	A0A0B4J2F0	PIOS1_HUMAN	reviewed	Protein PIGBOS1 (PIGB opposite strand protein)	PIGBOS1	Homo sapiens (Human)	54
A0A0R4IBK5	A0A0R4IBK5	A0A0R4IBK5	R213A_DANRE	reviewed	E3 ubiquitin-protein ligase rnf213-alpha (EC 3.6.4.-) (EC 6.3.2.-) (Mysterin-A) (Mysterin-alpha) (RING finger protein 213-A) (RING finger protein 213-alpha)	rnf213a	Danio rerio (Zebrafish) (Brachydanio rerio)	5209
A0JC51	A0JC51	A0JC51	ZIC4_XENLA	reviewed	Zinc finger protein ZIC 4 (XlZic4) (Zinc finger protein of the cerebellum 4)	zic4	Xenopus laevis (African clawed frog)	530
A0JM20	A0JM20	A0JM20	TYRO3_XENTR	reviewed	Tyrosine-protein kinase receptor TYRO3 (EC 2.7.10.1)	tyro3	Xenopus tropicalis (Western clawed frog) (Silurana tropicalis)	881
A0JM51	A0JM51	A0JM51	CELF5_XENTR	reviewed	CUGBP Elav-like family member 5 (CELF-5) (Bruno-like protein 5) (CUG-BP- and ETR-3-like factor 5) (RNA-binding protein BRUNOL-5)	celf5 brunol5	Xenopus tropicalis (Western clawed frog) (Silurana tropicalis)	486
A0JM64	A0JM64	A0JM64	K0907_XENTR	reviewed	UPF0469 protein KIAA0907 homolog		Xenopus tropicalis (Western clawed frog) (Silurana tropicalis)	612
A0JM95	A0JM95	A0JM95	RGF1A_XENTR	reviewed	Ras-GEF domain-containing family member 1A	rasgef1a	Xenopus tropicalis (Western clawed frog) (Silurana tropicalis)	475
A0JML8	A0JML8	A0JML8	DALD3_DANRE	reviewed	DALR anticodon-binding domain-containing protein 3	dalrd3 zgc:153958	Danio rerio (Zebrafish) (Brachydanio rerio)	558
A0JMP0	A0JMP0	A0JMP0	ATHL1_DANRE	reviewed	Acid trehalase-like protein 1 (EC 3.2.1.-)	athl1 zgc:154078	Danio rerio (Zebrafish) (Brachydanio rerio)	655
A0JMY5	A0JMY5	A0JMY5	NFXL1_XENLA	reviewed	NF-X1-type zinc finger protein NFXL1	nfxl1	Xenopus laevis (African clawed frog)	914
A0JN51	A0JN51	A0JN51	ELF1_BOVIN	reviewed	ETS-related transcription factor Elf-1 (E74-like factor 1)	ELF1	Bos taurus (Bovine)	614
A0JN61	A0JN61	A0JN61	RPC9_BOVIN	reviewed	DNA-directed RNA polymerase III subunit RPC9 (RNA polymerase III subunit C9)	CRCP	Bos taurus (Bovine)	148
A0JN71	A0JN71	A0JN71	SASH3_BOVIN	reviewed	SAM and SH3 domain-containing protein 3	SASH3	Bos taurus (Bovine)	380
A0JN76	A0JN76	A0JN76	ZBT18_BOVIN	reviewed	Zinc finger and BTB domain-containing protein 18 (Zinc finger protein 238)	ZBTB18 ZNF238	Bos taurus (Bovine)	522
A0JN95	A0JN95	A0JN95	MET15_BOVIN	reviewed	Probable methyltransferase-like protein 15 (EC 2.1.1.-) (Methyltransferase 5 domain-containing protein 1)	METTL15 METT5D1	Bos taurus (Bovine)	407
A0JNA2	A0JNA2	A0JNA2	SEZ6_BOVIN	reviewed	Seizure protein 6 homolog (SEZ-6)	SEZ6	Bos taurus (Bovine)	983
A0JNG0	A0JNG0	A0JNG0	TM168_BOVIN	reviewed	Transmembrane protein 168	TMEM168	Bos taurus (Bovine)	697
A0JNJ1	A0JNJ1	A0JNJ1	STAC_BOVIN	reviewed	SH3 and cysteine-rich domain-containing protein (Src homology 3 and cysteine-rich domain-containing protein)	STAC	Bos taurus (Bovine)	403
A0JNJ3	A0JNJ3	A0JNJ3	SPG20_BOVIN	reviewed	Spartin	SPG20	Bos taurus (Bovine)	668
A0JNJ5	A0JNJ5	A0JNJ5	MYL1_BOVIN	reviewed	Myosin light chain 1/3, skeletal muscle isoform (MLC1/MLC3) (MLC1F/MLC3F) (Myosin light chain alkali 1/2) (Myosin light chain A1/A2)	MYL1	Bos taurus (Bovine)	192
A0JNK3	A0JNK3	A0JNK3	HTRA2_BOVIN	reviewed	Serine protease HTRA2, mitochondrial (EC 3.4.21.108)	HTRA2	Bos taurus (Bovine)	458
A0JNK6	A0JNK6	A0JNK6	TM243_BOVIN	reviewed	Transmembrane protein 243	TMEM243	Bos taurus (Bovine)	118
A0JNW5	A0JNW5	A0JNW5	UH1BL_HUMAN	reviewed	UHRF1-binding protein 1-like	UHRF1BP1L KIAA0701	Homo sapiens (Human)	1464
A0JP80	A0JP80	A0JP80	FITM2_XENTR	reviewed	Fat storage-inducing transmembrane protein 2 (Fat-inducing protein 2)	fitm2	Xenopus tropicalis (Western clawed frog) (Silurana tropicalis)	260
A0JPA6	A0JPA6	A0JPA6	LYRM7_XENTR	reviewed	Complex III assembly factor LYRM7 (LYR motif-containing protein 7)	lyrm7 MZM1L	Xenopus tropicalis (Western clawed frog) (Silurana tropicalis)	104
A0JPE1	A0JPE1	A0JPE1	FA69B_XENTR	reviewed	Protein FAM69B	fam69b	Xenopus tropicalis (Western clawed frog) (Silurana tropicalis)	431
A0JPE9	A0JPE9	A0JPE9	GLPK5_DANRE	reviewed	Putative glycerol kinase 5 (GK 5) (Glycerokinase 5) (EC 2.7.1.30) (ATP:glycerol 3-phosphotransferase 5)	gk5 zgc:152983	Danio rerio (Zebrafish) (Brachydanio rerio)	510
A0JPG1	A0JPG1	A0JPG1	F16B1_XENLA	reviewed	Protein FAM160B1	fam160b1	Xenopus laevis (African clawed frog)	744
A0JPJ7	A0JPJ7	A0JPJ7	OLA1_RAT	reviewed	Obg-like ATPase 1	Ola1	Rattus norvegicus (Rat)	396
A0JPN1	A0JPN1	A0JPN1	HLX_RAT	reviewed	H2.0-like homeobox protein (Homeobox protein HLX1)	Hlx Hlx1	Rattus norvegicus (Rat)	476
A0JPP8	A0JPP8	A0JPP8	CCD61_RAT	reviewed	Coiled-coil domain-containing protein 61	Ccdc61	Rattus norvegicus (Rat)	512
A0JPQ1	A0JPQ1	A0JPQ1	CG057_RAT	reviewed	Uncharacterized protein C7orf57 homolog		Rattus norvegicus (Rat)	292
A0M8Q6	A0M8Q6	A0M8Q6	LAC7_HUMAN	reviewed	Ig lambda-7 chain C region	IGLC7	Homo sapiens (Human)	106
A0M8U1	A0M8U1	A0M8U1	ST7_CHICK	reviewed	Suppressor of tumorigenicity 7 protein homolog	ST7	Gallus gallus (Chicken)	554
A0MTA1	A0MTA1	A0MTA1	APEX1_DANRE	reviewed	DNA-(apurinic or apyrimidinic site) lyase (EC 3.1.-.-) (EC 4.2.99.18) (APEX nuclease) (APEN) (Apurinic-apyrimidinic endonuclease 1) (AP endonuclease 1) (zAP1)	apex1 apex1a apex1b si:ch211-214j24.12 zgc:66204	Danio rerio (Zebrafish) (Brachydanio rerio)	310
A0N0X6	A0N0X6	A0N0X6	LRRN1_BOVIN	reviewed	Leucine-rich repeat neuronal protein 1 (Neuronal leucine-rich repeat protein 1) (NLRR-1)	LRRN1	Bos taurus (Bovine)	716
A0PA85	A0PA85	A0PA85	DCE1_CANLF	reviewed	Glutamate decarboxylase 1 (EC 4.1.1.15) (67 kDa glutamic acid decarboxylase) (GAD-67) (Glutamate decarboxylase 67 kDa isoform)	GAD1 GAD67	Canis lupus familiaris (Dog) (Canis familiaris)	594
A0PJN4	A0PJN4	A0PJN4	U2QL1_MOUSE	reviewed	Ubiquitin-conjugating enzyme E2Q-like protein 1 (EC 2.3.2.23) (E2Q-like ubiquitin-conjugating enzyme 1)	Ube2ql1	Mus musculus (Mouse)	161
A0PJY2	A0PJY2	A0PJY2	FEZF1_HUMAN	reviewed	Fez family zinc finger protein 1 (Zinc finger protein 312B)	FEZF1 FEZ ZNF312B	Homo sapiens (Human)	475
A0PK11	A0PK11	A0PK11	CLRN2_HUMAN	reviewed	Clarin-2	CLRN2	Homo sapiens (Human)	232
A1A4H6	A1A4H6	A1A4H6	DDX27_BOVIN	reviewed	Probable ATP-dependent RNA helicase DDX27 (EC 3.6.4.13) (DEAD box protein 27)	DDX27	Bos taurus (Bovine)	765
A1A4H9	A1A4H9	A1A4H9	LRRT1_BOVIN	reviewed	Leucine-rich repeat transmembrane neuronal protein 1	LRRTM1	Bos taurus (Bovine)	521
A1A4J7	A1A4J7	A1A4J7	SMG8_BOVIN	reviewed	Protein SMG8 (Protein smg-8 homolog)	SMG8	Bos taurus (Bovine)	999
A1A4K1	A1A4K1	A1A4K1	C99L2_BOVIN	reviewed	CD99 antigen-like protein 2 (CD antigen CD99)	CD99L2	Bos taurus (Bovine)	217
A1A4K8	A1A4K8	A1A4K8	U2AF1_BOVIN	reviewed	Splicing factor U2AF 35 kDa subunit (U2 auxiliary factor 35 kDa subunit) (U2 snRNP auxiliary factor small subunit)	U2AF1	Bos taurus (Bovine)	237
A1A4L5	A1A4L5	A1A4L5	ALKB8_BOVIN	reviewed	Alkylated DNA repair protein alkB homolog 8 (EC 1.14.11.-) (Probable alpha-ketoglutarate-dependent dioxygenase ABH8) (S-adenosyl-L-methionine-dependent tRNA methyltransferase ABH8) (tRNA (carboxymethyluridine(34)-5-O)-methyltransferase ABH8) (EC 2.1.1.-) (EC 2.1.1.229)	ALKBH8	Bos taurus (Bovine)	664
A1A4M4	A1A4M4	A1A4M4	TATD3_BOVIN	reviewed	Putative deoxyribonuclease TATDN3 (EC 3.1.21.-)	TATDN3	Bos taurus (Bovine)	273
A1A4M6	A1A4M6	A1A4M6	STAR5_BOVIN	reviewed	StAR-related lipid transfer protein 5 (START domain-containing protein 5) (StARD5)	STARD5	Bos taurus (Bovine)	213
A1A4P5	A1A4P5	A1A4P5	PFD2_BOVIN	reviewed	Prefoldin subunit 2	PFDN2	Bos taurus (Bovine)	154
A1A4Q2	A1A4Q2	A1A4Q2	PRXD1_BOVIN	reviewed	Prolyl-tRNA synthetase associated domain-containing protein 1 (PrdX deacylase domain-containing protein 1)	PRORSD1 PRDXDD1	Bos taurus (Bovine)	171
A1A4Q9	A1A4Q9	A1A4Q9	NUD16_BOVIN	reviewed	U8 snoRNA-decapping enzyme (EC 3.6.1.62) (IDP phosphatase) (IDPase) (EC 3.6.1.64) (Inosine diphosphate phosphatase) (Nucleoside diphosphate-linked moiety X motif 16) (Nudix motif 16) (m7GpppN-mRNA hydrolase)	NUDT16	Bos taurus (Bovine)	195
A1A5C7	A1A5C7	A1A5C7	S22AN_HUMAN	reviewed	Solute carrier family 22 member 23	SLC22A23 C6orf85	Homo sapiens (Human)	686
A1A5Q4	A1A5Q4	A1A5Q4	CF206_RAT	reviewed	Cilia- and flagella-associated protein 206	Cfap206	Rattus norvegicus (Rat)	622
A1A5Y5	A1A5Y5	A1A5Y5	TT39A_DANRE	reviewed	Tetratricopeptide repeat protein 39A (TPR repeat protein 39A)	ttc39a zgc:158403	Danio rerio (Zebrafish) (Brachydanio rerio)	565
A1DZY4	A1DZY4	A1DZY4	RSLBL_DANRE	reviewed	Ras-like protein family member 11A-like	zgc:110179	Danio rerio (Zebrafish) (Brachydanio rerio)	253
A1E295	A1E295	A1E295	CATB_PIG	reviewed	Cathepsin B (EC 3.4.22.1) [Cleaved into: Cathepsin B light chain; Cathepsin B heavy chain]	CTSB	Sus scrofa (Pig)	335
A1IGU3	A1IGU3	A1IGU3	ARH37_RAT	reviewed	Rho guanine nucleotide exchange factor 37 (Protein 2-88) (Scaffold protein tuba 3)	Arhgef37	Rattus norvegicus (Rat)	676
A1IGX5	A1IGX5	A1IGX5	FIBIN_DANRE	reviewed	Fin bud initiation factor	fibin zgc:110676	Danio rerio (Zebrafish) (Brachydanio rerio)	210
A1L0Y2	A1L0Y2	A1L0Y2	NEUL4_XENTR	reviewed	Neuralized-like protein 4	neurl4	Xenopus tropicalis (Western clawed frog) (Silurana tropicalis)	1477
A1L108	A1L108	A1L108	ARP5L_RAT	reviewed	Actin-related protein 2/3 complex subunit 5-like protein (Arp2/3 complex 16 kDa subunit 2) (ARC16-2)	Arpc5l	Rattus norvegicus (Rat)	153
A1L157	A1L157	A1L157	TSN11_HUMAN	reviewed	Tetraspanin-11 (Tspan-11)	TSPAN11	Homo sapiens (Human)	253
A1L162	A1L162	A1L162	ERIC2_HUMAN	reviewed	Glutamate-rich protein 2	ERICH2	Homo sapiens (Human)	156
A1L1C2	A1L1C2	A1L1C2	PLD6_XENLA	reviewed	Mitochondrial cardiolipin hydrolase (EC 3.1.-.-) (Choline phosphatase 6) (Mitochondrial phospholipase) (MitoPLD) (Phosphatidylcholine-hydrolyzing phospholipase D6) (Phospholipase D6) (PLD 6)	pld6	Xenopus laevis (African clawed frog)	210
A1L253	A1L253	A1L253	F149B_DANRE	reviewed	Protein FAM149B1	fam149b1 zgc:158651	Danio rerio (Zebrafish) (Brachydanio rerio)	644
A1L272	A1L272	A1L272	S29A4_DANRE	reviewed	Equilibrative nucleoside transporter 4 (Solute carrier family 29 member 4)	slc29a4 zgc:158679	Danio rerio (Zebrafish) (Brachydanio rerio)	518
A1L2F3	A1L2F3	A1L2F3	NUSAP_DANRE	reviewed	Nucleolar and spindle-associated protein 1 (NuSAP)	nusap1	Danio rerio (Zebrafish) (Brachydanio rerio)	446
A1L2F6	A1L2F6	A1L2F6	TM205_DANRE	reviewed	Transmembrane protein 205	tmem205 zgc:158860	Danio rerio (Zebrafish) (Brachydanio rerio)	188
A1L2I9	A1L2I9	A1L2I9	T214B_XENLA	reviewed	Transmembrane protein 214-B	tmem214-b	Xenopus laevis (African clawed frog)	679
A1L2K1	A1L2K1	A1L2K1	METRL_XENLA	reviewed	Meteorin-like protein	metrnl	Xenopus laevis (African clawed frog)	286
A1L2P7	A1L2P7	A1L2P7	EFTS_XENLA	reviewed	Elongation factor Ts, mitochondrial (EF-Ts) (EF-TsMt)	tsfm	Xenopus laevis (African clawed frog)	312
A1L2Q8	A1L2Q8	A1L2Q8	P5CR3_XENLA	reviewed	Pyrroline-5-carboxylate reductase 3 (P5C reductase 3) (P5CR 3) (EC 1.5.1.2) (Pyrroline-5-carboxylate reductase-like protein)	pycrl	Xenopus laevis (African clawed frog)	274
A1L2R7	A1L2R7	A1L2R7	T120A_XENLA	reviewed	Transmembrane protein 120A	tmem120a	Xenopus laevis (African clawed frog)	336
A1L2S8	A1L2S8	A1L2S8	ZFPL1_XENLA	reviewed	Zinc finger protein-like 1	zfpl1	Xenopus laevis (African clawed frog)	320
A1L2W9	A1L2W9	A1L2W9	PHLA2_XENLA	reviewed	Pleckstrin homology-like domain family A member 2 (Imprinted in placenta and liver protein)	phlda2 ipl	Xenopus laevis (African clawed frog)	125
A1L3F5	A1L3F5	A1L3F5	CMIP_XENLA	reviewed	C-Maf-inducing protein (c-Mip)	cmip	Xenopus laevis (African clawed frog)	772
A1L3G4	A1L3G4	A1L3G4	TM241_XENLA	reviewed	Transmembrane protein 241	tmem241	Xenopus laevis (African clawed frog)	296
A1XQR9	A1XQR9	A1XQR9	RUXE_PIG	reviewed	Small nuclear ribonucleoprotein E (snRNP-E) (Sm protein E) (Sm-E) (SmE)	SNRPE	Sus scrofa (Pig)	92
A1XQU3	A1XQU3	A1XQU3	RL14_PIG	reviewed	60S ribosomal protein L14	RPL14	Sus scrofa (Pig)	213
A1YER2	A1YER2	A1YER2	HTAI2_GORGO	reviewed	Oxidoreductase HTATIP2 (EC 1.1.1.-)	HTATIP2	Gorilla gorilla gorilla (Western lowland gorilla)	242
A1YF12	A1YF12	A1YF12	ZNF16_GORGO	reviewed	Zinc finger protein 16	ZNF16	Gorilla gorilla gorilla (Western lowland gorilla)	682
A2A825	A2A825	A2A825	RSG1_MOUSE	reviewed	REM2- and Rab-like small GTPase 1	Rsg1 Gm723	Mus musculus (Mouse)	258
A2A8L1	A2A8L1	A2A8L1	CHD5_MOUSE	reviewed	Chromodomain-helicase-DNA-binding protein 5 (CHD-5) (EC 3.6.4.12) (ATP-dependent helicase CHD5)	Chd5 Kiaa0444	Mus musculus (Mouse)	1946
A2A8L5	A2A8L5	A2A8L5	PTPRF_MOUSE	reviewed	Receptor-type tyrosine-protein phosphatase F (EC 3.1.3.48) (Leukocyte common antigen related) (LAR)	Ptprf Lar	Mus musculus (Mouse)	1898
A2A9Q0	A2A9Q0	A2A9Q0	FND10_MOUSE	reviewed	Fibronectin type III domain-containing protein 10	Fndc10	Mus musculus (Mouse)	223
A2AIV2	A2AIV2	A2AIV2	VIR_MOUSE	reviewed	Protein virilizer homolog	Kiaa1429	Mus musculus (Mouse)	1811
A2AIW0	A2AIW0	A2AIW0	SDCG3_MOUSE	reviewed	Serologically defined colon cancer antigen 3 homolog	Sdccag3	Mus musculus (Mouse)	432
A2AJT9	A2AJT9	A2AJT9	CX023_HUMAN	reviewed	Uncharacterized protein CXorf23	CXorf23	Homo sapiens (Human)	711
A2AKG8	A2AKG8	A2AKG8	FOCAD_MOUSE	reviewed	Focadhesin	Focad Kiaa1797	Mus musculus (Mouse)	1798
A2AMZ4	A2AMZ4	A2AMZ4	NDUF8_MOUSE	reviewed	NADH dehydrogenase [ubiquinone] 1 alpha subcomplex assembly factor 8	Ndufaf8	Mus musculus (Mouse)	74
A2AR50	A2AR50	A2AR50	RGPS1_MOUSE	reviewed	Ras-specific guanine nucleotide-releasing factor RalGPS1 (Ral GEF with PH domain and SH3-binding motif 1) (Ral guanine nucleotide exchange factor 2) (RalGEF 2) (RalA exchange factor RalGPS1)	Ralgps1 Kiaa0351 Ralgef2 Ralgps1a	Mus musculus (Mouse)	585
A2AU72	A2AU72	A2AU72	ARMC3_MOUSE	reviewed	Armadillo repeat-containing protein 3	Armc3	Mus musculus (Mouse)	881
A2AVZ9	A2AVZ9	A2AVZ9	S43A3_MOUSE	reviewed	Solute carrier family 43 member 3 (Embryonic epithelia gene 1 protein)	Slc43a3 Eeg1	Mus musculus (Mouse)	502
A2AWA9	A2AWA9	A2AWA9	RBGP1_MOUSE	reviewed	Rab GTPase-activating protein 1 (GAP and centrosome-associated protein) (Rab6 GTPase-activating protein GAPCenA)	Rabgap1 Kiaa4104	Mus musculus (Mouse)	1064
A2BD05	A2BD05	A2BD05	NEK6_PIG	reviewed	Serine/threonine-protein kinase Nek6 (EC 2.7.11.1) (Never in mitosis A-related kinase 6) (NimA-related protein kinase 6)	NEK6	Sus scrofa (Pig)	313
A2BD94	A2BD94	A2BD94	FB31B_XENLA	reviewed	F-box only protein 31-B	fbxo31-b	Xenopus laevis (African clawed frog)	523
A2BDB0	A2BDB0	A2BDB0	ACTG_XENLA	reviewed	Actin, cytoplasmic 2 (Gamma-actin) [Cleaved into: Actin, cytoplasmic 2, N-terminally processed]	actg1	Xenopus laevis (African clawed frog)	375
A2BDC9	A2BDC9	A2BDC9	CQ058_XENLA	reviewed	UPF0450 protein C17orf58 homolog		Xenopus laevis (African clawed frog)	96
A2BE28	A2BE28	A2BE28	LAS1L_MOUSE	reviewed	Ribosomal biogenesis protein LAS1L (Protein LAS1 homolog)	Las1l	Mus musculus (Mouse)	776
A2BFC9	A2BFC9	A2BFC9	CFA77_DANRE	reviewed	Cilia- and flagella-associated protein 77	cfap77 si:ch211-215c18.4	Danio rerio (Zebrafish) (Brachydanio rerio)	240
A2BG43	A2BG43	A2BG43	GLTP_DANRE	reviewed	Glycolipid transfer protein (GLTP)	gltp si:dkey-234h16.2	Danio rerio (Zebrafish) (Brachydanio rerio)	209
A2BGU9	A2BGU9	A2BGU9	SERHL_DANRE	reviewed	Serine hydrolase-like protein (EC 3.1.-.-)	serhl ch211-214c7.1 zgc:55804	Danio rerio (Zebrafish) (Brachydanio rerio)	326
A2BHB7	A2BHB7	A2BHB7	GATC_DANRE	reviewed	Glutamyl-tRNA(Gln) amidotransferase subunit C, mitochondrial (Glu-AdT subunit C) (EC 6.3.5.-)	gatc si:rp71-1c23.3	Danio rerio (Zebrafish) (Brachydanio rerio)	184
A2BIG9	A2BIG9	A2BIG9	LSMD1_DANRE	reviewed	N-alpha-acetyltransferase 38, NatC auxiliary subunit (LSM domain-containing protein 1)	naa38 lsmd1 si:ch211-30G3.3	Danio rerio (Zebrafish) (Brachydanio rerio)	109
A2BIR6	A2BIR6	A2BIR6	YDJC_DANRE	reviewed	Carbohydrate deacetylase (EC 3.5.1.-)	ydjc si:ch211-89f7.6	Danio rerio (Zebrafish) (Brachydanio rerio)	313
A2CEH0	A2CEH0	A2CEH0	POC1B_DANRE	reviewed	POC1 centriolar protein homolog B (WD repeat domain 51B)	poc1b tuwd12 wdr51b si:dkey-164B12.2	Danio rerio (Zebrafish) (Brachydanio rerio)	490
A2CEQ0	A2CEQ0	A2CEQ0	SCM2B_DANRE	reviewed	Calcium-binding mitochondrial carrier protein SCaMC-2-B (Small calcium-binding mitochondrial carrier protein 2-B) (Solute carrier family 25 member 25-B)	slc25a25b scamc2b si:dkey-7o20.1	Danio rerio (Zebrafish) (Brachydanio rerio)	469
A2RSQ0	A2RSQ0	A2RSQ0	DEN5B_MOUSE	reviewed	DENN domain-containing protein 5B (Rab6IP1-like protein)	Dennd5b	Mus musculus (Mouse)	1274
A2RT62	A2RT62	A2RT62	FXL16_MOUSE	reviewed	F-box/LRR-repeat protein 16 (F-box and leucine-rich repeat protein 16)	Fbxl16	Mus musculus (Mouse)	479
A2RUC4	A2RUC4	A2RUC4	TYW5_HUMAN	reviewed	tRNA wybutosine-synthesizing protein 5 (hTYW5) (EC 1.14.11.42) (tRNA(Phe) (7-(3-amino-3-carboxypropyl)wyosine(37)-C(2))-hydroxylase)	TYW5 C2orf60	Homo sapiens (Human)	315
A2RV29	A2RV29	A2RV29	ZN346_DANRE	reviewed	Zinc finger protein 346 (Just another zinc finger protein) (Protein jaz)	znf346 zgc:158750	Danio rerio (Zebrafish) (Brachydanio rerio)	301
A2RV80	A2RV80	A2RV80	GRAM4_XENLA	reviewed	GRAM domain-containing protein 4	gramd4	Xenopus laevis (African clawed frog)	578
A2RVA7	A2RVA7	A2RVA7	CEP44_XENLA	reviewed	Centrosomal protein of 44 kDa (Cep44)	cep44	Xenopus laevis (African clawed frog)	384
A2T929	A2T929	A2T929	RXRAA_DANRE	reviewed	Retinoic acid receptor RXR-alpha-A (Nuclear receptor subfamily 2 group B member 1-A) (RXRalpha-B) (Retinoid X receptor alpha-A)	rxraa nr2b1a	Danio rerio (Zebrafish) (Brachydanio rerio)	430
A2VD83	A2VD83	A2VD83	GMPBB_XENLA	reviewed	Mannose-1-phosphate guanyltransferase beta-B (EC 2.7.7.13) (GDP-mannose pyrophosphorylase B-B) (GTP-mannose-1-phosphate guanylyltransferase beta-B)	gmppb-b	Xenopus laevis (African clawed frog)	360
A2VDC2	A2VDC2	A2VDC2	HIBCH_XENLA	reviewed	3-hydroxyisobutyryl-CoA hydrolase, mitochondrial (EC 3.1.2.4) (3-hydroxyisobutyryl-coenzyme A hydrolase) (HIB-CoA hydrolase) (HIBYL-CoA-H)	hibch	Xenopus laevis (African clawed frog)	385
A2VDL4	A2VDL4	A2VDL4	SATT_BOVIN	reviewed	Neutral amino acid transporter A (SATT) (Solute carrier family 1 member 4)	SLC1A4	Bos taurus (Bovine)	530
A2VDL9	A2VDL9	A2VDL9	T184B_BOVIN	reviewed	Transmembrane protein 184B	TMEM184B	Bos taurus (Bovine)	407
A2VDP1	A2VDP1	A2VDP1	BRE1A_BOVIN	reviewed	E3 ubiquitin-protein ligase BRE1A (BRE1-A) (EC 2.3.2.27) (RING finger protein 20) (RING-type E3 ubiquitin transferase BRE1A)	RNF20 BRE1A	Bos taurus (Bovine)	975
A2VDP6	A2VDP6	A2VDP6	NXPE3_BOVIN	reviewed	NXPE family member 3 (Protein FAM55C)	NXPE3 FAM55C	Bos taurus (Bovine)	559
A2VDR2	A2VDR2	A2VDR2	ACBD6_BOVIN	reviewed	Acyl-CoA-binding domain-containing protein 6	ACBD6	Bos taurus (Bovine)	282
A2VDS1	A2VDS1	A2VDS1	SCLY_BOVIN	reviewed	Selenocysteine lyase (EC 4.4.1.16)	SCLY	Bos taurus (Bovine)	437
A2VDU3	A2VDU3	A2VDU3	M3K7_BOVIN	reviewed	Mitogen-activated protein kinase kinase kinase 7 (EC 2.7.11.25)	MAP3K7	Bos taurus (Bovine)	579
A2VDX7	A2VDX7	A2VDX7	EXO5_BOVIN	reviewed	Exonuclease V (Exo V) (EC 3.1.-.-) (Defects in morphology protein 1 homolog)	EXO5 DEM1	Bos taurus (Bovine)	370
A2VDY4	A2VDY4	A2VDY4	HPF1_BOVIN	reviewed	Histone PARylation factor 1	HPF1 C4orf27	Bos taurus (Bovine)	346
A2VDY6	A2VDY6	A2VDY6	GATA1_BOVIN	reviewed	GATA zinc finger domain-containing protein 1	GATAD1	Bos taurus (Bovine)	272
A2VDZ9	A2VDZ9	A2VDZ9	VAPB_BOVIN	reviewed	Vesicle-associated membrane protein-associated protein B (VAMP-B) (VAMP-associated protein B) (VAP-B)	VAPB	Bos taurus (Bovine)	243
A2VE13	A2VE13	A2VE13	MAL2_BOVIN	reviewed	Protein MAL2	MAL2	Bos taurus (Bovine)	176
A2VE52	A2VE52	A2VE52	ORN_BOVIN	reviewed	Oligoribonuclease, mitochondrial (EC 3.1.-.-) (RNA exonuclease 2 homolog) (Small fragment nuclease)	REXO2	Bos taurus (Bovine)	237
A2VE55	A2VE55	A2VE55	S35D2_BOVIN	reviewed	UDP-N-acetylglucosamine/UDP-glucose/GDP-mannose transporter (Solute carrier family 35 member D2)	SLC35D2	Bos taurus (Bovine)	355
A2VE58	A2VE58	A2VE58	SNG3_BOVIN	reviewed	Synaptogyrin-3	SYNGR3	Bos taurus (Bovine)	229
A2VE99	A2VE99	A2VE99	SEP11_BOVIN	reviewed	Septin-11	SEPT11	Bos taurus (Bovine)	425
A3KGB4	A3KGB4	A3KGB4	TBC8B_MOUSE	reviewed	TBC1 domain family member 8B	Tbc1d8b	Mus musculus (Mouse)	1114
A3KGZ2	A3KGZ2	A3KGZ2	OGFD2_DANRE	reviewed	2-oxoglutarate and iron-dependent oxygenase domain-containing protein 2 (EC 1.14.11.-)	ogfod2 si:dkey-21k4.1 zgc:158437	Danio rerio (Zebrafish) (Brachydanio rerio)	345
A3KMV2	A3KMV2	A3KMV2	RD23A_BOVIN	reviewed	UV excision repair protein RAD23 homolog A	RAD23A	Bos taurus (Bovine)	362
A3KMV5	A3KMV5	A3KMV5	UBA1_BOVIN	reviewed	Ubiquitin-like modifier-activating enzyme 1 (EC 6.2.1.45) (Ubiquitin-activating enzyme E1)	UBA1 UBE1	Bos taurus (Bovine)	1058
A3KMX8	A3KMX8	A3KMX8	ARMT1_BOVIN	reviewed	Protein-glutamate O-methyltransferase (EC 2.1.1.-) (Acidic residue methyltransferase 1)	ARMT1	Bos taurus (Bovine)	441
A3KMZ6	A3KMZ6	A3KMZ6	COX11_BOVIN	reviewed	Cytochrome c oxidase assembly protein COX11, mitochondrial	COX11	Bos taurus (Bovine)	282
A3KN05	A3KN05	A3KN05	MAIP1_BOVIN	reviewed	m-AAA protease-interacting protein 1, mitochondrial	MAIP1	Bos taurus (Bovine)	291
A3KN83	A3KN83	A3KN83	SBNO1_HUMAN	reviewed	Protein strawberry notch homolog 1 (Monocyte protein 3) (MOP-3)	SBNO1 MOP3	Homo sapiens (Human)	1393
A3KNM5	A3KNM5	A3KNM5	SIM15_DANRE	reviewed	Small integral membrane protein 15	smim15 si:ch211-198n5.13 zgc:162244	Danio rerio (Zebrafish) (Brachydanio rerio)	74
A3KNS2	A3KNS2	A3KNS2	CNPY3_DANRE	reviewed	Protein canopy homolog 3 (Trinucleotide repeat-containing gene 5 protein)	cnpy3 tnrc5	Danio rerio (Zebrafish) (Brachydanio rerio)	276
A3KP37	A3KP37	A3KP37	NDUF5_DANRE	reviewed	Arginine-hydroxylase NDUFAF5, mitochondrial (EC 1.-.-.-) (NADH dehydrogenase [ubiquinone] 1 alpha subcomplex assembly factor 5) (Putative methyltransferase NDUFAF5) (EC 2.1.1.-)	ndufaf5 zgc:162919	Danio rerio (Zebrafish) (Brachydanio rerio)	321
A3KP59	A3KP59	A3KP59	NO66_DANRE	reviewed	Bifunctional lysine-specific demethylase and histidyl-hydroxylase NO66 (EC 1.14.11.-) (EC 1.14.11.27) (Histone lysine demethylase NO66)	no66 zgc:162967	Danio rerio (Zebrafish) (Brachydanio rerio)	544
A3KPA3	A3KPA3	A3KPA3	NAA60_DANRE	reviewed	N-alpha-acetyltransferase 60 (EC 2.3.1.48) (EC 2.3.1.88) (N-acetyltransferase 15) (NatF catalytic subunit)	naa60 nat15 zgc:163109	Danio rerio (Zebrafish) (Brachydanio rerio)	242
A3KPP4	A3KPP4	A3KPP4	S2535_DANRE	reviewed	Solute carrier family 25 member 35	slc25a35 si:ch211-268m12.5	Danio rerio (Zebrafish) (Brachydanio rerio)	298
A3KPR5	A3KPR5	A3KPR5	CYAC3_DANRE	reviewed	Cytochrome b ascorbate-dependent protein 3 (EC 1.-.-.-) (Cytochrome b561 family member A3)	cyb561a3 cybasc3 si:dkeyp-38h2.4	Danio rerio (Zebrafish) (Brachydanio rerio)	247
A3KQI3	A3KQI3	A3KQI3	BORC8_DANRE	reviewed	BLOC-1-related complex subunit 8	borcs8 si:ch211-125m10.2	Danio rerio (Zebrafish) (Brachydanio rerio)	124
A3KQQ9	A3KQQ9	A3KQQ9	SCG3_DANRE	reviewed	Secretogranin-3 (Secretogranin III) (SgIII)	scg3 si:ch211-12a1.3 zgc:73236	Danio rerio (Zebrafish) (Brachydanio rerio)	478
A3KQS4	A3KQS4	A3KQS4	FA63A_DANRE	reviewed	Ubiquitin carboxyl-terminal hydrolase MINDY-1 (EC 3.4.19.12) (Deubiquitinating enzyme MINDY-1) (Protein FAM63A)	fam63a si:ch211-210h11.5	Danio rerio (Zebrafish) (Brachydanio rerio)	520
A3QJU3	A3QJU3	A3QJU3	COQ8B_DANRE	reviewed	Atypical kinase COQ8B, mitochondrial (EC 2.7.-.-) (AarF domain-containing protein kinase 4) (Coenzyme Q protein 8B)	coq8b adck4	Danio rerio (Zebrafish) (Brachydanio rerio)	624
A4D1E9	A4D1E9	A4D1E9	GTPBA_HUMAN	reviewed	GTP-binding protein 10 (Protein obg homolog 2) (ObgH2)	GTPBP10 OBGH2 UG0751c10	Homo sapiens (Human)	387
A4D1P6	A4D1P6	A4D1P6	WDR91_HUMAN	reviewed	WD repeat-containing protein 91	WDR91 HSPC049	Homo sapiens (Human)	747
A4D7T3	A4D7T3	A4D7T3	ASZ1_MACEU	reviewed	Ankyrin repeat, SAM and basic leucine zipper domain-containing protein 1 (Germ cell-specific ankyrin, SAM and basic leucine zipper domain-containing protein)	ASZ1 GASZ	Macropus eugenii (Tammar wallaby)	475
A4FUI1	A4FUI1	A4FUI1	CCD58_BOVIN	reviewed	Coiled-coil domain-containing protein 58	CCDC58	Bos taurus (Bovine)	144
A4FUY1	A4FUY1	A4FUY1	HECAM_BOVIN	reviewed	Hepatocyte cell adhesion molecule (Protein hepaCAM)	HEPACAM	Bos taurus (Bovine)	418
A4FV08	A4FV08	A4FV08	GNPI1_BOVIN	reviewed	Glucosamine-6-phosphate isomerase 1 (EC 3.5.99.6) (Glucosamine-6-phosphate deaminase 1) (GNPDA 1) (GlcN6P deaminase 1) (Oscillin)	GNPDA1	Bos taurus (Bovine)	289
A4FV42	A4FV42	A4FV42	MT21A_BOVIN	reviewed	Protein N-lysine methyltransferase METTL21A (EC 2.1.1.-) (Methyltransferase-like protein 21A)	METTL21A FAM119A	Bos taurus (Bovine)	218
A4FV61	A4FV61	A4FV61	ZN512_BOVIN	reviewed	Zinc finger protein 512	ZNF512	Bos taurus (Bovine)	567
A4FVJ7	A4FVJ7	A4FVJ7	RBM48_DANRE	reviewed	RNA-binding protein 48	rbm48 si:ch211-173p18.5	Danio rerio (Zebrafish) (Brachydanio rerio)	364
A4IFG2	A4IFG2	A4IFG2	BTBD9_BOVIN	reviewed	BTB/POZ domain-containing protein 9	BTBD9	Bos taurus (Bovine)	611
A4IFK7	A4IFK7	A4IFK7	RIPL2_BOVIN	reviewed	RILP-like protein 2 (Rab-interacting lysosomal-like protein 2)	RILPL2	Bos taurus (Bovine)	206
A4IG59	A4IG59	A4IG59	WASH1_DANRE	reviewed	WAS protein family homolog 1	Wash1 wash si:ch211-11f8.1	Danio rerio (Zebrafish) (Brachydanio rerio)	481
A4IG62	A4IG62	A4IG62	SUV3_DANRE	reviewed	ATP-dependent RNA helicase SUPV3L1, mitochondrial (EC 3.6.4.13) (Suppressor of var1 3-like protein 1) (SUV3-like protein 1)	supv3l1	Danio rerio (Zebrafish) (Brachydanio rerio)	763
A4IG66	A4IG66	A4IG66	TM201_DANRE	reviewed	Transmembrane protein 201	tmem201 zgc:162289	Danio rerio (Zebrafish) (Brachydanio rerio)	651
A4IGD2	A4IGD2	A4IGD2	NAT8L_DANRE	reviewed	N-acetylaspartate synthetase (NAA synthetase) (EC 2.3.1.17) (N-acetyltransferase 8-like protein)	nat8l zgc:162648	Danio rerio (Zebrafish) (Brachydanio rerio)	282
A4IGH2	A4IGH2	A4IGH2	RSAD1_DANRE	reviewed	Radical S-adenosyl methionine domain-containing protein 1, mitochondrial (EC 1.3.99.-) (Oxygen-independent coproporphyrinogen-III oxidase-like protein RSAD1)	rsad1	Danio rerio (Zebrafish) (Brachydanio rerio)	444
A4IGK4	A4IGK4	A4IGK4	RBM5_XENTR	reviewed	RNA-binding protein 5 (RNA-binding motif protein 5)	rbm5 TGas113j08.1	Xenopus tropicalis (Western clawed frog) (Silurana tropicalis)	838
A4IGM4	A4IGM4	A4IGM4	DHI1L_XENTR	reviewed	Hydroxysteroid 11-beta-dehydrogenase 1-like protein (EC 1.1.1.-) (11-beta-hydroxysteroid dehydrogenase type 3) (11-DH3) (11-beta-HSD3)	hsd11b1l hsd3	Xenopus tropicalis (Western clawed frog) (Silurana tropicalis)	286
A4IGM9	A4IGM9	A4IGM9	AURKB_XENTR	reviewed	Aurora kinase B (EC 2.7.11.1) (Aurora/IPL1-related kinase 2) (AIRK2) (XAIRK2) (Serine/threonine-protein kinase 12) (Serine/threonine-protein kinase aurora-B) (xAurora-B)	aurkb airk2	Xenopus tropicalis (Western clawed frog) (Silurana tropicalis)	360
A4IGP0	A4IGP0	A4IGP0	HIKES_XENTR	reviewed	Protein Hikeshi	hikeshi	Xenopus tropicalis (Western clawed frog) (Silurana tropicalis)	197
A4IGU9	A4IGU9	A4IGU9	PPDPF_XENTR	reviewed	Pancreatic progenitor cell differentiation and proliferation factor (Exocrine differentiation and proliferation factor)	ppdpf exdpf	Xenopus tropicalis (Western clawed frog) (Silurana tropicalis)	113
A4IGY9	A4IGY9	A4IGY9	SETB2_XENTR	reviewed	Histone-lysine N-methyltransferase SETDB2 (EC 2.1.1.43) (SET domain bifurcated 2)	setdb2	Xenopus tropicalis (Western clawed frog) (Silurana tropicalis)	697
A4IH75	A4IH75	A4IH75	ATGA1_XENTR	reviewed	Autophagy-related protein 101	atg101	Xenopus tropicalis (Western clawed frog) (Silurana tropicalis)	218
A4IH88	A4IH88	A4IH88	K2013_XENTR	reviewed	Uncharacterized protein KIAA2013 homolog		Xenopus tropicalis (Western clawed frog) (Silurana tropicalis)	608
A4IH95	A4IH95	A4IH95	CA216_XENTR	reviewed	UPF0500 protein C1orf216 homolog		Xenopus tropicalis (Western clawed frog) (Silurana tropicalis)	281
A4IHF8	A4IHF8	A4IHF8	DPCD_XENTR	reviewed	Protein DPCD	dpcd	Xenopus tropicalis (Western clawed frog) (Silurana tropicalis)	203
A4IHG1	A4IHG1	A4IHG1	LRC58_XENTR	reviewed	Leucine-rich repeat-containing protein 58	lrrc58	Xenopus tropicalis (Western clawed frog) (Silurana tropicalis)	349
A4IHJ3	A4IHJ3	A4IHJ3	ABRAL_XENTR	reviewed	Costars family protein ABRACL (ABRA C-terminal-like protein)	abracl	Xenopus tropicalis (Western clawed frog) (Silurana tropicalis)	81
A4IHK8	A4IHK8	A4IHK8	DCNL3_XENTR	reviewed	DCN1-like protein 3 (DCUN1 domain-containing protein 3) (Defective in cullin neddylation protein 1-like protein 3)	dcun1d3	Xenopus tropicalis (Western clawed frog) (Silurana tropicalis)	303
A4IHR1	A4IHR1	A4IHR1	TT30A_XENTR	reviewed	Tetratricopeptide repeat protein 30A (TPR repeat protein 30A)	ttc30a ttc30	Xenopus tropicalis (Western clawed frog) (Silurana tropicalis)	651
A4IHZ3	A4IHZ3	A4IHZ3	F155B_XENTR	reviewed	Transmembrane protein FAM155B	fam155b	Xenopus tropicalis (Western clawed frog) (Silurana tropicalis)	442
A4II15	A4II15	A4II15	TMA16_XENTR	reviewed	Translation machinery-associated protein 16	tma16	Xenopus tropicalis (Western clawed frog) (Silurana tropicalis)	197
A4II32	A4II32	A4II32	NAT8L_XENTR	reviewed	N-acetylaspartate synthetase (NAA synthetase) (EC 2.3.1.17) (N-acetyltransferase 8-like protein)	nat8l	Xenopus tropicalis (Western clawed frog) (Silurana tropicalis)	271
A4II46	A4II46	A4II46	ABR_XENTR	reviewed	Active breakpoint cluster region-related protein	abr	Xenopus tropicalis (Western clawed frog) (Silurana tropicalis)	862
A4II73	A4II73	A4II73	OVCA2_XENTR	reviewed	Esterase OVCA2 (EC 3.1.2.-) (Ovarian cancer-associated gene 2 protein homolog)	ovca2	Xenopus tropicalis (Western clawed frog) (Silurana tropicalis)	230
A4IIG7	A4IIG7	A4IIG7	NR4A2_XENTR	reviewed	Nuclear receptor subfamily 4 group A member 2	nr4a2	Xenopus tropicalis (Western clawed frog) (Silurana tropicalis)	591
A4IIL4	A4IIL4	A4IIL4	BROX_XENTR	reviewed	BRO1 domain-containing protein BROX (BRO1 domain- and CAAX motif-containing protein)	brox	Xenopus tropicalis (Western clawed frog) (Silurana tropicalis)	411
A4IIM3	A4IIM3	A4IIM3	SIN1_XENTR	reviewed	Target of rapamycin complex 2 subunit MAPKAP1 (TORC2 subunit MAPKAP1) (Mitogen-activated protein kinase 2-associated protein 1) (Stress-activated map kinase-interacting protein 1) (SAPK-interacting protein 1)	mapkap1 sin1	Xenopus tropicalis (Western clawed frog) (Silurana tropicalis)	520
A4IIN5	A4IIN5	A4IIN5	TISD_XENTR	reviewed	mRNA decay activator protein ZFP36L2 (Zinc finger protein 36, C3H1 type-like 2)	zfp36l2	Xenopus tropicalis (Western clawed frog) (Silurana tropicalis)	362
A4IJ05	A4IJ05	A4IJ05	SYT17_XENTR	reviewed	Synaptotagmin-17 (Synaptotagmin XVII) (SytXVII)	syt17	Xenopus tropicalis (Western clawed frog) (Silurana tropicalis)	474
A4K526	A4K526	A4K526	TM256_BUFGR	reviewed	Transmembrane protein 256 homolog		Bufo gargarizans (Asian toad) (Bufo bufo gargarizans)	114
A4QN59	A4QN59	A4QN59	DPH2_DANRE	reviewed	Diphthamide biosynthesis protein 2 (DPH2 homolog)	dph2 zgc:162269	Danio rerio (Zebrafish) (Brachydanio rerio)	498
A4QNA8	A4QNA8	A4QNA8	WEE2_XENTR	reviewed	Wee1-like protein kinase 2 (EC 2.7.10.2)	wee2	Xenopus tropicalis (Western clawed frog) (Silurana tropicalis)	562
A4QNB6	A4QNB6	A4QNB6	CRGN_XENTR	reviewed	Gamma-crystallin N (Gamma-N-crystallin)	crygn	Xenopus tropicalis (Western clawed frog) (Silurana tropicalis)	183
A4QNL6	A4QNL6	A4QNL6	SMI19_XENTR	reviewed	Small integral membrane protein 19	smim19	Xenopus tropicalis (Western clawed frog) (Silurana tropicalis)	101
A4YI89	A4YI89	A4YI89	HPCD_METS5	reviewed	3-hydroxypropionyl-coenzyme A dehydratase (3-hydroxypropionyl-CoA dehydratase) (EC 4.2.1.116)	Msed_2001	Metallosphaera sedula (strain ATCC 51363 / DSM 5348 / JCM 9185 / NBRC 15509 / TH2)	259
A4Z6H1	A4Z6H1	A4Z6H1	PURA2_PIG	reviewed	Adenylosuccinate synthetase isozyme 2 (AMPSase 2) (AdSS 2) (EC 6.3.4.4) (Adenylosuccinate synthetase, acidic isozyme) (Adenylosuccinate synthetase, liver isozyme) (L-type adenylosuccinate synthetase) (IMP--aspartate ligase 2)	ADSS ADSS2	Sus scrofa (Pig)	456
A4Z945	A4Z945	A4Z945	ZBED8_BOVIN	reviewed	Protein ZBED8 (Transposon-derived Buster3 transposase-like protein) (Zinc finger BED domain-containing protein 8)	ZBED8 Buster3	Bos taurus (Bovine)	594
A5A6H9	A5A6H9	A5A6H9	ODBA_PANTR	reviewed	2-oxoisovalerate dehydrogenase subunit alpha, mitochondrial (EC 1.2.4.4) (Branched-chain alpha-keto acid dehydrogenase E1 component alpha chain) (BCKDE1A) (BCKDH E1-alpha)	BCKDHA	Pan troglodytes (Chimpanzee)	445
A5A6L6	A5A6L6	A5A6L6	SCN1B_PANTR	reviewed	Sodium channel subunit beta-1	SCN1B	Pan troglodytes (Chimpanzee)	218
A5A6N3	A5A6N3	A5A6N3	ATG13_PANTR	reviewed	Autophagy-related protein 13	ATG13	Pan troglodytes (Chimpanzee)	474
A5A777	A5A777	A5A777	BL1S5_PIG	reviewed	Biogenesis of lysosome-related organelles complex 1 subunit 5 (BLOC-1 subunit 5) (Protein Muted homolog)	BLOC1S5 MUTED	Sus scrofa (Pig)	191
A5A779	A5A779	A5A779	PGTA_PIG	reviewed	Geranylgeranyl transferase type-2 subunit alpha (EC 2.5.1.60) (Geranylgeranyl transferase type II subunit alpha) (Rab geranyl-geranyltransferase subunit alpha) (Rab GG transferase alpha) (Rab GGTase alpha) (Rab geranylgeranyltransferase subunit alpha)	RABGGTA	Sus scrofa (Pig)	567
A5D7H5	A5D7H5	A5D7H5	CASC3_BOVIN	reviewed	Protein CASC3 (Cancer susceptibility candidate gene 3 protein) (Metastatic lymph node gene 51 protein homolog) (MLN 51 homolog) (Protein barentsz) (Btz)	CASC3 MLN51	Bos taurus (Bovine)	703
A5D7I4	A5D7I4	A5D7I4	EXT1_BOVIN	reviewed	Exostosin-1 (EC 2.4.1.224) (EC 2.4.1.225) (Glucuronosyl-N-acetylglucosaminyl-proteoglycan/N-acetylglucosaminyl-proteoglycan 4-alpha-N-acetylglucosaminyltransferase) (Multiple exostoses protein 1 homolog)	EXT1	Bos taurus (Bovine)	746
A5D8M0	A5D8M0	A5D8M0	TYDP2_XENLA	reviewed	Tyrosyl-DNA phosphodiesterase 2 (Tyr-DNA phosphodiesterase 2) (EC 3.1.4.-) (5'-tyrosyl-DNA phosphodiesterase) (5'-Tyr-DNA phosphodiesterase) (TRAF and TNF receptor-associated protein homolog)	tdp2 ttrap	Xenopus laevis (African clawed frog)	371
A5D8P8	A5D8P8	A5D8P8	EMC10_XENLA	reviewed	ER membrane protein complex subunit 10	emc10	Xenopus laevis (African clawed frog)	267
A5D8S1	A5D8S1	A5D8S1	LUZP2_DANRE	reviewed	Leucine zipper protein 2	luzp2 si:dkeyp-86e4.1	Danio rerio (Zebrafish) (Brachydanio rerio)	346
A5D989	A5D989	A5D989	EF1D_BOVIN	reviewed	Elongation factor 1-delta (EF-1-delta)	EEF1D	Bos taurus (Bovine)	280
A5D992	A5D992	A5D992	SPY1_BOVIN	reviewed	Protein sprouty homolog 1 (Spry-1)	SPRY1	Bos taurus (Bovine)	319
A5D9D4	A5D9D4	A5D9D4	MSTO1_BOVIN	reviewed	Protein misato homolog 1	MSTO1	Bos taurus (Bovine)	572
A5D9M6	A5D9M6	A5D9M6	BAG6_PIG	reviewed	Large proline-rich protein BAG6 (BCL2-associated athanogene 6) (HLA-B-associated transcript 3)	BAG6 BAT3	Sus scrofa (Pig)	1128
A5GFN6	A5GFN6	A5GFN6	RAEL1_PIG	reviewed	mRNA export factor (Rae1 protein homolog) (mRNA-associated protein mrnp 41)	RAE1 MRNP41	Sus scrofa (Pig)	368
A5GFW7	A5GFW7	A5GFW7	RTF2_PIG	reviewed	Protein RTF2 homolog (Replication termination factor 2 domain-containing protein 1)	RTFDC1	Sus scrofa (Pig)	306
A5GFZ5	A5GFZ5	A5GFZ5	DPM1_PIG	reviewed	Dolichol-phosphate mannosyltransferase subunit 1 (EC 2.4.1.83) (Dolichol-phosphate mannose synthase subunit 1) (DPM synthase subunit 1) (Dolichyl-phosphate beta-D-mannosyltransferase subunit 1) (Mannose-P-dolichol synthase subunit 1) (MPD synthase subunit 1)	DPM1	Sus scrofa (Pig)	259
A5PJ65	A5PJ65	A5PJ65	RER1_BOVIN	reviewed	Protein RER1	RER1	Bos taurus (Bovine)	196
A5PJM7	A5PJM7	A5PJM7	DEFI8_BOVIN	reviewed	Differentially expressed in FDCP 8 homolog (DEF-8)	DEF8	Bos taurus (Bovine)	447
A5PJN1	A5PJN1	A5PJN1	TAP26_BOVIN	reviewed	Thyroid transcription factor 1-associated protein 26 (TTF-1-associated protein 26) (Coiled-coil domain-containing protein 59)	CCDC59 TAP26	Bos taurus (Bovine)	241
A5PJN2	A5PJN2	A5PJN2	ERO1A_BOVIN	reviewed	ERO1-like protein alpha (ERO1-L) (ERO1-L-alpha) (EC 1.8.4.-) (Endoplasmic reticulum oxidoreductase alpha) (Endoplasmic reticulum oxidoreductin-1-like protein) (Oxidoreductin-1-L-alpha)	ERO1A ERO1L	Bos taurus (Bovine)	468
A5PJS2	A5PJS2	A5PJS2	S5A1_BOVIN	reviewed	3-oxo-5-alpha-steroid 4-dehydrogenase 1 (EC 1.3.1.22) (SR type 1) (Steroid 5-alpha-reductase 1) (S5AR 1)	SRD5A1	Bos taurus (Bovine)	257
A5PJZ5	A5PJZ5	A5PJZ5	NUP93_BOVIN	reviewed	Nuclear pore complex protein Nup93 (93 kDa nucleoporin) (Nucleoporin Nup93)	NUP93	Bos taurus (Bovine)	819
A5PK45	A5PK45	A5PK45	GT251_BOVIN	reviewed	Procollagen galactosyltransferase 1 (EC 2.4.1.50) (Collagen beta(1-O)galactosyltransferase 1) (Glycosyltransferase 25 family member 1) (Hydroxylysine galactosyltransferase 1)	COLGALT1 GLT25D1	Bos taurus (Bovine)	623
A5PKD8	A5PKD8	A5PKD8	IBPL1_BOVIN	reviewed	Insulin-like growth factor-binding protein-like 1	IGFBPL1	Bos taurus (Bovine)	274
A5PKE4	A5PKE4	A5PKE4	TEAN2_BOVIN	reviewed	Transcription elongation factor A N-terminal and central domain-containing protein 2	TCEANC2	Bos taurus (Bovine)	208
A5PKG6	A5PKG6	A5PKG6	UBE4A_BOVIN	reviewed	Ubiquitin conjugation factor E4 A (EC 6.3.2.-)	UBE4A	Bos taurus (Bovine)	1067
A5PKG7	A5PKG7	A5PKG7	KCTD5_BOVIN	reviewed	BTB/POZ domain-containing protein KCTD5	KCTD5	Bos taurus (Bovine)	234
A5PKK7	A5PKK7	A5PKK7	GORAB_BOVIN	reviewed	RAB6-interacting golgin (N-terminal kinase-like-binding protein 1) (NTKL-BP1) (NTKL-binding protein 1) (SCY1-like 1-binding protein 1) (SCYL1-BP1) (SCYL1-binding protein 1)	GORAB SCYL1BP1	Bos taurus (Bovine)	370
A5PKR8	A5PKR8	A5PKR8	EFGM_XENLA	reviewed	Elongation factor G, mitochondrial (EF-Gmt) (Elongation factor G 1, mitochondrial) (mEF-G 1) (Elongation factor G1)	gfm1 efg1	Xenopus laevis (African clawed frog)	748
A5PLL7	A5PLL7	A5PLL7	TM189_HUMAN	reviewed	Transmembrane protein 189	TMEM189 KUA	Homo sapiens (Human)	270
A5PN38	A5PN38	A5PN38	F151A_DANRE	reviewed	Protein FAM151A	fam151a si:ch211-215b16.4	Danio rerio (Zebrafish) (Brachydanio rerio)	599
A5PN52	A5PN52	A5PN52	CK088_DANRE	reviewed	UPF0722 protein C11orf88 homolog	si:dkey-27p23.3	Danio rerio (Zebrafish) (Brachydanio rerio)	164
A5WUL3	A5WUL3	A5WUL3	MED22_DANRE	reviewed	Mediator of RNA polymerase II transcription subunit 22 (Mediator complex subunit 22) (Surfeit locus protein 5)	med22 surf5 si:ch73-278c20.1 si:dkey-226m8.2	Danio rerio (Zebrafish) (Brachydanio rerio)	198
A5WUX7	A5WUX7	A5WUX7	CL065_DANRE	reviewed	Probable peptide chain release factor C12orf65 homolog, mitochondrial	si:ch211-275j6.5	Danio rerio (Zebrafish) (Brachydanio rerio)	156
A5WVU9	A5WVU9	A5WVU9	TRIQK_DANRE	reviewed	Triple QxxK/R motif-containing protein (Triple repetitive-sequence of QXXK/R protein homolog)	triqk si:ch211-160k22.1	Danio rerio (Zebrafish) (Brachydanio rerio)	84
A5YKK6	A5YKK6	A5YKK6	CNOT1_HUMAN	reviewed	CCR4-NOT transcription complex subunit 1 (CCR4-associated factor 1) (Negative regulator of transcription subunit 1 homolog) (NOT1H) (hNOT1)	CNOT1 CDC39 KIAA1007 NOT1 AD-005	Homo sapiens (Human)	2376
A6BMK7	A6BMK7	A6BMK7	NEUR1_BOVIN	reviewed	Sialidase-1 (EC 3.2.1.18) (Acetylneuraminyl hydrolase) (Lysosomal sialidase) (N-acetyl-alpha-neuraminidase 1)	NEU1	Bos taurus (Bovine)	415
A6H6W9	A6H6W9	A6H6W9	SDS3_BOVIN	reviewed	Sin3 histone deacetylase corepressor complex component SDS3 (Suppressor of defective silencing 3 protein homolog)	SUDS3 SDS3	Bos taurus (Bovine)	328
A6H737	A6H737	A6H737	LOXL2_BOVIN	reviewed	Lysyl oxidase homolog 2 (EC 1.4.3.13) (Lysyl oxidase-like protein 2)	LOXL2	Bos taurus (Bovine)	774
A6H754	A6H754	A6H754	CD37L_BOVIN	reviewed	Hsp90 co-chaperone Cdc37-like 1	CDC37L1	Bos taurus (Bovine)	337
A6H767	A6H767	A6H767	NP1L1_BOVIN	reviewed	Nucleosome assembly protein 1-like 1	NAP1L1	Bos taurus (Bovine)	391
A6H7A8	A6H7A8	A6H7A8	TDIF1_BOVIN	reviewed	Deoxynucleotidyltransferase terminal-interacting protein 1 (Terminal deoxynucleotidyltransferase-interacting factor 1) (TdIF1) (TdT-interacting factor 1)	DNTTIP1 TDIF1	Bos taurus (Bovine)	329
A6H7B0	A6H7B0	A6H7B0	PLLP_BOVIN	reviewed	Plasmolipin (Plasma membrane proteolipid)	PLLP	Bos taurus (Bovine)	182
A6H7B8	A6H7B8	A6H7B8	PGAP2_BOVIN	reviewed	Post-GPI attachment to proteins factor 2	PGAP2	Bos taurus (Bovine)	254
A6H7C9	A6H7C9	A6H7C9	CEP19_BOVIN	reviewed	Centrosomal protein of 19 kDa (Cep19)	CEP19	Bos taurus (Bovine)	163
A6H7E2	A6H7E2	A6H7E2	CINP_BOVIN	reviewed	Cyclin-dependent kinase 2-interacting protein	CINP	Bos taurus (Bovine)	212
A6H7F6	A6H7F6	A6H7F6	GLP3L_BOVIN	reviewed	Golgi phosphoprotein 3-like	GOLPH3L	Bos taurus (Bovine)	285
A6H7F7	A6H7F7	A6H7F7	TPC2L_BOVIN	reviewed	Trafficking protein particle complex subunit 2-like protein	TRAPPC2L	Bos taurus (Bovine)	139
A6H7H1	A6H7H1	A6H7H1	F120A_BOVIN	reviewed	Constitutive coactivator of PPAR-gamma-like protein 1 (Oxidative stress-associated Src activator) (Protein FAM120A)	FAM120A OSSA	Bos taurus (Bovine)	1114
A6H7I3	A6H7I3	A6H7I3	ANGE2_BOVIN	reviewed	Protein angel homolog 2	ANGEL2	Bos taurus (Bovine)	544
A6H8I2	A6H8I2	A6H8I2	SGSM3_XENLA	reviewed	Small G protein signaling modulator 3 homolog (RUN and TBC1 domain-containing protein 3)	sgsm3 rutbc3	Xenopus laevis (African clawed frog)	753
A6N6J5	A6N6J5	A6N6J5	WDR35_RAT	reviewed	WD repeat-containing protein 35 (Naofen)	Wdr35	Rattus norvegicus (Rat)	1170
A6NDL7	A6NDL7	A6NDL7	MT21E_HUMAN	reviewed	Putative methyltransferase-like protein 21E pseudogene (EC 2.1.1.-)	METTL21EP METTL21CP1	Homo sapiens (Human)	271
A6NFE3	A6NFE3	A6NFE3	EFC10_HUMAN	reviewed	EF-hand calcium-binding domain-containing protein 10	EFCAB10	Homo sapiens (Human)	127
A6NFN3	A6NFN3	A6NFN3	RFOX3_HUMAN	reviewed	RNA binding protein fox-1 homolog 3 (Fox-1 homolog C) (Neuronal nuclei antigen) (NeuN antigen)	RBFOX3	Homo sapiens (Human)	312
A6NFY7	A6NFY7	A6NFY7	SDHF1_HUMAN	reviewed	Succinate dehydrogenase assembly factor 1, mitochondrial (SDH assembly factor 1) (SDHAF1) (LYR motif-containing protein 8)	SDHAF1 LYRM8	Homo sapiens (Human)	115
A6NGB7	A6NGB7	A6NGB7	TM221_HUMAN	reviewed	Transmembrane protein 221	TMEM221	Homo sapiens (Human)	291
A6NH52	A6NH52	A6NH52	TV23A_HUMAN	reviewed	Golgi apparatus membrane protein TVP23 homolog A	TVP23A FAM18A	Homo sapiens (Human)	213
A6NI79	A6NI79	A6NI79	CCD69_HUMAN	reviewed	Coiled-coil domain-containing protein 69	CCDC69	Homo sapiens (Human)	296
A6NIK2	A6NIK2	A6NIK2	LR10B_HUMAN	reviewed	Leucine-rich repeat-containing protein 10B	LRRC10B	Homo sapiens (Human)	292
A6NJI9	A6NJI9	A6NJI9	LRC72_HUMAN	reviewed	Leucine-rich repeat-containing protein 72	LRRC72	Homo sapiens (Human)	287
A6NK75	A6NK75	A6NK75	ZNF98_HUMAN	reviewed	Zinc finger protein 98 (Zinc finger protein 739) (Zinc finger protein F7175)	ZNF98 ZNF739	Homo sapiens (Human)	572
A6NKX4	A6NKX4	A6NKX4	S22AV_HUMAN	reviewed	Putative solute carrier family 22 member 31	SLC22A31	Homo sapiens (Human)	558
A6NMB1	A6NMB1	A6NMB1	SIG16_HUMAN	reviewed	Sialic acid-binding Ig-like lectin 16 (Siglec-16) (Siglec-P16)	SIGLEC16 SIGLECP16	Homo sapiens (Human)	481
A6NNE9	A6NNE9	A6NNE9	MARHB_HUMAN	reviewed	E3 ubiquitin-protein ligase MARCH11 (EC 6.3.2.-) (Membrane-associated RING finger protein 11) (Membrane-associated RING-CH protein XI) (MARCH-XI)	MARCH11	Homo sapiens (Human)	402
A6QL79	A6QL79	A6QL79	NATD1_BOVIN	reviewed	Protein NATD1 (N-acetyltransferase domain-containing protein 1)	NATD1 GTLF3B	Bos taurus (Bovine)	113
A6QL92	A6QL92	A6QL92	S35F5_BOVIN	reviewed	Solute carrier family 35 member F5	SLC35F5	Bos taurus (Bovine)	524
A6QLA0	A6QLA0	A6QLA0	NFX1_BOVIN	reviewed	Transcriptional repressor NF-X1 (EC 6.3.2.-) (Nuclear transcription factor, X box-binding protein 1)	NFX1	Bos taurus (Bovine)	1116
A6QLE1	A6QLE1	A6QLE1	TDRD7_BOVIN	reviewed	Tudor domain-containing protein 7	TDRD7	Bos taurus (Bovine)	1098
A6QLH5	A6QLH5	A6QLH5	ERI3_BOVIN	reviewed	ERI1 exoribonuclease 3 (EC 3.1.-.-) (Prion interactor 1) (Prion protein-interacting protein)	ERI3 PINT1 PRNPIP PRNPIP1	Bos taurus (Bovine)	337
A6QLI1	A6QLI1	A6QLI1	VGLU2_BOVIN	reviewed	Vesicular glutamate transporter 2 (VGluT2) (Solute carrier family 17 member 6)	SLC17A6 VGLUT2	Bos taurus (Bovine)	582
A6QLI6	A6QLI6	A6QLI6	HEM1_BOVIN	reviewed	5-aminolevulinate synthase, nonspecific, mitochondrial (ALAS-H) (EC 2.3.1.37) (5-aminolevulinic acid synthase 1) (Delta-ALA synthase 1) (Delta-aminolevulinate synthase 1)	ALAS1	Bos taurus (Bovine)	647
A6QLJ0	A6QLJ0	A6QLJ0	ERCC2_BOVIN	reviewed	TFIIH basal transcription factor complex helicase XPD subunit (EC 3.6.4.12) (CXPD) (DNA excision repair protein ERCC-2) (DNA repair protein complementing XP-D cells) (Xeroderma pigmentosum group D-complementing protein)	ERCC2	Bos taurus (Bovine)	760
A6QLJ3	A6QLJ3	A6QLJ3	GUF1_BOVIN	reviewed	Translation factor GUF1, mitochondrial (EC 3.6.5.-) (Elongation factor 4 homolog) (EF-4) (GTPase GUF1) (Ribosomal back-translocase)	GUF1	Bos taurus (Bovine)	669
A6QLJ8	A6QLJ8	A6QLJ8	PTER_BOVIN	reviewed	Phosphotriesterase-related protein (EC 3.1.-.-) (Parathion hydrolase-related protein)	PTER	Bos taurus (Bovine)	349
A6QLK6	A6QLK6	A6QLK6	GRAP_BOVIN	reviewed	GRB2-related adapter protein	GRAP	Bos taurus (Bovine)	217
A6QLN9	A6QLN9	A6QLN9	VWA1_BOVIN	reviewed	von Willebrand factor A domain-containing protein 1	VWA1	Bos taurus (Bovine)	413
A6QLT2	A6QLT2	A6QLT2	MTMR2_BOVIN	reviewed	Myotubularin-related protein 2 (Phosphatidylinositol-3,5-bisphosphate 3-phosphatase) (EC 3.1.3.95) (Phosphatidylinositol-3-phosphate phosphatase) (EC 3.1.3.64)	MTMR2	Bos taurus (Bovine)	643
A6QLY4	A6QLY4	A6QLY4	ISOC1_BOVIN	reviewed	Isochorismatase domain-containing protein 1	ISOC1	Bos taurus (Bovine)	298
A6QNP3	A6QNP3	A6QNP3	PPR3B_BOVIN	reviewed	Protein phosphatase 1 regulatory subunit 3B	PPP1R3B	Bos taurus (Bovine)	284
A6QNR1	A6QNR1	A6QNR1	RRP36_BOVIN	reviewed	Ribosomal RNA processing protein 36 homolog	RRP36	Bos taurus (Bovine)	246
A6QNS3	A6QNS3	A6QNS3	ABR_BOVIN	reviewed	Active breakpoint cluster region-related protein	ABR	Bos taurus (Bovine)	859
A6QNS9	A6QNS9	A6QNS9	AT5SL_BOVIN	reviewed	ATP synthase subunit s-like protein	ATP5SL	Bos taurus (Bovine)	301
A6QNT8	A6QNT8	A6QNT8	SC24A_BOVIN	reviewed	Protein transport protein Sec24A (SEC24-related protein A)	SEC24A	Bos taurus (Bovine)	1099
A6QP05	A6QP05	A6QP05	DHR12_BOVIN	reviewed	Dehydrogenase/reductase SDR family member 12 (EC 1.1.-.-) (Short-chain dehydrogenase/reductase family 40C member 1)	DHRS12 SDR40C1	Bos taurus (Bovine)	317
A6QP11	A6QP11	A6QP11	SNP47_BOVIN	reviewed	Synaptosomal-associated protein 47 (SNAP-47) (Synaptosomal-associated 47 kDa protein)	SNAP47	Bos taurus (Bovine)	420
A6QP16	A6QP16	A6QP16	ZRAN1_BOVIN	reviewed	Ubiquitin thioesterase ZRANB1 (EC 3.4.19.12) (Zinc finger Ran-binding domain-containing protein 1)	ZRANB1	Bos taurus (Bovine)	708
A6QP70	A6QP70	A6QP70	SGCB_BOVIN	reviewed	Beta-sarcoglycan (Beta-SG)	SGCB	Bos taurus (Bovine)	317
A6QPF8	A6QPF8	A6QPF8	T120B_BOVIN	reviewed	Transmembrane protein 120B	TMEM120B	Bos taurus (Bovine)	339
A6QPN6	A6QPN6	A6QPN6	GILT_BOVIN	reviewed	Gamma-interferon-inducible lysosomal thiol reductase (EC 1.8.-.-) (IFI30 protein)	IFI30	Bos taurus (Bovine)	244
A6QPQ5	A6QPQ5	A6QPQ5	RM01_BOVIN	reviewed	39S ribosomal protein L1, mitochondrial (L1mt) (MRP-L1)	MRPL1	Bos taurus (Bovine)	325
A6QQV6	A6QQV6	A6QQV6	ANM7_BOVIN	reviewed	Protein arginine N-methyltransferase 7 (EC 2.1.1.321) (Histone-arginine N-methyltransferase PRMT7) ([Myelin basic protein]-arginine N-methyltransferase PRMT7)	PRMT7	Bos taurus (Bovine)	695
A6QQX9	A6QQX9	A6QQX9	TM163_BOVIN	reviewed	Transmembrane protein 163	TMEM163	Bos taurus (Bovine)	287
A6QR11	A6QR11	A6QR11	NELL2_BOVIN	reviewed	Protein kinase C-binding protein NELL2 (NEL-like protein 2)	NELL2	Bos taurus (Bovine)	816
A6QR16	A6QR16	A6QR16	RNPS1_BOVIN	reviewed	RNA-binding protein with serine-rich domain 1	RNPS1	Bos taurus (Bovine)	305
A7E3Q8	A7E3Q8	A7E3Q8	PLST_BOVIN	reviewed	Plastin-3 (T-plastin)	PLS3	Bos taurus (Bovine)	630
A7E3S5	A7E3S5	A7E3S5	WDR4_BOVIN	reviewed	tRNA (guanine-N(7)-)-methyltransferase non-catalytic subunit WDR4 (WD repeat-containing protein 4)	WDR4	Bos taurus (Bovine)	414
A7M7B9	A7M7B9	A7M7B9	NTH_CHICK	reviewed	Endonuclease III-like protein 1 (EC 3.2.2.-) (EC 4.2.99.18) (Bifunctional DNA N-glycosylase/DNA-(apurinic or apyrimidinic site) lyase) (DNA glycosylase/AP lyase)	NTHL1	Gallus gallus (Chicken)	281
A7MAZ3	A7MAZ3	A7MAZ3	UBA5_BOVIN	reviewed	Ubiquitin-like modifier-activating enzyme 5 (Ubiquitin-activating enzyme 5) (UFM1-activating enzyme) (Ubiquitin-activating enzyme E1 domain-containing protein 1)	UBA5 UBE1DC1	Bos taurus (Bovine)	404
A7MAZ4	A7MAZ4	A7MAZ4	TAF8_BOVIN	reviewed	Transcription initiation factor TFIID subunit 8 (TBP-associated factor 8)	TAF8	Bos taurus (Bovine)	310
A7MB28	A7MB28	A7MB28	NDRG3_BOVIN	reviewed	Protein NDRG3 (N-myc downstream-regulated gene 3 protein)	NDRG3	Bos taurus (Bovine)	375
A7MB35	A7MB35	A7MB35	ODPA_BOVIN	reviewed	Pyruvate dehydrogenase E1 component subunit alpha, somatic form, mitochondrial (EC 1.2.4.1) (PDHE1-A type I)	PDHA1	Bos taurus (Bovine)	390
A7MB63	A7MB63	A7MB63	CTNS_BOVIN	reviewed	Cystinosin	CTNS	Bos taurus (Bovine)	367
A7MB64	A7MB64	A7MB64	IPRI_BOVIN	reviewed	Inositol 1,4,5-trisphosphate receptor-interacting protein	ITPRIP	Bos taurus (Bovine)	556
A7MBP4	A7MBP4	A7MBP4	IFT46_DANRE	reviewed	Intraflagellar transport protein 46 homolog	ift46	Danio rerio (Zebrafish) (Brachydanio rerio)	384
A7MC48	A7MC48	A7MC48	SHSA9_XENTR	reviewed	Protein shisa-9	shisa9	Xenopus tropicalis (Western clawed frog) (Silurana tropicalis)	390
A7MC64	A7MC64	A7MC64	RTN1_XENTR	reviewed	Reticulon-1	rtn1	Xenopus tropicalis (Western clawed frog) (Silurana tropicalis)	764
A7SMW7	A7SMW7	A7SMW7	L2HDH_NEMVE	reviewed	L-2-hydroxyglutarate dehydrogenase, mitochondrial (EC 1.1.99.2)	v1g172254	Nematostella vectensis (Starlet sea anemone)	456
A7UA95	A7UA95	A7UA95	RADIL_DANRE	reviewed	Ras-associating and dilute domain-containing protein	radil	Danio rerio (Zebrafish) (Brachydanio rerio)	1124
A7XYH5	A7XYH5	A7XYH5	SOBP_CHICK	reviewed	Sine oculis-binding protein homolog (Jackson circler protein 1)	SOBP JXC1	Gallus gallus (Chicken)	873
A7Y2W8	A7Y2W8	A7Y2W8	SC6A9_XENLA	reviewed	Sodium- and chloride-dependent glycine transporter 1 (GlyT-1) (GlyT1) (xGlyT1) (Solute carrier family 6 member 9)	slc6a9 glyt1	Xenopus laevis (African clawed frog)	633
A7Y521	A7Y521	A7Y521	CSN4_PIG	reviewed	COP9 signalosome complex subunit 4 (SGN4) (Signalosome subunit 4)	COPS4	Sus scrofa (Pig)	406
A7YSY2	A7YSY2	A7YSY2	SPA5L_BOVIN	reviewed	Spermatogenesis-associated protein 5-like protein 1	SPATA5L1	Bos taurus (Bovine)	767
A7YVH9	A7YVH9	A7YVH9	PYRD1_BOVIN	reviewed	Pyridine nucleotide-disulfide oxidoreductase domain-containing protein 1 (EC 1.8.1.-)	PYROXD1	Bos taurus (Bovine)	502
A7YWS7	A7YWS7	A7YWS7	DPOE2_BOVIN	reviewed	DNA polymerase epsilon subunit 2 (EC 2.7.7.7) (DNA polymerase II subunit 2) (DNA polymerase epsilon subunit B)	POLE2	Bos taurus (Bovine)	527
A7YY46	A7YY46	A7YY46	PNKD_BOVIN	reviewed	Probable hydrolase PNKD (EC 3.-.-.-)	PNKD	Bos taurus (Bovine)	385
A7YY55	A7YY55	A7YY55	HACD3_BOVIN	reviewed	Very-long-chain (3R)-3-hydroxyacyl-CoA dehydratase 3 (EC 4.2.1.134) (3-hydroxyacyl-CoA dehydratase 3) (HACD3) (Protein-tyrosine phosphatase-like A domain-containing protein 1)	HACD3 PTPLAD1	Bos taurus (Bovine)	362
A7Z035	A7Z035	A7Z035	EPN4_BOVIN	reviewed	Clathrin interactor 1 (Epsin-4)	CLINT1 EPN4	Bos taurus (Bovine)	643
A7Z061	A7Z061	A7Z061	CDC27_BOVIN	reviewed	Cell division cycle protein 27 homolog	CDC27	Bos taurus (Bovine)	825
A7Z064	A7Z064	A7Z064	HMDH_BOVIN	reviewed	3-hydroxy-3-methylglutaryl-coenzyme A reductase (HMG-CoA reductase) (EC 1.1.1.34)	HMGCR	Bos taurus (Bovine)	888
A8D8X1	A8D8X1	A8D8X1	RL10_SHEEP	reviewed	60S ribosomal protein L10 (Protein QM homolog)	RPL10 QM	Ovis aries (Sheep)	214
A8E4L1	A8E4L1	A8E4L1	COX19_BOVIN	reviewed	Cytochrome c oxidase assembly protein COX19	COX19	Bos taurus (Bovine)	89
A8E4S7	A8E4S7	A8E4S7	MB213_DANRE	reviewed	Protein mab-21-like 3	mab21L3 si:ch211-246m4.3	Danio rerio (Zebrafish) (Brachydanio rerio)	387
A8E5V9	A8E5V9	A8E5V9	STING_XENTR	reviewed	Stimulator of interferon genes protein (STING) (Transmembrane protein 173)	tmem173 sting	Xenopus tropicalis (Western clawed frog) (Silurana tropicalis)	329
A8E657	A8E657	A8E657	AASS_BOVIN	reviewed	Alpha-aminoadipic semialdehyde synthase, mitochondrial (LKR/SDH) [Includes: Lysine ketoglutarate reductase (LKR) (LOR) (EC 1.5.1.8); Saccharopine dehydrogenase (SDH) (EC 1.5.1.9)]	AASS	Bos taurus (Bovine)	926
A8E7D2	A8E7D2	A8E7D2	BN3D2_DANRE	reviewed	Pre-miRNA 5'-monophosphate methyltransferase (EC 2.1.1.-) (BCDIN3 domain-containing protein)	bcdin3d si:dkey-222f2.2	Danio rerio (Zebrafish) (Brachydanio rerio)	254
A8E7G5	A8E7G5	A8E7G5	SFXN4_DANRE	reviewed	Sideroflexin-4	sfxn4	Danio rerio (Zebrafish) (Brachydanio rerio)	316
A8E7I5	A8E7I5	A8E7I5	TTC36_DANRE	reviewed	Tetratricopeptide repeat protein 36 (TPR repeat protein 36)	ttc36 si:rp71-52f21.2 zgc:103600	Danio rerio (Zebrafish) (Brachydanio rerio)	187
A8KB59	A8KB59	A8KB59	CC153_DANRE	reviewed	Coiled-coil domain-containing protein 153	ccdc153 zgc:171582	Danio rerio (Zebrafish) (Brachydanio rerio)	202
A8KBH6	A8KBH6	A8KBH6	KPCB_XENTR	reviewed	Protein kinase C beta type (PKC-B) (PKC-beta) (EC 2.7.11.13)	prkcb prkcb1	Xenopus tropicalis (Western clawed frog) (Silurana tropicalis)	670
A8MPP1	A8MPP1	A8MPP1	D11L8_HUMAN	reviewed	Putative ATP-dependent RNA helicase DDX11-like protein 8 (EC 3.6.4.13) (DEAD/H box protein 11-like 8)	DDX11L8	Homo sapiens (Human)	907
A8MT69	A8MT69	A8MT69	CENPX_HUMAN	reviewed	Centromere protein X (CENP-X) (FANCM-interacting histone fold protein 2) (Fanconi anemia-associated polypeptide of 10 kDa) (Retinoic acid-inducible gene D9 protein homolog) (Stimulated by retinoic acid gene 13 protein homolog)	STRA13 CENPX FAAP10 MHF2	Homo sapiens (Human)	81
A8MV24	A8MV24	A8MV24	CQ098_HUMAN	reviewed	Uncharacterized protein C17orf98	C17orf98	Homo sapiens (Human)	154
A8MXK1	A8MXK1	A8MXK1	VSTM5_HUMAN	reviewed	V-set and transmembrane domain-containing protein 5	VSTM5 C11orf90	Homo sapiens (Human)	200
A8WCC4	A8WCC4	A8WCC4	PDGFC_GEKJA	reviewed	Platelet-derived growth factor C (PDGF-C) [Cleaved into: Platelet-derived growth factor C, latent form (PDGFC latent form); Platelet-derived growth factor C, receptor-binding form (PDGFC receptor-binding form)]	PDGFC	Gekko japonicus (Schlegel's Japanese gecko)	345
A8WGA3	A8WGA3	A8WGA3	LFN1L_DANRE	reviewed	Leucine-rich repeat and fibronectin type III domain-containing protein 1-like protein	lrfn1l zgc:172282	Danio rerio (Zebrafish) (Brachydanio rerio)	687
A8WGF4	A8WGF4	A8WGF4	IF122_XENTR	reviewed	Intraflagellar transport protein 122 homolog	ift122	Xenopus tropicalis (Western clawed frog) (Silurana tropicalis)	1189
A8WGS4	A8WGS4	A8WGS4	TLCD2_DANRE	reviewed	TLC domain-containing protein 2	tlcd2 zgc:175098	Danio rerio (Zebrafish) (Brachydanio rerio)	246
A8WGT1	A8WGT1	A8WGT1	C25L2_DANRE	reviewed	Cholesterol 25-hydroxylase-like protein 2 (EC 1.14.99.-)	ch25hl2 zgc:175201	Danio rerio (Zebrafish) (Brachydanio rerio)	279
A8WH34	A8WH34	A8WH34	GLMPB_XENLA	reviewed	Glycosylated lysosomal membrane protein B (Lysosomal protein NCU-G1-B)	glmp-b	Xenopus laevis (African clawed frog)	404
A8WH75	A8WH75	A8WH75	CD302_PIG	reviewed	CD302 antigen (Type I transmembrane C-type lectin receptor DCL-1)	CD302	Sus scrofa (Pig)	240
A8WHP9	A8WHP9	A8WHP9	LRRC3_DANRE	reviewed	Leucine-rich repeat-containing protein 3	lrrc3 sc:d0333 si:dkey-253a1.3	Danio rerio (Zebrafish) (Brachydanio rerio)	266
A8Y5H7	A8Y5H7	A8Y5H7	S14L1_MOUSE	reviewed	SEC14-like protein 1	Sec14l1 Kiaa4251	Mus musculus (Mouse)	715
A9CB18	A9CB18	A9CB18	GDF9_PAPAN	reviewed	Growth/differentiation factor 9 (GDF-9)	GDF9	Papio anubis (Olive baboon)	455
A9JR56	A9JR56	A9JR56	C42S2_DANRE	reviewed	CDC42 small effector protein 2	cdc42se2 zgc:172116	Danio rerio (Zebrafish) (Brachydanio rerio)	85
A9JRB3	A9JRB3	A9JRB3	HTR1B_DANRE	reviewed	Serine protease HTRA1B (EC 3.4.21.-) (High-temperature requirement A serine peptidase 1B)	htra1b zgc:172061	Danio rerio (Zebrafish) (Brachydanio rerio)	476
A9JTG5	A9JTG5	A9JTG5	HOIL1_DANRE	reviewed	RanBP-type and C3HC4-type zinc finger-containing protein 1 (EC 6.3.2.-) (Heme-oxidized IRP2 ubiquitin ligase 1 homolog) (HOIL-1)	rbck1 zgc:175152	Danio rerio (Zebrafish) (Brachydanio rerio)	714
A9JTH1	A9JTH1	A9JTH1	NCLDA_DANRE	reviewed	Neurocalcin-delta A	ncalda zgc:175182	Danio rerio (Zebrafish) (Brachydanio rerio)	193
A9UL63	A9UL63	A9UL63	CG055_XENTR	reviewed	UPF0562 protein C7orf55 homolog		Xenopus tropicalis (Western clawed frog) (Silurana tropicalis)	110
A9UMP7	A9UMP7	A9UMP7	ENO4_XENLA	reviewed	Enolase 4 (EC 4.2.1.11) (2-phospho-D-glycerate hydro-lyase)	eno4	Xenopus laevis (African clawed frog)	572
A9X1A0	A9X1A0	A9X1A0	PI4KB_PAPAN	reviewed	Phosphatidylinositol 4-kinase beta (PI4K-beta) (PI4Kbeta) (PtdIns 4-kinase beta) (EC 2.7.1.67)	PI4KB PIK4CB	Papio anubis (Olive baboon)	816
A9YUB1	A9YUB1	A9YUB1	CHRD1_PIG	reviewed	Cysteine and histidine-rich domain-containing protein 1 (CHORD domain-containing protein 1) (Chp-1) (Morgana)	CHORDC1	Sus scrofa (Pig)	332
B0BLS0	B0BLS0	B0BLS0	OST4_RAT	reviewed	Dolichyl-diphosphooligosaccharide--protein glycosyltransferase subunit 4	Ost4	Rattus norvegicus (Rat)	37
B0BLT0	B0BLT0	B0BLT0	ZN593_XENTR	reviewed	Zinc finger protein 593	znf593	Xenopus tropicalis (Western clawed frog) (Silurana tropicalis)	128
B0BLZ5	B0BLZ5	B0BLZ5	THEM6_XENTR	reviewed	Protein THEM6	them6	Xenopus tropicalis (Western clawed frog) (Silurana tropicalis)	206
B0BM24	B0BM24	B0BM24	F161A_XENTR	reviewed	Protein FAM161A	fam161a	Xenopus tropicalis (Western clawed frog) (Silurana tropicalis)	659
B0BM28	B0BM28	B0BM28	SKA1_XENTR	reviewed	Spindle and kinetochore-associated protein 1	ska1	Xenopus tropicalis (Western clawed frog) (Silurana tropicalis)	252
B0BM95	B0BM95	B0BM95	CS054_XENTR	reviewed	UPF0692 protein C19orf54 homolog		Xenopus tropicalis (Western clawed frog) (Silurana tropicalis)	302
B0BML7	B0BML7	B0BML7	SPRE_XENTR	reviewed	Sepiapterin reductase (SPR) (EC 1.1.1.153)	spr	Xenopus tropicalis (Western clawed frog) (Silurana tropicalis)	261
B0BN72	B0BN72	B0BN72	MCRI1_RAT	reviewed	Mapk-regulated corepressor-interacting protein 1 (Protein FAM195B)	Mcrip1 Fam195b	Rattus norvegicus (Rat)	97
B0BN94	B0BN94	B0BN94	F136A_RAT	reviewed	Protein FAM136A	Fam136a	Rattus norvegicus (Rat)	138
B0BN95	B0BN95	B0BN95	HARB1_RAT	reviewed	Putative nuclease HARBI1 (EC 3.1.-.-) (Harbinger transposase-derived nuclease)	Harbi1	Rattus norvegicus (Rat)	349
B0BNA1	B0BNA1	B0BNA1	SH3Y1_RAT	reviewed	SH3 domain-containing YSC84-like protein 1	Sh3yl1	Rattus norvegicus (Rat)	340
B0BND0	B0BND0	B0BND0	ENPP6_RAT	reviewed	Ectonucleotide pyrophosphatase/phosphodiesterase family member 6 (E-NPP 6) (NPP-6) (EC 3.1.4.-) (EC 3.1.4.38) (Choline-specific glycerophosphodiester phosphodiesterase) (Glycerophosphocholine cholinephosphodiesterase) (GPC-Cpde)	Enpp6	Rattus norvegicus (Rat)	440
B0BNE5	B0BNE5	B0BNE5	ESTD_RAT	reviewed	S-formylglutathione hydrolase (FGH) (EC 3.1.2.12) (Esterase D)	Esd	Rattus norvegicus (Rat)	282
B0FPE9	B0FPE9	B0FPE9	NLRP3_MACMU	reviewed	NACHT, LRR and PYD domains-containing protein 3	NLRP3	Macaca mulatta (Rhesus macaque)	1035
B0FYY4	B0FYY4	B0FYY4	ITB1_SHEEP	reviewed	Integrin beta-1 (Fibronectin receptor subunit beta) (Integrin subunit beta-1) (VLA-4 subunit beta) (CD antigen CD29)	ITGB1	Ovis aries (Sheep)	798
B0JZD0	B0JZD0	B0JZD0	CTL5_XENTR	reviewed	Choline transporter-like protein 5 (Solute carrier family 44 member 5)	slc44a5 ctl5	Xenopus tropicalis (Western clawed frog) (Silurana tropicalis)	714
B0S733	B0S733	B0S733	REN3A_DANRE	reviewed	Regulator of nonsense transcripts 3A (Up-frameshift suppressor 3 homolog A)	upf3a si:dkey-21o13.6	Danio rerio (Zebrafish) (Brachydanio rerio)	452
B0S8I0	B0S8I0	B0S8I0	GTPB8_DANRE	reviewed	GTP-binding protein 8	gtpbp8 si:rp71-84d19.3	Danio rerio (Zebrafish) (Brachydanio rerio)	286
B0VYX4	B0VYX4	B0VYX4	COX5A_PONPY	reviewed	Cytochrome c oxidase subunit 5A, mitochondrial (Cytochrome c oxidase polypeptide Va)	COX5A	Pongo pygmaeus (Bornean orangutan)	150
B1AKI9	B1AKI9	B1AKI9	ISM1_HUMAN	reviewed	Isthmin-1	ISM1 C20orf82 ISM	Homo sapiens (Human)	464
B1AS42	B1AS42	B1AS42	NB5R5_MOUSE	reviewed	NADH-cytochrome b5 reductase-like (EC 1.6.2.2)	Cyb5rl	Mus musculus (Mouse)	316
B1AT66	B1AT66	B1AT66	MOT7_MOUSE	reviewed	Monocarboxylate transporter 7 (MCT 7) (Monocarboxylate transporter 6) (MCT 6) (Solute carrier family 16 member 6)	Slc16a6 Mct7	Mus musculus (Mouse)	607
B1AUE5	B1AUE5	B1AUE5	PEX10_MOUSE	reviewed	Peroxisome biogenesis factor 10 (Peroxin-10) (Peroxisomal biogenesis factor 10) (Peroxisome assembly protein 10)	Pex10	Mus musculus (Mouse)	324
B1H120	B1H120	B1H120	SEPT8_XENTR	reviewed	Septin-8	sept8	Xenopus tropicalis (Western clawed frog) (Silurana tropicalis)	427
B1H158	B1H158	B1H158	FEN1_XENTR	reviewed	Flap endonuclease 1 (FEN-1) (EC 3.1.-.-) (Flap structure-specific endonuclease 1)	fen1	Xenopus tropicalis (Western clawed frog) (Silurana tropicalis)	382
B1H1E4	B1H1E4	B1H1E4	ARI1_XENTR	reviewed	E3 ubiquitin-protein ligase arih1 (EC 2.3.2.-) (Protein ariadne-1 homolog) (ARI-1) (RING-type E3 ubiquitin transferase arih1)	arih1	Xenopus tropicalis (Western clawed frog) (Silurana tropicalis)	529
B1H283	B1H283	B1H283	LEXM_RAT	reviewed	Lymphocyte expansion molecule	Lexm	Rattus norvegicus (Rat)	402
B1H2N3	B1H2N3	B1H2N3	MICU1_XENTR	reviewed	Calcium uptake protein 1, mitochondrial (Calcium-binding atopy-related autoantigen 1 homolog)	micu1 cbara1 TGas034p18.1	Xenopus tropicalis (Western clawed frog) (Silurana tropicalis)	473
B1H3D5	B1H3D5	B1H3D5	ENDOU_XENTR	reviewed	Poly(U)-specific endoribonuclease (EC 3.1.-.-) (Protein endoU) (Uridylate-specific endoribonuclease) (XendoU)	endou	Xenopus tropicalis (Western clawed frog) (Silurana tropicalis)	293
B1WAP7	B1WAP7	B1WAP7	DVL3_XENTR	reviewed	Segment polarity protein dishevelled homolog DVL-3 (Dishevelled-3) (DSH homolog 3)	dvl3	Xenopus tropicalis (Western clawed frog) (Silurana tropicalis)	713
B2DCZ9	B2DCZ9	B2DCZ9	ARHG2_PIG	reviewed	Rho guanine nucleotide exchange factor 2 (Guanine nucleotide exchange factor H1) (GEF-H1)	ARHGEF2	Sus scrofa (Pig)	961
B2DFG5	B2DFG5	B2DFG5	DTHAD_DELSH	reviewed	D-threo-3-hydroxyaspartate dehydratase (D-THA DH) (D-THA dehydratase) (EC 4.3.1.27) (Threo-3-hydroxy-D-aspartate ammonia-lyase)	dthadh	Delftia sp. (strain HT23)	380
B2GUY0	B2GUY0	B2GUY0	MA1B1_RAT	reviewed	Endoplasmic reticulum mannosyl-oligosaccharide 1,2-alpha-mannosidase (EC 3.2.1.113) (ER alpha-1,2-mannosidase) (ER mannosidase 1) (ERMan1) (Mannosidase alpha class 1B member 1)	Man1b1	Rattus norvegicus (Rat)	657
B2GUZ1	B2GUZ1	B2GUZ1	UBP4_RAT	reviewed	Ubiquitin carboxyl-terminal hydrolase 4 (EC 3.4.19.12) (Deubiquitinating enzyme 4) (Ubiquitin thioesterase 4) (Ubiquitin-specific-processing protease 4)	Usp4	Rattus norvegicus (Rat)	961
B2GV71	B2GV71	B2GV71	NDUF5_RAT	reviewed	Arginine-hydroxylase NDUFAF5, mitochondrial (EC 1.-.-.-) (NADH dehydrogenase [ubiquinone] 1 alpha subcomplex assembly factor 5) (Putative methyltransferase NDUFAF5) (EC 2.1.1.-)	Ndufaf5	Rattus norvegicus (Rat)	343
B2GV91	B2GV91	B2GV91	LYRM2_RAT	reviewed	LYR motif-containing protein 2	Lyrm2	Rattus norvegicus (Rat)	88
B2KI97	B2KI97	B2KI97	THOC2_RHIFE	reviewed	THO complex subunit 2 (Tho2)	THOC2	Rhinolophus ferrumequinum (Greater horseshoe bat)	1576
B2KIQ4	B2KIQ4	B2KIQ4	WDR76_RHIFE	reviewed	WD repeat-containing protein 76	WDR76	Rhinolophus ferrumequinum (Greater horseshoe bat)	630
B2LU20	B2LU20	B2LU20	SFXN1_SHEEP	reviewed	Sideroflexin-1	SFXN1	Ovis aries (Sheep)	322
B2RD01	B2RD01	B2RD01	CENP1_HUMAN	reviewed	CENPB DNA-binding domain-containing protein 1	CENPBD1	Homo sapiens (Human)	187
B2RSH2	B2RSH2	B2RSH2	GNAI1_MOUSE	reviewed	Guanine nucleotide-binding protein G(i) subunit alpha-1 (Adenylate cyclase-inhibiting G alpha protein)	Gnai1 Gnai-1	Mus musculus (Mouse)	354
B2RTY4	B2RTY4	B2RTY4	MYO9A_HUMAN	reviewed	Unconventional myosin-IXa (Unconventional myosin-9a)	MYO9A MYR7	Homo sapiens (Human)	2548
B2RUJ5	B2RUJ5	B2RUJ5	APBA1_MOUSE	reviewed	Amyloid beta A4 precursor protein-binding family A member 1 (Adapter protein X11alpha) (Neuron-specific X11 protein) (Neuronal Munc18-1-interacting protein 1) (Mint-1)	Apba1 Mint1 X11	Mus musculus (Mouse)	842
B2RWJ3	B2RWJ3	B2RWJ3	TM240_MOUSE	reviewed	Transmembrane protein 240	Tmem240 Gm5151	Mus musculus (Mouse)	173
B2RX12	B2RX12	B2RX12	MRP3_MOUSE	reviewed	Canalicular multispecific organic anion transporter 2 (ATP-binding cassette sub-family C member 3) (Multidrug resistance-associated protein 3)	Abcc3 Cmoat2 Mrp3	Mus musculus (Mouse)	1523
B2RXF0	B2RXF0	B2RXF0	T229A_HUMAN	reviewed	Transmembrane protein 229A	TMEM229A	Homo sapiens (Human)	380
B2RYG8	B2RYG8	B2RYG8	ELP6_RAT	reviewed	Elongator complex protein 6 (Protein TMEM103)	Elp6 Tmem103	Rattus norvegicus (Rat)	266
B2RYN2	B2RYN2	B2RYN2	FBX31_RAT	reviewed	F-box only protein 31	Fbxo31	Rattus norvegicus (Rat)	507
B2RZ50	B2RZ50	B2RZ50	CDKN3_RAT	reviewed	Cyclin-dependent kinase inhibitor 3 (EC 3.1.3.16) (EC 3.1.3.48) (CDK2-associated dual-specificity phosphatase) (Kinase-associated phosphatase)	Cdkn3 Kap	Rattus norvegicus (Rat)	212
B2RZF9	B2RZF9	B2RZF9	ATAT_XENTR	reviewed	Alpha-tubulin N-acetyltransferase 1 (Alpha-TAT) (Alpha-TAT1) (TAT) (EC 2.3.1.108) (Acetyltransferase mec-17 homolog)	atat1 mec17	Xenopus tropicalis (Western clawed frog) (Silurana tropicalis)	297
B3DFP2	B3DFP2	B3DFP2	UQCC3_DANRE	reviewed	Ubiquinol-cytochrome-c reductase complex assembly factor 3	uqcc3 si:dkey-88p24.9	Danio rerio (Zebrafish) (Brachydanio rerio)	78
B3DI94	B3DI94	B3DI94	TM186_DANRE	reviewed	Transmembrane protein 186	tmem186 zgc:194533 zgc:194539	Danio rerio (Zebrafish) (Brachydanio rerio)	228
B3DJK0	B3DJK0	B3DJK0	TM160_DANRE	reviewed	Transmembrane protein 160	tmem160 si:ch211-113p18.5	Danio rerio (Zebrafish) (Brachydanio rerio)	208
B3DJT0	B3DJT0	B3DJT0	SART3_DANRE	reviewed	Squamous cell carcinoma antigen recognized by T-cells 3 (SART-3)	sart3 egy si:ch211-191d15.4 wu:fc51h03	Danio rerio (Zebrafish) (Brachydanio rerio)	951
B3DK16	B3DK16	B3DK16	PCF5A_DANRE	reviewed	Polycomb group RING finger protein 5-A	pcgf5a zgc:194668	Danio rerio (Zebrafish) (Brachydanio rerio)	234
B3DLD3	B3DLD3	B3DLD3	SOX18_XENTR	reviewed	Transcription factor Sox-18 (SRY (sex determining region Y)-box 18)	sox18	Xenopus tropicalis (Western clawed frog) (Silurana tropicalis)	362
B3DLE8	B3DLE8	B3DLE8	SPDLY_XENTR	reviewed	Protein Spindly (Coiled-coil domain-containing protein 99) (Spindle apparatus coiled-coil domain-containing protein 1)	spdl1 ccdc99	Xenopus tropicalis (Western clawed frog) (Silurana tropicalis)	611
B3DLU1	B3DLU1	B3DLU1	NCALD_XENTR	reviewed	Neurocalcin-delta	ncald	Xenopus tropicalis (Western clawed frog) (Silurana tropicalis)	193
B3EX21	B3EX21	B3EX21	ATPO_SORAR	reviewed	ATP synthase subunit O, mitochondrial (Oligomycin sensitivity conferral protein) (OSCP)	ATP5O	Sorex araneus (Eurasian common shrew) (European shrew)	213
B3F209	B3F209	B3F209	BHE40_SHEEP	reviewed	Class E basic helix-loop-helix protein 40 (bHLHe40) (Class B basic helix-loop-helix protein 2) (bHLHb2)	BHLHE40 BHLHB2	Ovis aries (Sheep)	412
B3SP85	B3SP85	B3SP85	GILT_PIG	reviewed	Gamma-interferon-inducible-lysosomal thiol reductase (EC 1.8.-.-)	IFI30 GILT	Sus scrofa (Pig)	246
B3SRQ2	B3SRQ2	B3SRQ2	MYD88_SALSA	reviewed	Myeloid differentiation primary response protein MyD88	myd88	Salmo salar (Atlantic salmon)	283
B3SV56	B3SV56	B3SV56	NR1D1_SHEEP	reviewed	Nuclear receptor subfamily 1 group D member 1 (Rev-erbA-alpha) (V-erbA-related protein 1) (EAR-1)	NR1D1	Ovis aries (Sheep)	614
B3VSB7	B3VSB7	B3VSB7	HPCL1_SHEEP	reviewed	Hippocalcin-like protein 1	HPCAL1	Ovis aries (Sheep)	193
B4F7A7	B4F7A7	B4F7A7	CEP57_RAT	reviewed	Centrosomal protein of 57 kDa (Cep57) (Translokin)	Cep57	Rattus norvegicus (Rat)	499
B5DEI4	B5DEI4	B5DEI4	UBE2W_RAT	reviewed	Ubiquitin-conjugating enzyme E2 W (EC 2.3.2.25) (E2 ubiquitin-conjugating enzyme W) (N-terminal E2 ubiquitin-conjugating enzyme) (EC 2.3.2.23) (N-terminus-conjugating E2) (Ubiquitin carrier protein W) (Ubiquitin-protein ligase W)	Ube2w	Rattus norvegicus (Rat)	151
B5DEK8	B5DEK8	B5DEK8	VOPP1_RAT	reviewed	Vesicular, overexpressed in cancer, prosurvival protein 1 (EGFR-coamplified and overexpressed protein) (ECop)	Vopp1 Ecop	Rattus norvegicus (Rat)	172
B5DEN9	B5DEN9	B5DEN9	VPS28_RAT	reviewed	Vacuolar protein sorting-associated protein 28 homolog	Vps28	Rattus norvegicus (Rat)	228
B5DF89	B5DF89	B5DF89	CUL3_RAT	reviewed	Cullin-3	Cul3	Rattus norvegicus (Rat)	768
B5DFQ4	B5DFQ4	B5DFQ4	RHG26_XENTR	reviewed	Rho GTPase-activating protein 26 (Rho-type GTPase-activating protein 26)	arhgap26	Xenopus tropicalis (Western clawed frog) (Silurana tropicalis)	759
B5DFW7	B5DFW7	B5DFW7	GATC_SALSA	reviewed	Glutamyl-tRNA(Gln) amidotransferase subunit C, mitochondrial (Glu-AdT subunit C) (EC 6.3.5.-)	gatc	Salmo salar (Atlantic salmon)	194
B5DGB6	B5DGB6	B5DGB6	RSSA_SALSA	reviewed	40S ribosomal protein SA (37 kDa laminin receptor precursor) (37LRP) (37/67 kDa laminin receptor) (LRP/LR) (67 kDa laminin receptor) (67LR) (Laminin receptor 1) (LamR) (Laminin-binding protein precursor p40) (LBP/p40)	rpsa	Salmo salar (Atlantic salmon)	317
B5DGI7	B5DGI7	B5DGI7	RBM8A_SALSA	reviewed	RNA-binding protein 8A (RNA-binding motif protein 8A) (Ribonucleoprotein RBM8A)	rbm8a rbm8	Salmo salar (Atlantic salmon)	175
B5DGQ7	B5DGQ7	B5DGQ7	ENOB_SALSA	reviewed	Beta-enolase (EC 4.2.1.11) (2-phospho-D-glycerate hydro-lyase) (Enolase 3) (Muscle-specific enolase) (MSE) (Skeletal muscle enolase) (allergen Sal s 2.0101)	ENO3	Salmo salar (Atlantic salmon)	434
B5FXE5	B5FXE5	B5FXE5	AIFM2_TAEGU	reviewed	Apoptosis-inducing factor 2 (EC 1.-.-.-)	AIFM2	Taeniopygia guttata (Zebra finch) (Poephila guttata)	373
B5FXU9	B5FXU9	B5FXU9	MOC2B_TAEGU	reviewed	Molybdopterin synthase catalytic subunit (EC 2.8.1.12) (Molybdenum cofactor synthesis protein 2 large subunit) (Molybdenum cofactor synthesis protein 2B) (MOCS2B)	MOCS2	Taeniopygia guttata (Zebra finch) (Poephila guttata)	155
B5FXZ4	B5FXZ4	B5FXZ4	MZT1_TAEGU	reviewed	Mitotic-spindle organizing protein 1 (Mitotic-spindle organizing protein associated with a ring of gamma-tubulin 1)	mzt1 mozart1	Taeniopygia guttata (Zebra finch) (Poephila guttata)	72
B5FZ19	B5FZ19	B5FZ19	EIF3I_TAEGU	reviewed	Eukaryotic translation initiation factor 3 subunit I (eIF3i) (Eukaryotic translation initiation factor 3 subunit 2) (eIF-3-beta) (eIF3 p36)	EIF3I EIF3S2	Taeniopygia guttata (Zebra finch) (Poephila guttata)	325
B5FZ42	B5FZ42	B5FZ42	SVBP_TAEGU	reviewed	Small vasohibin-binding protein (Coiled-coil domain-containing protein 23)	SVBP CCDC23	Taeniopygia guttata (Zebra finch) (Poephila guttata)	68
B5FZ63	B5FZ63	B5FZ63	ENY2_TAEGU	reviewed	Transcription and mRNA export factor ENY2 (Enhancer of yellow 2 transcription factor homolog)	ENY2	Taeniopygia guttata (Zebra finch) (Poephila guttata)	96
B5FZ84	B5FZ84	B5FZ84	HPCL1_TAEGU	reviewed	Hippocalcin-like protein 1	HPCAL1	Taeniopygia guttata (Zebra finch) (Poephila guttata)	193
B5MEV3	B5MEV3	B5MEV3	S52A2_RAT	reviewed	Solute carrier family 52, riboflavin transporter, member 2 (Porcine endogenous retrovirus A receptor 2) (Protein GPR172B) (Riboflavin transporter 1) (rRFT1)	Slc52a2 Gpr172a Gpr172b Rft1	Rattus norvegicus (Rat)	450
B5RI54	B5RI54	B5RI54	EIF3H_SALSA	reviewed	Eukaryotic translation initiation factor 3 subunit H (eIF3h) (Eukaryotic translation initiation factor 3 subunit 3) (eIF-3-gamma) (eIF3 p40 subunit)	eif3h eif3s3	Salmo salar (Atlantic salmon)	344
B5X165	B5X165	B5X165	SMG9_SALSA	reviewed	Protein SMG9 (Protein smg-9 homolog)	smg9	Salmo salar (Atlantic salmon)	505
B5X171	B5X171	B5X171	PESC_SALSA	reviewed	Pescadillo homolog	pes1	Salmo salar (Atlantic salmon)	582
B5X1G3	B5X1G3	B5X1G3	GPHR_SALSA	reviewed	Golgi pH regulator (Protein gpr89)	gpr89 gphr	Salmo salar (Atlantic salmon)	455
B5X1Q3	B5X1Q3	B5X1Q3	DRXIB_SALSA	reviewed	Draxin-B (Dorsal inhibitory axon guidance protein B) (Dorsal repulsive axon guidance protein B)	draxin-B	Salmo salar (Atlantic salmon)	353
B5X3C1	B5X3C1	B5X3C1	GALC_SALSA	reviewed	Galactocerebrosidase (GALCERase) (EC 3.2.1.46) (Galactosylceramidase)	galc	Salmo salar (Atlantic salmon)	666
B5X4H8	B5X4H8	B5X4H8	RFT2_SALSA	reviewed	Riboflavin transporter 2 (RFT2)	rft2	Salmo salar (Atlantic salmon)	458
B5X5D0	B5X5D0	B5X5D0	CI116_SALSA	reviewed	UPF0691 protein C9orf116 homolog		Salmo salar (Atlantic salmon)	141
B5X5N3	B5X5N3	B5X5N3	SKA2_SALSA	reviewed	Spindle and kinetochore-associated protein 2 (Protein FAM33A)	ska2 fam33a	Salmo salar (Atlantic salmon)	228
B5X601	B5X601	B5X601	SWI5_SALSA	reviewed	DNA repair protein SWI5 homolog (Protein SAE3 homolog)	swi5 sae3	Salmo salar (Atlantic salmon)	138
B5X8I6	B5X8I6	B5X8I6	CD048_SALSA	reviewed	Neuropeptide-like protein C4orf48 homolog		Salmo salar (Atlantic salmon)	90
B5X8M4	B5X8M4	B5X8M4	BRCC3_SALSA	reviewed	Lys-63-specific deubiquitinase BRCC36 (EC 3.4.19.-) (BRCA1-A complex subunit BRCC36) (BRCA1/BRCA2-containing complex subunit 3) (BRCA1/BRCA2-containing complex subunit 36) (BRISC complex subunit BRCC36)	brcc3 brcc36	Salmo salar (Atlantic salmon)	260
B5XBI1	B5XBI1	B5XBI1	IF43A_SALSA	reviewed	Intraflagellar transport protein 43 homolog A	ift43a	Salmo salar (Atlantic salmon)	207
B5XCB8	B5XCB8	B5XCB8	THAP1_SALSA	reviewed	THAP domain-containing protein 1	thap1	Salmo salar (Atlantic salmon)	233
B5XCZ6	B5XCZ6	B5XCZ6	ETFR1_SALSA	reviewed	Electron transfer flavoprotein regulatory factor 1 (LYR motif-containing protein 5)	etfrf1 lyrm5	Salmo salar (Atlantic salmon)	92
B5XG43	B5XG43	B5XG43	PHLA2_SALSA	reviewed	Pleckstrin homology-like domain family A member 2 (Imprinted in placenta and liver protein)	phlda2 ipl	Salmo salar (Atlantic salmon)	138
B6CZ61	B6CZ61	B6CZ61	LRC51_RAT	reviewed	Leucine-rich repeat-containing protein 51 (Protein LRTOMT1)	Lrrc51 Lrtomt1	Rattus norvegicus (Rat)	192
B6LS00	B6LS00	B6LS00	U728_BRAFL	reviewed	UPF0728 protein	BRAFLDRAFT_270831	Branchiostoma floridae (Florida lancelet) (Amphioxus)	92
B7NZQ9	B7NZQ9	B7NZQ9	UBL4A_RABIT	reviewed	Ubiquitin-like protein 4A	UBL4A	Oryctolagus cuniculus (Rabbit)	157
B7ZTW1	B7ZTW1	B7ZTW1	IF4A3_XENTR	reviewed	Eukaryotic initiation factor 4A-III (eIF-4A-III) (eIF4A-III) (EC 3.6.4.13) (ATP-dependent RNA helicase DDX48) (ATP-dependent RNA helicase eIF4A-3) (DEAD box protein 48) (Eukaryotic translation initiation factor 4A isoform 3)	eif4a3 ddx48	Xenopus tropicalis (Western clawed frog) (Silurana tropicalis)	415
B8A556	B8A556	B8A556	DNPH1_DANRE	reviewed	2'-deoxynucleoside 5'-phosphate N-hydrolase 1 (EC 3.2.2.-)	dnph1 si:ch211-117c8.4	Danio rerio (Zebrafish) (Brachydanio rerio)	143
B8JMH0	B8JMH0	B8JMH0	CAF17_DANRE	reviewed	Putative transferase CAF17 homolog, mitochondrial (EC 2.1.-.-) (Iron-sulfur cluster assembly factor homolog)	iba57 ch1073-162b20.1	Danio rerio (Zebrafish) (Brachydanio rerio)	354
B8XY56	B8XY56	B8XY56	RNT2_DANRE	reviewed	Ribonuclease T2 (EC 3.1.27.-) (RNase Dre2)	rnaset2 dre2 zgc:113369	Danio rerio (Zebrafish) (Brachydanio rerio)	240
B9A064	B9A064	B9A064	IGLL5_HUMAN	reviewed	Immunoglobulin lambda-like polypeptide 5 (G lambda-1) (Germline immunoglobulin lambda 1)	IGLL5	Homo sapiens (Human)	214
B9EJ86	B9EJ86	B9EJ86	OSBL8_MOUSE	reviewed	Oxysterol-binding protein-related protein 8 (ORP-8) (OSBP-related protein 8)	Osbpl8 Kiaa1451 Orp8	Mus musculus (Mouse)	889
B9EJR8	B9EJR8	B9EJR8	DAAF5_MOUSE	reviewed	Dynein assembly factor 5, axonemal (HEAT repeat-containing protein 2)	Dnaaf5 Heatr2	Mus musculus (Mouse)	853
B9VTT2	B9VTT2	B9VTT2	RHG07_CANLF	reviewed	Rho GTPase-activating protein 7 (Deleted in liver cancer 1 protein homolog) (DLC-1) (Rho-type GTPase-activating protein 7) (START domain-containing protein 12) (StARD12) (StAR-related lipid transfer protein 12)	DLC1 ARHGAP7 STARD12	Canis lupus familiaris (Dog) (Canis familiaris)	1091
C0H8I2	C0H8I2	C0H8I2	SETD6_SALSA	reviewed	N-lysine methyltransferase setd6 (EC 2.1.1.-) (SET domain-containing protein 6)	setd6	Salmo salar (Atlantic salmon)	449
C0K3N5	C0K3N5	C0K3N5	VEGFA_VIPAA	reviewed	Vascular endothelial growth factor A		Vipera ammodytes ammodytes (Western sand viper)	192
C1FXW9	C1FXW9	C1FXW9	THOC2_DASNO	reviewed	THO complex subunit 2 (Tho2)	THOC2	Dasypus novemcinctus (Nine-banded armadillo)	1613
C3K1E5	C3K1E5	C3K1E5	ATPE_PSEFS	reviewed	ATP synthase epsilon chain (ATP synthase F1 sector epsilon subunit) (F-ATPase epsilon subunit)	atpC PFLU_6117	Pseudomonas fluorescens (strain SBW25)	138
C3K424	C3K424	C3K424	HEM3_PSEFS	reviewed	Porphobilinogen deaminase (PBG) (EC 2.5.1.61) (Hydroxymethylbilane synthase) (HMBS) (Pre-uroporphyrinogen synthase)	hemC PFLU_5934	Pseudomonas fluorescens (strain SBW25)	313
C3K568	C3K568	C3K568	TRPA_PSEFS	reviewed	Tryptophan synthase alpha chain (EC 4.2.1.20)	trpA PFLU_0035	Pseudomonas fluorescens (strain SBW25)	269
C3K5F2	C3K5F2	C3K5F2	Y1517_PSEFS	reviewed	YcgL domain-containing protein PFLU_1517	PFLU_1517	Pseudomonas fluorescens (strain SBW25)	97
C3K7L4	C3K7L4	C3K7L4	MOBA_PSEFS	reviewed	Molybdenum cofactor guanylyltransferase (MoCo guanylyltransferase) (EC 2.7.7.77) (GTP:molybdopterin guanylyltransferase) (Mo-MPT guanylyltransferase) (Molybdopterin guanylyltransferase) (Molybdopterin-guanine dinucleotide synthase) (MGD synthase)	mobA PFLU_1753	Pseudomonas fluorescens (strain SBW25)	200
C6K2K4	C6K2K4	C6K2K4	NETO2_RAT	reviewed	Neuropilin and tolloid-like protein 2 (Brain-specific transmembrane protein containing 2 CUB and 1 LDL-receptor class A domains protein 2)	Neto2 Btcl2	Rattus norvegicus (Rat)	525
C9J7I0	C9J7I0	C9J7I0	UMAD1_HUMAN	reviewed	UBAP1-MVB12-associated (UMA)-domain containing protein 1 (RPA3 antisense RNA 1) (RPA3 opposite strand)	UMAD1 RPA3-AS1 RPA3OS	Homo sapiens (Human)	102
C9JJ37	C9JJ37	C9JJ37	BTBDJ_HUMAN	reviewed	BTB/POZ domain-containing protein 19	BTBD19	Homo sapiens (Human)	291
D0VWV4	D0VWV4	D0VWV4	C560_PIG	reviewed	Succinate dehydrogenase cytochrome b560 subunit, mitochondrial (Succinate-ubiquinone oxidoreductase cytochrome B large subunit) (CYBL)	SDHC	Sus scrofa (Pig)	169
D2HD32	D2HD32	D2HD32	ICT1_AILME	reviewed	Peptidyl-tRNA hydrolase ICT1, mitochondrial (EC 3.1.1.29) (Immature colon carcinoma transcript 1 protein homolog)	MRPL58 ICT1 PANDA_008549	Ailuropoda melanoleuca (Giant panda)	206
D2HWM5	D2HWM5	D2HWM5	RFWD3_AILME	reviewed	E3 ubiquitin-protein ligase RFWD3 (EC 6.3.2.-) (RING finger and WD repeat domain-containing protein 3) (RING finger protein 201)	RFWD3 RNF201 PANDA_016934	Ailuropoda melanoleuca (Giant panda)	773
D2I1E3	D2I1E3	D2I1E3	ARP8_AILME	reviewed	Actin-related protein 8	ACTR8 ARP8 PANDA_019105	Ailuropoda melanoleuca (Giant panda)	624
D2KUZ7	D2KUZ7	D2KUZ7	PMEPA_XENLA	reviewed	Protein TMEPAI (Prostate transmembrane protein androgen induced 1) (Transmembrane prostate androgen-induced protein)	pmepa1 tmepai	Xenopus laevis (African clawed frog)	285
D2XV59	D2XV59	D2XV59	GTPB1_RAT	reviewed	GTP-binding protein 1	Gtpbp1	Rattus norvegicus (Rat)	669
D3YUG0	D3YUG0	D3YUG0	SAM13_MOUSE	reviewed	Sterile alpha motif domain-containing protein 13 (SAM domain-containing protein 13)	Samd13 Gm1652	Mus musculus (Mouse)	102
D3YY23	D3YY23	D3YY23	LONF1_MOUSE	reviewed	LON peptidase N-terminal domain and RING finger protein 1	Lonrf1	Mus musculus (Mouse)	762
D3Z1Q2	D3Z1Q2	D3Z1Q2	MRAP2_MOUSE	reviewed	Melanocortin-2 receptor accessory protein 2	Mrap2	Mus musculus (Mouse)	207
D3Z3C6	D3Z3C6	D3Z3C6	ZFAN4_MOUSE	reviewed	AN1-type zinc finger protein 4 (AN1-type zinc finger and ubiquitin domain-containing protein-like 1)	Zfand4 Anubl1	Mus musculus (Mouse)	739
D3Z4I3	D3Z4I3	D3Z4I3	RBM24_MOUSE	reviewed	RNA-binding protein 24 (RNA-binding motif protein 24)	Rbm24	Mus musculus (Mouse)	236
D3Z7P3	D3Z7P3	D3Z7P3	GLSK_MOUSE	reviewed	Glutaminase kidney isoform, mitochondrial (GLS) (EC 3.5.1.2)	Gls Gls1 Kiaa0838	Mus musculus (Mouse)	674
D3ZBE5	D3ZBE5	D3ZBE5	NEK7_RAT	reviewed	Serine/threonine-protein kinase Nek7 (EC 2.7.11.1) (Never in mitosis A-related kinase 7) (NimA-related protein kinase 7)	Nek7	Rattus norvegicus (Rat)	302
D3ZD32	D3ZD32	D3ZD32	CHD5_RAT	reviewed	Chromodomain-helicase-DNA-binding protein 5 (CHD-5) (EC 3.6.4.12) (ATP-dependent helicase CHD5)	Chd5	Rattus norvegicus (Rat)	1948
D3ZE85	D3ZE85	D3ZE85	FRS1L_RAT	reviewed	DOMON domain-containing protein FRRS1L (Ferric-chelate reductase 1-like protein)	Frrs1l	Rattus norvegicus (Rat)	293
D3ZHV2	D3ZHV2	D3ZHV2	MACF1_RAT	reviewed	Microtubule-actin cross-linking factor 1 (Actin cross-linking family 7)	Macf1 Acf7 Aclp7 Macf	Rattus norvegicus (Rat)	5430
D3ZR10	D3ZR10	D3ZR10	DCDC2_RAT	reviewed	Doublecortin domain-containing protein 2	Dcdc2	Rattus norvegicus (Rat)	475
D3ZTX0	D3ZTX0	D3ZTX0	TMED7_RAT	reviewed	Transmembrane emp24 domain-containing protein 7 (p24 family protein gamma-3) (p24gamma3) (p27)	Tmed7	Rattus norvegicus (Rat)	226
D3ZUQ0	D3ZUQ0	D3ZUQ0	RIPL1_RAT	reviewed	RILP-like protein 1 (GAPDH's competitor of SIAH1 protein enhances life) (GOSPEL) (Rab-interacting lysosomal-like protein 1)	Rilpl1	Rattus norvegicus (Rat)	406
D3ZVU9	D3ZVU9	D3ZVU9	NAT8L_RAT	reviewed	N-acetylaspartate synthetase (NAA synthetase) (N-acetyltransferase 8-like protein) (EC 2.3.1.17)	Nat8l	Rattus norvegicus (Rat)	299
D3ZWE7	D3ZWE7	D3ZWE7	HORM1_RAT	reviewed	HORMA domain-containing protein 1	Hormad1	Rattus norvegicus (Rat)	392
D4A4T9	D4A4T9	D4A4T9	CHRD1_RAT	reviewed	Cysteine and histidine-rich domain-containing protein 1 (CHORD domain-containing protein 1) (CHP-1) (Morgana)	Chordc1	Rattus norvegicus (Rat)	331
D4A6L0	D4A6L0	D4A6L0	GP158_RAT	reviewed	Probable G-protein coupled receptor 158	Gpr158	Rattus norvegicus (Rat)	1202
D4A8G3	D4A8G3	D4A8G3	LURA1_RAT	reviewed	Leucine rich adaptor protein 1 (Leucine repeat adapter protein 35A)	Lurap1 Lrap35a Lrp35a	Rattus norvegicus (Rat)	239
D4ACN8	D4ACN8	D4ACN8	PLRKT_RAT	reviewed	Plasminogen receptor (KT) (Plg-R(KT))	Plgrkt	Rattus norvegicus (Rat)	147
D4AEP3	D4AEP3	D4AEP3	F168B_RAT	reviewed	Myelin-associated neurite-outgrowth inhibitor (Mani)	Fam168b	Rattus norvegicus (Rat)	194
D6REC4	D6REC4	D6REC4	CFA99_HUMAN	reviewed	Cilia- and flagella-associated protein 99	CFAP99	Homo sapiens (Human)	459
E0CX11	E0CX11	E0CX11	CG073_HUMAN	reviewed	Uncharacterized protein C7orf73	C7orf73	Homo sapiens (Human)	47
E1BB03	E1BB03	E1BB03	ZRAB3_BOVIN	reviewed	DNA annealing helicase and endonuclease ZRANB3 (Annealing helicase 2) (AH2) (Zinc finger Ran-binding domain-containing protein 3) [Includes: DNA annealing helicase ZRANB3 (EC 3.6.4.-); Endonuclease ZRANB3 (EC 3.1.-.-)]	ZRANB3	Bos taurus (Bovine)	1074
E1BD44	E1BD44	E1BD44	BATF_BOVIN	reviewed	Basic leucine zipper transcriptional factor ATF-like (B-cell-activating transcription factor) (B-ATF)	BATF	Bos taurus (Bovine)	125
E1BHC3	E1BHC3	E1BHC3	PT100_BOVIN	reviewed	Protein PET100 homolog, mitochondrial	PET100	Bos taurus (Bovine)	76
E1BVR9	E1BVR9	E1BVR9	HENMT_CHICK	reviewed	Small RNA 2'-O-methyltransferase (EC 2.1.1.n8) (HEN1 methyltransferase homolog 1)	HENMT1	Gallus gallus (Chicken)	376
E1BWM5	E1BWM5	E1BWM5	FUND1_CHICK	reviewed	FUN14 domain-containing protein 1	FUNDC1	Gallus gallus (Chicken)	156
E1BXS0	E1BXS0	E1BXS0	SFR1_CHICK	reviewed	Swi5-dependent recombination DNA repair protein 1 homolog (Meiosis protein 5 homolog)	SFR1 MEI5 MEIR5	Gallus gallus (Chicken)	222
E1BZ85	E1BZ85	E1BZ85	MARF1_CHICK	reviewed	Meiosis arrest female protein 1 homolog (Limkain-b1)	MARF1 LKAP	Gallus gallus (Chicken)	1741
E1C065	E1C065	E1C065	CEP41_CHICK	reviewed	Centrosomal protein of 41 kDa (Cep41)	CEP41	Gallus gallus (Chicken)	367
E1C1R4	E1C1R4	E1C1R4	UBP47_CHICK	reviewed	Ubiquitin carboxyl-terminal hydrolase 47 (EC 3.4.19.12) (Deubiquitinating enzyme 47) (Ubiquitin thioesterase 47) (Ubiquitin-specific-processing protease 47)	USP47	Gallus gallus (Chicken)	1375
E1C2V1	E1C2V1	E1C2V1	LMBL1_CHICK	reviewed	Lethal(3)malignant brain tumor-like protein 1 (H-l(3)mbt) (H-l(3)mbt protein) (L(3)mbt-like) (L(3)mbt protein homolog)	L3MBTL1 L3MBT L3MBTL	Gallus gallus (Chicken)	847
E1C5V0	E1C5V0	E1C5V0	SMYD2_CHICK	reviewed	N-lysine methyltransferase SMYD2 (EC 2.1.1.-) (Histone methyltransferase SMYD2) (EC 2.1.1.43) (SET and MYND domain-containing protein 2)	SMYD2	Gallus gallus (Chicken)	436
E1C656	E1C656	E1C656	HACE1_CHICK	reviewed	E3 ubiquitin-protein ligase HACE1 (EC 2.3.2.26) (HECT domain and ankyrin repeat-containing E3 ubiquitin-protein ligase 1) (HECT-type E3 ubiquitin transferase HACE1)	HACE1 RCJMB04_37k12	Gallus gallus (Chicken)	942
E1C760	E1C760	E1C760	UVSSA_CHICK	reviewed	UV-stimulated scaffold protein A	UVSSA	Gallus gallus (Chicken)	730
E1C7T6	E1C7T6	E1C7T6	TYW5_CHICK	reviewed	tRNA wybutosine-synthesizing protein 5 (EC 1.14.11.42) (tRNA(Phe) (7-(3-amino-3-carboxypropyl)wyosine(37)-C(2))-hydroxylase)	TYW5	Gallus gallus (Chicken)	318
E2QWQ2	E2QWQ2	E2QWQ2	NLK_CANLF	reviewed	Serine/threonine-protein kinase NLK (EC 2.7.11.24) (Nemo-like kinase)	NLK	Canis lupus familiaris (Dog) (Canis familiaris)	527
E2R1I5	E2R1I5	E2R1I5	CCD39_CANLF	reviewed	Coiled-coil domain-containing protein 39	CCDC39	Canis lupus familiaris (Dog) (Canis familiaris)	939
E2R5I0	E2R5I0	E2R5I0	SIM12_CANLF	reviewed	Small integral membrane protein 12	SMIM12	Canis lupus familiaris (Dog) (Canis familiaris)	92
E3TDS3	E3TDS3	E3TDS3	MTG1_ICTPU	reviewed	Mitochondrial ribosome-associated GTPase 1 (Mitochondrial GTPase 1)	mtg1	Ictalurus punctatus (Channel catfish) (Silurus punctatus)	320
E6ZHJ8	E6ZHJ8	E6ZHJ8	FXL15_DICLA	reviewed	F-box/LRR-repeat protein 15	fbxl15 DLA_Ib03740 DLA_Ib03750	Dicentrarchus labrax (European seabass) (Morone labrax)	292
E7F7X0	E7F7X0	E7F7X0	LMOD3_DANRE	reviewed	Leiomodin-3	lmod3 si:dkey-90a13.7	Danio rerio (Zebrafish) (Brachydanio rerio)	670
E7FDB3	E7FDB3	E7FDB3	NANO1_DANRE	reviewed	Nanos homolog 1	nanos1 wu:fb76c12	Danio rerio (Zebrafish) (Brachydanio rerio)	228
E9JFX9	E9JFX9	E9JFX9	DMOA_HYPSL	reviewed	Dimethyl-sulfide monooxygenase (EC 1.14.13.131) (Dimethylsulfide monooxygenase large subunit)	dmoA	Hyphomicrobium sulfonivorans	480
E9Q4P1	E9Q4P1	E9Q4P1	WDFY1_MOUSE	reviewed	WD repeat and FYVE domain-containing protein 1 (WD40- and FYVE domain-containing protein 1)	Wdfy1 Kiaa1435	Mus musculus (Mouse)	410
E9Q5K9	E9Q5K9	E9Q5K9	YTDC1_MOUSE	reviewed	YTH domain-containing protein 1	Ythdc1 Kiaa1966	Mus musculus (Mouse)	736
E9Q8I9	E9Q8I9	E9Q8I9	FRY_MOUSE	reviewed	Protein furry homolog	Fry Kiaa4143	Mus musculus (Mouse)	3020
F1LMZ8	F1LMZ8	F1LMZ8	PSD11_RAT	reviewed	26S proteasome non-ATPase regulatory subunit 11 (26S proteasome regulatory subunit RPN6)	Psmd11	Rattus norvegicus (Rat)	422
F1LSG8	F1LSG8	F1LSG8	VPS50_RAT	reviewed	Syndetin (Coiled-coil domain-containing protein 132) (EARP/GARPII complex subunit VPS50)	Vps50 Ccdc132	Rattus norvegicus (Rat)	964
F1LYQ8	F1LYQ8	F1LYQ8	FARP1_RAT	reviewed	FERM, RhoGEF and pleckstrin domain-containing protein 1	Farp1	Rattus norvegicus (Rat)	1049
F1M707	F1M707	F1M707	NCF1_RAT	reviewed	Neutrophil cytosolic factor 1 (NCF-1)	Ncf1	Rattus norvegicus (Rat)	389
F1MJM0	F1MJM0	F1MJM0	ZN326_BOVIN	reviewed	DBIRD complex subunit ZNF326 (Zinc finger protein 326) (Zinc finger protein interacting with mRNPs)	ZNF326 ZIRD	Bos taurus (Bovine)	579
F1MRW8	F1MRW8	F1MRW8	RN169_BOVIN	reviewed	E3 ubiquitin-protein ligase RNF169 (EC 6.3.2.-) (RING finger protein 169)	RNF169	Bos taurus (Bovine)	689
F1N152	F1N152	F1N152	HTRA1_BOVIN	reviewed	Serine protease HTRA1 (EC 3.4.21.-) (High-temperature requirement A serine peptidase 1) (Serine protease 11)	HTRA1 HTRA PRSS11	Bos taurus (Bovine)	487
F1NBT0	F1NBT0	F1NBT0	STK10_CHICK	reviewed	Serine/threonine-protein kinase 10 (EC 2.7.11.1)	STK10	Gallus gallus (Chicken)	969
F1NLH9	F1NLH9	F1NLH9	ITPA_CHICK	reviewed	Inosine triphosphate pyrophosphatase (ITPase) (Inosine triphosphatase) (EC 3.6.1.9) (Non-canonical purine NTP pyrophosphatase) (Non-standard purine NTP pyrophosphatase) (Nucleoside-triphosphate diphosphatase) (Nucleoside-triphosphate pyrophosphatase) (NTPase)	ITPA	Gallus gallus (Chicken)	201
F1NVK6	F1NVK6	F1NVK6	TM237_CHICK	reviewed	Transmembrane protein 237	TMEM237	Gallus gallus (Chicken)	394
F1Q4R9	F1Q4R9	F1Q4R9	MEOX1_DANRE	reviewed	Homeobox protein MOX-1 (Mesenchyme homeobox 1) (Protein choker)	meox1 cho	Danio rerio (Zebrafish) (Brachydanio rerio)	253
F1Q8X5	F1Q8X5	F1Q8X5	FERM2_DANRE	reviewed	Fermitin family homolog 2 (Kindlin-2)	fermt2	Danio rerio (Zebrafish) (Brachydanio rerio)	684
F1QQI2	F1QQI2	F1QQI2	SPXN_DANRE	reviewed	Spexin (Spexin hormone) [Cleaved into: Spexin-1]	spx si:dkey-13i19.7	Danio rerio (Zebrafish) (Brachydanio rerio)	102
F1QY75	F1QY75	F1QY75	APC15_DANRE	reviewed	Anaphase-promoting complex subunit 15 (APC15)	anapc15 zgc:153425	Danio rerio (Zebrafish) (Brachydanio rerio)	121
F1RQM2	F1RQM2	F1RQM2	AGM1_PIG	reviewed	Phosphoacetylglucosamine mutase (PAGM) (PGlcNAc mutase) (EC 5.4.2.3) (Acetylglucosamine phosphomutase) (N-acetylglucosamine-phosphate mutase) (Phosphoglucomutase-3) (PGM 3)	PGM3 AGM1	Sus scrofa (Pig)	542
F1SRI0	F1SRI0	F1SRI0	TPPC2_PIG	reviewed	Trafficking protein particle complex subunit 2	TRAPPC2	Sus scrofa (Pig)	140
F2Z3T4	F2Z3T4	F2Z3T4	MBNL2_RAT	reviewed	Muscleblind-like protein 2	Mbnl2	Rattus norvegicus (Rat)	373
F6PHZ6	F6PHZ6	F6PHZ6	FKBP6_HORSE	reviewed	Inactive peptidyl-prolyl cis-trans isomerase FKBP6 (Inactive PPIase FKBP6) (36 kDa FK506-binding protein) (FK506-binding protein 6) (FKBP-6) (Immunophilin FKBP36)	FKBP6 FKBP36	Equus caballus (Horse)	316
F6RRD7	F6RRD7	F6RRD7	RPAP2_BOVIN	reviewed	Putative RNA polymerase II subunit B1 CTD phosphatase RPAP2 (EC 3.1.3.16) (RNA polymerase II-associated protein 2)	RPAP2	Bos taurus (Bovine)	608
F6S215	F6S215	F6S215	AP5B1_XENTR	reviewed	AP-5 complex subunit beta-1 (Adaptor-related protein complex 5 beta subunit) (Beta5)	ap5b1	Xenopus tropicalis (Western clawed frog) (Silurana tropicalis)	883
F6S675	F6S675	F6S675	IMDH1_XENTR	reviewed	Inosine-5'-monophosphate dehydrogenase 1 (IMP dehydrogenase 1) (IMPD 1) (IMPDH 1) (EC 1.1.1.205)	impdh1	Xenopus tropicalis (Western clawed frog) (Silurana tropicalis)	512
F6SEU4	F6SEU4	F6SEU4	SYGP1_MOUSE	reviewed	Ras/Rap GTPase-activating protein SynGAP (Neuronal RasGAP) (Synaptic Ras GTPase-activating protein 1) (Synaptic Ras-GAP 1)	Syngap1	Mus musculus (Mouse)	1340
F6UH96	F6UH96	F6UH96	SPRTN_XENTR	reviewed	SprT-like domain-containing protein Spartan (Protein with SprT-like domain at the N terminus) (Spartan)	sprtn	Xenopus tropicalis (Western clawed frog) (Silurana tropicalis)	436
F6V515	F6V515	F6V515	MTAP_XENTR	reviewed	S-methyl-5'-thioadenosine phosphorylase (EC 2.4.2.28) (5'-methylthioadenosine phosphorylase) (MTA phosphorylase) (MTAP) (MTAPase)	mtap	Xenopus tropicalis (Western clawed frog) (Silurana tropicalis)	281
F6W2R2	F6W2R2	F6W2R2	DMRT3_HORSE	reviewed	Doublesex and mab-3 related transcription factor 3	DMRT3	Equus caballus (Horse)	474
F6W8I0	F6W8I0	F6W8I0	YJEN3_MOUSE	reviewed	YjeF N-terminal domain-containing protein 3 (YjeF_N3) (hYjeF_N3)	Yjefn3	Mus musculus (Mouse)	251
F7AEX0	F7AEX0	F7AEX0	UVSSA_XENTR	reviewed	UV-stimulated scaffold protein A	uvssa	Xenopus tropicalis (Western clawed frog) (Silurana tropicalis)	743
F7B645	F7B645	F7B645	TM231_XENTR	reviewed	Transmembrane protein 231	tmem231	Xenopus tropicalis (Western clawed frog) (Silurana tropicalis)	312
F7BK26	F7BK26	F7BK26	ATIF1_XENTR	reviewed	ATPase inhibitor, mitochondrial (Inhibitor of F(1)F(o)-ATPase) (IF(1)) (IF1)	atpif1 atpi	Xenopus tropicalis (Western clawed frog) (Silurana tropicalis)	109
F7DKV7	F7DKV7	F7DKV7	SIR5_XENTR	reviewed	NAD-dependent protein deacylase sirtuin-5, mitochondrial (EC 3.5.1.-) (Regulatory protein SIR2 homolog 5)	sirt5	Xenopus tropicalis (Western clawed frog) (Silurana tropicalis)	309
F7DL67	F7DL67	F7DL67	NNRE_XENTR	reviewed	NAD(P)H-hydrate epimerase (EC 5.1.99.6) (Apolipoprotein A-I binding protein) (NAD(P)HX epimerase)	naxe apoa1bp	Xenopus tropicalis (Western clawed frog) (Silurana tropicalis)	292
F7E235	F7E235	F7E235	FAXC_XENTR	reviewed	Failed axon connections homolog	faxc	Xenopus tropicalis (Western clawed frog) (Silurana tropicalis)	406
F7E728	F7E728	F7E728	SCG3_XENTR	reviewed	Secretogranin-3 (Secretogranin III) (SgIII)	scg3	Xenopus tropicalis (Western clawed frog) (Silurana tropicalis)	463
F8RT80	F8RT80	F8RT80	ASTER_CHICK	reviewed	Protein Asterix (Protein WDR83OS homolog)	WDR83OS	Gallus gallus (Chicken)	101
G5E829	G5E829	G5E829	AT2B1_MOUSE	reviewed	Plasma membrane calcium-transporting ATPase 1 (PMCA1) (EC 3.6.3.8) (Plasma membrane calcium ATPase isoform 1) (Plasma membrane calcium pump isoform 1)	Atp2b1	Mus musculus (Mouse)	1220
G5E870	G5E870	G5E870	TRIPC_MOUSE	reviewed	E3 ubiquitin-protein ligase TRIP12 (EC 2.3.2.26) (HECT-type E3 ubiquitin transferase TRIP12) (Thyroid receptor-interacting protein 12) (TR-interacting protein 12) (TRIP-12)	Trip12	Mus musculus (Mouse)	2025
G5E8P0	G5E8P0	G5E8P0	GCP6_MOUSE	reviewed	Gamma-tubulin complex component 6 (GCP-6)	Tubgcp6 Kiaa1669	Mus musculus (Mouse)	1769
H1UBN0	H1UBN0	H1UBN0	CPNE7_RAT	reviewed	Copine-7 (Copine VII)	Cpne7	Rattus norvegicus (Rat)	556
H3BMG3	H3BMG3	H3BMG3	SMKR1_HUMAN	reviewed	Small lysine-rich protein 1	SMKR1	Homo sapiens (Human)	65
H3BPM6	H3BPM6	H3BPM6	MKROS_HUMAN	reviewed	MKRN2 opposite strand protein (MKRN2 antisense RNA 1) (MKRN2 antisense gene protein 1)	MKRN2OS C3orf83 MKRN2-AS1	Homo sapiens (Human)	223
H3BRN8	H3BRN8	H3BRN8	CO065_HUMAN	reviewed	Uncharacterized protein C15orf65	C15orf65	Homo sapiens (Human)	121
H3BS89	H3BS89	H3BS89	T178B_HUMAN	reviewed	Transmembrane protein 178B	TMEM178B	Homo sapiens (Human)	294
J7FQE8	J7FQE8	J7FQE8	CYTB_OPLFA	reviewed	Cystatin-B (RbCyt-B) (Stefin-B)		Oplegnathus fasciatus (Barred knifejaw) (Scaradon fasciatus)	100
K7NA32	K7NA32	K7NA32	IRA1A_ONCMY	reviewed	Interferon alpha/beta receptor 1a (Membrane-associated type I interferon receptor) (mIFNAR1) (Type I interferon receptor 1a)	ifnar1a	Oncorhynchus mykiss (Rainbow trout) (Salmo gairdneri)	405
M3TYT0	M3TYT0	M3TYT0	ROCK2_PIG	reviewed	Rho-associated protein kinase 2 (EC 2.7.11.1) (Rho kinase 2) (Rho-associated, coiled-coil-containing protein kinase 2) (Rho-associated, coiled-coil-containing protein kinase II) (ROCK-II) (p164 ROCK-2)	ROCK2	Sus scrofa (Pig)	1388
O00142	O00142	O00142	KITM_HUMAN	reviewed	Thymidine kinase 2, mitochondrial (EC 2.7.1.21) (Mt-TK)	TK2	Homo sapiens (Human)	265
O00151	O00151	O00151	PDLI1_HUMAN	reviewed	PDZ and LIM domain protein 1 (C-terminal LIM domain protein 1) (Elfin) (LIM domain protein CLP-36)	PDLIM1 CLIM1 CLP36	Homo sapiens (Human)	329
O00154	O00154	O00154	BACH_HUMAN	reviewed	Cytosolic acyl coenzyme A thioester hydrolase (EC 3.1.2.2) (Acyl-CoA thioesterase 7) (Brain acyl-CoA hydrolase) (BACH) (CTE-IIa) (CTE-II) (Long chain acyl-CoA thioester hydrolase)	ACOT7 BACH	Homo sapiens (Human)	380
O00160	O00160	O00160	MYO1F_HUMAN	reviewed	Unconventional myosin-If (Myosin-Ie)	MYO1F	Homo sapiens (Human)	1098
O00186	O00186	O00186	STXB3_HUMAN	reviewed	Syntaxin-binding protein 3 (Platelet Sec1 protein) (PSP) (Protein unc-18 homolog 3) (Unc18-3) (Protein unc-18 homolog C) (Unc-18C)	STXBP3	Homo sapiens (Human)	592
O00233	O00233	O00233	PSMD9_HUMAN	reviewed	26S proteasome non-ATPase regulatory subunit 9 (26S proteasome regulatory subunit p27)	PSMD9	Homo sapiens (Human)	223
O00264	O00264	O00264	PGRC1_HUMAN	reviewed	Membrane-associated progesterone receptor component 1 (mPR)	PGRMC1 HPR6.6 PGRMC	Homo sapiens (Human)	195
O00267	O00267	O00267	SPT5H_HUMAN	reviewed	Transcription elongation factor SPT5 (hSPT5) (DRB sensitivity-inducing factor 160 kDa subunit) (DSIF p160) (DRB sensitivity-inducing factor large subunit) (DSIF large subunit) (Tat-cotransactivator 1 protein) (Tat-CT1 protein)	SUPT5H SPT5 SPT5H	Homo sapiens (Human)	1087
O00294	O00294	O00294	TULP1_HUMAN	reviewed	Tubby-related protein 1 (Tubby-like protein 1)	TULP1 TUBL1	Homo sapiens (Human)	542
O00299	O00299	O00299	CLIC1_HUMAN	reviewed	Chloride intracellular channel protein 1 (Chloride channel ABP) (Nuclear chloride ion channel 27) (NCC27) (Regulatory nuclear chloride ion channel protein) (hRNCC)	CLIC1 G6 NCC27	Homo sapiens (Human)	241
O00303	O00303	O00303	EIF3F_HUMAN	reviewed	Eukaryotic translation initiation factor 3 subunit F (eIF3f) (Deubiquitinating enzyme eIF3f) (EC 3.4.19.12) (Eukaryotic translation initiation factor 3 subunit 5) (eIF-3-epsilon) (eIF3 p47)	EIF3F EIF3S5	Homo sapiens (Human)	357
O00305	O00305	O00305	CACB4_HUMAN	reviewed	Voltage-dependent L-type calcium channel subunit beta-4 (CAB4) (Calcium channel voltage-dependent subunit beta 4)	CACNB4 CACNLB4	Homo sapiens (Human)	520
O00311	O00311	O00311	CDC7_HUMAN	reviewed	Cell division cycle 7-related protein kinase (CDC7-related kinase) (HsCdc7) (huCdc7) (EC 2.7.11.1)	CDC7 CDC7L1	Homo sapiens (Human)	574
O00370	O00370	O00370	LORF2_HUMAN	reviewed	LINE-1 retrotransposable element ORF2 protein (ORF2p) [Includes: Reverse transcriptase (EC 2.7.7.49); Endonuclease (EC 3.1.21.-)]		Homo sapiens (Human)	1275
O00399	O00399	O00399	DCTN6_HUMAN	reviewed	Dynactin subunit 6 (Dynactin subunit p27) (Protein WS-3)	DCTN6 WS3	Homo sapiens (Human)	190
O00410	O00410	O00410	IPO5_HUMAN	reviewed	Importin-5 (Imp5) (Importin subunit beta-3) (Karyopherin beta-3) (Ran-binding protein 5) (RanBP5)	IPO5 KPNB3 RANBP5	Homo sapiens (Human)	1097
O00423	O00423	O00423	EMAL1_HUMAN	reviewed	Echinoderm microtubule-associated protein-like 1 (EMAP-1) (HuEMAP-1)	EML1 EMAP1 EMAPL EMAPL1	Homo sapiens (Human)	815
O00429	O00429	O00429	DNM1L_HUMAN	reviewed	Dynamin-1-like protein (EC 3.6.5.5) (Dnm1p/Vps1p-like protein) (DVLP) (Dynamin family member proline-rich carboxyl-terminal domain less) (Dymple) (Dynamin-like protein) (Dynamin-like protein 4) (Dynamin-like protein IV) (HdynIV) (Dynamin-related protein 1)	DNM1L DLP1 DRP1	Homo sapiens (Human)	736
O00458	O00458	O00458	IFRD1_HUMAN	reviewed	Interferon-related developmental regulator 1 (Nerve growth factor-inducible protein PC4)	IFRD1	Homo sapiens (Human)	451
O00463	O00463	O00463	TRAF5_HUMAN	reviewed	TNF receptor-associated factor 5 (RING finger protein 84)	TRAF5 RNF84	Homo sapiens (Human)	557
O00469	O00469	O00469	PLOD2_HUMAN	reviewed	Procollagen-lysine,2-oxoglutarate 5-dioxygenase 2 (EC 1.14.11.4) (Lysyl hydroxylase 2) (LH2)	PLOD2	Homo sapiens (Human)	737
O00471	O00471	O00471	EXOC5_HUMAN	reviewed	Exocyst complex component 5 (Exocyst complex component Sec10) (hSec10)	EXOC5 SEC10 SEC10L1	Homo sapiens (Human)	708
O00478	O00478	O00478	BT3A3_HUMAN	reviewed	Butyrophilin subfamily 3 member A3	BTN3A3 BTF3	Homo sapiens (Human)	584
O00499	O00499	O00499	BIN1_HUMAN	reviewed	Myc box-dependent-interacting protein 1 (Amphiphysin II) (Amphiphysin-like protein) (Box-dependent myc-interacting protein 1) (Bridging integrator 1)	BIN1 AMPHL	Homo sapiens (Human)	593
O00522	O00522	O00522	KRIT1_HUMAN	reviewed	Krev interaction trapped protein 1 (Krev interaction trapped 1) (Cerebral cavernous malformations 1 protein)	KRIT1 CCM1	Homo sapiens (Human)	736
O00533	O00533	O00533	NCHL1_HUMAN	reviewed	Neural cell adhesion molecule L1-like protein (Close homolog of L1) [Cleaved into: Processed neural cell adhesion molecule L1-like protein]	CHL1 CALL	Homo sapiens (Human)	1208
O00534	O00534	O00534	VMA5A_HUMAN	reviewed	von Willebrand factor A domain-containing protein 5A (Breast cancer suppressor candidate 1) (BCSC-1) (Loss of heterozygosity 11 chromosomal region 2 gene A protein)	VWA5A BCSC1 LOH11CR2A	Homo sapiens (Human)	786
O00560	O00560	O00560	SDCB1_HUMAN	reviewed	Syntenin-1 (Melanoma differentiation-associated protein 9) (MDA-9) (Pro-TGF-alpha cytoplasmic domain-interacting protein 18) (TACIP18) (Scaffold protein Pbp1) (Syndecan-binding protein 1)	SDCBP MDA9 SYCL	Homo sapiens (Human)	298
O00567	O00567	O00567	NOP56_HUMAN	reviewed	Nucleolar protein 56 (Nucleolar protein 5A)	NOP56 NOL5A	Homo sapiens (Human)	594
O00571	O00571	O00571	DDX3X_HUMAN	reviewed	ATP-dependent RNA helicase DDX3X (EC 3.6.4.13) (DEAD box protein 3, X-chromosomal) (DEAD box, X isoform) (Helicase-like protein 2) (HLP2)	DDX3X DBX DDX3	Homo sapiens (Human)	662
O00628	O00628	O00628	PEX7_HUMAN	reviewed	Peroxisomal targeting signal 2 receptor (PTS2 receptor) (Peroxin-7)	PEX7 PTS2R	Homo sapiens (Human)	323
O00716	O00716	O00716	E2F3_HUMAN	reviewed	Transcription factor E2F3 (E2F-3)	E2F3 KIAA0075	Homo sapiens (Human)	465
O00746	O00746	O00746	NDKM_HUMAN	reviewed	Nucleoside diphosphate kinase, mitochondrial (NDK) (NDP kinase, mitochondrial) (EC 2.7.4.6) (Nucleoside diphosphate kinase D) (NDPKD) (nm23-H4)	NME4 NM23D	Homo sapiens (Human)	187
O00764	O00764	O00764	PDXK_HUMAN	reviewed	Pyridoxal kinase (EC 2.7.1.35) (Pyridoxine kinase)	PDXK C21orf124 C21orf97 PKH PNK PRED79	Homo sapiens (Human)	312
O02691	O02691	O02691	HCD2_BOVIN	reviewed	3-hydroxyacyl-CoA dehydrogenase type-2 (EC 1.1.1.35) (17-beta-hydroxysteroid dehydrogenase 10) (17-beta-HSD 10) (EC 1.1.1.51) (3-hydroxy-2-methylbutyryl-CoA dehydrogenase) (EC 1.1.1.178) (3-hydroxyacyl-CoA dehydrogenase type II) (Mitochondrial ribonuclease P protein 2) (Mitochondrial RNase P protein 2) (Type II HADH)	HSD17B10 HADH2	Bos taurus (Bovine)	261
O02703	O02703	O02703	BAX_BOVIN	reviewed	Apoptosis regulator BAX	BAX	Bos taurus (Bovine)	192
O02828	O02828	O02828	TAU_CAPHI	reviewed	Microtubule-associated protein tau (Neurofibrillary tangle protein) (Paired helical filament-tau) (PHF-tau)	MAPT TAU	Capra hircus (Goat)	403
O08545	O08545	O08545	EFNA3_MOUSE	reviewed	Ephrin-A3 (EHK1 ligand) (EHK1-L) (EPH-related receptor tyrosine kinase ligand 3) (LERK-3)	Efna3 Epl3 Eplg3 Lerk3	Mus musculus (Mouse)	230
O08569	O08569	O08569	ZP3R_CAVPO	reviewed	Zona pellucida sperm-binding protein 3 receptor (Acrosomal matrix component 67) (Protein AM67) (p67)	ZP3R	Cavia porcellus (Guinea pig)	533
O08585	O08585	O08585	CLCA_MOUSE	reviewed	Clathrin light chain A (Lca)	Clta	Mus musculus (Mouse)	235
O08600	O08600	O08600	NUCG_MOUSE	reviewed	Endonuclease G, mitochondrial (Endo G) (EC 3.1.30.-)	Endog	Mus musculus (Mouse)	294
O08618	O08618	O08618	KPRB_RAT	reviewed	Phosphoribosyl pyrophosphate synthase-associated protein 2 (PRPP synthase-associated protein 2) (41 kDa phosphoribosypyrophosphate synthetase-associated protein) (PAP41)	Prpsap2	Rattus norvegicus (Rat)	369
O08654	O08654	O08654	CP070_RAT	reviewed	UPF0183 protein C16orf70 homolog		Rattus norvegicus (Rat)	422
O08658	O08658	O08658	NUP88_RAT	reviewed	Nuclear pore complex protein Nup88 (88 kDa nucleoporin) (Nucleoporin Nup84) (Nucleoporin Nup88)	Nup88 Nup84	Rattus norvegicus (Rat)	742
O08662	O08662	O08662	PI4KA_RAT	reviewed	Phosphatidylinositol 4-kinase alpha (PI4-kinase alpha) (PI4K-alpha) (PtdIns-4-kinase alpha) (EC 2.7.1.67)	Pi4ka Pik4ca	Rattus norvegicus (Rat)	2096
O08663	O08663	O08663	MAP2_MOUSE	reviewed	Methionine aminopeptidase 2 (MAP 2) (MetAP 2) (EC 3.4.11.18) (Initiation factor 2-associated 67 kDa glycoprotein) (p67) (p67eIF2) (Peptidase M)	Metap2 Mnpep P67eif2	Mus musculus (Mouse)	478
O08678	O08678	O08678	MARK1_RAT	reviewed	Serine/threonine-protein kinase MARK1 (EC 2.7.11.1) (EC 2.7.11.26) (MAP/microtubule affinity-regulating kinase 1)	Mark1	Rattus norvegicus (Rat)	793
O08700	O08700	O08700	VPS45_RAT	reviewed	Vacuolar protein sorting-associated protein 45 (rVps45)	Vps45 Vps45a	Rattus norvegicus (Rat)	570
O08760	O08760	O08760	OGG1_MOUSE	reviewed	N-glycosylase/DNA lyase [Includes: 8-oxoguanine DNA glycosylase (EC 3.2.2.-); DNA-(apurinic or apyrimidinic site) lyase (AP lyase) (EC 4.2.99.18)]	Ogg1	Mus musculus (Mouse)	345
O08807	O08807	O08807	PRDX4_MOUSE	reviewed	Peroxiredoxin-4 (EC 1.11.1.15) (Antioxidant enzyme AOE372) (Peroxiredoxin IV) (Prx-IV) (Thioredoxin peroxidase AO372) (Thioredoxin-dependent peroxide reductase A0372)	Prdx4	Mus musculus (Mouse)	274
O08811	O08811	O08811	ERCC2_MOUSE	reviewed	TFIIH basal transcription factor complex helicase XPD subunit (EC 3.6.4.12) (CXPD) (DNA excision repair protein ERCC-2) (DNA repair protein complementing XP-D cells) (Xeroderma pigmentosum group D-complementing protein)	Ercc2 Xpd	Mus musculus (Mouse)	760
O08914	O08914	O08914	FAAH1_MOUSE	reviewed	Fatty-acid amide hydrolase 1 (EC 3.5.1.99) (Anandamide amidohydrolase 1) (Oleamide hydrolase 1)	Faah Faah1	Mus musculus (Mouse)	579
O08950	O08950	O08950	T2AG_RAT	reviewed	Transcription initiation factor IIA subunit 2 (General transcription factor IIA subunit 2) (Transcription initiation factor IIA gamma chain) (TFIIA-gamma)	Gtf2a2	Rattus norvegicus (Rat)	109
O08954	O08954	O08954	SNAI2_RAT	reviewed	Zinc finger protein SNAI2 (Neural crest transcription factor Slug) (Protein snail homolog 2)	Snai2 Slug Slugh	Rattus norvegicus (Rat)	268
O08962	O08962	O08962	KCNH2_RAT	reviewed	Potassium voltage-gated channel subfamily H member 2 (Ether-a-go-go-related gene potassium channel 1) (ERG-1) (Eag-related protein 1) (Ether-a-go-go-related protein 1) (RERG) (r-ERG) (Voltage-gated potassium channel subunit Kv11.1)	Kcnh2 Erg	Rattus norvegicus (Rat)	1163
O08967	O08967	O08967	CYH3_MOUSE	reviewed	Cytohesin-3 (ARF nucleotide-binding site opener 3) (Protein ARNO3) (General receptor of phosphoinositides 1) (Grp1) (PH, SEC7 and coiled-coil domain-containing protein 3) (CLM3) (SEC7 homolog C) (mSec7-3)	Cyth3 Grp1 Pscd3	Mus musculus (Mouse)	399
O09015	O09015	O09015	MXI1_RAT	reviewed	Max-interacting protein 1 (Max interactor 1)	Mxi1	Rattus norvegicus (Rat)	228
O09110	O09110	O09110	MP2K3_MOUSE	reviewed	Dual specificity mitogen-activated protein kinase kinase 3 (MAP kinase kinase 3) (MAPKK 3) (EC 2.7.12.2) (MAPK/ERK kinase 3) (MEK 3)	Map2k3 Mkk3 Prkmk3	Mus musculus (Mouse)	347
O09126	O09126	O09126	SEM4D_MOUSE	reviewed	Semaphorin-4D (M-Sema G) (Semaphorin-C-like 2) (Semaphorin-J) (Sema J) (CD antigen CD100)	Sema4d Semacl2 Semaj	Mus musculus (Mouse)	861
O09159	O09159	O09159	MA2B1_MOUSE	reviewed	Lysosomal alpha-mannosidase (Laman) (EC 3.2.1.24) (Lysosomal acid alpha-mannosidase) (Mannosidase alpha class 2B member 1) (Mannosidase alpha-B)	Man2b1 Laman Man2b Manb	Mus musculus (Mouse)	1013
O09173	O09173	O09173	HGD_MOUSE	reviewed	Homogentisate 1,2-dioxygenase (EC 1.13.11.5) (Homogentisate oxygenase) (Homogentisic acid oxidase) (Homogentisicase)	Hgd Aku Hgo	Mus musculus (Mouse)	445
O09174	O09174	O09174	AMACR_MOUSE	reviewed	Alpha-methylacyl-CoA racemase (EC 5.1.99.4) (2-methylacyl-CoA racemase)	Amacr Macr1	Mus musculus (Mouse)	381
O12947	O12947	O12947	ICMT_XENLA	reviewed	Protein-S-isoprenylcysteine O-methyltransferase (EC 2.1.1.100) (Farnesyl cysteine carboxyl methyltransferase) (FCMT) (Isoprenylcysteine carboxylmethyltransferase) (Prenylated protein carboxyl methyltransferase) (PPMT) (Prenylcysteine carboxyl methyltransferase) (pcCMT)	icmt	Xenopus laevis (African clawed frog)	288
O12977	O12977	O12977	PSN2_XENLA	reviewed	Presenilin-2 (PS-2) (EC 3.4.23.-) (Presenilin beta) (PS-beta)	psen2	Xenopus laevis (African clawed frog)	449
O13001	O13001	O13001	ATNG_XENLA	reviewed	Sodium/potassium-transporting ATPase subunit gamma (Na(+)/K(+) ATPase subunit gamma) (FXYD domain-containing ion transport regulator 2) (Sodium pump gamma chain)	fxyd2	Xenopus laevis (African clawed frog)	61
O13023	O13023	O13023	HHEX_XENLA	reviewed	Hematopoietically-expressed homeobox protein hhex (Homeobox protein hex) (XHex) (Hhex-A protein)	hhex hex hhex-a	Xenopus laevis (African clawed frog)	272
O13035	O13035	O13035	SAP_CHICK	reviewed	Prosaposin (Proactivator polypeptide) [Cleaved into: Saposin-A; Saposin-B; Saposin-C; Saposin-D]	PSAP	Gallus gallus (Chicken)	518
O13146	O13146	O13146	EPHA3_DANRE	reviewed	Ephrin type-A receptor 3 (EC 2.7.10.1) (EPH-like kinase 1) (Tyrosine-protein kinase receptor ZEK1)	epha3 ek1 zek1	Danio rerio (Zebrafish) (Brachydanio rerio)	981
O13153	O13153	O13153	AVR1_CHICK	reviewed	Avidin-related protein 1	AVR1	Gallus gallus (Chicken)	150
O13154	O13154	O13154	PACN2_CHICK	reviewed	Protein kinase C and casein kinase substrate in neurons protein 2 (Focal adhesion protein of 52 kDa) (FAP52)	PACSIN2	Gallus gallus (Chicken)	448
O13157	O13157	O13157	GFRA2_CHICK	reviewed	GDNF family receptor alpha-2 (GDNF receptor alpha-2) (GDNFR-alpha-2) (GFR-alpha-2) (GDNF receptor beta) (GDNFR-beta) (Neurturin receptor alpha) (NRTNR-alpha) (NTNR-alpha)	GFRA2 GDNFRB	Gallus gallus (Chicken)	465
O14399	O14399	O14399	UBL1_SCHPO	reviewed	Ubiquitin-like protein 1	ubl1 ned8 SPBC12D12.08c SPBC24C6.01c	Schizosaccharomyces pombe (strain 972 / ATCC 24843) (Fission yeast)	78
O14490	O14490	O14490	DLGP1_HUMAN	reviewed	Disks large-associated protein 1 (DAP-1) (Guanylate kinase-associated protein) (hGKAP) (PSD-95/SAP90-binding protein 1) (SAP90/PSD-95-associated protein 1) (SAPAP1)	DLGAP1 DAP1 GKAP	Homo sapiens (Human)	977
O14492	O14492	O14492	SH2B2_HUMAN	reviewed	SH2B adapter protein 2 (Adapter protein with pleckstrin homology and Src homology 2 domains) (SH2 and PH domain-containing adapter protein APS)	SH2B2 APS	Homo sapiens (Human)	632
O14495	O14495	O14495	PLPP3_HUMAN	reviewed	Phospholipid phosphatase 3 (EC 3.1.3.4) (Lipid phosphate phosphohydrolase 3) (PAP2-beta) (Phosphatidate phosphohydrolase type 2b) (Phosphatidic acid phosphatase 2b) (PAP-2b) (PAP2b) (Vascular endothelial growth factor and type I collagen-inducible protein) (VCIP)	PLPP3 LPP3 PPAP2B	Homo sapiens (Human)	311
O14519	O14519	O14519	CDKA1_HUMAN	reviewed	Cyclin-dependent kinase 2-associated protein 1 (CDK2-associated protein 1) (Deleted in oral cancer 1) (DOC-1) (Putative oral cancer suppressor)	CDK2AP1 CDKAP1 DOC1	Homo sapiens (Human)	115
O14522	O14522	O14522	PTPRT_HUMAN	reviewed	Receptor-type tyrosine-protein phosphatase T (R-PTP-T) (EC 3.1.3.48) (Receptor-type tyrosine-protein phosphatase rho) (RPTP-rho)	PTPRT KIAA0283	Homo sapiens (Human)	1441
O14526	O14526	O14526	FCHO1_HUMAN	reviewed	F-BAR domain only protein 1	FCHO1 KIAA0290	Homo sapiens (Human)	889
O14548	O14548	O14548	COX7R_HUMAN	reviewed	Cytochrome c oxidase subunit 7A-related protein, mitochondrial (COX7a-related protein) (Cytochrome c oxidase subunit VIIa-related protein) (EB1)	COX7A2L COX7AR COX7RP	Homo sapiens (Human)	114
O14562	O14562	O14562	UBFD1_HUMAN	reviewed	Ubiquitin domain-containing protein UBFD1 (Ubiquitin-binding protein homolog)	UBFD1 UBPH	Homo sapiens (Human)	309
O14593	O14593	O14593	RFXK_HUMAN	reviewed	DNA-binding protein RFXANK (Ankyrin repeat family A protein 1) (Regulatory factor X subunit B) (RFX-B) (Regulatory factor X-associated ankyrin-containing protein)	RFXANK ANKRA1 RFXB	Homo sapiens (Human)	260
O14618	O14618	O14618	CCS_HUMAN	reviewed	Copper chaperone for superoxide dismutase (Superoxide dismutase copper chaperone)	CCS	Homo sapiens (Human)	274
O14639	O14639	O14639	ABLM1_HUMAN	reviewed	Actin-binding LIM protein 1 (abLIM-1) (Actin-binding LIM protein family member 1) (Actin-binding double zinc finger protein) (LIMAB1) (Limatin)	ABLIM1 ABLIM KIAA0059 LIMAB1	Homo sapiens (Human)	778
O14645	O14645	O14645	IDLC_HUMAN	reviewed	Axonemal dynein light intermediate polypeptide 1 (Inner dynein arm light chain, axonemal) (hp28)	DNALI1	Homo sapiens (Human)	258
O14662	O14662	O14662	STX16_HUMAN	reviewed	Syntaxin-16 (Syn16)	STX16	Homo sapiens (Human)	325
O14668	O14668	O14668	TMG1_HUMAN	reviewed	Transmembrane gamma-carboxyglutamic acid protein 1 (Proline-rich gamma-carboxyglutamic acid protein 1) (Proline-rich Gla protein 1)	PRRG1 PRGP1 TMG1	Homo sapiens (Human)	218
O14672	O14672	O14672	ADA10_HUMAN	reviewed	Disintegrin and metalloproteinase domain-containing protein 10 (ADAM 10) (EC 3.4.24.81) (CDw156) (Kuzbanian protein homolog) (Mammalian disintegrin-metalloprotease) (CD antigen CD156c)	ADAM10 KUZ MADM	Homo sapiens (Human)	748
O14678	O14678	O14678	ABCD4_HUMAN	reviewed	ATP-binding cassette sub-family D member 4 (PMP70-related protein) (P70R) (Peroxisomal membrane protein 1-like) (PXMP1-L) (Peroxisomal membrane protein 69) (PMP69)	ABCD4 PXMP1L	Homo sapiens (Human)	606
O14681	O14681	O14681	EI24_HUMAN	reviewed	Etoposide-induced protein 2.4 homolog (p53-induced gene 8 protein)	EI24 PIG8	Homo sapiens (Human)	340
O14717	O14717	O14717	TRDMT_HUMAN	reviewed	tRNA (cytosine(38)-C(5))-methyltransferase (EC 2.1.1.204) (DNA (cytosine-5)-methyltransferase-like protein 2) (Dnmt2) (DNA methyltransferase homolog HsaIIP) (DNA MTase homolog HsaIIP) (M.HsaIIP) (PuMet)	TRDMT1 DNMT2	Homo sapiens (Human)	391
O14733	O14733	O14733	MP2K7_HUMAN	reviewed	Dual specificity mitogen-activated protein kinase kinase 7 (MAP kinase kinase 7) (MAPKK 7) (EC 2.7.12.2) (JNK-activating kinase 2) (MAPK/ERK kinase 7) (MEK 7) (Stress-activated protein kinase kinase 4) (SAPK kinase 4) (SAPKK-4) (SAPKK4) (c-Jun N-terminal kinase kinase 2) (JNK kinase 2) (JNKK 2)	MAP2K7 JNKK2 MEK7 MKK7 PRKMK7 SKK4	Homo sapiens (Human)	419
O14735	O14735	O14735	CDIPT_HUMAN	reviewed	CDP-diacylglycerol--inositol 3-phosphatidyltransferase (EC 2.7.8.11) (Phosphatidylinositol synthase) (PI synthase) (PtdIns synthase)	CDIPT PIS PIS1	Homo sapiens (Human)	213
O14744	O14744	O14744	ANM5_HUMAN	reviewed	Protein arginine N-methyltransferase 5 (EC 2.1.1.320) (72 kDa ICln-binding protein) (Histone-arginine N-methyltransferase PRMT5) (Jak-binding protein 1) (Shk1 kinase-binding protein 1 homolog) (SKB1 homolog) (SKB1Hs) [Cleaved into: Protein arginine N-methyltransferase 5, N-terminally processed]	PRMT5 HRMT1L5 IBP72 JBP1 SKB1	Homo sapiens (Human)	637
O14745	O14745	O14745	NHRF1_HUMAN	reviewed	Na(+)/H(+) exchange regulatory cofactor NHE-RF1 (NHERF-1) (Ezrin-radixin-moesin-binding phosphoprotein 50) (EBP50) (Regulatory cofactor of Na(+)/H(+) exchanger) (Sodium-hydrogen exchanger regulatory factor 1) (Solute carrier family 9 isoform A3 regulatory factor 1)	SLC9A3R1 NHERF NHERF1	Homo sapiens (Human)	358
O14757	O14757	O14757	CHK1_HUMAN	reviewed	Serine/threonine-protein kinase Chk1 (EC 2.7.11.1) (CHK1 checkpoint homolog) (Cell cycle checkpoint kinase) (Checkpoint kinase-1)	CHEK1 CHK1	Homo sapiens (Human)	476
O14764	O14764	O14764	GBRD_HUMAN	reviewed	Gamma-aminobutyric acid receptor subunit delta (GABA(A) receptor subunit delta)	GABRD	Homo sapiens (Human)	452
O14770	O14770	O14770	MEIS2_HUMAN	reviewed	Homeobox protein Meis2 (Meis1-related protein 1)	MEIS2 MRG1	Homo sapiens (Human)	477
O14772	O14772	O14772	FPGT_HUMAN	reviewed	Fucose-1-phosphate guanylyltransferase (EC 2.7.7.30) (GDP-L-fucose diphosphorylase) (GDP-L-fucose pyrophosphorylase)	FPGT GFPP	Homo sapiens (Human)	594
O14775	O14775	O14775	GBB5_HUMAN	reviewed	Guanine nucleotide-binding protein subunit beta-5 (Gbeta5) (Transducin beta chain 5)	GNB5	Homo sapiens (Human)	395
O14776	O14776	O14776	TCRG1_HUMAN	reviewed	Transcription elongation regulator 1 (TATA box-binding protein-associated factor 2S) (Transcription factor CA150)	TCERG1 CA150 TAF2S	Homo sapiens (Human)	1098
O14782	O14782	O14782	KIF3C_HUMAN	reviewed	Kinesin-like protein KIF3C	KIF3C	Homo sapiens (Human)	793
O14792	O14792	O14792	HS3S1_HUMAN	reviewed	Heparan sulfate glucosamine 3-O-sulfotransferase 1 (EC 2.8.2.23) (Heparan sulfate D-glucosaminyl 3-O-sulfotransferase 1) (3-OST-1) (Heparan sulfate 3-O-sulfotransferase 1) (h3-OST-1)	HS3ST1 3OST 3OST1	Homo sapiens (Human)	307
O14802	O14802	O14802	RPC1_HUMAN	reviewed	DNA-directed RNA polymerase III subunit RPC1 (RNA polymerase III subunit C1) (EC 2.7.7.6) (DNA-directed RNA polymerase III largest subunit) (DNA-directed RNA polymerase III subunit A) (RNA polymerase III 155 kDa subunit) (RPC155) (RNA polymerase III subunit C160)	POLR3A	Homo sapiens (Human)	1390
O14807	O14807	O14807	RASM_HUMAN	reviewed	Ras-related protein M-Ras (Ras-related protein R-Ras3)	MRAS RRAS3	Homo sapiens (Human)	208
O14828	O14828	O14828	SCAM3_HUMAN	reviewed	Secretory carrier-associated membrane protein 3 (Secretory carrier membrane protein 3)	SCAMP3 C1orf3 PROPIN1	Homo sapiens (Human)	347
O14832	O14832	O14832	PAHX_HUMAN	reviewed	Phytanoyl-CoA dioxygenase, peroxisomal (EC 1.14.11.18) (Phytanic acid oxidase) (Phytanoyl-CoA alpha-hydroxylase) (PhyH)	PHYH PAHX	Homo sapiens (Human)	338
O14841	O14841	O14841	OPLA_HUMAN	reviewed	5-oxoprolinase (EC 3.5.2.9) (5-oxo-L-prolinase) (5-OPase) (Pyroglutamase)	OPLAH	Homo sapiens (Human)	1288
O14880	O14880	O14880	MGST3_HUMAN	reviewed	Microsomal glutathione S-transferase 3 (Microsomal GST-3) (EC 2.5.1.18) (Microsomal GST-III)	MGST3	Homo sapiens (Human)	152
O14901	O14901	O14901	KLF11_HUMAN	reviewed	Krueppel-like factor 11 (Transforming growth factor-beta-inducible early growth response protein 2) (TGFB-inducible early growth response protein 2) (TIEG-2)	KLF11 FKLF TIEG2	Homo sapiens (Human)	512
O14917	O14917	O14917	PCD17_HUMAN	reviewed	Protocadherin-17 (Protocadherin-68)	PCDH17 PCDH68 PCH68	Homo sapiens (Human)	1159
O14920	O14920	O14920	IKKB_HUMAN	reviewed	Inhibitor of nuclear factor kappa-B kinase subunit beta (I-kappa-B-kinase beta) (IKK-B) (IKK-beta) (IkBKB) (EC 2.7.11.10) (I-kappa-B kinase 2) (IKK2) (Nuclear factor NF-kappa-B inhibitor kinase beta) (NFKBIKB)	IKBKB IKKB	Homo sapiens (Human)	756
O14925	O14925	O14925	TIM23_HUMAN	reviewed	Mitochondrial import inner membrane translocase subunit Tim23	TIMM23 TIM23	Homo sapiens (Human)	209
O14929	O14929	O14929	HAT1_HUMAN	reviewed	Histone acetyltransferase type B catalytic subunit (EC 2.3.1.48) (Histone acetyltransferase 1)	HAT1 KAT1	Homo sapiens (Human)	419
O14936	O14936	O14936	CSKP_HUMAN	reviewed	Peripheral plasma membrane protein CASK (hCASK) (EC 2.7.11.1) (Calcium/calmodulin-dependent serine protein kinase) (Protein lin-2 homolog)	CASK LIN2	Homo sapiens (Human)	926
O14972	O14972	O14972	DSCR3_HUMAN	reviewed	Down syndrome critical region protein 3 (Down syndrome critical region protein A)	DSCR3 DCRA DSCRA	Homo sapiens (Human)	297
O14975	O14975	O14975	S27A2_HUMAN	reviewed	Very long-chain acyl-CoA synthetase (VLACS) (VLCS) (EC 6.2.1.-) (Fatty acid transport protein 2) (FATP-2) (Fatty-acid-coenzyme A ligase, very long-chain 1) (Long-chain-fatty-acid--CoA ligase) (EC 6.2.1.3) (Solute carrier family 27 member 2) (THCA-CoA ligase) (Very long-chain-fatty-acid-CoA ligase)	SLC27A2 ACSVL1 FACVL1 FATP2 VLACS	Homo sapiens (Human)	620
O14977	O14977	O14977	AZIN1_HUMAN	reviewed	Antizyme inhibitor 1 (AZI) (Ornithine decarboxylase antizyme inhibitor)	AZIN1 OAZI OAZIN	Homo sapiens (Human)	448
O14981	O14981	O14981	BTAF1_HUMAN	reviewed	TATA-binding protein-associated factor 172 (EC 3.6.4.-) (ATP-dependent helicase BTAF1) (B-TFIID transcription factor-associated 170 kDa subunit) (TAF(II)170) (TBP-associated factor 172) (TAF-172)	BTAF1 TAF172	Homo sapiens (Human)	1849
O14986	O14986	O14986	PI51B_HUMAN	reviewed	Phosphatidylinositol 4-phosphate 5-kinase type-1 beta (PIP5K1-beta) (PtdIns(4)P-5-kinase 1 beta) (EC 2.7.1.68) (Phosphatidylinositol 4-phosphate 5-kinase type I beta) (PIP5KIbeta) (Protein STM-7) (Type I phosphatidylinositol 4-phosphate 5-kinase beta)	PIP5K1B STM7	Homo sapiens (Human)	540
O14994	O14994	O14994	SYN3_HUMAN	reviewed	Synapsin-3 (Synapsin III)	SYN3	Homo sapiens (Human)	580
O15021	O15021	O15021	MAST4_HUMAN	reviewed	Microtubule-associated serine/threonine-protein kinase 4 (EC 2.7.11.1)	MAST4 KIAA0303	Homo sapiens (Human)	2626
O15042	O15042	O15042	SR140_HUMAN	reviewed	U2 snRNP-associated SURP motif-containing protein (140 kDa Ser/Arg-rich domain protein) (U2-associated protein SR140)	U2SURP KIAA0332 SR140	Homo sapiens (Human)	1029
O15060	O15060	O15060	ZBT39_HUMAN	reviewed	Zinc finger and BTB domain-containing protein 39	ZBTB39 KIAA0352	Homo sapiens (Human)	712
O15066	O15066	O15066	KIF3B_HUMAN	reviewed	Kinesin-like protein KIF3B (HH0048) (Microtubule plus end-directed kinesin motor 3B) [Cleaved into: Kinesin-like protein KIF3B, N-terminally processed]	KIF3B KIAA0359	Homo sapiens (Human)	747
O15075	O15075	O15075	DCLK1_HUMAN	reviewed	Serine/threonine-protein kinase DCLK1 (EC 2.7.11.1) (Doublecortin domain-containing protein 3A) (Doublecortin-like and CAM kinase-like 1) (Doublecortin-like kinase 1)	DCLK1 DCAMKL1 DCDC3A KIAA0369	Homo sapiens (Human)	740
O15079	O15079	O15079	SNPH_HUMAN	reviewed	Syntaphilin	SNPH KIAA0374	Homo sapiens (Human)	494
O15083	O15083	O15083	ERC2_HUMAN	reviewed	ERC protein 2	ERC2 KIAA0378	Homo sapiens (Human)	957
O15084	O15084	O15084	ANR28_HUMAN	reviewed	Serine/threonine-protein phosphatase 6 regulatory ankyrin repeat subunit A (PP6-ARS-A) (Serine/threonine-protein phosphatase 6 regulatory subunit ARS-A) (Ankyrin repeat domain-containing protein 28) (Phosphatase interactor targeting protein hnRNP K) (PITK)	ANKRD28 KIAA0379	Homo sapiens (Human)	1053
O15091	O15091	O15091	MRRP3_HUMAN	reviewed	Mitochondrial ribonuclease P protein 3 (Mitochondrial RNase P protein 3)	KIAA0391 MRPP3	Homo sapiens (Human)	583
O15105	O15105	O15105	SMAD7_HUMAN	reviewed	Mothers against decapentaplegic homolog 7 (MAD homolog 7) (Mothers against DPP homolog 7) (Mothers against decapentaplegic homolog 8) (MAD homolog 8) (Mothers against DPP homolog 8) (SMAD family member 7) (SMAD 7) (Smad7) (hSMAD7)	SMAD7 MADH7 MADH8	Homo sapiens (Human)	426
O15116	O15116	O15116	LSM1_HUMAN	reviewed	U6 snRNA-associated Sm-like protein LSm1 (Cancer-associated Sm-like) (Small nuclear ribonuclear CaSm)	LSM1 CASM	Homo sapiens (Human)	133
O15127	O15127	O15127	SCAM2_HUMAN	reviewed	Secretory carrier-associated membrane protein 2 (Secretory carrier membrane protein 2)	SCAMP2	Homo sapiens (Human)	329
O15151	O15151	O15151	MDM4_HUMAN	reviewed	Protein Mdm4 (Double minute 4 protein) (Mdm2-like p53-binding protein) (Protein Mdmx) (p53-binding protein Mdm4)	MDM4 MDMX	Homo sapiens (Human)	490
O15182	O15182	O15182	CETN3_HUMAN	reviewed	Centrin-3	CETN3 CEN3	Homo sapiens (Human)	167
O15213	O15213	O15213	WDR46_HUMAN	reviewed	WD repeat-containing protein 46 (WD repeat-containing protein BING4)	WDR46 BING4 C6orf11 FP221	Homo sapiens (Human)	610
O15228	O15228	O15228	GNPAT_HUMAN	reviewed	Dihydroxyacetone phosphate acyltransferase (DAP-AT) (DHAP-AT) (EC 2.3.1.42) (Acyl-CoA:dihydroxyacetonephosphateacyltransferase) (Glycerone-phosphate O-acyltransferase)	GNPAT DAPAT DHAPAT	Homo sapiens (Human)	680
O15239	O15239	O15239	NDUA1_HUMAN	reviewed	NADH dehydrogenase [ubiquinone] 1 alpha subcomplex subunit 1 (Complex I-MWFE) (CI-MWFE) (NADH-ubiquinone oxidoreductase MWFE subunit)	NDUFA1	Homo sapiens (Human)	70
O15254	O15254	O15254	ACOX3_HUMAN	reviewed	Peroxisomal acyl-coenzyme A oxidase 3 (EC 1.3.3.6) (Branched-chain acyl-CoA oxidase) (BRCACox) (Pristanoyl-CoA oxidase)	ACOX3 BRCOX PRCOX	Homo sapiens (Human)	700
O15264	O15264	O15264	MK13_HUMAN	reviewed	Mitogen-activated protein kinase 13 (MAP kinase 13) (MAPK 13) (EC 2.7.11.24) (Mitogen-activated protein kinase p38 delta) (MAP kinase p38 delta) (Stress-activated protein kinase 4)	MAPK13 PRKM13 SAPK4	Homo sapiens (Human)	365
O15269	O15269	O15269	SPTC1_HUMAN	reviewed	Serine palmitoyltransferase 1 (EC 2.3.1.50) (Long chain base biosynthesis protein 1) (LCB 1) (Serine-palmitoyl-CoA transferase 1) (SPT 1) (SPT1)	SPTLC1 LCB1	Homo sapiens (Human)	473
O15294	O15294	O15294	OGT1_HUMAN	reviewed	UDP-N-acetylglucosamine--peptide N-acetylglucosaminyltransferase 110 kDa subunit (EC 2.4.1.255) (O-GlcNAc transferase subunit p110) (O-linked N-acetylglucosamine transferase 110 kDa subunit) (OGT)	OGT	Homo sapiens (Human)	1046
O15304	O15304	O15304	SIVA_HUMAN	reviewed	Apoptosis regulatory protein Siva (CD27-binding protein) (CD27BP)	SIVA1 SIVA	Homo sapiens (Human)	175
O15315	O15315	O15315	RA51B_HUMAN	reviewed	DNA repair protein RAD51 homolog 2 (R51H2) (RAD51 homolog B) (Rad51B) (RAD51-like protein 1)	RAD51B RAD51L1 REC2	Homo sapiens (Human)	384
O15320	O15320	O15320	CTGE5_HUMAN	reviewed	cTAGE family member 5 (Protein cTAGE-5) (Meningioma-expressed antigen 6/11)	CTAGE5 MEA11 MEA6 MGEA11 MGEA6	Homo sapiens (Human)	804
O15354	O15354	O15354	GPR37_HUMAN	reviewed	Prosaposin receptor GPR37 (Endothelin B receptor-like protein 1) (ETBR-LP-1) (G-protein coupled receptor 37) (Parkin-associated endothelin receptor-like receptor) (PAELR)	GPR37	Homo sapiens (Human)	613
O15381	O15381	O15381	NVL_HUMAN	reviewed	Nuclear valosin-containing protein-like (NVLp) (Nuclear VCP-like protein)	NVL	Homo sapiens (Human)	856
O15389	O15389	O15389	SIGL5_HUMAN	reviewed	Sialic acid-binding Ig-like lectin 5 (Siglec-5) (CD33 antigen-like 2) (Obesity-binding protein 2) (OB-BP2) (OB-binding protein 2) (CD antigen CD170)	SIGLEC5 CD33L2 OBBP2	Homo sapiens (Human)	551
O15394	O15394	O15394	NCAM2_HUMAN	reviewed	Neural cell adhesion molecule 2 (N-CAM-2) (NCAM-2)	NCAM2 NCAM21	Homo sapiens (Human)	837
O15440	O15440	O15440	MRP5_HUMAN	reviewed	Multidrug resistance-associated protein 5 (ATP-binding cassette sub-family C member 5) (Multi-specific organic anion transporter C) (MOAT-C) (SMRP) (pABC11)	ABCC5 MRP5	Homo sapiens (Human)	1437
O15484	O15484	O15484	CAN5_HUMAN	reviewed	Calpain-5 (EC 3.4.22.-) (Calpain htra-3) (New calpain 3) (nCL-3)	CAPN5 NCL3	Homo sapiens (Human)	640
O15488	O15488	O15488	GLYG2_HUMAN	reviewed	Glycogenin-2 (GN-2) (GN2) (EC 2.4.1.186)	GYG2	Homo sapiens (Human)	501
O15528	O15528	O15528	CP27B_HUMAN	reviewed	25-hydroxyvitamin D-1 alpha hydroxylase, mitochondrial (EC 1.14.15.18) (25-OHD-1 alpha-hydroxylase) (25-hydroxyvitamin D(3) 1-alpha-hydroxylase) (VD3 1A hydroxylase) (Calcidiol 1-monooxygenase) (Cytochrome P450 subfamily XXVIIB polypeptide 1) (Cytochrome P450C1 alpha) (Cytochrome P450VD1-alpha) (Cytochrome p450 27B1)	CYP27B1 CYP1ALPHA CYP27B	Homo sapiens (Human)	508
O15539	O15539	O15539	RGS5_HUMAN	reviewed	Regulator of G-protein signaling 5 (RGS5)	RGS5	Homo sapiens (Human)	181
O15541	O15541	O15541	R113A_HUMAN	reviewed	RING finger protein 113A (Zinc finger protein 183)	RNF113A RNF113 ZNF183	Homo sapiens (Human)	343
O18734	O18734	O18734	PP14A_PIG	reviewed	Protein phosphatase 1 regulatory subunit 14A (17 kDa PKC-potentiated inhibitory protein of PP1) (Protein kinase C-potentiated inhibitor protein of 17 kDa) (CPI-17)	CPI17	Sus scrofa (Pig)	147
O18845	O18845	O18845	MOTI_SHEEP	reviewed	Promotilin [Cleaved into: Motilin; Motilin-associated peptide (MAP)]	MLN	Ovis aries (Sheep)	115
O18870	O18870	O18870	SMN_BOVIN	reviewed	Survival motor neuron protein	SMN1 SMN	Bos taurus (Bovine)	287
O18883	O18883	O18883	TXND9_BOVIN	reviewed	Thioredoxin domain-containing protein 9 (Protein 1-4)	TXNDC9 APACD	Bos taurus (Bovine)	226
O18894	O18894	O18894	CLCN3_RABIT	reviewed	H(+)/Cl(-) exchange transporter 3 (Chloride channel protein 3) (ClC-3) (Chloride transporter ClC-3)	CLCN3	Oryctolagus cuniculus (Rabbit)	818
O18973	O18973	O18973	RABX5_BOVIN	reviewed	Rab5 GDP/GTP exchange factor (Rabex-5)	RABGEF1 RABEX5	Bos taurus (Bovine)	492
O19001	O19001	O19001	CDN1B_FELCA	reviewed	Cyclin-dependent kinase inhibitor 1B (Cyclin-dependent kinase inhibitor p27) (p27Kip1)	CDKN1B KIP1	Felis catus (Cat) (Felis silvestris catus)	198
O19113	O19113	O19113	CTGF_PIG	reviewed	Connective tissue growth factor (CCN family member 2)	CTGF CCN2	Sus scrofa (Pig)	349
O19177	O19177	O19177	U119A_CANLF	reviewed	Protein unc-119 homolog A (CRG4) (Retinal protein 4)	UNC119 RG4	Canis lupus familiaris (Dog) (Canis familiaris)	240
O19183	O19183	O19183	PGH2_HORSE	reviewed	Prostaglandin G/H synthase 2 (EC 1.14.99.1) (Cyclooxygenase-2) (COX-2) (PHS II) (Prostaglandin H2 synthase 2) (PGH synthase 2) (PGHS-2) (Prostaglandin-endoperoxide synthase 2)	PTGS2 COX2	Equus caballus (Horse)	604
O19477	O19477	O19477	HMR1_RAT	reviewed	Major histocompatibility complex class I-related gene protein (MHC class I-related gene protein)	Mr1 Hlals	Rattus norvegicus (Rat)	343
O31463	O31463	O31463	HMT_BACSU	reviewed	Homocysteine S-methyltransferase YbgG (EC 2.1.1.10) (S-methylmethionine:homocysteine methyltransferase)	ybgG BSU02410	Bacillus subtilis (strain 168)	315
O32264	O32264	O32264	TKRA_BACSU	reviewed	Probable 2-ketogluconate reductase (2KR) (EC 1.1.1.215)	yvcT BSU34680	Bacillus subtilis (strain 168)	325
O34371	O34371	O34371	YTET_BACSU	reviewed	Putative oxidoreductase YteT (EC 1.-.-.-)	yteT BSU30100	Bacillus subtilis (strain 168)	428
O35083	O35083	O35083	PLCA_MOUSE	reviewed	1-acyl-sn-glycerol-3-phosphate acyltransferase alpha (EC 2.3.1.51) (1-acylglycerol-3-phosphate O-acyltransferase 1) (1-AGP acyltransferase 1) (1-AGPAT 1) (Lysophosphatidic acid acyltransferase alpha) (LPAAT-alpha)	Agpat1	Mus musculus (Mouse)	285
O35099	O35099	O35099	M3K5_MOUSE	reviewed	Mitogen-activated protein kinase kinase kinase 5 (EC 2.7.11.25) (Apoptosis signal-regulating kinase 1) (ASK-1) (MAPK/ERK kinase kinase 5) (MEK kinase 5) (MEKK 5)	Map3k5 Ask1 Mekk5	Mus musculus (Mouse)	1380
O35127	O35127	O35127	C10_MOUSE	reviewed	Protein C10	Grcc10 C10	Mus musculus (Mouse)	126
O35129	O35129	O35129	PHB2_MOUSE	reviewed	Prohibitin-2 (B-cell receptor-associated protein BAP37) (Repressor of estrogen receptor activity)	Phb2 Bap Bcap37 Rea	Mus musculus (Mouse)	299
O35130	O35130	O35130	NEP1_MOUSE	reviewed	Ribosomal RNA small subunit methyltransferase NEP1 (EC 2.1.1.-) (18S rRNA (pseudouridine(1248)-N1)-methyltransferase) (18S rRNA Psi1248 methyltransferase) (Nucleolar protein EMG1 homolog) (Protein C2f) (Ribosome biogenesis protein NEP1)	Emg1 C2f Grcc2f	Mus musculus (Mouse)	244
O35144	O35144	O35144	TERF2_MOUSE	reviewed	Telomeric repeat-binding factor 2 (TTAGGG repeat-binding factor 2) (Telomeric DNA-binding protein)	Terf2 Trf2	Mus musculus (Mouse)	541
O35156	O35156	O35156	UGPA_CRIGR	reviewed	UTP--glucose-1-phosphate uridylyltransferase (EC 2.7.7.9) (UDP-glucose pyrophosphorylase) (UDPGP) (UGPase)	UGP2 UGP1	Cricetulus griseus (Chinese hamster) (Cricetulus barabensis griseus)	508
O35165	O35165	O35165	GOSR2_RAT	reviewed	Golgi SNAP receptor complex member 2 (27 kDa Golgi SNARE protein) (Membrin)	Gosr2 Gs27	Rattus norvegicus (Rat)	212
O35174	O35174	O35174	KCNS2_MOUSE	reviewed	Potassium voltage-gated channel subfamily S member 2 (Delayed-rectifier K(+) channel alpha subunit 2) (Voltage-gated potassium channel subunit Kv9.2)	Kcns2	Mus musculus (Mouse)	477
O35186	O35186	O35186	CATK_RAT	reviewed	Cathepsin K (EC 3.4.22.38)	Ctsk	Rattus norvegicus (Rat)	329
O35217	O35217	O35217	MINP1_RAT	reviewed	Multiple inositol polyphosphate phosphatase 1 (EC 3.1.3.62) (2,3-bisphosphoglycerate 3-phosphatase) (2,3-BPG phosphatase) (EC 3.1.3.80) (Inositol (1,3,4,5)-tetrakisphosphate 3-phosphatase) (Ins(1,3,4,5)P(4) 3-phosphatase)	Minpp1 Mipp1	Rattus norvegicus (Rat)	481
O35218	O35218	O35218	CPSF2_MOUSE	reviewed	Cleavage and polyadenylation specificity factor subunit 2 (Cleavage and polyadenylation specificity factor 100 kDa subunit) (CPSF 100 kDa subunit)	Cpsf2 Cpsf100 Mcpsf	Mus musculus (Mouse)	782
O35239	O35239	O35239	PTN9_MOUSE	reviewed	Tyrosine-protein phosphatase non-receptor type 9 (EC 3.1.3.48) (Protein-tyrosine phosphatase MEG2) (PTPase MEG2)	Ptpn9	Mus musculus (Mouse)	593
O35250	O35250	O35250	EXOC7_MOUSE	reviewed	Exocyst complex component 7 (Exocyst complex component Exo70)	Exoc7 Exo70	Mus musculus (Mouse)	697
O35264	O35264	O35264	PA1B2_RAT	reviewed	Platelet-activating factor acetylhydrolase IB subunit beta (EC 3.1.1.47) (PAF acetylhydrolase 30 kDa subunit) (PAF-AH 30 kDa subunit) (PAF-AH subunit beta) (PAFAH subunit beta) (Platelet-activating factor acetylhydrolase alpha 2 subunit) (PAF-AH alpha 2)	Pafah1b2 Pafahb	Rattus norvegicus (Rat)	229
O35286	O35286	O35286	DHX15_MOUSE	reviewed	Pre-mRNA-splicing factor ATP-dependent RNA helicase DHX15 (EC 3.6.4.13) (DEAH box protein 15)	Dhx15 Ddx15 Deah9	Mus musculus (Mouse)	795
O35317	O35317	O35317	PBX3_MOUSE	reviewed	Pre-B-cell leukemia transcription factor 3 (Homeobox protein PBX3)	Pbx3	Mus musculus (Mouse)	434
O35343	O35343	O35343	IMA3_MOUSE	reviewed	Importin subunit alpha-3 (Importin alpha Q1) (Qip1) (Karyopherin subunit alpha-4)	Kpna4 Qip1	Mus musculus (Mouse)	521
O35344	O35344	O35344	IMA4_MOUSE	reviewed	Importin subunit alpha-4 (Importin alpha Q2) (Qip2) (Karyopherin subunit alpha-3)	Kpna3 Qip2	Mus musculus (Mouse)	521
O35372	O35372	O35372	CNIH1_MOUSE	reviewed	Protein cornichon homolog 1 (CNIH-1) (Cornichon family AMPA receptor auxiliary protein 1) (Protein cornichon homolog)	Cnih1 Cnih	Mus musculus (Mouse)	144
O35400	O35400	O35400	ST2B1_MOUSE	reviewed	Sulfotransferase family cytosolic 2B member 1 (ST2B1) (Sulfotransferase 2B1) (EC 2.8.2.2) (Alcohol sulfotransferase) (Hydroxysteroid sulfotransferase 2)	Sult2b1 Sult2b	Mus musculus (Mouse)	338
O35431	O35431	O35431	APBA2_RAT	reviewed	Amyloid beta A4 precursor protein-binding family A member 2 (Adapter protein X11beta) (Neuron-specific X11L protein) (Neuronal Munc18-1-interacting protein 2) (Mint-2)	Apba2 Mint2	Rattus norvegicus (Rat)	750
O35450	O35450	O35450	FKBPL_MOUSE	reviewed	FK506-binding protein-like (WAF-1/CIP1 stabilizing protein 39) (WISp39)	Fkbpl Ng7	Mus musculus (Mouse)	347
O35453	O35453	O35453	HEPS_MOUSE	reviewed	Serine protease hepsin (EC 3.4.21.106) [Cleaved into: Serine protease hepsin non-catalytic chain; Serine protease hepsin catalytic chain]	Hpn	Mus musculus (Mouse)	436
O35459	O35459	O35459	ECH1_MOUSE	reviewed	Delta(3,5)-Delta(2,4)-dienoyl-CoA isomerase, mitochondrial (EC 5.3.3.-)	Ech1	Mus musculus (Mouse)	327
O35493	O35493	O35493	CLK4_MOUSE	reviewed	Dual specificity protein kinase CLK4 (EC 2.7.12.1) (CDC-like kinase 4)	Clk4	Mus musculus (Mouse)	481
O35501	O35501	O35501	GRP75_CRIGR	reviewed	Stress-70 protein, mitochondrial (75 kDa glucose-regulated protein) (GRP-75) (Heat shock 70 kDa protein 9)	HSPA9	Cricetulus griseus (Chinese hamster) (Cricetulus barabensis griseus)	679
O35551	O35551	O35551	RABE1_MOUSE	reviewed	Rab GTPase-binding effector protein 1 (Rabaptin-5) (Rabaptin-5alpha)	Rabep1 Rab5ep Rabpt5 Rabpt5a	Mus musculus (Mouse)	862
O35568	O35568	O35568	FBLN3_RAT	reviewed	EGF-containing fibulin-like extracellular matrix protein 1 (Fibulin-3) (FIBL-3) (T16 protein)	Efemp1 Fbln3	Rattus norvegicus (Rat)	493
O35589	O35589	O35589	NAB1_MESAU	reviewed	NGFI-A-binding protein 1 (EGR-1-binding protein 1) (Transcriptional repressor TA16)	NAB1	Mesocricetus auratus (Golden hamster)	485
O35593	O35593	O35593	PSDE_MOUSE	reviewed	26S proteasome non-ATPase regulatory subunit 14 (EC 3.4.19.-) (26S proteasome regulatory subunit RPN11) (MAD1)	Psmd14 Pad1	Mus musculus (Mouse)	310
O35607	O35607	O35607	BMPR2_MOUSE	reviewed	Bone morphogenetic protein receptor type-2 (BMP type-2 receptor) (BMPR-2) (EC 2.7.11.30) (BRK-3) (Bone morphogenetic protein receptor type II) (BMP type II receptor) (BMPR-II)	Bmpr2	Mus musculus (Mouse)	1038
O35621	O35621	O35621	PMM1_MOUSE	reviewed	Phosphomannomutase 1 (PMM 1) (EC 5.4.2.8)	Pmm1	Mus musculus (Mouse)	262
O35623	O35623	O35623	BET1_MOUSE	reviewed	BET1 homolog (mBET1) (Golgi vesicular membrane-trafficking protein p18)	Bet1	Mus musculus (Mouse)	118
O35638	O35638	O35638	STAG2_MOUSE	reviewed	Cohesin subunit SA-2 (SCC3 homolog 2) (Stromal antigen 2)	Stag2 Sa2 Sap2	Mus musculus (Mouse)	1231
O35654	O35654	O35654	DPOD2_MOUSE	reviewed	DNA polymerase delta subunit 2 (DNA polymerase delta subunit p50)	Pold2	Mus musculus (Mouse)	469
O35679	O35679	O35679	ISK4_MOUSE	reviewed	Serine protease inhibitor Kazal-type 4 (MPGC60 protein) (Peptide PEC-60 homolog)	Spink4 Mpgc60	Mus musculus (Mouse)	86
O35680	O35680	O35680	RT12_MOUSE	reviewed	28S ribosomal protein S12, mitochondrial (MRP-S12) (S12mt) (MT-RPS12)	Mrps12 Rpms12	Mus musculus (Mouse)	139
O35710	O35710	O35710	NOCT_MOUSE	reviewed	Nocturnin (EC 3.1.13.4) (Carbon catabolite repression 4-like protein) (Circadian deadenylase NOC)	Noct Ccr4 Ccrn4l Noc	Mus musculus (Mouse)	429
O35716	O35716	O35716	SOCS1_MOUSE	reviewed	Suppressor of cytokine signaling 1 (SOCS-1) (JAK-binding protein) (JAB) (STAT-induced STAT inhibitor 1) (SSI-1)	Socs1 Cish1 Ssi1	Mus musculus (Mouse)	212
O35732	O35732	O35732	CFLAR_MOUSE	reviewed	CASP8 and FADD-like apoptosis regulator (Caspase homolog) (CASH) (Caspase-eight-related protein) (Casper) (Caspase-like apoptosis regulatory protein) (CLARP) (Cellular FLICE-like inhibitory protein) (c-FLIP) (FADD-like antiapoptotic molecule 1) (FLAME-1) (Inhibitor of FLICE) (I-FLICE) (MACH-related inducer of toxicity) (MRIT) (Usurpin) [Cleaved into: CASP8 and FADD-like apoptosis regulator subuni…	Cflar Cash	Mus musculus (Mouse)	484
O35737	O35737	O35737	HNRH1_MOUSE	reviewed	Heterogeneous nuclear ribonucleoprotein H (hnRNP H) [Cleaved into: Heterogeneous nuclear ribonucleoprotein H, N-terminally processed]	Hnrnph1 Hnrph Hnrph1	Mus musculus (Mouse)	449
O35739	O35739	O35739	KLF9_MOUSE	reviewed	Krueppel-like factor 9 (Basic transcription element-binding protein 1) (BTE-binding protein 1) (GC-box-binding protein 1) (Transcription factor BTEB1)	Klf9 Bteb Bteb-1 Bteb1	Mus musculus (Mouse)	244
O35764	O35764	O35764	NPTXR_RAT	reviewed	Neuronal pentraxin receptor	Nptxr Npr	Rattus norvegicus (Rat)	494
O35790	O35790	O35790	PIGL_RAT	reviewed	N-acetylglucosaminyl-phosphatidylinositol de-N-acetylase (EC 3.5.1.89) (Phosphatidylinositol-glycan biosynthesis class L protein) (PIG-L)	Pigl	Rattus norvegicus (Rat)	252
O35819	O35819	O35819	KLF6_RAT	reviewed	Krueppel-like factor 6 (Core promoter element-binding protein) (Transcription factor Zf9)	Klf6 Copeb	Rattus norvegicus (Rat)	283
O35832	O35832	O35832	CKD18_RAT	reviewed	Cyclin-dependent kinase 18 (EC 2.7.11.22) (Cell division protein kinase 18) (PCTAIRE-motif protein kinase 3) (Serine/threonine-protein kinase PCTAIRE-3)	Cdk18 Pctaire3 Pctk3	Rattus norvegicus (Rat)	451
O35878	O35878	O35878	HSPB2_RAT	reviewed	Heat shock protein beta-2 (HspB2)	Hspb2	Rattus norvegicus (Rat)	182
O35889	O35889	O35889	AFAD_RAT	reviewed	Afadin (Afadin adherens junction formation factor) (Protein Af-6)	Afdn Af6 Mllt4	Rattus norvegicus (Rat)	1829
O35900	O35900	O35900	LSM2_MOUSE	reviewed	U6 snRNA-associated Sm-like protein LSm2 (Protein G7b) (snRNP core Sm-like protein Sm-x5)	Lsm2 G7b	Mus musculus (Mouse)	95
O35943	O35943	O35943	FRDA_MOUSE	reviewed	Frataxin, mitochondrial (Fxn) (EC 1.16.3.1) [Cleaved into: Frataxin intermediate form; Frataxin mature form]	Fxn Frda	Mus musculus (Mouse)	207
O35963	O35963	O35963	RB33B_MOUSE	reviewed	Ras-related protein Rab-33B	Rab33b	Mus musculus (Mouse)	229
O42105	O42105	O42105	CPLX2_NARJA	reviewed	Complexin-2 (NJ-synaphin-1A)		Narke japonica (Japanese electric ray) (Torpedo japonica)	134
O42106	O42106	O42106	CPLX1_NARJA	reviewed	Complexin-1 (NJ-synaphin-2)		Narke japonica (Japanese electric ray) (Torpedo japonica)	133
O42115	O42115	O42115	ARX_DANRE	reviewed	Aristaless-related homeobox protein (ARX)	arx	Danio rerio (Zebrafish) (Brachydanio rerio)	453
O42130	O42130	O42130	TOP2A_CHICK	reviewed	DNA topoisomerase 2-alpha (EC 5.99.1.3) (DNA topoisomerase II, alpha isozyme)	TOP2A	Gallus gallus (Chicken)	1553
O42131	O42131	O42131	TOP2B_CHICK	reviewed	DNA topoisomerase 2-beta (EC 5.99.1.3) (DNA topoisomerase II, beta isozyme)	TOP2B	Gallus gallus (Chicken)	1627
O42184	O42184	O42184	CLIP1_CHICK	reviewed	CAP-Gly domain-containing linker protein 1 (Cytoplasmic linker protein 170) (CLIP-170) (Restin)	CLIP1 RSN	Gallus gallus (Chicken)	1433
O42204	O42204	O42204	ITM2B_CHICK	reviewed	Integral membrane protein 2B (Transmembrane protein E3-16)	ITM2B	Gallus gallus (Chicken)	262
O42252	O42252	O42252	LDB1_CHICK	reviewed	LIM domain-binding protein 1 (LDB-1) (Carboxyl-terminal LIM domain-binding protein 2) (CLIM-2) (LIM domain-binding factor CLIM2) (cLdb1) (Neural Src-interacting protein) (Nuclear LIM interactor)	LDB1 CLIM2 NSIP	Gallus gallus (Chicken)	411
O42260	O42260	O42260	GEMI2_XENLA	reviewed	Gem-associated protein 2 (Gemin-2) (Component of gems 2) (Survival of motor neuron protein-interacting protein 1) (SMN-interacting protein 1)	gemin2 sip1	Xenopus laevis (African clawed frog)	259
O42305	O42305	O42305	FLOT2_CARAU	reviewed	Flotillin-2 (Reggie-1) (REG-1)	flot2	Carassius auratus (Goldfish)	428
O42329	O42329	O42329	GNRR2_CLAGA	reviewed	Gonadotropin-releasing hormone II receptor (GnRH II receptor) (GnRH-II-R) (Type II GnRH receptor)		Clarias gariepinus (North African catfish) (Silurus gariepinus)	379
O42342	O42342	O42342	SOX7_XENLA	reviewed	Transcription factor Sox-7 (xSOX7)	sox7	Xenopus laevis (African clawed frog)	362
O42370	O42370	O42370	HXD3A_DANRE	reviewed	Homeobox protein Hox-D3a (Hox-D3)	hoxd3a hoxd3 si:rp71-78h1.2	Danio rerio (Zebrafish) (Brachydanio rerio)	396
O42387	O42387	O42387	RS24_TAKRU	reviewed	40S ribosomal protein S24	rps24	Takifugu rubripes (Japanese pufferfish) (Fugu rubripes)	132
O42406	O42406	O42406	SIX3_CHICK	reviewed	Homeobox protein SIX3 (CSIX3) (Sine oculis homeobox homolog 3)	SIX3	Gallus gallus (Chicken)	314
O43150	O43150	O43150	ASAP2_HUMAN	reviewed	Arf-GAP with SH3 domain, ANK repeat and PH domain-containing protein 2 (Development and differentiation-enhancing factor 2) (Paxillin-associated protein with ARF GAP activity 3) (PAG3) (Pyk2 C-terminus-associated protein) (PAP)	ASAP2 DDEF2 KIAA0400	Homo sapiens (Human)	1006
O43164	O43164	O43164	PJA2_HUMAN	reviewed	E3 ubiquitin-protein ligase Praja-2 (Praja2) (EC 6.3.2.-) (RING finger protein 131)	PJA2 KIAA0438 RNF131	Homo sapiens (Human)	708
O43166	O43166	O43166	SI1L1_HUMAN	reviewed	Signal-induced proliferation-associated 1-like protein 1 (SIPA1-like protein 1) (High-risk human papilloma viruses E6 oncoproteins targeted protein 1) (E6-targeted protein 1)	SIPA1L1 E6TP1 KIAA0440	Homo sapiens (Human)	1804
O43167	O43167	O43167	ZBT24_HUMAN	reviewed	Zinc finger and BTB domain-containing protein 24 (Zinc finger protein 450)	ZBTB24 KIAA0441 ZNF450	Homo sapiens (Human)	697
O43252	O43252	O43252	PAPS1_HUMAN	reviewed	Bifunctional 3'-phosphoadenosine 5'-phosphosulfate synthase 1 (PAPS synthase 1) (PAPSS 1) (Sulfurylase kinase 1) (SK 1) (SK1) [Includes: Sulfate adenylyltransferase (EC 2.7.7.4) (ATP-sulfurylase) (Sulfate adenylate transferase) (SAT); Adenylyl-sulfate kinase (EC 2.7.1.25) (3'-phosphoadenosine-5'-phosphosulfate synthase) (APS kinase) (Adenosine-5'-phosphosulfate 3'-phosphotransferase) (Adenylylsul…	PAPSS1 ATPSK1 PAPSS	Homo sapiens (Human)	624
O43264	O43264	O43264	ZW10_HUMAN	reviewed	Centromere/kinetochore protein zw10 homolog	ZW10	Homo sapiens (Human)	779
O43290	O43290	O43290	SNUT1_HUMAN	reviewed	U4/U6.U5 tri-snRNP-associated protein 1 (SNU66 homolog) (hSnu66) (Squamous cell carcinoma antigen recognized by T-cells 1) (SART-1) (hSART-1) (U4/U6.U5 tri-snRNP-associated 110 kDa protein) (allergen Hom s 1)	SART1	Homo sapiens (Human)	800
O43291	O43291	O43291	SPIT2_HUMAN	reviewed	Kunitz-type protease inhibitor 2 (Hepatocyte growth factor activator inhibitor type 2) (HAI-2) (Placental bikunin)	SPINT2 HAI2 KOP	Homo sapiens (Human)	252
O43293	O43293	O43293	DAPK3_HUMAN	reviewed	Death-associated protein kinase 3 (DAP kinase 3) (EC 2.7.11.1) (DAP-like kinase) (Dlk) (MYPT1 kinase) (Zipper-interacting protein kinase) (ZIP-kinase)	DAPK3 ZIPK	Homo sapiens (Human)	454
O43295	O43295	O43295	SRGP3_HUMAN	reviewed	SLIT-ROBO Rho GTPase-activating protein 3 (srGAP3) (Mental disorder-associated GAP) (Rho GTPase-activating protein 14) (WAVE-associated Rac GTPase-activating protein) (WRP)	SRGAP3 ARHGAP14 KIAA0411 KIAA1156 MEGAP SRGAP2	Homo sapiens (Human)	1099
O43298	O43298	O43298	ZBT43_HUMAN	reviewed	Zinc finger and BTB domain-containing protein 43 (Zinc finger and BTB domain-containing protein 22B) (Zinc finger protein 297B) (ZnF-x)	ZBTB43 KIAA0414 ZBTB22B ZNF297B	Homo sapiens (Human)	467
O43300	O43300	O43300	LRRT2_HUMAN	reviewed	Leucine-rich repeat transmembrane neuronal protein 2 (Leucine-rich repeat neuronal 2 protein)	LRRTM2 KIAA0416 LRRN2	Homo sapiens (Human)	516
O43301	O43301	O43301	HS12A_HUMAN	reviewed	Heat shock 70 kDa protein 12A	HSPA12A KIAA0417	Homo sapiens (Human)	675
O43312	O43312	O43312	MTSS1_HUMAN	reviewed	Metastasis suppressor protein 1 (Metastasis suppressor YGL-1) (Missing in metastasis protein)	MTSS1 KIAA0429 MIM	Homo sapiens (Human)	755
O43318	O43318	O43318	M3K7_HUMAN	reviewed	Mitogen-activated protein kinase kinase kinase 7 (EC 2.7.11.25) (Transforming growth factor-beta-activated kinase 1) (TGF-beta-activated kinase 1)	MAP3K7 TAK1	Homo sapiens (Human)	606
O43324	O43324	O43324	MCA3_HUMAN	reviewed	Eukaryotic translation elongation factor 1 epsilon-1 (Aminoacyl tRNA synthetase complex-interacting multifunctional protein 3) (Elongation factor p18) (Multisynthase complex auxiliary component p18)	EEF1E1 AIMP3 P18	Homo sapiens (Human)	174
O43325	O43325	O43325	LYRM1_HUMAN	reviewed	LYR motif-containing protein 1	LYRM1	Homo sapiens (Human)	122
O43347	O43347	O43347	MSI1H_HUMAN	reviewed	RNA-binding protein Musashi homolog 1 (Musashi-1)	MSI1	Homo sapiens (Human)	362
O43374	O43374	O43374	RASL2_HUMAN	reviewed	Ras GTPase-activating protein 4 (Calcium-promoted Ras inactivator) (Ras p21 protein activator 4) (RasGAP-activating-like protein 2)	RASA4 CAPRI GAPL KIAA0538	Homo sapiens (Human)	803
O43390	O43390	O43390	HNRPR_HUMAN	reviewed	Heterogeneous nuclear ribonucleoprotein R (hnRNP R)	HNRNPR HNRPR	Homo sapiens (Human)	633
O43396	O43396	O43396	TXNL1_HUMAN	reviewed	Thioredoxin-like protein 1 (32 kDa thioredoxin-related protein)	TXNL1 TRP32 TXL TXNL	Homo sapiens (Human)	289
O43399	O43399	O43399	TPD54_HUMAN	reviewed	Tumor protein D54 (hD54) (Tumor protein D52-like 2)	TPD52L2	Homo sapiens (Human)	206
O43422	O43422	O43422	P52K_HUMAN	reviewed	52 kDa repressor of the inhibitor of the protein kinase (p52rIPK) (58 kDa interferon-induced protein kinase-interacting protein) (p58IPK-interacting protein) (Death-associated protein 4) (THAP domain-containing protein 0) (THAP domain-containing protein 12)	THAP12 DAP4 P52RIPK PRKRIR THAP0	Homo sapiens (Human)	761
O43426	O43426	O43426	SYNJ1_HUMAN	reviewed	Synaptojanin-1 (EC 3.1.3.36) (Synaptic inositol 1,4,5-trisphosphate 5-phosphatase 1)	SYNJ1 KIAA0910	Homo sapiens (Human)	1573
O43432	O43432	O43432	IF4G3_HUMAN	reviewed	Eukaryotic translation initiation factor 4 gamma 3 (eIF-4-gamma 3) (eIF-4G 3) (eIF4G 3) (eIF-4-gamma II) (eIF4GII)	EIF4G3	Homo sapiens (Human)	1585
O43447	O43447	O43447	PPIH_HUMAN	reviewed	Peptidyl-prolyl cis-trans isomerase H (PPIase H) (EC 5.2.1.8) (Rotamase H) (Small nuclear ribonucleoprotein particle-specific cyclophilin H) (CypH) (U-snRNP-associated cyclophilin SnuCyp-20) (USA-CYP)	PPIH CYP20 CYPH	Homo sapiens (Human)	177
O43482	O43482	O43482	MS18B_HUMAN	reviewed	Protein Mis18-beta (Cancer/testis antigen 86) (CT86) (Opa-interacting protein 5) (OIP-5)	OIP5 MIS18B	Homo sapiens (Human)	229
O43491	O43491	O43491	E41L2_HUMAN	reviewed	Band 4.1-like protein 2 (Generally expressed protein 4.1) (4.1G)	EPB41L2	Homo sapiens (Human)	1005
O43502	O43502	O43502	RA51C_HUMAN	reviewed	DNA repair protein RAD51 homolog 3 (R51H3) (RAD51 homolog C) (RAD51-like protein 2)	RAD51C RAD51L2	Homo sapiens (Human)	376
O43524	O43524	O43524	FOXO3_HUMAN	reviewed	Forkhead box protein O3 (AF6q21 protein) (Forkhead in rhabdomyosarcoma-like 1)	FOXO3 FKHRL1 FOXO3A	Homo sapiens (Human)	673
O43542	O43542	O43542	XRCC3_HUMAN	reviewed	DNA repair protein XRCC3 (X-ray repair cross-complementing protein 3)	XRCC3	Homo sapiens (Human)	346
O43543	O43543	O43543	XRCC2_HUMAN	reviewed	DNA repair protein XRCC2 (X-ray repair cross-complementing protein 2)	XRCC2	Homo sapiens (Human)	280
O43581	O43581	O43581	SYT7_HUMAN	reviewed	Synaptotagmin-7 (IPCA-7) (Prostate cancer-associated protein 7) (Synaptotagmin VII) (SytVII)	SYT7 PCANAP7	Homo sapiens (Human)	403
O43592	O43592	O43592	XPOT_HUMAN	reviewed	Exportin-T (Exportin(tRNA)) (tRNA exportin)	XPOT	Homo sapiens (Human)	962
O43602	O43602	O43602	DCX_HUMAN	reviewed	Neuronal migration protein doublecortin (Doublin) (Lissencephalin-X) (Lis-X)	DCX DBCN LISX	Homo sapiens (Human)	365
O43615	O43615	O43615	TIM44_HUMAN	reviewed	Mitochondrial import inner membrane translocase subunit TIM44	TIMM44 MIMT44 TIM44	Homo sapiens (Human)	452
O43639	O43639	O43639	NCK2_HUMAN	reviewed	Cytoplasmic protein NCK2 (Growth factor receptor-bound protein 4) (NCK adaptor protein 2) (Nck-2) (SH2/SH3 adaptor protein NCK-beta)	NCK2 GRB4	Homo sapiens (Human)	380
O43679	O43679	O43679	LDB2_HUMAN	reviewed	LIM domain-binding protein 2 (LDB-2) (Carboxyl-terminal LIM domain-binding protein 1) (CLIM-1) (LIM domain-binding factor CLIM1)	LDB2 CLIM1	Homo sapiens (Human)	373
O43681	O43681	O43681	ASNA_HUMAN	reviewed	ATPase ASNA1 (EC 3.6.-.-) (Arsenical pump-driving ATPase) (Arsenite-stimulated ATPase) (Transmembrane domain recognition complex 40 kDa ATPase subunit) (hARSA-I) (hASNA-I)	ASNA1 ARSA TRC40	Homo sapiens (Human)	348
O43736	O43736	O43736	ITM2A_HUMAN	reviewed	Integral membrane protein 2A (Protein E25)	ITM2A UNQ603/PRO1189	Homo sapiens (Human)	263
O43739	O43739	O43739	CYH3_HUMAN	reviewed	Cytohesin-3 (ARF nucleotide-binding site opener 3) (Protein ARNO3) (General receptor of phosphoinositides 1) (Grp1) (PH, SEC7 and coiled-coil domain-containing protein 3)	CYTH3 ARNO3 GRP1 PSCD3	Homo sapiens (Human)	400
O43747	O43747	O43747	AP1G1_HUMAN	reviewed	AP-1 complex subunit gamma-1 (Adaptor protein complex AP-1 subunit gamma-1) (Adaptor-related protein complex 1 subunit gamma-1) (Clathrin assembly protein complex 1 gamma-1 large chain) (Gamma1-adaptin) (Golgi adaptor HA1/AP1 adaptin subunit gamma-1)	AP1G1 ADTG CLAPG1	Homo sapiens (Human)	822
O43759	O43759	O43759	SNG1_HUMAN	reviewed	Synaptogyrin-1	SYNGR1	Homo sapiens (Human)	233
O43760	O43760	O43760	SNG2_HUMAN	reviewed	Synaptogyrin-2 (Cellugyrin)	SYNGR2 UNQ352/PRO615	Homo sapiens (Human)	224
O43765	O43765	O43765	SGTA_HUMAN	reviewed	Small glutamine-rich tetratricopeptide repeat-containing protein alpha (Alpha-SGT) (Vpu-binding protein) (UBP)	SGTA SGT SGT1	Homo sapiens (Human)	313
O43772	O43772	O43772	MCAT_HUMAN	reviewed	Mitochondrial carnitine/acylcarnitine carrier protein (Carnitine/acylcarnitine translocase) (CAC) (Solute carrier family 25 member 20)	SLC25A20 CAC CACT	Homo sapiens (Human)	301
O43776	O43776	O43776	SYNC_HUMAN	reviewed	Asparagine--tRNA ligase, cytoplasmic (EC 6.1.1.22) (Asparaginyl-tRNA synthetase) (AsnRS)	NARS	Homo sapiens (Human)	548
O43808	O43808	O43808	PM34_HUMAN	reviewed	Peroxisomal membrane protein PMP34 (34 kDa peroxisomal membrane protein) (Solute carrier family 25 member 17)	SLC25A17 PMP34	Homo sapiens (Human)	307
O43815	O43815	O43815	STRN_HUMAN	reviewed	Striatin	STRN	Homo sapiens (Human)	780
O43822	O43822	O43822	CU002_HUMAN	reviewed	Protein C21orf2 (C21orf-HUMF09G8.5) (Leucine-rich repeat-containing protein 76) (YF5/A2)	C21orf2 LRRC76	Homo sapiens (Human)	256
O43847	O43847	O43847	NRDC_HUMAN	reviewed	Nardilysin (EC 3.4.24.61) (N-arginine dibasic convertase) (NRD convertase) (NRD-C) (Nardilysin convertase)	NRDC NRD1	Homo sapiens (Human)	1150
O43854	O43854	O43854	EDIL3_HUMAN	reviewed	EGF-like repeat and discoidin I-like domain-containing protein 3 (Developmentally-regulated endothelial cell locus 1 protein) (Integrin-binding protein DEL1)	EDIL3 DEL1	Homo sapiens (Human)	480
O43909	O43909	O43909	EXTL3_HUMAN	reviewed	Exostosin-like 3 (EC 2.4.1.223) (EXT-related protein 1) (Glucuronyl-galactosyl-proteoglycan 4-alpha-N-acetylglucosaminyltransferase) (Hereditary multiple exostoses gene isolog) (Multiple exostosis-like protein 3) (Putative tumor suppressor protein EXTL3)	EXTL3 EXTL1L EXTR1 KIAA0519	Homo sapiens (Human)	919
O43933	O43933	O43933	PEX1_HUMAN	reviewed	Peroxisome biogenesis factor 1 (Peroxin-1) (Peroxisome biogenesis disorder protein 1)	PEX1	Homo sapiens (Human)	1283
O46373	O46373	O46373	ADT1_RABIT	reviewed	ADP/ATP translocase 1 (30 kDa calsequestrin-binding protein) (30 kDa CSQ-binding protein) (ADP,ATP carrier protein 1) (Adenine nucleotide translocator 1) (ANT 1) (Solute carrier family 25 member 4)	SLC25A4 ANT1	Oryctolagus cuniculus (Rabbit)	298
O46503	O46503	O46503	ST1C2_RABIT	reviewed	Sulfotransferase 1C2 (ST1C2) (rabSULT1C2) (EC 2.8.2.-) (Sulfotransferase 1C1)	SULT1C2 SULT1C1	Oryctolagus cuniculus (Rabbit)	296
O46542	O46542	O46542	PGS2_HORSE	reviewed	Decorin (Bone proteoglycan II) (Dermatan sulfate proteoglycan II) (DS-PGII) (PG-S2)	DCN	Equus caballus (Horse)	360
O46563	O46563	O46563	VATH_BOVIN	reviewed	V-type proton ATPase subunit H (V-ATPase subunit H) (V-ATPase 50/57 kDa subunits) (Vacuolar proton pump subunit H) (Vacuolar proton pump subunit SFD)	ATP6V1H	Bos taurus (Bovine)	483
O46629	O46629	O46629	ECHB_BOVIN	reviewed	Trifunctional enzyme subunit beta, mitochondrial (TP-beta) [Includes: 3-ketoacyl-CoA thiolase (EC 2.3.1.16) (Acetyl-CoA acyltransferase) (Beta-ketothiolase)]	HADHB	Bos taurus (Bovine)	475
O54695	O54695	O54695	SPTC1_CRIGR	reviewed	Serine palmitoyltransferase 1 (EC 2.3.1.50) (Long chain base biosynthesis protein 1) (LCB 1) (Serine-palmitoyl-CoA transferase 1) (SPT 1) (SPT1)	SPTLC1 LCB1	Cricetulus griseus (Chinese hamster) (Cricetulus barabensis griseus)	473
O54724	O54724	O54724	PTRF_MOUSE	reviewed	Polymerase I and transcript release factor (Cav-p60) (Cavin-1)	Ptrf	Mus musculus (Mouse)	392
O54734	O54734	O54734	OST48_MOUSE	reviewed	Dolichyl-diphosphooligosaccharide--protein glycosyltransferase 48 kDa subunit (DDOST 48 kDa subunit) (Oligosaccharyl transferase 48 kDa subunit) (EC 2.4.99.18)	Ddost	Mus musculus (Mouse)	441
O54750	O54750	O54750	CP2J6_MOUSE	reviewed	Cytochrome P450 2J6 (EC 1.14.14.1) (Arachidonic acid epoxygenase) (CYPIIJ6)	Cyp2j6	Mus musculus (Mouse)	501
O54774	O54774	O54774	AP3D1_MOUSE	reviewed	AP-3 complex subunit delta-1 (AP-3 complex subunit delta) (Adaptor-related protein complex 3 subunit delta-1) (Delta-adaptin) (mBLVR1)	Ap3d1 Ap3d	Mus musculus (Mouse)	1199
O54786	O54786	O54786	DFFA_MOUSE	reviewed	DNA fragmentation factor subunit alpha (DNA fragmentation factor 45 kDa subunit) (DFF-45) (Inhibitor of CAD) (ICAD)	Dffa Icad	Mus musculus (Mouse)	331
O54818	O54818	O54818	TPD53_MOUSE	reviewed	Tumor protein D53 (mD53) (Tumor protein D52-like 1)	Tpd52l1	Mus musculus (Mouse)	204
O54829	O54829	O54829	RGS7_MOUSE	reviewed	Regulator of G-protein signaling 7 (RGS7)	Rgs7	Mus musculus (Mouse)	469
O54833	O54833	O54833	CSK22_MOUSE	reviewed	Casein kinase II subunit alpha' (CK II alpha') (EC 2.7.11.1)	Csnk2a2	Mus musculus (Mouse)	350
O54879	O54879	O54879	HMGB3_MOUSE	reviewed	High mobility group protein B3 (High mobility group protein 2a) (HMG-2a) (High mobility group protein 4) (HMG-4)	Hmgb3 Hmg2a Hmg4	Mus musculus (Mouse)	200
O54880	O54880	O54880	RPH3L_RAT	reviewed	Rab effector Noc2 (No C2 domains protein) (Rabphilin-3A-like protein)	Rph3al Noc2	Rattus norvegicus (Rat)	302
O54917	O54917	O54917	E2F6_MOUSE	reviewed	Transcription factor E2F6 (E2F-6) (E2F-binding site-modulating activity protein) (EMA)	E2f6	Mus musculus (Mouse)	272
O54922	O54922	O54922	EXOC7_RAT	reviewed	Exocyst complex component 7 (Exocyst complex component Exo70) (rExo70)	Exoc7 Exo70	Rattus norvegicus (Rat)	653
O54941	O54941	O54941	SMCE1_MOUSE	reviewed	SWI/SNF-related matrix-associated actin-dependent regulator of chromatin subfamily E member 1 (BRG1-associated factor 57) (BAF57)	Smarce1 Baf57	Mus musculus (Mouse)	411
O54942	O54942	O54942	CLD5_MOUSE	reviewed	Claudin-5 (Brain endothelial cell clone 1 protein) (Lung-specific membrane protein)	Cldn5 Bec1	Mus musculus (Mouse)	218
O54946	O54946	O54946	DNJB6_MOUSE	reviewed	DnaJ homolog subfamily B member 6 (Heat shock protein J2) (HSJ-2) (MRJ) (mDj4)	Dnajb6 Hsj2 Mrj	Mus musculus (Mouse)	365
O54981	O54981	O54981	STIP1_CRIGR	reviewed	Stress-induced-phosphoprotein 1 (STI1) (Hsc70/Hsp90-organizing protein) (Hop)	STIP1 HOP	Cricetulus griseus (Chinese hamster) (Cricetulus barabensis griseus)	543
O55005	O55005	O55005	ROBO1_RAT	reviewed	Roundabout homolog 1	Robo1	Rattus norvegicus (Rat)	1651
O55012	O55012	O55012	PICAL_RAT	reviewed	Phosphatidylinositol-binding clathrin assembly protein (Clathrin assembly lymphoid myeloid leukemia protein) (rCALM)	Picalm Calm	Rattus norvegicus (Rat)	640
O55028	O55028	O55028	BCKD_MOUSE	reviewed	[3-methyl-2-oxobutanoate dehydrogenase [lipoamide]] kinase, mitochondrial (EC 2.7.11.4) (Branched-chain alpha-ketoacid dehydrogenase kinase) (BCKD-kinase) (BCKDHKIN)	Bckdk	Mus musculus (Mouse)	412
O55029	O55029	O55029	COPB2_MOUSE	reviewed	Coatomer subunit beta' (Beta'-coat protein) (Beta'-COP) (p102)	Copb2	Mus musculus (Mouse)	905
O55043	O55043	O55043	ARHG7_RAT	reviewed	Rho guanine nucleotide exchange factor 7 (Beta-Pix) (PAK-interacting exchange factor beta)	Arhgef7 Pak3bp Pixb	Rattus norvegicus (Rat)	646
O55074	O55074	O55074	AKA7A_MOUSE	reviewed	A-kinase anchor protein 7 isoform alpha (AKAP-7 isoform alpha) (A-kinase anchor protein 18) (AKAP-18) (A-kinase anchor protein 9 kDa) (AKAP 9) (Protein kinase A-anchoring protein 7 isoform alpha) (PRKA7 isoform alpha)	Akap7 Akap18	Mus musculus (Mouse)	81
O55096	O55096	O55096	DPP3_RAT	reviewed	Dipeptidyl peptidase 3 (EC 3.4.14.4) (Dipeptidyl aminopeptidase III) (Dipeptidyl arylamidase III) (Dipeptidyl peptidase III) (DPP III) (Enkephalinase B)	Dpp3	Rattus norvegicus (Rat)	738
O55102	O55102	O55102	BL1S1_MOUSE	reviewed	Biogenesis of lysosome-related organelles complex 1 subunit 1 (BLOC-1 subunit 1) (GCN5-like protein 1)	Bloc1s1 Gcn5l1	Mus musculus (Mouse)	125
O55125	O55125	O55125	NIPS1_MOUSE	reviewed	Protein NipSnap homolog 1 (NipSnap1)	Nipsnap1	Mus musculus (Mouse)	284
O55166	O55166	O55166	VPS52_RAT	reviewed	Vacuolar protein sorting-associated protein 52 homolog (SAC2 suppressor of actin mutations 2-like protein)	Vps52 Are1 Sacm2l	Rattus norvegicus (Rat)	723
O55173	O55173	O55173	PDPK1_RAT	reviewed	3-phosphoinositide-dependent protein kinase 1 (EC 2.7.11.1) (Protein kinase B kinase) (PkB kinase)	Pdpk1 Pdk1	Rattus norvegicus (Rat)	559
O55187	O55187	O55187	CBX4_MOUSE	reviewed	E3 SUMO-protein ligase CBX4 (EC 6.3.2.-) (Chromobox protein homolog 4) (Polycomb 2 homolog) (Pc2) (mPc2)	Cbx4 Pc2	Mus musculus (Mouse)	551
O55203	O55203	O55203	LDB2_MOUSE	reviewed	LIM domain-binding protein 2 (LDB-2) (Carboxyl-terminal LIM domain-binding protein 1) (CLIM-1) (LIM domain-binding factor CLIM1)	Ldb2 Clim1	Mus musculus (Mouse)	373
O55226	O55226	O55226	CHAD_MOUSE	reviewed	Chondroadherin (Cartilage leucine-rich protein)	Chad	Mus musculus (Mouse)	358
O55227	O55227	O55227	UNC50_RAT	reviewed	Protein unc-50 homolog (Uncoordinated-like protein)	Unc50 Uncl	Rattus norvegicus (Rat)	259
O55230	O55230	O55230	RA51D_MOUSE	reviewed	DNA repair protein RAD51 homolog 4 (R51H3) (RAD51 homolog D) (RAD51-like protein 3)	Rad51d R51h3 Rad51l3	Mus musculus (Mouse)	329
O55236	O55236	O55236	MCE1_MOUSE	reviewed	mRNA-capping enzyme (HCE) (MCE1) [Includes: Polynucleotide 5'-triphosphatase (TPase) (mRNA 5'-triphosphatase) (EC 3.1.3.33); mRNA guanylyltransferase (EC 2.7.7.50) (GTP--RNA guanylyltransferase) (GTase)]	Rngtt Cap1a	Mus musculus (Mouse)	597
O57383	O57383	O57383	DPOLB_XENLA	reviewed	DNA polymerase beta (EC 2.7.7.7) (EC 4.2.99.-)	polb	Xenopus laevis (African clawed frog)	334
O57405	O57405	O57405	TYRP1_CHICK	reviewed	5,6-dihydroxyindole-2-carboxylic acid oxidase (DHICA oxidase) (EC 1.14.18.-) (Tyrosinase-related protein 1) (TRP-1) (TRP1)	TYRP1	Gallus gallus (Chicken)	535
O57429	O57429	O57429	UBP2_CHICK	reviewed	Ubiquitin carboxyl-terminal hydrolase 2 (EC 3.4.19.12) (41 kDa ubiquitin-specific protease) (Deubiquitinating enzyme 2) (Ubiquitin thioesterase 2) (Ubiquitin-specific-processing protease 2)	USP2 UBP41	Gallus gallus (Chicken)	357
O57478	O57478	O57478	HEMH_XENLA	reviewed	Ferrochelatase, mitochondrial (EC 4.99.1.1) (Heme synthase) (Protoheme ferro-lyase)	fech	Xenopus laevis (African clawed frog)	411
O57590	O57590	O57590	SURF4_TAKRU	reviewed	Surfeit locus protein 4	surf4	Takifugu rubripes (Japanese pufferfish) (Fugu rubripes)	269
O57611	O57611	O57611	K1C18_SCYST	reviewed	Keratin, type I cytoskeletal 18 (Cytokeratin-18) (CK-18) (Keratin-18) (K18)	krt18	Scyliorhinus stellaris (Nursehound) (Greater spotted dogfish)	415
O57656	O57656	O57656	GPDA_TAKRU	reviewed	Glycerol-3-phosphate dehydrogenase [NAD(+)], cytoplasmic (GPD-C) (GPDH-C) (EC 1.1.1.8)	gpd1 lg3p	Takifugu rubripes (Japanese pufferfish) (Fugu rubripes)	351
O60216	O60216	O60216	RAD21_HUMAN	reviewed	Double-strand-break repair protein rad21 homolog (hHR21) (Nuclear matrix protein 1) (NXP-1) (SCC1 homolog)	RAD21 HR21 KIAA0078 NXP1	Homo sapiens (Human)	631
O60231	O60231	O60231	DHX16_HUMAN	reviewed	Putative pre-mRNA-splicing factor ATP-dependent RNA helicase DHX16 (EC 3.6.4.13) (ATP-dependent RNA helicase #3) (DEAH-box protein 16)	DHX16 DBP2 DDX16 KIAA0577	Homo sapiens (Human)	1041
O60232	O60232	O60232	SSA27_HUMAN	reviewed	Sjoegren syndrome/scleroderma autoantigen 1 (Autoantigen p27)	SSSCA1	Homo sapiens (Human)	199
O60234	O60234	O60234	GMFG_HUMAN	reviewed	Glia maturation factor gamma (GMF-gamma)	GMFG	Homo sapiens (Human)	142
O60237	O60237	O60237	MYPT2_HUMAN	reviewed	Protein phosphatase 1 regulatory subunit 12B (Myosin phosphatase-targeting subunit 2) (Myosin phosphatase target subunit 2)	PPP1R12B MYPT2	Homo sapiens (Human)	982
O60241	O60241	O60241	AGRB2_HUMAN	reviewed	Adhesion G protein-coupled receptor B2 (Brain-specific angiogenesis inhibitor 2)	ADGRB2 BAI2	Homo sapiens (Human)	1585
O60242	O60242	O60242	AGRB3_HUMAN	reviewed	Adhesion G protein-coupled receptor B3 (Brain-specific angiogenesis inhibitor 3)	ADGRB3 BAI3 KIAA0550	Homo sapiens (Human)	1522
O60245	O60245	O60245	PCDH7_HUMAN	reviewed	Protocadherin-7 (Brain-heart protocadherin) (BH-Pcdh)	PCDH7 BHPCDH	Homo sapiens (Human)	1069
O60282	O60282	O60282	KIF5C_HUMAN	reviewed	Kinesin heavy chain isoform 5C (Kinesin heavy chain neuron-specific 2)	KIF5C KIAA0531 NKHC2	Homo sapiens (Human)	957
O60306	O60306	O60306	AQR_HUMAN	reviewed	Intron-binding protein aquarius (Intron-binding protein of 160 kDa) (IBP160)	AQR KIAA0560	Homo sapiens (Human)	1485
O60315	O60315	O60315	ZEB2_HUMAN	reviewed	Zinc finger E-box-binding homeobox 2 (Smad-interacting protein 1) (SMADIP1) (Zinc finger homeobox protein 1b)	ZEB2 KIAA0569 SIP1 ZFHX1B ZFX1B HRIHFB2411	Homo sapiens (Human)	1214
O60333	O60333	O60333	KIF1B_HUMAN	reviewed	Kinesin-like protein KIF1B (Klp)	KIF1B KIAA0591 KIAA1448	Homo sapiens (Human)	1816
O60341	O60341	O60341	KDM1A_HUMAN	reviewed	Lysine-specific histone demethylase 1A (EC 1.-.-.-) (BRAF35-HDAC complex protein BHC110) (Flavin-containing amine oxidase domain-containing protein 2)	KDM1A AOF2 KDM1 KIAA0601 LSD1	Homo sapiens (Human)	852
O60343	O60343	O60343	TBCD4_HUMAN	reviewed	TBC1 domain family member 4 (Akt substrate of 160 kDa) (AS160)	TBC1D4 AS160 KIAA0603	Homo sapiens (Human)	1298
O60344	O60344	O60344	ECE2_HUMAN	reviewed	Endothelin-converting enzyme 2 (ECE-2) [Includes: Methyltransferase-like region (EC 2.1.1.-); Endothelin-converting enzyme 2 region (EC 3.4.24.71)]	ECE2 KIAA0604 UNQ403/PRO740	Homo sapiens (Human)	883
O60381	O60381	O60381	HBP1_HUMAN	reviewed	HMG box-containing protein 1 (HMG box transcription factor 1) (High mobility group box transcription factor 1)	HBP1	Homo sapiens (Human)	514
O60427	O60427	O60427	FADS1_HUMAN	reviewed	Fatty acid desaturase 1 (EC 1.14.19.-) (Delta(5) fatty acid desaturase) (D5D) (Delta(5) desaturase) (Delta-5 desaturase)	FADS1 FADSD5	Homo sapiens (Human)	444
O60443	O60443	O60443	DFNA5_HUMAN	reviewed	Non-syndromic hearing impairment protein 5 (Inversely correlated with estrogen receptor expression 1) (ICERE-1)	DFNA5 ICERE1	Homo sapiens (Human)	496
O60476	O60476	O60476	MA1A2_HUMAN	reviewed	Mannosyl-oligosaccharide 1,2-alpha-mannosidase IB (EC 3.2.1.113) (Mannosidase alpha class 1A member 2) (Processing alpha-1,2-mannosidase IB) (Alpha-1,2-mannosidase IB)	MAN1A2 MAN1B	Homo sapiens (Human)	641
O60478	O60478	O60478	G137B_HUMAN	reviewed	Integral membrane protein GPR137B (Transmembrane 7 superfamily member 1 protein)	GPR137B TM7SF1	Homo sapiens (Human)	399
O60502	O60502	O60502	OGA_HUMAN	reviewed	Protein O-GlcNAcase (OGA) (EC 3.2.1.169) (Beta-N-acetylglucosaminidase) (EC 3.2.1.-) (Beta-N-acetylhexosaminidase) (Beta-hexosaminidase) (Meningioma-expressed antigen 5) (N-acetyl-beta-D-glucosaminidase) (N-acetyl-beta-glucosaminidase) (Nuclear cytoplasmic O-GlcNAcase and acetyltransferase) (NCOAT)	MGEA5 HEXC KIAA0679 MEA5	Homo sapiens (Human)	916
O60504	O60504	O60504	VINEX_HUMAN	reviewed	Vinexin (SH3-containing adapter molecule 1) (SCAM-1) (Sorbin and SH3 domain-containing protein 3)	SORBS3 SCAM1	Homo sapiens (Human)	671
O60506	O60506	O60506	HNRPQ_HUMAN	reviewed	Heterogeneous nuclear ribonucleoprotein Q (hnRNP Q) (Glycine- and tyrosine-rich RNA-binding protein) (GRY-RBP) (NS1-associated protein 1) (Synaptotagmin-binding, cytoplasmic RNA-interacting protein)	SYNCRIP HNRPQ NSAP1	Homo sapiens (Human)	623
O60507	O60507	O60507	TPST1_HUMAN	reviewed	Protein-tyrosine sulfotransferase 1 (EC 2.8.2.20) (Tyrosylprotein sulfotransferase 1) (TPST-1)	TPST1	Homo sapiens (Human)	370
O60508	O60508	O60508	PRP17_HUMAN	reviewed	Pre-mRNA-processing factor 17 (Cell division cycle 40 homolog) (EH-binding protein 3) (Ehb3) (PRP17 homolog) (hPRP17)	CDC40 EHB3 PRP17 PRPF17	Homo sapiens (Human)	579
O60513	O60513	O60513	B4GT4_HUMAN	reviewed	Beta-1,4-galactosyltransferase 4 (Beta-1,4-GalTase 4) (Beta4Gal-T4) (b4Gal-T4) (EC 2.4.1.-) (UDP-Gal:beta-GlcNAc beta-1,4-galactosyltransferase 4) (UDP-galactose:beta-N-acetylglucosamine beta-1,4-galactosyltransferase 4) [Includes: N-acetyllactosamine synthase (EC 2.4.1.90) (Nal synthase); Lactotriaosylceramide beta-1,4-galactosyltransferase (EC 2.4.1.275) (Beta-N-acetylglucosaminyl-glycolipid be…	B4GALT4 UNQ552/PRO1109	Homo sapiens (Human)	344
O60573	O60573	O60573	IF4E2_HUMAN	reviewed	Eukaryotic translation initiation factor 4E type 2 (eIF-4E type 2) (eIF4E type 2) (Eukaryotic translation initiation factor 4E homologous protein) (Eukaryotic translation initiation factor 4E-like 3) (eIF4E-like protein 4E-LP) (mRNA cap-binding protein 4EHP) (mRNA cap-binding protein type 3)	EIF4E2 EIF4EL3	Homo sapiens (Human)	245
O60641	O60641	O60641	AP180_HUMAN	reviewed	Clathrin coat assembly protein AP180 (91 kDa synaptosomal-associated protein) (Clathrin coat-associated protein AP180) (Phosphoprotein F1-20)	SNAP91 KIAA0656	Homo sapiens (Human)	907
O60664	O60664	O60664	PLIN3_HUMAN	reviewed	Perilipin-3 (47 kDa mannose 6-phosphate receptor-binding protein) (47 kDa MPR-binding protein) (Cargo selection protein TIP47) (Mannose-6-phosphate receptor-binding protein 1) (Placental protein 17) (PP17)	PLIN3 M6PRBP1 TIP47	Homo sapiens (Human)	434
O60675	O60675	O60675	MAFK_HUMAN	reviewed	Transcription factor MafK (Erythroid transcription factor NF-E2 p18 subunit)	MAFK	Homo sapiens (Human)	156
O60678	O60678	O60678	ANM3_HUMAN	reviewed	Protein arginine N-methyltransferase 3 (EC 2.1.1.-) (Heterogeneous nuclear ribonucleoprotein methyltransferase-like protein 3)	PRMT3 HRMT1L3	Homo sapiens (Human)	531
O60688	O60688	O60688	YPEL1_HUMAN	reviewed	Protein yippee-like 1	YPEL1 FKSG3	Homo sapiens (Human)	119
O60716	O60716	O60716	CTND1_HUMAN	reviewed	Catenin delta-1 (Cadherin-associated Src substrate) (CAS) (p120 catenin) (p120(ctn)) (p120(cas))	CTNND1 KIAA0384	Homo sapiens (Human)	968
O60749	O60749	O60749	SNX2_HUMAN	reviewed	Sorting nexin-2 (Transformation-related gene 9 protein) (TRG-9)	SNX2 TRG9	Homo sapiens (Human)	519
O60762	O60762	O60762	DPM1_HUMAN	reviewed	Dolichol-phosphate mannosyltransferase subunit 1 (EC 2.4.1.83) (Dolichol-phosphate mannose synthase subunit 1) (DPM synthase subunit 1) (Dolichyl-phosphate beta-D-mannosyltransferase subunit 1) (Mannose-P-dolichol synthase subunit 1) (MPD synthase subunit 1)	DPM1	Homo sapiens (Human)	260
O60830	O60830	O60830	TI17B_HUMAN	reviewed	Mitochondrial import inner membrane translocase subunit Tim17-B	TIMM17B TIM17B JM3	Homo sapiens (Human)	172
O60841	O60841	O60841	IF2P_HUMAN	reviewed	Eukaryotic translation initiation factor 5B (eIF-5B) (EC 3.6.5.3) (Translation initiation factor IF-2)	EIF5B IF2 KIAA0741	Homo sapiens (Human)	1220
O60861	O60861	O60861	GAS7_HUMAN	reviewed	Growth arrest-specific protein 7 (GAS-7)	GAS7 KIAA0394	Homo sapiens (Human)	476
O60883	O60883	O60883	ETBR2_HUMAN	reviewed	Prosaposin receptor GPR37L1 (Endothelin B receptor-like protein 2) (ETBR-LP-2) (G-protein coupled receptor 37-like 1)	GPR37L1 ETBRLP2	Homo sapiens (Human)	481
O60896	O60896	O60896	RAMP3_HUMAN	reviewed	Receptor activity-modifying protein 3 (Calcitonin-receptor-like receptor activity-modifying protein 3) (CRLR activity-modifying protein 3)	RAMP3	Homo sapiens (Human)	148
O60909	O60909	O60909	B4GT2_HUMAN	reviewed	Beta-1,4-galactosyltransferase 2 (Beta-1,4-GalTase 2) (Beta4Gal-T2) (b4Gal-T2) (EC 2.4.1.-) (UDP-Gal:beta-GlcNAc beta-1,4-galactosyltransferase 2) (UDP-galactose:beta-N-acetylglucosamine beta-1,4-galactosyltransferase 2) [Includes: Lactose synthase A protein (EC 2.4.1.22); N-acetyllactosamine synthase (EC 2.4.1.90) (Nal synthase); Beta-N-acetylglucosaminylglycopeptide beta-1,4-galactosyltransfera…	B4GALT2	Homo sapiens (Human)	372
O60911	O60911	O60911	CATL2_HUMAN	reviewed	Cathepsin L2 (EC 3.4.22.43) (Cathepsin U) (Cathepsin V)	CTSV CATL2 CTSL2 CTSU UNQ268/PRO305	Homo sapiens (Human)	334
O60921	O60921	O60921	HUS1_HUMAN	reviewed	Checkpoint protein HUS1 (hHUS1)	HUS1	Homo sapiens (Human)	280
O60925	O60925	O60925	PFD1_HUMAN	reviewed	Prefoldin subunit 1	PFDN1 PFD1	Homo sapiens (Human)	122
O60934	O60934	O60934	NBN_HUMAN	reviewed	Nibrin (Cell cycle regulatory protein p95) (Nijmegen breakage syndrome protein 1)	NBN NBS NBS1 P95	Homo sapiens (Human)	754
O60939	O60939	O60939	SCN2B_HUMAN	reviewed	Sodium channel subunit beta-2	SCN2B UNQ326/PRO386	Homo sapiens (Human)	215
O60941	O60941	O60941	DTNB_HUMAN	reviewed	Dystrobrevin beta (DTN-B) (Beta-dystrobrevin)	DTNB	Homo sapiens (Human)	627
O62703	O62703	O62703	CTBL1_BOVIN	reviewed	Beta-catenin-like protein 1 (Nuclear-associated protein) (NAP) (p14)	CTNNBL1	Bos taurus (Bovine)	563
O62761	O62761	O62761	CHLE_PANTT	reviewed	Cholinesterase (EC 3.1.1.8) (Acylcholine acylhydrolase) (Butyrylcholine esterase) (Choline esterase II) (Pseudocholinesterase)	BCHE	Panthera tigris tigris (Bengal tiger)	602
O62768	O62768	O62768	TRXR1_BOVIN	reviewed	Thioredoxin reductase 1, cytoplasmic (TR) (EC 1.8.1.9) (Thioredoxin reductase TR1)	TXNRD1	Bos taurus (Bovine)	499
O62836	O62836	O62836	ZFX_BOVIN	reviewed	Zinc finger X-chromosomal protein	ZFX	Bos taurus (Bovine)	800
O69052	O69052	O69052	PTXB_PSEST	reviewed	Probable phosphite transport system-binding protein PtxB	ptxB	Pseudomonas stutzeri (Pseudomonas perfectomarina)	287
O69053	O69053	O69053	PTXC_PSEST	reviewed	Phosphite transport system permease protein PtxC	ptxC	Pseudomonas stutzeri (Pseudomonas perfectomarina)	275
O70157	O70157	O70157	TOP3A_MOUSE	reviewed	DNA topoisomerase 3-alpha (EC 5.99.1.2) (DNA topoisomerase III alpha)	Top3a Top3	Mus musculus (Mouse)	1003
O70161	O70161	O70161	PI51C_MOUSE	reviewed	Phosphatidylinositol 4-phosphate 5-kinase type-1 gamma (PIP5K1-gamma) (PtdIns(4)P-5-kinase 1 gamma) (EC 2.7.1.68) (Phosphatidylinositol 4-phosphate 5-kinase type I gamma) (PIP5KIgamma)	Pip5k1c Kiaa0589	Mus musculus (Mouse)	661
O70209	O70209	O70209	PDLI3_MOUSE	reviewed	PDZ and LIM domain protein 3 (Actinin-associated LIM protein) (Alpha-actinin-2-associated LIM protein)	Pdlim3	Mus musculus (Mouse)	316
O70240	O70240	O70240	AXIN2_RAT	reviewed	Axin-2 (Axin-like protein) (Axil) (Axis inhibition protein 2) (Conductin)	Axin2	Rattus norvegicus (Rat)	838
O70258	O70258	O70258	SGCE_MOUSE	reviewed	Epsilon-sarcoglycan (Epsilon-SG)	Sgce	Mus musculus (Mouse)	437
O70260	O70260	O70260	PIAS3_RAT	reviewed	E3 SUMO-protein ligase PIAS3 (EC 6.3.2.-) (KChAP) (Potassium channel-associated protein) (Protein inhibitor of activated STAT protein 3)	Pias3	Rattus norvegicus (Rat)	628
O70310	O70310	O70310	NMT1_MOUSE	reviewed	Glycylpeptide N-tetradecanoyltransferase 1 (EC 2.3.1.97) (Myristoyl-CoA:protein N-myristoyltransferase 1) (NMT 1) (Type I N-myristoyltransferase) (Peptide N-myristoyltransferase 1)	Nmt1	Mus musculus (Mouse)	496
O70338	O70338	O70338	RNH1_MOUSE	reviewed	Ribonuclease H1 (RNase H1) (EC 3.1.26.4)	Rnaseh1 Rnh1	Mus musculus (Mouse)	285
O70340	O70340	O70340	NPTX2_MOUSE	reviewed	Neuronal pentraxin-2 (NP2) (Neuronal pentraxin II) (NP-II)	Nptx2	Mus musculus (Mouse)	429
O70352	O70352	O70352	CD82_RAT	reviewed	CD82 antigen (Metastasis suppressor Kangai-1 homolog) (CD antigen CD82)	Cd82 Kai1	Rattus norvegicus (Rat)	266
O70377	O70377	O70377	SNP23_RAT	reviewed	Synaptosomal-associated protein 23 (SNAP-23) (Vesicle-membrane fusion protein SNAP-23)	Snap23	Rattus norvegicus (Rat)	210
O70404	O70404	O70404	VAMP8_MOUSE	reviewed	Vesicle-associated membrane protein 8 (VAMP-8) (Endobrevin) (Edb)	Vamp8	Mus musculus (Mouse)	101
O70422	O70422	O70422	TF2H4_MOUSE	reviewed	General transcription factor IIH subunit 4 (Basic transcription factor 2 52 kDa subunit) (BTF2 p52) (General transcription factor IIH polypeptide 4) (TFIIH basal transcription factor complex p52 subunit)	Gtf2h4	Mus musculus (Mouse)	463
O70435	O70435	O70435	PSA3_MOUSE	reviewed	Proteasome subunit alpha type-3 (EC 3.4.25.1) (Macropain subunit C8) (Multicatalytic endopeptidase complex subunit C8) (Proteasome component C8) (Proteasome subunit K)	Psma3	Mus musculus (Mouse)	255
O70437	O70437	O70437	SMAD4_RAT	reviewed	Mothers against decapentaplegic homolog 4 (MAD homolog 4) (Mothers against DPP homolog 4) (SMAD family member 4) (SMAD 4) (Smad4)	Smad4 Madh4	Rattus norvegicus (Rat)	552
O70439	O70439	O70439	STX7_MOUSE	reviewed	Syntaxin-7	Stx7 Syn7	Mus musculus (Mouse)	261
O70472	O70472	O70472	TM131_MOUSE	reviewed	Transmembrane protein 131 (Protein RW1)	Tmem131 D1Bwg0491e Kiaa0257 Rw1	Mus musculus (Mouse)	1877
O70477	O70477	O70477	PKNX1_MOUSE	reviewed	Homeobox protein PKNOX1 (PBX/knotted homeobox 1)	Pknox1	Mus musculus (Mouse)	436
O70496	O70496	O70496	CLCN7_MOUSE	reviewed	H(+)/Cl(-) exchange transporter 7 (Chloride channel 7 alpha subunit) (Chloride channel protein 7) (ClC-7)	Clcn7 Clc7	Mus musculus (Mouse)	803
O70585	O70585	O70585	DTNB_MOUSE	reviewed	Dystrobrevin beta (DTN-B) (mDTN-B) (Beta-dystrobrevin)	Dtnb	Mus musculus (Mouse)	659
O70628	O70628	O70628	PDE9A_MOUSE	reviewed	High affinity cGMP-specific 3',5'-cyclic phosphodiesterase 9A (EC 3.1.4.35)	Pde9a Pde8b	Mus musculus (Mouse)	534
O73630	O73630	O73630	NFKB2_XENLA	reviewed	Nuclear factor NF-kappa-B p100 subunit (DNA-binding factor KBF2) (Nuclear factor of kappa light polypeptide gene enhancer in B-cells 2) [Cleaved into: Nuclear factor NF-kappa-B p52 subunit]	nfkb2	Xenopus laevis (African clawed frog)	958
O73682	O73682	O73682	VGFAA_DANRE	reviewed	Vascular endothelial growth factor A-A (VEGF-A-A)	vegfaa vegf vegfa	Danio rerio (Zebrafish) (Brachydanio rerio)	188
O73689	O73689	O73689	ZIC1_XENLA	reviewed	Zinc finger protein ZIC 1 (XZic1) (XlZic1) (ODD-paired-like) (Xopl) (ZIC-related protein 1) (ZIC-r1) (Zinc finger protein of the cerebellum 1)	zic1 opl	Xenopus laevis (African clawed frog)	443
O73737	O73737	O73737	MAP6_CHICK	reviewed	Microtubule-associated protein 6 homolog (MAP-6 homolog) (Stable tubule-only polypeptide homolog) (STOP)	MAP6 Nau	Gallus gallus (Chicken)	369
O73746	O73746	O73746	TIMP3_XENLA	reviewed	Metalloproteinase inhibitor 3 (Tissue inhibitor of metalloproteinases 3) (TIMP-3)	timp3	Xenopus laevis (African clawed frog)	214
O73753	O73753	O73753	NBL1_XENLA	reviewed	Neuroblastoma suppressor of tumorigenicity 1	nbl1	Xenopus laevis (African clawed frog)	175
O73755	O73755	O73755	GREM1_CHICK	reviewed	Gremlin-1	GREM1	Gallus gallus (Chicken)	184
O73770	O73770	O73770	DGCR6_CHICK	reviewed	Protein DGCR6 (DiGeorge syndrome critical region 6 homolog)	DGCR6	Gallus gallus (Chicken)	200
O73817	O73817	O73817	PSB3_ONCMY	reviewed	Proteasome subunit beta type-3 (EC 3.4.25.1) (Proteasome chain 13) (Proteasome component C10-II) (Proteasome theta chain)	psmb3	Oncorhynchus mykiss (Rainbow trout) (Salmo gairdneri)	205
O73872	O73872	O73872	SODC_DANRE	reviewed	Superoxide dismutase [Cu-Zn] (EC 1.15.1.1)	sod1 cuzn	Danio rerio (Zebrafish) (Brachydanio rerio)	154
O73881	O73881	O73881	CI016_TAKRU	reviewed	UPF0184 protein C9orf16 homolog	EST00098	Takifugu rubripes (Japanese pufferfish) (Fugu rubripes)	108
O73884	O73884	O73884	PHOP1_CHICK	reviewed	Phosphoethanolamine/phosphocholine phosphatase (EC 3.1.3.75) (3X11A)	PHOSPHO1	Gallus gallus (Chicken)	268
O73888	O73888	O73888	HPGDS_CHICK	reviewed	Hematopoietic prostaglandin D synthase (H-PGDS) (EC 5.3.99.2) (GST class-sigma) (Glutathione S-transferase) (EC 2.5.1.18) (Glutathione-dependent PGD synthase) (Glutathione-requiring prostaglandin D synthase) (Prostaglandin-H2 D-isomerase)	HPGDS GSTS PGDS PTGDS2	Gallus gallus (Chicken)	199
O73895	O73895	O73895	TPSN_CHICK	reviewed	Tapasin (TPN) (TPSN) (TAP-associated protein) (TAP-binding protein)	TAPBP B-TAPBPL	Gallus gallus (Chicken)	430
O75031	O75031	O75031	HSF2B_HUMAN	reviewed	Heat shock factor 2-binding protein	HSF2BP	Homo sapiens (Human)	334
O75037	O75037	O75037	KI21B_HUMAN	reviewed	Kinesin-like protein KIF21B	KIF21B KIAA0449	Homo sapiens (Human)	1637
O75052	O75052	O75052	CAPON_HUMAN	reviewed	Carboxyl-terminal PDZ ligand of neuronal nitric oxide synthase protein (C-terminal PDZ ligand of neuronal nitric oxide synthase protein) (Nitric oxide synthase 1 adaptor protein)	NOS1AP CAPON KIAA0464	Homo sapiens (Human)	506
O75072	O75072	O75072	FKTN_HUMAN	reviewed	Fukutin (EC 2.-.-.-) (Fukuyama-type congenital muscular dystrophy protein)	FKTN FCMD	Homo sapiens (Human)	461
O75121	O75121	O75121	MFA3L_HUMAN	reviewed	Microfibrillar-associated protein 3-like (Testis development protein NYD-SP9)	MFAP3L KIAA0626 HSD-39 HSD39	Homo sapiens (Human)	409
O75122	O75122	O75122	CLAP2_HUMAN	reviewed	CLIP-associating protein 2 (Cytoplasmic linker-associated protein 2) (Protein Orbit homolog 2) (hOrbit2)	CLASP2 KIAA0627	Homo sapiens (Human)	1294
O75129	O75129	O75129	ASTN2_HUMAN	reviewed	Astrotactin-2	ASTN2 KIAA0634	Homo sapiens (Human)	1339
O75131	O75131	O75131	CPNE3_HUMAN	reviewed	Copine-3 (Copine III)	CPNE3 CPN3 KIAA0636	Homo sapiens (Human)	537
O75143	O75143	O75143	ATG13_HUMAN	reviewed	Autophagy-related protein 13	ATG13 KIAA0652	Homo sapiens (Human)	517
O75146	O75146	O75146	HIP1R_HUMAN	reviewed	Huntingtin-interacting protein 1-related protein (HIP1-related protein) (Huntingtin-interacting protein 12) (HIP-12)	HIP1R HIP12 KIAA0655	Homo sapiens (Human)	1068
O75154	O75154	O75154	RFIP3_HUMAN	reviewed	Rab11 family-interacting protein 3 (FIP3-Rab11) (Rab11-FIP3) (Arfophilin-1) (EF hands-containing Rab-interacting protein) (Eferin) (MU-MB-17.148)	RAB11FIP3 ARFO1 KIAA0665	Homo sapiens (Human)	756
O75157	O75157	O75157	T22D2_HUMAN	reviewed	TSC22 domain family protein 2 (TSC22-related-inducible leucine zipper protein 4)	TSC22D2 KIAA0669 TILZ4	Homo sapiens (Human)	780
O75175	O75175	O75175	CNOT3_HUMAN	reviewed	CCR4-NOT transcription complex subunit 3 (CCR4-associated factor 3) (Leukocyte receptor cluster member 2)	CNOT3 KIAA0691 LENG2 NOT3	Homo sapiens (Human)	753
O75191	O75191	O75191	XYLB_HUMAN	reviewed	Xylulose kinase (Xylulokinase) (EC 2.7.1.17)	XYLB	Homo sapiens (Human)	536
O75293	O75293	O75293	GA45B_HUMAN	reviewed	Growth arrest and DNA damage-inducible protein GADD45 beta (Myeloid differentiation primary response protein MyD118) (Negative growth regulatory protein MyD118)	GADD45B MYD118	Homo sapiens (Human)	160
O75319	O75319	O75319	DUS11_HUMAN	reviewed	RNA/RNP complex-1-interacting phosphatase (EC 3.1.3.-) (Dual specificity protein phosphatase 11) (Phosphatase that interacts with RNA/RNP complex 1)	DUSP11 PIR1	Homo sapiens (Human)	330
O75323	O75323	O75323	NIPS2_HUMAN	reviewed	Protein NipSnap homolog 2 (NipSnap2) (Glioblastoma-amplified sequence)	GBAS NIPSNAP2	Homo sapiens (Human)	286
O75326	O75326	O75326	SEM7A_HUMAN	reviewed	Semaphorin-7A (CDw108) (JMH blood group antigen) (John-Milton-Hargen human blood group Ag) (Semaphorin-K1) (Sema K1) (Semaphorin-L) (Sema L) (CD antigen CD108)	SEMA7A CD108 SEMAL	Homo sapiens (Human)	666
O75334	O75334	O75334	LIPA2_HUMAN	reviewed	Liprin-alpha-2 (Protein tyrosine phosphatase receptor type f polypeptide-interacting protein alpha-2) (PTPRF-interacting protein alpha-2)	PPFIA2	Homo sapiens (Human)	1257
O75340	O75340	O75340	PDCD6_HUMAN	reviewed	Programmed cell death protein 6 (Apoptosis-linked gene 2 protein) (Probable calcium-binding protein ALG-2)	PDCD6 ALG2	Homo sapiens (Human)	191
O75351	O75351	O75351	VPS4B_HUMAN	reviewed	Vacuolar protein sorting-associated protein 4B (EC 3.6.4.6) (Cell migration-inducing gene 1 protein) (Suppressor of K(+) transport growth defect 1) (Protein SKD1)	VPS4B SKD1 VPS42 MIG1	Homo sapiens (Human)	444
O75365	O75365	O75365	TP4A3_HUMAN	reviewed	Protein tyrosine phosphatase type IVA 3 (EC 3.1.3.48) (PRL-R) (Protein-tyrosine phosphatase 4a3) (Protein-tyrosine phosphatase of regenerating liver 3) (PRL-3)	PTP4A3 PRL3	Homo sapiens (Human)	173
O75376	O75376	O75376	NCOR1_HUMAN	reviewed	Nuclear receptor corepressor 1 (N-CoR) (N-CoR1)	NCOR1 KIAA1047	Homo sapiens (Human)	2440
O75385	O75385	O75385	ULK1_HUMAN	reviewed	Serine/threonine-protein kinase ULK1 (EC 2.7.11.1) (Autophagy-related protein 1 homolog) (ATG1) (hATG1) (Unc-51-like kinase 1)	ULK1 KIAA0722	Homo sapiens (Human)	1050
O75386	O75386	O75386	TULP3_HUMAN	reviewed	Tubby-related protein 3 (Tubby-like protein 3)	TULP3 TUBL3	Homo sapiens (Human)	442
O75391	O75391	O75391	SPAG7_HUMAN	reviewed	Sperm-associated antigen 7	SPAG7	Homo sapiens (Human)	227
O75400	O75400	O75400	PR40A_HUMAN	reviewed	Pre-mRNA-processing factor 40 homolog A (Fas ligand-associated factor 1) (Formin-binding protein 11) (Formin-binding protein 3) (Huntingtin yeast partner A) (Huntingtin-interacting protein 10) (HIP-10) (Huntingtin-interacting protein A) (Renal carcinoma antigen NY-REN-6)	PRPF40A FBP11 FLAF1 FNBP3 HIP10 HYPA HSPC225	Homo sapiens (Human)	957
O75410	O75410	O75410	TACC1_HUMAN	reviewed	Transforming acidic coiled-coil-containing protein 1 (Gastric cancer antigen Ga55) (Taxin-1)	TACC1 KIAA1103	Homo sapiens (Human)	805
O75419	O75419	O75419	CDC45_HUMAN	reviewed	Cell division control protein 45 homolog (PORC-PI-1)	CDC45 CDC45L CDC45L2 UNQ374/PRO710	Homo sapiens (Human)	566
O75436	O75436	O75436	VP26A_HUMAN	reviewed	Vacuolar protein sorting-associated protein 26A (Vesicle protein sorting 26A) (hVPS26)	VPS26A VPS26	Homo sapiens (Human)	327
O75486	O75486	O75486	SUPT3_HUMAN	reviewed	Transcription initiation protein SPT3 homolog (SPT3-like protein)	SUPT3H SPT3	Homo sapiens (Human)	399
O75496	O75496	O75496	GEMI_HUMAN	reviewed	Geminin	GMNN	Homo sapiens (Human)	209
O75521	O75521	O75521	ECI2_HUMAN	reviewed	Enoyl-CoA delta isomerase 2, mitochondrial (EC 5.3.3.8) (DRS-1) (Delta(3),delta(2)-enoyl-CoA isomerase) (D3,D2-enoyl-CoA isomerase) (Diazepam-binding inhibitor-related protein 1) (DBI-related protein 1) (Dodecenoyl-CoA isomerase) (Hepatocellular carcinoma-associated antigen 88) (Peroxisomal 3,2-trans-enoyl-CoA isomerase) (pECI) (Renal carcinoma antigen NY-REN-1)	ECI2 DRS1 HCA88 PECI	Homo sapiens (Human)	394
O75525	O75525	O75525	KHDR3_HUMAN	reviewed	KH domain-containing, RNA-binding, signal transduction-associated protein 3 (RNA-binding protein T-Star) (Sam68-like mammalian protein 2) (SLM-2) (Sam68-like phosphotyrosine protein)	KHDRBS3 SALP SLM2	Homo sapiens (Human)	346
O75529	O75529	O75529	TAF5L_HUMAN	reviewed	TAF5-like RNA polymerase II p300/CBP-associated factor-associated factor 65 kDa subunit 5L (PCAF-associated factor 65 beta) (PAF65-beta)	TAF5L PAF65B	Homo sapiens (Human)	589
O75533	O75533	O75533	SF3B1_HUMAN	reviewed	Splicing factor 3B subunit 1 (Pre-mRNA-splicing factor SF3b 155 kDa subunit) (SF3b155) (Spliceosome-associated protein 155) (SAP 155)	SF3B1 SAP155	Homo sapiens (Human)	1304
O75534	O75534	O75534	CSDE1_HUMAN	reviewed	Cold shock domain-containing protein E1 (N-ras upstream gene protein) (Protein UNR)	CSDE1 D1S155E KIAA0885 NRU UNR	Homo sapiens (Human)	798
O75563	O75563	O75563	SKAP2_HUMAN	reviewed	Src kinase-associated phosphoprotein 2 (Pyk2/RAFTK-associated protein) (Retinoic acid-induced protein 70) (SKAP55 homolog) (SKAP-55HOM) (SKAP-HOM) (Src family-associated phosphoprotein 2) (Src kinase-associated phosphoprotein 55-related protein) (Src-associated adapter protein with PH and SH3 domains)	SKAP2 PRAP RA70 SAPS SCAP2 SKAP55R	Homo sapiens (Human)	359
O75564	O75564	O75564	JERKY_HUMAN	reviewed	Jerky protein homolog	JRK JH8	Homo sapiens (Human)	520
O75570	O75570	O75570	RF1M_HUMAN	reviewed	Peptide chain release factor 1, mitochondrial (MRF-1) (MtRF-1)	MTRF1	Homo sapiens (Human)	445
O75592	O75592	O75592	MYCB2_HUMAN	reviewed	E3 ubiquitin-protein ligase MYCBP2 (EC 6.3.2.-) (Myc-binding protein 2) (Pam/highwire/rpm-1 protein) (Protein associated with Myc)	MYCBP2 KIAA0916 PAM	Homo sapiens (Human)	4640
O75600	O75600	O75600	KBL_HUMAN	reviewed	2-amino-3-ketobutyrate coenzyme A ligase, mitochondrial (AKB ligase) (EC 2.3.1.29) (Aminoacetone synthase) (Glycine acetyltransferase)	GCAT KBL	Homo sapiens (Human)	419
O75618	O75618	O75618	DEDD_HUMAN	reviewed	Death effector domain-containing protein (DEDPro1) (Death effector domain-containing testicular molecule) (FLDED-1)	DEDD DEDPRO1 DEFT KE05	Homo sapiens (Human)	318
O75629	O75629	O75629	CREG1_HUMAN	reviewed	Protein CREG1 (Cellular repressor of E1A-stimulated genes 1)	CREG1 CREG UNQ727/PRO1409	Homo sapiens (Human)	220
O75648	O75648	O75648	MTU1_HUMAN	reviewed	Mitochondrial tRNA-specific 2-thiouridylase 1 (EC 2.8.1.14) (MTO2 homolog)	TRMU MTU1 TRMT1	Homo sapiens (Human)	421
O75665	O75665	O75665	OFD1_HUMAN	reviewed	Oral-facial-digital syndrome 1 protein (Protein 71-7A)	OFD1 CXorf5	Homo sapiens (Human)	1012
O75688	O75688	O75688	PPM1B_HUMAN	reviewed	Protein phosphatase 1B (EC 3.1.3.16) (Protein phosphatase 2C isoform beta) (PP2C-beta)	PPM1B PP2CB	Homo sapiens (Human)	479
O75689	O75689	O75689	ADAP1_HUMAN	reviewed	Arf-GAP with dual PH domain-containing protein 1 (Centaurin-alpha-1) (Cnt-a1) (Putative MAPK-activating protein PM25)	ADAP1 CENTA1	Homo sapiens (Human)	374
O75694	O75694	O75694	NU155_HUMAN	reviewed	Nuclear pore complex protein Nup155 (155 kDa nucleoporin) (Nucleoporin Nup155)	NUP155 KIAA0791	Homo sapiens (Human)	1391
O75711	O75711	O75711	SCRG1_HUMAN	reviewed	Scrapie-responsive protein 1 (Scrapie-responsive gene 1 protein) (ScRG-1)	SCRG1 UNQ390/PRO725	Homo sapiens (Human)	98
O75716	O75716	O75716	STK16_HUMAN	reviewed	Serine/threonine-protein kinase 16 (EC 2.7.11.1) (Myristoylated and palmitoylated serine/threonine-protein kinase) (MPSK) (Protein kinase PKL12) (TGF-beta-stimulated factor 1) (TSF-1) (Tyrosine-protein kinase STK16) (EC 2.7.10.2) (hPSK)	STK16 MPSK1 PKL12 TSF1	Homo sapiens (Human)	305
O75718	O75718	O75718	CRTAP_HUMAN	reviewed	Cartilage-associated protein	CRTAP CASP	Homo sapiens (Human)	401
O75746	O75746	O75746	CMC1_HUMAN	reviewed	Calcium-binding mitochondrial carrier protein Aralar1 (Mitochondrial aspartate glutamate carrier 1) (Solute carrier family 25 member 12)	SLC25A12 ARALAR1	Homo sapiens (Human)	678
O75815	O75815	O75815	BCAR3_HUMAN	reviewed	Breast cancer anti-estrogen resistance protein 3 (Novel SH2-containing protein 2) (SH2 domain-containing protein 3B)	BCAR3 NSP2 SH2D3B UNQ271/PRO308	Homo sapiens (Human)	825
O75832	O75832	O75832	PSD10_HUMAN	reviewed	26S proteasome non-ATPase regulatory subunit 10 (26S proteasome regulatory subunit p28) (Gankyrin) (p28(GANK))	PSMD10	Homo sapiens (Human)	226
O75838	O75838	O75838	CIB2_HUMAN	reviewed	Calcium and integrin-binding family member 2 (Kinase-interacting protein 2) (KIP 2)	CIB2 KIP2	Homo sapiens (Human)	187
O75844	O75844	O75844	FACE1_HUMAN	reviewed	CAAX prenyl protease 1 homolog (EC 3.4.24.84) (Farnesylated proteins-converting enzyme 1) (FACE-1) (Prenyl protein-specific endoprotease 1) (Zinc metalloproteinase Ste24 homolog)	ZMPSTE24 FACE1 STE24	Homo sapiens (Human)	475
O75879	O75879	O75879	GATB_HUMAN	reviewed	Glutamyl-tRNA(Gln) amidotransferase subunit B, mitochondrial (Glu-AdT subunit B) (EC 6.3.5.-) (Cytochrome c oxidase assembly factor PET112 homolog)	GATB PET112 PET112L HSPC199	Homo sapiens (Human)	557
O75880	O75880	O75880	SCO1_HUMAN	reviewed	Protein SCO1 homolog, mitochondrial	SCO1 SCOD1	Homo sapiens (Human)	301
O75884	O75884	O75884	RBBP9_HUMAN	reviewed	Putative hydrolase RBBP9 (EC 3.-.-.-) (B5T-overexpressed gene protein) (Protein BOG) (Retinoblastoma-binding protein 10) (RBBP-10) (Retinoblastoma-binding protein 9) (RBBP-9)	RBBP9 BOG RBBP10	Homo sapiens (Human)	186
O75886	O75886	O75886	STAM2_HUMAN	reviewed	Signal transducing adapter molecule 2 (STAM-2) (Hrs-binding protein)	STAM2 HBP	Homo sapiens (Human)	525
O75897	O75897	O75897	ST1C4_HUMAN	reviewed	Sulfotransferase 1C4 (ST1C4) (EC 2.8.2.-) (Sulfotransferase 1C2) (SULT1C#2)	SULT1C4 SULT1C2	Homo sapiens (Human)	302
O75911	O75911	O75911	DHRS3_HUMAN	reviewed	Short-chain dehydrogenase/reductase 3 (EC 1.1.1.300) (DD83.1) (Retinal short-chain dehydrogenase/reductase 1) (retSDR1) (Retinol dehydrogenase 17) (Short chain dehydrogenase/reductase family 16C member 1)	DHRS3 RDH17 SDR16C1 UNQ2424/PRO4983	Homo sapiens (Human)	302
O75916	O75916	O75916	RGS9_HUMAN	reviewed	Regulator of G-protein signaling 9 (RGS9)	RGS9	Homo sapiens (Human)	674
O75928	O75928	O75928	PIAS2_HUMAN	reviewed	E3 SUMO-protein ligase PIAS2 (EC 6.3.2.-) (Androgen receptor-interacting protein 3) (ARIP3) (DAB2-interacting protein) (DIP) (Msx-interacting zinc finger protein) (Miz1) (PIAS-NY protein) (Protein inhibitor of activated STAT x) (Protein inhibitor of activated STAT2)	PIAS2 PIASX	Homo sapiens (Human)	621
O75936	O75936	O75936	BODG_HUMAN	reviewed	Gamma-butyrobetaine dioxygenase (EC 1.14.11.1) (Gamma-butyrobetaine hydroxylase) (Gamma-BBH) (Gamma-butyrobetaine,2-oxoglutarate dioxygenase)	BBOX1 BBH BBOX	Homo sapiens (Human)	387
O75943	O75943	O75943	RAD17_HUMAN	reviewed	Cell cycle checkpoint protein RAD17 (hRad17) (RF-C/activator 1 homolog)	RAD17 R24L	Homo sapiens (Human)	681
O75954	O75954	O75954	TSN9_HUMAN	reviewed	Tetraspanin-9 (Tspan-9) (Tetraspan NET-5)	TSPAN9 NET5	Homo sapiens (Human)	239
O75971	O75971	O75971	SNPC5_HUMAN	reviewed	snRNA-activating protein complex subunit 5 (SNAPc subunit 5) (Small nuclear RNA-activating complex polypeptide 5) (snRNA-activating protein complex 19 kDa subunit) (SNAPc 19 kDa subunit)	SNAPC5 SNAP19	Homo sapiens (Human)	98
O76031	O76031	O76031	CLPX_HUMAN	reviewed	ATP-dependent Clp protease ATP-binding subunit clpX-like, mitochondrial	CLPX	Homo sapiens (Human)	633
O76041	O76041	O76041	NEBL_HUMAN	reviewed	Nebulette (Actin-binding Z-disk protein)	NEBL LNEBL	Homo sapiens (Human)	1014
O76061	O76061	O76061	STC2_HUMAN	reviewed	Stanniocalcin-2 (STC-2) (Stanniocalcin-related protein) (STC-related protein) (STCRP)	STC2	Homo sapiens (Human)	302
O76080	O76080	O76080	ZFAN5_HUMAN	reviewed	AN1-type zinc finger protein 5 (Zinc finger A20 domain-containing protein 2) (Zinc finger protein 216)	ZFAND5 ZA20D2 ZNF216	Homo sapiens (Human)	213
O76082	O76082	O76082	S22A5_HUMAN	reviewed	Solute carrier family 22 member 5 (High-affinity sodium-dependent carnitine cotransporter) (Organic cation/carnitine transporter 2)	SLC22A5 OCTN2	Homo sapiens (Human)	557
O76094	O76094	O76094	SRP72_HUMAN	reviewed	Signal recognition particle subunit SRP72 (SRP72) (Signal recognition particle 72 kDa protein)	SRP72	Homo sapiens (Human)	671
O76095	O76095	O76095	JTB_HUMAN	reviewed	Protein JTB (Jumping translocation breakpoint protein) (Prostate androgen-regulated protein) (PAR protein)	JTB HSPC222	Homo sapiens (Human)	146
O77559	O77559	O77559	ADML_CANLF	reviewed	ADM [Cleaved into: Adrenomedullin (AM); Proadrenomedullin N-20 terminal peptide (ProAM N-terminal 20 peptide) (PAMP) (ProAM-N20)]	ADM	Canis lupus familiaris (Dog) (Canis familiaris)	188
O77592	O77592	O77592	S35A3_CANLF	reviewed	UDP-N-acetylglucosamine transporter (Golgi UDP-GlcNAc transporter) (Solute carrier family 35 member A3)	SLC35A3	Canis lupus familiaris (Dog) (Canis familiaris)	326
O77735	O77735	O77735	SCAM1_PIG	reviewed	Secretory carrier-associated membrane protein 1 (Secretory carrier membrane protein 1)	SCAMP1	Sus scrofa (Pig)	338
O77737	O77737	O77737	B2CL1_PIG	reviewed	Bcl-2-like protein 1 (Bcl2-L-1) (Apoptosis regulator Bcl-X)	BCL2L1 BCLX BLC2L	Sus scrofa (Pig)	233
O77775	O77775	O77775	NCF2_BOVIN	reviewed	Neutrophil cytosol factor 2 (NCF-2) (67 kDa neutrophil oxidase factor) (Neutrophil NADPH oxidase factor 2) (p67-phox)	NCF2	Bos taurus (Bovine)	527
O77808	O77808	O77808	V2R_CANLF	reviewed	Vasopressin V2 receptor (V2R) (AVPR V2) (Antidiuretic hormone receptor) (Renal-type arginine vasopressin receptor)	AVPR2 V2R	Canis lupus familiaris (Dog) (Canis familiaris)	370
O77819	O77819	O77819	ROCK1_RABIT	reviewed	Rho-associated protein kinase 1 (EC 2.7.11.1) (Corneal epithelial Rho-associated-Ser/Thr kinase 1) (HEBM1) (Rho-associated, coiled-coil-containing protein kinase 1) (Rho-associated, coiled-coil-containing protein kinase I) (ROCK-I) (cAMP-dependent protein kinase ROCK-I) (CePKA) (p160 ROCK-1) (p160ROCK)	ROCK1	Oryctolagus cuniculus (Rabbit)	1354
O77821	O77821	O77821	LYPA1_RABIT	reviewed	Acyl-protein thioesterase 1 (APT-1) (EC 3.1.2.-) (Calcium-independent phospholipase A2) (CaIPLA2) (Lysophospholipase 1) (Lysophospholipase I) (LPL-I) (LysoPLA I)	LYPLA1	Oryctolagus cuniculus (Rabbit)	230
O79412	O79412	O79412	NU6M_SCYCA	reviewed	NADH-ubiquinone oxidoreductase chain 6 (EC 1.6.5.3) (NADH dehydrogenase subunit 6)	MT-ND6 MTND6 NADH6 ND6	Scyliorhinus canicula (Small-spotted catshark) (Squalus canicula)	173
O85222	O85222	O85222	ANR_PSEPH	reviewed	Transcriptional activator protein Anr (ANR) (Anaerobic regulatory protein)	anr	Pseudomonas protegens (strain DSM 19095 / LMG 27888 / CHA0)	244
O85674	O85674	O85674	ANTDB_ACIAD	reviewed	Anthranilate 1,2-dioxygenase small subunit (EC 1.14.12.1)	antB ACIAD2670	Acinetobacter baylyi (strain ATCC 33305 / BD413 / ADP1)	163
O88204	O88204	O88204	LRP3_RAT	reviewed	Low-density lipoprotein receptor-related protein 3 (LRP-3) (105 kDa low-density lipoprotein receptor-related protein) (rLRp105)	Lrp3 Lrp105	Rattus norvegicus (Rat)	770
O88312	O88312	O88312	AGR2_MOUSE	reviewed	Anterior gradient protein 2 homolog (AG-2) (mAG-2) (Protein Gob-4) (Secreted cement gland protein XAG-2 homolog)	Agr2 Gob4	Mus musculus (Mouse)	175
O88350	O88350	O88350	RBBP9_RAT	reviewed	Putative hydrolase RBBP9 (EC 3.-.-.-) (B5T-overexpressed gene protein) (Protein BOG) (Retinoblastoma-binding protein 9) (RBBP-9)	Rbbp9 Bog	Rattus norvegicus (Rat)	186
O88377	O88377	O88377	PI42B_RAT	reviewed	Phosphatidylinositol 5-phosphate 4-kinase type-2 beta (EC 2.7.1.149) (1-phosphatidylinositol 5-phosphate 4-kinase 2-beta) (Diphosphoinositide kinase 2-beta) (Phosphatidylinositol 5-phosphate 4-kinase type II beta) (PI(5)P 4-kinase type II beta) (PIP4KII-beta) (Phosphatidylinositol-phosphate kinase IIgamma) (PIPKIIgamma) (PtdIns(5)P-4-kinase isoform 2-beta)	Pip4k2b Pip5k2b	Rattus norvegicus (Rat)	416
O88407	O88407	O88407	LFG2_RAT	reviewed	Protein lifeguard 2 (Fas apoptotic inhibitory molecule 2) (Neural membrane protein 35)	Faim2 Lfg Lfg2 Nmp35	Rattus norvegicus (Rat)	316
O88413	O88413	O88413	TULP3_MOUSE	reviewed	Tubby-related protein 3 (Tubby-like protein 3)	Tulp3	Mus musculus (Mouse)	460
O88419	O88419	O88419	B4GT6_RAT	reviewed	Beta-1,4-galactosyltransferase 6 (Beta-1,4-GalTase 6) (Beta4Gal-T6) (b4Gal-T6) (UDP-Gal:beta-GlcNAc beta-1,4-galactosyltransferase 6) (UDP-galactose:beta-N-acetylglucosamine beta-1,4-galactosyltransferase 6) [Includes: Glucosylceramide beta-1,4-galactosyltransferase (EC 2.4.1.274) (Lactosylceramide synthase) (LacCer synthase) (UDP-Gal:glucosylceramide beta-1,4-galactosyltransferase)]	B4galt6	Rattus norvegicus (Rat)	382
O88425	O88425	O88425	NDK6_MOUSE	reviewed	Nucleoside diphosphate kinase 6 (NDK 6) (NDP kinase 6) (EC 2.7.4.6) (nm23-M6)	Nme6	Mus musculus (Mouse)	189
O88444	O88444	O88444	ADCY1_MOUSE	reviewed	Adenylate cyclase type 1 (EC 4.6.1.1) (ATP pyrophosphate-lyase 1) (Adenylate cyclase type I) (Adenylyl cyclase 1) (Ca(2+)/calmodulin-activated adenylyl cyclase)	Adcy1	Mus musculus (Mouse)	1118
O88447	O88447	O88447	KLC1_MOUSE	reviewed	Kinesin light chain 1 (KLC 1)	Klc1 Kns2	Mus musculus (Mouse)	541
O88448	O88448	O88448	KLC2_MOUSE	reviewed	Kinesin light chain 2 (KLC 2)	Klc2	Mus musculus (Mouse)	599
O88456	O88456	O88456	CPNS1_MOUSE	reviewed	Calpain small subunit 1 (CSS1) (Calcium-activated neutral proteinase small subunit) (CANP small subunit) (Calcium-dependent protease small subunit) (CDPS) (Calcium-dependent protease small subunit 1) (Calpain regulatory subunit)	Capns1 Capn4	Mus musculus (Mouse)	269
O88485	O88485	O88485	DC1I1_MOUSE	reviewed	Cytoplasmic dynein 1 intermediate chain 1 (Cytoplasmic dynein intermediate chain 1) (Dynein intermediate chain 1, cytosolic) (DH IC-1)	Dync1i1 Dnci1 Dncic1	Mus musculus (Mouse)	628
O88496	O88496	O88496	VKGC_RAT	reviewed	Vitamin K-dependent gamma-carboxylase (EC 4.1.1.90) (Gamma-glutamyl carboxylase) (Peptidyl-glutamate 4-carboxylase) (Vitamin K gamma glutamyl carboxylase)	Ggcx	Rattus norvegicus (Rat)	758
O88554	O88554	O88554	PARP2_MOUSE	reviewed	Poly [ADP-ribose] polymerase 2 (PARP-2) (mPARP-2) (EC 2.4.2.30) (ADP-ribosyltransferase diphtheria toxin-like 2) (ARTD2) (NAD(+) ADP-ribosyltransferase 2) (ADPRT-2) (Poly[ADP-ribose] synthase 2) (pADPRT-2)	Parp2 Adprt2 Adprtl2 Aspartl2	Mus musculus (Mouse)	559
O88597	O88597	O88597	BECN1_MOUSE	reviewed	Beclin-1 (Coiled-coil myosin-like BCL2-interacting protein) [Cleaved into: Beclin-1-C 35 kDa; Beclin-1-C 37 kDa]	Becn1	Mus musculus (Mouse)	448
O88600	O88600	O88600	HSP74_RAT	reviewed	Heat shock 70 kDa protein 4 (Ischemia responsive 94 kDa protein)	Hspa4 Irp94	Rattus norvegicus (Rat)	840
O88634	O88634	O88634	PAR4_MOUSE	reviewed	Proteinase-activated receptor 4 (PAR-4) (Coagulation factor II receptor-like 3) (Thrombin receptor-like 3)	F2rl3 Par4	Mus musculus (Mouse)	396
O88665	O88665	O88665	BRD7_MOUSE	reviewed	Bromodomain-containing protein 7 (75 kDa bromodomain protein)	Brd7 Bp75	Mus musculus (Mouse)	651
O88667	O88667	O88667	RAD_MOUSE	reviewed	GTP-binding protein RAD	Rrad	Mus musculus (Mouse)	308
O88693	O88693	O88693	CEGT_MOUSE	reviewed	Ceramide glucosyltransferase (EC 2.4.1.80) (GLCT-1) (Glucosylceramide synthase) (GCS) (UDP-glucose ceramide glucosyltransferase) (UDP-glucose:N-acylsphingosine D-glucosyltransferase)	Ugcg	Mus musculus (Mouse)	394
O88696	O88696	O88696	CLPP_MOUSE	reviewed	ATP-dependent Clp protease proteolytic subunit, mitochondrial (EC 3.4.21.92) (Endopeptidase Clp)	Clpp	Mus musculus (Mouse)	272
O88712	O88712	O88712	CTBP1_MOUSE	reviewed	C-terminal-binding protein 1 (CtBP1) (EC 1.1.1.-)	Ctbp1	Mus musculus (Mouse)	441
O88736	O88736	O88736	DHB7_MOUSE	reviewed	3-keto-steroid reductase (EC 1.1.1.270) (17-beta-hydroxysteroid dehydrogenase 7) (17-beta-HSD 7) (Estradiol 17-beta-dehydrogenase 7) (EC 1.1.1.62)	Hsd17b7	Mus musculus (Mouse)	334
O88751	O88751	O88751	CABP1_RAT	reviewed	Calcium-binding protein 1 (CaBP1) (Caldendrin)	Cabp1	Rattus norvegicus (Rat)	298
O88822	O88822	O88822	SC5D_MOUSE	reviewed	Lathosterol oxidase (EC 1.14.19.20) (C-5 sterol desaturase) (Delta(7)-sterol 5-desaturase) (Delta(7)-sterol C5(6)-desaturase) (Lathosterol 5-desaturase) (Sterol-C5-desaturase)	Sc5d Sc5dl	Mus musculus (Mouse)	299
O88823	O88823	O88823	JTB_RAT	reviewed	Protein JTB	Jtb	Rattus norvegicus (Rat)	146
O88828	O88828	O88828	RPAB2_RAT	reviewed	DNA-directed RNA polymerases I, II, and III subunit RPABC2 (RNA polymerases I, II, and III subunit ABC2) (DNA-directed RNA polymerase II subunit F) (RPB6 homolog)	Polr2f	Rattus norvegicus (Rat)	127
O88831	O88831	O88831	KKCC2_RAT	reviewed	Calcium/calmodulin-dependent protein kinase kinase 2 (CaM-KK 2) (CaM-kinase kinase 2) (CaMKK 2) (EC 2.7.11.17) (Calcium/calmodulin-dependent protein kinase kinase beta) (CaM-KK beta) (CaM-kinase kinase beta) (CaMKK beta)	Camkk2	Rattus norvegicus (Rat)	587
O88845	O88845	O88845	AKA10_MOUSE	reviewed	A-kinase anchor protein 10, mitochondrial (AKAP-10) (Dual specificity A kinase-anchoring protein 2) (D-AKAP-2) (Protein kinase A-anchoring protein 10) (PRKA10)	Akap10	Mus musculus (Mouse)	662
O88846	O88846	O88846	RNF4_RAT	reviewed	E3 ubiquitin-protein ligase RNF4 (EC 6.3.2.-) (RING finger protein 4) (Small nuclear ring finger protein) (Protein SNURF)	Rnf4 Snurf	Rattus norvegicus (Rat)	194
O88874	O88874	O88874	CCNK_MOUSE	reviewed	Cyclin-K	Ccnk	Mus musculus (Mouse)	554
O88879	O88879	O88879	APAF_MOUSE	reviewed	Apoptotic protease-activating factor 1 (APAF-1)	Apaf1	Mus musculus (Mouse)	1249
O88890	O88890	O88890	SH21A_MOUSE	reviewed	SH2 domain-containing protein 1A (Signaling lymphocytic activation molecule-associated protein) (SLAM-associated protein) (T-cell signal transduction molecule SAP)	Sh2d1a Xlp	Mus musculus (Mouse)	126
O88904	O88904	O88904	HIPK1_MOUSE	reviewed	Homeodomain-interacting protein kinase 1 (EC 2.7.11.1) (Nuclear body-associated kinase 2) (Protein kinase Myak)	Hipk1 Kiaa0630 Myak Nbak2	Mus musculus (Mouse)	1210
O88956	O88956	O88956	PLPP1_CAVPO	reviewed	Phospholipid phosphatase 1 (EC 3.1.3.4) (Lipid phosphate phosphohydrolase 1) (PAP2-alpha) (Phosphatidate phosphohydrolase type 2a) (Phosphatidic acid phosphatase 2a) (PAP-2a) (PAP2a)	PLPP1 LPP1 PAP2A PPAP2A	Cavia porcellus (Guinea pig)	285
O88967	O88967	O88967	YMEL1_MOUSE	reviewed	ATP-dependent zinc metalloprotease YME1L1 (EC 3.4.24.-) (ATP-dependent metalloprotease FtsH1) (YME1-like protein 1)	Yme1l1	Mus musculus (Mouse)	715
O88968	O88968	O88968	TCO2_MOUSE	reviewed	Transcobalamin-2 (TC-2) (Transcobalamin II) (TC II) (TCII)	Tcn2	Mus musculus (Mouse)	430
O88989	O88989	O88989	MDHC_RAT	reviewed	Malate dehydrogenase, cytoplasmic (EC 1.1.1.37) (Cytosolic malate dehydrogenase)	Mdh1 Mdh	Rattus norvegicus (Rat)	334
O89013	O89013	O89013	OBRG_MOUSE	reviewed	Leptin receptor gene-related protein (Endospanin-1) (OB-R gene-related protein) (OB-RGRP)	Leprot Lepr Obr	Mus musculus (Mouse)	131
O89016	O89016	O89016	ABCD4_MOUSE	reviewed	ATP-binding cassette sub-family D member 4 (PMP70-related protein) (P70R) (Peroxisomal membrane protein 1-like) (PXMP1-L) (Peroxisomal membrane protein 69) (PMP69)	Abcd4 Pxmp1l	Mus musculus (Mouse)	606
O89079	O89079	O89079	COPE_MOUSE	reviewed	Coatomer subunit epsilon (Epsilon-coat protein) (Epsilon-COP)	Cope Cope1	Mus musculus (Mouse)	308
O89093	O89093	O89093	CCL20_MOUSE	reviewed	C-C motif chemokine 20 (Beta-chemokine exodus-1) (CC chemokine LARC) (CC chemokine ST38) (Liver and activation-regulated chemokine) (Macrophage inflammatory protein 3 alpha) (MIP-3-alpha) (Small-inducible cytokine A20)	Ccl20 Larc Scya20	Mus musculus (Mouse)	97
O89098	O89098	O89098	CYTF_MOUSE	reviewed	Cystatin-F (Cystatin-7) (Cystatin-like metastasis-associated protein) (CMAP) (Leukocystatin)	Cst7	Mus musculus (Mouse)	144
O89106	O89106	O89106	FHIT_MOUSE	reviewed	Bis(5'-adenosyl)-triphosphatase (EC 3.6.1.29) (AP3A hydrolase) (AP3Aase) (Diadenosine 5',5'''-P1,P3-triphosphate hydrolase) (Dinucleosidetriphosphatase) (Fragile histidine triad protein)	Fhit	Mus musculus (Mouse)	150
O89107	O89107	O89107	DNSL3_RAT	reviewed	Deoxyribonuclease gamma (DNase gamma) (EC 3.1.21.-) (DNaseY) (Deoxyribonuclease I-like 3) (DNase I-like 3)	Dnase1l3	Rattus norvegicus (Rat)	310
O89113	O89113	O89113	IER5_MOUSE	reviewed	Immediate early response gene 5 protein	Ier5	Mus musculus (Mouse)	308
O93257	O93257	O93257	XRCC6_CHICK	reviewed	X-ray repair cross-complementing protein 5 (EC 3.6.4.-) (EC 4.2.99.-) (5'-deoxyribose-5-phosphate lyase Ku70) (5'-dRP/AP lyase Ku70) (ATP-dependent DNA helicase 2 subunit 1) (ATP-dependent DNA helicase II 70 kDa subunit) (DNA repair protein XRCC6) (Ku autoantigen protein p70 homolog) (Ku70)	XRCC6 G22P1 KU70	Gallus gallus (Chicken)	632
O93277	O93277	O93277	WDR1_CHICK	reviewed	WD repeat-containing protein 1 (Actin-interacting protein 1) (AIP1)	WDR1	Gallus gallus (Chicken)	609
O93279	O93279	O93279	A4_TAKRU	reviewed	Amyloid beta A4 protein (ABPP) (APP) (Alzheimer disease amyloid A4 protein homolog) (Amyloid precursor protein) (Beta-amyloid precursor protein) [Cleaved into: Beta-amyloid protein (A-beta) (Beta-APP)]	app	Takifugu rubripes (Japanese pufferfish) (Fugu rubripes)	737
O93309	O93309	O93309	SMC3_XENLA	reviewed	Structural maintenance of chromosomes protein 3 (SMC protein 3) (SMC-3)	smc3 smc3l1	Xenopus laevis (African clawed frog)	1209
O93343	O93343	O93343	GBP_XENLA	reviewed	GSK-3-binding protein (GBP)	gbp	Xenopus laevis (African clawed frog)	169
O93390	O93390	O93390	SPRC_COTJA	reviewed	SPARC (Osteonectin) (ON) (Secreted protein acidic and rich in cysteine)	SPARC	Coturnix coturnix japonica (Japanese quail) (Coturnix japonica)	298
O93428	O93428	O93428	CATD_CHIHA	reviewed	Cathepsin D (EC 3.4.23.5)	ctsd	Chionodraco hamatus (Antarctic teleost icefish) (Chaenichthys rhinoceratus hamatus)	396
O93477	O93477	O93477	SAHHB_XENLA	reviewed	Adenosylhomocysteinase B (AdoHcyase B) (EC 3.3.1.1) (S-adenosyl-L-homocysteine hydrolase B)	ahcy-b ahcy2 sahh	Xenopus laevis (African clawed frog)	433
O93510	O93510	O93510	GELS_CHICK	reviewed	Gelsolin (Actin-depolymerizing factor) (ADF) (Brevin) (Homogenin)	GSN	Gallus gallus (Chicken)	778
O93512	O93512	O93512	GFRA4_CHICK	reviewed	GDNF family receptor alpha-4 (GDNF receptor alpha-4) (GDNFR-alpha-4) (GFR-alpha-4)	GFRA4	Gallus gallus (Chicken)	431
O93526	O93526	O93526	FGL1L_CHICK	reviewed	Fibrinogen-like protein 1-like protein (Cytidine deaminase) (CDD)		Gallus gallus (Chicken)	281
O93530	O93530	O93530	WRN_XENLA	reviewed	Werner syndrome ATP-dependent helicase homolog (EC 3.6.4.12) (Exonuclease WRN) (EC 3.1.-.-) (Focus-forming activity 1) (FFA-1)	wrn ffa1	Xenopus laevis (African clawed frog)	1436
O93602	O93602	O93602	ATF2_CHICK	reviewed	Cyclic AMP-dependent transcription factor ATF-2 (cAMP-dependent transcription factor ATF-2) (EC 2.3.1.48) (Activating transcription factor 2)	ATF2	Gallus gallus (Chicken)	487
O94760	O94760	O94760	DDAH1_HUMAN	reviewed	N(G),N(G)-dimethylarginine dimethylaminohydrolase 1 (DDAH-1) (Dimethylarginine dimethylaminohydrolase 1) (EC 3.5.3.18) (DDAHI) (Dimethylargininase-1)	DDAH1 DDAH	Homo sapiens (Human)	285
O94788	O94788	O94788	AL1A2_HUMAN	reviewed	Retinal dehydrogenase 2 (RALDH 2) (RalDH2) (EC 1.2.1.36) (Aldehyde dehydrogenase family 1 member A2) (Retinaldehyde-specific dehydrogenase type 2) (RALDH(II))	ALDH1A2 RALDH2	Homo sapiens (Human)	518
O94806	O94806	O94806	KPCD3_HUMAN	reviewed	Serine/threonine-protein kinase D3 (EC 2.7.11.13) (Protein kinase C nu type) (Protein kinase EPK2) (nPKC-nu)	PRKD3 EPK2 PRKCN	Homo sapiens (Human)	890
O94812	O94812	O94812	BAIP3_HUMAN	reviewed	BAI1-associated protein 3 (BAP3)	BAIAP3 KIAA0734	Homo sapiens (Human)	1187
O94813	O94813	O94813	SLIT2_HUMAN	reviewed	Slit homolog 2 protein (Slit-2) [Cleaved into: Slit homolog 2 protein N-product; Slit homolog 2 protein C-product]	SLIT2 SLIL3	Homo sapiens (Human)	1529
O94817	O94817	O94817	ATG12_HUMAN	reviewed	Ubiquitin-like protein ATG12 (Autophagy-related protein 12) (APG12-like)	ATG12 APG12 APG12L	Homo sapiens (Human)	140
O94818	O94818	O94818	NOL4_HUMAN	reviewed	Nucleolar protein 4 (Nucleolar-localized protein)	NOL4 NOLP HRIHFB2255	Homo sapiens (Human)	638
O94826	O94826	O94826	TOM70_HUMAN	reviewed	Mitochondrial import receptor subunit TOM70 (Mitochondrial precursor proteins import receptor) (Translocase of outer membrane 70 kDa subunit) (Translocase of outer mitochondrial membrane protein 70)	TOMM70 KIAA0719 TOM70 TOMM70A	Homo sapiens (Human)	608
O94829	O94829	O94829	IPO13_HUMAN	reviewed	Importin-13 (Imp13) (Karyopherin-13) (Kap13) (Ran-binding protein 13) (RanBP13)	IPO13 KIAA0724 RANBP13	Homo sapiens (Human)	963
O94844	O94844	O94844	RHBT1_HUMAN	reviewed	Rho-related BTB domain-containing protein 1	RHOBTB1 KIAA0740	Homo sapiens (Human)	696
O94880	O94880	O94880	PHF14_HUMAN	reviewed	PHD finger protein 14	PHF14 KIAA0783	Homo sapiens (Human)	888
O94887	O94887	O94887	FARP2_HUMAN	reviewed	FERM, RhoGEF and pleckstrin domain-containing protein 2 (FERM domain including RhoGEF) (FIR) (Pleckstrin homology domain-containing family C member 3) (PH domain-containing family C member 3)	FARP2 KIAA0793 PLEKHC3	Homo sapiens (Human)	1054
O94889	O94889	O94889	KLH18_HUMAN	reviewed	Kelch-like protein 18	KLHL18 KIAA0795 OK/SW-cl.74	Homo sapiens (Human)	574
O94900	O94900	O94900	TOX_HUMAN	reviewed	Thymocyte selection-associated high mobility group box protein TOX (Thymus high mobility group box protein TOX)	TOX KIAA0808	Homo sapiens (Human)	526
O94903	O94903	O94903	PROSC_HUMAN	reviewed	Proline synthase co-transcribed bacterial homolog protein	PROSC	Homo sapiens (Human)	275
O94906	O94906	O94906	PRP6_HUMAN	reviewed	Pre-mRNA-processing factor 6 (Androgen receptor N-terminal domain-transactivating protein 1) (ANT-1) (PRP6 homolog) (U5 snRNP-associated 102 kDa protein) (U5-102 kDa protein)	PRPF6 C20orf14	Homo sapiens (Human)	941
O94921	O94921	O94921	CDK14_HUMAN	reviewed	Cyclin-dependent kinase 14 (EC 2.7.11.22) (Cell division protein kinase 14) (Serine/threonine-protein kinase PFTAIRE-1) (hPFTAIRE1)	CDK14 KIAA0834 PFTK1	Homo sapiens (Human)	469
O94925	O94925	O94925	GLSK_HUMAN	reviewed	Glutaminase kidney isoform, mitochondrial (GLS) (EC 3.5.1.2) (K-glutaminase) (L-glutamine amidohydrolase)	GLS GLS1 KIAA0838	Homo sapiens (Human)	669
O94927	O94927	O94927	HAUS5_HUMAN	reviewed	HAUS augmin-like complex subunit 5	HAUS5 KIAA0841	Homo sapiens (Human)	633
O94929	O94929	O94929	ABLM3_HUMAN	reviewed	Actin-binding LIM protein 3 (abLIM-3) (Actin-binding LIM protein family member 3)	ABLIM3 KIAA0843 HMFN1661	Homo sapiens (Human)	683
O94933	O94933	O94933	SLIK3_HUMAN	reviewed	SLIT and NTRK-like protein 3	SLITRK3 KIAA0848	Homo sapiens (Human)	977
O94941	O94941	O94941	RNF37_HUMAN	reviewed	RING finger protein 37 (EC 6.3.2.-) (U-box domain-containing protein 5) (UbcM4-interacting protein 5) (hUIP5) (Ubiquitin-conjugating enzyme 7-interacting protein 5)	UBOX5 KIAA0860 RNF37 UBCE7IP5 UIP5	Homo sapiens (Human)	541
O94953	O94953	O94953	KDM4B_HUMAN	reviewed	Lysine-specific demethylase 4B (EC 1.14.11.-) (JmjC domain-containing histone demethylation protein 3B) (Jumonji domain-containing protein 2B)	KDM4B JHDM3B JMJD2B KIAA0876	Homo sapiens (Human)	1096
O94966	O94966	O94966	UBP19_HUMAN	reviewed	Ubiquitin carboxyl-terminal hydrolase 19 (EC 3.4.19.12) (Deubiquitinating enzyme 19) (Ubiquitin thioesterase 19) (Ubiquitin-specific-processing protease 19) (Zinc finger MYND domain-containing protein 9)	USP19 KIAA0891 ZMYND9	Homo sapiens (Human)	1318
O94967	O94967	O94967	WDR47_HUMAN	reviewed	WD repeat-containing protein 47 (Neuronal enriched MAP-interacting protein) (Nemitin)	WDR47 KIAA0893	Homo sapiens (Human)	919
O94972	O94972	O94972	TRI37_HUMAN	reviewed	E3 ubiquitin-protein ligase TRIM37 (EC 6.3.2.-) (Mulibrey nanism protein) (Tripartite motif-containing protein 37)	TRIM37 KIAA0898 MUL POB1	Homo sapiens (Human)	964
O94979	O94979	O94979	SC31A_HUMAN	reviewed	Protein transport protein Sec31A (ABP125) (ABP130) (SEC31-like protein 1) (SEC31-related protein A) (Web1-like protein)	SEC31A KIAA0905 SEC31L1 HSPC275 HSPC334	Homo sapiens (Human)	1220
O94985	O94985	O94985	CSTN1_HUMAN	reviewed	Calsyntenin-1 (Alcadein-alpha) (Alc-alpha) (Alzheimer-related cadherin-like protein) (Non-classical cadherin XB31alpha) [Cleaved into: Soluble Alc-alpha (SAlc-alpha); CTF1-alpha (C-terminal fragment 1-alpha)]	CLSTN1 CS1 KIAA0911	Homo sapiens (Human)	981
O95071	O95071	O95071	UBR5_HUMAN	reviewed	E3 ubiquitin-protein ligase UBR5 (EC 2.3.2.26) (E3 ubiquitin-protein ligase, HECT domain-containing 1) (HECT-type E3 ubiquitin transferase UBR5) (Hyperplastic discs protein homolog) (hHYD) (Progestin-induced protein)	UBR5 EDD EDD1 HYD KIAA0896	Homo sapiens (Human)	2799
O95081	O95081	O95081	AGFG2_HUMAN	reviewed	Arf-GAP domain and FG repeat-containing protein 2 (HIV-1 Rev-binding protein-like protein) (Rev/Rex activation domain-binding protein related) (RAB-R)	AGFG2 HRBL RABR	Homo sapiens (Human)	481
O95096	O95096	O95096	NKX22_HUMAN	reviewed	Homeobox protein Nkx-2.2 (Homeobox protein NK-2 homolog B)	NKX2-2 NKX2.2 NKX2B	Homo sapiens (Human)	273
O95140	O95140	O95140	MFN2_HUMAN	reviewed	Mitofusin-2 (EC 3.6.5.-) (Transmembrane GTPase MFN2)	MFN2 CPRP1 KIAA0214	Homo sapiens (Human)	757
O95150	O95150	O95150	TNF15_HUMAN	reviewed	Tumor necrosis factor ligand superfamily member 15 (TNF ligand-related molecule 1) (Vascular endothelial cell growth inhibitor) [Cleaved into: Tumor necrosis factor ligand superfamily member 15, membrane form; Tumor necrosis factor ligand superfamily member 15, secreted form]	TNFSF15 TL1 VEGI	Homo sapiens (Human)	251
O95198	O95198	O95198	KLHL2_HUMAN	reviewed	Kelch-like protein 2 (Actin-binding protein Mayven)	KLHL2	Homo sapiens (Human)	593
O95237	O95237	O95237	LRAT_HUMAN	reviewed	Lecithin retinol acyltransferase (EC 2.3.1.135) (Phosphatidylcholine--retinol O-acyltransferase)	LRAT	Homo sapiens (Human)	230
O95260	O95260	O95260	ATE1_HUMAN	reviewed	Arginyl-tRNA--protein transferase 1 (Arginyltransferase 1) (R-transferase 1) (EC 2.3.2.8) (Arginine-tRNA--protein transferase 1)	ATE1	Homo sapiens (Human)	518
O95294	O95294	O95294	RASL1_HUMAN	reviewed	RasGAP-activating-like protein 1 (RAS protein activator like 1) (Ras GTPase-activating-like protein)	RASAL1 RASAL	Homo sapiens (Human)	804
O95295	O95295	O95295	SNAPN_HUMAN	reviewed	SNARE-associated protein Snapin (Biogenesis of lysosome-related organelles complex 1 subunit 7) (BLOC-1 subunit 7) (Synaptosomal-associated protein 25-binding protein) (SNAP-associated protein)	SNAPIN BLOC1S7 SNAP25BP SNAPAP	Homo sapiens (Human)	136
O95299	O95299	O95299	NDUAA_HUMAN	reviewed	NADH dehydrogenase [ubiquinone] 1 alpha subcomplex subunit 10, mitochondrial (Complex I-42kD) (CI-42kD) (NADH-ubiquinone oxidoreductase 42 kDa subunit)	NDUFA10	Homo sapiens (Human)	355
O95302	O95302	O95302	FKBP9_HUMAN	reviewed	Peptidyl-prolyl cis-trans isomerase FKBP9 (PPIase FKBP9) (EC 5.2.1.8) (63 kDa FK506-binding protein) (63 kDa FKBP) (FKBP-63) (FK506-binding protein 9) (FKBP-9) (Rotamase)	FKBP9 FKBP60 FKBP63	Homo sapiens (Human)	570
O95336	O95336	O95336	6PGL_HUMAN	reviewed	6-phosphogluconolactonase (6PGL) (EC 3.1.1.31)	PGLS	Homo sapiens (Human)	258
O95340	O95340	O95340	PAPS2_HUMAN	reviewed	Bifunctional 3'-phosphoadenosine 5'-phosphosulfate synthase 2 (PAPS synthase 2) (PAPSS 2) (Sulfurylase kinase 2) (SK 2) (SK2) [Includes: Sulfate adenylyltransferase (EC 2.7.7.4) (ATP-sulfurylase) (Sulfate adenylate transferase) (SAT); Adenylyl-sulfate kinase (EC 2.7.1.25) (3'-phosphoadenosine-5'-phosphosulfate synthase) (APS kinase) (Adenosine-5'-phosphosulfate 3'-phosphotransferase) (Adenylylsul…	PAPSS2 ATPSK2	Homo sapiens (Human)	614
O95363	O95363	O95363	SYFM_HUMAN	reviewed	Phenylalanine--tRNA ligase, mitochondrial (EC 6.1.1.20) (Phenylalanyl-tRNA synthetase) (PheRS)	FARS2 FARS1 HSPC320	Homo sapiens (Human)	451
O95372	O95372	O95372	LYPA2_HUMAN	reviewed	Acyl-protein thioesterase 2 (APT-2) (EC 3.1.2.-) (Lysophospholipase II) (LPL-II) (LysoPLA II)	LYPLA2 APT2	Homo sapiens (Human)	231
O95373	O95373	O95373	IPO7_HUMAN	reviewed	Importin-7 (Imp7) (Ran-binding protein 7) (RanBP7)	IPO7 RANBP7	Homo sapiens (Human)	1038
O95376	O95376	O95376	ARI2_HUMAN	reviewed	E3 ubiquitin-protein ligase ARIH2 (ARI-2) (Protein ariadne-2 homolog) (EC 2.3.2.-) (RING-type E3 ubiquitin transferase ARIH2) (Triad1 protein)	ARIH2 ARI2 TRIAD1 HT005	Homo sapiens (Human)	493
O95388	O95388	O95388	WISP1_HUMAN	reviewed	WNT1-inducible-signaling pathway protein 1 (WISP-1) (CCN family member 4) (Wnt-1-induced secreted protein)	WISP1 CCN4	Homo sapiens (Human)	367
O95409	O95409	O95409	ZIC2_HUMAN	reviewed	Zinc finger protein ZIC 2 (Zinc finger protein of the cerebellum 2)	ZIC2	Homo sapiens (Human)	532
O95461	O95461	O95461	LARG1_HUMAN	reviewed	LARGE xylosyl- and glucuronyltransferase 1 (EC 2.4.-.-) (Acetylglucosaminyltransferase-like 1A) (Glycosyltransferase-like protein) [Includes: Xylosyltransferase LARGE (EC 2.4.2.-); Beta-1,3-glucuronyltransferase LARGE (EC 2.4.1.-)]	LARGE1 KIAA0609 LARGE	Homo sapiens (Human)	756
O95471	O95471	O95471	CLD7_HUMAN	reviewed	Claudin-7 (CLDN-7)	CLDN7 CEPTRL2 CPETRL2	Homo sapiens (Human)	211
O95476	O95476	O95476	CNEP1_HUMAN	reviewed	CTD nuclear envelope phosphatase 1 (EC 3.1.3.16) (Serine/threonine-protein phosphatase dullard)	CTDNEP1 DULLARD	Homo sapiens (Human)	244
O95478	O95478	O95478	NSA2_HUMAN	reviewed	Ribosome biogenesis protein NSA2 homolog (Hairy cell leukemia protein 1) (TGF-beta-inducible nuclear protein 1)	NSA2 TINP1 HUSSY-29	Homo sapiens (Human)	260
O95563	O95563	O95563	MPC2_HUMAN	reviewed	Mitochondrial pyruvate carrier 2 (Brain protein 44)	MPC2 BRP44	Homo sapiens (Human)	127
O95573	O95573	O95573	ACSL3_HUMAN	reviewed	Long-chain-fatty-acid--CoA ligase 3 (EC 6.2.1.3) (Long-chain acyl-CoA synthetase 3) (LACS 3)	ACSL3 ACS3 FACL3 LACS3	Homo sapiens (Human)	720
O95600	O95600	O95600	KLF8_HUMAN	reviewed	Krueppel-like factor 8 (Basic krueppel-like factor 3) (Zinc finger protein 741)	KLF8 BKLF3 ZNF741	Homo sapiens (Human)	359
O95619	O95619	O95619	YETS4_HUMAN	reviewed	YEATS domain-containing protein 4 (Glioma-amplified sequence 41) (Gas41) (NuMA-binding protein 1) (NuBI-1) (NuBI1)	YEATS4 GAS41	Homo sapiens (Human)	227
O95620	O95620	O95620	DUS4L_HUMAN	reviewed	tRNA-dihydrouridine(20a/20b) synthase [NAD(P)+]-like (EC 1.3.1.-) (pp35) (tRNA-dihydrouridine synthase 4-like)	DUS4L	Homo sapiens (Human)	317
O95628	O95628	O95628	CNOT4_HUMAN	reviewed	CCR4-NOT transcription complex subunit 4 (EC 6.3.2.-) (CCR4-associated factor 4) (E3 ubiquitin-protein ligase CNOT4) (Potential transcriptional repressor NOT4Hp)	CNOT4 NOT4	Homo sapiens (Human)	575
O95630	O95630	O95630	STABP_HUMAN	reviewed	STAM-binding protein (EC 3.4.19.-) (Associated molecule with the SH3 domain of STAM) (Endosome-associated ubiquitin isopeptidase)	STAMBP AMSH	Homo sapiens (Human)	424
O95639	O95639	O95639	CPSF4_HUMAN	reviewed	Cleavage and polyadenylation specificity factor subunit 4 (Cleavage and polyadenylation specificity factor 30 kDa subunit) (CPSF 30 kDa subunit) (NS1 effector domain-binding protein 1) (Neb-1) (No arches homolog)	CPSF4 CPSF30 NAR NEB1	Homo sapiens (Human)	269
O95671	O95671	O95671	ASML_HUMAN	reviewed	N-acetylserotonin O-methyltransferase-like protein (ASMTL) (EC 2.1.1.-)	ASMTL	Homo sapiens (Human)	621
O95704	O95704	O95704	APBB3_HUMAN	reviewed	Amyloid beta A4 precursor protein-binding family B member 3 (Protein Fe65-like 2) (Fe65L2)	APBB3 FE65L2	Homo sapiens (Human)	486
O95714	O95714	O95714	HERC2_HUMAN	reviewed	E3 ubiquitin-protein ligase HERC2 (EC 2.3.2.26) (HECT domain and RCC1-like domain-containing protein 2) (HECT-type E3 ubiquitin transferase HERC2)	HERC2	Homo sapiens (Human)	4834
O95715	O95715	O95715	CXL14_HUMAN	reviewed	C-X-C motif chemokine 14 (Chemokine BRAK) (MIP-2G) (Small-inducible cytokine B14)	CXCL14 MIP2G NJAC SCYB14 PSEC0212 UNQ240/PRO273	Homo sapiens (Human)	111
O95716	O95716	O95716	RAB3D_HUMAN	reviewed	Ras-related protein Rab-3D	RAB3D GOV RAB16	Homo sapiens (Human)	219
O95750	O95750	O95750	FGF19_HUMAN	reviewed	Fibroblast growth factor 19 (FGF-19)	FGF19 UNQ334/PRO533	Homo sapiens (Human)	216
O95755	O95755	O95755	RAB36_HUMAN	reviewed	Ras-related protein Rab-36	RAB36	Homo sapiens (Human)	333
O95757	O95757	O95757	HS74L_HUMAN	reviewed	Heat shock 70 kDa protein 4L (Heat shock 70-related protein APG-1) (Osmotic stress protein 94)	HSPA4L APG1 OSP94	Homo sapiens (Human)	839
O95758	O95758	O95758	PTBP3_HUMAN	reviewed	Polypyrimidine tract-binding protein 3 (Regulator of differentiation 1) (Rod1)	PTBP3 ROD1	Homo sapiens (Human)	552
O95772	O95772	O95772	MENTO_HUMAN	reviewed	MLN64 N-terminal domain homolog (STARD3 N-terminal-like protein)	STARD3NL MENTHO UNQ855/PRO1864	Homo sapiens (Human)	234
O95793	O95793	O95793	STAU1_HUMAN	reviewed	Double-stranded RNA-binding protein Staufen homolog 1	STAU1 STAU	Homo sapiens (Human)	577
O95810	O95810	O95810	SDPR_HUMAN	reviewed	Serum deprivation-response protein (Cavin-2) (PS-p68) (Phosphatidylserine-binding protein)	SDPR	Homo sapiens (Human)	425
O95819	O95819	O95819	M4K4_HUMAN	reviewed	Mitogen-activated protein kinase kinase kinase kinase 4 (EC 2.7.11.1) (HPK/GCK-like kinase HGK) (MAPK/ERK kinase kinase kinase 4) (MEK kinase kinase 4) (MEKKK 4) (Nck-interacting kinase)	MAP4K4 HGK KIAA0687 NIK	Homo sapiens (Human)	1239
O95822	O95822	O95822	DCMC_HUMAN	reviewed	Malonyl-CoA decarboxylase, mitochondrial (MCD) (EC 4.1.1.9)	MLYCD	Homo sapiens (Human)	493
O95831	O95831	O95831	AIFM1_HUMAN	reviewed	Apoptosis-inducing factor 1, mitochondrial (EC 1.1.1.-) (Programmed cell death protein 8)	AIFM1 AIF PDCD8	Homo sapiens (Human)	613
O95835	O95835	O95835	LATS1_HUMAN	reviewed	Serine/threonine-protein kinase LATS1 (EC 2.7.11.1) (Large tumor suppressor homolog 1) (WARTS protein kinase) (h-warts)	LATS1 WARTS	Homo sapiens (Human)	1130
O95847	O95847	O95847	UCP4_HUMAN	reviewed	Mitochondrial uncoupling protein 4 (UCP 4) (Solute carrier family 25 member 27)	SLC25A27 UCP4 UNQ772/PRO1566	Homo sapiens (Human)	323
O95857	O95857	O95857	TSN13_HUMAN	reviewed	Tetraspanin-13 (Tspan-13) (Tetraspan NET-6) (Transmembrane 4 superfamily member 13)	TSPAN13 NET6 TM4SF13 UNQ260/PRO296	Homo sapiens (Human)	204
O95858	O95858	O95858	TSN15_HUMAN	reviewed	Tetraspanin-15 (Tspan-15) (Tetraspan NET-7) (Transmembrane 4 superfamily member 15)	TSPAN15 NET7 TM4SF15 UNQ677/PRO1311	Homo sapiens (Human)	294
O95861	O95861	O95861	BPNT1_HUMAN	reviewed	3'(2'),5'-bisphosphate nucleotidase 1 (EC 3.1.3.7) (Bisphosphate 3'-nucleotidase 1) (PAP-inositol 1,4-phosphatase) (PIP)	BPNT1	Homo sapiens (Human)	308
O95876	O95876	O95876	FRITZ_HUMAN	reviewed	WD repeat-containing and planar cell polarity effector protein fritz homolog (hFRTZ) (Bardet-Biedl syndrome 15 protein) (WD repeat-containing and planar cell polarity effector protein)	WDPCP BBS15 C2orf86 FRITZ	Homo sapiens (Human)	746
O95881	O95881	O95881	TXD12_HUMAN	reviewed	Thioredoxin domain-containing protein 12 (EC 1.8.4.2) (Endoplasmic reticulum resident protein 18) (ER protein 18) (ERp18) (Endoplasmic reticulum resident protein 19) (ER protein 19) (ERp19) (Thioredoxin-like protein p19) (hTLP19)	TXNDC12 TLP19 UNQ713/PRO1376	Homo sapiens (Human)	172
O95897	O95897	O95897	NOE2_HUMAN	reviewed	Noelin-2 (Olfactomedin-2)	OLFM2 NOE2	Homo sapiens (Human)	454
O95905	O95905	O95905	ECD_HUMAN	reviewed	Protein ecdysoneless homolog (Human suppressor of GCR two) (hSGT1)	ECD	Homo sapiens (Human)	644
O95935	O95935	O95935	TBX18_HUMAN	reviewed	T-box transcription factor TBX18 (T-box protein 18)	TBX18	Homo sapiens (Human)	607
O95983	O95983	O95983	MBD3_HUMAN	reviewed	Methyl-CpG-binding domain protein 3 (Methyl-CpG-binding protein MBD3)	MBD3	Homo sapiens (Human)	291
O95985	O95985	O95985	TOP3B_HUMAN	reviewed	DNA topoisomerase 3-beta-1 (EC 5.99.1.2) (DNA topoisomerase III beta-1)	TOP3B TOP3B1	Homo sapiens (Human)	862
O95989	O95989	O95989	NUDT3_HUMAN	reviewed	Diphosphoinositol polyphosphate phosphohydrolase 1 (DIPP-1) (EC 3.6.1.52) (Diadenosine 5',5'''-P1,P6-hexaphosphate hydrolase 1) (EC 3.6.1.-) (Nucleoside diphosphate-linked moiety X motif 3) (Nudix motif 3)	NUDT3 DIPP DIPP1	Homo sapiens (Human)	172
O96006	O96006	O96006	ZBED1_HUMAN	reviewed	Zinc finger BED domain-containing protein 1 (Putative Ac-like transposable element) (dREF homolog)	ZBED1 ALTE DREF KIAA0785 TRAMP	Homo sapiens (Human)	694
O96013	O96013	O96013	PAK4_HUMAN	reviewed	Serine/threonine-protein kinase PAK 4 (EC 2.7.11.1) (p21-activated kinase 4) (PAK-4)	PAK4 KIAA1142	Homo sapiens (Human)	591
O96019	O96019	O96019	ACL6A_HUMAN	reviewed	Actin-like protein 6A (53 kDa BRG1-associated factor A) (Actin-related protein Baf53a) (ArpNbeta) (BRG1-associated factor 53A) (BAF53A) (INO80 complex subunit K)	ACTL6A BAF53 BAF53A INO80K	Homo sapiens (Human)	429
O96033	O96033	O96033	MOC2A_HUMAN	reviewed	Molybdopterin synthase sulfur carrier subunit (MOCO1-A) (Molybdenum cofactor synthesis protein 2 small subunit) (Molybdenum cofactor synthesis protein 2A) (MOCS2A) (Molybdopterin-synthase small subunit) (Sulfur carrier protein MOCS2A)	MOCS2 MOCO1	Homo sapiens (Human)	88
O97524	O97524	O97524	BGLR_FELCA	reviewed	Beta-glucuronidase (EC 3.2.1.31)	GUSB	Felis catus (Cat) (Felis silvestris catus)	651
O97554	O97554	O97554	PGH1_RABIT	reviewed	Prostaglandin G/H synthase 1 (EC 1.14.99.1) (Cyclooxygenase-1) (COX-1) (Prostaglandin H2 synthase 1) (PGH synthase 1) (PGHS-1) (PHS 1) (Prostaglandin-endoperoxide synthase 1)	PTGS1 COX1	Oryctolagus cuniculus (Rabbit)	606
O97593	O97593	O97593	SMC1A_BOVIN	reviewed	Structural maintenance of chromosomes protein 1A (SMC protein 1A) (SMC-1A)	SMC1A SMC1 SMC1L1	Bos taurus (Bovine)	1233
O97596	O97596	O97596	S20A1_FELCA	reviewed	Sodium-dependent phosphate transporter 1 (Feline leukemia virus subtype-B receptor) (Phosphate transporter 1) (PiT-1) (Solute carrier family 20 member 1)	Slc20a1 Pit1	Felis catus (Cat) (Felis silvestris catus)	681
O97628	O97628	O97628	AIP_CHLAE	reviewed	AH receptor-interacting protein (AIP) (Aryl-hydrocarbon receptor-interacting protein) (HBV X-associated protein 2) (XAP-2) (p38)	AIP XAP2	Chlorocebus aethiops (Green monkey) (Cercopithecus aethiops)	330
O97681	O97681	O97681	VPP2_BOVIN	reviewed	V-type proton ATPase 116 kDa subunit a isoform 2 (V-ATPase 116 kDa isoform a2) (Vacuolar proton translocating ATPase 116 kDa subunit a isoform 2)	ATP6V0A2 ATP6N1B	Bos taurus (Bovine)	854
O97703	O97703	O97703	CD81_CHLAE	reviewed	CD81 antigen (CD antigen CD81)	CD81	Chlorocebus aethiops (Green monkey) (Cercopithecus aethiops)	236
O97758	O97758	O97758	ZO1_CANLF	reviewed	Tight junction protein ZO-1 (Tight junction protein 1) (Zona occludens protein 1) (Zonula occludens protein 1)	TJP1 ZO1	Canis lupus familiaris (Dog) (Canis familiaris)	1769
O97827	O97827	O97827	AGRL3_BOVIN	reviewed	Adhesion G protein-coupled receptor L3 (Latrophilin-3)	ADGRL3 LPH3 LPHN3	Bos taurus (Bovine)	1580
O97936	O97936	O97936	MSPA_SAGOE	reviewed	Beta-microseminoprotein A1 (msp-A1)	MSPA	Saguinus oedipus (Cotton-top tamarin)	113
O97961	O97961	O97961	KTN1_VULVU	reviewed	Kinectin	KTN1	Vulpes vulpes (Red fox)	1330
P00125	P00125	P00125	CY1_BOVIN	reviewed	Cytochrome c1, heme protein, mitochondrial (Complex III subunit 4) (Complex III subunit IV) (Cytochrome b-c1 complex subunit 4) (Ubiquinol-cytochrome-c reductase complex cytochrome c1 subunit) (Cytochrome c-1)	CYC1	Bos taurus (Bovine)	325
P00126	P00126	P00126	QCR6_BOVIN	reviewed	Cytochrome b-c1 complex subunit 6, mitochondrial (Complex III subunit 6) (Complex III subunit VIII) (Cytochrome c1 non-heme 11 kDa protein) (Mitochondrial hinge protein) (Ubiquinol-cytochrome c reductase complex 11 kDa protein)	UQCRH	Bos taurus (Bovine)	91
P00169	P00169	P00169	CYB5_RABIT	reviewed	Cytochrome b5	CYB5A CYB5	Oryctolagus cuniculus (Rabbit)	134
P00341	P00341	P00341	LDHA_SQUAC	reviewed	L-lactate dehydrogenase A chain (LDH-A) (EC 1.1.1.27) (LDH-M)	ldha	Squalus acanthias (Spiny dogfish)	333
P00367	P00367	P00367	DHE3_HUMAN	reviewed	Glutamate dehydrogenase 1, mitochondrial (GDH 1) (EC 1.4.1.3)	GLUD1 GLUD	Homo sapiens (Human)	558
P00378	P00378	P00378	DYR_CHICK	reviewed	Dihydrofolate reductase (EC 1.5.1.3)	DHFR	Gallus gallus (Chicken)	189
P00428	P00428	P00428	COX5B_BOVIN	reviewed	Cytochrome c oxidase subunit 5B, mitochondrial (Cytochrome c oxidase polypeptide VIa) (Cytochrome c oxidase polypeptide Vb)	COX5B	Bos taurus (Bovine)	129
P00429	P00429	P00429	CX6B1_BOVIN	reviewed	Cytochrome c oxidase subunit 6B1 (Cytochrome c oxidase polypeptide VII) (Cytochrome c oxidase subunit AED) (Cytochrome c oxidase subunit VIb isoform 1) (COX VIb-1)	COX6B1 COX6B	Bos taurus (Bovine)	86
P00443	P00443	P00443	SODC_HORSE	reviewed	Superoxide dismutase [Cu-Zn] (EC 1.15.1.1)	SOD1	Equus caballus (Horse)	154
P00480	P00480	P00480	OTC_HUMAN	reviewed	Ornithine carbamoyltransferase, mitochondrial (EC 2.1.3.3) (Ornithine transcarbamylase) (OTCase)	OTC	Homo sapiens (Human)	354
P00491	P00491	P00491	PNPH_HUMAN	reviewed	Purine nucleoside phosphorylase (PNP) (EC 2.4.2.1) (Inosine phosphorylase) (Inosine-guanosine phosphorylase)	PNP NP	Homo sapiens (Human)	289
P00504	P00504	P00504	AATC_CHICK	reviewed	Aspartate aminotransferase, cytoplasmic (cAspAT) (EC 2.6.1.1) (EC 2.6.1.3) (Cysteine aminotransferase, cytoplasmic) (Cysteine transaminase, cytoplasmic) (cCAT) (Glutamate oxaloacetate transaminase 1) (Transaminase A)	GOT1	Gallus gallus (Chicken)	412
P00514	P00514	P00514	KAP0_BOVIN	reviewed	cAMP-dependent protein kinase type I-alpha regulatory subunit [Cleaved into: cAMP-dependent protein kinase type I-alpha regulatory subunit, N-terminally processed]	PRKAR1A	Bos taurus (Bovine)	380
P00515	P00515	P00515	KAP2_BOVIN	reviewed	cAMP-dependent protein kinase type II-alpha regulatory subunit	PRKAR2A	Bos taurus (Bovine)	401
P00516	P00516	P00516	KGP1_BOVIN	reviewed	cGMP-dependent protein kinase 1 (cGK 1) (cGK1) (EC 2.7.11.12) (cGMP-dependent protein kinase I) (cGKI)	PRKG1 PRKG1B PRKGR1A PRKGR1B	Bos taurus (Bovine)	671
P00523	P00523	P00523	SRC_CHICK	reviewed	Proto-oncogene tyrosine-protein kinase Src (EC 2.7.10.2) (Proto-oncogene c-Src) (pp60c-src) (p60-Src)	SRC	Gallus gallus (Chicken)	533
P00569	P00569	P00569	KAD1_RABIT	reviewed	Adenylate kinase isoenzyme 1 (AK 1) (EC 2.7.4.3) (EC 2.7.4.6) (ATP-AMP transphosphorylase 1) (ATP:AMP phosphotransferase) (Adenylate monophosphate kinase) (Myokinase)	AK1	Oryctolagus cuniculus (Rabbit)	194
P00592	P00592	P00592	PA21B_PIG	reviewed	Phospholipase A2, major isoenzyme (EC 3.1.1.4) (Group IB phospholipase A2) (Phosphatidylcholine 2-acylhydrolase 1B)	PLA2G1B	Sus scrofa (Pig)	146
P00637	P00637	P00637	F16P1_RABIT	reviewed	Fructose-1,6-bisphosphatase 1 (FBPase 1) (EC 3.1.3.11) (D-fructose-1,6-bisphosphate 1-phosphohydrolase 1) (Liver FBPase)	FBP1 FBP	Oryctolagus cuniculus (Rabbit)	338
P00719	P00719	P00719	LYG_STRCA	reviewed	Lysozyme g (EC 3.2.1.17) (1,4-beta-N-acetylmuramidase) (Goose-type lysozyme)		Struthio camelus (Common ostrich)	204
P00734	P00734	P00734	THRB_HUMAN	reviewed	Prothrombin (EC 3.4.21.5) (Coagulation factor II) [Cleaved into: Activation peptide fragment 1; Activation peptide fragment 2; Thrombin light chain; Thrombin heavy chain]	F2	Homo sapiens (Human)	622
P00774	P00774	P00774	CEL2A_RAT	reviewed	Chymotrypsin-like elastase family member 2A (EC 3.4.21.71) (Elastase-2) (Elastase-2A)	Cela2a Ela2 Ela2a	Rattus norvegicus (Rat)	271
P00789	P00789	P00789	CANX_CHICK	reviewed	Calpain-1 catalytic subunit (EC 3.4.22.52) (Calcium-activated neutral proteinase) (CANP) (Calpain-1 large subunit) (Mu/M-type)		Gallus gallus (Chicken)	705
P00821	P00821	P00821	ACYP2_MELGA	reviewed	Acylphosphatase-2 (EC 3.6.1.7) (Acylphosphatase isozyme TU1) (Acylphosphatase, muscle type isozyme) (Acylphosphate phosphohydrolase 2)	ACYP2	Meleagris gallopavo (Common turkey)	103
P00918	P00918	P00918	CAH2_HUMAN	reviewed	Carbonic anhydrase 2 (EC 4.2.1.1) (Carbonate dehydratase II) (Carbonic anhydrase C) (CAC) (Carbonic anhydrase II) (CA-II)	CA2	Homo sapiens (Human)	260
P00973	P00973	P00973	OAS1_HUMAN	reviewed	2'-5'-oligoadenylate synthase 1 ((2-5')oligo(A) synthase 1) (2-5A synthase 1) (EC 2.7.7.84) (E18/E16) (p46/p42 OAS)	OAS1 OIAS	Homo sapiens (Human)	400
P00998	P00998	P00998	ISK1_PIG	reviewed	Serine protease inhibitor Kazal-type 1 (Pancreatic secretory trypsin inhibitor)	SPINK1 PSTI	Sus scrofa (Pig)	56
P01210	P01210	P01210	PENK_HUMAN	reviewed	Proenkephalin-A [Cleaved into: Synenkephalin; Met-enkephalin (Opioid growth factor) (OGF); PENK(114-133); PENK(143-183); Met-enkephalin-Arg-Gly-Leu; Leu-enkephalin; PENK(237-258); Met-enkephalin-Arg-Phe]	PENK	Homo sapiens (Human)	267
P01213	P01213	P01213	PDYN_HUMAN	reviewed	Proenkephalin-B (Beta-neoendorphin-dynorphin) (Preprodynorphin) [Cleaved into: Alpha-neoendorphin; Beta-neoendorphin; Big dynorphin (Big Dyn); Dynorphin A(1-17) (Dyn-A17) (Dynorphin A); Dynorphin A(1-13); Dynorphin A(1-8); Leu-enkephalin; Rimorphin (Dynorphin B) (Dyn-B) (Dynorphin B(1-13)); Leumorphin (Dynorphin B-29)]	PDYN	Homo sapiens (Human)	254
P01592	P01592	P01592	IGJ_MOUSE	reviewed	Immunoglobulin J chain	Jchain Igj	Mus musculus (Mouse)	159
P01691	P01691	P01691	KV10_RABIT	reviewed	Ig kappa chain V region 12F2 (Fragment)		Oryctolagus cuniculus (Rabbit)	117
P01702	P01716	P01715	LV301_HUMAN	reviewed	Immunoglobulin lambda variable 3-1 (Ig lambda chain V-IV region Bau) (Ig lambda chain V-IV region MOL) (Ig lambda chain V-IV region X)	IGLV3-1	Homo sapiens (Human)	115
P01716	P01718	P01718	LV327_HUMAN	reviewed	Immunoglobulin lambda variable 3-27 (Ig lambda chain V-IV region Kern)	IGLV3-27	Homo sapiens (Human)	113
P01718	P01831	P01831	THY1_MOUSE	reviewed	Thy-1 membrane glycoprotein (Thy-1 antigen) (CD antigen CD90)	Thy1 Thy-1	Mus musculus (Mouse)	162
P01720	P01843	P01843	LAC1_MOUSE	reviewed	Ig lambda-1 chain C region		Mus musculus (Mouse)	105
P01721	P01846	P01846	LAC_PIG	reviewed	Ig lambda chain C region		Sus scrofa (Pig)	105
P01831	P01920	P01920	DQB1_HUMAN	reviewed	HLA class II histocompatibility antigen, DQ beta 1 chain (MHC class II antigen DQB1)	HLA-DQB1 HLA-DQB	Homo sapiens (Human)	261
P01843	P02264	P02264	H2A_ONCMY	reviewed	Histone H2A		Oncorhynchus mykiss (Rainbow trout) (Salmo gairdneri)	128
P01846	P02316	P02316	HMGN1_BOVIN	reviewed	Non-histone chromosomal protein HMG-14 (High mobility group nucleosome-binding domain-containing protein 1)	HMGN1 HMG14	Bos taurus (Bovine)	101
P01920	P02362	P02362	RS7_XENLA	reviewed	40S ribosomal protein S7 (40S ribosomal protein S8)	rps7 rps8	Xenopus laevis (African clawed frog)	194
P02264	P02457	P02457	CO1A1_CHICK	reviewed	Collagen alpha-1(I) chain (Alpha-1 type I collagen)	COL1A1	Gallus gallus (Chicken)	1453
P02316	P02460	P02460	CO2A1_CHICK	reviewed	Collagen alpha-1(II) chain (Alpha-1 type II collagen) (Fragment)	COL2A1	Gallus gallus (Chicken)	369
P02362	P02463	P02463	CO4A1_MOUSE	reviewed	Collagen alpha-1(IV) chain [Cleaved into: Arresten]	Col4a1	Mus musculus (Mouse)	1669
P02457	P02466	P02466	CO1A2_RAT	reviewed	Collagen alpha-2(I) chain (Alpha-2 type I collagen)	Col1a2	Rattus norvegicus (Rat)	1372
P02460	P02512	P02512	CRYAB_SQUAC	reviewed	Alpha-crystallin B chain (Alpha(B)-crystallin)	CRYAB	Squalus acanthias (Spiny dogfish)	177
P02463	P02545	P02545	LMNA_HUMAN	reviewed	Prelamin-A/C [Cleaved into: Lamin-A/C (70 kDa lamin) (Renal carcinoma antigen NY-REN-32)]	LMNA LMN1	Homo sapiens (Human)	664
P02466	P02553	P02553	TBA_LYTPI	reviewed	Tubulin alpha chain (Fragment)		Lytechinus pictus (Painted sea urchin)	161
P02512	P02554	P02554	TBB_PIG	reviewed	Tubulin beta chain (Beta-tubulin)		Sus scrofa (Pig)	445
P02545	P02556	P02556	TBB_LYTPI	reviewed	Tubulin beta chain (Beta-tubulin) (Fragment)		Lytechinus pictus (Painted sea urchin)	177
P02553	P02605	P02605	MLE3_CHICK	reviewed	Myosin light chain 3, skeletal muscle isoform (Alkali myosin light chain 3) (MLC-3) (Myosin light chain 3f) (Myosin light chain alkali 2) (Myosin light chain A2) (Skeletal-muscle myosin L-4 light chain)		Gallus gallus (Chicken)	150
P02554	P02611	P02611	MLRB_CHICK	reviewed	Myosin regulatory light chain 2B, cardiac muscle isoform (G2) (MLC-2B)		Gallus gallus (Chicken)	165
P02556	P02642	P02642	TNNT2_CHICK	reviewed	Troponin T, cardiac muscle isoforms (TnTC)	TNNT2	Gallus gallus (Chicken)	302
P02605	P02645	P02645	TNNI1_RABIT	reviewed	Troponin I, slow skeletal muscle (Troponin I, slow-twitch isoform)	TNNI1	Oryctolagus cuniculus (Rabbit)	184
P02611	P02686	P02686	MBP_HUMAN	reviewed	Myelin basic protein (MBP) (Myelin A1 protein) (Myelin membrane encephalitogenic protein)	MBP	Homo sapiens (Human)	304
P02642	P02693	P02693	FABPI_RAT	reviewed	Fatty acid-binding protein, intestinal (Fatty acid-binding protein 2) (Intestinal-type fatty acid-binding protein) (I-FABP)	Fabp2 Fabpi	Rattus norvegicus (Rat)	132
P02645	P02694	P02694	RET1_BOVIN	reviewed	Retinol-binding protein 1 (Cellular retinol-binding protein) (CRBP) (Cellular retinol-binding protein I) (CRBP-I)	RBP1	Bos taurus (Bovine)	135
P02686	P02707	P02707	LECH_CHICK	reviewed	Hepatic lectin		Gallus gallus (Chicken)	207
P02693	P02710	P02710	ACHA_TETCF	reviewed	Acetylcholine receptor subunit alpha	CHRNA1	Tetronarce californica (Pacific electric ray) (Torpedo californica)	461
P02694	P02712	P02712	ACHB_TETCF	reviewed	Acetylcholine receptor subunit beta	CHRNB1	Tetronarce californica (Pacific electric ray) (Torpedo californica)	493
P02707	P02714	P02714	ACHG_TETCF	reviewed	Acetylcholine receptor subunit gamma	CHRNG	Tetronarce californica (Pacific electric ray) (Torpedo californica)	506
P02710	P02721	P02721	ATP5J_BOVIN	reviewed	ATP synthase-coupling factor 6, mitochondrial (ATPase subunit F6)	ATP5J	Bos taurus (Bovine)	108
P02712	P02722	P02722	ADT1_BOVIN	reviewed	ADP/ATP translocase 1 (ADP,ATP carrier protein 1) (ADP,ATP carrier protein, heart isoform T1) (Adenine nucleotide translocator 1) (ANT 1) (Solute carrier family 25 member 4)	SLC25A4 ANT1	Bos taurus (Bovine)	298
P02714	P02750	P02750	A2GL_HUMAN	reviewed	Leucine-rich alpha-2-glycoprotein (LRG)	LRG1 LRG	Homo sapiens (Human)	347
P02721	P02752	P02752	RBP_CHICK	reviewed	Riboflavin-binding protein (RBP) [Cleaved into: Riboflavin-binding protein, plasma form; Riboflavin-binding protein, yolk major form; Riboflavin-binding protein, yolk minor form]		Gallus gallus (Chicken)	238
P02722	P02818	P02818	OSTCN_HUMAN	reviewed	Osteocalcin (Bone Gla protein) (BGP) (Gamma-carboxyglutamic acid-containing protein)	BGLAP	Homo sapiens (Human)	100
P02750	P02924	P02924	ARAF_ECOLI	reviewed	L-arabinose-binding periplasmic protein (ABP)	araF b1901 JW1889	Escherichia coli (strain K12)	329
P02752	P03934	P03934	TC1A_CAEEL	reviewed	Transposable element Tc1 transposase	tc1a tca T07D3.8	Caenorhabditis elegans	273
P02818	P04041	P04041	GPX1_RAT	reviewed	Glutathione peroxidase 1 (GPx-1) (GSHPx-1) (EC 1.11.1.9) (Cellular glutathione peroxidase)	Gpx1	Rattus norvegicus (Rat)	201
P02924	P04047	P04047	KITH_CHICK	reviewed	Thymidine kinase, cytosolic (EC 2.7.1.21)	TK1	Gallus gallus (Chicken)	224
P03934	P04052	P04052	RPB1_DROME	reviewed	DNA-directed RNA polymerase II subunit RPB1 (RNA polymerase II subunit B1) (EC 2.7.7.6) (DNA-directed RNA polymerase III largest subunit)	RpII215 CG1554	Drosophila melanogaster (Fruit fly)	1887
P04041	P04066	P04066	FUCO_HUMAN	reviewed	Tissue alpha-L-fucosidase (EC 3.2.1.51) (Alpha-L-fucosidase I) (Alpha-L-fucoside fucohydrolase 1) (Alpha-L-fucosidase 1)	FUCA1 Nbla10230	Homo sapiens (Human)	466
P04047	P04181	P04181	OAT_HUMAN	reviewed	Ornithine aminotransferase, mitochondrial (EC 2.6.1.13) (Ornithine delta-aminotransferase) (Ornithine--oxo-acid aminotransferase) [Cleaved into: Ornithine aminotransferase, hepatic form; Ornithine aminotransferase, renal form]	OAT	Homo sapiens (Human)	439
P04052	P04191	P04191	AT2A1_RABIT	reviewed	Sarcoplasmic/endoplasmic reticulum calcium ATPase 1 (SERCA1) (SR Ca(2+)-ATPase 1) (EC 3.6.3.8) (Calcium pump 1) (Calcium-transporting ATPase sarcoplasmic reticulum type, fast twitch skeletal muscle isoform) (Endoplasmic reticulum class 1/2 Ca(2+) ATPase)	ATP2A1	Oryctolagus cuniculus (Rabbit)	1001
P04066	P04215	P04215	HV02_HETFR	reviewed	Ig heavy chain V region HC-3 (Fragment)		Heterodontus francisci (Horn shark) (Cestracion francisci)	89
P04181	P04354	P04354	CALB1_CHICK	reviewed	Calbindin (Calbindin D28) (D-28K) (Vitamin D-dependent calcium-binding protein, avian-type)	CALB1	Gallus gallus (Chicken)	262
P04191	P04394	P04394	NDUV2_BOVIN	reviewed	NADH dehydrogenase [ubiquinone] flavoprotein 2, mitochondrial (EC 1.6.5.3) (EC 1.6.99.3) (NADH dehydrogenase subunit II) (NADH-ubiquinone oxidoreductase 24 kDa subunit)	NDUFV2	Bos taurus (Bovine)	249
P04215	P04414	P04414	KCRM_TETCF	reviewed	Creatine kinase M-type (EC 2.7.3.2) (Creatine kinase M chain) (M-CK)		Tetronarce californica (Pacific electric ray) (Torpedo californica)	381
P04354	P04440	P04440	DPB1_HUMAN	reviewed	HLA class II histocompatibility antigen, DP beta 1 chain (HLA class II histocompatibility antigen, DP(W4) beta chain) (MHC class II antigen DPB1)	HLA-DPB1 HLA-DP1B	Homo sapiens (Human)	258
P04394	P04631	P04631	S100B_RAT	reviewed	Protein S100-B (S-100 protein beta chain) (S-100 protein subunit beta) (S100 calcium-binding protein B)	S100b	Rattus norvegicus (Rat)	92
P04414	P04636	P04636	MDHM_RAT	reviewed	Malate dehydrogenase, mitochondrial (EC 1.1.1.37)	Mdh2 Mor1	Rattus norvegicus (Rat)	338
P04440	P04646	P04646	RL35A_RAT	reviewed	60S ribosomal protein L35a	Rpl35a	Rattus norvegicus (Rat)	110
P04631	P04792	P04792	HSPB1_HUMAN	reviewed	Heat shock protein beta-1 (HspB1) (28 kDa heat shock protein) (Estrogen-regulated 24 kDa protein) (Heat shock 27 kDa protein) (HSP 27) (Stress-responsive protein 27) (SRP27)	HSPB1 HSP27 HSP28	Homo sapiens (Human)	205
P04636	P04813	P04813	CTR2_CANLF	reviewed	Chymotrypsinogen 2 (EC 3.4.21.1) [Cleaved into: Chymotrypsin 2 chain A; Chymotrypsin 2 chain B; Chymotrypsin 2 chain C]	CTRB1 CTRB	Canis lupus familiaris (Dog) (Canis familiaris)	263
P04646	P04818	P04818	TYSY_HUMAN	reviewed	Thymidylate synthase (TS) (TSase) (EC 2.1.1.45)	TYMS TS OK/SW-cl.29	Homo sapiens (Human)	313
P04792	P04896	P04896	GNAS2_BOVIN	reviewed	Guanine nucleotide-binding protein G(s) subunit alpha isoforms short (Adenylate cyclase-stimulating G alpha protein)	GNAS GNAS1	Bos taurus (Bovine)	394
P04813	P04920	P04920	B3A2_HUMAN	reviewed	Anion exchange protein 2 (AE 2) (Anion exchanger 2) (Non-erythroid band 3-like protein) (BND3L) (Solute carrier family 4 member 2)	SLC4A2 AE2 EPB3L1 HKB3 MPB3L	Homo sapiens (Human)	1241
P04818	P04921	P04921	GLPC_HUMAN	reviewed	Glycophorin-C (Glycoconnectin) (Glycophorin-D) (GPD) (Glycoprotein beta) (PAS-2') (Sialoglycoprotein D) (CD antigen CD236)	GYPC GLPC GPC	Homo sapiens (Human)	128
P04896	P04973	P04973	CLCA_BOVIN	reviewed	Clathrin light chain A (Lca)	CLTA	Bos taurus (Bovine)	243
P04920	P05025	P05025	AT1A_TETCF	reviewed	Sodium/potassium-transporting ATPase subunit alpha (Na(+)/K(+) ATPase alpha subunit) (EC 3.6.3.9) (Sodium pump subunit alpha)		Tetronarce californica (Pacific electric ray) (Torpedo californica)	1022
P04921	P05029	P05029	AT1B1_TETCF	reviewed	Sodium/potassium-transporting ATPase subunit beta-1 (Sodium/potassium-dependent ATPase subunit beta-1)	atp1b1	Tetronarce californica (Pacific electric ray) (Torpedo californica)	305
P04973	P05065	P05065	ALDOA_RAT	reviewed	Fructose-bisphosphate aldolase A (EC 4.1.2.13) (Muscle-type aldolase)	Aldoa	Rattus norvegicus (Rat)	364
P05025	P05081	P05081	KAD1_CHICK	reviewed	Adenylate kinase isoenzyme 1 (AK 1) (EC 2.7.4.3) (EC 2.7.4.6) (ATP-AMP transphosphorylase 1) (ATP:AMP phosphotransferase) (Adenylate monophosphate kinase) (Myokinase)	AK1	Gallus gallus (Chicken)	194
P05029	P05094	P05094	ACTN1_CHICK	reviewed	Alpha-actinin-1 (Alpha-actinin cytoskeletal isoform) (F-actin cross-linking protein) (Non-muscle alpha-actinin-1)	ACTN1	Gallus gallus (Chicken)	893
P05065	P05122	P05122	KCRB_CHICK	reviewed	Creatine kinase B-type (EC 2.7.3.2) (B-CK) (Creatine kinase B chain)	CKB	Gallus gallus (Chicken)	381
P05081	P05166	P05166	PCCB_HUMAN	reviewed	Propionyl-CoA carboxylase beta chain, mitochondrial (PCCase subunit beta) (EC 6.4.1.3) (Propanoyl-CoA:carbon dioxide ligase subunit beta)	PCCB	Homo sapiens (Human)	539
P05094	P05300	P05300	LAMP1_CHICK	reviewed	Lysosome-associated membrane glycoprotein 1 (LAMP-1) (Lysosome-associated membrane protein 1) (Lysosome membrane glycoprotein LEP100)	LAMP1	Gallus gallus (Chicken)	414
P05122	P05408	P05408	7B2_HUMAN	reviewed	Neuroendocrine protein 7B2 (Pituitary polypeptide) (Secretogranin V) (Secretogranin-5) (Secretory granule endocrine protein I) [Cleaved into: N-terminal peptide; C-terminal peptide]	SCG5 SGNE1	Homo sapiens (Human)	212
P05166	P05455	P05455	LA_HUMAN	reviewed	Lupus La protein (La autoantigen) (La ribonucleoprotein) (Sjoegren syndrome type B antigen) (SS-B)	SSB	Homo sapiens (Human)	408
P05300	P05548	P05548	CAVPT_BRALA	reviewed	CAVP-target protein (CAVPT)		Branchiostoma lanceolatum (Common lancelet) (Amphioxus lanceolatum)	243
P05408	P05619	P05619	ILEU_HORSE	reviewed	Leukocyte elastase inhibitor (LEI) (Serpin B1)	SERPINB1 ELANH2	Equus caballus (Horse)	379
P05455	P05625	P05625	RAF1_CHICK	reviewed	RAF proto-oncogene serine/threonine-protein kinase (EC 2.7.11.1) (C-MIL) (C-RAF) (MIL proto-oncogene serine/threonine-protein kinase) (RAF-1)	RAF1 MIL	Gallus gallus (Chicken)	647
P05548	P05631	P05631	ATPG_BOVIN	reviewed	ATP synthase subunit gamma, mitochondrial (F-ATPase gamma subunit)	ATP5C1 ATP5C	Bos taurus (Bovine)	298
P05619	P05712	P05712	RAB2A_RAT	reviewed	Ras-related protein Rab-2A	Rab2a Rab2	Rattus norvegicus (Rat)	212
P05625	P05977	P05977	MYL1_MOUSE	reviewed	Myosin light chain 1/3, skeletal muscle isoform (MLC1/MLC3) (MLC1F/MLC3F) (Myosin light chain alkali 1/2) (Myosin light chain A1/A2)	Myl1 Mylf	Mus musculus (Mouse)	188
P05631	P06280	P06280	AGAL_HUMAN	reviewed	Alpha-galactosidase A (EC 3.2.1.22) (Alpha-D-galactosidase A) (Alpha-D-galactoside galactohydrolase) (Melibiase) (Agalsidase)	GLA	Homo sapiens (Human)	429
P05712	P06310	P06310	KV230_HUMAN	reviewed	Immunoglobulin kappa variable 2-30 (Ig kappa chain V-II region RPMI 6410)	IGKV2-30	Homo sapiens (Human)	120
P05977	P06312	P06312	KV401_HUMAN	reviewed	Immunoglobulin kappa variable 4-1 (Ig kappa chain V-IV region B17) (Ig kappa chain V-IV region JI) (Ig kappa chain V-IV region Len) (Ig kappa chain V-IV region STH)	IGKV4-1	Homo sapiens (Human)	121
P06280	P01702,P06316	P01701	LV151_HUMAN	reviewed	Immunoglobulin lambda variable 1-51 (Ig lambda chain V-I region BL2) (Ig lambda chain V-I region EPS) (Ig lambda chain V-I region NEW) (Ig lambda chain V-I region NIG-64)	IGLV1-51	Homo sapiens (Human)	117
P06310	P01721,P06317	P01721	LV657_HUMAN	reviewed	Immunoglobulin lambda variable 6-57 (Ig lambda chain V-VI region AR) (Ig lambda chain V-VI region EB4) (Ig lambda chain V-VI region NIG-48) (Ig lambda chain V-VI region SUT) (Ig lambda chain V-VI region WLT)	IGLV6-57	Homo sapiens (Human)	117
P06312	P06730	P06730	IF4E_HUMAN	reviewed	Eukaryotic translation initiation factor 4E (eIF-4E) (eIF4E) (eIF-4F 25 kDa subunit) (mRNA cap-binding protein)	EIF4E EIF4EL1 EIF4F	Homo sapiens (Human)	217
P06316	P06731	P06731	CEAM5_HUMAN	reviewed	Carcinoembryonic antigen-related cell adhesion molecule 5 (Carcinoembryonic antigen) (CEA) (Meconium antigen 100) (CD antigen CD66e)	CEACAM5 CEA	Homo sapiens (Human)	702
P06317	P06815	P06815	CAN1_RABIT	reviewed	Calpain-1 catalytic subunit (EC 3.4.22.52) (Calcium-activated neutral proteinase 1) (CANP 1) (Calpain mu-type) (Calpain-1 large subunit) (Micromolar-calpain) (muCANP) (Fragment)	CAPN1	Oryctolagus cuniculus (Rabbit)	302
P06730	P06897	P06897	H2A1_XENLA	reviewed	Histone H2A type 1		Xenopus laevis (African clawed frog)	130
P06731	P07003	P07003	POXB_ECOLI	reviewed	Pyruvate dehydrogenase [ubiquinone] (EC 1.2.5.1) (Pyruvate oxidase) (POX) [Cleaved into: Alpha-peptide]	poxB b0871 JW0855	Escherichia coli (strain K12)	572
P06815	P07031	P07031	ACYP2_CHICK	reviewed	Acylphosphatase-2 (EC 3.6.1.7) (Acylphosphatase isozyme CH1) (Acylphosphatase, muscle type isozyme) (Acylphosphate phosphohydrolase 2)	ACYP2	Gallus gallus (Chicken)	103
P06897	P07106	P07106	ACBD5_BOVIN	reviewed	Acyl-CoA-binding domain-containing protein 5 (Endozepine-related protein) (Membrane-associated diazepam-binding inhibitor) (MA-DBI)	ACBD5 DBI	Bos taurus (Bovine)	533
P07003	P07108	P07108	ACBP_HUMAN	reviewed	Acyl-CoA-binding protein (ACBP) (Diazepam-binding inhibitor) (DBI) (Endozepine) (EP)	DBI	Homo sapiens (Human)	87
P07031	P07222	P07222	NPM_XENLA	reviewed	Nucleophosmin (NPM) (Nucleolar phosphoprotein B23) (Nucleolar protein NO38) (Numatrin)	npm1	Xenopus laevis (African clawed frog)	299
P07106	P07224	P07224	PROS_BOVIN	reviewed	Vitamin K-dependent protein S	PROS1 PROS	Bos taurus (Bovine)	675
P07108	P07225	P07225	PROS_HUMAN	reviewed	Vitamin K-dependent protein S	PROS1 PROS	Homo sapiens (Human)	676
P07222	P07311	P07311	ACYP1_HUMAN	reviewed	Acylphosphatase-1 (EC 3.6.1.7) (Acylphosphatase, erythrocyte isozyme) (Acylphosphatase, organ-common type isozyme) (Acylphosphate phosphohydrolase 1)	ACYP1 ACYPE	Homo sapiens (Human)	99
P07224	P07314	P07314	GGT1_RAT	reviewed	Gamma-glutamyltranspeptidase 1 (GGT 1) (EC 2.3.2.2) (Gamma-glutamyltransferase 1) (Glutathione hydrolase 1) (EC 3.4.19.13) (Leukotriene-C4 hydrolase) (EC 3.4.19.14) (CD antigen CD224) [Cleaved into: Gamma-glutamyltranspeptidase 1 heavy chain; Gamma-glutamyltranspeptidase 1 light chain]	Ggt1 Ggt	Rattus norvegicus (Rat)	568
P07225	P07354	P07354	HPLN1_CHICK	reviewed	Hyaluronan and proteoglycan link protein 1 (Cartilage-linking protein 1) (Cartilage-link protein) (Proteoglycan link protein)	HAPLN1 CRTL1	Gallus gallus (Chicken)	355
P07311	P07356	P07356	ANXA2_MOUSE	reviewed	Annexin A2 (Annexin II) (Annexin-2) (Calpactin I heavy chain) (Calpactin-1 heavy chain) (Chromobindin-8) (Lipocortin II) (Placental anticoagulant protein IV) (PAP-IV) (Protein I) (p36)	Anxa2 Anx2 Cal1h	Mus musculus (Mouse)	339
P07314	P07514	P07514	NB5R3_BOVIN	reviewed	NADH-cytochrome b5 reductase 3 (B5R) (Cytochrome b5 reductase) (EC 1.6.2.2) (Diaphorase-1) [Cleaved into: NADH-cytochrome b5 reductase 3 membrane-bound form; NADH-cytochrome b5 reductase 3 soluble form]	CYB5R3 DIA1	Bos taurus (Bovine)	301
P07354	P07530	P07530	CRBB1_CHICK	reviewed	Beta-crystallin B1 (Beta-35) (Beta-B1 crystallin)	CRYBB1	Gallus gallus (Chicken)	238
P07356	P07552	P07552	QCR10_BOVIN	reviewed	Cytochrome b-c1 complex subunit 10 (Complex III subunit 10) (Complex III subunit XI) (Ubiquinol-cytochrome c reductase complex 6.4 kDa protein)	UQCR11 UQCR	Bos taurus (Bovine)	56
P07514	P07566	P07566	POLS_RUBVT	reviewed	Structural polyprotein (p110) [Cleaved into: Capsid protein (Coat protein) (C); E2 envelope glycoprotein (Spike glycoprotein E2); E1 envelope glycoprotein (Spike glycoprotein E1)]		Rubella virus (strain Therien) (RUBV)	1063
P07530	P07602	P07602	SAP_HUMAN	reviewed	Prosaposin (Proactivator polypeptide) [Cleaved into: Saposin-A (Protein A); Saposin-B-Val; Saposin-B (Cerebroside sulfate activator) (CSAct) (Dispersin) (Sphingolipid activator protein 1) (SAP-1) (Sulfatide/GM1 activator); Saposin-C (A1 activator) (Co-beta-glucosidase) (Glucosylceramidase activator) (Sphingolipid activator protein 2) (SAP-2); Saposin-D (Component C) (Protein C)]	PSAP GLBA SAP1	Homo sapiens (Human)	524
P07552	P07660	P07660	CALC_CHICK	reviewed	Calcitonin	CALCA CALC	Gallus gallus (Chicken)	138
P07566	P07756	P07756	CPSM_RAT	reviewed	Carbamoyl-phosphate synthase [ammonia], mitochondrial (EC 6.3.4.16) (Carbamoyl-phosphate synthetase I) (CPSase I)	Cps1	Rattus norvegicus (Rat)	1500
P07602	P07797	P07797	FRI3_LITCT	reviewed	Ferritin, lower subunit (Ferritin L)		Lithobates catesbeiana (American bullfrog) (Rana catesbeiana)	173
P07660	P07814	P07814	SYEP_HUMAN	reviewed	Bifunctional glutamate/proline--tRNA ligase (Bifunctional aminoacyl-tRNA synthetase) (Cell proliferation-inducing gene 32 protein) (Glutamatyl-prolyl-tRNA synthetase) [Includes: Glutamate--tRNA ligase (EC 6.1.1.17) (Glutamyl-tRNA synthetase) (GluRS); Proline--tRNA ligase (EC 6.1.1.15) (Prolyl-tRNA synthetase)]	EPRS GLNS PARS QARS QPRS PIG32	Homo sapiens (Human)	1512
P07756	P07823	P07823	GRP78_MESAU	reviewed	78 kDa glucose-regulated protein (GRP-78) (Heat shock 70 kDa protein 5) (Immunoglobulin heavy chain-binding protein) (BiP)	HSPA5 GRP78	Mesocricetus auratus (Golden hamster)	654
P07797	P07882	P07882	CEL_RAT	reviewed	Bile salt-activated lipase (BAL) (EC 3.1.1.13) (EC 3.1.1.3) (Bile salt-stimulated lipase) (BSSL) (Carboxyl ester lipase) (Cholesterol esterase) (Pancreatic lysophospholipase) (Sterol esterase)	Cel	Rattus norvegicus (Rat)	612
P07814	P07942	P07942	LAMB1_HUMAN	reviewed	Laminin subunit beta-1 (Laminin B1 chain) (Laminin-1 subunit beta) (Laminin-10 subunit beta) (Laminin-12 subunit beta) (Laminin-2 subunit beta) (Laminin-6 subunit beta) (Laminin-8 subunit beta)	LAMB1	Homo sapiens (Human)	1786
P07823	P07943	P07943	ALDR_RAT	reviewed	Aldose reductase (AR) (EC 1.1.1.21) (Aldehyde reductase)	Akr1b1 Akr1b4 Aldr1	Rattus norvegicus (Rat)	316
P07882	P08043	P08043	ZFP2_MOUSE	reviewed	Zinc finger protein 2 (Zfp-2) (Protein mKR2)	Zfp2 Fnp-2 Mkr2 Zfp-2	Mus musculus (Mouse)	459
P07942	P08059	P08059	G6PI_PIG	reviewed	Glucose-6-phosphate isomerase (GPI) (EC 5.3.1.9) (Autocrine motility factor) (AMF) (Neuroleukin) (NLK) (Phosphoglucose isomerase) (PGI) (Phosphohexose isomerase) (PHI)	GPI	Sus scrofa (Pig)	558
P07943	P08163	P08163	NEUV_BUFJA	reviewed	Vasotocin-neurophysin VT (VT) [Cleaved into: Hydrin-2 (Hydrin II); Vasotocin; Neurophysin VT; Glycoprotein] (Fragment)		Bufo japonicus (Japanese toad)	159
P08043	P08207	P08207	S10AA_MOUSE	reviewed	Protein S100-A10 (Calpactin I light chain) (Calpactin-1 light chain) (Cellular ligand of annexin II) (S100 calcium-binding protein A10) (p10 protein) (p11)	S100a10 Cal1l	Mus musculus (Mouse)	97
P08059	P08220	P08220	GBRB1_BOVIN	reviewed	Gamma-aminobutyric acid receptor subunit beta-1 (GABA(A) receptor subunit beta-1)	GABRB1	Bos taurus (Bovine)	474
P08163	P08239	P08239	GNAO_BOVIN	reviewed	Guanine nucleotide-binding protein G(o) subunit alpha (GTP-binding protein G39)	GNAO1	Bos taurus (Bovine)	354
P08207	P08247	P08247	SYPH_HUMAN	reviewed	Synaptophysin (Major synaptic vesicle protein p38)	SYP	Homo sapiens (Human)	313
P08220	P08267	P08267	FRIH_CHICK	reviewed	Ferritin heavy chain (Ferritin H subunit) (EC 1.16.3.1)	FTH	Gallus gallus (Chicken)	180
P08239	P08317	P08317	IL8_CHICK	reviewed	Interleukin-8 (IL-8) (9E3) (C-X-C motif chemokine 8) (CEF-4) (Chemokine (C-X-C motif) ligand 8) (Embryo fibroblast protein 1) (EMF-1)	CXCL8 CEF4 EMF1 IL8	Gallus gallus (Chicken)	103
P08247	P08361	P08361	POL_MLVCB	reviewed	Gag-Pol polyprotein (Pr180gag-pol) [Cleaved into: Integrase p46 (IN) (EC 2.7.7.-) (EC 3.1.-.-)] (Fragment)	gag-pol	Cas-Br-E murine leukemia virus	282
P08267	P08397	P08397	HEM3_HUMAN	reviewed	Porphobilinogen deaminase (PBG-D) (EC 2.5.1.61) (Hydroxymethylbilane synthase) (HMBS) (Pre-uroporphyrinogen synthase)	HMBS PBGD UPS	Homo sapiens (Human)	361
P08317	P08537	P08537	TBA_XENLA	reviewed	Tubulin alpha chain [Cleaved into: Detyrosinated tubulin alpha chain]	tuba tuba1	Xenopus laevis (African clawed frog)	449
P08361	P08629	P08629	THIO_CHICK	reviewed	Thioredoxin (Trx)	TXN	Gallus gallus (Chicken)	105
P08397	P08635	P08635	SAST_RAT	reviewed	S-acyl fatty acid synthase thioesterase, medium chain (EC 3.1.2.14) (Oleoyl-ACP hydrolase) (Thioesterase II) (Thioesterase domain-containing protein 1)	Olah Mch Thedc1	Rattus norvegicus (Rat)	263
P08537	P08642	P08642	RASH_CHICK	reviewed	GTPase HRas (H-Ras-1) (Transforming protein p21) (c-H-ras) (p21ras) [Cleaved into: GTPase HRas, N-terminally processed]	HRAS HRAS1	Gallus gallus (Chicken)	189
P08629	P08760	P08760	KAD3_BOVIN	reviewed	GTP:AMP phosphotransferase AK3, mitochondrial (EC 2.7.4.10) (Adenylate kinase 3) (AK 3) (Adenylate kinase 3 alpha-like 1)	AK3 AK3L1	Bos taurus (Bovine)	227
P08635	P08778	P08778	K1C5_XENLA	reviewed	Keratin, type I cytoskeletal 47 kDa	xk70a	Xenopus laevis (African clawed frog)	433
P08642	P08836	P08836	FPPS_CHICK	reviewed	Farnesyl pyrophosphate synthase (FPP synthase) (FPS) (EC 2.5.1.10) ((2E,6E)-farnesyl diphosphate synthase) (Dimethylallyltranstransferase) (EC 2.5.1.1) (Farnesyl diphosphate synthase) (Geranyltranstransferase)	FDPS	Gallus gallus (Chicken)	367
P08760	P08935	P08935	CYT_BITAR	reviewed	Cystatin		Bitis arietans (African puff adder)	111
P08778	P09108	P09108	RAPSN_TETCF	reviewed	43 kDa receptor-associated protein of the synapse (RAPsyn) (43 kDa postsynaptic protein) (Acetylcholine receptor-associated 43 kDa protein)	RAPSN	Tetronarce californica (Pacific electric ray) (Torpedo californica)	412
P08836	P09217	P09217	KPCZ_RAT	reviewed	Protein kinase C zeta type (EC 2.7.11.13) (nPKC-zeta)	Prkcz Pkcz	Rattus norvegicus (Rat)	592
P08935	P09240	P09240	CCKN_MOUSE	reviewed	Cholecystokinin (CCK) [Cleaved into: Cholecystokinin-33 (CCK33); Cholecystokinin-12 (CCK12); Cholecystokinin-8 (CCK8)]	Cck	Mus musculus (Mouse)	115
P09108	P09324	P09324	YES_CHICK	reviewed	Tyrosine-protein kinase Yes (EC 2.7.10.2) (p61-Yes)	YES1 YES	Gallus gallus (Chicken)	541
P09217	P09496	P09496	CLCA_HUMAN	reviewed	Clathrin light chain A (Lca)	CLTA	Homo sapiens (Human)	248
P09240	P09525	P09525	ANXA4_HUMAN	reviewed	Annexin A4 (35-beta calcimedin) (Annexin IV) (Annexin-4) (Carbohydrate-binding protein p33/p41) (Chromobindin-4) (Endonexin I) (Lipocortin IV) (P32.5) (PP4-X) (Placental anticoagulant protein II) (PAP-II) (Protein II)	ANXA4 ANX4	Homo sapiens (Human)	319
P09324	P09527	P09527	RAB7A_RAT	reviewed	Ras-related protein Rab-7a (Ras-related protein BRL-RAS) (Ras-related protein p23)	Rab7a Rab7	Rattus norvegicus (Rat)	207
P09496	P09542	P09542	MYL3_MOUSE	reviewed	Myosin light chain 3 (Myosin alkali light chain 1, ventricular/slow skeletal muscle isoform) (Myosin light chain 1, slow-twitch muscle B/ventricular isoform) (MLC1SB)	Myl3 Mlc1v Mylc	Mus musculus (Mouse)	204
P09525	P09543	P09543	CN37_HUMAN	reviewed	2',3'-cyclic-nucleotide 3'-phosphodiesterase (CNP) (CNPase) (EC 3.1.4.37)	CNP	Homo sapiens (Human)	421
P09527	P09622	P09622	DLDH_HUMAN	reviewed	Dihydrolipoyl dehydrogenase, mitochondrial (EC 1.8.1.4) (Dihydrolipoamide dehydrogenase) (Glycine cleavage system L protein)	DLD GCSL LAD PHE3	Homo sapiens (Human)	509
P09542	P09648	P09648	CATL1_CHICK	reviewed	Cathepsin L1 (EC 3.4.22.15) (Cathepsin L) [Cleaved into: Cathepsin L1 heavy chain; Cathepsin L1 light chain] (Fragments)	CTSL CTSL1	Gallus gallus (Chicken)	218
P09543	P09653	P09653	TBB5_CHICK	reviewed	Tubulin beta-5 chain (Beta-tubulin class-V)		Gallus gallus (Chicken)	446
P09622	P09668	P09668	CATH_HUMAN	reviewed	Pro-cathepsin H [Cleaved into: Cathepsin H mini chain; Cathepsin H (EC 3.4.22.16); Cathepsin H heavy chain; Cathepsin H light chain]	CTSH CPSB	Homo sapiens (Human)	335
P09648	P09739	P09739	TNNT3_RAT	reviewed	Troponin T, fast skeletal muscle (TnTf) (Fast skeletal muscle troponin T) (fTnT)	Tnnt3	Rattus norvegicus (Rat)	259
P09653	P09871	P09871	C1S_HUMAN	reviewed	Complement C1s subcomponent (EC 3.4.21.42) (C1 esterase) (Complement component 1 subcomponent s) [Cleaved into: Complement C1s subcomponent heavy chain; Complement C1s subcomponent light chain]	C1S	Homo sapiens (Human)	688
P09668	P09914	P09914	IFIT1_HUMAN	reviewed	Interferon-induced protein with tetratricopeptide repeats 1 (IFIT-1) (Interferon-induced 56 kDa protein) (IFI-56K) (P56)	IFIT1 G10P1 IFI56 IFNAI1 ISG56	Homo sapiens (Human)	478
P09739	P09917	P09917	LOX5_HUMAN	reviewed	Arachidonate 5-lipoxygenase (5-LO) (5-lipoxygenase) (EC 1.13.11.34)	ALOX5 LOG5	Homo sapiens (Human)	674
P09871	P09925	P09925	SURF1_MOUSE	reviewed	Surfeit locus protein 1	Surf1 Surf-1	Mus musculus (Mouse)	306
P09914	P09926	P09926	SURF2_MOUSE	reviewed	Surfeit locus protein 2 (Surf-2)	Surf2 Surf-2	Mus musculus (Mouse)	257
P09917	P09960	P09960	LKHA4_HUMAN	reviewed	Leukotriene A-4 hydrolase (LTA-4 hydrolase) (EC 3.3.2.6) (Leukotriene A(4) hydrolase)	LTA4H LTA4	Homo sapiens (Human)	611
P09925	P09972	P09972	ALDOC_HUMAN	reviewed	Fructose-bisphosphate aldolase C (EC 4.1.2.13) (Brain-type aldolase)	ALDOC ALDC	Homo sapiens (Human)	364
P09926	P0AC72	P0AC72	GLRX4_SHIFL	reviewed	Glutaredoxin-4 (Grx4) (Monothiol glutaredoxin)	grxD ydhD SF1682 S1814	Shigella flexneri	115
P09960	P0ADV0	P0ADV0	YQIB_SHIFL	reviewed	Uncharacterized protein YqiB	yqiB SF3073 S3278	Shigella flexneri	140
P09972	P0AG27	P0AG27	YIBN_ECOLI	reviewed	Uncharacterized protein YibN	yibN b3611 JW3586	Escherichia coli (strain K12)	143
P0AC72	P0C024	P0C024	NUDT7_HUMAN	reviewed	Peroxisomal coenzyme A diphosphatase NUDT7 (EC 3.6.1.-) (Nucleoside diphosphate-linked moiety X motif 7) (Nudix motif 7)	NUDT7	Homo sapiens (Human)	238
P0ADV0	P0C026	P0C026	NUD24_ARATH	reviewed	Nudix hydrolase 24, chloroplastic (AtNUDT24) (EC 3.6.1.-)	NUDT24 NUDX24 At5g19470 F7K24.220	Arabidopsis thaliana (Mouse-ear cress)	365
P0AG27	P0C0A2	P0C0A2	VPS36_RAT	reviewed	Vacuolar protein-sorting-associated protein 36 (ELL-associated protein of 45 kDa) (ESCRT-II complex subunit VPS36)	Vps36 Eap45	Rattus norvegicus (Rat)	386
P0C024	P0C0T2	P0C0T2	ANKS6_RAT	reviewed	Ankyrin repeat and SAM domain-containing protein 6 (Polycystic kidney disease protein 1) (SamCystin) (Sterile alpha motif domain-containing protein 6) (SAM domain-containing protein 6)	Anks6 Pkdr1 Samd6	Rattus norvegicus (Rat)	885
P0C026	P0C2B7	P0C2B7	RM52_BOVIN	reviewed	39S ribosomal protein L52, mitochondrial (L52mt) (MRP-L52)	MRPL52	Bos taurus (Bovine)	124
P0C0A2	P0C2B8	P0C2B8	RM55_BOVIN	reviewed	39S ribosomal protein L55, mitochondrial (L55mt) (MRP-L55)	MRPL55	Bos taurus (Bovine)	126
P0C0T2	P0C2W5	P0C2W5	GBRB2_BOVIN	reviewed	Gamma-aminobutyric acid receptor subunit beta-2 (GABA(A) receptor subunit beta-2) (Fragment)	GABRB2	Bos taurus (Bovine)	472
P0C2B7	P0C597	P0C597	DUPD1_CHICK	reviewed	Dual specificity phosphatase DUPD1 (EC 3.1.3.16) (EC 3.1.3.48)	DUPD1	Gallus gallus (Chicken)	214
P0C2B8	P0C606	P0C606	SGF29_RAT	reviewed	SAGA-associated factor 29 (rSGF29) (Coiled-coil domain-containing protein 101) (SAGA complex-associated factor 29)	Sgf29 Ccdc101	Rattus norvegicus (Rat)	293
P0C2W5	P0C6R4	P0C6R4	IFFO2_RAT	reviewed	Intermediate filament family orphan 2	Iffo2	Rattus norvegicus (Rat)	287
P0C597	P0C7P0	P0C7P0	CISD3_HUMAN	reviewed	CDGSH iron-sulfur domain-containing protein 3, mitochondrial (MitoNEET-related protein 2) (Miner2)	CISD3	Homo sapiens (Human)	127
P0C606	P0C7U0	P0C7U0	ELFN1_HUMAN	reviewed	Protein ELFN1 (Extracellular leucine-rich repeat and fibronectin type-III domain-containing protein 1) (Protein phosphatase 1 regulatory subunit 28)	ELFN1 PPP1R28	Homo sapiens (Human)	828
P0C6R4	P0C7W0	P0C7W0	PRR29_HUMAN	reviewed	Proline-rich protein 29	PRR29 C17orf72	Homo sapiens (Human)	189
P0C7P0	P0C8E4	P0C8E4	M3K7_RAT	reviewed	Mitogen-activated protein kinase kinase kinase 7 (EC 2.7.11.25)	Map3k7	Rattus norvegicus (Rat)	606
P0C7U0	P0C8S0	P0C8S0	SMAKA_DANRE	reviewed	Small membrane A-kinase anchor protein (Small membrane AKAP) (smAKAP)		Danio rerio (Zebrafish) (Brachydanio rerio)	89
P0C7W0	P0CB50	P0CB50	PRDX1_CHICK	reviewed	Peroxiredoxin-1 (EC 1.11.1.15)	PRDX1	Gallus gallus (Chicken)	199
P0C8E4	P0CB84	P0CB84	NDUS7_PONPY	reviewed	NADH dehydrogenase [ubiquinone] iron-sulfur protein 7, mitochondrial (EC 1.6.5.3) (EC 1.6.99.3) (Complex I-20kD) (CI-20kD) (NADH-ubiquinone oxidoreductase 20 kDa subunit)	NDUFS7	Pongo pygmaeus (Bornean orangutan)	213
P0C8S0	P0CC03	P0CC03	ST6B1_MOUSE	reviewed	Sulfotransferase 6B1 (ST6B1) (Thyroxine sulfotransferase) (EC 2.8.2.n2)	Sult6b1	Mus musculus (Mouse)	303
P0CB50	P0CF31	P0CF31	INSB_ECOLX	reviewed	Insertion element IS1 protein InsB	insB	Escherichia coli	167
P0CB84	P0CF65	P0CF65	CRBN_CHICK	reviewed	Protein cereblon	CRBN	Gallus gallus (Chicken)	445
P0CC03	P0CF74	P0CF74	LAC6_HUMAN	reviewed	Ig lambda-6 chain C region	IGLC6	Homo sapiens (Human)	106
P0CF31	P0CG15	P0CG15	CTF8_MOUSE	reviewed	Chromosome transmission fidelity protein 8 homolog	Chtf8 Ctf8	Mus musculus (Mouse)	121
P0CF65	P0CG51	P0CG51	UBB_RAT	reviewed	Polyubiquitin-B [Cleaved into: Ubiquitin]	Ubb	Rattus norvegicus (Rat)	305
P0CF74	P0CG53	P0CG53	UBB_BOVIN	reviewed	Polyubiquitin-B [Cleaved into: Ubiquitin]	UBB	Bos taurus (Bovine)	305
P0CG15	P0CG54	P0CG54	UBB_CAVPO	reviewed	Polyubiquitin-B [Cleaved into: Ubiquitin]	UBB UBIY	Cavia porcellus (Guinea pig)	311
P0CG51	P0CG55	P0CG55	UBB_SHEEP	reviewed	Polyubiquitin-B [Cleaved into: Ubiquitin-related; Ubiquitin]	UBB	Ovis aries (Sheep)	305
P0CG53	P0CG60	P0CG60	UBB_PONPY	reviewed	Polyubiquitin-B [Cleaved into: Ubiquitin]	UBB	Pongo pygmaeus (Bornean orangutan)	229
P0CG54	P0CJ62	P0CJ62	RITA1_XENLA	reviewed	RBPJ-interacting and tubulin-associated protein 1 (RBPJ-interacting and tubulin-associated protein)	rita1 rita	Xenopus laevis (African clawed frog)	239
P0CG55	P0CK96	P0CK96	S352B_HUMAN	reviewed	Solute carrier family 35 member E2B	SLC35E2B KIAA0447	Homo sapiens (Human)	405
P0CG60	P0CL18	P0CL18	EIF2D_RABIT	reviewed	Eukaryotic translation initiation factor 2D (eIF2d) (Ligatin)	EIF2D LGTN	Oryctolagus cuniculus (Rabbit)	566
P0CJ62	P0CT39	P0CT39	TF26_SCHPO	reviewed	Transposon Tf2-6 polyprotein (Retrotransposable element Tf2 155 kDa protein)	Tf2-6 SPAC27E2.08	Schizosaccharomyces pombe (strain 972 / ATCC 24843) (Fission yeast)	1333
P0CK96	P0CT40	P0CT40	TF29_SCHPO	reviewed	Transposon Tf2-9 polyprotein (Retrotransposable element Tf2 155 kDa protein)	Tf2-9 SPBC9B6.02c	Schizosaccharomyces pombe (strain 972 / ATCC 24843) (Fission yeast)	1333
P0CL18	P0DJ93	P0DJ93	SIM13_HUMAN	reviewed	Small integral membrane protein 13	SMIM13 C6orf228	Homo sapiens (Human)	91
P0CT39	P0DJF2	P0DJF2	PT117_MOUSE	reviewed	Protein PET117 homolog, mitochondrial	Pet117 Gm20571	Mus musculus (Mouse)	80
P0CT40	P0DJJ3	P0DJJ3	SGIP1_RAT	reviewed	SH3-containing GRB2-like protein 3-interacting protein 1 (Endophilin-3-interacting protein)	Sgip1	Rattus norvegicus (Rat)	827
P0DJ93	P0DMB2	P0DMB2	CH088_HUMAN	reviewed	Uncharacterized protein C8orf88	C8orf88	Homo sapiens (Human)	117
P0DJF2	P0DMQ6	P0DMQ6	DHSO_CHICK	reviewed	Sorbitol dehydrogenase (EC 1.1.1.14) (L-iditol 2-dehydrogenase)	SORD	Gallus gallus (Chicken)	355
P0DJJ3	P0DMT6	P0DMT6	APOE_ALLMI	reviewed	Apolipoprotein E (Apo-E)	APOE	Alligator mississippiensis (American alligator)	258
P0DMB2	P0DMW5	P0DMW5	SIL2B_HUMAN	reviewed	Small integral membrane protein 10-like protein 2B	SMIM10L2B LINC00087 NCRNA00087	Homo sapiens (Human)	78
P0DMQ6	P0DN66	P0DN66	ACTP1_CINAN	reviewed	Tereporin-Ca1 (Actinoporin-like protein) (Fragment)		Cinguloterebra anilis (Auger snail) (Triplostephanus anilis)	190
P0DMT6	P10114	P10114	RAP2A_HUMAN	reviewed	Ras-related protein Rap-2a (RbBP-30)	RAP2A	Homo sapiens (Human)	183
P0DMW5	P10155	P10155	RO60_HUMAN	reviewed	60 kDa SS-A/Ro ribonucleoprotein (60 kDa Ro protein) (60 kDa ribonucleoprotein Ro) (RoRNP) (Ro 60 kDa autoantigen) (Sjoegren syndrome antigen A2) (Sjoegren syndrome type A antigen) (SS-A) (TROVE domain family member 2)	TROVE2 RO60 SSA2	Homo sapiens (Human)	538
P0DN66	P10157	P10157	ETS2_CHICK	reviewed	Protein C-ets-2	ETS2	Gallus gallus (Chicken)	479
P10114	P10160	P10160	IF5A1_RABIT	reviewed	Eukaryotic translation initiation factor 5A-1 (eIF-5A-1) (eIF-5A1) (Eukaryotic initiation factor 5A isoform 1) (eIF-5A) (eIF-4D)	EIF5A	Oryctolagus cuniculus (Rabbit)	154
P10155	P10247	P10247	HG2A_RAT	reviewed	H-2 class II histocompatibility antigen gamma chain (Ia antigen-associated invariant chain) (Ii) (MHC class II-associated invariant chain) (CD antigen CD74)	Cd74	Rattus norvegicus (Rat)	280
P10157	P10252	P10252	CD48_RAT	reviewed	CD48 antigen (BCM1 surface antigen) (BLAST-1) (MRC OX-45 surface antigen) (SLAM family member 2) (SLAMF2) (Signaling lymphocytic activation molecule 2) (CD antigen CD48)	Cd48 Bcm-1	Rattus norvegicus (Rat)	240
P10160	P10398	P10398	ARAF_HUMAN	reviewed	Serine/threonine-protein kinase A-Raf (EC 2.7.11.1) (Proto-oncogene A-Raf) (Proto-oncogene A-Raf-1) (Proto-oncogene Pks)	ARAF ARAF1 PKS PKS2	Homo sapiens (Human)	606
P10247	P10515	P10515	ODP2_HUMAN	reviewed	Dihydrolipoyllysine-residue acetyltransferase component of pyruvate dehydrogenase complex, mitochondrial (EC 2.3.1.12) (70 kDa mitochondrial autoantigen of primary biliary cirrhosis) (PBC) (Dihydrolipoamide acetyltransferase component of pyruvate dehydrogenase complex) (M2 antigen complex 70 kDa subunit) (Pyruvate dehydrogenase complex component E2) (PDC-E2) (PDCE2)	DLAT DLTA	Homo sapiens (Human)	647
P10252	P10587	P10587	MYH11_CHICK	reviewed	Myosin-11 (Myosin heavy chain 11) (Myosin heavy chain, gizzard smooth muscle)	MYH11	Gallus gallus (Chicken)	1979
P10398	P10619	P10619	PPGB_HUMAN	reviewed	Lysosomal protective protein (EC 3.4.16.5) (Carboxypeptidase C) (Carboxypeptidase L) (Cathepsin A) (Protective protein cathepsin A) (PPCA) (Protective protein for beta-galactosidase) [Cleaved into: Lysosomal protective protein 32 kDa chain; Lysosomal protective protein 20 kDa chain]	CTSA PPGB	Homo sapiens (Human)	480
P10515	P10646	P10646	TFPI1_HUMAN	reviewed	Tissue factor pathway inhibitor (TFPI) (Extrinsic pathway inhibitor) (EPI) (Lipoprotein-associated coagulation inhibitor) (LACI)	TFPI LACI TFPI1	Homo sapiens (Human)	304
P10587	P10658	P10658	SERC_RABIT	reviewed	Phosphoserine aminotransferase (PSAT) (EC 2.6.1.52) (Endometrial progesterone-induced protein) (EPIP) (Phosphohydroxythreonine aminotransferase)	PSAT1 PSA	Oryctolagus cuniculus (Rabbit)	370
P10619	P10686	P10686	PLCG1_RAT	reviewed	1-phosphatidylinositol 4,5-bisphosphate phosphodiesterase gamma-1 (EC 3.1.4.11) (Phosphoinositide phospholipase C-gamma-1) (Phospholipase C-gamma-1) (PLC-gamma-1)	Plcg1	Rattus norvegicus (Rat)	1290
P10646	P10688	P10688	PLCD1_RAT	reviewed	1-phosphatidylinositol 4,5-bisphosphate phosphodiesterase delta-1 (EC 3.1.4.11) (Phosphoinositide phospholipase C-delta-1) (Phospholipase C-III) (PLC-III) (Phospholipase C-delta-1) (PLC-delta-1)	Plcd1	Rattus norvegicus (Rat)	756
P10658	P10746	P10746	HEM4_HUMAN	reviewed	Uroporphyrinogen-III synthase (UROIIIS) (UROS) (EC 4.2.1.75) (Hydroxymethylbilane hydrolyase [cyclizing]) (Uroporphyrinogen-III cosynthase)	UROS	Homo sapiens (Human)	265
P10686	P10826	P10826	RARB_HUMAN	reviewed	Retinoic acid receptor beta (RAR-beta) (HBV-activated protein) (Nuclear receptor subfamily 1 group B member 2) (RAR-epsilon)	RARB HAP NR1B2	Homo sapiens (Human)	455
P10688	P10894	P10894	PLCB1_BOVIN	reviewed	1-phosphatidylinositol 4,5-bisphosphate phosphodiesterase beta-1 (EC 3.1.4.11) (PLC-154) (Phosphoinositide phospholipase C-beta-1) (Phospholipase C-beta-1) (PLC-beta-1)	PLCB1	Bos taurus (Bovine)	1216
P10746	P10949	P10949	RAB3C_BOVIN	reviewed	Ras-related protein Rab-3C (SMG P25C)	RAB3C	Bos taurus (Bovine)	227
P10826	P10999	P10999	LAML3_XENLA	reviewed	Lamin-L(III) (Lamin-B3)		Xenopus laevis (African clawed frog)	583
P10894	P11024	P11024	NNTM_BOVIN	reviewed	NAD(P) transhydrogenase, mitochondrial (EC 1.6.1.2) (Nicotinamide nucleotide transhydrogenase) (Pyridine nucleotide transhydrogenase)	NNT	Bos taurus (Bovine)	1086
P10949	P11064	P11064	PPAC_BOVIN	reviewed	Low molecular weight phosphotyrosine protein phosphatase (LMW-PTP) (LMW-PTPase) (EC 3.1.3.48) (Low molecular weight cytosolic acid phosphatase) (EC 3.1.3.2)	ACP1	Bos taurus (Bovine)	158
P10999	P11084	P11084	PP4C_RABIT	reviewed	Serine/threonine-protein phosphatase 4 catalytic subunit (PP4C) (Pp4) (EC 3.1.3.16) (Protein phosphatase X) (PP-X)	PPP4C	Oryctolagus cuniculus (Rabbit)	307
P11024	P11117	P11117	PPAL_HUMAN	reviewed	Lysosomal acid phosphatase (LAP) (EC 3.1.3.2)	ACP2	Homo sapiens (Human)	423
P11064	P11171	P11171	41_HUMAN	reviewed	Protein 4.1 (P4.1) (4.1R) (Band 4.1) (EPB4.1)	EPB41 E41P	Homo sapiens (Human)	864
P11084	P11179	P11179	ODO2_BOVIN	reviewed	Dihydrolipoyllysine-residue succinyltransferase component of 2-oxoglutarate dehydrogenase complex, mitochondrial (EC 2.3.1.61) (2-oxoglutarate dehydrogenase complex component E2) (OGDC-E2) (Dihydrolipoamide succinyltransferase component of 2-oxoglutarate dehydrogenase complex) (E2K)	DLST	Bos taurus (Bovine)	455
P11117	P11181	P11181	ODB2_BOVIN	reviewed	Lipoamide acyltransferase component of branched-chain alpha-keto acid dehydrogenase complex, mitochondrial (EC 2.3.1.168) (Branched-chain alpha-keto acid dehydrogenase complex component E2) (BCKAD-E2) (BCKADE2) (Dihydrolipoamide acetyltransferase component of branched-chain alpha-keto acid dehydrogenase complex) (Dihydrolipoamide branched chain transacylase) (Dihydrolipoyllysine-residue (2-methyl…	DBT	Bos taurus (Bovine)	482
P11171	P11216	P11216	PYGB_HUMAN	reviewed	Glycogen phosphorylase, brain form (EC 2.4.1.1)	PYGB	Homo sapiens (Human)	843
P11179	P11217	P11217	PYGM_HUMAN	reviewed	Glycogen phosphorylase, muscle form (EC 2.4.1.1) (Myophosphorylase)	PYGM	Homo sapiens (Human)	842
P11181	P11233	P11233	RALA_HUMAN	reviewed	Ras-related protein Ral-A	RALA RAL	Homo sapiens (Human)	206
P11216	P11260	P11260	LORF1_MOUSE	reviewed	LINE-1 retrotransposable element ORF1 protein (L1ORF1p) (LINE retrotransposable element 1) (LINE1 retrotransposable element 1) (Transposase element L1Md-A101/L1Md-A102/L1Md-A2)		Mus musculus (Mouse)	357
P11217	P11274	P11274	BCR_HUMAN	reviewed	Breakpoint cluster region protein (EC 2.7.11.1) (Renal carcinoma antigen NY-REN-26)	BCR BCR1 D22S11	Homo sapiens (Human)	1271
P11233	P11348	P11348	DHPR_RAT	reviewed	Dihydropteridine reductase (EC 1.5.1.34) (HDHPR) (Quinoid dihydropteridine reductase)	Qdpr Dhpr	Rattus norvegicus (Rat)	241
P11260	P11364	P11364	TCB_FLV	reviewed	Viral T-cell receptor beta chain-like T17T-22	V-TCR	Feline leukemia virus	321
P11274	P11369	P11369	LORF2_MOUSE	reviewed	LINE-1 retrotransposable element ORF2 protein (ORF2p) (Long interspersed element-1) (L1) (Retrovirus-related Pol polyprotein LINE-1) [Includes: Reverse transcriptase (EC 2.7.7.49); Endonuclease (EC 3.1.21.-)]	Pol Gm17492	Mus musculus (Mouse)	1281
P11348	P11387	P11387	TOP1_HUMAN	reviewed	DNA topoisomerase 1 (EC 5.99.1.2) (DNA topoisomerase I)	TOP1	Homo sapiens (Human)	765
P11364	P11418	P11418	SODC_PRIGL	reviewed	Superoxide dismutase [Cu-Zn] (EC 1.15.1.1)	sod1	Prionace glauca (Blue shark) (Squalus glaucus)	152
P11369	P11498	P11498	PYC_HUMAN	reviewed	Pyruvate carboxylase, mitochondrial (EC 6.4.1.1) (Pyruvic carboxylase) (PCB)	PC	Homo sapiens (Human)	1178
P11387	P11505	P11505	AT2B1_RAT	reviewed	Plasma membrane calcium-transporting ATPase 1 (PMCA1) (EC 3.6.3.8) (Plasma membrane calcium ATPase isoform 1) (Plasma membrane calcium pump isoform 1)	Atp2b1	Rattus norvegicus (Rat)	1258
P11418	P11597	P11597	CETP_HUMAN	reviewed	Cholesteryl ester transfer protein (Lipid transfer protein I)	CETP	Homo sapiens (Human)	493
P11498	P11602	P11602	LIPL_CHICK	reviewed	Lipoprotein lipase (LPL) (EC 3.1.1.34)	LPL	Gallus gallus (Chicken)	490
P11505	P11607	P11607	AT2A2_PIG	reviewed	Sarcoplasmic/endoplasmic reticulum calcium ATPase 2 (SERCA2) (SR Ca(2+)-ATPase 2) (EC 3.6.3.8) (Calcium pump 2) (Calcium-transporting ATPase sarcoplasmic reticulum type, slow twitch skeletal muscle isoform) (Endoplasmic reticulum class 1/2 Ca(2+) ATPase)	ATP2A2	Sus scrofa (Pig)	1042
P11597	P11682	P11682	APOB_CHICK	reviewed	Apolipoprotein B (Fragment)	APOB	Gallus gallus (Chicken)	433
P11602	P11778	P11778	MYH7_PAPHA	reviewed	Myosin-7 (Myosin heavy chain 7) (Myosin heavy chain slow isoform) (MyHC-slow) (Myosin heavy chain, cardiac muscle beta isoform) (MyHC-beta) (Fragment)	MYH7	Papio hamadryas (Hamadryas baboon)	244
P11607	P11831	P11831	SRF_HUMAN	reviewed	Serum response factor (SRF)	SRF	Homo sapiens (Human)	508
P11682	P11833	P11833	TBB_PARLI	reviewed	Tubulin beta chain (Beta-tubulin)		Paracentrotus lividus (Common sea urchin)	447
P11778	P11834	P11834	OPCM_BOVIN	reviewed	Opioid-binding protein/cell adhesion molecule (OBCAM) (OPCML) (Opioid-binding cell adhesion molecule)	OPCML OBCAM OCAM	Bos taurus (Bovine)	345
P11831	P11842	P11842	CRBA4_BOVIN	reviewed	Beta-crystallin A4 (Beta-A4 crystallin)	CRYBA4	Bos taurus (Bovine)	210
P11833	P11843	P11843	CRBA1_BOVIN	reviewed	Beta-crystallin A3 [Cleaved into: Beta-crystallin A3, isoform A1, Delta4 form; Beta-crystallin A3, isoform A1, Delta7 form; Beta-crystallin A3, isoform A1, Delta8 form]	CRYBA1	Bos taurus (Bovine)	215
P11834	P11845	P11845	IPP2_RABIT	reviewed	Protein phosphatase inhibitor 2 (IPP-2)	PPP1R2 IPP2	Oryctolagus cuniculus (Rabbit)	205
P11842	P11884	P11884	ALDH2_RAT	reviewed	Aldehyde dehydrogenase, mitochondrial (EC 1.2.1.3) (ALDH class 2) (ALDH-E2) (ALDH1)	Aldh2	Rattus norvegicus (Rat)	519
P11843	P11982	P11982	TY3H_PHASP	reviewed	Tyrosine 3-monooxygenase (EC 1.14.16.2) (Tyrosine 3-hydroxylase) (TH)	TH	Phasianidae sp. (Quail)	491
P11845	P12001	P12001	RL18_RAT	reviewed	60S ribosomal protein L18	Rpl18	Rattus norvegicus (Rat)	188
P11884	P12018	P12018	VPREB_HUMAN	reviewed	Immunoglobulin iota chain (CD179 antigen-like family member A) (Protein VPreB1) (V(pre)B protein) (VpreB protein) (CD antigen CD179a)	VPREB1 VPREB	Homo sapiens (Human)	145
P11982	P12074	P12074	CX6A1_HUMAN	reviewed	Cytochrome c oxidase subunit 6A1, mitochondrial (Cytochrome c oxidase polypeptide VIa-liver) (Cytochrome c oxidase subunit VIA-liver) (COX VIa-L)	COX6A1 COX6AL	Homo sapiens (Human)	109
P12001	P12268	P12268	IMDH2_HUMAN	reviewed	Inosine-5'-monophosphate dehydrogenase 2 (IMP dehydrogenase 2) (IMPD 2) (IMPDH 2) (EC 1.1.1.205) (IMPDH-II)	IMPDH2 IMPD2	Homo sapiens (Human)	514
P12018	P12270	P12270	TPR_HUMAN	reviewed	Nucleoprotein TPR (Megator) (NPC-associated intranuclear protein) (Translocated promoter region protein)	TPR	Homo sapiens (Human)	2363
P12074	P12276	P12276	FAS_CHICK	reviewed	Fatty acid synthase (EC 2.3.1.85) [Includes: [Acyl-carrier-protein] S-acetyltransferase (EC 2.3.1.38); [Acyl-carrier-protein] S-malonyltransferase (EC 2.3.1.39); 3-oxoacyl-[acyl-carrier-protein] synthase (EC 2.3.1.41); 3-oxoacyl-[acyl-carrier-protein] reductase (EC 1.1.1.100); 3-hydroxyacyl-[acyl-carrier-protein] dehydratase (EC 4.2.1.59); Enoyl-[acyl-carrier-protein] reductase (EC 1.3.1.39); Ole…	FASN FAS	Gallus gallus (Chicken)	2512
P12268	P12309	P12309	GLRX1_PIG	reviewed	Glutaredoxin-1 (Thioltransferase-1) (TTase-1)	GLRX GRX	Sus scrofa (Pig)	106
P12270	P12382	P12382	PFKAL_MOUSE	reviewed	ATP-dependent 6-phosphofructokinase, liver type (ATP-PFK) (PFK-L) (EC 2.7.1.11) (6-phosphofructokinase type B) (Phosphofructo-1-kinase isozyme B) (PFK-B) (Phosphohexokinase)	Pfkl Pfk-l Pfkb	Mus musculus (Mouse)	780
P12276	P12620	P12620	TNNT3_CHICK	reviewed	Troponin T, fast skeletal muscle isoforms	TNNT3	Gallus gallus (Chicken)	263
P12309	P12805	P12805	BUD31_XENLA	reviewed	Protein BUD31 homolog (Protein G10)	bud31 g10	Xenopus laevis (African clawed frog)	144
P12382	P12961	P12961	7B2_MOUSE	reviewed	Neuroendocrine protein 7B2 (Secretogranin V) (Secretogranin-5) (Secretory granule endocrine protein I) [Cleaved into: N-terminal peptide; C-terminal peptide]	Scg5 Sgne-1 Sgne1	Mus musculus (Mouse)	212
P12620	P12967	P12967	IAPP_FELCA	reviewed	Islet amyloid polypeptide (Amylin)	IAPP	Felis catus (Cat) (Felis silvestris catus)	89
P12805	P12981	P12981	JUN_COTJA	reviewed	Transcription factor AP-1 (Proto-oncogene c-Jun)	JUN	Coturnix coturnix japonica (Japanese quail) (Coturnix japonica)	313
P12961	P13051	P13051	UNG_HUMAN	reviewed	Uracil-DNA glycosylase (UDG) (EC 3.2.2.27)	UNG DGU UNG1 UNG15	Homo sapiens (Human)	313
P12967	P13073	P13073	COX41_HUMAN	reviewed	Cytochrome c oxidase subunit 4 isoform 1, mitochondrial (Cytochrome c oxidase polypeptide IV) (Cytochrome c oxidase subunit IV isoform 1) (COX IV-1)	COX4I1 COX4	Homo sapiens (Human)	169
P12981	P13086	P13086	SUCA_RAT	reviewed	Succinate--CoA ligase [ADP/GDP-forming] subunit alpha, mitochondrial (EC 6.2.1.4) (EC 6.2.1.5) (Succinyl-CoA synthetase subunit alpha) (SCS-alpha)	Suclg1	Rattus norvegicus (Rat)	346
P13051	P13105	P13105	TPM1_RANTE	reviewed	Tropomyosin alpha-1 chain (Alpha-tropomyosin) (Tropomyosin-1)	tpm1	Rana temporaria (European common frog)	284
P13073	P13127	P13127	CAZA1_CHICK	reviewed	F-actin-capping protein subunit alpha-1 (Beta-actinin subunit I) (CapZ 36/32)	CAPZA1	Gallus gallus (Chicken)	286
P13086	P13195	P13195	HEM1_RAT	reviewed	5-aminolevulinate synthase, nonspecific, mitochondrial (ALAS-H) (EC 2.3.1.37) (5-aminolevulinic acid synthase 1) (Delta-ALA synthase 1) (Delta-aminolevulinate synthase 1)	Alas1	Rattus norvegicus (Rat)	642
P13105	P13216	P13216	ADX_CHICK	reviewed	Adrenodoxin, mitochondrial (Adrenal ferredoxin) (Fragment)	FDX1	Gallus gallus (Chicken)	143
P13127	P13264	P13264	GLSK_RAT	reviewed	Glutaminase kidney isoform, mitochondrial (GLS) (EC 3.5.1.2) (K-glutaminase) (L-glutamine amidohydrolase) [Cleaved into: Glutaminase kidney isoform 68 kDa chain; Glutaminase kidney isoform 65 kDa chain]	Gls	Rattus norvegicus (Rat)	674
P13195	P13280	P13280	GLYG_RABIT	reviewed	Glycogenin-1 (GN-1) (GN1) (EC 2.4.1.186)	GYG1 GYG	Oryctolagus cuniculus (Rabbit)	333
P13216	P13349	P13349	MYF5_HUMAN	reviewed	Myogenic factor 5 (Myf-5) (Class C basic helix-loop-helix protein 2) (bHLHc2)	MYF5 BHLHC2	Homo sapiens (Human)	255
P13264	P13373	P13373	VPRE2_MOUSE	reviewed	Immunoglobulin omega chain (Protein VPreB2)	Vpreb2	Mus musculus (Mouse)	142
P13280	P13386	P13386	FCERB_RAT	reviewed	High affinity immunoglobulin epsilon receptor subunit beta (FcERI) (Fc epsilon receptor I beta-chain) (IgE Fc receptor subunit beta) (Membrane-spanning 4-domains subfamily A member 2)	Ms4a2 Fce1b Fcer1b	Rattus norvegicus (Rat)	243
P13349	P13387	P13387	EGFR_CHICK	reviewed	Epidermal growth factor receptor (CER) (EC 2.7.10.1) (Fragment)	EGFR	Gallus gallus (Chicken)	703
P13373	P13439	P13439	UMPS_MOUSE	reviewed	Uridine 5'-monophosphate synthase (UMP synthase) [Includes: Orotate phosphoribosyltransferase (OPRTase) (EC 2.4.2.10); Orotidine 5'-phosphate decarboxylase (EC 4.1.1.23) (OMPdecase)]	Umps	Mus musculus (Mouse)	481
P13386	P13498	P13498	CY24A_HUMAN	reviewed	Cytochrome b-245 light chain (Cytochrome b(558) alpha chain) (Cytochrome b558 subunit alpha) (Neutrophil cytochrome b 22 kDa polypeptide) (Superoxide-generating NADPH oxidase light chain subunit) (p22 phagocyte B-cytochrome) (p22-phox) (p22phox)	CYBA	Homo sapiens (Human)	195
P13387	P13590	P13590	NCAM1_CHICK	reviewed	Neural cell adhesion molecule 1 (N-CAM-1) (NCAM-1)	NCAM1	Gallus gallus (Chicken)	1091
P13439	P13591	P13591	NCAM1_HUMAN	reviewed	Neural cell adhesion molecule 1 (N-CAM-1) (NCAM-1) (CD antigen CD56)	NCAM1 NCAM	Homo sapiens (Human)	858
P13498	P13596	P13596	NCAM1_RAT	reviewed	Neural cell adhesion molecule 1 (N-CAM-1) (NCAM-1) (CD antigen CD56)	Ncam1 Ncam	Rattus norvegicus (Rat)	858
P13590	P13619	P13619	AT5F1_BOVIN	reviewed	ATP synthase F(0) complex subunit B1, mitochondrial (ATP synthase subunit b) (ATPase subunit b)	ATP5F1 ATP5F	Bos taurus (Bovine)	256
P13591	P13620	P13620	ATP5H_BOVIN	reviewed	ATP synthase subunit d, mitochondrial (ATPase subunit d)	ATP5H	Bos taurus (Bovine)	161
P13596	P13637	P13637	AT1A3_HUMAN	reviewed	Sodium/potassium-transporting ATPase subunit alpha-3 (Na(+)/K(+) ATPase alpha-3 subunit) (EC 3.6.3.9) (Na(+)/K(+) ATPase alpha(III) subunit) (Sodium pump subunit alpha-3)	ATP1A3	Homo sapiens (Human)	1013
P13619	P13648	P13648	LMNA_CHICK	reviewed	Lamin-A	LMNA	Gallus gallus (Chicken)	657
P13620	P13667	P13667	PDIA4_HUMAN	reviewed	Protein disulfide-isomerase A4 (EC 5.3.4.1) (Endoplasmic reticulum resident protein 70) (ER protein 70) (ERp70) (Endoplasmic reticulum resident protein 72) (ER protein 72) (ERp-72) (ERp72)	PDIA4 ERP70 ERP72	Homo sapiens (Human)	645
P13637	P13696	P13696	PEBP1_BOVIN	reviewed	Phosphatidylethanolamine-binding protein 1 (PEBP-1) (Basic cytosolic 21 kDa protein) (HCNPpp) [Cleaved into: Hippocampal cholinergic neurostimulating peptide (HCNP)]	PEBP1 PBP PEBP	Bos taurus (Bovine)	187
P13648	P13698	P13698	PDGFA_XENLA	reviewed	Platelet-derived growth factor subunit A (PDGF subunit A) (PDGF-1) (Platelet-derived growth factor A chain) (Platelet-derived growth factor alpha polypeptide)	pdgfa	Xenopus laevis (African clawed frog)	226
P13667	P13701	P13701	SYB_TETCF	reviewed	Synaptobrevin (Synaptic vesicle-associated integral membrane protein) (VAMP-1)		Tetronarce californica (Pacific electric ray) (Torpedo californica)	120
P13696	P13731	P13731	SERPH_CHICK	reviewed	Serpin H1 (47 kDa heat shock protein) (Collagen-binding protein) (Colligin)	SERPINH1 HSP47	Gallus gallus (Chicken)	405
P13698	P13804	P13804	ETFA_HUMAN	reviewed	Electron transfer flavoprotein subunit alpha, mitochondrial (Alpha-ETF)	ETFA	Homo sapiens (Human)	333
P13701	P13806	P13806	CA2D1_RABIT	reviewed	Voltage-dependent calcium channel subunit alpha-2/delta-1 (Voltage-gated calcium channel subunit alpha-2/delta-1) [Cleaved into: Voltage-dependent calcium channel subunit alpha-2-1; Voltage-dependent calcium channel subunit delta-1]	CACNA2D1 CACNL2A CCHL2A	Oryctolagus cuniculus (Rabbit)	1106
P13731	P13929	P13929	ENOB_HUMAN	reviewed	Beta-enolase (EC 4.2.1.11) (2-phospho-D-glycerate hydro-lyase) (Enolase 3) (Muscle-specific enolase) (MSE) (Skeletal muscle enolase)	ENO3	Homo sapiens (Human)	434
P13804	P14018	P14018	CLUS_COTJA	reviewed	Clusterin (51.5 kDa protein) [Cleaved into: Clusterin beta chain; Clusterin alpha chain]	CLU T64	Coturnix coturnix japonica (Japanese quail) (Coturnix japonica)	451
P13806	P14087	P14087	ANXA1_CAVCU	reviewed	Annexin A1 (Annexin I) (Annexin-1) (Calpactin II) (Calpactin-2) (Chromobindin-9) (Lipocortin I) (Lipocortin-like 33 kDa protein) (Phospholipase A2 inhibitory protein) (p35)	ANXA1 ANX1	Cavia cutleri (Guinea pig)	346
P13929	P14106	P14106	C1QB_MOUSE	reviewed	Complement C1q subcomponent subunit B	C1qb	Mus musculus (Mouse)	253
P14018	P14173	P14173	DDC_RAT	reviewed	Aromatic-L-amino-acid decarboxylase (AADC) (EC 4.1.1.28) (DOPA decarboxylase) (DDC)	Ddc	Rattus norvegicus (Rat)	480
P14087	P14207	P14207	FOLR2_HUMAN	reviewed	Folate receptor beta (FR-beta) (Folate receptor 2) (Folate receptor, fetal/placental) (Placental folate-binding protein) (FBP)	FOLR2	Homo sapiens (Human)	255
P14106	P14314	P14314	GLU2B_HUMAN	reviewed	Glucosidase 2 subunit beta (80K-H protein) (Glucosidase II subunit beta) (Protein kinase C substrate 60.1 kDa protein heavy chain) (PKCSH)	PRKCSH G19P1	Homo sapiens (Human)	528
P14173	P14400	P14400	ENP1_TETCF	reviewed	Electromotor neuron-associated protein 1 (Fragment)		Tetronarce californica (Pacific electric ray) (Torpedo californica)	721
P14207	P14401	P14401	ENP2_TETCF	reviewed	Electromotor neuron-associated protein 2 (Fragment)		Tetronarce californica (Pacific electric ray) (Torpedo californica)	350
P14314	P14434	P14434	HA2B_MOUSE	reviewed	H-2 class II histocompatibility antigen, A-B alpha chain (IAalpha)	H2-Aa	Mus musculus (Mouse)	256
P14400	P14519	P14519	GLYM_RABIT	reviewed	Serine hydroxymethyltransferase, mitochondrial (SHMT) (EC 2.1.2.1) (Glycine hydroxymethyltransferase) (Serine methylase)	SHMT2	Oryctolagus cuniculus (Rabbit)	504
P14401	P14543	P14543	NID1_HUMAN	reviewed	Nidogen-1 (NID-1) (Entactin)	NID1 NID	Homo sapiens (Human)	1247
P14434	P14576	P14576	SRP54_MOUSE	reviewed	Signal recognition particle 54 kDa protein (SRP54)	Srp54	Mus musculus (Mouse)	504
P14519	P14604	P14604	ECHM_RAT	reviewed	Enoyl-CoA hydratase, mitochondrial (EC 4.2.1.17) (Enoyl-CoA hydratase 1) (Short-chain enoyl-CoA hydratase) (SCEH)	Echs1	Rattus norvegicus (Rat)	290
P14543	P14618	P14618	KPYM_HUMAN	reviewed	Pyruvate kinase PKM (EC 2.7.1.40) (Cytosolic thyroid hormone-binding protein) (CTHBP) (Opa-interacting protein 3) (OIP-3) (Pyruvate kinase 2/3) (Pyruvate kinase muscle isozyme) (Thyroid hormone-binding protein 1) (THBP1) (Tumor M2-PK) (p58)	PKM OIP3 PK2 PK3 PKM2	Homo sapiens (Human)	531
P14576	P14685	P14685	PSMD3_MOUSE	reviewed	26S proteasome non-ATPase regulatory subunit 3 (26S proteasome regulatory subunit RPN3) (26S proteasome regulatory subunit S3) (Proteasome subunit p58) (Transplantation antigen P91A) (Tum-P91A antigen)	Psmd3 P91a Tstap91a	Mus musculus (Mouse)	530
P14604	P14733	P14733	LMNB1_MOUSE	reviewed	Lamin-B1	Lmnb1	Mus musculus (Mouse)	588
P14618	P14781	P14781	CNTN1_CHICK	reviewed	Contactin-1 (Neural cell recognition molecule F11)	CNTN1	Gallus gallus (Chicken)	1010
P14685	P14791	P14791	HMOX1_CHICK	reviewed	Heme oxygenase 1 (HO-1) (EC 1.14.14.18)	HMOX1	Gallus gallus (Chicken)	296
P14733	P14866	P14866	HNRPL_HUMAN	reviewed	Heterogeneous nuclear ribonucleoprotein L (hnRNP L)	HNRNPL HNRPL P/OKcl.14	Homo sapiens (Human)	589
P14781	P14867	P14867	GBRA1_HUMAN	reviewed	Gamma-aminobutyric acid receptor subunit alpha-1 (GABA(A) receptor subunit alpha-1)	GABRA1	Homo sapiens (Human)	456
P14791	P14942	P14942	GSTA4_RAT	reviewed	Glutathione S-transferase alpha-4 (EC 2.5.1.18) (GST 8-8) (GST A4-4) (GST K) (Glutathione S-transferase Yk) (GST Yk)	Gsta4	Rattus norvegicus (Rat)	222
P14866	P15125	P15125	RL5A_XENLA	reviewed	60S ribosomal protein L5-A	rpl5-a	Xenopus laevis (African clawed frog)	296
P14867	P15178	P15178	SYDC_RAT	reviewed	Aspartate--tRNA ligase, cytoplasmic (EC 6.1.1.12) (Aspartyl-tRNA synthetase) (AspRS)	Dars Drs1	Rattus norvegicus (Rat)	501
P14942	P15253	P15253	CALR_RABIT	reviewed	Calreticulin (CRP55) (Calregulin) (Endoplasmic reticulum resident protein 60) (ERp60) (HACBP)	CALR	Oryctolagus cuniculus (Rabbit)	418
P15125	P15259	P15259	PGAM2_HUMAN	reviewed	Phosphoglycerate mutase 2 (EC 5.4.2.11) (EC 5.4.2.4) (BPG-dependent PGAM 2) (Muscle-specific phosphoglycerate mutase) (Phosphoglycerate mutase isozyme M) (PGAM-M)	PGAM2 PGAMM	Homo sapiens (Human)	253
P15178	P15260	P15260	INGR1_HUMAN	reviewed	Interferon gamma receptor 1 (IFN-gamma receptor 1) (IFN-gamma-R1) (CDw119) (Interferon gamma receptor alpha-chain) (IFN-gamma-R-alpha) (CD antigen CD119)	IFNGR1	Homo sapiens (Human)	489
P15253	P15392	P15392	CP2A4_MOUSE	reviewed	Cytochrome P450 2A4 (EC 1.14.14.1) (CYPIIA4) (Cytochrome P450-15-alpha) (Cytochrome P450-IIA3.1) (Testosterone 15-alpha-hydroxylase)	Cyp2a4 Cyp2a-4	Mus musculus (Mouse)	494
P15259	P15396	P15396	ENPP3_BOVIN	reviewed	Ectonucleotide pyrophosphatase/phosphodiesterase family member 3 (E-NPP 3) (Phosphodiesterase I beta) (PD-Ibeta) (Phosphodiesterase I/nucleotide pyrophosphatase 3) (CD antigen CD203c) [Includes: Alkaline phosphodiesterase I (EC 3.1.4.1); Nucleotide pyrophosphatase (NPPase) (EC 3.6.1.9) (Nucleotide diphosphatase)]	ENPP3	Bos taurus (Bovine)	874
P15260	P15428	P15428	PGDH_HUMAN	reviewed	15-hydroxyprostaglandin dehydrogenase [NAD(+)] (15-PGDH) (EC 1.1.1.141) (Prostaglandin dehydrogenase 1) (Short chain dehydrogenase/reductase family 36C member 1)	HPGD PGDH1 SDR36C1	Homo sapiens (Human)	266
P15392	P15429	P15429	ENOB_RAT	reviewed	Beta-enolase (EC 4.2.1.11) (2-phospho-D-glycerate hydro-lyase) (Enolase 3) (Muscle-specific enolase) (MSE) (Skeletal muscle enolase)	Eno3 Eno-3	Rattus norvegicus (Rat)	434
P15396	P15475	P15475	ACTB_XENBO	reviewed	Actin, cytoplasmic 1 (Beta actin)	actb	Xenopus borealis (Kenyan clawed frog)	376
P15428	P15498	P15498	VAV_HUMAN	reviewed	Proto-oncogene vav	VAV1 VAV	Homo sapiens (Human)	845
P15429	P15586	P15586	GNS_HUMAN	reviewed	N-acetylglucosamine-6-sulfatase (EC 3.1.6.14) (Glucosamine-6-sulfatase) (G6S)	GNS	Homo sapiens (Human)	552
P15475	P15697	P15697	FP_CRIMI	reviewed	Female protein (FP) (Serum amyloid P-component)		Cricetulus migratorius (Gray dwarf hamster)	231
P15498	P15791	P15791	KCC2D_RAT	reviewed	Calcium/calmodulin-dependent protein kinase type II subunit delta (CaM kinase II subunit delta) (CaMK-II subunit delta) (EC 2.7.11.17)	Camk2d	Rattus norvegicus (Rat)	533
P15586	P15882	P15882	CHIN_HUMAN	reviewed	N-chimaerin (A-chimaerin) (Alpha-chimerin) (N-chimerin) (NC) (Rho GTPase-activating protein 2)	CHN1 ARHGAP2 CHN	Homo sapiens (Human)	459
P15697	P15979	P15979	HA1F_CHICK	reviewed	Class I histocompatibility antigen, F10 alpha chain (B-F histocompatibility F10 antigen) (B-F-beta-IV) (B12)		Gallus gallus (Chicken)	345
P15791	P15988	P15988	CO6A2_CHICK	reviewed	Collagen alpha-2(VI) chain	COL6A2	Gallus gallus (Chicken)	1022
P15882	P16035	P16035	TIMP2_HUMAN	reviewed	Metalloproteinase inhibitor 2 (CSC-21K) (Tissue inhibitor of metalloproteinases 2) (TIMP-2)	TIMP2	Homo sapiens (Human)	220
P15979	P16054	P16054	KPCE_MOUSE	reviewed	Protein kinase C epsilon type (EC 2.7.11.13) (nPKC-epsilon)	Prkce Pkce Pkcea	Mus musculus (Mouse)	737
P15988	P16068	P16068	GCYB1_BOVIN	reviewed	Guanylate cyclase soluble subunit beta-1 (GCS-beta-1) (EC 4.6.1.2) (Guanylate cyclase soluble subunit beta-3) (GCS-beta-3) (Soluble guanylate cyclase small subunit)	GUCY1B1 GUC1B3 GUCY1B3	Bos taurus (Bovine)	619
P16035	P16075	P16075	MYOD1_CHICK	reviewed	Myoblast determination protein 1 homolog (MYOD1 homolog)	MYOD1 CMD1 MYOD	Gallus gallus (Chicken)	298
P16054	P16142	P16142	MDH_METFV	reviewed	Malate/(S)-sulfolactate dehydrogenase (EC 1.1.1.310) (EC 1.1.1.37) (EC 1.1.1.82)	mdh Mfer_0389	Methanothermus fervidus (strain ATCC 43054 / DSM 2088 / JCM 10308 / V24 S)	339
P16068	P16157	P16157	ANK1_HUMAN	reviewed	Ankyrin-1 (ANK-1) (Ankyrin-R) (Erythrocyte ankyrin)	ANK1 ANK	Homo sapiens (Human)	1881
P16075	P16260	P16260	GDC_HUMAN	reviewed	Graves disease carrier protein (GDC) (Graves disease autoantigen) (GDA) (Mitochondrial solute carrier protein homolog) (Solute carrier family 25 member 16)	SLC25A16 GDA	Homo sapiens (Human)	332
P16142	P16298	P16298	PP2BB_HUMAN	reviewed	Serine/threonine-protein phosphatase 2B catalytic subunit beta isoform (EC 3.1.3.16) (CAM-PRP catalytic subunit) (Calmodulin-dependent calcineurin A subunit beta isoform)	PPP3CB CALNA2 CALNB CNA2	Homo sapiens (Human)	524
P16157	P16305	P16305	GBRA6_MOUSE	reviewed	Gamma-aminobutyric acid receptor subunit alpha-6 (GABA(A) receptor subunit alpha-6)	Gabra6 Gabra-6	Mus musculus (Mouse)	453
P16260	P16423	P16423	POLR_DROME	reviewed	Retrovirus-related Pol polyprotein from type-2 retrotransposable element R2DM (Retrovirus-related Pol polyprotein from type II retrotransposable element R2DM) [Includes: Protease (EC 3.4.23.-); Reverse transcriptase (EC 2.7.7.49); Endonuclease]	pol	Drosophila melanogaster (Fruit fly)	1057
P16298	P16435	P16435	NCPR_HUMAN	reviewed	NADPH--cytochrome P450 reductase (CPR) (P450R) (EC 1.6.2.4)	POR CYPOR	Homo sapiens (Human)	677
P16305	P16617	P16617	PGK1_RAT	reviewed	Phosphoglycerate kinase 1 (EC 2.7.2.3)	Pgk1 Pgk-1	Rattus norvegicus (Rat)	417
P16423	P16675	P16675	PPGB_MOUSE	reviewed	Lysosomal protective protein (EC 3.4.16.5) (Carboxypeptidase C) (Carboxypeptidase L) (Cathepsin A) (Protective protein cathepsin A) (PPCA) (Protective protein for beta-galactosidase) [Cleaved into: Lysosomal protective protein 32 kDa chain; Lysosomal protective protein 20 kDa chain]	Ctsa Ppgb	Mus musculus (Mouse)	474
P16435	P16858	P16858	G3P_MOUSE	reviewed	Glyceraldehyde-3-phosphate dehydrogenase (GAPDH) (EC 1.2.1.12) (Peptidyl-cysteine S-nitrosylase GAPDH) (EC 2.6.99.-)	Gapdh Gapd	Mus musculus (Mouse)	333
P16617	P16863	P16863	CXA1_XENLA	reviewed	Gap junction alpha-1 protein (Connexin-43) (Cx43)	gja1	Xenopus laevis (African clawed frog)	379
P16675	P16930	P16930	FAAA_HUMAN	reviewed	Fumarylacetoacetase (FAA) (EC 3.7.1.2) (Beta-diketonase) (Fumarylacetoacetate hydrolase)	FAH	Homo sapiens (Human)	419
P16858	P17074	P17074	RS19_RAT	reviewed	40S ribosomal protein S19	Rps19	Rattus norvegicus (Rat)	145
P16863	P17126	P17126	ACT_HYDVU	reviewed	Actin, non-muscle 6.2		Hydra vulgaris (Hydra) (Hydra attenuata)	376
P16930	P17200	P17200	ACM4_CHICK	reviewed	Muscarinic acetylcholine receptor M4	CHRM4	Gallus gallus (Chicken)	490
P17074	P17209	P17209	MYL4_RAT	reviewed	Myosin light chain 4 (Myosin light chain 1, atrial isoform)	Myl4	Rattus norvegicus (Rat)	193
P17126	P17213	P17213	BPI_HUMAN	reviewed	Bactericidal permeability-increasing protein (BPI) (CAP 57)	BPI	Homo sapiens (Human)	487
P17200	P17252	P17252	KPCA_HUMAN	reviewed	Protein kinase C alpha type (PKC-A) (PKC-alpha) (EC 2.7.11.13)	PRKCA PKCA PRKACA	Homo sapiens (Human)	672
P17209	P17404	P17404	LECT1_BOVIN	reviewed	Leukocyte cell-derived chemotaxin 1 (Small cartilage-derived glycoprotein) (SCGP) [Cleaved into: Chondrosurfactant protein (CH-SP); Chondromodulin-1 (Chondromodulin-I) (ChM-I)]	LECT1 CHMI	Bos taurus (Bovine)	335
P17213	P17427	P17427	AP2A2_MOUSE	reviewed	AP-2 complex subunit alpha-2 (100 kDa coated vesicle protein C) (Adaptor protein complex AP-2 subunit alpha-2) (Adaptor-related protein complex 2 subunit alpha-2) (Alpha-adaptin C) (Alpha2-adaptin) (Clathrin assembly protein complex 2 alpha-C large chain) (Plasma membrane adaptor HA2/AP2 adaptin alpha C subunit)	Ap2a2 Adtab	Mus musculus (Mouse)	938
P17252	P17439	P17439	GLCM_MOUSE	reviewed	Glucosylceramidase (EC 3.2.1.45) (Acid beta-glucosidase) (Beta-glucocerebrosidase) (D-glucosyl-N-acylsphingosine glucohydrolase)	Gba	Mus musculus (Mouse)	515
P17404	P17480	P17480	UBF1_HUMAN	reviewed	Nucleolar transcription factor 1 (Autoantigen NOR-90) (Upstream-binding factor 1) (UBF-1)	UBTF UBF UBF1	Homo sapiens (Human)	764
P17427	P17568	P17568	NDUB7_HUMAN	reviewed	NADH dehydrogenase [ubiquinone] 1 beta subcomplex subunit 7 (Cell adhesion protein SQM1) (Complex I-B18) (CI-B18) (NADH-ubiquinone oxidoreductase B18 subunit)	NDUFB7	Homo sapiens (Human)	137
P17439	P17612	P17612	KAPCA_HUMAN	reviewed	cAMP-dependent protein kinase catalytic subunit alpha (PKA C-alpha) (EC 2.7.11.11)	PRKACA PKACA	Homo sapiens (Human)	351
P17480	P17663	P17663	FRIHB_XENLA	reviewed	Ferritin heavy chain B (Ferritin H subunit B) (Ferritin heavy chain 1) (EC 1.16.3.1)	fth1-b	Xenopus laevis (African clawed frog)	176
P17568	P17665	P17665	COX7C_MOUSE	reviewed	Cytochrome c oxidase subunit 7C, mitochondrial (Cytochrome c oxidase polypeptide VIIc)	Cox7c Cox7c1	Mus musculus (Mouse)	63
P17612	P17694	P17694	NDUS2_BOVIN	reviewed	NADH dehydrogenase [ubiquinone] iron-sulfur protein 2, mitochondrial (EC 1.6.5.3) (EC 1.6.99.3) (Complex I-49kD) (CI-49kD) (NADH-ubiquinone oxidoreductase 49 kDa subunit)	NDUFS2	Bos taurus (Bovine)	463
P17663	P17706	P17706	PTN2_HUMAN	reviewed	Tyrosine-protein phosphatase non-receptor type 2 (EC 3.1.3.48) (T-cell protein-tyrosine phosphatase) (TCPTP)	PTPN2 PTPT	Homo sapiens (Human)	415
P17665	P17785	P17785	ANXA2_CHICK	reviewed	Annexin A2 (Annexin II) (Annexin-2) (Calpactin I heavy chain) (Calpactin-1 heavy chain) (Chromobindin-8) (Lipocortin II) (Placental anticoagulant protein IV) (PAP-IV) (Protein I) (p36)	ANXA2 ANX2	Gallus gallus (Chicken)	339
P17694	P17809	P17809	GTR1_MOUSE	reviewed	Solute carrier family 2, facilitated glucose transporter member 1 (Glucose transporter type 1, erythrocyte/brain) (GLUT-1) (GT1)	Slc2a1 Glut-1 Glut1	Mus musculus (Mouse)	492
P17706	P17844	P17844	DDX5_HUMAN	reviewed	Probable ATP-dependent RNA helicase DDX5 (EC 3.6.4.13) (DEAD box protein 5) (RNA helicase p68)	DDX5 G17P1 HELR HLR1	Homo sapiens (Human)	614
P17785	P17900	P17900	SAP3_HUMAN	reviewed	Ganglioside GM2 activator (Cerebroside sulfate activator protein) (GM2-AP) (Sphingolipid activator protein 3) (SAP-3) [Cleaved into: Ganglioside GM2 activator isoform short]	GM2A	Homo sapiens (Human)	193
P17809	P17924	P17924	NFIB_CHICK	reviewed	Nuclear factor 1 B-type (NF1-B) (Nuclear factor 1/B) (CCAAT-box-binding transcription factor) (CTF) (Nuclear factor I/B) (NF-I/B) (NFI-B) (TGGCA-binding protein)	NFIB NFI-B	Gallus gallus (Chicken)	560
P17844	P18065	P18065	IBP2_HUMAN	reviewed	Insulin-like growth factor-binding protein 2 (IBP-2) (IGF-binding protein 2) (IGFBP-2)	IGFBP2 BP2 IBP2	Homo sapiens (Human)	325
P17900	P18067	P18067	RAB7A_CANLF	reviewed	Ras-related protein Rab-7a	RAB7A RAB7	Canis lupus familiaris (Dog) (Canis familiaris)	207
P17924	P18084	P18084	ITB5_HUMAN	reviewed	Integrin beta-5	ITGB5	Homo sapiens (Human)	799
P18065	P18101	P18101	RL40_DROME	reviewed	Ubiquitin-60S ribosomal protein L40 (CEP52) [Cleaved into: Ubiquitin; 60S ribosomal protein L40]	RpL40 Ubi-f UBI-F52 CG2960	Drosophila melanogaster (Fruit fly)	128
P18067	P18146	P18146	EGR1_HUMAN	reviewed	Early growth response protein 1 (EGR-1) (AT225) (Nerve growth factor-induced protein A) (NGFI-A) (Transcription factor ETR103) (Transcription factor Zif268) (Zinc finger protein 225) (Zinc finger protein Krox-24)	EGR1 KROX24 ZNF225	Homo sapiens (Human)	543
P18084	P18254	P18254	IGF1_CHICK	reviewed	Insulin-like growth factor I (IGF-I) (Somatomedin)	IGF1	Gallus gallus (Chicken)	153
P18101	P18433	P18433	PTPRA_HUMAN	reviewed	Receptor-type tyrosine-protein phosphatase alpha (Protein-tyrosine phosphatase alpha) (R-PTP-alpha) (EC 3.1.3.48)	PTPRA PTPA PTPRL2	Homo sapiens (Human)	802
P18146	P18438	P18438	CD3D_SHEEP	reviewed	T-cell surface glycoprotein CD3 delta chain (T-cell receptor T3 delta chain) (CD antigen CD3d)	CD3D	Ovis aries (Sheep)	167
P18254	P18460	P18460	FGFR3_CHICK	reviewed	Fibroblast growth factor receptor 3 (FGFR-3) (EC 2.7.10.1) (Tyrosine kinase receptor CEK2)	FGFR3 CEK2	Gallus gallus (Chicken)	806
P18433	P18515	P18515	RARB_NOTVI	reviewed	Retinoic acid receptor beta (RAR-beta) (Nuclear receptor subfamily 1 group B member 2) (Fragment)	RARB NR1B2	Notophthalmus viridescens (Eastern newt) (Triturus viridescens)	158
P18438	P18519	P18519	TNR16_CHICK	reviewed	Tumor necrosis factor receptor superfamily member 16 (Gp80-LNGFR) (Low affinity neurotrophin receptor p75NTR) (Low-affinity nerve growth factor receptor) (NGF receptor) (p75 ICD)	NGFR TNFRSF16	Gallus gallus (Chicken)	416
P18460	P18576	P18576	NFYA_RAT	reviewed	Nuclear transcription factor Y subunit alpha (CAAT box DNA-binding protein subunit A) (CCAAT-binding transcription factor subunit A) (CBF-A) (Nuclear transcription factor Y subunit A) (NF-YA)	Nfya	Rattus norvegicus (Rat)	341
P18515	P18660	P18660	RLA1_CHICK	reviewed	60S acidic ribosomal protein P1	RPLP1	Gallus gallus (Chicken)	114
P18519	P18715	P18715	ZG26_XENLA	reviewed	Gastrula zinc finger protein XlCGF26.1 (Fragment)		Xenopus laevis (African clawed frog)	337
P18576	P18734	P18734	ZG67_XENLA	reviewed	Gastrula zinc finger protein XlCGF67.1 (Fragment)		Xenopus laevis (African clawed frog)	139
P18660	P18744	P18744	ZO20_XENLA	reviewed	Oocyte zinc finger protein XlCOF20 (Fragment)		Xenopus laevis (African clawed frog)	247
P18715	P18749	P18749	ZO6_XENLA	reviewed	Oocyte zinc finger protein XlCOF6 (Fragment)		Xenopus laevis (African clawed frog)	453
P18734	P18750	P18750	ZO61_XENLA	reviewed	Oocyte zinc finger protein XlCOF6.1 (Fragment)		Xenopus laevis (African clawed frog)	224
P18744	P18754	P18754	RCC1_HUMAN	reviewed	Regulator of chromosome condensation (Cell cycle regulatory protein) (Chromosome condensation protein 1)	RCC1 CHC1	Homo sapiens (Human)	421
P18749	P18760	P18760	COF1_MOUSE	reviewed	Cofilin-1 (Cofilin, non-muscle isoform)	Cfl1	Mus musculus (Mouse)	166
P18750	P18845	P18845	ACHA3_CARAU	reviewed	Neuronal acetylcholine receptor subunit alpha-3 (GF-alpha-3)	chrna3	Carassius auratus (Goldfish)	512
P18754	P18850	P18850	ATF6A_HUMAN	reviewed	Cyclic AMP-dependent transcription factor ATF-6 alpha (cAMP-dependent transcription factor ATF-6 alpha) (Activating transcription factor 6 alpha) (ATF6-alpha) [Cleaved into: Processed cyclic AMP-dependent transcription factor ATF-6 alpha]	ATF6	Homo sapiens (Human)	670
P18760	P18892	P18892	BT1A1_BOVIN	reviewed	Butyrophilin subfamily 1 member A1 (BT)	BTN1A1 BTN	Bos taurus (Bovine)	526
P18845	P18910	P18910	ANPRA_RAT	reviewed	Atrial natriuretic peptide receptor 1 (EC 4.6.1.2) (Atrial natriuretic peptide receptor type A) (ANP-A) (ANPR-A) (NPR-A) (Guanylate cyclase A) (GC-A)	Npr1	Rattus norvegicus (Rat)	1057
P18850	P19019	P19019	GBRB3_CHICK	reviewed	Gamma-aminobutyric acid receptor subunit beta-3 (GABA(A) receptor subunit beta-3)	GABRB3	Gallus gallus (Chicken)	476
P18892	P19021	P19021	AMD_HUMAN	reviewed	Peptidyl-glycine alpha-amidating monooxygenase (PAM) [Includes: Peptidylglycine alpha-hydroxylating monooxygenase (PHM) (EC 1.14.17.3); Peptidyl-alpha-hydroxyglycine alpha-amidating lyase (EC 4.3.2.5) (Peptidylamidoglycolate lyase) (PAL)]	PAM	Homo sapiens (Human)	973
P18910	P19086	P19086	GNAZ_HUMAN	reviewed	Guanine nucleotide-binding protein G(z) subunit alpha (G(x) alpha chain) (Gz-alpha)	GNAZ	Homo sapiens (Human)	355
P19019	P19123	P19123	TNNC1_MOUSE	reviewed	Troponin C, slow skeletal and cardiac muscles (TN-C)	Tnnc1 Tncc	Mus musculus (Mouse)	161
P19021	P19150	P19150	GBRA1_CHICK	reviewed	Gamma-aminobutyric acid receptor subunit alpha-1 (GABA(A) receptor subunit alpha-1)	GABRA1	Gallus gallus (Chicken)	455
P19086	P19174	P19174	PLCG1_HUMAN	reviewed	1-phosphatidylinositol 4,5-bisphosphate phosphodiesterase gamma-1 (EC 3.1.4.11) (PLC-148) (Phosphoinositide phospholipase C-gamma-1) (Phospholipase C-II) (PLC-II) (Phospholipase C-gamma-1) (PLC-gamma-1)	PLCG1 PLC1	Homo sapiens (Human)	1290
P19123	P19333	P19333	VAT1_TETCF	reviewed	Synaptic vesicle membrane protein VAT-1 (EC 1.-.-.-)		Tetronarce californica (Pacific electric ray) (Torpedo californica)	379
P19150	P19352	P19352	TPM2_CHICK	reviewed	Tropomyosin beta chain (Beta-tropomyosin) (Tropomyosin-2)	TPM2	Gallus gallus (Chicken)	284
P19174	P19359	P19359	ASCL1_RAT	reviewed	Achaete-scute homolog 1	Ascl1 Ash1 Mash-1	Rattus norvegicus (Rat)	233
P19333	P19367	P19367	HXK1_HUMAN	reviewed	Hexokinase-1 (EC 2.7.1.1) (Brain form hexokinase) (Hexokinase type I) (HK I)	HK1	Homo sapiens (Human)	917
P19352	P19370	P19370	ACHB2_CARAU	reviewed	Neuronal acetylcholine receptor subunit beta-2 (GF-beta-2) (Fragment)	chrnb2	Carassius auratus (Goldfish)	459
P19359	P19439	P19439	GLRK_CHICK	reviewed	Probable glutamate receptor (Kainate-binding protein)	KBP	Gallus gallus (Chicken)	487
P19367	P19483	P19483	ATPA_BOVIN	reviewed	ATP synthase subunit alpha, mitochondrial	ATP5A1 ATP5A2	Bos taurus (Bovine)	553
P19370	P19484	P19484	TFEB_HUMAN	reviewed	Transcription factor EB (Class E basic helix-loop-helix protein 35) (bHLHe35)	TFEB BHLHE35	Homo sapiens (Human)	476
P19439	P19492	P19492	GRIA3_RAT	reviewed	Glutamate receptor 3 (GluR-3) (AMPA-selective glutamate receptor 3) (GluR-C) (GluR-K3) (Glutamate receptor ionotropic, AMPA 3) (GluA3)	Gria3 Glur3	Rattus norvegicus (Rat)	888
P19483	P19527	P19527	NFL_RAT	reviewed	Neurofilament light polypeptide (NF-L) (68 kDa neurofilament protein) (Neurofilament triplet L protein)	Nefl Nf68 Nfl	Rattus norvegicus (Rat)	542
P19484	P19600	P19600	HNRPC_XENLA	reviewed	Heterogeneous nuclear ribonucleoprotein C (hnRNP C) (hnRNP core protein C)	hnrnpc hnrpc	Xenopus laevis (African clawed frog)	282
P19492	P19753	P19753	PRVT_CHICK	reviewed	Parvalbumin, thymic (Avian thymic hormone) (ATH) (Thymus-specific antigen T1)		Gallus gallus (Chicken)	109
P19527	P19754	P19754	ADCY1_BOVIN	reviewed	Adenylate cyclase type 1 (EC 4.6.1.1) (ATP pyrophosphate-lyase 1) (Adenylate cyclase type I) (Adenylyl cyclase 1) (AC1) (Ca(2+)/calmodulin-activated adenylyl cyclase)	ADCY1	Bos taurus (Bovine)	1134
P19600	P19766	P19766	INSB_SHISO	reviewed	Insertion element IS1 protein InsB	insB	Shigella sonnei	131
P19753	P19971	P19971	TYPH_HUMAN	reviewed	Thymidine phosphorylase (TP) (EC 2.4.2.4) (Gliostatin) (Platelet-derived endothelial cell growth factor) (PD-ECGF) (TdRPase)	TYMP ECGF1	Homo sapiens (Human)	482
P19754	P20003	P20003	FGF2_SHEEP	reviewed	Fibroblast growth factor 2 (FGF-2) (Basic fibroblast growth factor) (bFGF) (Heparin-binding growth factor 2) (HBGF-2)	FGF2	Ovis aries (Sheep)	155
P19766	P20004	P20004	ACON_BOVIN	reviewed	Aconitate hydratase, mitochondrial (Aconitase) (EC 4.2.1.3) (Citrate hydro-lyase)	ACO2	Bos taurus (Bovine)	780
P19971	P20111	P20111	ACTN2_CHICK	reviewed	Alpha-actinin-2 (Alpha-actinin skeletal muscle isoform 2) (F-actin cross-linking protein)	ACTN2	Gallus gallus (Chicken)	897
P20003	P20237	P20237	GBRA4_BOVIN	reviewed	Gamma-aminobutyric acid receptor subunit alpha-4 (GABA(A) receptor subunit alpha-4)	GABRA4	Bos taurus (Bovine)	555
P20004	P20244	P20244	HBA1_TORMA	reviewed	Hemoglobin subunit alpha-1 (Alpha-1-globin) (Hemoglobin alpha-1 chain)		Torpedo marmorata (Marbled electric ray)	141
P20111	P20245	P20245	HBA2_TORMA	reviewed	Hemoglobin subunit alpha-2 (Alpha-2-globin) (Hemoglobin alpha-2 chain)		Torpedo marmorata (Marbled electric ray)	141
P20237	P20247	P20247	HBB2_TORMA	reviewed	Hemoglobin subunit beta-2 (Beta-2-globin) (Hemoglobin beta-2 chain)	HBB2	Torpedo marmorata (Marbled electric ray)	142
P20244	P20303	P20303	GTR1_PIG	reviewed	Solute carrier family 2, facilitated glucose transporter member 1 (Glucose transporter type 1, erythrocyte/brain) (GLUT-1)	SLC2A1 GLUT1	Sus scrofa (Pig)	492
P20245	P20337	P20337	RAB3B_HUMAN	reviewed	Ras-related protein Rab-3B	RAB3B	Homo sapiens (Human)	219
P20247	P20399	P20399	ACT2_XENTR	reviewed	Actin, alpha cardiac muscle 2 (Actin alpha 2) (alpha2T)		Xenopus tropicalis (Western clawed frog) (Silurana tropicalis)	377
P20303	P20491	P20491	FCERG_MOUSE	reviewed	High affinity immunoglobulin epsilon receptor subunit gamma (Fc receptor gamma-chain) (FcRgamma) (Fc-epsilon RI-gamma) (IgE Fc receptor subunit gamma) (FceRI gamma)	Fcer1g Fce1g	Mus musculus (Mouse)	86
P20337	P20594	P20594	ANPRB_HUMAN	reviewed	Atrial natriuretic peptide receptor 2 (EC 4.6.1.2) (Atrial natriuretic peptide receptor type B) (ANP-B) (ANPR-B) (NPR-B) (Guanylate cyclase B) (GC-B)	NPR2 ANPRB	Homo sapiens (Human)	1047
P20399	P20650	P20650	PPM1A_RAT	reviewed	Protein phosphatase 1A (EC 3.1.3.16) (Protein phosphatase 2C isoform alpha) (PP2C-alpha) (Protein phosphatase IA)	Ppm1a Pp2c1 Pppm1a	Rattus norvegicus (Rat)	382
P20491	P20785	P20785	CO6A1_CHICK	reviewed	Collagen alpha-1(VI) chain	COL6A1	Gallus gallus (Chicken)	1019
P20594	P20794	P20794	MAK_HUMAN	reviewed	Serine/threonine-protein kinase MAK (EC 2.7.11.22) (Male germ cell-associated kinase)	MAK	Homo sapiens (Human)	623
P20650	P20801	P20801	TNNC2_MOUSE	reviewed	Troponin C, skeletal muscle (STNC)	Tnnc2 Tncs	Mus musculus (Mouse)	160
P20785	P20812	P20812	CP2A3_RAT	reviewed	Cytochrome P450 2A3 (EC 1.14.14.1) (CYPIIA3) (Coumarin 7-hydroxylase)	Cyp2a3 Cyp2a-3 Cyp2a3a	Rattus norvegicus (Rat)	494
P20794	P20821	P20821	GCSH_BOVIN	reviewed	Glycine cleavage system H protein, mitochondrial (Lipoic acid-containing protein)	GCSH	Bos taurus (Bovine)	173
P20801	P20917	P20917	MAG_MOUSE	reviewed	Myelin-associated glycoprotein (Siglec-4a)	Mag	Mus musculus (Mouse)	626
P20812	P20936	P20936	RASA1_HUMAN	reviewed	Ras GTPase-activating protein 1 (GAP) (GTPase-activating protein) (RasGAP) (Ras p21 protein activator) (p120GAP)	RASA1 GAP RASA	Homo sapiens (Human)	1047
P20821	P20938	P20938	MYP0_HETFR	reviewed	Myelin protein P0 (Myelin peripheral protein) (MPP) (Myelin protein zero)	mpz	Heterodontus francisci (Horn shark) (Cestracion francisci)	246
P20917	P20939	P20939	MBP_HETFR	reviewed	Myelin basic protein (MBP)	MBP	Heterodontus francisci (Horn shark) (Cestracion francisci)	155
P20936	P20959	P20959	IBP3_BOVIN	reviewed	Insulin-like growth factor-binding protein 3 (IBP-3) (IGF-binding protein 3) (IGFBP-3)	IGFBP3	Bos taurus (Bovine)	291
P20938	P21158	P21158	CSGA_MYXXA	reviewed	C-factor (C signal)	csgA spoC	Myxococcus xanthus	166
P20939	P21183	P21183	IL5RA_MOUSE	reviewed	Interleukin-5 receptor subunit alpha (IL-5 receptor subunit alpha) (IL-5R subunit alpha) (IL-5R-alpha) (IL-5RA) (CD antigen CD125)	Il5ra Il5r	Mus musculus (Mouse)	415
P20959	P21188	P21188	AT1B3_XENLA	reviewed	Sodium/potassium-transporting ATPase subunit beta-3 (Sodium/potassium-dependent ATPase subunit beta-3) (ATPB-3)	atp1b3	Xenopus laevis (African clawed frog)	277
P21158	P21265	P21265	PUR8_CHICK	reviewed	Adenylosuccinate lyase (ADSL) (ASL) (EC 4.3.2.2) (Adenylosuccinase) (ASase)	ADSL	Gallus gallus (Chicken)	485
P21183	P21279	P21279	GNAQ_MOUSE	reviewed	Guanine nucleotide-binding protein G(q) subunit alpha (Guanine nucleotide-binding protein alpha-q)	Gnaq	Mus musculus (Mouse)	359
P21188	P21281	P21281	VATB2_HUMAN	reviewed	V-type proton ATPase subunit B, brain isoform (V-ATPase subunit B 2) (Endomembrane proton pump 58 kDa subunit) (HO57) (Vacuolar proton pump subunit B 2)	ATP6V1B2 ATP6B2 VPP3	Homo sapiens (Human)	511
P21265	P21328	P21328	RTJK_DROME	reviewed	RNA-directed DNA polymerase from mobile element jockey (EC 2.7.7.49) (Reverse transcriptase)	pol	Drosophila melanogaster (Fruit fly)	916
P21279	P21329	P21329	RTJK_DROFU	reviewed	RNA-directed DNA polymerase from mobile element jockey (EC 2.7.7.49) (Reverse transcriptase)	jockey\pol pol	Drosophila funebris (Fruit fly)	916
P21281	P21333	P21333	FLNA_HUMAN	reviewed	Filamin-A (FLN-A) (Actin-binding protein 280) (ABP-280) (Alpha-filamin) (Endothelial actin-binding protein) (Filamin-1) (Non-muscle filamin)	FLNA FLN FLN1	Homo sapiens (Human)	2647
P21328	P21399	P21399	ACOC_HUMAN	reviewed	Cytoplasmic aconitate hydratase (Aconitase) (EC 4.2.1.3) (Citrate hydro-lyase) (Ferritin repressor protein) (Iron regulatory protein 1) (IRP1) (Iron-responsive element-binding protein 1) (IRE-BP 1)	ACO1 IREB1	Homo sapiens (Human)	889
P21329	P21453	P21453	S1PR1_HUMAN	reviewed	Sphingosine 1-phosphate receptor 1 (S1P receptor 1) (S1P1) (Endothelial differentiation G-protein coupled receptor 1) (Sphingosine 1-phosphate receptor Edg-1) (S1P receptor Edg-1) (CD antigen CD363)	S1PR1 CHEDG1 EDG1	Homo sapiens (Human)	382
P21333	P21460	P21460	CYTC_MOUSE	reviewed	Cystatin-C (Cystatin-3)	Cst3	Mus musculus (Mouse)	140
P21399	P21548	P21548	GBRG2_CHICK	reviewed	Gamma-aminobutyric acid receptor subunit gamma-2 (GABA(A) receptor subunit gamma-2)	GABRG2	Gallus gallus (Chicken)	474
P21453	P21550	P21550	ENOB_MOUSE	reviewed	Beta-enolase (EC 4.2.1.11) (2-phospho-D-glycerate hydro-lyase) (Enolase 3) (Muscle-specific enolase) (MSE) (Skeletal muscle enolase)	Eno3 Eno-3	Mus musculus (Mouse)	434
P21460	P21566	P21566	COF2_CHICK	reviewed	Cofilin-2 (Cofilin, muscle isoform)	CFL2	Gallus gallus (Chicken)	166
P21548	P21573	P21573	YBOX1_XENLA	reviewed	Nuclease-sensitive element-binding protein 1 (Y-box transcription factor) (Y-box-binding protein 1) (YB-1)	ybx1 frgy1 nsep1	Xenopus laevis (African clawed frog)	303
P21550	P21675	P21675	TAF1_HUMAN	reviewed	Transcription initiation factor TFIID subunit 1 (EC 2.3.1.48) (EC 2.7.11.1) (Cell cycle gene 1 protein) (TBP-associated factor 250 kDa) (p250) (Transcription initiation factor TFIID 250 kDa subunit) (TAF(II)250) (TAFII-250) (TAFII250)	TAF1 BA2R CCG1 CCGS TAF2A	Homo sapiens (Human)	1872
P21566	P21804	P21804	FGFR1_CHICK	reviewed	Fibroblast growth factor receptor 1 (FGFR-1) (bFGF-R-1) (EC 2.7.10.1) (Basic fibroblast growth factor receptor 1) (Tyrosine kinase receptor CEK1)	FGFR1 CEK1	Gallus gallus (Chicken)	819
P21573	P21868	P21868	CSK21_CHICK	reviewed	Casein kinase II subunit alpha (CK II) (EC 2.7.11.1)	CSNK2A1	Gallus gallus (Chicken)	391
P21675	P21872	P21872	PUR2_CHICK	reviewed	Trifunctional purine biosynthetic protein adenosine-3 [Includes: Phosphoribosylamine--glycine ligase (EC 6.3.4.13) (Glycinamide ribonucleotide synthetase) (GARS) (Phosphoribosylglycinamide synthetase); Phosphoribosylformylglycinamidine cyclo-ligase (EC 6.3.3.1) (AIR synthase) (AIRS) (Phosphoribosyl-aminoimidazole synthetase); Phosphoribosylglycinamide formyltransferase (EC 2.1.2.2) (5'-phosphorib…	GART	Gallus gallus (Chicken)	1003
P21804	P21912	P21912	SDHB_HUMAN	reviewed	Succinate dehydrogenase [ubiquinone] iron-sulfur subunit, mitochondrial (EC 1.3.5.1) (Iron-sulfur subunit of complex II) (Ip)	SDHB SDH SDH1	Homo sapiens (Human)	280
P21868	P22001	P22001	KCNA3_HUMAN	reviewed	Potassium voltage-gated channel subfamily A member 3 (HGK5) (HLK3) (HPCN3) (Voltage-gated K(+) channel HuKIII) (Voltage-gated potassium channel subunit Kv1.3)	KCNA3 HGK5	Homo sapiens (Human)	575
P21872	P22003	P22003	BMP5_HUMAN	reviewed	Bone morphogenetic protein 5 (BMP-5)	BMP5	Homo sapiens (Human)	454
P21912	P22027	P22027	ATP5S_BOVIN	reviewed	ATP synthase subunit s, mitochondrial (ATP synthase-coupling factor B) (FB) (Mitochondrial ATP synthase regulatory component factor B)	ATP5S ATPW	Bos taurus (Bovine)	200
P22001	P22045	P22045	PGFS_LEIMA	reviewed	Prostaglandin F synthase (EC 1.1.1.188) (Prostaglandin F2-alpha synthase)	P100/11E	Leishmania major	284
P22003	P22122	P22122	RHO_DIPOM	reviewed	Ras-like GTP-binding protein O-RHO		Diplobatis ommata (Ocellated electric ray) (Discopyge ommata)	192
P22027	P22123	P22123	RAPA_DIPOM	reviewed	Ras-related protein O-Krev		Diplobatis ommata (Ocellated electric ray) (Discopyge ommata)	184
P22045	P22124	P22124	RAL_DIPOM	reviewed	Ras-related protein O-RAL		Diplobatis ommata (Ocellated electric ray) (Discopyge ommata)	206
P22122	P22125	P22125	RAB1_DIPOM	reviewed	Ras-related protein ORAB-1		Diplobatis ommata (Ocellated electric ray) (Discopyge ommata)	202
P22123	P22127	P22127	RAB10_DIPOM	reviewed	Ras-related protein Rab-10 (ORA1)		Diplobatis ommata (Ocellated electric ray) (Discopyge ommata)	200
P22124	P22129	P22129	RB11B_DIPOM	reviewed	Ras-related protein Rab-11B (ORA3)		Diplobatis ommata (Ocellated electric ray) (Discopyge ommata)	218
P22125	P22314	P22314	UBA1_HUMAN	reviewed	Ubiquitin-like modifier-activating enzyme 1 (EC 6.2.1.45) (Protein A1S9) (Ubiquitin-activating enzyme E1)	UBA1 A1S9T UBE1	Homo sapiens (Human)	1058
P22127	P22457	P22457	FA7_BOVIN	reviewed	Coagulation factor VII (EC 3.4.21.21) (Serum prothrombin conversion accelerator) [Cleaved into: Factor VII light chain; Factor VII heavy chain]	F7	Bos taurus (Bovine)	447
P22129	P22509	P22509	FBRL_RAT	reviewed	rRNA 2'-O-methyltransferase fibrillarin (EC 2.1.1.-) (Histone-glutamine methyltransferase) (Nucleolar protein 1)	Fbl	Rattus norvegicus (Rat)	327
P22314	P22589	P22589	UBIQP_PHYIN	reviewed	Polyubiquitin [Cleaved into: Ubiquitin]		Phytophthora infestans (Potato late blight fungus) (Botrytis infestans)	229
P22457	P22694	P22694	KAPCB_HUMAN	reviewed	cAMP-dependent protein kinase catalytic subunit beta (PKA C-beta) (EC 2.7.11.11)	PRKACB	Homo sapiens (Human)	351
P22509	P22734	P22734	COMT_RAT	reviewed	Catechol O-methyltransferase (EC 2.1.1.6)	Comt	Rattus norvegicus (Rat)	264
P22589	P22756	P22756	GRIK1_RAT	reviewed	Glutamate receptor ionotropic, kainate 1 (GluK1) (Glutamate receptor 5) (GluR-5) (GluR5)	Grik1 Glur5	Rattus norvegicus (Rat)	949
P22694	P22803	P22803	TRX2_YEAST	reviewed	Thioredoxin-2 (Thioredoxin II) (TR-II) (Thioredoxin-1)	TRX2 TRX1 YGR209C G7746	Saccharomyces cerevisiae (strain ATCC 204508 / S288c) (Baker's yeast)	104
P22734	P22831	P22831	SYNPR_RAT	reviewed	Synaptoporin	Synpr	Rattus norvegicus (Rat)	265
P22756	P23004	P23004	QCR2_BOVIN	reviewed	Cytochrome b-c1 complex subunit 2, mitochondrial (Complex III subunit 2) (Core protein II) (Ubiquinol-cytochrome-c reductase complex core protein 2)	UQCRC2	Bos taurus (Bovine)	453
P22803	P23025	P23025	XPA_HUMAN	reviewed	DNA repair protein complementing XP-A cells (Xeroderma pigmentosum group A-complementing protein)	XPA XPAC	Homo sapiens (Human)	273
P22831	P23084	P23084	HVC1_HETFR	reviewed	Ig heavy chain C region (Clone 6125) (Fragment)		Heterodontus francisci (Horn shark) (Cestracion francisci)	370
P23004	P23175	P23175	RASH_MSVNS	reviewed	GTPase HRas (Transforming protein p21/H-Ras)	H-RAS	Murine sarcoma virus NS.C58	189
P23025	P23193	P23193	TCEA1_HUMAN	reviewed	Transcription elongation factor A protein 1 (Transcription elongation factor S-II protein 1) (Transcription elongation factor TFIIS.o)	TCEA1 GTF2S TFIIS	Homo sapiens (Human)	301
P23084	P23198	P23198	CBX3_MOUSE	reviewed	Chromobox protein homolog 3 (Heterochromatin protein 1 homolog gamma) (HP1 gamma) (M32) (Modifier 2 protein)	Cbx3	Mus musculus (Mouse)	183
P23175	P23228	P23228	HMCS1_CHICK	reviewed	Hydroxymethylglutaryl-CoA synthase, cytoplasmic (HMG-CoA synthase) (EC 2.3.3.10) (3-hydroxy-3-methylglutaryl coenzyme A synthase)	HMGCS1 HMGCS	Gallus gallus (Chicken)	522
P23193	P23229	P23229	ITA6_HUMAN	reviewed	Integrin alpha-6 (CD49 antigen-like family member F) (VLA-6) (CD antigen CD49f) [Cleaved into: Integrin alpha-6 heavy chain; Integrin alpha-6 light chain; Processed integrin alpha-6 (Alpha6p)]	ITGA6	Homo sapiens (Human)	1130
P23198	P23239	P23239	DESM_XENLA	reviewed	Desmin	des	Xenopus laevis (African clawed frog)	458
P23228	P23284	P23284	PPIB_HUMAN	reviewed	Peptidyl-prolyl cis-trans isomerase B (PPIase B) (EC 5.2.1.8) (CYP-S1) (Cyclophilin B) (Rotamase B) (S-cyclophilin) (SCYLP)	PPIB CYPB	Homo sapiens (Human)	216
P23229	P23352	P23352	KALM_HUMAN	reviewed	Anosmin-1 (Adhesion molecule-like X-linked) (Kallmann syndrome protein)	ANOS1 ADMLX KAL KAL1 KALIG1	Homo sapiens (Human)	680
P23239	P23359	P23359	BMP7_MOUSE	reviewed	Bone morphogenetic protein 7 (BMP-7) (Osteogenic protein 1) (OP-1)	Bmp7 Bmp-7 Op1	Mus musculus (Mouse)	430
P23284	P23378	P23378	GCSP_HUMAN	reviewed	Glycine dehydrogenase (decarboxylating), mitochondrial (EC 1.4.4.2) (Glycine cleavage system P protein) (Glycine decarboxylase) (Glycine dehydrogenase (aminomethyl-transferring))	GLDC GCSP	Homo sapiens (Human)	1020
P23352	P23381	P23381	SYWC_HUMAN	reviewed	Tryptophan--tRNA ligase, cytoplasmic (EC 6.1.1.2) (Interferon-induced protein 53) (IFP53) (Tryptophanyl-tRNA synthetase) (TrpRS) (hWRS) [Cleaved into: T1-TrpRS; T2-TrpRS]	WARS IFI53 WRS	Homo sapiens (Human)	471
P23359	P23403	P23403	RS20_XENLA	reviewed	40S ribosomal protein S20 (S22)	rps20	Xenopus laevis (African clawed frog)	119
P23378	P23416	P23416	GLRA2_HUMAN	reviewed	Glycine receptor subunit alpha-2	GLRA2	Homo sapiens (Human)	452
P23381	P23438	P23438	SSRB_CANLF	reviewed	Translocon-associated protein subunit beta (TRAP-beta) (Glycoprotein 25H) (gp25H) (Signal sequence receptor subunit beta) (SSR-beta)	SSR2	Canis lupus familiaris (Dog) (Canis familiaris)	183
P23403	P23458	P23458	JAK1_HUMAN	reviewed	Tyrosine-protein kinase JAK1 (EC 2.7.10.2) (Janus kinase 1) (JAK-1)	JAK1 JAK1A JAK1B	Homo sapiens (Human)	1154
P23416	P23467	P23467	PTPRB_HUMAN	reviewed	Receptor-type tyrosine-protein phosphatase beta (Protein-tyrosine phosphatase beta) (R-PTP-beta) (EC 3.1.3.48) (Vascular endothelial protein tyrosine phosphatase) (VE-PTP)	PTPRB PTPB	Homo sapiens (Human)	1997
P23438	P23468	P23468	PTPRD_HUMAN	reviewed	Receptor-type tyrosine-protein phosphatase delta (Protein-tyrosine phosphatase delta) (R-PTP-delta) (EC 3.1.3.48)	PTPRD	Homo sapiens (Human)	1912
P23458	P23469	P23469	PTPRE_HUMAN	reviewed	Receptor-type tyrosine-protein phosphatase epsilon (Protein-tyrosine phosphatase epsilon) (R-PTP-epsilon) (EC 3.1.3.48)	PTPRE	Homo sapiens (Human)	700
P23467	P23470	P23470	PTPRG_HUMAN	reviewed	Receptor-type tyrosine-protein phosphatase gamma (Protein-tyrosine phosphatase gamma) (R-PTP-gamma) (EC 3.1.3.48)	PTPRG PTPG	Homo sapiens (Human)	1445
P23468	P23588	P23588	IF4B_HUMAN	reviewed	Eukaryotic translation initiation factor 4B (eIF-4B)	EIF4B	Homo sapiens (Human)	611
P23469	P23610	P23610	F8I2_HUMAN	reviewed	Factor VIII intron 22 protein (CpG island protein)	F8A1 F8A; F8A2 F8A; F8A3 F8A	Homo sapiens (Human)	371
P23470	P23640	P23640	RB27A_RAT	reviewed	Ras-related protein Rab-27A (Rab-27) (GTP-binding protein Ram) (Ram p25)	Rab27a Rab27	Rattus norvegicus (Rat)	221
P23588	P23667	P23667	CO3_XENLA	reviewed	Complement C3 (Fragment)	c3	Xenopus laevis (African clawed frog)	323
P23610	P23709	P23709	NDUS3_BOVIN	reviewed	NADH dehydrogenase [ubiquinone] iron-sulfur protein 3, mitochondrial (EC 1.6.5.3) (EC 1.6.99.3) (Complex I-30kD) (CI-30kD) (NADH-ubiquinone oxidoreductase 30 kDa subunit)	NDUFS3	Bos taurus (Bovine)	266
P23640	P23711	P23711	HMOX2_RAT	reviewed	Heme oxygenase 2 (HO-2) (EC 1.14.14.18)	Hmox2	Rattus norvegicus (Rat)	315
P23667	P23729	P23729	IF3T_TETCF	reviewed	Type III intermediate filament		Tetronarce californica (Pacific electric ray) (Torpedo californica)	458
P23709	P23787	P23787	TERA_XENLA	reviewed	Transitional endoplasmic reticulum ATPase (TER ATPase) (EC 3.6.4.6) (15S Mg(2+)-ATPase p97 subunit) (p97) (Valosin-containing protein) (VCP)	vcp	Xenopus laevis (African clawed frog)	805
P23711	P23919	P23919	KTHY_HUMAN	reviewed	Thymidylate kinase (EC 2.7.4.9) (dTMP kinase)	DTYMK CDC8 TMPK TYMK	Homo sapiens (Human)	212
P23729	P23935	P23935	NDUA5_BOVIN	reviewed	NADH dehydrogenase [ubiquinone] 1 alpha subcomplex subunit 5 (Complex I subunit B13) (Complex I-13kD-B) (CI-13kD-B) (NADH-ubiquinone oxidoreductase 13 kDa-B subunit)	NDUFA5	Bos taurus (Bovine)	116
P23787	P23950	P23950	TISB_MOUSE	reviewed	mRNA decay activator protein ZFP36L1 (Butyrate response factor 1) (TPA-induced sequence 11b) (Zinc finger protein 36, C3H1 type-like 1) (ZFP36-like 1)	Zfp36l1 Brf1 Tis11b	Mus musculus (Mouse)	338
P23919	P23965	P23965	ECI1_RAT	reviewed	Enoyl-CoA delta isomerase 1, mitochondrial (EC 5.3.3.8) (3,2-trans-enoyl-CoA isomerase) (Delta(3),Delta(2)-enoyl-CoA isomerase) (D3,D2-enoyl-CoA isomerase) (Dodecenoyl-CoA isomerase)	Eci1 Dci	Rattus norvegicus (Rat)	289
P23935	P24032	P24032	MLRN_CHICK	reviewed	Myosin regulatory light chain 2, smooth muscle minor isoform (MLC-2) (DTNB) (G1) (Isoform L20-B1)		Gallus gallus (Chicken)	172
P23950	P24049	P24049	RL17_RAT	reviewed	60S ribosomal protein L17 (Amino acid starvation-induced protein) (ASI) (L23)	Rpl17	Rattus norvegicus (Rat)	184
P23965	P24278	P24278	ZBT25_HUMAN	reviewed	Zinc finger and BTB domain-containing protein 25 (Zinc finger protein 46) (Zinc finger protein KUP)	ZBTB25 C14orf51 KUP ZNF46	Homo sapiens (Human)	435
P24032	P24386	P24386	RAE1_HUMAN	reviewed	Rab proteins geranylgeranyltransferase component A 1 (Choroideremia protein) (Rab escort protein 1) (REP-1) (TCD protein)	CHM REP1 TCD	Homo sapiens (Human)	653
P24049	P24387	P24387	CRHBP_HUMAN	reviewed	Corticotropin-releasing factor-binding protein (CRF-BP) (CRF-binding protein) (Corticotropin-releasing hormone-binding protein) (CRH-BP)	CRHBP CRFBP	Homo sapiens (Human)	322
P24278	P24399	P24399	ZN239_MOUSE	reviewed	Zinc finger protein 239 (Zfp-239) (Zinc finger protein MOK-2)	Znf239 Mok-2 Mok2 Zfp239	Mus musculus (Mouse)	201
P24386	P24503	P24503	CADH4_CHICK	reviewed	Cadherin-4 (Retinal cadherin) (R-CAD) (R-cadherin)	CDH4	Gallus gallus (Chicken)	913
P24387	P24505	P24505	SY61_DIPOM	reviewed	Synaptotagmin-A (Synaptic vesicle protein O-p65-A)	P65-A	Diplobatis ommata (Ocellated electric ray) (Discopyge ommata)	427
P24399	P24528	P24528	MGMT_RAT	reviewed	Methylated-DNA--protein-cysteine methyltransferase (EC 2.1.1.63) (6-O-methylguanine-DNA methyltransferase) (MGMT) (O-6-methylguanine-DNA-alkyltransferase)	Mgmt	Rattus norvegicus (Rat)	209
P24503	P24628	P24628	DRD2A_XENLA	reviewed	D(2) dopamine receptor A (D2R-A) (D2R 1)	drd2-a	Xenopus laevis (African clawed frog)	442
P24505	P24643	P24643	CALX_CANLF	reviewed	Calnexin (pp90)	CANX	Canis lupus familiaris (Dog) (Canis familiaris)	593
P24528	P24797	P24797	AT1A2_CHICK	reviewed	Sodium/potassium-transporting ATPase subunit alpha-2 (Na(+)/K(+) ATPase alpha-2 subunit) (EC 3.6.3.9) (Sodium pump subunit alpha-2)	ATP1A2	Gallus gallus (Chicken)	1017
P24628	P24798	P24798	AT1A3_CHICK	reviewed	Sodium/potassium-transporting ATPase subunit alpha-3 (Na(+)/K(+) ATPase alpha-3 subunit) (EC 3.6.3.9) (Na(+)/K(+) ATPase alpha(III) subunit) (Sodium pump subunit alpha-3)	ATP1A3	Gallus gallus (Chicken)	1010
P24643	P24799	P24799	GNAS_XENLA	reviewed	Guanine nucleotide-binding protein G(s) subunit alpha (Adenylate cyclase-stimulating G alpha protein)	gnas	Xenopus laevis (African clawed frog)	379
P24797	P24899	P24899	TAL1_CHICK	reviewed	T-cell acute lymphocytic leukemia protein 1 homolog (TAL-1) (Stem cell protein)	TAL1 SCL	Gallus gallus (Chicken)	311
P24798	P24941	P24941	CDK2_HUMAN	reviewed	Cyclin-dependent kinase 2 (EC 2.7.11.22) (Cell division protein kinase 2) (p33 protein kinase)	CDK2 CDKN2	Homo sapiens (Human)	298
P24799	P25035	P25035	P53_ONCMY	reviewed	Cellular tumor antigen p53 (Tumor suppressor p53)	tp53 p53	Oncorhynchus mykiss (Rainbow trout) (Salmo gairdneri)	396
P24899	P25054	P25054	APC_HUMAN	reviewed	Adenomatous polyposis coli protein (Protein APC) (Deleted in polyposis 2.5)	APC DP2.5	Homo sapiens (Human)	2843
P24941	P25094	P25094	PMP22_RAT	reviewed	Peripheral myelin protein 22 (PMP-22) (Protein CD25) (SR13 myelin protein) (Schwann cell membrane glycoprotein) (SAG)	Pmp22 Cd25 Pmp-22	Rattus norvegicus (Rat)	160
P25035	P25114	P25114	F264_RAT	reviewed	6-phosphofructo-2-kinase/fructose-2,6-bisphosphatase 4 (6PF-2-K/Fru-2,6-P2ase 4) (PFK/FBPase 4) (6PF-2-K/Fru-2,6-P2ase testis-type isozyme) [Includes: 6-phosphofructo-2-kinase (EC 2.7.1.105); Fructose-2,6-bisphosphatase (EC 3.1.3.46)]	Pfkfb4	Rattus norvegicus (Rat)	469
P25054	P25286	P25286	VPP1_RAT	reviewed	V-type proton ATPase 116 kDa subunit a isoform 1 (V-ATPase 116 kDa isoform a1) (Clathrin-coated vesicle/synaptic vesicle proton pump 116 kDa subunit) (Vacuolar adenosine triphosphatase subunit Ac116) (Vacuolar proton pump subunit 1) (Vacuolar proton translocating ATPase 116 kDa subunit a isoform 1)	Atp6v0a1 Atp6n1 Vpp1	Rattus norvegicus (Rat)	838
P25094	P25311	P25311	ZA2G_HUMAN	reviewed	Zinc-alpha-2-glycoprotein (Zn-alpha-2-GP) (Zn-alpha-2-glycoprotein)	AZGP1 ZAG ZNGP1	Homo sapiens (Human)	298
P25114	P25321	P25321	KAPCA_CRIGR	reviewed	cAMP-dependent protein kinase catalytic subunit alpha (PKA C-alpha) (EC 2.7.11.11)	PRKACA	Cricetulus griseus (Chinese hamster) (Cricetulus barabensis griseus)	351
P25286	P25421	P25421	TKN1_CARAU	reviewed	Protachykinin (Gamma-preprotachykinin) (Gamma-PPT) [Cleaved into: Substance P (SP); Neuropeptide gamma (Carassin); Neurokinin A (NKA); C-terminal-flanking peptide]		Carassius auratus (Goldfish)	114
P25311	P25429	P25429	BDNF_CHICK	reviewed	Brain-derived neurotrophic factor (BDNF)	BDNF	Gallus gallus (Chicken)	246
P25321	P25490	P25490	TYY1_HUMAN	reviewed	Transcriptional repressor protein YY1 (Delta transcription factor) (INO80 complex subunit S) (NF-E1) (Yin and yang 1) (YY-1)	YY1 INO80S	Homo sapiens (Human)	414
P25421	P25686	P25686	DNJB2_HUMAN	reviewed	DnaJ homolog subfamily B member 2 (DnaJ protein homolog 1) (Heat shock 40 kDa protein 3) (Heat shock protein J1) (HSJ-1)	DNAJB2 HSJ1 HSPF3	Homo sapiens (Human)	324
P25429	P25704	P25704	ENOB_RABIT	reviewed	Beta-enolase (EC 4.2.1.11) (2-phospho-D-glycerate hydro-lyase) (Enolase 3) (Muscle-specific enolase) (MSE) (Skeletal muscle enolase)	ENO3	Oryctolagus cuniculus (Rabbit)	434
P25490	P25786	P25786	PSA1_HUMAN	reviewed	Proteasome subunit alpha type-1 (EC 3.4.25.1) (30 kDa prosomal protein) (PROS-30) (Macropain subunit C2) (Multicatalytic endopeptidase complex subunit C2) (Proteasome component C2) (Proteasome nu chain)	PSMA1 HC2 NU PROS30 PSC2	Homo sapiens (Human)	263
P25686	P25787	P25787	PSA2_HUMAN	reviewed	Proteasome subunit alpha type-2 (EC 3.4.25.1) (Macropain subunit C3) (Multicatalytic endopeptidase complex subunit C3) (Proteasome component C3)	PSMA2 HC3 PSC3	Homo sapiens (Human)	234
P25704	P25789	P25789	PSA4_HUMAN	reviewed	Proteasome subunit alpha type-4 (EC 3.4.25.1) (Macropain subunit C9) (Multicatalytic endopeptidase complex subunit C9) (Proteasome component C9) (Proteasome subunit L)	PSMA4 HC9 PSC9	Homo sapiens (Human)	261
P25786	P25930	P25930	CXCR4_BOVIN	reviewed	C-X-C chemokine receptor type 4 (CXC-R4) (CXCR-4) (Fusin) (LCR1) (Leukocyte-derived seven transmembrane domain receptor) (LESTR) (Stromal cell-derived factor 1 receptor) (SDF-1 receptor) (CD antigen CD184)	CXCR4	Bos taurus (Bovine)	353
P25787	P25942	P25942	TNR5_HUMAN	reviewed	Tumor necrosis factor receptor superfamily member 5 (B-cell surface antigen CD40) (Bp50) (CD40L receptor) (CDw40) (CD antigen CD40)	CD40 TNFRSF5	Homo sapiens (Human)	277
P25789	P25977	P25977	UBF1_RAT	reviewed	Nucleolar transcription factor 1 (Upstream-binding factor 1) (UBF-1)	Ubtf Tcfubf Ubf-1	Rattus norvegicus (Rat)	764
P25930	P25979	P25979	UBF1A_XENLA	reviewed	Nucleolar transcription factor 1-A (Upstream-binding factor 1-A) (UBF-1-A) (xUBF-1)	ubtf-a ubf1	Xenopus laevis (African clawed frog)	677
P25942	P25980	P25980	UBF1B_XENLA	reviewed	Nucleolar transcription factor 1-B (Upstream-binding factor 1-B) (UBF-1-B) (xUBF-2)	ubtf-b ubf2	Xenopus laevis (African clawed frog)	701
P25977	P26007	P26007	ITA6_CHICK	reviewed	Integrin alpha-6 (VLA-6) [Cleaved into: Integrin alpha-6 heavy chain; Integrin alpha-6 light chain]	ITGA6	Gallus gallus (Chicken)	1072
P25979	P26008	P26008	ITAV_CHICK	reviewed	Integrin alpha-V (Vitronectin receptor subunit alpha) [Cleaved into: Integrin alpha-V heavy chain; Integrin alpha-V light chain]	ITGAV	Gallus gallus (Chicken)	1034
P25980	P26012	P26012	ITB8_HUMAN	reviewed	Integrin beta-8	ITGB8	Homo sapiens (Human)	769
P26007	P26043	P26043	RADI_MOUSE	reviewed	Radixin (ESP10)	Rdx	Mus musculus (Mouse)	583
P26008	P26153	P26153	ACHB4_CHICK	reviewed	Neuronal acetylcholine receptor subunit beta-4 (Neuronal acetylcholine receptor non-alpha-3 chain) (N-alpha 3) (Fragment)	CHRNB4	Gallus gallus (Chicken)	470
P26012	P26368	P26368	U2AF2_HUMAN	reviewed	Splicing factor U2AF 65 kDa subunit (U2 auxiliary factor 65 kDa subunit) (hU2AF(65)) (hU2AF65) (U2 snRNP auxiliary factor large subunit)	U2AF2 U2AF65	Homo sapiens (Human)	475
P26043	P26369	P26369	U2AF2_MOUSE	reviewed	Splicing factor U2AF 65 kDa subunit (U2 auxiliary factor 65 kDa subunit) (U2 snRNP auxiliary factor large subunit)	U2af2 U2af65	Mus musculus (Mouse)	475
P26153	P26378	P26378	ELAV4_HUMAN	reviewed	ELAV-like protein 4 (Hu-antigen D) (HuD) (Paraneoplastic encephalomyelitis antigen HuD)	ELAVL4 HUD PNEM	Homo sapiens (Human)	380
P26368	P26446	P26446	PARP1_CHICK	reviewed	Poly [ADP-ribose] polymerase 1 (PARP-1) (EC 2.4.2.30) (ADP-ribosyltransferase diphtheria toxin-like 1) (ARTD1) (NAD(+) ADP-ribosyltransferase 1) (ADPRT 1) (Poly[ADP-ribose] synthase 1)	PARP1 ADPRT	Gallus gallus (Chicken)	1011
P26369	P26584	P26584	HMGB2_CHICK	reviewed	High mobility group protein B2 (High mobility group protein 2) (HMG-2)	HMGB2 HMG2	Gallus gallus (Chicken)	207
P26378	P26696	P26696	MK01_XENLA	reviewed	Mitogen-activated protein kinase 1 (MAP kinase 1) (MAPK 1) (EC 2.7.11.24) (M phase MAP kinase) (Myelin basic protein kinase) (MBP kinase) (Myelin xP42 protein kinase)	mapk1 mpk1	Xenopus laevis (African clawed frog)	361
P26446	P26824	P26824	PAR1_RAT	reviewed	Proteinase-activated receptor 1 (PAR-1) (Thrombin receptor)	F2r Par1	Rattus norvegicus (Rat)	432
P26584	P26882	P26882	PPID_BOVIN	reviewed	Peptidyl-prolyl cis-trans isomerase D (PPIase D) (EC 5.2.1.8) (40 kDa peptidyl-prolyl cis-trans isomerase) (Cyclophilin-40) (CYP-40) (Cyclophilin-related protein) (Estrogen receptor-binding cyclophilin) (Rotamase D)	PPID CYPD	Bos taurus (Bovine)	370
P26696	P26884	P26884	FKBP3_BOVIN	reviewed	Peptidyl-prolyl cis-trans isomerase FKBP3 (PPIase FKBP3) (EC 5.2.1.8) (25 kDa FK506-binding protein) (25 kDa FKBP) (FKBP-25) (FK506-binding protein 3) (FKBP-3) (Immunophilin FKBP25) (Rapamycin-selective 25 kDa immunophilin) (Rotamase)	FKBP3	Bos taurus (Bovine)	224
P26824	P26894	P26894	IL8_PIG	reviewed	Interleukin-8 (IL-8) (Alveolar macrophage chemotactic factor I) (AMCF-I) (C-X-C motif chemokine 8) (Chemokine (C-X-C motif) ligand 8)	CXCL8 IL8	Sus scrofa (Pig)	103
P26882	P26990	P26990	ARF6_CHICK	reviewed	ADP-ribosylation factor 6	ARF6 CPS1	Gallus gallus (Chicken)	175
P26884	P27090	P27090	TGFB2_MOUSE	reviewed	Transforming growth factor beta-2 (TGF-beta-2) [Cleaved into: Latency-associated peptide (LAP)]	Tgfb2	Mus musculus (Mouse)	414
P26894	P27105	P27105	STOM_HUMAN	reviewed	Erythrocyte band 7 integral membrane protein (Protein 7.2b) (Stomatin)	STOM BND7 EPB72	Homo sapiens (Human)	288
P26990	P27120	P27120	DCOR1_XENLA	reviewed	Ornithine decarboxylase 1 (ODC 1) (xODC1) (EC 4.1.1.17)	odc1-a odc odc1	Xenopus laevis (African clawed frog)	460
P27090	P27213	P27213	PTPS_RAT	reviewed	6-pyruvoyl tetrahydrobiopterin synthase (PTP synthase) (PTPS) (EC 4.2.3.12)	Pts	Rattus norvegicus (Rat)	144
P27105	P27214	P27214	ANX11_BOVIN	reviewed	Annexin A11 (Annexin XI) (Annexin-11) (Calcyclin-associated annexin-50) (CAP-50)	ANXA11 ANX11	Bos taurus (Bovine)	503
P27120	P27446	P27446	FYN_XIPHE	reviewed	Tyrosine-protein kinase Fyn (EC 2.7.10.2) (Proto-oncogene c-Fyn) (p59-Fyn)	fyn	Xiphophorus helleri (Green swordtail)	537
P27213	P27448	P27448	MARK3_HUMAN	reviewed	MAP/microtubule affinity-regulating kinase 3 (EC 2.7.11.1) (C-TAK1) (cTAK1) (Cdc25C-associated protein kinase 1) (ELKL motif kinase 2) (EMK-2) (Protein kinase STK10) (Ser/Thr protein kinase PAR-1) (Par-1a) (Serine/threonine-protein kinase p78)	MARK3 CTAK1 EMK2	Homo sapiens (Human)	753
P27214	P27485	P27485	RET4_PIG	reviewed	Retinol-binding protein 4 (Plasma retinol-binding protein) (PRBP) (RBP)	RBP4	Sus scrofa (Pig)	201
P27446	P27545	P27545	CERS1_MOUSE	reviewed	Ceramide synthase 1 (CerS1) (LAG1 longevity assurance homolog 1) (Longevity assurance gene 1 protein homolog 1) (Protein UOG-1)	Cers1 Lass1 Uog-1 Uog1	Mus musculus (Mouse)	350
P27448	P27600	P27600	GNA12_MOUSE	reviewed	Guanine nucleotide-binding protein subunit alpha-12 (G alpha-12) (G-protein subunit alpha-12)	Gna12 Gna-12	Mus musculus (Mouse)	379
P27485	P27641	P27641	XRCC5_MOUSE	reviewed	X-ray repair cross-complementing protein 5 (EC 3.6.4.-) (ATP-dependent DNA helicase 2 subunit 2) (ATP-dependent DNA helicase II 80 kDa subunit) (CTC box-binding factor 85 kDa subunit) (CTC85) (CTCBF) (DNA repair protein XRCC5) (Ku autoantigen protein p86 homolog) (Ku80) (Nuclear factor IV)	Xrcc5 G22p2	Mus musculus (Mouse)	732
P27545	P27653	P27653	C1TC_RAT	reviewed	C-1-tetrahydrofolate synthase, cytoplasmic (C1-THF synthase) [Cleaved into: C-1-tetrahydrofolate synthase, cytoplasmic, N-terminally processed] [Includes: Methylenetetrahydrofolate dehydrogenase (EC 1.5.1.5); Methenyltetrahydrofolate cyclohydrolase (EC 3.5.4.9); Formyltetrahydrofolate synthetase (EC 6.3.4.3)]	Mthfd1 Mthfd	Rattus norvegicus (Rat)	935
P27600	P27694	P27694	RFA1_HUMAN	reviewed	Replication protein A 70 kDa DNA-binding subunit (RP-A p70) (Replication factor A protein 1) (RF-A protein 1) (Single-stranded DNA-binding protein) [Cleaved into: Replication protein A 70 kDa DNA-binding subunit, N-terminally processed]	RPA1 REPA1 RPA70	Homo sapiens (Human)	616
P27641	P27925	P27925	CREB1_BOVIN	reviewed	Cyclic AMP-responsive element-binding protein 1 (CREB-1) (cAMP-responsive element-binding protein 1) (Cyclic AMP-responsive DNA-binding protein)	CREB1 CREB CREB2	Bos taurus (Bovine)	325
P27653	P27950	P27950	NDK_GINCI	reviewed	Nucleoside diphosphate kinase (NDK) (NDP kinase) (EC 2.7.4.6) (Fragment)		Ginglymostoma cirratum (Nurse shark) (Squalus cirratus)	151
P27694	P27952	P27952	RS2_RAT	reviewed	40S ribosomal protein S2	Rps2	Rattus norvegicus (Rat)	293
P27925	P28024	P28024	PSB4_XENLA	reviewed	Proteasome subunit beta type-4 (EC 3.4.25.1) (Macropain beta chain) (Multicatalytic endopeptidase complex beta chain) (Proteasome beta chain) (Proteasome chain 3) (Fragment)	psmb4	Xenopus laevis (African clawed frog)	242
P27950	P28063	P28063	PSB8_MOUSE	reviewed	Proteasome subunit beta type-8 (EC 3.4.25.1) (Low molecular mass protein 7) (Macropain subunit C13) (Multicatalytic endopeptidase complex subunit C13) (Proteasome component C13) (Proteasome subunit beta-5i)	Psmb8 Lmp7 Mc13	Mus musculus (Mouse)	276
P27952	P28065	P28065	PSB9_HUMAN	reviewed	Proteasome subunit beta type-9 (EC 3.4.25.1) (Low molecular mass protein 2) (Macropain chain 7) (Multicatalytic endopeptidase complex chain 7) (Proteasome chain 7) (Proteasome subunit beta-1i) (Really interesting new gene 12 protein)	PSMB9 LMP2 PSMB6i RING12	Homo sapiens (Human)	219
P28024	P28072	P28072	PSB6_HUMAN	reviewed	Proteasome subunit beta type-6 (EC 3.4.25.1) (Macropain delta chain) (Multicatalytic endopeptidase complex delta chain) (Proteasome delta chain) (Proteasome subunit Y)	PSMB6 LMPY Y	Homo sapiens (Human)	239
P28063	P28288	P28288	ABCD3_HUMAN	reviewed	ATP-binding cassette sub-family D member 3 (70 kDa peroxisomal membrane protein) (PMP70)	ABCD3 PMP70 PXMP1	Homo sapiens (Human)	659
P28065	P28331	P28331	NDUS1_HUMAN	reviewed	NADH-ubiquinone oxidoreductase 75 kDa subunit, mitochondrial (EC 1.6.5.3) (EC 1.6.99.3) (Complex I-75kD) (CI-75kD)	NDUFS1	Homo sapiens (Human)	727
P28072	P28491	P28491	CALR_PIG	reviewed	Calreticulin (CRP55) (Calregulin) (Endoplasmic reticulum resident protein 60) (ERp60) (HACBP)	CALR	Sus scrofa (Pig)	417
P28288	P28497	P28497	CAZA2_CHICK	reviewed	F-actin-capping protein subunit alpha-2 (Beta-actinin subunit I) (CapZ 36/32)	CAPZA2	Gallus gallus (Chicken)	286
P28331	P28568	P28568	GTR3_CHICK	reviewed	Solute carrier family 2, facilitated glucose transporter member 3 (CEF-GT3) (Glucose transporter type 3) (GLUT-3)	SLC2A3 GLUT3	Gallus gallus (Chicken)	496
P28491	P28570	P28570	SC6A8_RAT	reviewed	Sodium- and chloride-dependent creatine transporter 1 (CHOT1) (CT1) (Creatine transporter 1) (Solute carrier family 6 member 8)	Slc6a8	Rattus norvegicus (Rat)	635
P28497	P28648	P28648	CD63_RAT	reviewed	CD63 antigen (Mast cell antigen AD1) (CD antigen CD63)	Cd63	Rattus norvegicus (Rat)	238
P28568	P28650	P28650	PURA1_MOUSE	reviewed	Adenylosuccinate synthetase isozyme 1 (AMPSase 1) (AdSS 1) (EC 6.3.4.4) (Adenylosuccinate synthetase, basic isozyme) (Adenylosuccinate synthetase, muscle isozyme) (M-type adenylosuccinate synthetase) (IMP--aspartate ligase 1)	Adssl1 Adss1	Mus musculus (Mouse)	457
P28570	P28652	P28652	KCC2B_MOUSE	reviewed	Calcium/calmodulin-dependent protein kinase type II subunit beta (CaM kinase II subunit beta) (CaMK-II subunit beta) (EC 2.7.11.17)	Camk2b Camk2d	Mus musculus (Mouse)	542
P28648	P28663	P28663	SNAB_MOUSE	reviewed	Beta-soluble NSF attachment protein (SNAP-beta) (Brain protein I47) (N-ethylmaleimide-sensitive factor attachment protein beta)	Napb Snapb	Mus musculus (Mouse)	298
P28650	P28674	P28674	NPY_TORMA	reviewed	Pro-neuropeptide Y [Cleaved into: Neuropeptide Y (Neuropeptide tyrosine) (NPY); C-flanking peptide of NPY (CPON)]	npy	Torpedo marmorata (Marbled electric ray)	98
P28652	P28685	P28685	CNTN2_CHICK	reviewed	Contactin-2 (Axonin-1)	CNTN2	Gallus gallus (Chicken)	1036
P28663	P28799	P28799	GRN_HUMAN	reviewed	Granulins (Proepithelin) (PEPI) [Cleaved into: Acrogranin (Glycoprotein of 88 Kda) (GP88) (Glycoprotein 88) (Progranulin); Paragranulin; Granulin-1 (Granulin G); Granulin-2 (Granulin F); Granulin-3 (Granulin B); Granulin-4 (Granulin A); Granulin-5 (Granulin C); Granulin-6 (Granulin D); Granulin-7 (Granulin E)]	GRN	Homo sapiens (Human)	593
P28674	P28840	P28840	NEC1_RAT	reviewed	Neuroendocrine convertase 1 (NEC 1) (EC 3.4.21.93) (Prohormone convertase 1) (Proprotein convertase 1) (PC1)	Pcsk1 Bdp Nec-1 Nec1	Rattus norvegicus (Rat)	752
P28685	P28841	P28841	NEC2_RAT	reviewed	Neuroendocrine convertase 2 (NEC 2) (EC 3.4.21.94) (KEX2-like endoprotease 2) (Prohormone convertase 2) (Proprotein convertase 2) (PC2)	Pcsk2 Nec-2 Nec2 Rpc2	Rattus norvegicus (Rat)	637
P28799	P29007	P29007	GRP_BOMOR	reviewed	Gastrin-releasing peptide [Cleaved into: Gastrin-releasing peptide (GRP-29); Neuromedin-C (GRP-10); C-terminal extension peptide (CTEP)]	grp	Bombina orientalis (Oriental fire-bellied toad)	155
P28840	P29054	P29054	TF2B_XENLA	reviewed	Transcription initiation factor IIB (General transcription factor TFIIB)	gtf2b	Xenopus laevis (African clawed frog)	316
P28841	P29144	P29144	TPP2_HUMAN	reviewed	Tripeptidyl-peptidase 2 (TPP-2) (EC 3.4.14.10) (Tripeptidyl aminopeptidase) (Tripeptidyl-peptidase II) (TPP-II)	TPP2	Homo sapiens (Human)	1249
P29007	P29145	P29145	NECB_HYDVU	reviewed	PC3-like endoprotease variant B (EC 3.4.21.-) (SPC3)		Hydra vulgaris (Hydra) (Hydra attenuata)	710
P29054	P29147	P29147	BDH_RAT	reviewed	D-beta-hydroxybutyrate dehydrogenase, mitochondrial (EC 1.1.1.30) (3-hydroxybutyrate dehydrogenase) (BDH)	Bdh1 Bdh	Rattus norvegicus (Rat)	343
P29144	P29174	P29174	CSDE1_CAVPO	reviewed	Cold shock domain-containing protein E1 (Protein UNR) (Fragment)	CSDE1 UNR	Cavia porcellus (Guinea pig)	114
P29145	P29218	P29218	IMPA1_HUMAN	reviewed	Inositol monophosphatase 1 (IMP 1) (IMPase 1) (EC 3.1.3.25) (D-galactose 1-phosphate phosphatase) (EC 3.1.3.94) (Inositol-1(or 4)-monophosphatase 1) (Lithium-sensitive myo-inositol monophosphatase A1)	IMPA1 IMPA	Homo sapiens (Human)	277
P29147	P29240	P29240	5NTD_DIPOM	reviewed	5'-nucleotidase (EC 3.1.3.5) (Ecto-nucleotidase)		Diplobatis ommata (Ocellated electric ray) (Discopyge ommata)	577
P29174	P29279	P29279	CTGF_HUMAN	reviewed	Connective tissue growth factor (CCN family member 2) (Hypertrophic chondrocyte-specific protein 24) (Insulin-like growth factor-binding protein 8) (IBP-8) (IGF-binding protein 8) (IGFBP-8)	CTGF CCN2 HCS24 IGFBP8	Homo sapiens (Human)	349
P29218	P29314	P29314	RS9_RAT	reviewed	40S ribosomal protein S9	Rps9	Rattus norvegicus (Rat)	194
P29240	P29318	P29318	EPHA3_CHICK	reviewed	Ephrin type-A receptor 3 (EC 2.7.10.1) (EPH-like kinase 4) (EK4) (cEK4) (Tyrosine-protein kinase receptor ETK1)	EPHA3 CEK4 ETK1	Gallus gallus (Chicken)	983
P29279	P29341	P29341	PABP1_MOUSE	reviewed	Polyadenylate-binding protein 1 (PABP-1) (Poly(A)-binding protein 1)	Pabpc1 Pabp1	Mus musculus (Mouse)	636
P29314	P29350	P29350	PTN6_HUMAN	reviewed	Tyrosine-protein phosphatase non-receptor type 6 (EC 3.1.3.48) (Hematopoietic cell protein-tyrosine phosphatase) (Protein-tyrosine phosphatase 1C) (PTP-1C) (Protein-tyrosine phosphatase SHP-1) (SH-PTP1)	PTPN6 HCP PTP1C	Homo sapiens (Human)	595
P29318	P29375	P29375	KDM5A_HUMAN	reviewed	Lysine-specific demethylase 5A (EC 1.14.11.-) (Histone demethylase JARID1A) (Jumonji/ARID domain-containing protein 1A) (Retinoblastoma-binding protein 2) (RBBP-2)	KDM5A JARID1A RBBP2 RBP2	Homo sapiens (Human)	1690
P29341	P29391	P29391	FRIL1_MOUSE	reviewed	Ferritin light chain 1 (Ferritin L subunit 1)	Ftl1 Ftl Ftl-1	Mus musculus (Mouse)	183
P29350	P29659	P29659	COX2_LEPOC	reviewed	Cytochrome c oxidase subunit 2 (EC 1.9.3.1) (Cytochrome c oxidase polypeptide II) (Fragment)	mt-co2 coii coxii mtco2	Lepisosteus oculatus (Spotted gar)	72
P29375	P29662	P29662	COX2_SCAPL	reviewed	Cytochrome c oxidase subunit 2 (EC 1.9.3.1) (Cytochrome c oxidase polypeptide II) (Fragment)	mt-co2 coii coxii mtco2	Scaphirhynchus platorynchus (Shovelnose sturgeon) (Acipenser platorynchus)	64
P29391	P29693	P29693	EF1D_XENLA	reviewed	Elongation factor 1-delta (EF-1-delta) (P36)	eef1d	Xenopus laevis (African clawed frog)	265
P29659	P29702	P29702	FNTA_BOVIN	reviewed	Protein farnesyltransferase/geranylgeranyltransferase type-1 subunit alpha (EC 2.5.1.58) (EC 2.5.1.59) (CAAX farnesyltransferase subunit alpha) (FTase-alpha) (Ras proteins prenyltransferase subunit alpha) (Type I protein geranyl-geranyltransferase subunit alpha) (GGTase-I-alpha)	FNTA	Bos taurus (Bovine)	375
P29662	P30038	P30038	AL4A1_HUMAN	reviewed	Delta-1-pyrroline-5-carboxylate dehydrogenase, mitochondrial (P5C dehydrogenase) (EC 1.2.1.88) (Aldehyde dehydrogenase family 4 member A1) (L-glutamate gamma-semialdehyde dehydrogenase)	ALDH4A1 ALDH4 P5CDH	Homo sapiens (Human)	563
P29693	P30040	P30040	ERP29_HUMAN	reviewed	Endoplasmic reticulum resident protein 29 (ERp29) (Endoplasmic reticulum resident protein 28) (ERp28) (Endoplasmic reticulum resident protein 31) (ERp31)	ERP29 C12orf8 ERP28	Homo sapiens (Human)	261
P29702	P30043	P30043	BLVRB_HUMAN	reviewed	Flavin reductase (NADPH) (FR) (EC 1.5.1.30) (Biliverdin reductase B) (BVR-B) (EC 1.3.1.24) (Biliverdin-IX beta-reductase) (Green heme-binding protein) (GHBP) (NADPH-dependent diaphorase) (NADPH-flavin reductase) (FLR)	BLVRB FLR	Homo sapiens (Human)	206
P30038	P30046	P30046	DOPD_HUMAN	reviewed	D-dopachrome decarboxylase (EC 4.1.1.84) (D-dopachrome tautomerase) (Phenylpyruvate tautomerase II)	DDT	Homo sapiens (Human)	118
P30040	P30050	P30050	RL12_HUMAN	reviewed	60S ribosomal protein L12	RPL12	Homo sapiens (Human)	165
P30043	P30122	P30122	CEL_BOVIN	reviewed	Bile salt-activated lipase (BAL) (EC 3.1.1.13) (EC 3.1.1.3) (Bile salt-stimulated lipase) (BSSL) (Carboxyl ester lipase) (Cholesterol esterase) (Pancreatic lysophospholipase) (Sterol esterase) (Fragment)	CEL	Bos taurus (Bovine)	597
P30046	P30151	P30151	EF1B_XENLA	reviewed	Elongation factor 1-beta (EF-1-beta) (p30)	eef1b	Xenopus laevis (African clawed frog)	227
P30050	P30153	P30153	2AAA_HUMAN	reviewed	Serine/threonine-protein phosphatase 2A 65 kDa regulatory subunit A alpha isoform (Medium tumor antigen-associated 61 kDa protein) (PP2A subunit A isoform PR65-alpha) (PP2A subunit A isoform R1-alpha)	PPP2R1A	Homo sapiens (Human)	589
P30122	P30218	P30218	HS30C_XENLA	reviewed	Heat shock protein 30C	hsp30c	Xenopus laevis (African clawed frog)	213
P30151	P30274	P30274	CCNA2_BOVIN	reviewed	Cyclin-A2 (Cyclin-A)	CCNA2 CCNA	Bos taurus (Bovine)	430
P30153	P30304	P30304	MPIP1_HUMAN	reviewed	M-phase inducer phosphatase 1 (EC 3.1.3.48) (Dual specificity phosphatase Cdc25A)	CDC25A	Homo sapiens (Human)	524
P30218	P30309	P30309	MPI1B_XENLA	reviewed	M-phase inducer phosphatase 1-B (EC 3.1.3.48)	cdc25-1-b cdc25b	Xenopus laevis (African clawed frog)	550
P30274	P30357	P30357	AL5AP_RABIT	reviewed	Arachidonate 5-lipoxygenase-activating protein (FLAP) (MK-886-binding protein) (Fragment)	ALOX5AP FLAP	Oryctolagus cuniculus (Rabbit)	153
P30304	P30519	P30519	HMOX2_HUMAN	reviewed	Heme oxygenase 2 (HO-2) (EC 1.14.14.18)	HMOX2 HO2	Homo sapiens (Human)	316
P30309	P30531	P30531	SC6A1_HUMAN	reviewed	Sodium- and chloride-dependent GABA transporter 1 (GAT-1) (Solute carrier family 6 member 1)	SLC6A1 GABATR GABT1 GAT1	Homo sapiens (Human)	599
P30357	P30536	P30536	TSPO_HUMAN	reviewed	Translocator protein (Mitochondrial benzodiazepine receptor) (PKBS) (Peripheral-type benzodiazepine receptor) (PBR)	TSPO BZRP MBR	Homo sapiens (Human)	169
P30519	P30568	P30568	GSTA_PLEPL	reviewed	Glutathione S-transferase A (GST-A) (EC 2.5.1.18) (GST class-theta)		Pleuronectes platessa (European plaice)	225
P30531	P30731	P30731	GPR83_MOUSE	reviewed	Probable G-protein coupled receptor 83 (Glucocorticoid-induced receptor)	Gpr83 Gir Gpr72	Mus musculus (Mouse)	423
P30536	P30793	P30793	GCH1_HUMAN	reviewed	GTP cyclohydrolase 1 (EC 3.5.4.16) (GTP cyclohydrolase I) (GTP-CH-I)	GCH1 DYT5 GCH	Homo sapiens (Human)	250
P30568	P30838	P30838	AL3A1_HUMAN	reviewed	Aldehyde dehydrogenase, dimeric NADP-preferring (EC 1.2.1.5) (ALDHIII) (Aldehyde dehydrogenase 3) (Aldehyde dehydrogenase family 3 member A1)	ALDH3A1 ALDH3	Homo sapiens (Human)	453
P30731	P30872	P30872	SSR1_HUMAN	reviewed	Somatostatin receptor type 1 (SS-1-R) (SS1-R) (SS1R) (SRIF-2)	SSTR1	Homo sapiens (Human)	391
P30793	P30883	P30883	TBB4_XENLA	reviewed	Tubulin beta-4 chain	tubb4	Xenopus laevis (African clawed frog)	445
P30838	P30884	P30884	BMP2B_XENLA	reviewed	Bone morphogenetic protein 2-B (BMP-2-II)	bmp2-b	Xenopus laevis (African clawed frog)	398
P30872	P30885	P30885	BMP4_XENLA	reviewed	Bone morphogenetic protein 4 (BMP-4)	bmp4 dvr-4	Xenopus laevis (African clawed frog)	401
P30883	P30931	P30931	TF_BOVIN	reviewed	Tissue factor (TF) (Coagulation factor III) (CD antigen CD142)	F3	Bos taurus (Bovine)	292
P30884	P30939	P30939	5HT1F_HUMAN	reviewed	5-hydroxytryptamine receptor 1F (5-HT-1F) (5-HT1F) (Serotonin receptor 1F)	HTR1F HTR1EL	Homo sapiens (Human)	366
P30885	P30946	P30946	HS90A_RABIT	reviewed	Heat shock protein HSP 90-alpha	HSP90AA1 HSPCA	Oryctolagus cuniculus (Rabbit)	694
P30931	P30973	P30973	GON3_ONCMA	reviewed	Progonadoliberin-3 (Progonadoliberin III) [Cleaved into: Gonadoliberin-3 (Gonadoliberin III) (Gonadotropin-releasing hormone III) (GnRH III) (Luliberin III) (Luteinizing hormone-releasing hormone III) (LH-RH III); GnRH-associated peptide 3 (GnRH-associated peptide III)]	gnrh3	Oncorhynchus masou (Cherry salmon) (Masu salmon)	82
P30939	P30985	P30985	HTF4_CHICK	reviewed	Transcription factor 12 (TCF-12) (Class A helix-loop-helix transcription factor GE1) (E-box-binding protein) (Transcription factor HTF-4) (Fragment)	TCF12 CTF4	Gallus gallus (Chicken)	657
P30946	P30998	P30998	PLAK_XENLA	reviewed	Junction plakoglobin (Desmoplakin III) (Desmoplakin-3)	jup	Xenopus laevis (African clawed frog)	738
P30973	P30999	P30999	CTND1_MOUSE	reviewed	Catenin delta-1 (Cadherin-associated Src substrate) (CAS) (p120 catenin) (p120(ctn)) (p120(cas))	Ctnnd1 Catns Kiaa0384	Mus musculus (Mouse)	938
P30985	P31287	P31287	WNT6_XENLA	reviewed	Protein Wnt-6 (XWnt-6) (Fragment)	wnt6	Xenopus laevis (African clawed frog)	129
P30998	P31321	P31321	KAP1_HUMAN	reviewed	cAMP-dependent protein kinase type I-beta regulatory subunit	PRKAR1B	Homo sapiens (Human)	381
P30999	P31323	P31323	KAP3_HUMAN	reviewed	cAMP-dependent protein kinase type II-beta regulatory subunit	PRKAR2B	Homo sapiens (Human)	418
P31287	P31335	P31335	PUR9_CHICK	reviewed	Bifunctional purine biosynthesis protein PURH [Includes: Phosphoribosylaminoimidazolecarboxamide formyltransferase (EC 2.1.2.3) (5-aminoimidazole-4-carboxamide ribonucleotide formyltransferase) (AICAR transformylase); IMP cyclohydrolase (EC 3.5.4.10) (ATIC) (IMP synthase) (Inosinicase)]	ATIC PURH	Gallus gallus (Chicken)	593
P31321	P31371	P31371	FGF9_HUMAN	reviewed	Fibroblast growth factor 9 (FGF-9) (Glia-activating factor) (GAF) (Heparin-binding growth factor 9) (HBGF-9)	FGF9	Homo sapiens (Human)	208
P31323	P31404	P31404	VATA_BOVIN	reviewed	V-type proton ATPase catalytic subunit A (V-ATPase subunit A) (EC 3.6.3.14) (V-ATPase 69 kDa subunit) (Vacuolar proton pump subunit alpha)	ATP6V1A ATP6A1 ATP6V1A1	Bos taurus (Bovine)	617
P31335	P31408	P31408	VATB2_BOVIN	reviewed	V-type proton ATPase subunit B, brain isoform (V-ATPase subunit B 2) (Endomembrane proton pump 58 kDa subunit) (Vacuolar proton pump subunit B 2)	ATP6V1B2 ATP6B2	Bos taurus (Bovine)	511
P31371	P31422	P31422	GRM3_RAT	reviewed	Metabotropic glutamate receptor 3 (mGluR3)	Grm3 Gprc1c Mglur3	Rattus norvegicus (Rat)	879
P31404	P31483	P31483	TIA1_HUMAN	reviewed	Nucleolysin TIA-1 isoform p40 (RNA-binding protein TIA-1) (T-cell-restricted intracellular antigen-1) (TIA-1) (p40-TIA-1)	TIA1	Homo sapiens (Human)	386
P31408	P31579	P31579	LCE_ORYLA	reviewed	Low choriolytic enzyme (EC 3.4.24.66) (Choriolysin L) (Hatching enzyme zinc-protease subunit LCE)	lce	Oryzias latipes (Japanese rice fish) (Japanese killifish)	271
P31422	P31596	P31596	EAA2_RAT	reviewed	Excitatory amino acid transporter 2 (GLT-1) (Sodium-dependent glutamate/aspartate transporter 2) (GLUT-R) (Solute carrier family 1 member 2)	Slc1a2 Eaat2 Glt1	Rattus norvegicus (Rat)	573
P31483	P31641	P31641	SC6A6_HUMAN	reviewed	Sodium- and chloride-dependent taurine transporter (Solute carrier family 6 member 6)	SLC6A6	Homo sapiens (Human)	620
P31579	P31644	P31644	GBRA5_HUMAN	reviewed	Gamma-aminobutyric acid receptor subunit alpha-5 (GABA(A) receptor subunit alpha-5)	GABRA5	Homo sapiens (Human)	462
P31596	P31650	P31650	S6A11_MOUSE	reviewed	Sodium- and chloride-dependent GABA transporter 3 (GAT-3) (Sodium- and chloride-dependent GABA transporter 4) (GAT-4) (Solute carrier family 6 member 11)	Slc6a11 Gabt3 Gabt4 Gat-4 Gat3 Gat4	Mus musculus (Mouse)	627
P31641	P31662	P31662	S6A17_RAT	reviewed	Sodium-dependent neutral amino acid transporter SLC6A17 (Sodium-dependent neurotransmitter transporter NTT4) (Solute carrier family 6 member 17)	Slc6a17 Ntt4 Rxt1	Rattus norvegicus (Rat)	727
P31644	P31721	P31721	C1QB_RAT	reviewed	Complement C1q subcomponent subunit B	C1qb	Rattus norvegicus (Rat)	253
P31650	P31751	P31751	AKT2_HUMAN	reviewed	RAC-beta serine/threonine-protein kinase (EC 2.7.11.1) (Protein kinase Akt-2) (Protein kinase B beta) (PKB beta) (RAC-PK-beta)	AKT2	Homo sapiens (Human)	481
P31662	P31785	P31785	IL2RG_HUMAN	reviewed	Cytokine receptor common subunit gamma (Interleukin-2 receptor subunit gamma) (IL-2 receptor subunit gamma) (IL-2R subunit gamma) (IL-2RG) (gammaC) (p64) (CD antigen CD132)	IL2RG	Homo sapiens (Human)	369
P31721	P31792	P31792	POL_FENV1	reviewed	Pol polyprotein [Cleaved into: Reverse transcriptase/ribonuclease H (RT) (EC 2.7.7.49) (EC 2.7.7.7) (EC 3.1.26.4); Integrase (IN) (EC 2.7.7.-) (EC 3.1.-.-)] (Fragment)	pol	Feline endogenous virus ECE1	1046
P31751	P31800	P31800	QCR1_BOVIN	reviewed	Cytochrome b-c1 complex subunit 1, mitochondrial (Complex III subunit 1) (Core protein I) (Ubiquinol-cytochrome-c reductase complex core protein 1)	UQCRC1	Bos taurus (Bovine)	480
P31785	P31937	P31937	3HIDH_HUMAN	reviewed	3-hydroxyisobutyrate dehydrogenase, mitochondrial (HIBADH) (EC 1.1.1.31)	HIBADH	Homo sapiens (Human)	336
P31792	P31943	P31943	HNRH1_HUMAN	reviewed	Heterogeneous nuclear ribonucleoprotein H (hnRNP H) [Cleaved into: Heterogeneous nuclear ribonucleoprotein H, N-terminally processed]	HNRNPH1 HNRPH HNRPH1	Homo sapiens (Human)	449
P31800	P32004	P32004	L1CAM_HUMAN	reviewed	Neural cell adhesion molecule L1 (N-CAM-L1) (NCAM-L1) (CD antigen CD171)	L1CAM CAML1 MIC5	Homo sapiens (Human)	1257
P31937	P32007	P32007	ADT3_BOVIN	reviewed	ADP/ATP translocase 3 (ADP,ATP carrier protein 3) (ADP,ATP carrier protein, isoform T2) (ANT 2) (Adenine nucleotide translocator 3) (ANT 3) (Solute carrier family 25 member 6) [Cleaved into: ADP/ATP translocase 3, N-terminally processed]	SLC25A6 ANT3	Bos taurus (Bovine)	298
P31943	P32017	P32017	CO9A3_CHICK	reviewed	Collagen alpha-3(IX) chain	COL9A3	Gallus gallus (Chicken)	675
P32004	P32046	P32046	RL37A_CHICK	reviewed	60S ribosomal protein L37a	RPL37A	Gallus gallus (Chicken)	92
P32007	P32250	P32250	LPAR6_CHICK	reviewed	Lysophosphatidic acid receptor 6 (LPA receptor 6) (LPA-6) (Oleoyl-L-alpha-lysophosphatidic acid receptor) (P2Y purinoceptor 5) (P2Y5) (Purinergic receptor 5)	LPAR6 P2RY5	Gallus gallus (Chicken)	308
P32017	P32251	P32251	ADRA2_CARAU	reviewed	Alpha-2 adrenergic receptor (Alpha-2 adrenoreceptor) (Alpha-2 adrenoceptor)		Carassius auratus (Goldfish)	436
P32046	P32320	P32320	CDD_HUMAN	reviewed	Cytidine deaminase (EC 3.5.4.5) (Cytidine aminohydrolase)	CDA CDD	Homo sapiens (Human)	146
P32250	P32429	P32429	RL7A_CHICK	reviewed	60S ribosomal protein L7a	RPL7A SURF-3	Gallus gallus (Chicken)	266
P32251	P32780	P32780	TF2H1_HUMAN	reviewed	General transcription factor IIH subunit 1 (Basic transcription factor 2 62 kDa subunit) (BTF2 p62) (General transcription factor IIH polypeptide 1) (TFIIH basal transcription factor complex p62 subunit)	GTF2H1 BTF2	Homo sapiens (Human)	548
P32320	P32856	P32856	STX2_HUMAN	reviewed	Syntaxin-2 (Epimorphin)	STX2 EPIM STX2A STX2B STX2C	Homo sapiens (Human)	288
P32429	P32929	P32929	CGL_HUMAN	reviewed	Cystathionine gamma-lyase (EC 4.4.1.1) (Cysteine-protein sulfhydrase) (Gamma-cystathionase)	CTH	Homo sapiens (Human)	405
P32780	P32969	P32969	RL9_HUMAN	reviewed	60S ribosomal protein L9	RPL9 OK/SW-cl.103; RPL9P7; RPL9P8; RPL9P9	Homo sapiens (Human)	192
P32856	P33005	P33005	KALM_CHICK	reviewed	Anosmin-1 (Kallmann syndrome protein homolog)	ANOS1 KAL KAL1	Gallus gallus (Chicken)	675
P32929	P33150	P33150	CAD13_CHICK	reviewed	Cadherin-13 (Truncated cadherin) (T-cad) (T-cadherin)	CDH13	Gallus gallus (Chicken)	712
P32969	P33173	P33173	KIF1A_MOUSE	reviewed	Kinesin-like protein KIF1A (Axonal transporter of synaptic vesicles)	Kif1a Atsv Kif1	Mus musculus (Mouse)	1695
P33005	P33176	P33176	KINH_HUMAN	reviewed	Kinesin-1 heavy chain (Conventional kinesin heavy chain) (Ubiquitous kinesin heavy chain) (UKHC)	KIF5B KNS KNS1	Homo sapiens (Human)	963
P33150	P33316	P33316	DUT_HUMAN	reviewed	Deoxyuridine 5'-triphosphate nucleotidohydrolase, mitochondrial (dUTPase) (EC 3.6.1.23) (dUTP pyrophosphatase)	DUT	Homo sapiens (Human)	252
P33173	P33402	P33402	GCYA2_HUMAN	reviewed	Guanylate cyclase soluble subunit alpha-2 (GCS-alpha-2) (EC 4.6.1.2)	GUCY1A2 GUC1A2 GUCSA2	Homo sapiens (Human)	732
P33176	P33477	P33477	ANX11_RABIT	reviewed	Annexin A11 (Annexin XI) (Annexin-11) (Calcyclin-associated annexin 50) (CAP-50)	ANXA11 ANX11	Oryctolagus cuniculus (Rabbit)	503
P33316	P33552	P33552	CKS2_HUMAN	reviewed	Cyclin-dependent kinases regulatory subunit 2 (CKS-2)	CKS2	Homo sapiens (Human)	79
P33402	P33610	P33610	PRI2_MOUSE	reviewed	DNA primase large subunit (EC 2.7.7.-) (DNA primase 58 kDa subunit) (p58)	Prim2	Mus musculus (Mouse)	505
P33477	P33716	P33716	CMGA_STRCA	reviewed	Chromogranin-A (Fragments)	CHGA	Struthio camelus (Common ostrich)	104
P33552	P34007	P34007	PDGFA_RABIT	reviewed	Platelet-derived growth factor subunit A (PDGF subunit A) (PDGF-1) (Platelet-derived growth factor A chain) (Platelet-derived growth factor alpha polypeptide)	PDGFA	Oryctolagus cuniculus (Rabbit)	213
P33610	P34275	P34275	IVD_CAEEL	reviewed	Probable acyl-CoA dehydrogenase 6 (Probable isovaleryl-CoA dehydrogenase) (IVD) (EC 1.3.8.4)	acdh-6 C02D5.1	Caenorhabditis elegans	408
P33716	P34280	P34280	YKK3_CAEEL	reviewed	Uncharacterized GTP-binding protein C02F5.3	C02F5.3	Caenorhabditis elegans	366
P34007	P34743	P34743	BTG1_CHICK	reviewed	Protein BTG1 (B-cell translocation gene 1 protein)	BTG1	Gallus gallus (Chicken)	170
P34275	P34885	P34885	KPC1B_CAEEL	reviewed	Protein kinase C-like 1B (PKC1B) (EC 2.7.11.13)	pkc-1 kin-13 pkc-1b ttx-4 F57F5.5	Caenorhabditis elegans	707
P34280	P34904	P34904	GBRG4_CHICK	reviewed	Gamma-aminobutyric acid receptor subunit gamma-4 (GABA(A) receptor subunit gamma-4)	GABRG4	Gallus gallus (Chicken)	457
P34743	P34943	P34943	NDUA9_BOVIN	reviewed	NADH dehydrogenase [ubiquinone] 1 alpha subcomplex subunit 9, mitochondrial (Complex I-39kD) (CI-39kD) (NADH-ubiquinone oxidoreductase 39 kDa subunit)	NDUFA9	Bos taurus (Bovine)	380
P34885	P35072	P35072	TCB1_CAEBR	reviewed	Transposable element Tcb1 transposase (Transposable element Barney transposase)		Caenorhabditis briggsae	273
P34904	P35221	P35221	CTNA1_HUMAN	reviewed	Catenin alpha-1 (Alpha E-catenin) (Cadherin-associated protein) (Renal carcinoma antigen NY-REN-13)	CTNNA1	Homo sapiens (Human)	906
P34943	P35222	P35222	CTNB1_HUMAN	reviewed	Catenin beta-1 (Beta-catenin)	CTNNB1 CTNNB OK/SW-cl.35 PRO2286	Homo sapiens (Human)	781
P35072	P35240	P35240	MERL_HUMAN	reviewed	Merlin (Moesin-ezrin-radixin-like protein) (Neurofibromin-2) (Schwannomerlin) (Schwannomin)	NF2 SCH	Homo sapiens (Human)	595
P35221	P35241	P35241	RADI_HUMAN	reviewed	Radixin	RDX	Homo sapiens (Human)	583
P35222	P35244	P35244	RFA3_HUMAN	reviewed	Replication protein A 14 kDa subunit (RP-A p14) (Replication factor A protein 3) (RF-A protein 3)	RPA3 REPA3 RPA14	Homo sapiens (Human)	121
P35240	P35251	P35251	RFC1_HUMAN	reviewed	Replication factor C subunit 1 (Activator 1 140 kDa subunit) (A1 140 kDa subunit) (Activator 1 large subunit) (Activator 1 subunit 1) (DNA-binding protein PO-GA) (Replication factor C 140 kDa subunit) (RF-C 140 kDa subunit) (RFC140) (Replication factor C large subunit)	RFC1 RFC140	Homo sapiens (Human)	1148
P35241	P35276	P35276	RAB3D_MOUSE	reviewed	Ras-related protein Rab-3D	Rab3d	Mus musculus (Mouse)	219
P35244	P35278	P35278	RAB5C_MOUSE	reviewed	Ras-related protein Rab-5C	Rab5c	Mus musculus (Mouse)	216
P35251	P35282	P35282	RAB21_MOUSE	reviewed	Ras-related protein Rab-21 (Rab-12)	Rab21	Mus musculus (Mouse)	222
P35276	P35284	P35284	RAB12_RAT	reviewed	Ras-related protein Rab-12	Rab12	Rattus norvegicus (Rat)	243
P35278	P35289	P35289	RAB15_RAT	reviewed	Ras-related protein Rab-15	Rab15	Rattus norvegicus (Rat)	212
P35282	P35293	P35293	RAB18_MOUSE	reviewed	Ras-related protein Rab-18	Rab18	Mus musculus (Mouse)	206
P35284	P35331	P35331	NRCAM_CHICK	reviewed	Neuronal cell adhesion molecule (Nr-CAM) (Neuronal surface protein Bravo) (gBravo) (NgCAM-related cell adhesion molecule) (Ng-CAM-related)		Gallus gallus (Chicken)	1284
P35289	P35377	P35377	OPRX_MOUSE	reviewed	Nociceptin receptor (K3 opiate receptor) (Kappa-type 3 opioid receptor) (KOR-3) (ORGC) (Orphanin FQ receptor)	Oprl1 Oor Oprl	Mus musculus (Mouse)	367
P35293	P35398	P35398	RORA_HUMAN	reviewed	Nuclear receptor ROR-alpha (Nuclear receptor RZR-alpha) (Nuclear receptor subfamily 1 group F member 1) (RAR-related orphan receptor A) (Retinoid-related orphan receptor-alpha)	RORA NR1F1 RZRA	Homo sapiens (Human)	523
P35331	P35431	P35431	CAV1_CHICK	reviewed	Caveolin-1	CAV1	Gallus gallus (Chicken)	178
P35377	P35463	P35463	EDNRB_PIG	reviewed	Endothelin B receptor (ET-B) (ET-BR) (Endothelin receptor non-selective type)	EDNRB	Sus scrofa (Pig)	443
P35398	P35465	P35465	PAK1_RAT	reviewed	Serine/threonine-protein kinase PAK 1 (EC 2.7.11.1) (Alpha-PAK) (Protein kinase MUK2) (p21-activated kinase 1) (PAK-1) (p68-PAK)	Pak1	Rattus norvegicus (Rat)	544
P35431	P35486	P35486	ODPA_MOUSE	reviewed	Pyruvate dehydrogenase E1 component subunit alpha, somatic form, mitochondrial (EC 1.2.4.1) (PDHE1-A type I)	Pdha1 Pdha-1	Mus musculus (Mouse)	390
P35463	P35492	P35492	HUTH_MOUSE	reviewed	Histidine ammonia-lyase (Histidase) (EC 4.3.1.3)	Hal Hsd Huth	Mus musculus (Mouse)	657
P35465	P35521	P35521	ICLN_CANLF	reviewed	Methylosome subunit pICln (Chloride channel, nucleotide sensitive 1A) (Chloride conductance regulatory protein ICln) (I(Cln))	CLNS1A ICLN	Canis lupus familiaris (Dog) (Canis familiaris)	235
P35486	P35557	P35557	HXK4_HUMAN	reviewed	Glucokinase (EC 2.7.1.2) (Hexokinase type IV) (HK IV) (Hexokinase-4) (HK4) (Hexokinase-D)	GCK	Homo sapiens (Human)	465
P35492	P35565	P35565	CALX_RAT	reviewed	Calnexin	Canx	Rattus norvegicus (Rat)	591
P35521	P35574	P35574	GDE_RABIT	reviewed	Glycogen debranching enzyme (Glycogen debrancher) [Includes: 4-alpha-glucanotransferase (EC 2.4.1.25) (Oligo-1,4-1,4-glucantransferase); Amylo-alpha-1,6-glucosidase (Amylo-1,6-glucosidase) (EC 3.2.1.33) (Dextrin 6-alpha-D-glucosidase)]	AGL	Oryctolagus cuniculus (Rabbit)	1555
P35557	P35580	P35580	MYH10_HUMAN	reviewed	Myosin-10 (Cellular myosin heavy chain, type B) (Myosin heavy chain 10) (Myosin heavy chain, non-muscle IIb) (Non-muscle myosin heavy chain B) (NMMHC-B) (Non-muscle myosin heavy chain IIb) (NMMHC II-b) (NMMHC-IIB)	MYH10	Homo sapiens (Human)	1976
P35565	P35610	P35610	SOAT1_HUMAN	reviewed	Sterol O-acyltransferase 1 (EC 2.3.1.26) (Acyl-coenzyme A:cholesterol acyltransferase 1) (ACAT-1) (Cholesterol acyltransferase 1)	SOAT1 ACACT ACACT1 ACAT ACAT1 SOAT STAT	Homo sapiens (Human)	550
P35574	P35612	P35612	ADDB_HUMAN	reviewed	Beta-adducin (Erythrocyte adducin subunit beta)	ADD2 ADDB	Homo sapiens (Human)	726
P35580	P35617	P35617	XNIF_XENLA	reviewed	Low molecular weight neuronal intermediate filament (XNIF)		Xenopus laevis (African clawed frog)	470
P35610	P35623	P35623	GLYC_SHEEP	reviewed	Serine hydroxymethyltransferase, cytosolic (SHMT) (EC 2.1.2.1) (Glycine hydroxymethyltransferase) (Serine methylase)	SHMT1	Ovis aries (Sheep)	484
P35612	P35705	P35705	PRDX3_BOVIN	reviewed	Thioredoxin-dependent peroxide reductase, mitochondrial (EC 1.11.1.15) (Antioxidant protein 1) (AOP-1) (Peroxiredoxin-3) (Protein SP-22)	PRDX3 AOP1	Bos taurus (Bovine)	257
P35617	P35763	P35763	PERF_RAT	reviewed	Perforin-1 (P1) (Cytolysin) (Lymphocyte pore-forming protein)	Prf1 Pfp	Rattus norvegicus (Rat)	554
P35623	P35790	P35790	CHKA_HUMAN	reviewed	Choline kinase alpha (CK) (EC 2.7.1.32) (CHETK-alpha) (Ethanolamine kinase) (EK) (EC 2.7.1.82)	CHKA CHK CKI	Homo sapiens (Human)	457
P35705	P35803	P35803	GPM6B_MOUSE	reviewed	Neuronal membrane glycoprotein M6-b (M6b)	Gpm6b M6b	Mus musculus (Mouse)	328
P35763	P35991	P35991	BTK_MOUSE	reviewed	Tyrosine-protein kinase BTK (EC 2.7.10.2) (Agammaglobulinemia tyrosine kinase) (ATK) (B-cell progenitor kinase) (BPK) (Bruton tyrosine kinase) (Kinase EMB)	Btk Bpk	Mus musculus (Mouse)	659
P35790	P36197	P36197	ZEB1_CHICK	reviewed	Zinc finger E-box-binding homeobox 1 (Delta EF1) (Delta-crystallin enhancer-binding factor) (Transcription factor 8) (TCF-8)	ZEB1 TCF8	Gallus gallus (Chicken)	1114
P35803	P36201	P36201	CRIP2_RAT	reviewed	Cysteine-rich protein 2 (CRP-2) (Protein ESP1)	Crip2 Crp2	Rattus norvegicus (Rat)	208
P35991	P36220	P36220	TBA_TORMA	reviewed	Tubulin alpha chain (Alpha T6) [Cleaved into: Detyrosinated tubulin alpha chain]		Torpedo marmorata (Marbled electric ray)	451
[truncated: 7,600 more rows]

## Sheet: Molecular_Function
	Name	Number of Hits	Expected	Observed
1	transporter activity (GO:0005215)	354	4.3%	6.0%
2	translation regulator activity (GO:0045182)	52	0.6%	0.9%
3	catalytic activity (GO:0003824)	2583	31.6%	43.7%
4	channel regulator activity (GO:0016247)	17	0.2%	0.3%
5	receptor activity (GO:0004872)	239	2.9%	4.0%
6	signal transducer activity (GO:0004871)	99	1.2%	1.7%
7	antioxidant activity (GO:0016209)	13	0.2%	0.2%
8	structural molecule activity (GO:0005198)	432	5.3%	7.3%
9	binding (GO:0005488)	2128	26.0%	36.0%

## Sheet: Biological_Process
	Name	Number of Hits	Expected	Observed
1	cellular component organization or biogenesis (GO:0071840)	831	10.2%	7.2%	-0.03
2	cellular process (GO:0009987)	3407	41.6%	29.5%	-0.121
3	localization (GO:0051179)	1005	12.3%	8.7%	-0.036
4	reproduction (GO:0000003)	98	1.2%	0.8%	-0.004
5	biological regulation (GO:0065007)	677	8.3%	5.9%	-0.024
6	response to stimulus (GO:0050896)	766	9.4%	6.6%	-0.028
7	developmental process (GO:0032502)	629	7.7%	5.5%	-0.022
8	rhythmic process (GO:0048511)	1	0.0%	0.0%	0
9	multicellular organismal process (GO:0032501)	483	5.9%	4.2%	-0.017
10	locomotion (GO:0040011)	54	0.7%	0.5%	-0.002
11	biological adhesion (GO:0022610)	126	1.5%	1.1%	-0.004
12	metabolic process (GO:0008152)	3135	38.3%	27.2%	-0.111
13	growth (GO:0040007)	4	0.0%	0.0%	0
14	immune system process (GO:0002376)	318	3.9%	2.8%	-0.011
15	cell killing (GO:0001906)	3	0.0%	0.0%	0

## Sheet: Cellular_Component
	Name	Number of Hits	Expected	Observed
1	synapse (GO:0045202)	35	0.4%	0.7%
2	cell junction (GO:0030054)	42	0.5%	0.8%
3	membrane (GO:0016020)	646	7.9%	12.4%
4	macromolecular complex (GO:0032991)	818	10.0%	15.7%
5	extracellular matrix (GO:0031012)	44	0.5%	0.8%
6	cell part (GO:0044464)	2146	26.2%	41.1%
7	organelle (GO:0043226)	1335	16.3%	25.6%
8	extracellular region (GO:0005576)	157	1.9%	3.0%

## Sheet: Protein_Class
	Name	Number of Hits	Expected	Observed
1	extracellular matrix protein (PC00102)	100	1.2%	1.5%	0.003
2	cytoskeletal protein (PC00085)	347	4.2%	5.2%	0.01
3	transporter (PC00227)	354	4.3%	5.3%	0.01
4	transmembrane receptor regulatory/adaptor protein (PC00226)	28	0.3%	0.4%	0.001
5	transferase (PC00220)	644	7.9%	9.6%	0.017
6	oxidoreductase (PC00176)	332	4.1%	5.0%	0.009
7	lyase (PC00144)	98	1.2%	1.5%	0.003
8	cell adhesion molecule (PC00069)	118	1.4%	1.8%	0.004
9	ligase (PC00142)	217	2.7%	3.2%	0.005
10	nucleic acid binding (PC00171)	1135	13.9%	17.0%	0.031
11	signaling molecule (PC00207)	313	3.8%	4.7%	0.009
12	enzyme modulator (PC00095)	599	7.3%	9.0%	0.017
13	viral protein (PC00237)	1	0.0%	0.0%	0
14	calcium-binding protein (PC00060)	183	2.2%	2.7%	0.005
15	defense/immunity protein (PC00090)	95	1.2%	1.4%	0.002
16	hydrolase (PC00121)	673	8.2%	10.1%	0.019
17	transfer/carrier protein (PC00219)	169	2.1%	2.5%	0.004
18	membrane traffic protein (PC00150)	237	2.9%	3.5%	0.006
19	transcription factor (PC00218)	471	5.8%	7.0%	0.012
20	chaperone (PC00072)	89	1.1%	1.3%	0.002
21	cell junction protein (PC00070)	44	0.5%	0.7%	0.002
22	surfactant (PC00212)	4	0.0%	0.1%	0.001
23	structural protein (PC00211)	43	0.5%	0.6%	0.001
24	storage protein (PC00210)	12	0.1%	0.2%	0.001
25	isomerase (PC00135)	91	1.1%	1.4%	0.003
26	receptor (PC00197)	287	3.5%	4.3%	0.008

## Sheet: Pathway
	Name	Number of Hits	Expected	Observed
1	Alzheimer disease-amyloid secretase pathway (P00003)	44	0.5%	1.4%	0.009
2	Alpha adrenergic receptor signaling pathway (P00002)	9	0.1%	0.3%	0.002
3	Adrenaline and noradrenaline biosynthesis (P00001)	14	0.2%	0.4%	0.002
4	Nicotine pharmacodynamics pathway (P06587)	16	0.2%	0.5%	0.003
5	Toll pathway-drosophila (P06217)	1	0.0%	0.0%	0
6	SCW signaling pathway (P06216)	3	0.0%	0.1%	0.001
7	MYO signaling pathway (P06215)	2	0.0%	0.1%	0.001
8	GBB signaling pathway (P06214)	1	0.0%	0.0%	0
9	DPP signaling pathway (P06213)	3	0.0%	0.1%	0.001
10	DPP-SCW signaling pathway (P06212)	3	0.0%	0.1%	0.001
11	BMP/activin signaling pathway-drosophila (P06211)	4	0.0%	0.1%	0.001
12	Xanthine and guanine salvage pathway (P02788)	2	0.0%	0.1%	0.001
13	Activin beta signaling pathway (P06210)	2	0.0%	0.1%	0.001
14	Vitamin B6 metabolism (P02787)	2	0.0%	0.1%	0.001
15	Valine biosynthesis (P02785)	2	0.0%	0.1%	0.001
16	Tyrosine biosynthesis (P02784)	2	0.0%	0.1%	0.001
17	Thiamin metabolism (P02780)	3	0.0%	0.1%	0.001
18	ALP23B signaling pathway (P06209)	2	0.0%	0.1%	0.001
19	Synaptic vesicle trafficking (P05734)	11	0.1%	0.3%	0.002
20	GABA-B receptor II signaling (P05731)	23	0.3%	0.7%	0.004
21	Endogenous cannabinoid signaling (P05730)	10	0.1%	0.3%	0.002
22	Sulfate assimilation (P02778)	3	0.0%	0.1%	0.001
23	Succinate to proprionate conversion (P02777)	5	0.1%	0.2%	0.001
24	Serine glycine biosynthesis (P02776)	2	0.0%	0.1%	0.001
25	Salvage pyrimidine ribonucleotides (P02775)	13	0.2%	0.4%	0.002
26	CCKR signaling map (P06959)	97	1.2%	3.0%	0.018
27	Salvage pyrimidine deoxyribonucleotides (P02774)	5	0.1%	0.2%	0.001
28	S-adenosylmethionine biosynthesis (P02773)	3	0.0%	0.1%	0.001
29	Pyruvate metabolism (P02772)	8	0.1%	0.2%	0.001
30	Pyrimidine Metabolism (P02771)	10	0.1%	0.3%	0.002
31	Pyridoxal phosphate salvage pathway (P02770)	2	0.0%	0.1%	0.001
32	Anandamide degradation (P05728)	1	0.0%	0.0%	0
33	2-arachidonoylglycerol biosynthesis (P05726)	2	0.0%	0.1%	0.001
34	Purine metabolism (P02769)	3	0.0%	0.1%	0.001
35	Phenylalanine biosynthesis (P02765)	1	0.0%	0.0%	0
36	Pentose phosphate pathway (P02762)	7	0.1%	0.2%	0.001
37	p38 MAPK pathway (P05918)	32	0.4%	1.0%	0.006
38	Opioid proopiomelanocortin pathway (P05917)	18	0.2%	0.6%	0.004
39	Opioid prodynorphin pathway (P05916)	19	0.2%	0.6%	0.004
40	Opioid proenkephalin pathway (P05915)	19	0.2%	0.6%	0.004
41	Nicotine degradation (P05914)	2	0.0%	0.1%	0.001
42	Enkephalin release (P05913)	21	0.3%	0.7%	0.004
43	Dopamine receptor mediated signaling pathway (P05912)	33	0.4%	1.0%	0.006
44	Angiotensin II-stimulated signaling through G proteins and beta-arrestin (P05911)	18	0.2%	0.6%	0.004
45	Pyridoxal-5-phosphate biosynthesis (P02759)	1	0.0%	0.0%	0
46	Ornithine degradation (P02758)	2	0.0%	0.1%	0.001
47	O-antigen biosynthesis (P02757)	3	0.0%	0.1%	0.001
48	N-acetylglucosamine metabolism (P02756)	6	0.1%	0.2%	0.001
49	Methylmalonyl pathway (P02755)	6	0.1%	0.2%	0.001
50	Methylcitrate cycle (P02754)	3	0.0%	0.1%	0.001
51	Methionine biosynthesis (P02753)	3	0.0%	0.1%	0.001
52	Mannose metabolism (P02752)	4	0.0%	0.1%	0.001
53	Lysine biosynthesis (P02751)	1	0.0%	0.0%	0
54	Lipoate_biosynthesis (P02750)	2	0.0%	0.1%	0.001
55	Ubiquitin proteasome pathway (P00060)	46	0.6%	1.4%	0.008
56	Leucine biosynthesis (P02749)	2	0.0%	0.1%	0.001
57	Isoleucine biosynthesis (P02748)	4	0.0%	0.1%	0.001
58	Histidine biosynthesis (P02747)	2	0.0%	0.1%	0.001
59	Heme biosynthesis (P02746)	10	0.1%	0.3%	0.002
60	Glutamine glutamate conversion (P02745)	1	0.0%	0.0%	0
61	Fructose galactose metabolism (P02744)	10	0.1%	0.3%	0.002
62	Formyltetrahydroformate biosynthesis (P02743)	7	0.1%	0.2%	0.001
63	Tetrahydrofolate biosynthesis (P02742)	5	0.1%	0.2%	0.001
64	Flavin biosynthesis (P02741)	2	0.0%	0.1%	0.001
65	De novo pyrimidine ribonucleotides biosythesis (P02740)	8	0.1%	0.2%	0.001
66	p53 pathway (P00059)	41	0.5%	1.3%	0.008
67	mRNA splicing (P00058)	7	0.1%	0.2%	0.001
68	Wnt signaling pathway (P00057)	95	1.2%	3.0%	0.018
69	VEGF signaling pathway (P00056)	39	0.5%	1.2%	0.007
70	Transcription regulation by bZIP transcription factor (P00055)	37	0.5%	1.2%	0.007
71	Toll receptor signaling pathway (P00054)	33	0.4%	1.0%	0.006
72	T cell activation (P00053)	44	0.5%	1.4%	0.009
73	p53 pathway feedback loops 2 (P04398)	27	0.3%	0.8%	0.005
74	TGF-beta signaling pathway (P00052)	49	0.6%	1.5%	0.009
75	p53 pathway by glucose deprivation (P04397)	16	0.2%	0.5%	0.003
76	TCA cycle (P00051)	13	0.2%	0.4%	0.002
77	Vitamin D metabolism and pathway (P04396)	6	0.1%	0.2%	0.001
78	Plasminogen activating cascade (P00050)	3	0.0%	0.1%	0.001
79	Vasopressin synthesis (P04395)	5	0.1%	0.2%	0.001
80	Thyrotropin-releasing hormone receptor signaling pathway (P04394)	30	0.4%	0.9%	0.005
81	Ras Pathway (P04393)	52	0.6%	1.6%	0.01
82	De novo pyrimidine deoxyribonucleotide biosynthesis (P02739)	9	0.1%	0.3%	0.002
83	P53 pathway feedback loops 1 (P04392)	3	0.0%	0.1%	0.001
84	De novo purine biosynthesis (P02738)	26	0.3%	0.8%	0.005
85	Oxytocin receptor mediated signaling pathway (P04391)	30	0.4%	0.9%	0.005
86	Coenzyme A biosynthesis (P02736)	5	0.1%	0.2%	0.001
87	Carnitine metabolism (P02733)	2	0.0%	0.1%	0.001
88	Coenzyme A linked carnitine metabolism (P02732)	2	0.0%	0.1%	0.001
89	Asparagine and aspartate biosynthesis (P02730)	3	0.0%	0.1%	0.001
90	Parkinson disease (P00049)	59	0.7%	1.8%	0.011
91	PI3 kinase pathway (P00048)	24	0.3%	0.7%	0.004
92	PDGF signaling pathway (P00047)	69	0.8%	2.2%	0.014
93	Oxidative stress response (P00046)	37	0.5%	1.2%	0.007
94	Notch signaling pathway (P00045)	23	0.3%	0.7%	0.004
95	Nicotinic acetylcholine receptor signaling pathway (P00044)	33	0.4%	1.0%	0.006
96	Muscarinic acetylcholine receptor 2 and 4 signaling pathway (P00043)	36	0.4%	1.1%	0.007
97	Muscarinic acetylcholine receptor 1 and 3 signaling pathway (P00042)	24	0.3%	0.7%	0.004
98	Metabotropic glutamate receptor group I pathway (P00041)	14	0.2%	0.4%	0.002
99	Histamine H2 receptor mediated signaling pathway (P04386)	14	0.2%	0.4%	0.002
100	Metabotropic glutamate receptor group II pathway (P00040)	27	0.3%	0.8%	0.005
101	Histamine H1 receptor mediated signaling pathway (P04385)	22	0.3%	0.7%	0.004
102	Gamma-aminobutyric acid synthesis (P04384)	7	0.1%	0.2%	0.001
103	Ascorbate degradation (P02729)	4	0.0%	0.1%	0.001
104	Arginine biosynthesis (P02728)	4	0.0%	0.1%	0.001
105	Androgen/estrogene/progesterone biosynthesis (P02727)	8	0.1%	0.2%	0.001
106	Cortocotropin releasing factor receptor signaling pathway (P04380)	17	0.2%	0.5%	0.003
107	Aminobutyrate degradation (P02726)	3	0.0%	0.1%	0.001
108	Alanine biosynthesis (P02724)	1	0.0%	0.0%	0
109	Adenine and hypoxanthine salvage pathway (P02723)	4	0.0%	0.1%	0.001
110	Acetate utilization (P02722)	2	0.0%	0.1%	0.001
111	ATP synthesis (P02721)	3	0.0%	0.1%	0.001
112	Metabotropic glutamate receptor group III pathway (P00039)	40	0.5%	1.2%	0.007
113	JAK/STAT signaling pathway (P00038)	11	0.1%	0.3%	0.002
114	Ionotropic glutamate receptor pathway (P00037)	29	0.4%	0.9%	0.005
115	Interleukin signaling pathway (P00036)	38	0.5%	1.2%	0.007
116	Interferon-gamma signaling pathway (P00035)	25	0.3%	0.8%	0.005
117	Integrin signalling pathway (P00034)	95	1.2%	3.0%	0.018
118	Beta3 adrenergic receptor signaling pathway (P04379)	16	0.2%	0.5%	0.003
119	Insulin/IGF pathway-protein kinase B signaling cascade (P00033)	12	0.1%	0.4%	0.003
120	Gonadotropin-releasing hormone receptor pathway (P06664)	129	1.6%	4.0%	0.024
121	Beta2 adrenergic receptor signaling pathway (P04378)	23	0.3%	0.7%	0.004
122	Insulin/IGF pathway-mitogen activated protein kinase kinase/MAP kinase cascade (P00032)	14	0.2%	0.4%	0.002
123	Beta1 adrenergic receptor signaling pathway (P04377)	23	0.3%	0.7%	0.004
124	Inflammation mediated by chemokine and cytokine signaling pathway (P00031)	95	1.2%	3.0%	0.018
125	5HT4 type receptor mediated signaling pathway (P04376)	17	0.2%	0.5%	0.003
126	Hypoxia response via HIF activation (P00030)	16	0.2%	0.5%	0.003
127	5HT3 type receptor mediated signaling pathway (P04375)	7	0.1%	0.2%	0.001
128	5HT2 type receptor mediated signaling pathway (P04374)	31	0.4%	1.0%	0.006
129	5HT1 type receptor mediated signaling pathway (P04373)	22	0.3%	0.7%	0.004
130	5-Hydroxytryptamine degredation (P04372)	13	0.2%	0.4%	0.002
131	5-Hydroxytryptamine biosynthesis (P04371)	1	0.0%	0.0%	0
132	Huntington disease (P00029)	84	1.0%	2.6%	0.016
133	Heterotrimeric G-protein signaling pathway-rod outer segment phototransduction (P00028)	14	0.2%	0.4%	0.002
134	Heterotrimeric G-protein signaling pathway-Gq alpha and Go alpha mediated pathway (P00027)	59	0.7%	1.8%	0.011
135	Heterotrimeric G-protein signaling pathway-Gi alpha and Gs alpha mediated pathway (P00026)	74	0.9%	2.3%	0.014
136	Hedgehog signaling pathway (P00025)	11	0.1%	0.3%	0.002
137	Glycolysis (P00024)	15	0.2%	0.5%	0.003
138	General transcription regulation (P00023)	27	0.3%	0.8%	0.005
139	General transcription by RNA polymerase I (P00022)	11	0.1%	0.3%	0.002
140	FGF signaling pathway (P00021)	78	1.0%	2.4%	0.014
141	FAS signaling pathway (P00020)	26	0.3%	0.8%	0.005
142	Endothelin signaling pathway (P00019)	40	0.5%	1.2%	0.007
143	EGF receptor signaling pathway (P00018)	82	1.0%	2.6%	0.016
144	DNA replication (P00017)	21	0.3%	0.7%	0.004
145	Cytoskeletal regulation by Rho GTPase (P00016)	38	0.5%	1.2%	0.007
146	Circadian clock system (P00015)	5	0.1%	0.2%	0.001
147	Cholesterol biosynthesis (P00014)	10	0.1%	0.3%	0.002
148	Cell cycle (P00013)	18	0.2%	0.6%	0.004
149	Cadherin signaling pathway (P00012)	26	0.3%	0.8%	0.005
150	Blood coagulation (P00011)	12	0.1%	0.4%	0.003
151	B cell activation (P00010)	43	0.5%	1.3%	0.008
152	Axon guidance mediated by netrin (P00009)	14	0.2%	0.4%	0.002
153	Axon guidance mediated by Slit/Robo (P00008)	17	0.2%	0.5%	0.003
154	Axon guidance mediated by semaphorins (P00007)	14	0.2%	0.4%	0.002
155	Apoptosis signaling pathway (P00006)	60	0.7%	1.9%	0.012
156	Angiogenesis (P00005)	87	1.1%	2.7%	0.016
157	Alzheimer disease-presenilin pathway (P00004)	37	0.5%	1.2%	0.007
