# Supplementary material for: Draft de novo transcriptome assembly and proteome characterization of the electric lobe of Tetronarce californica: a molecular tool for the study of cholinergic neurotransmission in the electric organ
Source: BMC Genomics. 2017 Aug 14;18:611. doi: 10.1186/s12864-017-3890-4 (PMC5557070; doi:10.1186/s12864-017-3890-4)
Supplement: Supplementary file 6 — Proteome IDs of Blast Results and Reverse Blast Hit Results. (XLSX 2887 kb) [file 12864_2017_3890_MOESM6_ESM.xlsx]

## Sheet: AF06
AF06	Proteome IDs of Blast Results and Reverse Blast Hit Results
		Contents:
		SheetNumber	Description
		AF06	This Sheet
		AF06A	Homo sapiens Proteome IDs (IDs.Hs.02 – Set01)
		AF06B	Callorhinchus milli Proteome IDs (IDs.Cm.03 – Set03)
		AF06C	RBH-Blast of T. californica versus Homo sapiens (01.vs.02.i60.c50)
		AF06D	RBH-Blast of T. californica versus Callorhinchus milli (01.vs.03.i60.c50)
		AF06E	RBH-Blast of H. sapiens versus Callorhinchus milli (02.vs.03.i60.c50)
		AF06F	RBH-Blast of T. californica versus TCDB Database
		AF06G	RBH-Blast of All Fish Combined versus TCDB Database

## Sheet: AF06A
P31946
P13746
P30447
P05534
P30512
P16188
P10314
P30453
P30457
P01891
Q09160
P30461
P30466
P03989
Q95365
P30484
P30486
P30487
P30490
P30491
P30495
P18465
P30498
Q31610
Q9TNN7
P10321
P30510
Q29960
Q95604
P63151
Q00005
Q66LE6
P13760
P14060
Q9H2F3
P78314
P31937
P29372
O60516
P28222
P30939
O95264
A5X5Y0
P04217
Q5T5F5
Q9UNA3
Q96GX2
Q6PD74
Q9Y478
Q13131
Q9BTE6
P31941
Q8IUX4
Q9HC16
Q8WWZ7
Q8N139
Q9NRK6
O95342
O60706
P41238
Q9Y235
Q6UXT9
Q8WU67
Q9H3Z7
Q9NYB9
Q9P1F3
Q15057
Q9BR61
Q8N6N7
P62258
Q04917
P27348
P63104
P30462
P30475
P30483
Q29940
Q31612
Q29718
P30499
Q07000
Q29865
Q30167
P11171
Q13542
Q9NRG9
Q9Y312
P86434
Q96GS6
Q6PCB6
Q6NTF7
P78363
Q8IZY2
Q8IUA7
Q8WWZ4
Q86UQ4
Q09428
P28288
P45844
Q9UNQ0
Q0P651
O14639
Q6H8Q1
O94929
Q9H845
Q8NC06
Q5T8D3
Q5FVE4
Q709F0
P45954
Q9BYF1
Q9NUN7
Q15822
P30532
Q15825
Q16537
Q13362
Q9TQE0
Q95IE3
Q5Y7A7
P01911
P08195
P28221
P50406
Q9BXI3
Q96P26
Q9H0P0
Q969T7
P52209
O95336
P05408
P36639
Q8NF67
Q5VUR7
Q96IX9
P22760
Q8NHS2
Q9NY61
Q7Z5M8
Q9UH17
Q96AK3
Q9BZC7
Q4W5N1
Q86UK0
O75027
Q9UBJ2
Q8NE71
Q8N0Z2
Q12979
Q13085
O00763
P02708
P30926
O94805
Q9Y614
P08173
P49753
Q9NUZ1
P61981
P31947
P01892
Q4AC99
P18462
P30455
P30456
P10316
P30460
P30464
P30685
P18463
Q04826
P30479
P30480
P30481
P30485
P30488
P18464
P30492
P30493
P10319
Q29836
P30501
P04222
P30504
Q29963
P30505
P30508
Q15172
P30153
P04229
P20039
Q9GIY3
P01023
A8K2U0
Q9NS82
Q2M2I8
Q9UGJ0
Q5VST6
Q9NUQ8
Q9H172
Q9H222
Q9H221
Q8N2K0
Q8TB40
Q9BUJ0
Q9P2A4
P00519
Q9UKU7
Q15027
Q96GR2
P17787
Q05901
Q68CK6
Q9NUB1
Q9NR19
O95573
O60488
Q9UKU0
Q08AH1
Q6P461
Q9BYX7
P68032
P63267
Q15173
Q14738
P30154
P01912
P13761
Q29974
Q9Y3L3
Q7L8J4
O60239
Q8IZ83
Q8NAA4
P02763
Q9NQ94
Q5TYW2
A0PJZ0
P30542
P29274
Q86V21
P01011
Q8N5Z0
Q7RTV5
O43741
Q13685
Q9UDR5
P17174
P00505
Q7Z5R6
O95477
Q99758
O94911
Q2M3G0
Q9NP58
Q9NUT2
Q9NP78
Q96J66
Q9NSE7
P33897
O14678
Q8WTS1
P28330
P11310
P16219
P49748
Q96P50
O00400
Q5QJU3
P12821
P11230
Q04844
Q9UKV3
Q16570
O00590
P25106
Q5JWF8
Q08AH3
Q96CM8
Q9ULC5
Q9H6R3
P62736
Q08043
Q8NER5
P45381
P35368
Q6DHV7
Q99965
P78325
O00116
Q9BUB4
Q86TW2
Q96PN6
P30443
P04439
Q96QU6
P30450
P16189
P16190
P30459
P01889
Q9Y2T4
Q30134
P26439
Q13541
Q9NRA8
P28223
P28335
P46098
Q13639
P47898
P34969
Q676U5
P20848
P08697
P54619
Q9UGI9
P54646
Q4LEZ3
P61221
Q8WW27
Q96I13
Q9NUJ1
Q96IU4
Q8IZP0
P42684
Q8N961
Q6JQN1
O96019
Q8TDX5
Q8WXI4
Q9NPJ3
O00767
Q99798
O15254
P68133
O43184
Q13444
P78536
Q8TC27
Q9H2U9
Q7Z6V5
Q96D53
Q5VUY2
O43306
O60503
P35612
Q5T7M4
Q15848
C9JUS6
Q6IQ32
P12235
P28566
P41595
Q8WXA8
Q70Z44
P49902
P21589
P19652
Q4UJ75
P02750
P05067
Q96SE0
P08910
Q9BV23
Q8NFV4
Q7L211
Q9ULW3
Q969K4
P07108
P32297
P43681
Q9Y615
P20309
P08912
Q8N9L9
O14734
Q15067
P13798
P33121
Q53FZ2
Q6NUN0
Q562R1
P60709
Q8TDG2
Q8TDY3
P36896
Q04771
P00813
Q6P093
O95622
P54922
P13945
Q8IUX7
Q8WTP8
Q13015
P55196
Q9Y4W6
Q96P64
Q5VTM2
O95081
P46952
P08908
P0DKL9
P01009
Q5SQ80
A7E2S9
Q9NPC4
P0DMS8
P29275
Q15758
P22303
Q9GZZ6
P36544
Q9UGM1
P07510
Q9NPB9
P21399
Q99424
Q01718
P12814
O43707
P42025
P61163
O75689
O60266
P51828
P55197
P06280
Q5VW22
Q8N302
Q9UKV8
Q86SQ6
Q9BRQ8
Q12904
Q16352
O00170
P14550
O43687
Q99996
Q53H80
Q96AP0
Q8TDN7
Q07001
Q07912
Q8WYK0
Q8N1Q8
Q6ZNF0
P0C7M7
P63261
Q8TC94
Q96HD9
P14621
Q9Y3Q7
P35348
P25100
O43506
Q9P0K1
Q9UKQ2
Q9UKF2
Q9NPF8
P35611
Q8N7X0
P00325
P00326
P11766
P43652
P51816
Q6QNK2
Q14246
Q9UHX3
Q86SQ3
Q5T601
Q8IZP9
Q8IZF6
O00468
O94910
O95490
Q9HAR2
O00253
Q9BYV1
Q719I0
Q96BJ3
Q9BQI0
Q96NN9
Q8N8R7
P47895
P30837
Q3SY69
Q53TS8
P48448
Q9H2A2
Q9BT22
Q92685
Q9BVK2
P11229
P08172
Q86TX2
Q3I5F7
Q9Y305
O14561
Q4G176
Q4L235
O14672
Q9H013
Q9UKJ8
O75077
P08913
A8MUL3
Q7Z695
Q8NI60
Q5VUY0
Q08828
Q08462
Q9UEY8
P28332
P35318
Q96IZ2
Q6ZN18
Q6UXC1
Q8TED9
P51825
P51826
C9J202
A6NIR3
O60241
O60242
Q8N157
Q09666
Q9GZX7
Q9NVV5
Q02040
Q04828
P52895
P42330
Q9P0M2
Q92667
O43823
Q96JD6
Q9ULX6
Q9H8T0
P51648
Q8TD30
P84996
Q9NP73
Q96F25
Q9H553
Q6ZNB7
Q96QP1
Q96L96
Q96Q42
O75078
Q9UKF5
P18825
Q9BZ11
Q3MIX3
P40145
P55263
Q9BRR6
Q9Y6U3
Q96SZ5
Q9UHB7
Q5BKT4
Q8TF27
O95394
Q9H9G7
Q9HCK5
Q96K78
P35869
O95433
Q9NZD4
O60218
P17516
Q86UN6
P24588
A6NHY2
P31751
Q9Y243
O75891
Q60I27
Q9Y672
Q6NS38
Q96Q83
Q9BT30
Q96BT7
P35858
P15144
P30533
Q6UX39
P04745
Q400G9
Q8IZ07
P10275
P23582
O95841
Q8NEB7
Q96QF7
P10323
Q9H568
P35609
Q9BYD9
P18089
Q96M93
Q8NCV1
Q6NVV9
Q13443
O15204
P07327
P40394
Q15847
Q9H2P0
Q9NRN7
Q86V24
P08588
P07550
Q16186
Q9H0C2
Q6P4F2
P10109
Q9UPQ3
Q99490
Q96P47
Q8IWK6
Q7Z7M1
Q9BY15
Q8IZF7
Q86Y34
Q9HBW9
Q5TGY3
Q13023
P31749
O95076
Q8IY63
P39687
Q92688
O95626
Q69YU3
Q8N2N9
Q9UJX6
Q96K21
Q9Y264
Q01484
Q9HCJ1
Q86XL3
Q15327
Q9GZV1
P17342
Q8TF21
O15084
Q7Z3H0
Q86W74
Q8N9V6
Q6NXT1
B4E2M5
P19801
P21397
Q0VDE8
Q9Y2D8
Q7Z4H4
Q3LIE5
Q96A54
P22570
Q08117
P55198
Q8N4X5
P42568
Q8N556
Q6ULP2
Q5I7T1
P52594
Q9H0P7
Q53H12
A9YTQ3
Q9NZN9
P51857
O43572
Q9UKA4
Q02952
Q9Y2D5
Q5JQC9
Q5T2L2
Q9NQ31
Q9H9L7
Q5T1N1
Q12802
Q9BV10
Q9NXW9
Q6P6C2
Q9UM73
Q9Y2J4
P23109
Q07075
P28838
Q9C0C7
P04746
Q86W34
Q86YJ7
Q6ZTN6
Q5CZ79
Q9BXX2
O43423
Q9BTT0
A5PLL1
P0C6C1
P54802
Q9UNK9
Q5VTE6
Q9NU02
Q8IWZ3
Q8NFD2
Q9Y2G4
Q96BM1
A6NFN9
P55345
Q96LA8
O94973
Q9ULZ1
P27695
Q5VUJ5
Q9UL18
Q8TD06
Q8IZF5
Q8IZF3
Q8IZF2
Q8IZF4
P50052
Q8IVF2
Q13155
O43918
Q9UKB5
Q96IF1
Q495B1
Q9P2G1
Q9NWT8
Q7Z591
P02768
P04075
P05062
Q9Y673
Q13686
Q8TCU4
Q9UHK6
Q9NP70
P02760
Q5JTC6
Q6DCA0
Q86SJ2
O60678
Q9NVM4
Q9NW15
Q5XXA6
Q9HCE9
A1A5B4
P16066
P20594
Q9NXR5
Q6P6B7
O75179
A6NGH8
Q7Z6G8
P01008
Q9H6X2
P58335
P07355
P20073
Q63HQ0
Q10567
Q9Y6B7
Q02410
P60006
Q9UJX5
Q9UJX3
P51693
P02654
Q9BWW9
Q96IL0
Q7Z2E3
Q8IXF9
Q92482
P55008
O95831
O14862
C9JRZ8
O75969
Q96B36
Q96Q35
P30838
P43353
P05091
P09972
P15121
Q2TAA5
Q3KRA9
Q96L16
P55789
Q99217
Q8N7J2
Q86WK7
Q9Y4X0
Q8IY45
Q4VCS5
Q9H4A4
A2A2Z9
Q9BXX3
Q9BY76
Q8NI99
O15123
Q7Z5J8
Q6UB99
Q5VYY1
Q9UPS8
Q53RE8
Q5TZF3
Q8N8V4
P50995
P04083
P08758
P08133
O75106
Q6VUC0
Q13367
Q2VPB7
Q9BS18
Q8WW43
P02647
P08519
P02649
Q9BQE5
Q8IVJ8
Q53RT3
Q13794
P55087
O94778
O43315
O60306
Q3SXY8
O15033
A8MVX0
Q8N4T4
P00352
O94788
P30038
P49419
P24298
Q9H161
P19021
Q99218
Q9UKV5
Q16671
Q01433
Q01432
P49418
P19961
Q8N6S4
Q8IVF6
A6NCL7
A6QL64
Q5JPF3
Q9Y5C1
O43827
E9PGG2
P01019
P16157
Q12955
Q8N957
Q8NAG6
Q6ZW76
Q68DC2
Q9NQW6
Q32M45
Q75V66
Q6UB98
Q9H560
Q86SG2
Q96NW4
Q8N6D5
Q6AI12
Q9BXS5
Q9Y6Q5
P61966
Q96PC3
P63010
Q7Z6R9
P53677
Q96N21
P50583
O00213
Q9UBZ4
Q6Q788
Q8NBQ7
P29972
Q13520
A6NL99
O14520
P84085
A6NJG6
P78540
Q8N7S6
A6NKF2
Q03989
Q8N6M5
Q86TB3
Q15699
Q8N944
Q86WK6
Q9BXJ7
Q8N6M6
Q6Q4G3
Q9P2R3
P01160
P03950
O14744
Q6P2P2
Q9NQ90
Q6IWH7
Q8N7Z5
Q8N283
Q9ULJ7
Q3KP44
Q9UJ72
P12429
O76027
O75843
Q9H1A4
O95996
Q8J025
P35414
Q96LR9
Q13790
O14791
Q9BWW8
O95445
P55064
Q6NSI1
Q9Y2Y0
P35626
P53367
Q8N1W1
A5YM69
Q9HCE6
Q12774
O43307
Q96PE2
Q96DR7
Q8NFD5
O95376
Q4LE39
P36404
P40617
Q6T311
Q92527
Q8IV38
Q9H8Y5
Q9NR22
C9JTQ0
E5RJM6
Q9H9E1
A6NF34
P27338
Q92754
Q96CW1
Q92572
P59780
Q9UPM8
Q9H0R1
O14727
Q92870
Q92624
Q9UM13
Q9UJX4
Q8NCL9
Q96BI3
Q9BZZ5
Q06481
Q92747
O15143
Q8N6H7
Q9NR81
Q9NZN5
Q5VV41
Q6ZSZ5
Q86VW2
Q8NDY3
Q969Q4
Q8IVW1
P40616
A6NH57
P16860
Q9UKU9
Q86XS5
Q6UXH0
Q15389
Q9BYT9
Q4KMQ2
Q8N9B4
Q8N8A2
Q8WVL7
Q8NB46
Q9BZ19
A6NC57
Q92625
P27216
P28039
Q16853
Q06278
O60641
O95782
Q92481
P53680
O00203
O14617
Q9Y2T2
Q9NUS5
Q9NYG5
Q96DE5
P06727
P55056
P05090
P02749
Q9BPW4
A6NM10
Q15041
Q66PJ3
Q8WZ64
Q8WWN8
Q96IT6
P25098
Q8N6T3
Q68CP9
Q9Y4B4
O43488
O95154
Q8NHP1
Q8N4G2
Q96BM9
Q5H9R4
Q9HBZ2
Q86WX3
Q9UBL0
P59998
O00189
Q9Y587
Q99767
O96018
Q8IW19
Q9HDC9
Q0VD83
P04114
F7VJQ1
P07741
Q8N6S5
P10398
Q13795
Q8N726
A1IGU5
Q92888
Q92974
Q9NX46
Q5SW96
O14497
P29374
Q0P5N6
Q8NEN0
Q5T2S8
P0C7Q2
Q9GZN1
P36575
P10523
Q5T4W7
P50553
Q7RTU5
Q9NQ33
Q9NVP2
O95236
Q96PS8
P41181
Q5H913
Q6UW56
Q7LC44
P84077
P61204
P18085
P62330
Q9NP61
P53365
P05089
Q9NWB6
Q5T9G4
Q9P1U1
P61158
Q9BPX5
Q9H9F9
Q9H981
O15144
Q7Z6K5
P49407
Q8N5I2
P51689
Q5FYB1
Q5FYB0
Q96QS3
P11245
Q9HBK9
Q9ULH1
O43150
Q495Z4
Q8WXJ9
Q96Q27
Q9NWX5
Q8N9N2
Q99929
Q9NR48
Q92484
Q9NWL6
Q9BZE9
P20933
Q8IZT6
Q9BXN1
Q9C0F0
O15013
O15085
O94989
Q99856
Q8IVW6
Q14865
P36405
P49703
Q9Y689
Q9H0F7
Q9H6L4
Q8IUR7
Q7L311
Q6P1M9
Q9NZ32
P61160
P32121
Q8NCT1
P54793
P0C7U1
Q13510
Q9NR71
Q6ZVZ8
Q9Y294
Q9UBL3
Q9BVC5
P78348
Q16515
P46597
P17405
P08243
A6ND91
Q5U4P2
Q2TB18
Q9NVM9
Q76L83
P05023
Q9UN42
P24539
Q5TC04
Q5SQI0
O95260
Q99941
P17544
Q674R7
Q96P48
P15514
Q9NXL2
Q8TER5
Q9NR80
Q15052
Q14155
Q7Z628
Q8IW93
Q9Y4X5
Q8N8L6
Q9NXU5
P56559
Q96KC2
P04424
Q5W041
Q6NXE6
Q7Z3E5
Q9H993
Q7L4S7
Q9C0K3
Q8TBH0
Q96B67
Q96EG1
Q9H2C2
Q8TDY4
Q8WXI3
Q8WXH4
A6NK59
Q8WXK1
Q9Y574
Q8WWX0
Q9H765
Q96DX5
Q8N3C0
Q9ULZ3
Q7L266
Q9UHC3
O94823
Q4VNC0
P05026
O14983
P16615
O75185
Q7Z4Y8
O75143
Q86TL0
Q7Z3C6
Q6ZMM2
Q96SQ7
P56381
Q8N2F6
Q9NVT9
Q9P291
Q9UH62
P27540
O15511
A6NEK1
P15848
Q12797
Q96KQ4
Q13625
P00966
Q8IXJ9
Q93084
Q9ULK2
Q8TF62
Q96BY7
Q9Y4P1
O95352
P18859
P00846
Q04656
P56211
O15145
P51690
Q5FYA8
Q6UWY0
Q8WXK3
Q9Y576
Q9H672
Q9H1I8
Q92485
O95671
Q6ICH7
Q6HA08
Q8WWH4
P54707
Q9NQ11
Q13733
P23634
Q8TBG4
Q9NW81
Q5VTU8
P48201
O60423
Q96QE3
P18847
P18850
Q96DT6
Q9H1Y0
P82987
Q6UY14
Q8NHH9
Q92858
P51164
P56385
O75947
P35670
Q96NS5
P26436
O14525
O75129
O60312
Q9P241
Q9Y2G3
Q8NB49
Q9HD20
P54709
Q9Y2Q0
Q06055
Q9ULI0
Q6DD88
P54710
Q8N100
O75110
P25705
P06576
P36542
P58397
O75173
Q9Y284
Q01814
O43520
Q8NBU5
Q5T2N8
P18846
P15336
P18848
Q8WYN0
Q8N6G6
Q8WXF7
O43313
Q9Y6H3
O43861
P56134
P46100
Q8TE58
Q8TE59
Q9UHI8
P59510
O95450
O15072
Q9UNA0
Q9UKP5
Q96GD4
Q8WXX7
O75061
Q8NBF6
A6NMY6
Q5T1B0
Q92843
Q9HB09
Q16548
O75752
O96024
P05496
P0DMR3
Q6PL18
Q86WG3
Q5T9A4
Q2TAZ0
Q9NT62
Q9BSB4
Q32M88
Q9UII2
O00244
O75964
Q99766
P48047
Q9UQB9
O75366
Q9BXK5
P61769
P02730
O94766
Q8NDB2
Q9HBU1
P35613
P80723
Q8N1L9
Q9UIF8
P50895
P56945
O75363
Q9H6U6
P20648
Q6RW13
Q13535
Q76LX8
Q8TE57
Q8TE60
Q9UBB4
Q9NQS1
Q13705
Q9Y2T1
O14977
Q07817
Q9BYG0
Q76KP1
O60909
O43286
Q9UBV7
Q92934
Q13072
Q86Y28
Q9P281
O14514
Q6ZNE5
Q8IXM2
P82251
Q9UIF9
Q8ND07
Q8WY36
Q9H165
Q6ZUJ8
Q9P287
Q9NWK9
O60756
P10415
P11274
Q02338
A8MW95
O00192
Q6XD76
P07306
P07307
Q96FT7
Q9NY37
P42127
O43681
P98196
Q9H7F0
Q4VNC1
P50993
P13637
P14415
P20020
Q16720
P98194
Q8IUZ5
Q5T6C5
Q14CW9
P98198
Q9NTI2
Q9NVI7
Q9Y2D1
Q9H0Y0
Q13315
P30049
Q8WXE1
O75882
Q9UKP4
Q9UP79
Q9P2N4
P17735
Q99700
P54252
Q156A1
Q9Y679
P27037
Q58HT5
P59052
Q9P2W7
Q9NY97
Q8NFL0
O43505
Q8NHY0
Q9NWV8
Q13829
Q9Y5Z0
O75531
O95816
O95817
Q9UL15
Q86Y30
O94812
Q9UHQ4
P51572
Q9BZE3
Q9NY43
Q9UIG0
Q6ZW61
Q9C0K0
O75815
Q8TDM0
O15382
Q9HAY6
Q9Y276
Q8IYS8
Q3B7T3
Q5SZJ8
Q5H9J7
Q6P575
O14503
Q6PI77
Q93088
P55061
Q8N5M1
Q3ZCQ2
O15169
Q9HD36
O43521
Q6ZMB0
Q6UX72
O60512
Q9BPU9
Q14032
P56817
O14867
Q99933
Q86Y29
Q8TBE0
O95999
Q9BUT1
A6H8Y1
Q7L4P6
Q8N1M1
Q9NYM9
O15155
P16278
Q7RTS1
Q9C0J9
Q8TD16
Q96P09
Q6QNY0
Q8IZY5
P12645
P34820
Q6ZP68
Q9H324
Q8WXS8
Q8TE56
P0C7T5
Q9H1Z8
Q13825
O14965
Q9H6S1
Q96A70
Q5TBC7
P48751
Q96Q91
Q8NCR0
Q6Y288
Q9C0J1
Q67FW5
Q9Y5Z6
O43825
Q86Y27
Q9UQB8
Q13145
Q9NR55
Q16520
Q07812
Q8TAM1
Q8NFJ9
Q4VC05
Q8WUZ0
O00512
Q9NYF8
Q9BUH8
Q8NDZ0
Q6ZU67
Q9NWD9
Q7RTU4
Q01954
Q13873
Q9BQP9
P59827
P17213
Q5VV63
P54253
Q8WWM7
Q9H3M9
O15265
Q5T686
Q6E213
Q00973
P15291
Q9UBX8
Q9UPM9
Q6ZUV0
Q8N9N5
Q99728
Q9NRL2
O14874
P20749
P41182
Q5T5X7
Q9BXY8
P30411
P78537
Q8TDH9
Q8WV28
O00327
Q96LC9
Q7Z5W3
P46736
Q9H8M2
Q58F21
Q8WUW1
P55201
Q3C1V8
Q96KV6
O00478
O14981
A6NE02
C9JJ37
P43251
Q6UX41
Q5T3Y7
Q9H7T9
Q5VT79
Q9NPZ5
Q9Y2A9
Q7Z7M8
Q96L58
Q6L9W6
O60513
Q8WXS3
P0C853
Q8WZ19
Q9H3F6
Q9BYV9
O00154
Q9H503
Q92560
Q9UMQ3
A8MTZ0
Q9BXC9
Q96RK4
P54687
P0C6P0
Q86UU0
Q9HBH7
Q00994
Q13515
Q15582
P53004
Q13075
Q13489
Q96CA5
Q86UB2
O95393
Q8N8U9
P36894
Q1RMZ1
P51813
Q9BWV1
Q14137
Q7L3V2
O14613
Q9H3Q1
Q86WA6
Q9NP55
Q8TDL5
Q12830
P15056
Q6PL45
Q5VW32
Q9NSI6
Q9H0C5
P20290
Q14201
Q7Z6A9
O43684
Q96A19
Q99622
Q2TBE0
Q9NS00
Q7Z5L3
P00736
Q8NCU7
Q5T0F9
B7Z1M9
Q9NRR8
P20851
Q99643
O95429
P46379
Q16611
Q96PG8
Q8N3I7
Q8IWZ6
Q9BYV7
Q8N888
Q5H9F3
Q8NFC6
P23560
Q14457
Q8NFU1
Q9NZS9
P16442
P08236
Q8NFJ8
C9JSJ3
Q9H2M3
Q6UXY1
Q6ZP65
P51451
Q13867
A8MY62
P30043
Q8WYA1
Q7Z465
Q9Y3E2
Q8N9W6
Q53HL2
Q9UKI2
Q9GZL8
Q96DR5
Q8NFQ5
P50747
O95861
Q6PJG6
O95696
P25440
Q15059
Q9NPI1
Q9NXR7
Q8WY22
O95415
O60477
Q76B58
Q96NH3
Q9ULD4
P32247
Q8TDC3
Q8IWQ3
Q075Z2
Q7KYR7
P78410
Q9Y2F9
Q9P203
Q96Q07
B2RXH4
Q9NY30
Q9BRD0
Q8N1D0
Q13895
Q9Y6E2
Q3MJ40
P02747
O75973
Q9BXJ5
A6NLJ0
Q8TCZ2
Q8NEQ6
Q6P1W5
Q5JVX7
Q6ZWK4
A1L170
Q7Z3S7
Q8N1I8
Q9NPB3
P57796
Q86V35
Q96KC9
Q15878
Q86Y37
O75309
Q9HBT6
Q8N126
P00918
Q16790
Q8IU99
Q86XJ0
Q9BQE9
Q8N7W2
O76090
Q8NFU0
Q12934
Q9UHR4
Q9H694
Q96G01
A1A5D9
Q9Y6D6
O00499
Q9NQY0
Q13490
O15392
Q6QNY1
Q9NUP1
Q14692
O60238
Q8N4F0
Q9H0E9
Q5PSV4
Q8TDN6
Q9NW68
Q8WZ55
Q9GZN4
Q10589
Q13410
P02746
Q5VWW1
Q9BXJ1
Q9BXJ4
P09871
Q6UB35
Q6DHV5
P04003
Q9H0H9
Q8N8Q1
Q8NDD1
Q5T7R7
Q5TG92
Q8IVY1
Q5T0J3
Q6ZS94
Q9NY47
Q8IZS8
Q9P1Z2
P43155
Q9H159
Q9UJ99
P12830
P55285
Q9ULB4
Q9NS85
Q8N1Q1
Q9Y2D0
P43166
Q5VU97
Q9HA72
Q13939
P27482
Q9NYX4
Q6ZSI9
Q6MZZ7
O75808
Q86UW7
P55957
Q9Y6D5
Q5TH69
Q13323
Q9UL45
A4D250
O95972
P13497
P22004
Q7Z5Y6
P12643
P22003
P12644
Q9UMX3
Q00587
P59051
P38398
P51587
O60885
Q9HCU9
Q6UXE8
A8MVZ5
Q68D86
A2RUR9
Q86VB7
Q8TF44
Q86YS7
Q6P1N0
Q9P2K1
P33076
Q6ZMU1
Q9BV19
Q8N0U7
Q9BRT7
Q3KP66
Q5JT78
Q96MC9
Q8NAE3
Q5VU69
Q5SR53
Q6PIY5
P54289
Q8WTZ4
Q9H8G2
Q9Y376
Q8TDN4
Q00975
O60840
O43497
Q9P0X4
Q13698
Q02641
P55290
Q12864
P19022
Q9ULB5
Q8N3J6
Q8NFZ8
P35219
P62158
O75155
Q01518
Q9BXL6
Q8NG31
Q9NR09
P46663
P62952
P54132
Q5H9B9
Q9NSY1
O00238
P18075
Q6ZN30
Q96IK1
O75936
Q53S33
O15178
O75150
Q6RI45
Q8WVV5
O00481
P62324
P78543
Q06187
Q9UIR0
Q6UXG8
P41223
O95971
Q9Y5P4
P21730
Q9P296
O95561
Q9NWV4
Q9NZT1
P49069
Q5T5Y3
Q9P1Y5
Q9UMQ6
A8MX76
P20807
Q9Y6Q1
A6NHC0
P63098
Q96LZ3
Q14444
Q5XLA6
Q9BX69
Q86X55
Q8N4J0
Q8N187
Q96PB1
O14958
Q9NQ75
Q9UBX1
P07711
P25774
P56202
P51636
Q03135
Q6ZSB3
Q96LS8
Q8N801
Q3KRA6
Q6NZY7
P59826
Q8NFQ6
Q5VTR2
Q9HAW0
Q9C0B6
Q10588
Q9BX70
Q96KE9
Q9BSF8
A6QL63
Q7L1Q6
P15538
Q6NUI1
Q96L14
Q96EU7
Q07021
Q9NPY3
Q9BXJ3
P60827
P0C862
Q4G0S4
Q96HQ2
Q96NR2
Q16581
Q9NRR3
Q8WWF1
Q5TEV5
Q96MR7
Q3ZCV2
Q8N6G1
Q8TAB5
F2Z333
Q9BRK5
Q9NZU7
Q9Y6N8
P55287
P55291
Q9H251
Q8IXH8
Q9BY67
Q13111
P06881
P01258
Q96GE6
Q16602
Q8NCB2
P07384
O15484
Q86VP6
Q8WVQ1
P20160
P47756
Q9BWT7
Q9Y2G2
Q6TDU7
P42575
P49662
Q14790
P31415
Q8WU43
Q8N535
Q2NKX9
A6NCS6
Q8N5S3
P15086
Q8NDL9
Q96M34
Q8N813
P0CE67
H3BNL1
[truncated: 63,536 more rows]

## Sheet: AF06B
XP_007882566.1
XP_007882567.1
XP_007882568.1
XP_007882569.1
XP_007882570.1
XP_007882571.1
XP_007882572.1
XP_007882573.1
XP_007882574.1
XP_007882575.1
XP_007882576.1
XP_007882577.1
XP_007882578.1
XP_007882579.1
XP_007882580.1
XP_007882581.1
XP_007882582.1
XP_007882583.1
XP_007882584.1
XP_007882585.1
XP_007882586.1
XP_007882587.1
XP_007882588.1
XP_007882589.1
XP_007882590.1
XP_007882591.1
XP_007882592.1
XP_007882593.1
XP_007882594.1
XP_007882595.1
XP_007882596.1
XP_007882598.1
XP_007882599.1
XP_007882600.1
XP_007882601.1
XP_007882602.1
XP_007882603.1
XP_007882604.1
XP_007882605.1
XP_007882606.1
XP_007882607.1
XP_007882608.1
XP_007882609.1
XP_007882610.1
XP_007882611.1
XP_007882612.1
XP_007882613.1
XP_007882614.1
XP_007882615.1
XP_007882616.1
XP_007882617.1
XP_007882618.1
XP_007882619.1
XP_007882620.1
XP_007882621.1
XP_007882622.1
XP_007882623.1
XP_007882624.1
XP_007882625.1
XP_007882626.1
XP_007882627.1
XP_007882628.1
XP_007882629.1
XP_007882630.1
XP_007882631.1
XP_007882632.1
XP_007882633.1
XP_007882634.1
XP_007882635.1
XP_007882636.1
XP_007882637.1
XP_007882638.1
XP_007882639.1
XP_007882640.1
XP_007882641.1
XP_007882642.1
XP_007882643.1
XP_007882644.1
XP_007882645.1
XP_007882646.1
XP_007882647.1
XP_007882648.1
XP_007882649.1
XP_007882650.1
XP_007882651.1
XP_007882652.1
XP_007882653.1
XP_007882654.1
XP_007882655.1
XP_007882656.1
XP_007882657.1
XP_007882659.1
XP_007882660.1
XP_007882661.1
XP_007882662.1
XP_007882663.1
XP_007882664.1
XP_007882665.1
XP_007882666.1
XP_007882667.1
XP_007882668.1
XP_007882669.1
XP_007882670.1
XP_007882671.1
XP_007882672.1
XP_007882673.1
XP_007882674.1
XP_007882675.1
XP_007882676.1
XP_007882677.1
XP_007882678.1
XP_007882679.1
XP_007882680.1
XP_007882681.1
XP_007882682.1
XP_007882683.1
XP_007882684.1
XP_007882685.1
XP_007882686.1
XP_007882687.1
XP_007882688.1
XP_007882689.1
XP_007882690.1
XP_007882691.1
XP_007882692.1
XP_007882693.1
XP_007882695.1
XP_007882696.1
XP_007882697.1
XP_007882698.1
XP_007882699.1
XP_007882700.1
XP_007882701.1
XP_007882702.1
XP_007882703.1
XP_007882704.1
XP_007882705.1
XP_007882706.1
XP_007882707.1
XP_007882708.1
XP_007882709.1
XP_007882710.1
XP_007882711.1
XP_007882712.1
XP_007882713.1
XP_007882714.1
XP_007882715.1
XP_007882716.1
XP_007882717.1
XP_007882718.1
XP_007882719.1
XP_007882720.1
XP_007882721.1
XP_007882723.1
XP_007882724.1
XP_007882725.1
XP_007882726.1
XP_007882727.1
XP_007882728.1
XP_007882729.1
XP_007882730.1
XP_007882731.1
XP_007882732.1
XP_007882733.1
XP_007882734.1
XP_007882735.1
XP_007882736.1
XP_007882737.1
XP_007882738.1
XP_007882739.1
XP_007882740.1
XP_007882741.1
XP_007882742.1
XP_007882743.1
XP_007882744.1
XP_007882745.1
XP_007882746.1
XP_007882747.1
XP_007882748.1
XP_007882749.1
XP_007882751.1
XP_007882752.1
XP_007882753.1
XP_007882754.1
XP_007882755.1
XP_007882756.1
XP_007882757.1
XP_007882758.1
XP_007882760.1
XP_007882761.1
XP_007882762.1
XP_007882763.1
XP_007882764.1
XP_007882765.1
XP_007882766.1
XP_007882767.1
XP_007882768.1
XP_007882769.1
XP_007882770.1
XP_007882771.1
XP_007882772.1
XP_007882773.1
XP_007882774.1
XP_007882775.1
XP_007882776.1
XP_007882777.1
XP_007882778.1
XP_007882779.1
XP_007882780.1
XP_007882781.1
XP_007882782.1
XP_007882784.1
XP_007882785.1
XP_007882786.1
XP_007882787.1
XP_007882788.1
XP_007882789.1
XP_007882790.1
XP_007882792.1
XP_007882793.1
XP_007882794.1
XP_007882795.1
XP_007882796.1
XP_007882797.1
XP_007882798.1
XP_007882800.1
XP_007882801.1
XP_007882802.1
XP_007882803.1
XP_007882804.1
XP_007882806.1
XP_007882807.1
XP_007882808.1
XP_007882810.1
XP_007882811.1
XP_007882812.1
XP_007882813.1
XP_007882814.1
XP_007882816.1
XP_007882817.1
XP_007882818.1
XP_007882819.1
XP_007882821.1
XP_007882822.1
XP_007882823.1
XP_007882824.1
XP_007882825.1
XP_007882826.1
XP_007882828.1
XP_007882831.1
XP_007882832.1
XP_007882833.1
XP_007882835.1
XP_007882836.1
XP_007882837.1
XP_007882838.1
XP_007882839.1
XP_007882840.1
XP_007882841.1
XP_007882842.1
XP_007882843.1
XP_007882844.1
XP_007882845.1
XP_007882846.1
XP_007882847.1
XP_007882848.1
XP_007882849.1
XP_007882850.1
XP_007882851.1
XP_007882852.1
XP_007882853.1
XP_007882854.1
XP_007882855.1
XP_007882856.1
XP_007882857.1
XP_007882858.1
XP_007882859.1
XP_007882860.1
XP_007882861.1
XP_007882862.1
XP_007882866.1
XP_007882867.1
XP_007882868.1
XP_007882869.1
XP_007882870.1
XP_007882874.1
XP_007882875.1
XP_007882876.1
XP_007882878.1
XP_007882879.1
XP_007882881.1
XP_007882882.1
XP_007882883.1
XP_007882885.1
XP_007882886.1
XP_007882887.1
XP_007882888.1
XP_007882889.1
XP_007882891.1
XP_007882892.1
XP_007882893.1
XP_007882894.1
XP_007882895.1
XP_007882896.1
XP_007882897.1
XP_007882898.1
XP_007882899.1
XP_007882900.1
XP_007882901.1
XP_007882902.1
XP_007882903.1
XP_007882904.1
XP_007882906.1
XP_007882907.1
XP_007882908.1
XP_007882909.1
XP_007882910.1
XP_007882911.1
XP_007882912.1
XP_007882913.1
XP_007882914.1
XP_007882915.1
XP_007882916.1
XP_007882917.1
XP_007882919.1
XP_007882920.1
XP_007882921.1
XP_007882922.1
XP_007882923.1
XP_007882924.1
XP_007882925.1
XP_007882926.1
XP_007882927.1
XP_007882928.1
XP_007882929.1
XP_007882930.1
XP_007882931.1
XP_007882932.1
XP_007882933.1
XP_007882934.1
XP_007882935.1
XP_007882936.1
XP_007882937.1
XP_007882938.1
XP_007882939.1
XP_007882940.1
XP_007882941.1
XP_007882942.1
XP_007882943.1
XP_007882944.1
XP_007882946.1
XP_007882947.1
XP_007882948.1
XP_007882949.1
XP_007882950.1
XP_007882951.1
XP_007882952.1
XP_007882953.1
XP_007882954.1
XP_007882955.1
XP_007882956.1
XP_007882957.1
XP_007882958.1
XP_007882959.1
XP_007882961.1
XP_007882962.1
XP_007882963.1
XP_007882964.1
XP_007882965.1
XP_007882966.1
XP_007882968.1
XP_007882969.1
XP_007882970.1
XP_007882971.1
XP_007882972.1
XP_007882974.1
XP_007882975.1
XP_007882976.1
XP_007882977.1
XP_007882978.1
XP_007882979.1
XP_007882980.1
XP_007882981.1
XP_007882982.1
XP_007882986.1
XP_007882987.1
XP_007882988.1
XP_007882989.1
XP_007882990.1
XP_007882991.1
XP_007882992.1
XP_007882993.1
XP_007882994.1
XP_007882995.1
XP_007882996.1
XP_007882997.1
XP_007882998.1
XP_007883001.1
XP_007883002.1
XP_007883003.1
XP_007883004.1
XP_007883005.1
XP_007883006.1
XP_007883007.1
XP_007883008.1
XP_007883009.1
XP_007883010.1
XP_007883011.1
XP_007883012.1
XP_007883013.1
XP_007883014.1
XP_007883016.1
XP_007883017.1
XP_007883018.1
XP_007883019.1
XP_007883020.1
XP_007883021.1
XP_007883022.1
XP_007883023.1
XP_007883024.1
XP_007883025.1
XP_007883026.1
XP_007883027.1
XP_007883028.1
XP_007883029.1
XP_007883030.1
XP_007883031.1
XP_007883032.1
XP_007883033.1
XP_007883034.1
XP_007883035.1
XP_007883036.1
XP_007883038.1
XP_007883039.1
XP_007883040.1
XP_007883041.1
XP_007883042.1
XP_007883043.1
XP_007883044.1
XP_007883045.1
XP_007883046.1
XP_007883047.1
XP_007883048.1
XP_007883049.1
XP_007883051.1
XP_007883052.1
XP_007883055.1
XP_007883056.1
XP_007883058.1
XP_007883059.1
XP_007883060.1
XP_007883061.1
XP_007883062.1
XP_007883063.1
XP_007883064.1
XP_007883065.1
XP_007883066.1
XP_007883067.1
XP_007883068.1
XP_007883069.1
XP_007883070.1
XP_007883071.1
XP_007883072.1
XP_007883073.1
XP_007883074.1
XP_007883075.1
XP_007883076.1
XP_007883077.1
XP_007883078.1
XP_007883079.1
XP_007883080.1
XP_007883081.1
XP_007883082.1
XP_007883083.1
XP_007883084.1
XP_007883085.1
XP_007883086.1
XP_007883087.1
XP_007883088.1
XP_007883089.1
XP_007883090.1
XP_007883091.1
XP_007883092.1
XP_007883093.1
XP_007883094.1
XP_007883095.1
XP_007883096.1
XP_007883097.1
XP_007883098.1
XP_007883099.1
XP_007883100.1
XP_007883101.1
XP_007883102.1
XP_007883103.1
XP_007883104.1
XP_007883106.1
XP_007883107.1
XP_007883109.1
XP_007883110.1
XP_007883111.1
XP_007883112.1
XP_007883113.1
XP_007883114.1
XP_007883115.1
XP_007883116.1
XP_007883117.1
XP_007883118.1
XP_007883119.1
XP_007883120.1
XP_007883121.1
XP_007883122.1
XP_007883123.1
XP_007883124.1
XP_007883125.1
XP_007883126.1
XP_007883127.1
XP_007883128.1
XP_007883129.1
XP_007883130.1
XP_007883131.1
XP_007883132.1
XP_007883133.1
XP_007883135.1
XP_007883136.1
XP_007883137.1
XP_007883138.1
XP_007883139.1
XP_007883140.1
XP_007883141.1
XP_007883142.1
XP_007883143.1
XP_007883144.1
XP_007883145.1
XP_007883146.1
XP_007883147.1
XP_007883148.1
XP_007883149.1
XP_007883150.1
XP_007883151.1
XP_007883152.1
XP_007883153.1
XP_007883154.1
XP_007883155.1
XP_007883156.1
XP_007883158.1
XP_007883159.1
XP_007883161.1
XP_007883162.1
XP_007883163.1
XP_007883164.1
XP_007883165.1
XP_007883166.1
XP_007883167.1
XP_007883168.1
XP_007883169.1
XP_007883170.1
XP_007883172.1
XP_007883173.1
XP_007883174.1
XP_007883175.1
XP_007883176.1
XP_007883177.1
XP_007883179.1
XP_007883180.1
XP_007883181.1
XP_007883182.1
XP_007883183.1
XP_007883184.1
XP_007883185.1
XP_007883186.1
XP_007883187.1
XP_007883188.1
XP_007883189.1
XP_007883190.1
XP_007883191.1
XP_007883192.1
XP_007883193.1
XP_007883194.1
XP_007883195.1
XP_007883196.1
XP_007883197.1
XP_007883198.1
XP_007883199.1
XP_007883201.1
XP_007883202.1
XP_007883203.1
XP_007883204.1
XP_007883205.1
XP_007883206.1
XP_007883207.1
XP_007883208.1
XP_007883209.1
XP_007883210.1
XP_007883211.1
XP_007883212.1
XP_007883213.1
XP_007883214.1
XP_007883215.1
XP_007883217.1
XP_007883218.1
XP_007883219.1
XP_007883220.1
XP_007883221.1
XP_007883222.1
XP_007883223.1
XP_007883225.1
XP_007883226.1
XP_007883227.1
XP_007883228.1
XP_007883229.1
XP_007883230.1
XP_007883231.1
XP_007883232.1
XP_007883233.1
XP_007883234.1
XP_007883235.1
XP_007883236.1
XP_007883237.1
XP_007883238.1
XP_007883239.1
XP_007883240.1
XP_007883241.1
XP_007883242.1
XP_007883243.1
XP_007883245.1
XP_007883246.1
XP_007883247.1
XP_007883248.1
XP_007883249.1
XP_007883250.1
XP_007883251.1
XP_007883252.1
XP_007883253.1
XP_007883254.1
XP_007883255.1
XP_007883256.1
XP_007883257.1
XP_007883258.1
XP_007883259.1
XP_007883260.1
XP_007883261.1
XP_007883262.1
XP_007883263.1
XP_007883264.1
XP_007883265.1
XP_007883266.1
XP_007883267.1
XP_007883269.1
XP_007883270.1
XP_007883271.1
XP_007883272.1
XP_007883273.1
XP_007883274.1
XP_007883275.1
XP_007883276.1
XP_007883277.1
XP_007883279.1
XP_007883280.1
XP_007883281.1
XP_007883282.1
XP_007883283.1
XP_007883284.1
XP_007883285.1
XP_007883286.1
XP_007883287.1
XP_007883288.1
XP_007883289.1
XP_007883290.1
XP_007883291.1
XP_007883292.1
XP_007883293.1
XP_007883294.1
XP_007883295.1
XP_007883296.1
XP_007883297.1
XP_007883298.1
XP_007883299.1
XP_007883300.1
XP_007883301.1
XP_007883302.1
XP_007883303.1
XP_007883304.1
XP_007883305.1
XP_007883306.1
XP_007883307.1
XP_007883308.1
XP_007883309.1
XP_007883310.1
XP_007883311.1
XP_007883312.1
XP_007883314.1
XP_007883315.1
XP_007883316.1
XP_007883317.1
XP_007883319.1
XP_007883320.1
XP_007883321.1
XP_007883322.1
XP_007883323.1
XP_007883324.1
XP_007883325.1
XP_007883326.1
XP_007883327.1
XP_007883328.1
XP_007883329.1
XP_007883330.1
XP_007883332.1
XP_007883334.1
XP_007883335.1
XP_007883336.1
XP_007883337.1
XP_007883338.1
XP_007883339.1
XP_007883340.1
XP_007883341.1
XP_007883342.1
XP_007883343.1
XP_007883344.1
XP_007883345.1
XP_007883346.1
XP_007883347.1
XP_007883348.1
XP_007883349.1
XP_007883350.1
XP_007883351.1
XP_007883352.1
XP_007883353.1
XP_007883354.1
XP_007883355.1
XP_007883356.1
XP_007883357.1
XP_007883358.1
XP_007883359.1
XP_007883360.1
XP_007883361.1
XP_007883362.1
XP_007883363.1
XP_007883364.1
XP_007883365.1
XP_007883366.1
XP_007883367.1
XP_007883368.1
XP_007883369.1
XP_007883370.1
XP_007883371.1
XP_007883372.1
XP_007883373.1
XP_007883374.1
XP_007883375.1
XP_007883377.1
XP_007883379.1
XP_007883380.1
XP_007883381.1
XP_007883382.1
XP_007883383.1
XP_007883384.1
XP_007883386.1
XP_007883387.1
XP_007883388.1
XP_007883389.1
XP_007883390.1
XP_007883391.1
XP_007883392.1
XP_007883393.1
XP_007883394.1
XP_007883395.1
XP_007883396.1
XP_007883397.1
XP_007883398.1
XP_007883399.1
XP_007883400.1
XP_007883401.1
XP_007883402.1
XP_007883403.1
XP_007883404.1
XP_007883405.1
XP_007883406.1
XP_007883407.1
XP_007883408.1
XP_007883409.1
XP_007883410.1
XP_007883411.1
XP_007883412.1
XP_007883413.1
XP_007883414.1
XP_007883415.1
XP_007883416.1
XP_007883417.1
XP_007883418.1
XP_007883419.1
XP_007883420.1
XP_007883421.1
XP_007883422.1
XP_007883423.1
XP_007883424.1
XP_007883425.1
XP_007883426.1
XP_007883427.1
XP_007883428.1
XP_007883430.1
XP_007883431.1
XP_007883432.1
XP_007883433.1
XP_007883434.1
XP_007883435.1
XP_007883436.1
XP_007883437.1
XP_007883438.1
XP_007883439.1
XP_007883440.1
XP_007883441.1
XP_007883442.1
XP_007883443.1
XP_007883444.1
XP_007883445.1
XP_007883446.1
XP_007883447.1
XP_007883448.1
XP_007883449.1
XP_007883450.1
XP_007883451.1
XP_007883452.1
XP_007883453.1
XP_007883454.1
XP_007883455.1
XP_007883456.1
XP_007883457.1
XP_007883458.1
XP_007883459.1
XP_007883460.1
XP_007883461.1
XP_007883462.1
XP_007883463.1
XP_007883464.1
XP_007883465.1
XP_007883466.1
XP_007883467.1
XP_007883468.1
XP_007883469.1
XP_007883470.1
XP_007883471.1
XP_007883472.1
XP_007883473.1
XP_007883474.1
XP_007883475.1
XP_007883476.1
XP_007883477.1
XP_007883478.1
XP_007883479.1
XP_007883480.1
XP_007883481.1
XP_007883482.1
XP_007883483.1
XP_007883484.1
XP_007883485.1
XP_007883486.1
XP_007883487.1
XP_007883488.1
XP_007883489.1
XP_007883491.1
XP_007883492.1
XP_007883493.1
XP_007883494.1
XP_007883495.1
XP_007883496.1
XP_007883497.1
XP_007883498.1
XP_007883499.1
XP_007883500.1
XP_007883501.1
XP_007883503.1
XP_007883504.1
XP_007883505.1
XP_007883507.1
XP_007883508.1
XP_007883509.1
XP_007883510.1
XP_007883511.1
XP_007883512.1
XP_007883513.1
XP_007883514.1
XP_007883515.1
XP_007883516.1
XP_007883517.1
XP_007883518.1
XP_007883519.1
XP_007883520.1
XP_007883521.1
XP_007883522.1
XP_007883523.1
XP_007883524.1
XP_007883525.1
XP_007883526.1
XP_007883527.1
XP_007883528.1
XP_007883529.1
XP_007883530.1
XP_007883531.1
XP_007883532.1
XP_007883533.1
XP_007883534.1
XP_007883537.1
XP_007883538.1
XP_007883539.1
XP_007883540.1
XP_007883541.1
XP_007883542.1
XP_007883543.1
XP_007883544.1
XP_007883546.1
XP_007883547.1
XP_007883548.1
XP_007883549.1
XP_007883550.1
XP_007883551.1
XP_007883552.1
XP_007883554.1
XP_007883555.1
XP_007883556.1
XP_007883557.1
XP_007883558.1
XP_007883559.1
XP_007883560.1
XP_007883561.1
XP_007883562.1
XP_007883563.1
XP_007883564.1
XP_007883565.1
XP_007883566.1
XP_007883568.1
XP_007883569.1
XP_007883570.1
XP_007883571.1
XP_007883572.1
XP_007883573.1
XP_007883575.1
XP_007883577.1
XP_007883578.1
XP_007883579.1
XP_007883580.1
XP_007883581.1
XP_007883582.1
XP_007883583.1
XP_007883585.1
XP_007883586.1
XP_007883587.1
XP_007883588.1
XP_007883589.1
XP_007883590.1
XP_007883591.1
XP_007883593.1
XP_007883594.1
XP_007883595.1
XP_007883596.1
XP_007883597.1
XP_007883599.1
XP_007883600.1
XP_007883601.1
XP_007883602.1
XP_007883604.1
XP_007883605.1
XP_007883606.1
XP_007883607.1
XP_007883608.1
XP_007883609.1
XP_007883610.1
XP_007883612.1
XP_007883613.1
XP_007883614.1
XP_007883616.1
XP_007883617.1
XP_007883618.1
XP_007883619.1
XP_007883620.1
XP_007883621.1
XP_007883622.1
XP_007883623.1
XP_007883624.1
XP_007883625.1
XP_007883626.1
XP_007883627.1
XP_007883628.1
XP_007883629.1
XP_007883630.1
XP_007883631.1
XP_007883632.1
XP_007883633.1
XP_007883634.1
XP_007883635.1
XP_007883636.1
XP_007883637.1
XP_007883638.1
XP_007883639.1
XP_007883640.1
XP_007883641.1
XP_007883642.1
XP_007883643.1
XP_007883644.1
XP_007883645.1
XP_007883646.1
XP_007883647.1
XP_007883648.1
XP_007883649.1
XP_007883650.1
XP_007883651.1
XP_007883652.1
XP_007883653.1
XP_007883654.1
XP_007883655.1
XP_007883656.1
XP_007883657.1
XP_007883658.1
XP_007883659.1
XP_007883660.1
XP_007883661.1
XP_007883662.1
XP_007883663.1
XP_007883664.1
XP_007883665.1
XP_007883666.1
XP_007883667.1
XP_007883668.1
XP_007883669.1
XP_007883670.1
XP_007883671.1
XP_007883672.1
XP_007883673.1
XP_007883674.1
XP_007883675.1
XP_007883676.1
XP_007883677.1
XP_007883678.1
XP_007883679.1
XP_007883680.1
XP_007883681.1
XP_007883682.1
XP_007883683.1
XP_007883684.1
XP_007883685.1
XP_007883686.1
XP_007883687.1
XP_007883688.1
XP_007883689.1
XP_007883690.1
XP_007883691.1
XP_007883692.1
XP_007883694.1
XP_007883695.1
XP_007883696.1
XP_007883697.1
XP_007883698.1
XP_007883699.1
XP_007883700.1
XP_007883701.1
XP_007883703.1
XP_007883704.1
XP_007883705.1
XP_007883707.1
XP_007883708.1
XP_007883709.1
XP_007883710.1
XP_007883711.1
XP_007883712.1
XP_007883713.1
XP_007883715.1
XP_007883716.1
XP_007883717.1
XP_007883718.1
XP_007883719.1
XP_007883721.1
XP_007883722.1
XP_007883723.1
XP_007883724.1
XP_007883725.1
XP_007883726.1
XP_007883727.1
XP_007883728.1
XP_007883729.1
XP_007883730.1
XP_007883731.1
XP_007883732.1
XP_007883733.1
XP_007883734.1
XP_007883735.1
XP_007883736.1
XP_007883737.1
XP_007883738.1
XP_007883739.1
XP_007883740.1
XP_007883741.1
XP_007883742.1
XP_007883743.1
XP_007883744.1
XP_007883745.1
XP_007883746.1
XP_007883747.1
XP_007883748.1
XP_007883749.1
XP_007883750.1
XP_007883751.1
XP_007883752.1
XP_007883753.1
XP_007883754.1
XP_007883755.1
XP_007883756.1
XP_007883757.1
XP_007883758.1
XP_007883759.1
XP_007883760.1
XP_007883761.1
XP_007883762.1
XP_007883763.1
XP_007883764.1
XP_007883765.1
XP_007883766.1
XP_007883767.1
XP_007883768.1
XP_007883769.1
XP_007883770.1
XP_007883771.1
XP_007883772.1
XP_007883774.1
XP_007883775.1
XP_007883776.1
XP_007883777.1
XP_007883778.1
XP_007883779.1
XP_007883780.1
XP_007883781.1
XP_007883782.1
XP_007883783.1
XP_007883784.1
XP_007883785.1
XP_007883786.1
XP_007883787.1
XP_007883788.1
XP_007883789.1
XP_007883790.1
XP_007883791.1
XP_007883792.1
XP_007883793.1
XP_007883794.1
XP_007883795.1
XP_007883796.1
XP_007883797.1
XP_007883798.1
XP_007883799.1
XP_007883800.1
XP_007883801.1
XP_007883802.1
XP_007883803.1
XP_007883804.1
XP_007883805.1
XP_007883806.1
XP_007883807.1
XP_007883808.1
XP_007883809.1
XP_007883810.1
XP_007883811.1
XP_007883812.1
XP_007883813.1
XP_007883814.1
XP_007883815.1
XP_007883816.1
XP_007883817.1
XP_007883818.1
XP_007883819.1
XP_007883820.1
XP_007883821.1
XP_007883822.1
XP_007883823.1
XP_007883824.1
XP_007883825.1
XP_007883826.1
XP_007883827.1
XP_007883828.1
XP_007883829.1
XP_007883830.1
XP_007883832.1
XP_007883834.1
XP_007883835.1
XP_007883836.1
XP_007883837.1
XP_007883838.1
XP_007883839.1
XP_007883840.1
XP_007883841.1
XP_007883842.1
XP_007883843.1
XP_007883844.1
XP_007883845.1
XP_007883846.1
XP_007883847.1
XP_007883848.1
XP_007883849.1
XP_007883850.1
XP_007883851.1
XP_007883852.1
XP_007883853.1
XP_007883854.1
XP_007883855.1
XP_007883856.1
XP_007883857.1
XP_007883858.1
XP_007883859.1
XP_007883860.1
XP_007883861.1
XP_007883862.1
XP_007883863.1
XP_007883864.1
XP_007883866.1
XP_007883867.1
XP_007883868.1
XP_007883869.1
XP_007883870.1
XP_007883871.1
XP_007883872.1
XP_007883873.1
XP_007883874.1
XP_007883875.1
XP_007883876.1
XP_007883877.1
XP_007883878.1
XP_007883879.1
XP_007883880.1
XP_007883881.1
XP_007883882.1
XP_007883883.1
XP_007883884.1
XP_007883885.1
XP_007883886.1
XP_007883887.1
XP_007883888.1
XP_007883889.1
XP_007883890.1
XP_007883891.1
XP_007883892.1
XP_007883893.1
XP_007883896.1
XP_007883897.1
XP_007883898.1
XP_007883899.1
XP_007883900.1
XP_007883901.1
XP_007883902.1
XP_007883903.1
XP_007883905.1
XP_007883906.1
XP_007883907.1
XP_007883908.1
XP_007883909.1
XP_007883910.1
XP_007883911.1
XP_007883912.1
XP_007883913.1
XP_007883914.1
XP_007883915.1
XP_007883916.1
XP_007883917.1
XP_007883918.1
XP_007883919.1
XP_007883920.1
XP_007883921.1
XP_007883922.1
XP_007883923.1
XP_007883924.1
XP_007883925.1
XP_007883926.1
XP_007883927.1
XP_007883928.1
XP_007883929.1
XP_007883931.1
XP_007883932.1
XP_007883933.1
XP_007883934.1
XP_007883935.1
XP_007883936.1
XP_007883937.1
XP_007883938.1
XP_007883939.1
XP_007883940.1
XP_007883941.1
XP_007883942.1
XP_007883943.1
XP_007883944.1
XP_007883945.1
XP_007883946.1
XP_007883947.1
XP_007883948.1
XP_007883949.1
XP_007883950.1
XP_007883951.1
XP_007883952.1
XP_007883953.1
XP_007883955.1
XP_007883956.1
XP_007883959.1
XP_007883960.1
XP_007883961.1
XP_007883962.1
XP_007883963.1
XP_007883964.1
XP_007883965.1
XP_007883966.1
XP_007883967.1
XP_007883968.1
XP_007883969.1
XP_007883970.1
XP_007883971.1
XP_007883972.1
XP_007883973.1
XP_007883974.1
XP_007883975.1
XP_007883976.1
XP_007883978.1
XP_007883979.1
XP_007883980.1
XP_007883981.1
XP_007883982.1
XP_007883984.1
XP_007883985.1
XP_007883986.1
XP_007883987.1
XP_007883988.1
XP_007883989.1
XP_007883990.1
XP_007883991.1
XP_007883992.1
XP_007883993.1
XP_007883994.1
XP_007883995.1
XP_007883996.1
XP_007883997.1
XP_007883998.1
XP_007883999.1
XP_007884000.1
XP_007884001.1
XP_007884003.1
XP_007884004.1
XP_007884005.1
XP_007884006.1
XP_007884007.1
XP_007884008.1
XP_007884010.1
XP_007884011.1
XP_007884012.1
XP_007884013.1
XP_007884014.1
XP_007884015.1
XP_007884016.1
XP_007884017.1
XP_007884018.1
XP_007884019.1
XP_007884020.1
XP_007884021.1
XP_007884022.1
XP_007884023.1
XP_007884024.1
XP_007884025.1
XP_007884026.1
XP_007884027.1
XP_007884028.1
XP_007884029.1
XP_007884030.1
XP_007884031.1
XP_007884032.1
XP_007884033.1
XP_007884034.1
XP_007884035.1
XP_007884036.1
XP_007884037.1
XP_007884038.1
XP_007884039.1
XP_007884040.1
XP_007884041.1
XP_007884042.1
XP_007884044.1
XP_007884045.1
XP_007884046.1
XP_007884047.1
XP_007884048.1
XP_007884049.1
XP_007884050.1
XP_007884051.1
XP_007884052.1
XP_007884053.1
XP_007884054.1
XP_007884055.1
XP_007884056.1
XP_007884057.1
XP_007884058.1
XP_007884059.1
XP_007884060.1
XP_007884061.1
XP_007884062.1
XP_007884064.1
XP_007884065.1
XP_007884066.1
XP_007884067.1
XP_007884068.1
XP_007884069.1
XP_007884070.1
XP_007884071.1
XP_007884072.1
XP_007884073.1
XP_007884074.1
XP_007884075.1
XP_007884076.1
XP_007884077.1
XP_007884078.1
XP_007884079.1
XP_007884080.1
XP_007884081.1
XP_007884082.1
XP_007884083.1
XP_007884084.1
XP_007884085.1
XP_007884086.1
XP_007884087.1
XP_007884088.1
XP_007884090.1
XP_007884091.1
XP_007884092.1
XP_007884093.1
XP_007884094.1
XP_007884095.1
XP_007884096.1
XP_007884097.1
XP_007884098.1
XP_007884099.1
XP_007884100.1
XP_007884101.1
XP_007884102.1
XP_007884103.1
XP_007884104.1
XP_007884105.1
XP_007884106.1
XP_007884107.1
XP_007884108.1
XP_007884109.1
XP_007884110.1
XP_007884111.1
XP_007884112.1
XP_007884113.1
XP_007884114.1
XP_007884116.1
XP_007884117.1
XP_007884118.1
XP_007884119.1
XP_007884120.1
XP_007884121.1
XP_007884122.1
XP_007884123.1
XP_007884124.1
XP_007884126.1
XP_007884127.1
XP_007884128.1
XP_007884130.1
XP_007884131.1
XP_007884132.1
XP_007884133.1
XP_007884134.1
XP_007884135.1
XP_007884136.1
XP_007884137.1
XP_007884138.1
XP_007884139.1
XP_007884140.1
XP_007884141.1
XP_007884142.1
XP_007884143.1
XP_007884144.1
XP_007884145.1
XP_007884146.1
XP_007884147.1
XP_007884148.1
XP_007884149.1
XP_007884150.1
XP_007884151.1
XP_007884152.1
XP_007884153.1
XP_007884154.1
XP_007884155.1
XP_007884156.1
XP_007884157.1
XP_007884158.1
XP_007884159.1
XP_007884161.1
XP_007884162.1
XP_007884163.1
XP_007884164.1
XP_007884165.1
XP_007884166.1
XP_007884167.1
XP_007884168.1
XP_007884169.1
XP_007884170.1
XP_007884171.1
XP_007884172.1
XP_007884173.1
XP_007884174.1
XP_007884175.1
XP_007884176.1
XP_007884177.1
XP_007884178.1
XP_007884179.1
XP_007884180.1
XP_007884181.1
XP_007884182.1
XP_007884183.1
XP_007884184.1
XP_007884185.1
XP_007884186.1
XP_007884187.1
XP_007884188.1
XP_007884189.1
XP_007884190.1
XP_007884191.1
XP_007884192.1
XP_007884193.1
XP_007884194.1
XP_007884195.1
XP_007884196.1
XP_007884197.1
XP_007884198.1
XP_007884199.1
XP_007884200.1
XP_007884201.1
XP_007884202.1
XP_007884204.1
XP_007884205.1
XP_007884206.1
XP_007884207.1
XP_007884208.1
XP_007884209.1
XP_007884210.1
XP_007884211.1
XP_007884212.1
XP_007884213.1
XP_007884214.1
XP_007884215.1
XP_007884216.1
XP_007884217.1
XP_007884219.1
XP_007884220.1
XP_007884221.1
XP_007884222.1
XP_007884223.1
XP_007884224.1
XP_007884225.1
XP_007884226.1
XP_007884227.1
XP_007884228.1
XP_007884229.1
XP_007884230.1
XP_007884231.1
XP_007884232.1
XP_007884233.1
XP_007884234.1
XP_007884235.1
XP_007884236.1
XP_007884237.1
XP_007884238.1
XP_007884239.1
XP_007884240.1
XP_007884241.1
XP_007884242.1
XP_007884243.1
XP_007884244.1
XP_007884245.1
XP_007884246.1
XP_007884247.1
XP_007884248.1
XP_007884249.1
XP_007884250.1
XP_007884251.1
XP_007884252.1
XP_007884253.1
XP_007884254.1
XP_007884255.1
XP_007884256.1
XP_007884257.1
XP_007884258.1
XP_007884259.1
XP_007884260.1
XP_007884261.1
XP_007884262.1
XP_007884263.1
XP_007884264.1
XP_007884265.1
XP_007884266.1
XP_007884267.1
XP_007884268.1
XP_007884269.1
XP_007884270.1
XP_007884271.1
XP_007884272.1
XP_007884273.1
XP_007884275.1
XP_007884276.1
XP_007884277.1
XP_007884278.1
XP_007884279.1
XP_007884280.1
XP_007884281.1
XP_007884282.1
XP_007884283.1
XP_007884284.1
XP_007884285.1
XP_007884286.1
XP_007884287.1
XP_007884288.1
XP_007884289.1
XP_007884290.1
XP_007884291.1
XP_007884292.1
XP_007884294.1
XP_007884295.1
XP_007884296.1
XP_007884297.1
XP_007884298.1
XP_007884299.1
XP_007884300.1
XP_007884301.1
XP_007884302.1
XP_007884303.1
XP_007884304.1
XP_007884305.1
XP_007884306.1
XP_007884307.1
XP_007884308.1
XP_007884309.1
XP_007884311.1
XP_007884312.1
XP_007884313.1
XP_007884314.1
XP_007884315.1
XP_007884316.1
XP_007884317.1
XP_007884318.1
XP_007884319.1
XP_007884320.1
XP_007884321.1
XP_007884322.1
XP_007884323.1
XP_007884324.1
XP_007884325.1
XP_007884326.1
XP_007884327.1
XP_007884328.1
XP_007884329.1
XP_007884330.1
XP_007884331.1
XP_007884332.1
XP_007884333.1
XP_007884334.1
XP_007884335.1
XP_007884336.1
XP_007884337.1
XP_007884338.1
XP_007884339.1
XP_007884340.1
XP_007884341.1
XP_007884343.1
XP_007884344.1
XP_007884345.1
XP_007884346.1
XP_007884347.1
XP_007884348.1
XP_007884349.1
XP_007884350.1
XP_007884351.1
XP_007884352.1
XP_007884353.1
XP_007884354.1
XP_007884355.1
XP_007884356.1
XP_007884357.1
XP_007884358.1
XP_007884359.1
XP_007884360.1
XP_007884361.1
XP_007884362.1
XP_007884363.1
XP_007884364.1
XP_007884365.1
XP_007884366.1
XP_007884367.1
XP_007884369.1
XP_007884370.1
XP_007884371.1
XP_007884372.1
XP_007884373.1
XP_007884374.1
XP_007884375.1
XP_007884376.1
XP_007884378.1
XP_007884379.1
XP_007884380.1
XP_007884381.1
XP_007884382.1
XP_007884384.1
XP_007884385.1
XP_007884386.1
XP_007884387.1
XP_007884388.1
XP_007884389.1
XP_007884390.1
XP_007884391.1
XP_007884392.1
XP_007884393.1
XP_007884394.1
XP_007884395.1
XP_007884396.1
XP_007884397.1
XP_007884398.1
XP_007884399.1
XP_007884400.1
XP_007884401.1
XP_007884402.1
XP_007884403.1
XP_007884404.1
XP_007884405.1
XP_007884406.1
XP_007884407.1
XP_007884408.1
XP_007884409.1
XP_007884410.1
XP_007884411.1
XP_007884412.1
XP_007884413.1
XP_007884414.1
XP_007884415.1
XP_007884416.1
XP_007884417.1
XP_007884418.1
XP_007884419.1
XP_007884421.1
XP_007884422.1
XP_007884423.1
XP_007884424.1
XP_007884425.1
XP_007884426.1
XP_007884427.1
XP_007884428.1
XP_007884429.1
XP_007884430.1
XP_007884431.1
XP_007884432.1
XP_007884433.1
XP_007884434.1
XP_007884435.1
XP_007884436.1
XP_007884438.1
XP_007884439.1
XP_007884440.1
XP_007884441.1
XP_007884442.1
XP_007884443.1
XP_007884444.1
XP_007884446.1
XP_007884447.1
XP_007884448.1
XP_007884449.1
XP_007884450.1
XP_007884451.1
XP_007884453.1
XP_007884454.1
XP_007884455.1
XP_007884456.1
XP_007884457.1
XP_007884458.1
XP_007884459.1
XP_007884460.1
XP_007884461.1
XP_007884462.1
XP_007884463.1
XP_007884464.1
XP_007884465.1
XP_007884467.1
XP_007884468.1
XP_007884469.1
XP_007884470.1
XP_007884471.1
XP_007884472.1
XP_007884473.1
XP_007884474.1
XP_007884475.1
XP_007884476.1
XP_007884478.1
XP_007884479.1
XP_007884480.1
XP_007884485.1
XP_007884486.1
XP_007884487.1
XP_007884488.1
XP_007884489.1
XP_007884490.1
XP_007884491.1
XP_007884492.1
XP_007884493.1
XP_007884494.1
XP_007884495.1
XP_007884496.1
XP_007884497.1
XP_007884498.1
XP_007884499.1
XP_007884500.1
XP_007884501.1
XP_007884502.1
XP_007884503.1
XP_007884504.1
XP_007884505.1
XP_007884507.1
XP_007884508.1
XP_007884509.1
XP_007884510.1
XP_007884511.1
XP_007884512.1
XP_007884513.1
XP_007884514.1
XP_007884516.1
XP_007884517.1
XP_007884518.1
XP_007884519.1
XP_007884520.1
XP_007884521.1
XP_007884522.1
XP_007884523.1
XP_007884524.1
XP_007884525.1
XP_007884526.1
XP_007884527.1
XP_007884528.1
XP_007884529.1
XP_007884530.1
XP_007884531.1
XP_007884533.1
XP_007884534.1
XP_007884535.1
XP_007884536.1
XP_007884537.1
XP_007884538.1
XP_007884539.1
XP_007884540.1
XP_007884541.1
XP_007884542.1
XP_007884543.1
XP_007884544.1
XP_007884545.1
XP_007884546.1
XP_007884547.1
XP_007884548.1
XP_007884549.1
XP_007884550.1
XP_007884551.1
XP_007884552.1
XP_007884553.1
XP_007884554.1
XP_007884555.1
XP_007884556.1
XP_007884557.1
XP_007884559.1
XP_007884560.1
XP_007884561.1
XP_007884562.1
XP_007884563.1
XP_007884564.1
XP_007884565.1
XP_007884566.1
XP_007884567.1
XP_007884568.1
XP_007884569.1
XP_007884570.1
XP_007884571.1
XP_007884572.1
XP_007884573.1
XP_007884574.1
XP_007884575.1
XP_007884576.1
XP_007884577.1
XP_007884578.1
XP_007884579.1
XP_007884580.1
XP_007884581.1
XP_007884583.1
XP_007884584.1
XP_007884585.1
XP_007884586.1
XP_007884587.1
XP_007884588.1
XP_007884589.1
XP_007884590.1
XP_007884591.1
XP_007884592.1
XP_007884593.1
XP_007884594.1
XP_007884595.1
XP_007884596.1
XP_007884597.1
XP_007884598.1
XP_007884599.1
XP_007884600.1
XP_007884601.1
XP_007884602.1
XP_007884603.1
XP_007884604.1
XP_007884605.1
XP_007884606.1
XP_007884607.1
XP_007884608.1
XP_007884609.1
XP_007884610.1
XP_007884611.1
XP_007884612.1
XP_007884613.1
XP_007884614.1
XP_007884615.1
XP_007884616.1
XP_007884617.1
XP_007884618.1
XP_007884619.1
XP_007884620.1
XP_007884621.1
XP_007884622.1
XP_007884623.1
XP_007884624.1
XP_007884625.1
XP_007884626.1
XP_007884627.1
XP_007884628.1
XP_007884629.1
XP_007884630.1
XP_007884631.1
XP_007884632.1
XP_007884633.1
XP_007884634.1
XP_007884635.1
XP_007884636.1
XP_007884637.1
XP_007884638.1
XP_007884639.1
XP_007884640.1
XP_007884641.1
XP_007884642.1
XP_007884643.1
XP_007884644.1
XP_007884646.1
XP_007884647.1
XP_007884648.1
XP_007884649.1
XP_007884652.1
XP_007884653.1
XP_007884654.1
XP_007884655.1
XP_007884656.1
XP_007884657.1
XP_007884658.1
XP_007884659.1
XP_007884660.1
XP_007884661.1
XP_007884663.1
XP_007884664.1
XP_007884665.1
XP_007884666.1
XP_007884667.1
XP_007884668.1
XP_007884669.1
XP_007884670.1
XP_007884671.1
XP_007884672.1
XP_007884673.1
XP_007884674.1
XP_007884675.1
XP_007884676.1
XP_007884677.1
XP_007884678.1
XP_007884679.1
XP_007884680.1
XP_007884681.1
XP_007884682.1
XP_007884683.1
XP_007884684.1
XP_007884685.1
XP_007884686.1
XP_007884687.1
XP_007884688.1
XP_007884689.1
XP_007884690.1
XP_007884691.1
XP_007884692.1
XP_007884693.1
XP_007884694.1
XP_007884695.1
XP_007884696.1
XP_007884697.1
XP_007884698.1
XP_007884699.1
XP_007884700.1
XP_007884701.1
[truncated: 21,480 more rows]

## Sheet: AF06C
#A_id	B_id	A_length	B_length	A_qcovhsp	B_qcovhsp	length	pident	bitscore
Assembly01_TRINITY_DN10010_c0_g1::Assembly01_TRINITY_DN10010_c0_g1_i1::g.56407::m.56407	sp|Q9Y6A1|POMT1_HUMAN	388	747	100	55	410	67.56	601
Assembly01_TRINITY_DN10059_c0_g2::Assembly01_TRINITY_DN10059_c0_g2_i1::g.56443::m.56443	tr|A8MYC1|A8MYC1_HUMAN	233	139	54	91	126	76.19	206
Assembly01_TRINITY_DN10068_c0_g1::Assembly01_TRINITY_DN10068_c0_g1_i1::g.56523::m.56523	sp|O75340|PDCD6_HUMAN	183	191	92	99	168	71.43	283
Assembly01_TRINITY_DN10103_c0_g2::Assembly01_TRINITY_DN10103_c0_g2_i1::g.2401::m.2401	sp|Q9UHB7|AFF4_HUMAN	1009	1163	99	89	1063	62.34	1009
Assembly01_TRINITY_DN10199_c0_g2::Assembly01_TRINITY_DN10199_c0_g2_i1::g.2394::m.2394	sp|O60925|PFD1_HUMAN	132	122	92	100	122	83.61	206
Assembly01_TRINITY_DN1019_c0_g2::Assembly01_TRINITY_DN1019_c0_g2_i1::g.44662::m.44662	sp|Q96IW7|SC22A_HUMAN	304	307	99	100	307	67.1	439
Assembly01_TRINITY_DN10226_c0_g2::Assembly01_TRINITY_DN10226_c0_g2_i1::g.218020::m.218020	sp|Q9NW08|RPC2_HUMAN	596	1133	100	55	621	90.98	1183
Assembly01_TRINITY_DN10278_c0_g1::Assembly01_TRINITY_DN10278_c0_g1_i1::g.218000::m.218000	sp|Q8WYA6|CTBL1_HUMAN	585	563	96	100	565	80.53	932
Assembly01_TRINITY_DN1029_c0_g1::Assembly01_TRINITY_DN1029_c0_g1_i1::g.44820::m.44820	sp|Q9NVT9|ARMC1_HUMAN	276	282	99	98	275	79.64	447
Assembly01_TRINITY_DN10300_c0_g1::Assembly01_TRINITY_DN10300_c0_g1_i1::g.17766::m.17766	sp|O95096|NKX22_HUMAN	221	273	99	78	219	75.8	335
Assembly01_TRINITY_DN10308_c0_g1::Assembly01_TRINITY_DN10308_c0_g1_i1::g.17829::m.17829	sp|Q96KN1|FA84B_HUMAN	186	310	94	56	174	68.39	249
Assembly01_TRINITY_DN1032_c0_g1::Assembly01_TRINITY_DN1032_c0_g1_i1::g.44712::m.44712	sp|Q8N8Q9|NIPA2_HUMAN	316	360	99	87	315	79.05	459
Assembly01_TRINITY_DN10471_c0_g1::Assembly01_TRINITY_DN10471_c0_g1_i1::g.58884::m.58884	tr|J3KPS0|J3KPS0_HUMAN	376	409	99	92	376	68.35	550
Assembly01_TRINITY_DN10475_c0_g2::Assembly01_TRINITY_DN10475_c0_g2_i1::g.58947::m.58947	tr|B7Z9P6|B7Z9P6_HUMAN	655	490	56	75	367	60.27	481
Assembly01_TRINITY_DN1048_c0_g2::Assembly01_TRINITY_DN1048_c0_g2_i1::g.44736::m.44736	sp|P05413|FABPH_HUMAN	166	133	79	98	131	61.83	167
Assembly01_TRINITY_DN10500_c0_g1::Assembly01_TRINITY_DN10500_c0_g1_i1::g.96290::m.96290	sp|Q8WUF8|F172A_HUMAN	377	416	97	90	365	76.13	601
Assembly01_TRINITY_DN10561_c0_g1::Assembly01_TRINITY_DN10561_c0_g1_i1::g.96327::m.96327	sp|P68106|FKB1B_HUMAN	109	108	99	100	108	93.52	213
Assembly01_TRINITY_DN105_c0_g2::Assembly01_TRINITY_DN105_c0_g2_i1::g.165133::m.165133	tr|B7Z831|B7Z831_HUMAN	413	429	99	97	417	62.35	484
Assembly01_TRINITY_DN1060_c0_g1::Assembly01_TRINITY_DN1060_c0_g1_i1::g.44654::m.44654	sp|Q96LI5|CNO6L_HUMAN	388	555	100	70	389	87.66	727
Assembly01_TRINITY_DN10655_c0_g1::Assembly01_TRINITY_DN10655_c0_g1_i1::g.61894::m.61894	tr|A0A0A0MQU6|A0A0A0MQU6_HUMAN	614	1047	97	57	595	82.02	1053
Assembly01_TRINITY_DN10673_c0_g1::Assembly01_TRINITY_DN10673_c0_g1_i1::g.61975::m.61975	sp|Q13503|MED21_HUMAN	167	144	86	100	144	86.81	250
Assembly01_TRINITY_DN10719_c0_g1::Assembly01_TRINITY_DN10719_c0_g1_i1::g.128385::m.128385	sp|Q9NX01|TXN4B_HUMAN	150	149	99	100	149	84.56	264
Assembly01_TRINITY_DN10758_c0_g1::Assembly01_TRINITY_DN10758_c0_g1_i1::g.128434::m.128434	tr|B4DI01|B4DI01_HUMAN	330	534	98	61	324	77.16	534
Assembly01_TRINITY_DN10807_c0_g1::Assembly01_TRINITY_DN10807_c0_g1_i1::g.94340::m.94340	sp|Q9H9A5|CNO10_HUMAN	749	744	99	100	747	78.25	1188
Assembly01_TRINITY_DN10823_c0_g1::Assembly01_TRINITY_DN10823_c0_g1_i1::g.94404::m.94404	sp|B1AKI9|ISM1_HUMAN	301	464	99	64	304	64.38	400
Assembly01_TRINITY_DN10843_c0_g1::Assembly01_TRINITY_DN10843_c0_g1_i1::g.94358::m.94358	sp|O15160|RPAC1_HUMAN	358	346	96	99	342	77.19	572
Assembly01_TRINITY_DN10843_c0_g2::Assembly01_TRINITY_DN10843_c0_g2_i1::g.94361::m.94361	tr|E7EQB9|E7EQB9_HUMAN	308	296	95	99	292	77.4	489
Assembly01_TRINITY_DN10884_c0_g1::Assembly01_TRINITY_DN10884_c0_g1_i1::g.94298::m.94298	sp|O00154|BACH_HUMAN	342	380	92	83	316	78.16	499
Assembly01_TRINITY_DN10887_c0_g1::Assembly01_TRINITY_DN10887_c0_g1_i1::g.94392::m.94392	sp|Q9BT23|LIMD2_HUMAN	132	127	90	98	125	62.4	164
Assembly01_TRINITY_DN10890_c0_g1::Assembly01_TRINITY_DN10890_c0_g1_i1::g.94369::m.94369	tr|F8WAU7|F8WAU7_HUMAN	68	71	96	92	65	69.23	101
Assembly01_TRINITY_DN10912_c0_g1::Assembly01_TRINITY_DN10912_c0_g1_i1::g.78085::m.78085	sp|Q86UX6|ST32C_HUMAN	376	486	99	77	376	84.57	665
Assembly01_TRINITY_DN10919_c0_g2::Assembly01_TRINITY_DN10919_c0_g2_i1::g.78055::m.78055	sp|Q13190|STX5_HUMAN	350	355	95	97	342	74.85	506
Assembly01_TRINITY_DN1092_c0_g1::Assembly01_TRINITY_DN1092_c0_g1_i1::g.44744::m.44744	sp|O94864|ST65G_HUMAN	418	414	99	99	415	72.05	592
Assembly01_TRINITY_DN10938_c0_g1::Assembly01_TRINITY_DN10938_c0_g1_i1::g.78201::m.78201	tr|A0A087WXL6|A0A087WXL6_HUMAN	790	941	99	83	788	75.51	1261
Assembly01_TRINITY_DN10952_c0_g1::Assembly01_TRINITY_DN10952_c0_g1_i1::g.78192::m.78192	sp|P86791|CCZ1_HUMAN	479	482	97	97	467	81.02	816
Assembly01_TRINITY_DN10969_c0_g1::Assembly01_TRINITY_DN10969_c0_g1_i1::g.78071::m.78071	sp|Q9Y6U3|ADSV_HUMAN	776	715	91	99	711	74.4	1133
Assembly01_TRINITY_DN11009_c0_g1::Assembly01_TRINITY_DN11009_c0_g1_i1::g.4137::m.4137	tr|F8VZ44|F8VZ44_HUMAN	539	422	66	85	357	64.71	443
Assembly01_TRINITY_DN11025_c0_g1::Assembly01_TRINITY_DN11025_c0_g1_i1::g.4214::m.4214	sp|Q96H20|SNF8_HUMAN	259	258	99	100	258	87.6	476
Assembly01_TRINITY_DN11031_c0_g2::Assembly01_TRINITY_DN11031_c0_g2_i1::g.4259::m.4259	sp|Q9UF02|CCG5_HUMAN	279	275	99	100	275	89.45	525
Assembly01_TRINITY_DN11043_c0_g1::Assembly01_TRINITY_DN11043_c0_g1_i1::g.4133::m.4133	sp|Q9Y237|PIN4_HUMAN	143	131	76	100	110	80.15	196
Assembly01_TRINITY_DN11053_c0_g1::Assembly01_TRINITY_DN11053_c0_g1_i1::g.4174::m.4174	sp|P62987|RL40_HUMAN	151	128	85	100	128	96.09	256
Assembly01_TRINITY_DN11071_c0_g1::Assembly01_TRINITY_DN11071_c0_g1_i1::g.4250::m.4250	sp|Q9UQN3|CHM2B_HUMAN	214	213	99	99	212	85.85	338
Assembly01_TRINITY_DN11075_c0_g1::Assembly01_TRINITY_DN11075_c0_g1_i1::g.4158::m.4158	sp|Q8N8R3|MCATL_HUMAN	237	303	95	79	225	66.94	336
Assembly01_TRINITY_DN11088_c0_g1::Assembly01_TRINITY_DN11088_c0_g1_i1::g.4253::m.4253	tr|A8K3A3|A8K3A3_HUMAN	540	543	98	99	542	71.22	727
Assembly01_TRINITY_DN11101_c0_g1::Assembly01_TRINITY_DN11101_c0_g1_i1::g.131213::m.131213	sp|P62269|RS18_HUMAN	209	152	73	100	152	96.71	302
Assembly01_TRINITY_DN11131_c0_g1::Assembly01_TRINITY_DN11131_c0_g1_i1::g.131134::m.131134	sp|Q8WU20|FRS2_HUMAN	433	508	98	83	426	77.23	595
Assembly01_TRINITY_DN1114_c0_g1::Assembly01_TRINITY_DN1114_c0_g1_i1::g.88957::m.88957	tr|E9PQW8|E9PQW8_HUMAN	134	117	84	97	113	89.38	220
Assembly01_TRINITY_DN1114_c0_g1::Assembly01_TRINITY_DN1114_c0_g1_i2::g.88963::m.88963	sp|Q15777|MPPD2_HUMAN	303	294	97	100	294	94.9	591
Assembly01_TRINITY_DN11158_c0_g1::Assembly01_TRINITY_DN11158_c0_g1_i1::g.131292::m.131292	tr|D3DSY9|D3DSY9_HUMAN	383	457	81	81	311	65.05	474
Assembly01_TRINITY_DN11165_c0_g1::Assembly01_TRINITY_DN11165_c0_g1_i1::g.131203::m.131203	sp|Q99828|CIB1_HUMAN	190	191	99	100	192	69.79	264
Assembly01_TRINITY_DN11168_c0_g1::Assembly01_TRINITY_DN11168_c0_g1_i1::g.131225::m.131225	tr|D6RA86|D6RA86_HUMAN	104	107	95	96	103	80.58	162
Assembly01_TRINITY_DN11168_c0_g2::Assembly01_TRINITY_DN11168_c0_g2_i1::g.131227::m.131227	sp|Q7L5Y9|MAEA_HUMAN	397	396	99	100	396	92.17	780
Assembly01_TRINITY_DN11179_c0_g1::Assembly01_TRINITY_DN11179_c0_g1_i1::g.131313::m.131313	sp|Q14CB8|RHG19_HUMAN	318	494	89	58	286	65.38	332
Assembly01_TRINITY_DN11183_c0_g1::Assembly01_TRINITY_DN11183_c0_g1_i1::g.131206::m.131206	sp|Q8IUK8|CBLN2_HUMAN	202	224	86	77	173	93.06	335
Assembly01_TRINITY_DN11185_c0_g1::Assembly01_TRINITY_DN11185_c0_g1_i1::g.131190::m.131190	sp|Q13200|PSMD2_HUMAN	917	908	97	98	895	89.05	1615
Assembly01_TRINITY_DN11198_c0_g1::Assembly01_TRINITY_DN11198_c0_g1_i1::g.131275::m.131275	sp|Q96BI3|APH1A_HUMAN	250	265	99	94	249	65.86	334
Assembly01_TRINITY_DN11211_c0_g2::Assembly01_TRINITY_DN11211_c0_g2_i1::g.79331::m.79331	sp|Q12772|SRBP2_HUMAN	1123	1141	99	99	1152	60.33	1227
Assembly01_TRINITY_DN11213_c0_g1::Assembly01_TRINITY_DN11213_c0_g1_i1::g.79092::m.79092	sp|Q96CU9|FXRD1_HUMAN	294	486	99	60	293	64.85	409
Assembly01_TRINITY_DN11214_c0_g1::Assembly01_TRINITY_DN11214_c0_g1_i1::g.79257::m.79257	sp|Q9NP77|SSU72_HUMAN	195	194	99	100	194	89.18	369
Assembly01_TRINITY_DN11232_c0_g1::Assembly01_TRINITY_DN11232_c0_g1_i1::g.79174::m.79174	sp|P54105|ICLN_HUMAN	245	237	99	100	246	65.45	291
Assembly01_TRINITY_DN11237_c0_g1::Assembly01_TRINITY_DN11237_c0_g1_i1::g.79125::m.79125	sp|Q969I6|S38A4_HUMAN	551	547	99	100	553	67.09	734
Assembly01_TRINITY_DN1124_c0_g1::Assembly01_TRINITY_DN1124_c0_g1_i1::g.88973::m.88973	tr|J3KR35|J3KR35_HUMAN	162	179	96	88	159	71.7	199
Assembly01_TRINITY_DN11273_c0_g1::Assembly01_TRINITY_DN11273_c0_g1_i1::g.79059::m.79059	sp|Q969W1|ZDH16_HUMAN	357	377	89	89	334	63.17	417
Assembly01_TRINITY_DN11275_c0_g1::Assembly01_TRINITY_DN11275_c0_g1_i1::g.79121::m.79121	sp|Q9BVK2|ALG8_HUMAN	449	526	99	85	445	67.87	626
Assembly01_TRINITY_DN11290_c0_g1::Assembly01_TRINITY_DN11290_c0_g1_i1::g.79303::m.79303	sp|Q8NHQ8|RASF8_HUMAN	350	419	100	84	352	70.17	471
Assembly01_TRINITY_DN11295_c0_g1::Assembly01_TRINITY_DN11295_c0_g1_i1::g.79134::m.79134	sp|O60678|ANM3_HUMAN	542	531	98	99	534	61.99	687
Assembly01_TRINITY_DN11303_c0_g1::Assembly01_TRINITY_DN11303_c0_g1_i1::g.135553::m.135553	sp|Q9NZN1|IRPL1_HUMAN	720	696	99	100	720	78.89	1141
Assembly01_TRINITY_DN11308_c0_g1::Assembly01_TRINITY_DN11308_c0_g1_i1::g.135385::m.135385	sp|Q9BSW7|SYT17_HUMAN	474	474	99	100	475	81.89	787
Assembly01_TRINITY_DN11316_c0_g1::Assembly01_TRINITY_DN11316_c0_g1_i1::g.135608::m.135608	sp|Q9UKD2|MRT4_HUMAN	235	239	93	91	218	72.48	343
Assembly01_TRINITY_DN11319_c0_g1::Assembly01_TRINITY_DN11319_c0_g1_i1::g.135416::m.135416	sp|O95630|STABP_HUMAN	419	424	99	100	427	65.11	558
Assembly01_TRINITY_DN11323_c0_g2::Assembly01_TRINITY_DN11323_c0_g2_i1::g.135551::m.135551	sp|O15116|LSM1_HUMAN	134	133	99	100	133	84.21	229
Assembly01_TRINITY_DN11331_c0_g1::Assembly01_TRINITY_DN11331_c0_g1_i1::g.135412::m.135412	sp|P61962|DCAF7_HUMAN	184	342	99	54	183	100	385
Assembly01_TRINITY_DN11333_c0_g1::Assembly01_TRINITY_DN11333_c0_g1_i1::g.135419::m.135419	sp|Q13526|PIN1_HUMAN	199	163	79	99	164	71.95	244
Assembly01_TRINITY_DN11346_c0_g1::Assembly01_TRINITY_DN11346_c0_g1_i1::g.135485::m.135485	tr|B4DL44|B4DL44_HUMAN	437	416	74	72	329	65.9	432
Assembly01_TRINITY_DN11348_c0_g1::Assembly01_TRINITY_DN11348_c0_g1_i1::g.135447::m.135447	sp|Q9P0M6|H2AW_HUMAN	378	372	99	100	377	73.21	550
Assembly01_TRINITY_DN11354_c0_g1::Assembly01_TRINITY_DN11354_c0_g1_i1::g.135625::m.135625	sp|Q8WWI5|CTL1_HUMAN	379	657	99	58	382	74.87	574
Assembly01_TRINITY_DN11361_c0_g1::Assembly01_TRINITY_DN11361_c0_g1_i1::g.135523::m.135523	sp|Q01658|NC2B_HUMAN	172	176	83	95	142	79.88	240
Assembly01_TRINITY_DN11365_c0_g1::Assembly01_TRINITY_DN11365_c0_g1_i1::g.135462::m.135462	sp|Q8NE00|TM104_HUMAN	525	496	94	99	500	70.8	710
Assembly01_TRINITY_DN11378_c0_g1::Assembly01_TRINITY_DN11378_c0_g1_i1::g.135497::m.135497	sp|O14522|PTPRT_HUMAN	960	1441	98	65	941	82.89	1635
Assembly01_TRINITY_DN11416_c0_g2::Assembly01_TRINITY_DN11416_c0_g2_i1::g.191241::m.191241	sp|Q7Z3K6|MIER3_HUMAN	284	550	99	51	286	65.03	372
Assembly01_TRINITY_DN11421_c0_g1::Assembly01_TRINITY_DN11421_c0_g1_i1::g.191344::m.191344	sp|Q9HAU4|SMUF2_HUMAN	630	748	99	81	629	90.46	1184
Assembly01_TRINITY_DN11428_c0_g1::Assembly01_TRINITY_DN11428_c0_g1_i1::g.191302::m.191302	sp|Q5VW32|BROX_HUMAN	432	411	95	100	411	73.48	649
Assembly01_TRINITY_DN11432_c0_g1::Assembly01_TRINITY_DN11432_c0_g1_i1::g.191233::m.191233	sp|O60870|KIN17_HUMAN	388	393	99	100	393	79.13	612
Assembly01_TRINITY_DN11435_c0_g2::Assembly01_TRINITY_DN11435_c0_g2_i1::g.191292::m.191292	tr|B2R7C5|B2R7C5_HUMAN	742	808	99	90	744	77.15	1154
Assembly01_TRINITY_DN11436_c0_g1::Assembly01_TRINITY_DN11436_c0_g1_i1::g.191333::m.191333	tr|A8K3D0|A8K3D0_HUMAN	431	436	99	100	438	93.15	821
Assembly01_TRINITY_DN11485_c0_g2::Assembly01_TRINITY_DN11485_c0_g2_i1::g.191206::m.191206	sp|Q99942|RNF5_HUMAN	315	180	51	98	165	62.89	217
Assembly01_TRINITY_DN11492_c0_g1::Assembly01_TRINITY_DN11492_c0_g1_i1::g.191121::m.191121	sp|Q96I23|PREY_HUMAN	117	114	63	62	74	63.51	92.8
Assembly01_TRINITY_DN11496_c0_g1::Assembly01_TRINITY_DN11496_c0_g1_i1::g.191236::m.191236	sp|P63000|RAC1_HUMAN	193	192	99	100	192	96.88	387
Assembly01_TRINITY_DN1149_c0_g1::Assembly01_TRINITY_DN1149_c0_g1_i1::g.88789::m.88789	sp|Q9GZP4|PITH1_HUMAN	207	211	96	97	198	70.24	316
Assembly01_TRINITY_DN11519_c0_g2::Assembly01_TRINITY_DN11519_c0_g2_i1::g.131580::m.131580	sp|P48506|GSH1_HUMAN	688	637	92	99	630	79.21	1080
Assembly01_TRINITY_DN11534_c0_g2::Assembly01_TRINITY_DN11534_c0_g2_i1::g.131563::m.131563	sp|O75365|TP4A3_HUMAN	174	173	99	100	173	79.77	301
Assembly01_TRINITY_DN11538_c0_g1::Assembly01_TRINITY_DN11538_c0_g1_i1::g.131619::m.131619	sp|Q7Z2Z2|ETUD1_HUMAN	1170	1120	97	99	1142	69.35	1576
Assembly01_TRINITY_DN11555_c0_g1::Assembly01_TRINITY_DN11555_c0_g1_i1::g.131726::m.131726	tr|B4DY08|B4DY08_HUMAN	311	288	75	84	237	61.15	271
Assembly01_TRINITY_DN11564_c0_g1::Assembly01_TRINITY_DN11564_c0_g1_i1::g.131596::m.131596	sp|P21953|ODBB_HUMAN	374	392	94	90	353	86.69	657
Assembly01_TRINITY_DN11568_c0_g1::Assembly01_TRINITY_DN11568_c0_g1_i1::g.131584::m.131584	sp|Q2TAL8|QRIC1_HUMAN	737	776	99	100	778	73.39	1061
Assembly01_TRINITY_DN11580_c0_g1::Assembly01_TRINITY_DN11580_c0_g1_i1::g.131643::m.131643	sp|P50454|SERPH_HUMAN	347	418	99	83	345	62.61	485
Assembly01_TRINITY_DN11590_c0_g1::Assembly01_TRINITY_DN11590_c0_g1_i1::g.131699::m.131699	tr|G3V0I5|G3V0I5_HUMAN	474	457	93	97	442	86.71	807
Assembly01_TRINITY_DN11601_c0_g1::Assembly01_TRINITY_DN11601_c0_g1_i1::g.139378::m.139378	sp|Q96A65|EXOC4_HUMAN	641	974	99	65	639	80.91	1038
Assembly01_TRINITY_DN1160_c0_g2::Assembly01_TRINITY_DN1160_c0_g2_i1::g.88947::m.88947	sp|O60942|MCE1_HUMAN	601	597	98	99	588	78.06	939
Assembly01_TRINITY_DN11619_c0_g1::Assembly01_TRINITY_DN11619_c0_g1_i1::g.139371::m.139371	sp|P62256|UBE2H_HUMAN	184	183	99	100	183	98.91	377
Assembly01_TRINITY_DN11655_c0_g1::Assembly01_TRINITY_DN11655_c0_g1_i1::g.139232::m.139232	sp|O75845|SC5D_HUMAN	298	299	97	95	290	70.34	431
Assembly01_TRINITY_DN1165_c0_g1::Assembly01_TRINITY_DN1165_c0_g1_i1::g.88831::m.88831	sp|Q969E2|SCAM4_HUMAN	230	229	99	99	228	67.54	311
Assembly01_TRINITY_DN11677_c0_g1::Assembly01_TRINITY_DN11677_c0_g1_i1::g.139365::m.139365	sp|P06132|DCUP_HUMAN	406	367	88	98	358	70.39	560
Assembly01_TRINITY_DN11678_c0_g1::Assembly01_TRINITY_DN11678_c0_g1_i1::g.139257::m.139257	sp|Q9BV40|VAMP8_HUMAN	103	100	98	87	87	66.34	118
Assembly01_TRINITY_DN11719_c0_g2::Assembly01_TRINITY_DN11719_c0_g2_i1::g.55379::m.55379	sp|Q9HAF1|EAF6_HUMAN	193	191	99	100	192	91.15	338
Assembly01_TRINITY_DN11731_c0_g1::Assembly01_TRINITY_DN11731_c0_g1_i1::g.55303::m.55303	sp|P56589|PEX3_HUMAN	374	373	99	100	373	74.53	583
Assembly01_TRINITY_DN11739_c0_g2::Assembly01_TRINITY_DN11739_c0_g2_i1::g.55320::m.55320	sp|Q9NV56|MRGBP_HUMAN	217	204	86	92	187	61.78	218
Assembly01_TRINITY_DN11766_c0_g2::Assembly01_TRINITY_DN11766_c0_g2_i1::g.55401::m.55401	sp|P63098|CANB1_HUMAN	171	170	99	100	170	100	343
Assembly01_TRINITY_DN11775_c0_g1::Assembly01_TRINITY_DN11775_c0_g1_i1::g.55330::m.55330	sp|A9UHW6|MI4GD_HUMAN	223	222	99	100	222	68.47	313
Assembly01_TRINITY_DN11779_c0_g2::Assembly01_TRINITY_DN11779_c0_g2_i1::g.55241::m.55241	sp|Q15797|SMAD1_HUMAN	467	465	99	99	465	91.61	842
Assembly01_TRINITY_DN11784_c0_g1::Assembly01_TRINITY_DN11784_c0_g1_i1::g.55352::m.55352	tr|H7BZ69|H7BZ69_HUMAN	455	454	96	96	438	62.33	566
Assembly01_TRINITY_DN11797_c0_g2::Assembly01_TRINITY_DN11797_c0_g2_i1::g.55459::m.55459	sp|O00628|PEX7_HUMAN	322	323	97	97	312	76.6	524
Assembly01_TRINITY_DN11831_c0_g1::Assembly01_TRINITY_DN11831_c0_g1_i1::g.80057::m.80057	tr|B3SZS3|B3SZS3_HUMAN	150	129	50	57	73	76.32	99
Assembly01_TRINITY_DN11853_c0_g1::Assembly01_TRINITY_DN11853_c0_g1_i1::g.79997::m.79997	sp|P00491|PNPH_HUMAN	294	289	97	99	286	60.84	385
Assembly01_TRINITY_DN11860_c0_g2::Assembly01_TRINITY_DN11860_c0_g2_i1::g.80047::m.80047	sp|Q8N357|S35F6_HUMAN	374	371	99	100	373	71.05	543
Assembly01_TRINITY_DN11891_c0_g1::Assembly01_TRINITY_DN11891_c0_g1_i1::g.80002::m.80002	sp|Q9Y2C2|UST_HUMAN	380	406	99	95	385	68.05	481
Assembly01_TRINITY_DN11896_c0_g1::Assembly01_TRINITY_DN11896_c0_g1_i1::g.79979::m.79979	tr|A0A024R895|A0A024R895_HUMAN	365	277	61	81	223	94.62	440
Assembly01_TRINITY_DN11898_c0_g1::Assembly01_TRINITY_DN11898_c0_g1_i1::g.80053::m.80053	sp|O00423|EMAL1_HUMAN	802	815	99	97	793	81.97	1368
Assembly01_TRINITY_DN11903_c0_g1::Assembly01_TRINITY_DN11903_c0_g1_i1::g.165784::m.165784	sp|A6NHR9|SMHD1_HUMAN	1227	2005	97	59	1198	60.68	1521
Assembly01_TRINITY_DN11905_c0_g1::Assembly01_TRINITY_DN11905_c0_g1_i1::g.165985::m.165985	sp|P11926|DCOR_HUMAN	463	461	99	100	462	74.68	740
Assembly01_TRINITY_DN11906_c0_g1::Assembly01_TRINITY_DN11906_c0_g1_i1::g.165805::m.165805	sp|Q09161|NCBP1_HUMAN	518	790	99	65	517	82.98	877
Assembly01_TRINITY_DN11925_c0_g2::Assembly01_TRINITY_DN11925_c0_g2_i1::g.165964::m.165964	sp|Q08828|ADCY1_HUMAN	902	1119	97	78	877	83.47	1512
Assembly01_TRINITY_DN11926_c0_g2::Assembly01_TRINITY_DN11926_c0_g2_i1::g.165724::m.165724	sp|P63151|2ABA_HUMAN	449	447	99	100	448	94.2	896
Assembly01_TRINITY_DN11929_c0_g1::Assembly01_TRINITY_DN11929_c0_g1_i1::g.165741::m.165741	sp|Q9UIL1|SCOC_HUMAN	82	159	99	51	81	90.12	148
Assembly01_TRINITY_DN11930_c0_g2::Assembly01_TRINITY_DN11930_c0_g2_i1::g.165696::m.165696	sp|Q9BXC9|BBS2_HUMAN	720	721	99	100	721	74.48	1149
Assembly01_TRINITY_DN11934_c0_g1::Assembly01_TRINITY_DN11934_c0_g1_i1::g.165900::m.165900	sp|Q9UPR3|SMG5_HUMAN	978	1016	99	94	979	66.8	1234
Assembly01_TRINITY_DN11935_c0_g3::Assembly01_TRINITY_DN11935_c0_g3_i1::g.165972::m.165972	sp|Q9BW85|CCD94_HUMAN	350	323	99	84	279	64.12	376
Assembly01_TRINITY_DN11939_c0_g1::Assembly01_TRINITY_DN11939_c0_g1_i1::g.165768::m.165768	sp|P13667|PDIA4_HUMAN	881	645	66	91	584	72.43	929
Assembly01_TRINITY_DN11944_c0_g1::Assembly01_TRINITY_DN11944_c0_g1_i1::g.165795::m.165795	tr|D2DXM9|D2DXM9_HUMAN	560	494	90	100	502	82.67	810
Assembly01_TRINITY_DN11947_c0_g1::Assembly01_TRINITY_DN11947_c0_g1_i1::g.165915::m.165915	sp|O95164|UBL3_HUMAN	118	117	99	100	117	93.16	232
Assembly01_TRINITY_DN11952_c0_g1::Assembly01_TRINITY_DN11952_c0_g1_i1::g.165685::m.165685	sp|P61086|UBE2K_HUMAN	201	200	99	100	200	94.5	372
Assembly01_TRINITY_DN11962_c0_g1::Assembly01_TRINITY_DN11962_c0_g1_i1::g.165719::m.165719	sp|Q9H492|MLP3A_HUMAN	122	121	98	99	120	91.67	228
Assembly01_TRINITY_DN11963_c0_g1::Assembly01_TRINITY_DN11963_c0_g1_i1::g.165788::m.165788	sp|Q9H267|VP33B_HUMAN	622	617	98	99	612	73.2	953
Assembly01_TRINITY_DN11969_c0_g1::Assembly01_TRINITY_DN11969_c0_g1_i1::g.165980::m.165980	tr|A0A024RAV5|A0A024RAV5_HUMAN	189	188	99	100	188	95.74	328
Assembly01_TRINITY_DN11983_c0_g1::Assembly01_TRINITY_DN11983_c0_g1_i1::g.165940::m.165940	sp|Q92562|FIG4_HUMAN	912	907	99	100	912	77.74	1446
Assembly01_TRINITY_DN12004_c0_g1::Assembly01_TRINITY_DN12004_c0_g1_i1::g.87708::m.87708	sp|Q9NPB8|GPCP1_HUMAN	713	672	92	98	661	66.87	870
Assembly01_TRINITY_DN12006_c0_g1::Assembly01_TRINITY_DN12006_c0_g1_i1::g.87732::m.87732	sp|P60866|RS20_HUMAN	120	119	99	100	119	97.48	234
Assembly01_TRINITY_DN12040_c0_g1::Assembly01_TRINITY_DN12040_c0_g1_i1::g.87679::m.87679	sp|P43657|LPAR6_HUMAN	343	344	98	99	340	65.59	446
Assembly01_TRINITY_DN12085_c0_g1::Assembly01_TRINITY_DN12085_c0_g1_i1::g.87669::m.87669	sp|P54578|UBP14_HUMAN	494	494	99	100	495	79.39	825
Assembly01_TRINITY_DN12101_c0_g1::Assembly01_TRINITY_DN12101_c0_g1_i1::g.56115::m.56115	sp|Q8NFZ8|CADM4_HUMAN	408	388	89	95	366	60.11	438
Assembly01_TRINITY_DN12111_c0_g1::Assembly01_TRINITY_DN12111_c0_g1_i1::g.56008::m.56008	sp|Q96F85|CNRP1_HUMAN	163	164	99	99	163	65.64	239
Assembly01_TRINITY_DN12122_c0_g1::Assembly01_TRINITY_DN12122_c0_g1_i1::g.56024::m.56024	sp|Q96M27|PRRC1_HUMAN	426	445	82	100	358	64.81	521
Assembly01_TRINITY_DN12124_c0_g1::Assembly01_TRINITY_DN12124_c0_g1_i1::g.56083::m.56083	sp|Q9BQ24|ZFY21_HUMAN	235	234	99	99	233	69.1	345
Assembly01_TRINITY_DN12145_c0_g1::Assembly01_TRINITY_DN12145_c0_g1_i1::g.56063::m.56063	sp|Q9P270|SLAI2_HUMAN	414	581	99	71	419	62.09	441
Assembly01_TRINITY_DN12157_c0_g1::Assembly01_TRINITY_DN12157_c0_g1_i1::g.56103::m.56103	sp|P55081|MFAP1_HUMAN	473	439	93	100	440	83.86	577
Assembly01_TRINITY_DN12159_c0_g1::Assembly01_TRINITY_DN12159_c0_g1_i1::g.56125::m.56125	sp|P42679|MATK_HUMAN	448	507	99	85	430	62.61	598
Assembly01_TRINITY_DN1217_c0_g1::Assembly01_TRINITY_DN1217_c0_g1_i1::g.93854::m.93854	sp|Q9UK97|FBX9_HUMAN	439	447	99	98	440	68.64	621
Assembly01_TRINITY_DN12203_c0_g2::Assembly01_TRINITY_DN12203_c0_g2_i1::g.154482::m.154482	sp|Q8N6D5|ANR29_HUMAN	334	301	90	99	299	63.55	394
Assembly01_TRINITY_DN12216_c0_g1::Assembly01_TRINITY_DN12216_c0_g1_i1::g.154500::m.154500	sp|P61966|AP1S1_HUMAN	159	158	99	100	158	88.61	295
Assembly01_TRINITY_DN12231_c0_g1::Assembly01_TRINITY_DN12231_c0_g1_i1::g.154380::m.154380	sp|Q9NY27|PP4R2_HUMAN	222	417	96	51	214	76.64	351
Assembly01_TRINITY_DN12231_c0_g2::Assembly01_TRINITY_DN12231_c0_g2_i1::g.154383::m.154383	tr|C9IZ04|C9IZ04_HUMAN	394	226	64	100	253	67.98	329
Assembly01_TRINITY_DN12264_c0_g1::Assembly01_TRINITY_DN12264_c0_g1_i1::g.154395::m.154395	sp|Q8TB96|TIP_HUMAN	612	612	95	95	592	69.26	838
Assembly01_TRINITY_DN12308_c0_g1::Assembly01_TRINITY_DN12308_c0_g1_i1::g.154710::m.154710	sp|P61201|CSN2_HUMAN	464	443	95	100	443	98.87	906
Assembly01_TRINITY_DN12309_c0_g1::Assembly01_TRINITY_DN12309_c0_g1_i1::g.154557::m.154557	sp|O60220|TIM8A_HUMAN	90	97	97	92	89	79.78	145
Assembly01_TRINITY_DN12315_c0_g1::Assembly01_TRINITY_DN12315_c0_g1_i1::g.154596::m.154596	sp|Q4KMZ8|NKAI1_HUMAN	222	207	92	99	205	82.93	365
Assembly01_TRINITY_DN12326_c0_g1::Assembly01_TRINITY_DN12326_c0_g1_i1::g.154580::m.154580	sp|Q86SQ9|DHDDS_HUMAN	339	333	98	100	333	67.27	467
Assembly01_TRINITY_DN12351_c0_g1::Assembly01_TRINITY_DN12351_c0_g1_i1::g.154657::m.154657	sp|Q96H96|COQ2_HUMAN	360	371	87	87	313	73.77	476
Assembly01_TRINITY_DN12407_c0_g1::Assembly01_TRINITY_DN12407_c0_g1_i1::g.40626::m.40626	tr|A0A0B4J1W3|A0A0B4J1W3_HUMAN	866	865	99	100	865	83.82	1487
Assembly01_TRINITY_DN12421_c0_g1::Assembly01_TRINITY_DN12421_c0_g1_i1::g.40691::m.40691	sp|Q8N7B6|PACRL_HUMAN	171	248	94	65	160	73.12	240
Assembly01_TRINITY_DN12486_c0_g2::Assembly01_TRINITY_DN12486_c0_g2_i1::g.40709::m.40709	sp|O00258|WRB_HUMAN	175	174	99	100	174	70.69	266
Assembly01_TRINITY_DN12488_c0_g1::Assembly01_TRINITY_DN12488_c0_g1_i1::g.40650::m.40650	tr|Q5JSZ1|Q5JSZ1_HUMAN	197	224	98	95	213	80.28	333
Assembly01_TRINITY_DN12517_c0_g1::Assembly01_TRINITY_DN12517_c0_g1_i1::g.156347::m.156347	sp|Q13308|PTK7_HUMAN	622	1070	99	58	623	67.9	868
Assembly01_TRINITY_DN12519_c0_g1::Assembly01_TRINITY_DN12519_c0_g1_i1::g.156294::m.156294	sp|Q8WXG8|S100Z_HUMAN	102	99	97	95	94	69.15	140
Assembly01_TRINITY_DN12552_c0_g2::Assembly01_TRINITY_DN12552_c0_g2_i1::g.156251::m.156251	sp|Q9NWU2|GID8_HUMAN	266	228	86	100	228	95.18	424
Assembly01_TRINITY_DN12596_c0_g1::Assembly01_TRINITY_DN12596_c0_g1_i1::g.156242::m.156242	sp|P49721|PSB2_HUMAN	200	201	99	99	198	83.33	330
Assembly01_TRINITY_DN12607_c0_g1::Assembly01_TRINITY_DN12607_c0_g1_i1::g.24206::m.24206	sp|Q96IZ7|RSRC1_HUMAN	329	334	51	58	178	61.03	198
Assembly01_TRINITY_DN12618_c0_g1::Assembly01_TRINITY_DN12618_c0_g1_i1::g.24261::m.24261	sp|Q9NVQ4|FAIM1_HUMAN	180	179	99	99	178	85.39	315
Assembly01_TRINITY_DN12629_c0_g2::Assembly01_TRINITY_DN12629_c0_g2_i1::g.24185::m.24185	tr|E9PQM8|E9PQM8_HUMAN	453	636	75	53	353	67.42	459
Assembly01_TRINITY_DN1262_c0_g2::Assembly01_TRINITY_DN1262_c0_g2_i1::g.93847::m.93847	sp|P59190|RAB15_HUMAN	213	212	99	100	212	83.96	360
Assembly01_TRINITY_DN1266_c0_g1::Assembly01_TRINITY_DN1266_c0_g1_i1::g.93912::m.93912	tr|B4DGS9|B4DGS9_HUMAN	135	236	100	57	135	75.56	213
Assembly01_TRINITY_DN12684_c0_g1::Assembly01_TRINITY_DN12684_c0_g1_i1::g.24244::m.24244	sp|Q00765|REEP5_HUMAN	190	189	99	100	189	67.2	285
Assembly01_TRINITY_DN1269_c0_g1::Assembly01_TRINITY_DN1269_c0_g1_i1::g.93918::m.93918	tr|H0YAH3|H0YAH3_HUMAN	290	454	99	63	288	86.81	547
Assembly01_TRINITY_DN12715_c0_g1::Assembly01_TRINITY_DN12715_c0_g1_i1::g.58048::m.58048	sp|P49720|PSB3_HUMAN	206	205	99	100	205	90.24	392
Assembly01_TRINITY_DN12745_c0_g2::Assembly01_TRINITY_DN12745_c0_g2_i1::g.58069::m.58069	tr|B4E3I5|B4E3I5_HUMAN	664	689	97	99	671	63.26	815
Assembly01_TRINITY_DN1274_c0_g1::Assembly01_TRINITY_DN1274_c0_g1_i1::g.93945::m.93945	sp|Q9UJA2|CRLS1_HUMAN	306	301	65	76	200	68.97	314
Assembly01_TRINITY_DN1279_c0_g1::Assembly01_TRINITY_DN1279_c0_g1_i1::g.93990::m.93990	tr|A0A0C4DGL2|A0A0C4DGL2_HUMAN	431	535	99	80	431	79.12	713
Assembly01_TRINITY_DN12809_c0_g1::Assembly01_TRINITY_DN12809_c0_g1_i1::g.109727::m.109727	tr|A0A024R6W0|A0A024R6W0_HUMAN	444	430	96	100	430	78.14	717
Assembly01_TRINITY_DN12869_c0_g1::Assembly01_TRINITY_DN12869_c0_g1_i1::g.109742::m.109742	sp|Q16527|CSRP2_HUMAN	194	193	99	100	193	73.58	300
Assembly01_TRINITY_DN12881_c0_g1::Assembly01_TRINITY_DN12881_c0_g1_i1::g.109740::m.109740	sp|Q8N4Q1|MIA40_HUMAN	138	142	94	92	130	76.15	216
Assembly01_TRINITY_DN12925_c0_g1::Assembly01_TRINITY_DN12925_c0_g1_i1::g.54880::m.54880	tr|Q59EJ5|Q59EJ5_HUMAN	221	231	98	94	216	67.59	319
Assembly01_TRINITY_DN12942_c0_g1::Assembly01_TRINITY_DN12942_c0_g1_i1::g.54877::m.54877	sp|O43300|LRRT2_HUMAN	518	516	99	100	522	71.46	741
Assembly01_TRINITY_DN12953_c0_g1::Assembly01_TRINITY_DN12953_c0_g1_i1::g.54860::m.54860	tr|J3KQ47|J3KQ47_HUMAN	258	276	99	94	259	81.85	427
Assembly01_TRINITY_DN12986_c0_g2::Assembly01_TRINITY_DN12986_c0_g2_i1::g.54832::m.54832	tr|B7Z1K1|B7Z1K1_HUMAN	217	352	89	56	196	60.2	255
Assembly01_TRINITY_DN13023_c0_g1::Assembly01_TRINITY_DN13023_c0_g1_i1::g.149841::m.149841	sp|Q9UKN5|PRDM4_HUMAN	424	801	99	52	420	62.62	560
Assembly01_TRINITY_DN1308_c0_g1::Assembly01_TRINITY_DN1308_c0_g1_i1::g.107711::m.107711	sp|Q14696|MESD_HUMAN	210	234	85	88	179	69.76	277
Assembly01_TRINITY_DN13140_c0_g1::Assembly01_TRINITY_DN13140_c0_g1_i1::g.65777::m.65777	tr|B4DGK9|B4DGK9_HUMAN	551	392	68	95	373	63	489
Assembly01_TRINITY_DN13156_c0_g2::Assembly01_TRINITY_DN13156_c0_g2_i1::g.65687::m.65687	sp|Q9Y2S7|PDIP2_HUMAN	361	368	96	93	345	82.61	593
Assembly01_TRINITY_DN13163_c0_g1::Assembly01_TRINITY_DN13163_c0_g1_i1::g.65766::m.65766	sp|Q8TC76|F110B_HUMAN	371	370	99	100	371	71.97	507
Assembly01_TRINITY_DN13196_c0_g1::Assembly01_TRINITY_DN13196_c0_g1_i1::g.65723::m.65723	sp|P0DJ07|PT100_HUMAN	82	73	88	95	72	61.11	95.5
Assembly01_TRINITY_DN13248_c0_g1::Assembly01_TRINITY_DN13248_c0_g1_i1::g.129023::m.129023	sp|Q9UKD1|GMEB2_HUMAN	419	530	99	78	419	69.21	587
Assembly01_TRINITY_DN13281_c0_g1::Assembly01_TRINITY_DN13281_c0_g1_i1::g.129025::m.129025	sp|O60508|PRP17_HUMAN	577	579	95	99	551	84.11	986
Assembly01_TRINITY_DN13338_c0_g1::Assembly01_TRINITY_DN13338_c0_g1_i1::g.100266::m.100266	tr|H0YIN8|H0YIN8_HUMAN	508	302	59	99	302	66.56	417
Assembly01_TRINITY_DN13353_c0_g1::Assembly01_TRINITY_DN13353_c0_g1_i1::g.100260::m.100260	sp|Q8N5K1|CISD2_HUMAN	136	135	99	100	135	87.41	251
Assembly01_TRINITY_DN13355_c0_g2::Assembly01_TRINITY_DN13355_c0_g2_i1::g.100279::m.100279	sp|P0C870|JMJD7_HUMAN	171	316	97	53	166	75.3	284
Assembly01_TRINITY_DN13357_c0_g1::Assembly01_TRINITY_DN13357_c0_g1_i1::g.100331::m.100331	tr|X6R2S6|X6R2S6_HUMAN	100	169	98	58	98	65.31	140
Assembly01_TRINITY_DN13412_c0_g2::Assembly01_TRINITY_DN13412_c0_g2_i1::g.136777::m.136777	sp|Q96LR4|F19A4_HUMAN	142	140	94	96	134	82.09	234
Assembly01_TRINITY_DN13420_c0_g1::Assembly01_TRINITY_DN13420_c0_g1_i1::g.136759::m.136759	sp|Q00403|TF2B_HUMAN	329	316	96	100	316	93.99	615
Assembly01_TRINITY_DN13457_c0_g2::Assembly01_TRINITY_DN13457_c0_g2_i1::g.136833::m.136833	sp|Q8NHP6|MSPD2_HUMAN	514	518	97	98	511	61.06	640
Assembly01_TRINITY_DN13479_c0_g1::Assembly01_TRINITY_DN13479_c0_g1_i1::g.136849::m.136849	sp|P43307|SSRA_HUMAN	320	286	87	98	279	76.57	400
Assembly01_TRINITY_DN13479_c0_g2::Assembly01_TRINITY_DN13479_c0_g2_i1::g.136855::m.136855	tr|C9IZQ1|C9IZQ1_HUMAN	325	298	87	96	284	76.98	410
Assembly01_TRINITY_DN13487_c0_g1::Assembly01_TRINITY_DN13487_c0_g1_i1::g.136901::m.136901	sp|Q15040|JOS1_HUMAN	200	202	99	99	201	84.08	351
Assembly01_TRINITY_DN13567_c0_g2::Assembly01_TRINITY_DN13567_c0_g2_i1::g.68111::m.68111	sp|Q9BR01|ST4A1_HUMAN	285	284	99	100	284	87.68	532
Assembly01_TRINITY_DN13592_c0_g2::Assembly01_TRINITY_DN13592_c0_g2_i1::g.68008::m.68008	tr|C8C066|C8C066_HUMAN	404	396	99	100	403	68.49	572
Assembly01_TRINITY_DN13594_c0_g1::Assembly01_TRINITY_DN13594_c0_g1_i1::g.68070::m.68070	sp|P09972|ALDOC_HUMAN	365	364	99	100	364	81.04	632
Assembly01_TRINITY_DN13612_c0_g1::Assembly01_TRINITY_DN13612_c0_g1_i1::g.87278::m.87278	sp|Q92785|REQU_HUMAN	211	391	98	50	206	82.04	354
Assembly01_TRINITY_DN13628_c0_g1::Assembly01_TRINITY_DN13628_c0_g1_i1::g.87250::m.87250	sp|Q8NBM4|UBAC2_HUMAN	345	344	99	100	347	61.1	399
Assembly01_TRINITY_DN13648_c0_g1::Assembly01_TRINITY_DN13648_c0_g1_i1::g.87254::m.87254	sp|P49736|MCM2_HUMAN	891	904	99	100	905	85.08	1570
Assembly01_TRINITY_DN13664_c0_g1::Assembly01_TRINITY_DN13664_c0_g1_i1::g.87309::m.87309	tr|D3DWY7|D3DWY7_HUMAN	216	233	95	85	200	75.71	315
Assembly01_TRINITY_DN13672_c0_g1::Assembly01_TRINITY_DN13672_c0_g1_i1::g.87326::m.87326	sp|Q86TM6|SYVN1_HUMAN	646	617	96	100	635	66.67	755
Assembly01_TRINITY_DN13719_c0_g1::Assembly01_TRINITY_DN13719_c0_g1_i1::g.59120::m.59120	tr|Q53EV3|Q53EV3_HUMAN	380	377	99	97	379	72.3	499
Assembly01_TRINITY_DN1371_c0_g1::Assembly01_TRINITY_DN1371_c0_g1_i1::g.107675::m.107675	sp|Q15545|TAF7_HUMAN	405	349	83	99	338	73.45	466
Assembly01_TRINITY_DN13720_c0_g2::Assembly01_TRINITY_DN13720_c0_g2_i1::g.59110::m.59110	sp|Q15022|SUZ12_HUMAN	631	739	99	85	632	79.75	1058
Assembly01_TRINITY_DN1375_c0_g1::Assembly01_TRINITY_DN1375_c0_g1_i1::g.107658::m.107658	sp|Q9BX68|HINT2_HUMAN	177	163	78	82	138	63.77	186
Assembly01_TRINITY_DN13802_c0_g1::Assembly01_TRINITY_DN13802_c0_g1_i1::g.208754::m.208754	sp|P17010|ZFX_HUMAN	583	805	98	70	580	76.03	911
Assembly01_TRINITY_DN13813_c0_g1::Assembly01_TRINITY_DN13813_c0_g1_i1::g.208720::m.208720	sp|P07738|PMGE_HUMAN	294	259	86	97	252	73.81	401
Assembly01_TRINITY_DN13823_c0_g2::Assembly01_TRINITY_DN13823_c0_g2_i1::g.208714::m.208714	tr|X6RFI8|X6RFI8_HUMAN	550	677	99	82	561	60.96	651
Assembly01_TRINITY_DN13825_c1_g1::Assembly01_TRINITY_DN13825_c1_g1_i1::g.208675::m.208675	sp|Q06265|EXOS9_HUMAN	415	439	99	92	405	69.72	558
Assembly01_TRINITY_DN1382_c1_g1::Assembly01_TRINITY_DN1382_c1_g1_i1::g.107641::m.107641	tr|Q6FHZ0|Q6FHZ0_HUMAN	339	338	99	100	338	83.73	569
Assembly01_TRINITY_DN13842_c0_g1::Assembly01_TRINITY_DN13842_c0_g1_i1::g.208689::m.208689	sp|Q9UH65|SWP70_HUMAN	608	585	96	99	583	74.79	864
Assembly01_TRINITY_DN13849_c0_g1::Assembly01_TRINITY_DN13849_c0_g1_i1::g.208657::m.208657	sp|Q14094|CCNI_HUMAN	381	377	99	100	384	63.8	497
Assembly01_TRINITY_DN13924_c0_g1::Assembly01_TRINITY_DN13924_c0_g1_i1::g.46288::m.46288	tr|A0A024QZ48|A0A024QZ48_HUMAN	990	1196	99	83	993	79.15	1610
Assembly01_TRINITY_DN13946_c0_g2::Assembly01_TRINITY_DN13946_c0_g2_i1::g.46219::m.46219	sp|Q15173|2A5B_HUMAN	485	497	94	92	455	80	736
Assembly01_TRINITY_DN13998_c0_g1::Assembly01_TRINITY_DN13998_c0_g1_i1::g.46261::m.46261	sp|Q14558|KPRA_HUMAN	357	356	99	100	356	87.92	619
Assembly01_TRINITY_DN14009_c0_g1::Assembly01_TRINITY_DN14009_c0_g1_i1::g.94176::m.94176	tr|A0A0C4DFY6|A0A0C4DFY6_HUMAN	400	720	100	55	400	72.25	624
Assembly01_TRINITY_DN14013_c0_g1::Assembly01_TRINITY_DN14013_c0_g1_i1::g.94197::m.94197	tr|Q86TX8|Q86TX8_HUMAN	414	440	97	91	402	72.64	621
Assembly01_TRINITY_DN14034_c0_g1::Assembly01_TRINITY_DN14034_c0_g1_i1::g.94234::m.94234	sp|Q96N11|CG026_HUMAN	493	449	89	100	453	69.32	615
Assembly01_TRINITY_DN14056_c0_g2::Assembly01_TRINITY_DN14056_c0_g2_i1::g.94149::m.94149	sp|Q9BTX3|TM208_HUMAN	198	173	75	98	148	72.78	227
Assembly01_TRINITY_DN14109_c0_g1::Assembly01_TRINITY_DN14109_c0_g1_i1::g.138199::m.138199	tr|A0A024R8J7|A0A024R8J7_HUMAN	545	401	60	87	351	64.96	456
Assembly01_TRINITY_DN14231_c0_g1::Assembly01_TRINITY_DN14231_c0_g1_i1::g.182638::m.182638	sp|Q01453|PMP22_HUMAN	160	160	86	100	141	62.96	170
Assembly01_TRINITY_DN14242_c0_g1::Assembly01_TRINITY_DN14242_c0_g1_i1::g.182599::m.182599	sp|Q9Y483|MTF2_HUMAN	614	593	99	99	615	68.94	828
Assembly01_TRINITY_DN14246_c0_g1::Assembly01_TRINITY_DN14246_c0_g1_i1::g.182676::m.182676	sp|Q96LD8|SENP8_HUMAN	212	212	99	100	212	62.26	256
Assembly01_TRINITY_DN14254_c0_g1::Assembly01_TRINITY_DN14254_c0_g1_i1::g.182642::m.182642	sp|Q96GE6|CALL4_HUMAN	154	196	99	78	153	64.71	213
Assembly01_TRINITY_DN14270_c0_g1::Assembly01_TRINITY_DN14270_c0_g1_i1::g.182564::m.182564	tr|Q6P2C7|Q6P2C7_HUMAN	640	386	55	91	356	66.01	512
Assembly01_TRINITY_DN14273_c0_g1::Assembly01_TRINITY_DN14273_c0_g1_i1::g.182681::m.182681	sp|P00167|CYB5_HUMAN	143	134	90	97	130	65.38	182
Assembly01_TRINITY_DN14319_c0_g1::Assembly01_TRINITY_DN14319_c0_g1_i1::g.84298::m.84298	sp|O75175|CNOT3_HUMAN	747	753	95	100	759	61.15	828
Assembly01_TRINITY_DN14323_c0_g1::Assembly01_TRINITY_DN14323_c0_g1_i1::g.84347::m.84347	sp|O43660|PLRG1_HUMAN	514	514	99	100	516	79.46	867
Assembly01_TRINITY_DN14338_c0_g1::Assembly01_TRINITY_DN14338_c0_g1_i1::g.84327::m.84327	sp|O60762|DPM1_HUMAN	249	260	95	91	236	86.02	435
Assembly01_TRINITY_DN14513_c0_g1::Assembly01_TRINITY_DN14513_c0_g1_i1::g.129579::m.129579	sp|P61964|WDR5_HUMAN	334	334	99	100	334	94.61	643
Assembly01_TRINITY_DN14530_c0_g1::Assembly01_TRINITY_DN14530_c0_g1_i1::g.129537::m.129537	sp|O95777|LSM8_HUMAN	97	96	99	100	96	95.83	186
Assembly01_TRINITY_DN14536_c0_g1::Assembly01_TRINITY_DN14536_c0_g1_i1::g.129569::m.129569	sp|P56556|NDUA6_HUMAN	128	154	98	82	127	73.23	202
Assembly01_TRINITY_DN14556_c0_g1::Assembly01_TRINITY_DN14556_c0_g1_i1::g.129572::m.129572	sp|O00442|RTCA_HUMAN	366	366	99	100	366	74.86	580
Assembly01_TRINITY_DN14643_c0_g1::Assembly01_TRINITY_DN14643_c0_g1_i1::g.60852::m.60852	sp|P26373|RL13_HUMAN	212	211	99	100	211	85.78	363
Assembly01_TRINITY_DN14668_c0_g2::Assembly01_TRINITY_DN14668_c0_g2_i1::g.60927::m.60927	sp|O95861|BPNT1_HUMAN	309	308	99	100	308	75	499
Assembly01_TRINITY_DN14682_c0_g1::Assembly01_TRINITY_DN14682_c0_g1_i1::g.60805::m.60805	sp|Q96DE0|NUD16_HUMAN	219	195	77	82	162	64.29	218
Assembly01_TRINITY_DN14695_c0_g1::Assembly01_TRINITY_DN14695_c0_g1_i1::g.60821::m.60821	sp|P84095|RHOG_HUMAN	192	191	99	100	191	83.77	346
Assembly01_TRINITY_DN14748_c0_g1::Assembly01_TRINITY_DN14748_c0_g1_i1::g.3751::m.3751	sp|Q96KA5|CLP1L_HUMAN	542	538	98	98	531	76.27	864
Assembly01_TRINITY_DN14834_c0_g1::Assembly01_TRINITY_DN14834_c0_g1_i1::g.152732::m.152732	sp|Q15397|PUM3_HUMAN	659	648	86	88	568	68.49	770
Assembly01_TRINITY_DN14870_c0_g2::Assembly01_TRINITY_DN14870_c0_g2_i1::g.152755::m.152755	sp|Q9UIG0|BAZ1B_HUMAN	1312	1483	97	84	1290	65.87	1573
Assembly01_TRINITY_DN1491_c0_g1::Assembly01_TRINITY_DN1491_c0_g1_i1::g.142668::m.142668	sp|Q0VDI3|CE028_HUMAN	231	215	93	100	215	66.51	315
Assembly01_TRINITY_DN14948_c0_g1::Assembly01_TRINITY_DN14948_c0_g1_i1::g.186418::m.186418	tr|A0A024RD07|A0A024RD07_HUMAN	271	278	68	76	184	66.67	290
Assembly01_TRINITY_DN15062_c0_g1::Assembly01_TRINITY_DN15062_c0_g1_i1::g.75290::m.75290	sp|O76082|S22A5_HUMAN	436	557	98	77	428	60.98	545
Assembly01_TRINITY_DN15079_c0_g1::Assembly01_TRINITY_DN15079_c0_g1_i1::g.75234::m.75234	sp|Q5TC63|GRTP1_HUMAN	338	336	98	99	333	60.66	441
Assembly01_TRINITY_DN15080_c0_g1::Assembly01_TRINITY_DN15080_c0_g1_i1::g.75293::m.75293	sp|O60739|EIF1B_HUMAN	114	113	99	100	113	98.23	229
Assembly01_TRINITY_DN15107_c0_g2::Assembly01_TRINITY_DN15107_c0_g2_i1::g.197184::m.197184	sp|Q9UHC7|MKRN1_HUMAN	321	482	99	66	322	74.22	492
Assembly01_TRINITY_DN1511_c0_g1::Assembly01_TRINITY_DN1511_c0_g1_i1::g.133157::m.133157	sp|Q9H1B7|I2BPL_HUMAN	660	796	99	100	798	63.91	843
Assembly01_TRINITY_DN15158_c0_g1::Assembly01_TRINITY_DN15158_c0_g1_i1::g.197191::m.197191	sp|Q8WVE7|T170A_HUMAN	137	144	94	90	131	64.89	170
Assembly01_TRINITY_DN15253_c0_g1::Assembly01_TRINITY_DN15253_c0_g1_i1::g.150215::m.150215	sp|Q8WVQ1|CANT1_HUMAN	402	401	99	100	402	70.15	586
Assembly01_TRINITY_DN15268_c0_g1::Assembly01_TRINITY_DN15268_c0_g1_i1::g.150298::m.150298	sp|Q9H165|BC11A_HUMAN	551	835	99	66	555	81.26	786
Assembly01_TRINITY_DN15329_c0_g1::Assembly01_TRINITY_DN15329_c0_g1_i1::g.177356::m.177356	sp|Q8IXS8|F126B_HUMAN	505	530	99	100	531	67.42	711
Assembly01_TRINITY_DN15361_c0_g1::Assembly01_TRINITY_DN15361_c0_g1_i1::g.177418::m.177418	sp|P17812|PYRG1_HUMAN	373	591	98	62	367	78.47	624
Assembly01_TRINITY_DN1536_c0_g1::Assembly01_TRINITY_DN1536_c0_g1_i1::g.133247::m.133247	tr|A0A024R8L7|A0A024R8L7_HUMAN	680	660	97	100	661	72.01	1011
Assembly01_TRINITY_DN15379_c0_g1::Assembly01_TRINITY_DN15379_c0_g1_i1::g.177375::m.177375	sp|Q9UKZ1|CNO11_HUMAN	446	510	99	88	450	89.78	815
Assembly01_TRINITY_DN1543_c0_g1::Assembly01_TRINITY_DN1543_c0_g1_i1::g.133225::m.133225	sp|Q8TB36|GDAP1_HUMAN	364	358	92	95	341	75.95	550
Assembly01_TRINITY_DN15440_c0_g1::Assembly01_TRINITY_DN15440_c0_g1_i1::g.98559::m.98559	sp|Q13588|GRAP_HUMAN	217	217	99	99	215	69.3	314
Assembly01_TRINITY_DN15460_c0_g2::Assembly01_TRINITY_DN15460_c0_g2_i1::g.98550::m.98550	sp|Q9H446|RWDD1_HUMAN	240	243	99	89	216	76.25	306
Assembly01_TRINITY_DN15462_c0_g1::Assembly01_TRINITY_DN15462_c0_g1_i1::g.98539::m.98539	sp|P32320|CDD_HUMAN	148	146	92	93	136	64.71	183
Assembly01_TRINITY_DN15475_c0_g1::Assembly01_TRINITY_DN15475_c0_g1_i1::g.98433::m.98433	sp|Q13509|TBB3_HUMAN	451	450	99	100	450	98.89	937
Assembly01_TRINITY_DN15485_c0_g1::Assembly01_TRINITY_DN15485_c0_g1_i1::g.98513::m.98513	tr|Q6IBT1|Q6IBT1_HUMAN	286	277	97	100	277	78.7	451
Assembly01_TRINITY_DN15492_c0_g1::Assembly01_TRINITY_DN15492_c0_g1_i1::g.98577::m.98577	tr|B3KY12|B3KY12_HUMAN	501	501	99	100	501	90.42	900
Assembly01_TRINITY_DN1550_c0_g2::Assembly01_TRINITY_DN1550_c0_g2_i1::g.133175::m.133175	tr|B7ZB44|B7ZB44_HUMAN	641	639	99	99	633	88.78	1206
Assembly01_TRINITY_DN15536_c0_g1::Assembly01_TRINITY_DN15536_c0_g1_i1::g.140944::m.140944	sp|P30872|SSR1_HUMAN	366	391	95	89	354	77.4	540
Assembly01_TRINITY_DN15548_c0_g1::Assembly01_TRINITY_DN15548_c0_g1_i1::g.140776::m.140776	sp|O43639|NCK2_HUMAN	381	380	99	100	380	83.16	688
Assembly01_TRINITY_DN1554_c0_g1::Assembly01_TRINITY_DN1554_c0_g1_i1::g.133241::m.133241	sp|P62877|RBX1_HUMAN	140	108	76	100	108	96.3	216
Assembly01_TRINITY_DN15569_c0_g1::Assembly01_TRINITY_DN15569_c0_g1_i1::g.140930::m.140930	tr|M0R2H7|M0R2H7_HUMAN	585	343	56	96	329	62.61	445
Assembly01_TRINITY_DN15618_c0_g1::Assembly01_TRINITY_DN15618_c0_g1_i1::g.139724::m.139724	sp|Q14964|RB39A_HUMAN	214	217	99	100	217	81.57	376
Assembly01_TRINITY_DN15634_c0_g1::Assembly01_TRINITY_DN15634_c0_g1_i1::g.139429::m.139429	sp|Q16589|CCNG2_HUMAN	289	344	92	77	265	67.17	335
Assembly01_TRINITY_DN15657_c0_g1::Assembly01_TRINITY_DN15657_c0_g1_i1::g.139469::m.139469	tr|A0A024R7L5|A0A024R7L5_HUMAN	1094	1118	99	99	1114	94.34	2125
Assembly01_TRINITY_DN15667_c0_g1::Assembly01_TRINITY_DN15667_c0_g1_i1::g.139411::m.139411	sp|O60861|GAS7_HUMAN	483	476	98	100	476	75.21	725
Assembly01_TRINITY_DN15669_c0_g1::Assembly01_TRINITY_DN15669_c0_g1_i1::g.139577::m.139577	sp|Q8NBX0|SCPDL_HUMAN	426	429	99	99	423	63.12	559
Assembly01_TRINITY_DN15677_c0_g1::Assembly01_TRINITY_DN15677_c0_g1_i1::g.139593::m.139593	sp|P00387|NB5R3_HUMAN	301	301	99	98	299	65.55	420
Assembly01_TRINITY_DN15680_c0_g1::Assembly01_TRINITY_DN15680_c0_g1_i1::g.139664::m.139664	sp|Q10472|GALT1_HUMAN	558	559	99	100	559	88.37	1063
Assembly01_TRINITY_DN15683_c0_g1::Assembly01_TRINITY_DN15683_c0_g1_i1::g.139655::m.139655	sp|Q9C0B5|ZDHC5_HUMAN	551	715	85	64	464	62.73	554
Assembly01_TRINITY_DN15684_c0_g1::Assembly01_TRINITY_DN15684_c0_g1_i1::g.139642::m.139642	sp|P07195|LDHB_HUMAN	337	334	99	100	334	81.14	580
Assembly01_TRINITY_DN15694_c0_g1::Assembly01_TRINITY_DN15694_c0_g1_i1::g.139419::m.139419	sp|Q8N136|DAW1_HUMAN	434	415	96	100	415	81.2	724
Assembly01_TRINITY_DN15695_c0_g1::Assembly01_TRINITY_DN15695_c0_g1_i1::g.139553::m.139553	sp|Q9BUQ8|DDX23_HUMAN	840	820	88	98	741	84.44	1287
Assembly01_TRINITY_DN15700_c0_g1::Assembly01_TRINITY_DN15700_c0_g1_i1::g.112609::m.112609	sp|Q9Y3D5|RT18C_HUMAN	124	142	97	85	120	65.83	170
Assembly01_TRINITY_DN15700_c0_g1::Assembly01_TRINITY_DN15700_c0_g1_i2::g.112613::m.112613	tr|H0Y9W2|H0Y9W2_HUMAN	67	92	85	62	57	61.4	72
Assembly01_TRINITY_DN15731_c0_g1::Assembly01_TRINITY_DN15731_c0_g1_i1::g.112669::m.112669	sp|Q9H6L4|ARMC7_HUMAN	195	198	91	90	179	68.72	256
Assembly01_TRINITY_DN15736_c0_g1::Assembly01_TRINITY_DN15736_c0_g1_i1::g.112682::m.112682	sp|O60216|RAD21_HUMAN	629	631	99	100	637	80.53	972
Assembly01_TRINITY_DN15738_c0_g1::Assembly01_TRINITY_DN15738_c0_g1_i1::g.112647::m.112647	tr|B3KTN5|B3KTN5_HUMAN	422	450	99	99	444	75.68	687
Assembly01_TRINITY_DN15768_c0_g1::Assembly01_TRINITY_DN15768_c0_g1_i1::g.112585::m.112585	sp|Q96FW1|OTUB1_HUMAN	269	271	98	97	263	82.51	462
Assembly01_TRINITY_DN15769_c0_g2::Assembly01_TRINITY_DN15769_c0_g2_i1::g.112759::m.112759	sp|Q8IXX5|T183A_HUMAN	360	376	99	95	359	65.18	476
Assembly01_TRINITY_DN15774_c0_g1::Assembly01_TRINITY_DN15774_c0_g1_i1::g.112601::m.112601	sp|Q92747|ARC1A_HUMAN	371	370	99	100	370	87.03	695
Assembly01_TRINITY_DN15791_c0_g1::Assembly01_TRINITY_DN15791_c0_g1_i1::g.112710::m.112710	sp|Q6ZWT7|MBOA2_HUMAN	383	520	92	69	358	63.13	466
Assembly01_TRINITY_DN15795_c0_g1::Assembly01_TRINITY_DN15795_c0_g1_i1::g.112518::m.112518	tr|B3KQB8|B3KQB8_HUMAN	303	304	99	100	306	74.84	437
Assembly01_TRINITY_DN15802_c0_g1::Assembly01_TRINITY_DN15802_c0_g1_i1::g.64694::m.64694	tr|A0A024QZK4|A0A024QZK4_HUMAN	377	376	99	99	373	86.6	663
Assembly01_TRINITY_DN15825_c0_g1::Assembly01_TRINITY_DN15825_c0_g1_i1::g.64641::m.64641	sp|Q7Z4S6|KI21A_HUMAN	1615	1674	99	99	1683	70.23	2336
Assembly01_TRINITY_DN15846_c0_g2::Assembly01_TRINITY_DN15846_c0_g2_i1::g.64608::m.64608	sp|Q9H0Q3|FXYD6_HUMAN	96	95	99	100	96	62.5	121
Assembly01_TRINITY_DN15863_c0_g1::Assembly01_TRINITY_DN15863_c0_g1_i1::g.64634::m.64634	sp|P62304|RUXE_HUMAN	93	92	99	100	92	90.22	174
Assembly01_TRINITY_DN15868_c0_g1::Assembly01_TRINITY_DN15868_c0_g1_i1::g.64738::m.64738	tr|H7BXF5|H7BXF5_HUMAN	1084	1056	99	99	1096	66.7	1269
Assembly01_TRINITY_DN15894_c0_g1::Assembly01_TRINITY_DN15894_c0_g1_i1::g.64614::m.64614	sp|Q8IYD2|KLD8A_HUMAN	283	350	99	81	282	62.06	366
Assembly01_TRINITY_DN15902_c0_g1::Assembly01_TRINITY_DN15902_c0_g1_i1::g.150033::m.150033	tr|B3KPR7|B3KPR7_HUMAN	303	558	98	53	296	78.38	518
Assembly01_TRINITY_DN15920_c0_g1::Assembly01_TRINITY_DN15920_c0_g1_i1::g.149892::m.149892	sp|P50213|IDH3A_HUMAN	366	366	99	100	366	82.24	626
Assembly01_TRINITY_DN15931_c0_g1::Assembly01_TRINITY_DN15931_c0_g1_i1::g.150011::m.150011	sp|Q504Q3|PAN2_HUMAN	838	1202	99	70	839	77.23	1385
Assembly01_TRINITY_DN15956_c0_g1::Assembly01_TRINITY_DN15956_c0_g1_i1::g.149962::m.149962	tr|A0A024R2W4|A0A024R2W4_HUMAN	879	895	99	99	892	62.56	1008
Assembly01_TRINITY_DN15970_c0_g1::Assembly01_TRINITY_DN15970_c0_g1_i1::g.149942::m.149942	sp|Q8TDR2|STK35_HUMAN	357	534	92	63	335	86.27	588
Assembly01_TRINITY_DN15991_c0_g2::Assembly01_TRINITY_DN15991_c0_g2_i1::g.150007::m.150007	tr|A8K5Z4|A8K5Z4_HUMAN	438	472	99	93	437	81.69	772
Assembly01_TRINITY_DN15996_c0_g2::Assembly01_TRINITY_DN15996_c0_g2_i1::g.150049::m.150049	tr|H0UI80|H0UI80_HUMAN	627	599	94	99	592	90.37	1098
Assembly01_TRINITY_DN16026_c0_g1::Assembly01_TRINITY_DN16026_c0_g1_i1::g.78903::m.78903	sp|Q9H6E4|CC134_HUMAN	228	229	89	100	205	62.88	272
Assembly01_TRINITY_DN16047_c0_g1::Assembly01_TRINITY_DN16047_c0_g1_i1::g.79010::m.79010	sp|P25791|RBTN2_HUMAN	159	158	99	100	158	94.94	314
Assembly01_TRINITY_DN16062_c0_g1::Assembly01_TRINITY_DN16062_c0_g1_i1::g.79034::m.79034	sp|Q8NE62|CHDH_HUMAN	598	594	95	96	568	73.94	917
Assembly01_TRINITY_DN16085_c0_g1::Assembly01_TRINITY_DN16085_c0_g1_i1::g.78881::m.78881	sp|P22304|IDS_HUMAN	573	550	94	94	519	61.3	692
Assembly01_TRINITY_DN16120_c0_g1::Assembly01_TRINITY_DN16120_c0_g1_i1::g.153600::m.153600	sp|Q86UF1|TSN33_HUMAN	279	283	97	96	271	82.29	478
Assembly01_TRINITY_DN16125_c0_g1::Assembly01_TRINITY_DN16125_c0_g1_i1::g.153473::m.153473	sp|Q12947|FOXF2_HUMAN	382	444	86	80	354	72.05	431
Assembly01_TRINITY_DN16142_c0_g1::Assembly01_TRINITY_DN16142_c0_g1_i1::g.153547::m.153547	sp|Q9Y657|SPIN1_HUMAN	265	262	99	100	265	83.77	449
Assembly01_TRINITY_DN16155_c0_g1::Assembly01_TRINITY_DN16155_c0_g1_i1::g.153528::m.153528	sp|Q5TFE4|NT5D1_HUMAN	459	455	97	98	448	65.4	599
Assembly01_TRINITY_DN16165_c0_g1::Assembly01_TRINITY_DN16165_c0_g1_i1::g.153493::m.153493	sp|P56385|ATP5I_HUMAN	72	69	99	100	71	67.61	79.3
Assembly01_TRINITY_DN16170_c0_g1::Assembly01_TRINITY_DN16170_c0_g1_i1::g.153510::m.153510	sp|Q3SXM5|HSDL1_HUMAN	329	330	98	98	324	63.27	435
Assembly01_TRINITY_DN16173_c0_g1::Assembly01_TRINITY_DN16173_c0_g1_i1::g.153484::m.153484	tr|B4E265|B4E265_HUMAN	653	729	72	65	471	60.3	564
Assembly01_TRINITY_DN16179_c0_g2::Assembly01_TRINITY_DN16179_c0_g2_i1::g.153596::m.153596	sp|Q99797|MIPEP_HUMAN	419	713	87	51	366	63.93	500
Assembly01_TRINITY_DN1619_c0_g1::Assembly01_TRINITY_DN1619_c0_g1_i1::g.164089::m.164089	sp|Q02127|PYRD_HUMAN	435	395	91	99	394	69.8	552
Assembly01_TRINITY_DN16204_c0_g1::Assembly01_TRINITY_DN16204_c0_g1_i1::g.219627::m.219627	sp|Q9UBU9|NXF1_HUMAN	642	619	96	100	626	67.25	865
Assembly01_TRINITY_DN16238_c0_g1::Assembly01_TRINITY_DN16238_c0_g1_i1::g.219614::m.219614	sp|Q92623|TTC9A_HUMAN	215	222	81	100	178	62.11	250
Assembly01_TRINITY_DN16253_c0_g1::Assembly01_TRINITY_DN16253_c0_g1_i1::g.219571::m.219571	sp|Q53HC9|TSSC1_HUMAN	387	387	99	100	387	88.63	711
Assembly01_TRINITY_DN16273_c0_g1::Assembly01_TRINITY_DN16273_c0_g1_i1::g.219689::m.219689	sp|P51959|CCNG1_HUMAN	296	295	96	97	286	63.29	362
Assembly01_TRINITY_DN1631_c0_g1::Assembly01_TRINITY_DN1631_c0_g1_i1::g.164149::m.164149	sp|P23434|GCSH_HUMAN	166	173	99	100	175	68	237
Assembly01_TRINITY_DN16321_c0_g1::Assembly01_TRINITY_DN16321_c0_g1_i1::g.100621::m.100621	sp|Q96KP4|CNDP2_HUMAN	475	475	99	99	474	73	746
Assembly01_TRINITY_DN16341_c0_g3::Assembly01_TRINITY_DN16341_c0_g3_i1::g.100730::m.100730	tr|J3KNW7|J3KNW7_HUMAN	595	701	99	84	591	63.11	669
Assembly01_TRINITY_DN16343_c0_g1::Assembly01_TRINITY_DN16343_c0_g1_i1::g.100646::m.100646	sp|P23435|CBLN1_HUMAN	190	193	91	96	173	91.4	348
Assembly01_TRINITY_DN16376_c0_g1::Assembly01_TRINITY_DN16376_c0_g1_i1::g.100627::m.100627	sp|Q5T6F0|DCA12_HUMAN	452	453	99	100	458	77.95	715
Assembly01_TRINITY_DN16383_c0_g1::Assembly01_TRINITY_DN16383_c0_g1_i1::g.100680::m.100680	sp|Q92558|WASF1_HUMAN	557	559	99	100	571	64.97	569
Assembly01_TRINITY_DN16384_c0_g2::Assembly01_TRINITY_DN16384_c0_g2_i1::g.100640::m.100640	sp|Q8TCS8|PNPT1_HUMAN	829	783	90	94	736	78.42	1238
Assembly01_TRINITY_DN1638_c0_g1::Assembly01_TRINITY_DN1638_c0_g1_i1::g.164098::m.164098	sp|Q8WVT3|TPC12_HUMAN	735	735	99	91	727	60.19	800
Assembly01_TRINITY_DN16391_c0_g1::Assembly01_TRINITY_DN16391_c0_g1_i1::g.100752::m.100752	sp|Q9H903|MTD2L_HUMAN	331	347	92	88	305	70.82	475
Assembly01_TRINITY_DN16403_c0_g1::Assembly01_TRINITY_DN16403_c0_g1_i1::g.70148::m.70148	sp|P24844|MYL9_HUMAN	173	172	99	100	172	95.93	322
Assembly01_TRINITY_DN16408_c0_g1::Assembly01_TRINITY_DN16408_c0_g1_i1::g.70051::m.70051	sp|P42785|PCP_HUMAN	512	496	93	97	478	63.32	660
Assembly01_TRINITY_DN16416_c0_g1::Assembly01_TRINITY_DN16416_c0_g1_i1::g.70214::m.70214	sp|Q9BZK3|NACP1_HUMAN	216	213	99	100	215	85.58	328
Assembly01_TRINITY_DN16423_c0_g1::Assembly01_TRINITY_DN16423_c0_g1_i1::g.70017::m.70017	tr|A0A0A0MRJ6|A0A0A0MRJ6_HUMAN	270	285	96	93	259	74.44	412
Assembly01_TRINITY_DN16431_c0_g2::Assembly01_TRINITY_DN16431_c0_g2_i1::g.70034::m.70034	tr|Q63HR1|Q63HR1_HUMAN	385	387	99	100	405	63.7	350
Assembly01_TRINITY_DN16433_c1_g1::Assembly01_TRINITY_DN16433_c1_g1_i1::g.70192::m.70192	sp|Q15047|SETB1_HUMAN	767	1291	97	58	770	62.85	947
Assembly01_TRINITY_DN16434_c0_g1::Assembly01_TRINITY_DN16434_c0_g1_i1::g.70066::m.70066	tr|A0A0C4DFP6|A0A0C4DFP6_HUMAN	631	637	97	99	614	70.79	929
Assembly01_TRINITY_DN16443_c0_g1::Assembly01_TRINITY_DN16443_c0_g1_i1::g.70152::m.70152	sp|Q9UBT2|SAE2_HUMAN	642	640	99	100	641	77.54	1028
Assembly01_TRINITY_DN16461_c0_g1::Assembly01_TRINITY_DN16461_c0_g1_i1::g.70179::m.70179	sp|P62851|RS25_HUMAN	125	125	86	76	95	94.39	151
Assembly01_TRINITY_DN16480_c0_g1::Assembly01_TRINITY_DN16480_c0_g1_i1::g.69942::m.69942	sp|Q9Y2H2|SAC2_HUMAN	954	1132	99	84	963	71.55	1378
Assembly01_TRINITY_DN1654_c0_g1::Assembly01_TRINITY_DN1654_c0_g1_i1::g.164183::m.164183	sp|O95816|BAG2_HUMAN	220	211	92	95	202	66.34	267
Assembly01_TRINITY_DN16629_c0_g1::Assembly01_TRINITY_DN16629_c0_g1_i1::g.148935::m.148935	tr|B4DWJ3|B4DWJ3_HUMAN	256	263	69	66	177	68.93	241
Assembly01_TRINITY_DN16688_c0_g2::Assembly01_TRINITY_DN16688_c0_g2_i1::g.148953::m.148953	sp|Q9P0L0|VAPA_HUMAN	246	249	99	97	245	73.06	372
Assembly01_TRINITY_DN16699_c0_g1::Assembly01_TRINITY_DN16699_c0_g1_i1::g.148959::m.148959	tr|B2R739|B2R739_HUMAN	236	296	80	63	188	78.19	296
Assembly01_TRINITY_DN16705_c0_g1::Assembly01_TRINITY_DN16705_c0_g1_i1::g.149197::m.149197	sp|Q9UQ80|PA2G4_HUMAN	396	394	99	99	393	80.92	645
Assembly01_TRINITY_DN16716_c0_g2::Assembly01_TRINITY_DN16716_c0_g2_i1::g.149111::m.149111	sp|O75934|SPF27_HUMAN	226	225	99	100	225	86.67	385
Assembly01_TRINITY_DN16739_c0_g1::Assembly01_TRINITY_DN16739_c0_g1_i1::g.149088::m.149088	tr|G3V471|G3V471_HUMAN	156	165	97	93	153	84.97	271
Assembly01_TRINITY_DN16739_c0_g2::Assembly01_TRINITY_DN16739_c0_g2_i1::g.149090::m.149090	sp|P56179|DLX6_HUMAN	244	175	71	100	175	82.86	299
Assembly01_TRINITY_DN16749_c0_g2::Assembly01_TRINITY_DN16749_c0_g2_i1::g.149081::m.149081	tr|Q4LE60|Q4LE60_HUMAN	897	1051	99	85	894	92.84	1635
Assembly01_TRINITY_DN16764_c0_g1::Assembly01_TRINITY_DN16764_c0_g1_i1::g.149120::m.149120	sp|Q16543|CDC37_HUMAN	378	378	99	99	375	75.2	569
Assembly01_TRINITY_DN16767_c0_g1::Assembly01_TRINITY_DN16767_c0_g1_i1::g.149114::m.149114	sp|Q9Y2D0|CAH5B_HUMAN	301	317	87	83	264	61.74	349
Assembly01_TRINITY_DN16775_c0_g1::Assembly01_TRINITY_DN16775_c0_g1_i1::g.149183::m.149183	tr|A0A024RC67|A0A024RC67_HUMAN	347	620	98	56	354	61.3	425
Assembly01_TRINITY_DN16792_c0_g1::Assembly01_TRINITY_DN16792_c0_g1_i1::g.149169::m.149169	sp|Q96ES7|SGF29_HUMAN	336	293	87	100	293	91.13	566
Assembly01_TRINITY_DN16815_c0_g2::Assembly01_TRINITY_DN16815_c0_g2_i1::g.41642::m.41642	sp|O94889|KLH18_HUMAN	500	574	99	86	495	83.84	887
Assembly01_TRINITY_DN16833_c0_g1::Assembly01_TRINITY_DN16833_c0_g1_i1::g.41563::m.41563	tr|A0A0S2Z536|A0A0S2Z536_HUMAN	768	759	99	100	773	71.41	1091
Assembly01_TRINITY_DN16841_c0_g2::Assembly01_TRINITY_DN16841_c0_g2_i1::g.41751::m.41751	sp|Q15172|2A5A_HUMAN	479	486	89	97	424	82.32	779
Assembly01_TRINITY_DN16853_c0_g1::Assembly01_TRINITY_DN16853_c0_g1_i1::g.41552::m.41552	tr|B4DHQ3|B4DHQ3_HUMAN	372	415	98	88	364	71.15	551
Assembly01_TRINITY_DN16858_c0_g1::Assembly01_TRINITY_DN16858_c0_g1_i1::g.41693::m.41693	sp|Q9NUQ9|FA49B_HUMAN	325	324	99	100	324	95.68	652
Assembly01_TRINITY_DN16882_c0_g2::Assembly01_TRINITY_DN16882_c0_g2_i1::g.41667::m.41667	sp|O60234|GMFG_HUMAN	143	142	99	100	142	72.54	221
Assembly01_TRINITY_DN16888_c0_g2::Assembly01_TRINITY_DN16888_c0_g2_i1::g.41597::m.41597	sp|Q9HCE3|ZN532_HUMAN	877	1301	99	67	877	72.63	1302
Assembly01_TRINITY_DN16891_c0_g1::Assembly01_TRINITY_DN16891_c0_g1_i1::g.41714::m.41714	sp|O14949|QCR8_HUMAN	83	82	99	100	82	63.41	114
Assembly01_TRINITY_DN16893_c0_g2::Assembly01_TRINITY_DN16893_c0_g2_i1::g.41700::m.41700	sp|Q8WWQ0|PHIP_HUMAN	1044	1821	100	57	1051	78.02	1630
Assembly01_TRINITY_DN16898_c0_g1::Assembly01_TRINITY_DN16898_c0_g1_i1::g.41627::m.41627	sp|Q9ULK6|RN150_HUMAN	431	438	99	100	444	75.45	674
Assembly01_TRINITY_DN16942_c0_g2::Assembly01_TRINITY_DN16942_c0_g2_i1::g.216313::m.216313	sp|Q13033|STRN3_HUMAN	656	797	99	85	694	78.24	1082
Assembly01_TRINITY_DN16950_c0_g1::Assembly01_TRINITY_DN16950_c0_g1_i1::g.216376::m.216376	sp|Q9H2K2|TNKS2_HUMAN	851	1166	99	73	853	84.53	1464
Assembly01_TRINITY_DN16959_c0_g1::Assembly01_TRINITY_DN16959_c0_g1_i1::g.216204::m.216204	sp|Q14642|I5P1_HUMAN	415	412	98	99	407	80.1	703
Assembly01_TRINITY_DN16980_c0_g1::Assembly01_TRINITY_DN16980_c0_g1_i1::g.216197::m.216197	tr|A0A024R7P3|A0A024R7P3_HUMAN	922	1086	99	84	923	76.81	1444
Assembly01_TRINITY_DN16999_c0_g1::Assembly01_TRINITY_DN16999_c0_g1_i1::g.216234::m.216234	sp|Q8N370|LAT4_HUMAN	577	569	99	100	580	78.1	891
Assembly01_TRINITY_DN17013_c0_g1::Assembly01_TRINITY_DN17013_c0_g1_i1::g.127518::m.127518	tr|Q59G39|Q59G39_HUMAN	425	449	94	90	404	71.78	575
Assembly01_TRINITY_DN17066_c0_g2::Assembly01_TRINITY_DN17066_c0_g2_i1::g.127418::m.127418	sp|Q7Z699|SPRE1_HUMAN	414	444	99	100	451	64.75	483
Assembly01_TRINITY_DN17084_c0_g1::Assembly01_TRINITY_DN17084_c0_g1_i1::g.127407::m.127407	sp|Q9UBJ2|ABCD2_HUMAN	533	740	99	71	532	82.52	923
Assembly01_TRINITY_DN17088_c0_g1::Assembly01_TRINITY_DN17088_c0_g1_i1::g.127580::m.127580	sp|Q5BJH7|YIF1B_HUMAN	336	314	88	96	306	68.63	411
Assembly01_TRINITY_DN17139_c0_g1::Assembly01_TRINITY_DN17139_c0_g1_i1::g.164894::m.164894	sp|Q96AG3|S2546_HUMAN	410	418	99	99	423	66.67	550
Assembly01_TRINITY_DN17145_c0_g1::Assembly01_TRINITY_DN17145_c0_g1_i1::g.165028::m.165028	sp|Q96C86|DCPS_HUMAN	327	337	91	89	301	61.79	393
Assembly01_TRINITY_DN17153_c0_g1::Assembly01_TRINITY_DN17153_c0_g1_i1::g.164900::m.164900	sp|P24385|CCND1_HUMAN	293	295	99	100	295	75.34	422
Assembly01_TRINITY_DN17206_c0_g2::Assembly01_TRINITY_DN17206_c0_g2_i1::g.76991::m.76991	tr|A0A0S2Z5P5|A0A0S2Z5P5_HUMAN	633	640	99	99	640	71.41	960
Assembly01_TRINITY_DN17215_c0_g1::Assembly01_TRINITY_DN17215_c0_g1_i1::g.76908::m.76908	tr|J3KPA2|J3KPA2_HUMAN	192	269	94	68	183	72.68	275
Assembly01_TRINITY_DN17234_c0_g1::Assembly01_TRINITY_DN17234_c0_g1_i1::g.76903::m.76903	tr|A0A024R206|A0A024R206_HUMAN	232	311	96	72	223	72.25	343
Assembly01_TRINITY_DN17261_c0_g2::Assembly01_TRINITY_DN17261_c0_g2_i1::g.76982::m.76982	sp|Q86VQ1|GLCI1_HUMAN	383	547	99	69	384	72.92	510
Assembly01_TRINITY_DN17273_c0_g1::Assembly01_TRINITY_DN17273_c0_g1_i1::g.76856::m.76856	tr|A0A0A0MTN0|A0A0A0MTN0_HUMAN	747	758	99	98	746	91.15	1420
Assembly01_TRINITY_DN17275_c0_g1::Assembly01_TRINITY_DN17275_c0_g1_i1::g.76897::m.76897	sp|Q9BXS5|AP1M1_HUMAN	461	423	92	100	423	96.69	848
Assembly01_TRINITY_DN17336_c0_g2::Assembly01_TRINITY_DN17336_c0_g2_i1::g.19051::m.19051	sp|Q96S79|RSLAB_HUMAN	221	203	69	76	155	61.29	197
Assembly01_TRINITY_DN17343_c0_g1::Assembly01_TRINITY_DN17343_c0_g1_i1::g.18974::m.18974	sp|Q9BQI7|PSD2_HUMAN	659	771	97	81	638	69.08	860
Assembly01_TRINITY_DN17361_c0_g1::Assembly01_TRINITY_DN17361_c0_g1_i1::g.18967::m.18967	sp|P21926|CD9_HUMAN	286	228	79	99	227	63.88	282
Assembly01_TRINITY_DN17366_c0_g1::Assembly01_TRINITY_DN17366_c0_g1_i1::g.18988::m.18988	sp|O00311|CDC7_HUMAN	544	574	99	94	557	61.22	618
Assembly01_TRINITY_DN17397_c0_g1::Assembly01_TRINITY_DN17397_c0_g1_i1::g.19011::m.19011	sp|P53674|CRBB1_HUMAN	212	252	99	81	210	62.38	278
Assembly01_TRINITY_DN17411_c0_g2::Assembly01_TRINITY_DN17411_c0_g2_i1::g.7802::m.7802	tr|B2R7T8|B2R7T8_HUMAN	275	272	99	99	271	92.62	525
Assembly01_TRINITY_DN1741_c0_g1::Assembly01_TRINITY_DN1741_c0_g1_i1::g.118633::m.118633	tr|J3KNL5|J3KNL5_HUMAN	509	738	88	60	453	82.56	748
Assembly01_TRINITY_DN17432_c0_g1::Assembly01_TRINITY_DN17432_c0_g1_i1::g.7925::m.7925	sp|Q13561|DCTN2_HUMAN	403	401	99	99	401	66.58	520
Assembly01_TRINITY_DN17432_c0_g2::Assembly01_TRINITY_DN17432_c0_g2_i1::g.7932::m.7932	tr|V9HW58|V9HW58_HUMAN	408	406	99	99	406	67	529
Assembly01_TRINITY_DN17437_c0_g2::Assembly01_TRINITY_DN17437_c0_g2_i1::g.7869::m.7869	sp|Q7Z7L7|ZER1_HUMAN	772	766	99	99	770	75.71	1191
Assembly01_TRINITY_DN17459_c0_g1::Assembly01_TRINITY_DN17459_c0_g1_i1::g.7911::m.7911	sp|O43255|SIAH2_HUMAN	298	324	85	90	252	82.03	506
Assembly01_TRINITY_DN17489_c0_g1::Assembly01_TRINITY_DN17489_c0_g1_i1::g.7876::m.7876	sp|Q9BT88|SYT11_HUMAN	427	431	99	100	434	68.66	592
Assembly01_TRINITY_DN17505_c0_g2::Assembly01_TRINITY_DN17505_c0_g2_i1::g.107611::m.107611	sp|P18075|BMP7_HUMAN	423	431	97	97	417	76.98	673
Assembly01_TRINITY_DN17511_c0_g1::Assembly01_TRINITY_DN17511_c0_g1_i2::g.107482::m.107482	tr|J3KPQ2|J3KPQ2_HUMAN	364	353	93	99	349	65.62	475
Assembly01_TRINITY_DN17521_c0_g1::Assembly01_TRINITY_DN17521_c0_g1_i1::g.107628::m.107628	sp|Q9GZZ1|NAA50_HUMAN	168	169	99	98	167	92.81	319
Assembly01_TRINITY_DN17535_c0_g1::Assembly01_TRINITY_DN17535_c0_g1_i1::g.107447::m.107447	sp|Q9NR63|CP26B_HUMAN	518	512	98	100	514	72.37	749
Assembly01_TRINITY_DN17565_c0_g1::Assembly01_TRINITY_DN17565_c0_g1_i1::g.107569::m.107569	tr|E9PIY1|E9PIY1_HUMAN	432	320	67	91	292	60.96	385
Assembly01_TRINITY_DN17580_c0_g1::Assembly01_TRINITY_DN17580_c0_g1_i1::g.107585::m.107585	sp|P38919|IF4A3_HUMAN	404	411	99	99	405	97.04	814
Assembly01_TRINITY_DN17594_c0_g1::Assembly01_TRINITY_DN17594_c0_g1_i1::g.107563::m.107563	sp|Q01459|DIAC_HUMAN	395	385	86	88	340	62.65	464
Assembly01_TRINITY_DN17636_c0_g2::Assembly01_TRINITY_DN17636_c0_g2_i1::g.134425::m.134425	sp|Q9BRU9|UTP23_HUMAN	246	249	86	86	213	65.26	289
Assembly01_TRINITY_DN17679_c0_g1::Assembly01_TRINITY_DN17679_c0_g1_i1::g.134300::m.134300	sp|P52803|EFNA5_HUMAN	127	228	85	56	109	74.8	186
Assembly01_TRINITY_DN17684_c0_g1::Assembly01_TRINITY_DN17684_c0_g1_i1::g.134456::m.134456	sp|P55809|SCOT1_HUMAN	513	520	98	97	506	78.66	822
Assembly01_TRINITY_DN17700_c0_g1::Assembly01_TRINITY_DN17700_c0_g1_i1::g.5260::m.5260	sp|Q12769|NU160_HUMAN	1340	1436	99	93	1342	65.95	1821
Assembly01_TRINITY_DN17707_c0_g1::Assembly01_TRINITY_DN17707_c0_g1_i1::g.5466::m.5466	sp|P29375|KDM5A_HUMAN	1056	1690	97	63	1039	72.33	1438
Assembly01_TRINITY_DN17708_c0_g1::Assembly01_TRINITY_DN17708_c0_g1_i1::g.5372::m.5372	tr|Q17RX7|Q17RX7_HUMAN	186	340	98	53	182	68.68	266
Assembly01_TRINITY_DN17737_c0_g2::Assembly01_TRINITY_DN17737_c0_g2_i1::g.5501::m.5501	sp|Q5MIZ7|P4R3B_HUMAN	823	849	100	100	856	82.13	1318
Assembly01_TRINITY_DN17740_c0_g1::Assembly01_TRINITY_DN17740_c0_g1_i1::g.5477::m.5477	tr|A0A087WYY3|A0A087WYY3_HUMAN	1201	701	57	97	694	65.99	905
Assembly01_TRINITY_DN17764_c0_g2::Assembly01_TRINITY_DN17764_c0_g2_i1::g.5423::m.5423	sp|Q9Y5U4|INSI2_HUMAN	228	225	92	93	209	91.87	402
Assembly01_TRINITY_DN17778_c0_g1::Assembly01_TRINITY_DN17778_c0_g1_i1::g.5335::m.5335	sp|P50995|ANX11_HUMAN	406	505	99	76	385	60.05	511
Assembly01_TRINITY_DN17820_c0_g1::Assembly01_TRINITY_DN17820_c0_g1_i1::g.158852::m.158852	sp|Q9NRL2|BAZ1A_HUMAN	900	1556	99	57	900	61.28	976
Assembly01_TRINITY_DN17836_c0_g2::Assembly01_TRINITY_DN17836_c0_g2_i1::g.158945::m.158945	sp|Q99497|PARK7_HUMAN	216	189	87	99	187	79.14	305
Assembly01_TRINITY_DN17857_c0_g1::Assembly01_TRINITY_DN17857_c0_g1_i1::g.158803::m.158803	tr|A8K5K3|A8K5K3_HUMAN	283	520	97	58	295	72.33	354
Assembly01_TRINITY_DN17869_c0_g1::Assembly01_TRINITY_DN17869_c0_g1_i1::g.158950::m.158950	sp|O00629|IMA3_HUMAN	519	521	99	100	521	94.63	1016
Assembly01_TRINITY_DN17876_c0_g1::Assembly01_TRINITY_DN17876_c0_g1_i1::g.158828::m.158828	sp|Q86VY9|T200A_HUMAN	486	491	99	99	498	60.44	585
Assembly01_TRINITY_DN17877_c0_g1::Assembly01_TRINITY_DN17877_c0_g1_i1::g.158836::m.158836	sp|Q9H6X2|ANTR1_HUMAN	317	564	97	55	309	82.85	464
Assembly01_TRINITY_DN17882_c0_g1::Assembly01_TRINITY_DN17882_c0_g1_i1::g.158752::m.158752	sp|Q9Y5S2|MRCKB_HUMAN	1710	1711	99	99	1717	73.15	2618
Assembly01_TRINITY_DN17892_c0_g2::Assembly01_TRINITY_DN17892_c0_g2_i1::g.158862::m.158862	sp|O14681|EI24_HUMAN	342	340	99	100	341	73.9	519
Assembly01_TRINITY_DN17905_c0_g1::Assembly01_TRINITY_DN17905_c0_g1_i1::g.164391::m.164391	sp|Q8IUI8|CRLF3_HUMAN	262	442	97	58	255	69.02	372
Assembly01_TRINITY_DN17932_c0_g2::Assembly01_TRINITY_DN17932_c0_g2_i1::g.164543::m.164543	tr|A8K8R5|A8K8R5_HUMAN	915	1038	99	87	917	75.14	1326
Assembly01_TRINITY_DN17952_c0_g1::Assembly01_TRINITY_DN17952_c0_g1_i1::g.164417::m.164417	sp|Q9NXR1|NDE1_HUMAN	335	346	99	98	340	65	412
Assembly01_TRINITY_DN17978_c0_g1::Assembly01_TRINITY_DN17978_c0_g1_i1::g.164480::m.164480	sp|Q9NZ52|GGA3_HUMAN	714	723	99	99	732	61.2	757
Assembly01_TRINITY_DN17984_c0_g1::Assembly01_TRINITY_DN17984_c0_g1_i1::g.164395::m.164395	sp|Q9NV79|PCMD2_HUMAN	362	361	99	100	362	75.69	522
Assembly01_TRINITY_DN18005_c0_g2::Assembly01_TRINITY_DN18005_c0_g2_i1::g.115148::m.115148	sp|Q13322|GRB10_HUMAN	597	594	99	100	599	72.12	888
Assembly01_TRINITY_DN18017_c0_g2::Assembly01_TRINITY_DN18017_c0_g2_i1::g.115087::m.115087	sp|P0DI81|TPC2A_HUMAN	141	140	99	100	140	91.43	273
Assembly01_TRINITY_DN18033_c0_g1::Assembly01_TRINITY_DN18033_c0_g1_i1::g.115242::m.115242	sp|P78539|SRPX_HUMAN	458	464	95	97	437	61.89	570
Assembly01_TRINITY_DN18042_c1_g1::Assembly01_TRINITY_DN18042_c1_g1_i1::g.115221::m.115221	sp|Q9NS69|TOM22_HUMAN	139	142	73	70	101	72.28	121
Assembly01_TRINITY_DN18052_c0_g1::Assembly01_TRINITY_DN18052_c0_g1_i1::g.115268::m.115268	tr|H0YEM9|H0YEM9_HUMAN	347	595	96	52	332	77.71	532
Assembly01_TRINITY_DN18055_c0_g1::Assembly01_TRINITY_DN18055_c0_g1_i1::g.115218::m.115218	sp|Q08945|SSRP1_HUMAN	690	709	99	99	708	72.03	996
Assembly01_TRINITY_DN18077_c0_g1::Assembly01_TRINITY_DN18077_c0_g1_i1::g.115212::m.115212	sp|Q9Y2Q0|AT8A1_HUMAN	1038	1164	99	90	1052	82.51	1815
Assembly01_TRINITY_DN18089_c0_g1::Assembly01_TRINITY_DN18089_c0_g1_i1::g.115129::m.115129	sp|P63244|GBLP_HUMAN	318	317	99	100	317	94.64	629
Assembly01_TRINITY_DN18108_c0_g2::Assembly01_TRINITY_DN18108_c0_g2_i1::g.61079::m.61079	sp|P81877|SSBP2_HUMAN	361	361	99	100	362	92.27	556
Assembly01_TRINITY_DN18126_c0_g1::Assembly01_TRINITY_DN18126_c0_g1_i2::g.61329::m.61329	sp|Q9BV38|WDR18_HUMAN	433	432	99	99	429	61.07	573
Assembly01_TRINITY_DN18131_c0_g1::Assembly01_TRINITY_DN18131_c0_g1_i1::g.61244::m.61244	sp|Q8N5J2|FA63A_HUMAN	519	469	77	82	398	60.42	471
Assembly01_TRINITY_DN1815_c0_g1::Assembly01_TRINITY_DN1815_c0_g1_i1::g.96103::m.96103	sp|Q8IUR0|TPPC5_HUMAN	191	188	98	100	188	77.13	324
Assembly01_TRINITY_DN18161_c0_g1::Assembly01_TRINITY_DN18161_c0_g1_i1::g.61124::m.61124	tr|A0A0A0MTS2|A0A0A0MTS2_HUMAN	612	573	93	98	572	78.32	946
Assembly01_TRINITY_DN18163_c0_g1::Assembly01_TRINITY_DN18163_c0_g1_i1::g.61269::m.61269	sp|P84085|ARF5_HUMAN	181	180	99	99	179	87.71	338
Assembly01_TRINITY_DN18173_c0_g1::Assembly01_TRINITY_DN18173_c0_g1_i1::g.61074::m.61074	sp|O00299|CLIC1_HUMAN	243	241	99	100	243	72.02	354
Assembly01_TRINITY_DN18174_c0_g1::Assembly01_TRINITY_DN18174_c0_g1_i1::g.61259::m.61259	tr|E9PPJ0|E9PPJ0_HUMAN	862	878	98	97	870	68.07	961
Assembly01_TRINITY_DN18179_c0_g1::Assembly01_TRINITY_DN18179_c0_g1_i1::g.61088::m.61088	tr|A0A024R9L9|A0A024R9L9_HUMAN	889	875	99	100	877	82.55	1490
Assembly01_TRINITY_DN18187_c0_g1::Assembly01_TRINITY_DN18187_c0_g1_i1::g.61306::m.61306	tr|Q2VIL1|Q2VIL1_HUMAN	255	254	96	96	247	60.73	261
Assembly01_TRINITY_DN1819_c0_g1::Assembly01_TRINITY_DN1819_c0_g1_i1::g.96094::m.96094	sp|Q9H1V8|S6A17_HUMAN	727	727	99	100	727	79.23	1203
Assembly01_TRINITY_DN18205_c0_g1::Assembly01_TRINITY_DN18205_c0_g1_i1::g.46156::m.46156	sp|Q9Y466|NR2E1_HUMAN	383	385	99	100	385	90.39	720
Assembly01_TRINITY_DN18218_c0_g1::Assembly01_TRINITY_DN18218_c0_g1_i1::g.46175::m.46175	sp|Q8TAT6|NPL4_HUMAN	614	608	99	100	613	81.73	1058
Assembly01_TRINITY_DN18226_c0_g2::Assembly01_TRINITY_DN18226_c0_g2_i1::g.45962::m.45962	sp|P35914|HMGCL_HUMAN	350	325	95	100	333	70.87	489
Assembly01_TRINITY_DN18229_c0_g1::Assembly01_TRINITY_DN18229_c0_g1_i1::g.45914::m.45914	sp|Q9NR19|ACSA_HUMAN	682	701	97	95	667	74.96	1062
Assembly01_TRINITY_DN18245_c0_g1::Assembly01_TRINITY_DN18245_c0_g1_i1::g.46140::m.46140	tr|Q6NVC0|Q6NVC0_HUMAN	299	323	99	92	297	88.89	550
Assembly01_TRINITY_DN18256_c0_g3::Assembly01_TRINITY_DN18256_c0_g3_i1::g.46029::m.46029	sp|O43776|SYNC_HUMAN	561	548	98	100	548	82.12	974
Assembly01_TRINITY_DN18267_c0_g1::Assembly01_TRINITY_DN18267_c0_g1_i1::g.45951::m.45951	sp|Q16875|F263_HUMAN	434	520	96	80	416	78.85	701
Assembly01_TRINITY_DN18273_c0_g1::Assembly01_TRINITY_DN18273_c0_g1_i1::g.46150::m.46150	sp|Q07020|RL18_HUMAN	220	188	85	100	188	86.17	311
Assembly01_TRINITY_DN18285_c0_g2::Assembly01_TRINITY_DN18285_c0_g2_i1::g.45943::m.45943	sp|Q6PCE3|PGM2L_HUMAN	590	622	99	95	588	74.15	935
Assembly01_TRINITY_DN18308_c0_g1::Assembly01_TRINITY_DN18308_c0_g1_i1::g.78399::m.78399	sp|Q8TB45|DPTOR_HUMAN	398	409	96	95	383	76.65	578
Assembly01_TRINITY_DN18329_c0_g1::Assembly01_TRINITY_DN18329_c0_g1_i1::g.78276::m.78276	sp|P62495|ERF1_HUMAN	438	437	99	100	437	96.57	868
Assembly01_TRINITY_DN18335_c0_g1::Assembly01_TRINITY_DN18335_c0_g1_i1::g.78325::m.78325	sp|P37840|SYUA_HUMAN	145	140	99	100	144	72.92	190
Assembly01_TRINITY_DN18341_c0_g1::Assembly01_TRINITY_DN18341_c0_g1_i2::g.78492::m.78492	sp|P49798|RGS4_HUMAN	206	205	87	87	180	60	221
Assembly01_TRINITY_DN18373_c0_g1::Assembly01_TRINITY_DN18373_c0_g1_i2::g.78337::m.78337	sp|Q15629|TRAM1_HUMAN	408	374	91	100	374	71.66	536
Assembly01_TRINITY_DN18376_c0_g1::Assembly01_TRINITY_DN18376_c0_g1_i1::g.78359::m.78359	sp|Q8IV36|HID1_HUMAN	757	788	99	93	757	82.83	1290
Assembly01_TRINITY_DN18382_c0_g1::Assembly01_TRINITY_DN18382_c0_g1_i1::g.78488::m.78488	sp|Q8NB37|PDDC1_HUMAN	216	220	99	98	215	67.44	315
Assembly01_TRINITY_DN18387_c0_g1::Assembly01_TRINITY_DN18387_c0_g1_i1::g.78371::m.78371	sp|Q9BRN9|TM2D3_HUMAN	246	247	79	79	195	68.21	292
Assembly01_TRINITY_DN18391_c0_g1::Assembly01_TRINITY_DN18391_c0_g1_i1::g.78407::m.78407	sp|P12644|BMP4_HUMAN	442	408	90	100	408	75.49	633
Assembly01_TRINITY_DN18393_c0_g1::Assembly01_TRINITY_DN18393_c0_g1_i1::g.78244::m.78244	sp|Q8N8A2|ANR44_HUMAN	531	993	97	50	517	81.62	841
Assembly01_TRINITY_DN18396_c0_g1::Assembly01_TRINITY_DN18396_c0_g1_i1::g.78253::m.78253	sp|P24863|CCNC_HUMAN	346	283	82	100	283	95.41	554
Assembly01_TRINITY_DN18404_c0_g1::Assembly01_TRINITY_DN18404_c0_g1_i1::g.84530::m.84530	sp|Q9HAB8|PPCS_HUMAN	321	311	92	95	295	61.36	359
Assembly01_TRINITY_DN18415_c0_g2::Assembly01_TRINITY_DN18415_c0_g2_i1::g.84595::m.84595	sp|P26885|FKBP2_HUMAN	142	142	96	95	136	79.41	222
Assembly01_TRINITY_DN18424_c0_g1::Assembly01_TRINITY_DN18424_c0_g1_i1::g.84558::m.84558	sp|Q15633|TRBP2_HUMAN	334	366	99	100	366	67.21	447
Assembly01_TRINITY_DN18429_c0_g1::Assembly01_TRINITY_DN18429_c0_g1_i1::g.84524::m.84524	sp|P62166|NCS1_HUMAN	191	190	99	100	190	95.79	374
Assembly01_TRINITY_DN18440_c0_g1::Assembly01_TRINITY_DN18440_c0_g1_i2::g.84566::m.84566	sp|Q8IYB7|DI3L2_HUMAN	1140	885	74	94	847	63.64	1127
Assembly01_TRINITY_DN18451_c0_g1::Assembly01_TRINITY_DN18451_c0_g1_i1::g.84508::m.84508	sp|Q96Q07|BTBD9_HUMAN	600	612	94	92	565	78.23	969
Assembly01_TRINITY_DN18472_c0_g1::Assembly01_TRINITY_DN18472_c0_g1_i1::g.84552::m.84552	sp|Q8N9N8|EIF1A_HUMAN	171	165	89	93	154	60.39	178
Assembly01_TRINITY_DN18474_c0_g1::Assembly01_TRINITY_DN18474_c0_g1_i1::g.84693::m.84693	sp|P51809|VAMP7_HUMAN	246	220	89	100	220	87.27	383
Assembly01_TRINITY_DN18481_c0_g1::Assembly01_TRINITY_DN18481_c0_g1_i1::g.84572::m.84572	tr|A0A076VAC5|A0A076VAC5_HUMAN	607	820	99	73	609	80.46	959
Assembly01_TRINITY_DN18484_c0_g2::Assembly01_TRINITY_DN18484_c0_g2_i1::g.84579::m.84579	sp|Q9H6U6|BCAS3_HUMAN	927	928	99	99	927	82.2	1494
Assembly01_TRINITY_DN18487_c0_g1::Assembly01_TRINITY_DN18487_c0_g1_i1::g.84696::m.84696	sp|Q86SZ2|TPC6B_HUMAN	164	158	96	100	158	89.24	303
Assembly01_TRINITY_DN18503_c0_g1::Assembly01_TRINITY_DN18503_c0_g1_i1::g.27251::m.27251	sp|Q9P0N8|MARH2_HUMAN	245	246	99	100	246	76.42	395
Assembly01_TRINITY_DN18505_c0_g1::Assembly01_TRINITY_DN18505_c0_g1_i1::g.27061::m.27061	sp|Q7Z4G4|TRM11_HUMAN	463	463	97	98	454	68.94	671
Assembly01_TRINITY_DN18513_c0_g1::Assembly01_TRINITY_DN18513_c0_g1_i1::g.27158::m.27158	tr|E9PG37|E9PG37_HUMAN	511	532	99	97	517	79.11	822
Assembly01_TRINITY_DN18513_c0_g1::Assembly01_TRINITY_DN18513_c0_g1_i2::g.27163::m.27163	sp|Q9NR81|ARHG3_HUMAN	554	526	95	100	527	78.18	841
Assembly01_TRINITY_DN18524_c0_g2::Assembly01_TRINITY_DN18524_c0_g2_i1::g.27302::m.27302	sp|Q9UKV5|AMFR_HUMAN	658	643	93	93	607	72.14	831
Assembly01_TRINITY_DN18530_c0_g1::Assembly01_TRINITY_DN18530_c0_g1_i1::g.27175::m.27175	sp|Q7L211|ABHDD_HUMAN	344	337	98	100	337	84.57	547
Assembly01_TRINITY_DN18564_c0_g1::Assembly01_TRINITY_DN18564_c0_g1_i1::g.27113::m.27113	sp|Q9BQE9|BCL7B_HUMAN	241	202	91	100	221	71.04	259
Assembly01_TRINITY_DN18571_c0_g1::Assembly01_TRINITY_DN18571_c0_g1_i1::g.27260::m.27260	sp|Q9BUV8|CT024_HUMAN	175	137	71	94	129	72.09	189
Assembly01_TRINITY_DN18589_c0_g1::Assembly01_TRINITY_DN18589_c0_g1_i1::g.27332::m.27332	sp|Q7L592|NDUF7_HUMAN	234	441	99	53	234	64.53	315
Assembly01_TRINITY_DN18632_c0_g1::Assembly01_TRINITY_DN18632_c0_g1_i1::g.55783::m.55783	tr|A0A024RDI1|A0A024RDI1_HUMAN	288	269	92	100	272	63.24	333
Assembly01_TRINITY_DN18632_c0_g1::Assembly01_TRINITY_DN18632_c0_g1_i2::g.55787::m.55787	sp|Q63HQ0|AP1AR_HUMAN	321	302	93	100	305	64.92	364
Assembly01_TRINITY_DN18638_c0_g1::Assembly01_TRINITY_DN18638_c0_g1_i1::g.55835::m.55835	sp|P05166|PCCB_HUMAN	576	539	94	100	539	80.71	919
Assembly01_TRINITY_DN18659_c0_g2::Assembly01_TRINITY_DN18659_c0_g2_i1::g.55604::m.55604	sp|P46108|CRK_HUMAN	189	304	94	58	180	63.74	227
Assembly01_TRINITY_DN18663_c0_g1::Assembly01_TRINITY_DN18663_c0_g1_i1::g.55823::m.55823	sp|O43609|SPY1_HUMAN	325	319	99	100	328	72.26	410
Assembly01_TRINITY_DN18669_c0_g1::Assembly01_TRINITY_DN18669_c0_g1_i1::g.55804::m.55804	sp|O75663|TIPRL_HUMAN	283	272	92	96	261	72.03	385
Assembly01_TRINITY_DN18679_c0_g1::Assembly01_TRINITY_DN18679_c0_g1_i1::g.55727::m.55727	sp|Q86VX2|COMD7_HUMAN	224	200	89	99	199	62.81	271
Assembly01_TRINITY_DN18683_c0_g2::Assembly01_TRINITY_DN18683_c0_g2_i1::g.55704::m.55704	sp|Q9H2P0|ADNP_HUMAN	1291	1102	67	80	879	65.48	1200
Assembly01_TRINITY_DN18684_c0_g1::Assembly01_TRINITY_DN18684_c0_g1_i1::g.55798::m.55798	sp|Q9UK59|DBR1_HUMAN	543	544	98	99	541	64.55	715
Assembly01_TRINITY_DN18688_c0_g1::Assembly01_TRINITY_DN18688_c0_g1_i1::g.55610::m.55610	sp|P78406|RAE1L_HUMAN	370	368	99	94	347	90.51	690
Assembly01_TRINITY_DN18700_c0_g1::Assembly01_TRINITY_DN18700_c0_g1_i2::g.64060::m.64060	sp|Q969S0|S35B4_HUMAN	327	331	99	99	328	71.95	470
Assembly01_TRINITY_DN18701_c0_g1::Assembly01_TRINITY_DN18701_c0_g1_i1::g.64169::m.64169	sp|Q96D21|RHES_HUMAN	267	266	99	100	266	74.81	398
Assembly01_TRINITY_DN18708_c0_g3::Assembly01_TRINITY_DN18708_c0_g3_i1::g.63903::m.63903	sp|Q8IWF6|DEN6A_HUMAN	613	608	96	93	564	76.64	920
Assembly01_TRINITY_DN18713_c0_g1::Assembly01_TRINITY_DN18713_c0_g1_i1::g.63960::m.63960	sp|Q08209|PP2BA_HUMAN	516	521	99	99	516	89.73	984
Assembly01_TRINITY_DN18716_c0_g1::Assembly01_TRINITY_DN18716_c0_g1_i1::g.64133::m.64133	sp|P23526|SAHH_HUMAN	434	432	99	100	433	84.99	770
Assembly01_TRINITY_DN18747_c0_g2::Assembly01_TRINITY_DN18747_c0_g2_i2::g.63931::m.63931	sp|Q96DA6|TIM14_HUMAN	116	116	99	100	116	76.72	186
Assembly01_TRINITY_DN18753_c0_g1::Assembly01_TRINITY_DN18753_c0_g1_i1::g.64098::m.64098	sp|Q8IY45|AMN1_HUMAN	297	258	84	93	240	62.5	312
Assembly01_TRINITY_DN18767_c0_g1::Assembly01_TRINITY_DN18767_c0_g1_i1::g.63972::m.63972	sp|Q92560|BAP1_HUMAN	775	729	93	100	739	74.02	1051
Assembly01_TRINITY_DN18769_c0_g1::Assembly01_TRINITY_DN18769_c0_g1_i1::g.63908::m.63908	sp|Q5VWW1|C1QL3_HUMAN	255	255	95	95	242	85.54	342
Assembly01_TRINITY_DN18773_c0_g1::Assembly01_TRINITY_DN18773_c0_g1_i1::g.64145::m.64145	sp|P24752|THIL_HUMAN	432	427	92	93	398	76.38	638
Assembly01_TRINITY_DN18791_c0_g1::Assembly01_TRINITY_DN18791_c0_g1_i1::g.64178::m.64178	sp|Q9H204|MED28_HUMAN	187	178	95	100	178	76.97	259
Assembly01_TRINITY_DN18801_c0_g1::Assembly01_TRINITY_DN18801_c0_g1_i1::g.98702::m.98702	sp|Q07021|C1QBP_HUMAN	313	282	88	98	283	62.94	326
Assembly01_TRINITY_DN18806_c0_g3::Assembly01_TRINITY_DN18806_c0_g3_i1::g.98766::m.98766	sp|Q9P2K3|RCOR3_HUMAN	471	495	99	97	480	79.47	747
Assembly01_TRINITY_DN18818_c0_g1::Assembly01_TRINITY_DN18818_c0_g1_i1::g.98688::m.98688	sp|Q9H0U4|RAB1B_HUMAN	222	201	91	100	201	95.02	394
Assembly01_TRINITY_DN18843_c0_g1::Assembly01_TRINITY_DN18843_c0_g1_i1::g.98639::m.98639	sp|Q99653|CHP1_HUMAN	196	195	99	100	195	90.26	357
Assembly01_TRINITY_DN18866_c0_g1::Assembly01_TRINITY_DN18866_c0_g1_i1::g.98814::m.98814	sp|P30038|AL4A1_HUMAN	643	563	86	99	556	74.82	897
Assembly01_TRINITY_DN18871_c0_g1::Assembly01_TRINITY_DN18871_c0_g1_i1::g.98833::m.98833	tr|Q9UK43|Q9UK43_HUMAN	557	557	99	100	559	80.86	873
Assembly01_TRINITY_DN18874_c0_g1::Assembly01_TRINITY_DN18874_c0_g1_i2::g.98759::m.98759	sp|Q9NX74|DUS2L_HUMAN	504	493	91	93	460	70	682
Assembly01_TRINITY_DN18885_c0_g1::Assembly01_TRINITY_DN18885_c0_g1_i1::g.98661::m.98661	sp|Q08AM6|VAC14_HUMAN	542	782	99	70	554	73.65	802
Assembly01_TRINITY_DN18903_c0_g1::Assembly01_TRINITY_DN18903_c0_g1_i1::g.132894::m.132894	sp|P08579|RU2B_HUMAN	227	225	99	100	228	82.46	355
Assembly01_TRINITY_DN18906_c0_g1::Assembly01_TRINITY_DN18906_c0_g1_i1::g.133057::m.133057	sp|Q9BY11|PACN1_HUMAN	429	444	99	95	429	73.89	670
Assembly01_TRINITY_DN18940_c0_g1::Assembly01_TRINITY_DN18940_c0_g1_i1::g.132977::m.132977	sp|Q14204|DYHC1_HUMAN	4645	4646	99	99	4632	92.79	8940
Assembly01_TRINITY_DN18941_c0_g1::Assembly01_TRINITY_DN18941_c0_g1_i1::g.133002::m.133002	sp|Q9H920|RN121_HUMAN	341	327	97	100	332	84.04	593
Assembly01_TRINITY_DN18943_c0_g2::Assembly01_TRINITY_DN18943_c0_g2_i1::g.132899::m.132899	sp|P24522|GA45A_HUMAN	195	165	79	100	165	67.88	224
Assembly01_TRINITY_DN18945_c0_g2::Assembly01_TRINITY_DN18945_c0_g2_i1::g.133097::m.133097	tr|A0A024R850|A0A024R850_HUMAN	263	336	89	68	235	64.26	289
Assembly01_TRINITY_DN18982_c0_g1::Assembly01_TRINITY_DN18982_c0_g1_i1::g.132927::m.132927	sp|Q14254|FLOT2_HUMAN	390	428	99	91	388	80.15	632
Assembly01_TRINITY_DN18987_c0_g1::Assembly01_TRINITY_DN18987_c0_g1_i1::g.132999::m.132999	sp|Q53GT1|KLH22_HUMAN	534	634	99	83	533	60.23	694
Assembly01_TRINITY_DN19042_c0_g1::Assembly01_TRINITY_DN19042_c0_g1_i1::g.63132::m.63132	sp|P85037|FOXK1_HUMAN	509	733	99	72	531	68.11	664
Assembly01_TRINITY_DN19054_c0_g1::Assembly01_TRINITY_DN19054_c0_g1_i1::g.63059::m.63059	sp|O00506|STK25_HUMAN	431	426	99	97	415	83.57	718
Assembly01_TRINITY_DN19057_c0_g1::Assembly01_TRINITY_DN19057_c0_g1_i1::g.63037::m.63037	sp|Q9UN19|DAPP1_HUMAN	224	280	98	78	219	77.63	365
Assembly01_TRINITY_DN19060_c0_g1::Assembly01_TRINITY_DN19060_c0_g1_i1::g.62901::m.62901	sp|Q9BWS9|CHID1_HUMAN	439	393	90	99	394	60.66	525
Assembly01_TRINITY_DN19063_c0_g2::Assembly01_TRINITY_DN19063_c0_g2_i1::g.63104::m.63104	sp|Q13769|THOC5_HUMAN	718	683	97	100	698	76.07	1082
Assembly01_TRINITY_DN19066_c0_g1::Assembly01_TRINITY_DN19066_c0_g1_i1::g.63029::m.63029	sp|P62834|RAP1A_HUMAN	185	184	99	100	184	96.2	361
Assembly01_TRINITY_DN19071_c0_g1::Assembly01_TRINITY_DN19071_c0_g1_i1::g.62983::m.62983	sp|O75146|HIP1R_HUMAN	1099	1068	97	99	1072	67.63	1491
Assembly01_TRINITY_DN19072_c0_g1::Assembly01_TRINITY_DN19072_c0_g1_i1::g.63139::m.63139	tr|B1AHL2|B1AHL2_HUMAN	516	721	99	71	514	67.51	754
Assembly01_TRINITY_DN19076_c0_g1::Assembly01_TRINITY_DN19076_c0_g1_i1::g.63149::m.63149	sp|Q8IUC8|GLT13_HUMAN	570	556	98	100	556	89.57	1064
Assembly01_TRINITY_DN19092_c0_g1::Assembly01_TRINITY_DN19092_c0_g1_i1::g.62978::m.62978	sp|P23378|GCSP_HUMAN	988	1020	98	96	970	81.88	1696
Assembly01_TRINITY_DN19102_c0_g1::Assembly01_TRINITY_DN19102_c0_g1_i2::g.85104::m.85104	sp|Q9BZH6|WDR11_HUMAN	1242	1224	98	99	1219	79.41	2008
Assembly01_TRINITY_DN19128_c0_g2::Assembly01_TRINITY_DN19128_c0_g2_i1::g.85129::m.85129	sp|Q9NV31|IMP3_HUMAN	184	184	98	99	182	72.53	291
Assembly01_TRINITY_DN1912_c0_g1::Assembly01_TRINITY_DN1912_c0_g1_i1::g.213087::m.213087	sp|P49746|TSP3_HUMAN	534	956	99	56	531	83.62	855
Assembly01_TRINITY_DN19134_c0_g1::Assembly01_TRINITY_DN19134_c0_g1_i2::g.85302::m.85302	sp|Q9BYC9|RM20_HUMAN	180	149	82	99	147	75.51	231
Assembly01_TRINITY_DN19149_c0_g1::Assembly01_TRINITY_DN19149_c0_g1_i1::g.85281::m.85281	sp|O43633|CHM2A_HUMAN	220	222	99	100	222	84.68	319
Assembly01_TRINITY_DN19151_c0_g1::Assembly01_TRINITY_DN19151_c0_g1_i1::g.85081::m.85081	sp|Q9HC07|TM165_HUMAN	341	324	75	79	257	82.1	433
Assembly01_TRINITY_DN19152_c0_g2::Assembly01_TRINITY_DN19152_c0_g2_i1::g.85176::m.85176	tr|F1D8P7|F1D8P7_HUMAN	424	461	96	94	432	70.6	589
Assembly01_TRINITY_DN19157_c0_g1::Assembly01_TRINITY_DN19157_c0_g1_i1::g.85305::m.85305	sp|P10768|ESTD_HUMAN	283	282	99	100	282	75.53	474
Assembly01_TRINITY_DN19162_c0_g1::Assembly01_TRINITY_DN19162_c0_g1_i1::g.85135::m.85135	sp|Q9BSN7|TM204_HUMAN	200	226	100	90	204	70.59	233
Assembly01_TRINITY_DN19172_c0_g1::Assembly01_TRINITY_DN19172_c0_g1_i1::g.85054::m.85054	sp|Q13207|TBX2_HUMAN	577	712	99	82	608	61.51	655
Assembly01_TRINITY_DN19185_c0_g1::Assembly01_TRINITY_DN19185_c0_g1_i1::g.85111::m.85111	tr|E7EV12|E7EV12_HUMAN	127	142	91	87	116	71.77	188
Assembly01_TRINITY_DN19190_c0_g1::Assembly01_TRINITY_DN19190_c0_g1_i1::g.85199::m.85199	sp|P38606|VATA_HUMAN	618	617	99	100	617	93.52	1201
Assembly01_TRINITY_DN19193_c0_g1::Assembly01_TRINITY_DN19193_c0_g1_i1::g.85311::m.85311	tr|G8XV63|G8XV63_HUMAN	328	487	89	60	291	71.48	439
Assembly01_TRINITY_DN19210_c0_g1::Assembly01_TRINITY_DN19210_c0_g1_i1::g.117328::m.117328	sp|Q9NPJ8|NXT2_HUMAN	142	142	99	99	141	80.85	246
Assembly01_TRINITY_DN19211_c0_g1::Assembly01_TRINITY_DN19211_c0_g1_i1::g.117268::m.117268	sp|Q8N461|FXL16_HUMAN	495	479	99	98	489	76.69	719
Assembly01_TRINITY_DN19212_c0_g1::Assembly01_TRINITY_DN19212_c0_g1_i1::g.117143::m.117143	sp|Q15382|RHEB_HUMAN	185	184	99	100	184	89.67	347
Assembly01_TRINITY_DN19218_c0_g1::Assembly01_TRINITY_DN19218_c0_g1_i1::g.117188::m.117188	sp|Q96MD7|CI085_HUMAN	202	179	54	61	110	66.36	164
Assembly01_TRINITY_DN19226_c0_g1::Assembly01_TRINITY_DN19226_c0_g1_i1::g.117263::m.117263	sp|Q9UM01|YLAT1_HUMAN	484	511	99	93	477	68.13	679
Assembly01_TRINITY_DN19248_c0_g1::Assembly01_TRINITY_DN19248_c0_g1_i1::g.117106::m.117106	sp|Q9NS85|CAH10_HUMAN	329	328	99	100	328	88.72	629
Assembly01_TRINITY_DN19285_c0_g1::Assembly01_TRINITY_DN19285_c0_g1_i1::g.117154::m.117154	sp|Q8NFA0|UBP32_HUMAN	802	1604	99	50	818	71.39	1175
Assembly01_TRINITY_DN19287_c0_g1::Assembly01_TRINITY_DN19287_c0_g1_i1::g.117151::m.117151	sp|Q9NRD5|PICK1_HUMAN	401	415	93	92	372	86.35	691
Assembly01_TRINITY_DN19297_c0_g1::Assembly01_TRINITY_DN19297_c0_g1_i1::g.117311::m.117311	tr|Q6GX22|Q6GX22_HUMAN	686	685	99	99	682	81.52	1193
Assembly01_TRINITY_DN19309_c0_g1::Assembly01_TRINITY_DN19309_c0_g1_i1::g.118608::m.118608	sp|Q9NRX5|SERC1_HUMAN	495	453	93	100	462	79.44	721
Assembly01_TRINITY_DN19312_c0_g2::Assembly01_TRINITY_DN19312_c0_g2_i1::g.118549::m.118549	sp|Q9HA64|KT3K_HUMAN	310	309	99	100	309	67.31	460
Assembly01_TRINITY_DN19320_c0_g1::Assembly01_TRINITY_DN19320_c0_g1_i1::g.118554::m.118554	sp|Q99720|SGMR1_HUMAN	221	223	86	93	190	65.7	300
Assembly01_TRINITY_DN19320_c0_g2::Assembly01_TRINITY_DN19320_c0_g2_i1::g.118558::m.118558	tr|A2A3U5|A2A3U5_HUMAN	127	192	72	55	92	61.61	146
Assembly01_TRINITY_DN19335_c0_g1::Assembly01_TRINITY_DN19335_c0_g1_i1::g.118295::m.118295	tr|Q53F51|Q53F51_HUMAN	358	357	99	100	357	76.47	574
Assembly01_TRINITY_DN19373_c0_g1::Assembly01_TRINITY_DN19373_c0_g1_i2::g.118583::m.118583	sp|P61601|NCALD_HUMAN	244	193	79	100	193	96.89	394
Assembly01_TRINITY_DN1937_c0_g1::Assembly01_TRINITY_DN1937_c0_g1_i1::g.213121::m.213121	tr|A0A087WUW0|A0A087WUW0_HUMAN	127	169	98	75	126	72.22	173
Assembly01_TRINITY_DN19390_c0_g1::Assembly01_TRINITY_DN19390_c0_g1_i1::g.118374::m.118374	sp|Q9NVH2|INT7_HUMAN	859	962	97	87	833	80.07	1373
Assembly01_TRINITY_DN19413_c0_g1::Assembly01_TRINITY_DN19413_c0_g1_i1::g.60488::m.60488	tr|A0A024R571|A0A024R571_HUMAN	568	548	95	99	542	87.64	967
Assembly01_TRINITY_DN19425_c0_g1::Assembly01_TRINITY_DN19425_c0_g1_i1::g.60677::m.60677	sp|Q7RTV0|PHF5A_HUMAN	145	110	76	100	110	100	223
Assembly01_TRINITY_DN19445_c0_g1::Assembly01_TRINITY_DN19445_c0_g1_i1::g.60362::m.60362	tr|Q0IJ48|Q0IJ48_HUMAN	515	595	78	67	401	60.85	497
Assembly01_TRINITY_DN19450_c0_g1::Assembly01_TRINITY_DN19450_c0_g1_i1::g.60593::m.60593	sp|P52799|EFNB2_HUMAN	363	333	92	100	346	71.1	467
Assembly01_TRINITY_DN19456_c0_g1::Assembly01_TRINITY_DN19456_c0_g1_i1::g.60569::m.60569	sp|Q9NQZ6|ZC4H2_HUMAN	225	224	99	100	224	95.98	405
Assembly01_TRINITY_DN19468_c0_g1::Assembly01_TRINITY_DN19468_c0_g1_i1::g.60414::m.60414	sp|Q9H999|PANK3_HUMAN	372	370	99	99	368	91.58	683
Assembly01_TRINITY_DN19485_c0_g1::Assembly01_TRINITY_DN19485_c0_g1_i2::g.60515::m.60515	sp|Q9GZU3|TM39B_HUMAN	488	492	99	99	485	71.96	661
Assembly01_TRINITY_DN19491_c0_g1::Assembly01_TRINITY_DN19491_c0_g1_i1::g.60439::m.60439	sp|Q16644|MAPK3_HUMAN	386	382	92	98	354	74.35	594
Assembly01_TRINITY_DN19498_c0_g1::Assembly01_TRINITY_DN19498_c0_g1_i1::g.60355::m.60355	sp|Q9HA65|TBC17_HUMAN	661	648	98	99	649	60.34	759
Assembly01_TRINITY_DN19513_c0_g1::Assembly01_TRINITY_DN19513_c0_g1_i1::g.187519::m.187519	sp|Q9P0N9|TBCD7_HUMAN	339	293	86	99	292	73.29	455
Assembly01_TRINITY_DN19534_c0_g1::Assembly01_TRINITY_DN19534_c0_g1_i1::g.187456::m.187456	sp|Q969Q5|RAB24_HUMAN	205	203	99	100	204	74.51	316
Assembly01_TRINITY_DN19547_c0_g1::Assembly01_TRINITY_DN19547_c0_g1_i1::g.187487::m.187487	sp|Q9Y6J9|TAF6L_HUMAN	427	622	87	68	374	70.26	585
Assembly01_TRINITY_DN19558_c0_g2::Assembly01_TRINITY_DN19558_c0_g2_i1::g.187424::m.187424	sp|Q13153|PAK1_HUMAN	544	545	99	100	546	88.1	975
Assembly01_TRINITY_DN19594_c1_g1::Assembly01_TRINITY_DN19594_c1_g1_i1::g.187527::m.187527	tr|H0YKL6|H0YKL6_HUMAN	170	146	51	59	87	60.92	100
Assembly01_TRINITY_DN19611_c0_g1::Assembly01_TRINITY_DN19611_c0_g1_i1::g.173076::m.173076	tr|H0Y2S1|H0Y2S1_HUMAN	547	516	78	88	427	65	613
Assembly01_TRINITY_DN19612_c0_g1::Assembly01_TRINITY_DN19612_c0_g1_i1::g.172961::m.172961	sp|Q9NUQ3|TXLNG_HUMAN	506	528	99	95	513	65.89	585
Assembly01_TRINITY_DN19620_c0_g1::Assembly01_TRINITY_DN19620_c0_g1_i1::g.173062::m.173062	sp|Q15831|STK11_HUMAN	465	433	92	97	432	83.1	714
Assembly01_TRINITY_DN19625_c0_g1::Assembly01_TRINITY_DN19625_c0_g1_i1::g.173016::m.173016	sp|Q8NI22|MCFD2_HUMAN	157	146	90	93	142	62.68	172
Assembly01_TRINITY_DN19631_c0_g1::Assembly01_TRINITY_DN19631_c0_g1_i1::g.173036::m.173036	sp|Q9NXF8|ZDHC7_HUMAN	306	308	99	100	308	80.52	530
Assembly01_TRINITY_DN19637_c0_g2::Assembly01_TRINITY_DN19637_c0_g2_i1::g.173069::m.173069	tr|F5H1F6|F5H1F6_HUMAN	228	184	54	72	123	65.91	166
Assembly01_TRINITY_DN19641_c0_g1::Assembly01_TRINITY_DN19641_c0_g1_i1::g.173018::m.173018	sp|P62380|TBPL1_HUMAN	187	186	99	99	185	83.78	326
Assembly01_TRINITY_DN19645_c0_g1::Assembly01_TRINITY_DN19645_c0_g1_i1::g.172969::m.172969	tr|B7Z2U2|B7Z2U2_HUMAN	292	389	98	72	288	70.14	370
Assembly01_TRINITY_DN19654_c0_g1::Assembly01_TRINITY_DN19654_c0_g1_i1::g.172980::m.172980	tr|D3DUW5|D3DUW5_HUMAN	728	789	99	93	739	82.97	1245
Assembly01_TRINITY_DN19666_c0_g1::Assembly01_TRINITY_DN19666_c0_g1_i1::g.172824::m.172824	sp|Q8IVQ6|ZDH21_HUMAN	220	265	99	83	219	68.04	342
Assembly01_TRINITY_DN19674_c0_g1::Assembly01_TRINITY_DN19674_c0_g1_i1::g.172813::m.172813	sp|O76024|WFS1_HUMAN	450	890	99	50	447	65.32	596
Assembly01_TRINITY_DN19677_c0_g1::Assembly01_TRINITY_DN19677_c0_g1_i1::g.172881::m.172881	sp|P55039|DRG2_HUMAN	365	364	99	100	364	92.03	700
Assembly01_TRINITY_DN1968_c0_g1::Assembly01_TRINITY_DN1968_c0_g1_i1::g.213153::m.213153	tr|H7C053|H7C053_HUMAN	197	150	88	97	174	63.79	222
Assembly01_TRINITY_DN19699_c0_g1::Assembly01_TRINITY_DN19699_c0_g1_i1::g.172873::m.172873	tr|A0A0F7KYT8|A0A0F7KYT8_HUMAN	651	677	99	99	683	70.57	879
Assembly01_TRINITY_DN19721_c0_g1::Assembly01_TRINITY_DN19721_c0_g1_i1::g.130004::m.130004	tr|F5H385|F5H385_HUMAN	316	323	99	97	315	66.98	435
Assembly01_TRINITY_DN19729_c0_g2::Assembly01_TRINITY_DN19729_c0_g2_i1::g.130012::m.130012	sp|Q52LR7|EPC2_HUMAN	507	807	99	63	518	60.62	474
Assembly01_TRINITY_DN19734_c0_g1::Assembly01_TRINITY_DN19734_c0_g1_i1::g.130001::m.130001	sp|Q9NZ45|CISD1_HUMAN	106	108	98	97	105	68.57	166
Assembly01_TRINITY_DN19754_c0_g1::Assembly01_TRINITY_DN19754_c0_g1_i1::g.129964::m.129964	sp|P00492|HPRT_HUMAN	218	218	98	98	214	86.92	391
Assembly01_TRINITY_DN19780_c0_g2::Assembly01_TRINITY_DN19780_c0_g2_i2::g.130000::m.130000	sp|Q68D91|MBLC2_HUMAN	273	279	91	92	258	61.24	353
Assembly01_TRINITY_DN19815_c0_g1::Assembly01_TRINITY_DN19815_c0_g1_i1::g.171087::m.171087	sp|Q96FX2|DPH3_HUMAN	84	82	99	100	83	72.29	103
Assembly01_TRINITY_DN19820_c0_g2::Assembly01_TRINITY_DN19820_c0_g2_i2::g.170953::m.170953	sp|P36508|ZNF76_HUMAN	583	570	99	97	589	68.59	787
Assembly01_TRINITY_DN19828_c0_g1::Assembly01_TRINITY_DN19828_c0_g1_i1::g.171044::m.171044	sp|Q96NL0|RUN3B_HUMAN	423	473	99	93	440	77.73	672
Assembly01_TRINITY_DN19829_c0_g1::Assembly01_TRINITY_DN19829_c0_g1_i1::g.171138::m.171138	tr|J3KNN1|J3KNN1_HUMAN	338	603	99	56	336	83.04	627
Assembly01_TRINITY_DN19832_c0_g1::Assembly01_TRINITY_DN19832_c0_g1_i1::g.170988::m.170988	sp|P36404|ARL2_HUMAN	185	184	99	100	184	85.87	330
Assembly01_TRINITY_DN19841_c0_g2::Assembly01_TRINITY_DN19841_c0_g2_i1::g.170916::m.170916	tr|E9PMQ6|E9PMQ6_HUMAN	363	495	99	78	386	62.44	449
Assembly01_TRINITY_DN19875_c0_g3::Assembly01_TRINITY_DN19875_c0_g3_i1::g.171033::m.171033	sp|Q01167|FOXK2_HUMAN	660	660	82	85	561	75.4	821
Assembly01_TRINITY_DN19882_c0_g1::Assembly01_TRINITY_DN19882_c0_g1_i1::g.171001::m.171001	sp|O95292|VAPB_HUMAN	243	243	99	100	243	70.37	342
Assembly01_TRINITY_DN19911_c0_g2::Assembly01_TRINITY_DN19911_c0_g2_i2::g.105318::m.105318	tr|A6PW57|A6PW57_HUMAN	568	550	88	88	494	74.55	758
Assembly01_TRINITY_DN19930_c0_g1::Assembly01_TRINITY_DN19930_c0_g1_i1::g.105277::m.105277	sp|O94900|TOX_HUMAN	533	526	99	100	533	73.92	686
Assembly01_TRINITY_DN19949_c0_g1::Assembly01_TRINITY_DN19949_c0_g1_i1::g.105199::m.105199	sp|O75072|FKTN_HUMAN	459	461	99	100	461	64.64	604
Assembly01_TRINITY_DN19959_c0_g2::Assembly01_TRINITY_DN19959_c0_g2_i1::g.105198::m.105198	tr|E9PI87|E9PI87_HUMAN	119	196	82	50	98	73.47	152
Assembly01_TRINITY_DN19978_c0_g1::Assembly01_TRINITY_DN19978_c0_g1_i1::g.105250::m.105250	sp|Q9BPU6|DPYL5_HUMAN	458	564	100	81	458	79.48	788
Assembly01_TRINITY_DN20000_c0_g1::Assembly01_TRINITY_DN20000_c0_g1_i1::g.55073::m.55073	sp|Q9BSM1|PCGF1_HUMAN	264	259	96	97	253	79.84	425
Assembly01_TRINITY_DN20005_c0_g1::Assembly01_TRINITY_DN20005_c0_g1_i3::g.55104::m.55104	tr|B4E0C7|B4E0C7_HUMAN	567	496	77	87	438	63.47	556
Assembly01_TRINITY_DN20055_c0_g1::Assembly01_TRINITY_DN20055_c0_g1_i1::g.54992::m.54992	sp|P55327|TPD52_HUMAN	186	224	94	79	177	67.23	219
Assembly01_TRINITY_DN20058_c0_g1::Assembly01_TRINITY_DN20058_c0_g1_i1::g.55134::m.55134	sp|Q9UBS8|RNF14_HUMAN	470	474	99	100	475	60.42	561
Assembly01_TRINITY_DN20061_c0_g1::Assembly01_TRINITY_DN20061_c0_g1_i1::g.54985::m.54985	sp|O95147|DUS14_HUMAN	203	198	99	100	202	66.34	300
Assembly01_TRINITY_DN20063_c0_g1::Assembly01_TRINITY_DN20063_c0_g1_i1::g.55110::m.55110	sp|O95571|ETHE1_HUMAN	273	254	87	93	237	69.2	355
Assembly01_TRINITY_DN20081_c0_g2::Assembly01_TRINITY_DN20081_c0_g2_i1::g.55196::m.55196	sp|Q5JSH3|WDR44_HUMAN	901	913	99	99	931	67.88	1134
Assembly01_TRINITY_DN20096_c0_g1::Assembly01_TRINITY_DN20096_c0_g1_i1::g.54972::m.54972	tr|B7ZL34|B7ZL34_HUMAN	644	985	90	59	583	79.07	683
Assembly01_TRINITY_DN20103_c0_g1::Assembly01_TRINITY_DN20103_c0_g1_i1::g.178324::m.178324	sp|Q92615|LAR4B_HUMAN	740	738	99	99	767	61.67	840
Assembly01_TRINITY_DN20107_c0_g1::Assembly01_TRINITY_DN20107_c0_g1_i1::g.178451::m.178451	sp|Q86VS8|HOOK3_HUMAN	715	718	99	99	713	85.83	1204
Assembly01_TRINITY_DN20108_c0_g1::Assembly01_TRINITY_DN20108_c0_g1_i1::g.178304::m.178304	sp|Q00537|CDK17_HUMAN	528	523	99	100	524	88.17	957
Assembly01_TRINITY_DN20117_c0_g1::Assembly01_TRINITY_DN20117_c0_g1_i1::g.178273::m.178273	sp|Q8N5M1|ATPF2_HUMAN	282	289	90	88	254	68.9	380
Assembly01_TRINITY_DN20126_c0_g1::Assembly01_TRINITY_DN20126_c0_g1_i1::g.178383::m.178383	sp|Q8N5T2|TBC19_HUMAN	548	526	95	99	521	78.12	827
Assembly01_TRINITY_DN20131_c0_g1::Assembly01_TRINITY_DN20131_c0_g1_i1::g.178298::m.178298	sp|Q08881|ITK_HUMAN	502	620	99	80	500	64.2	682
Assembly01_TRINITY_DN20135_c0_g1::Assembly01_TRINITY_DN20135_c0_g1_i1::g.178264::m.178264	sp|Q9NW64|RBM22_HUMAN	379	420	99	89	377	87.53	623
Assembly01_TRINITY_DN2013_c0_g1::Assembly01_TRINITY_DN2013_c0_g1_i2::g.32503::m.32503	sp|Q96LR5|UB2E2_HUMAN	214	201	95	100	204	84.31	348
Assembly01_TRINITY_DN20146_c0_g1::Assembly01_TRINITY_DN20146_c0_g1_i2::g.178394::m.178394	sp|Q8WVJ2|NUDC2_HUMAN	158	157	99	100	157	70.7	243
Assembly01_TRINITY_DN20169_c0_g1::Assembly01_TRINITY_DN20169_c0_g1_i1::g.178447::m.178447	sp|Q5GJ75|TP8L3_HUMAN	205	292	99	70	204	68.14	299
Assembly01_TRINITY_DN20182_c0_g1::Assembly01_TRINITY_DN20182_c0_g1_i1::g.178344::m.178344	sp|Q6FIF0|ZFAN6_HUMAN	250	208	84	100	211	65.88	265
Assembly01_TRINITY_DN20186_c0_g1::Assembly01_TRINITY_DN20186_c0_g1_i1::g.178467::m.178467	sp|Q15326|ZMY11_HUMAN	603	602	99	100	602	82.56	1025
Assembly01_TRINITY_DN20208_c0_g2::Assembly01_TRINITY_DN20208_c0_g2_i1::g.151864::m.151864	tr|B4DG45|B4DG45_HUMAN	556	829	99	67	556	60.79	705
Assembly01_TRINITY_DN20219_c1_g1::Assembly01_TRINITY_DN20219_c1_g1_i1::g.151618::m.151618	sp|Q8WVF1|OSCP1_HUMAN	214	389	100	55	214	73.83	340
Assembly01_TRINITY_DN20223_c0_g1::Assembly01_TRINITY_DN20223_c0_g1_i1::g.151820::m.151820	sp|Q9UN37|VPS4A_HUMAN	495	437	87	99	433	89.15	810
Assembly01_TRINITY_DN20234_c0_g1::Assembly01_TRINITY_DN20234_c0_g1_i1::g.151546::m.151546	sp|Q15853|USF2_HUMAN	320	346	98	99	353	68.84	460
Assembly01_TRINITY_DN20237_c0_g2::Assembly01_TRINITY_DN20237_c0_g2_i1::g.151565::m.151565	sp|Q86U44|MTA70_HUMAN	559	580	99	100	582	72.85	793
Assembly01_TRINITY_DN20238_c0_g1::Assembly01_TRINITY_DN20238_c0_g1_i1::g.151722::m.151722	tr|B4DG73|B4DG73_HUMAN	660	690	96	92	635	84.09	1132
Assembly01_TRINITY_DN20254_c0_g2::Assembly01_TRINITY_DN20254_c0_g2_i1::g.151838::m.151838	sp|Q99747|SNAG_HUMAN	313	312	99	99	316	79.43	495
Assembly01_TRINITY_DN20255_c0_g1::Assembly01_TRINITY_DN20255_c0_g1_i1::g.151727::m.151727	sp|Q8IXI2|MIRO1_HUMAN	620	618	99	100	619	85.14	1143
Assembly01_TRINITY_DN20256_c0_g1::Assembly01_TRINITY_DN20256_c0_g1_i1::g.151790::m.151790	sp|Q93099|HGD_HUMAN	275	445	98	61	270	80.37	479
Assembly01_TRINITY_DN20273_c0_g2::Assembly01_TRINITY_DN20273_c0_g2_i1::g.151888::m.151888	tr|Q59G24|Q59G24_HUMAN	124	134	99	95	127	66.14	148
Assembly01_TRINITY_DN20281_c0_g1::Assembly01_TRINITY_DN20281_c0_g1_i1::g.151843::m.151843	sp|Q9NT62|ATG3_HUMAN	318	314	99	100	317	82.33	522
Assembly01_TRINITY_DN20287_c0_g1::Assembly01_TRINITY_DN20287_c0_g1_i2::g.151676::m.151676	sp|O15379|HDAC3_HUMAN	443	428	97	99	424	92.06	835
Assembly01_TRINITY_DN20288_c0_g1::Assembly01_TRINITY_DN20288_c0_g1_i1::g.151670::m.151670	sp|Q9NUQ8|ABCF3_HUMAN	721	709	98	100	712	74.44	1050
Assembly01_TRINITY_DN20324_c0_g2::Assembly01_TRINITY_DN20324_c0_g2_i1::g.17707::m.17707	sp|Q8N201|INT1_HUMAN	2178	2190	99	99	2185	72.54	3066
Assembly01_TRINITY_DN20327_c0_g1::Assembly01_TRINITY_DN20327_c0_g1_i1::g.17382::m.17382	sp|P48444|COPD_HUMAN	510	511	99	100	511	84.15	874
Assembly01_TRINITY_DN20331_c0_g2::Assembly01_TRINITY_DN20331_c0_g2_i1::g.17497::m.17497	sp|O60688|YPEL1_HUMAN	120	119	99	100	119	100	253
Assembly01_TRINITY_DN20335_c0_g1::Assembly01_TRINITY_DN20335_c0_g1_i1::g.17586::m.17586	tr|A0A087X0W9|A0A087X0W9_HUMAN	313	323	90	89	283	67.24	369
Assembly01_TRINITY_DN20337_c0_g1::Assembly01_TRINITY_DN20337_c0_g1_i1::g.17672::m.17672	sp|Q9NUG6|PDRG1_HUMAN	133	133	98	98	131	64.12	149
Assembly01_TRINITY_DN20347_c0_g1::Assembly01_TRINITY_DN20347_c0_g1_i1::g.17548::m.17548	sp|O43402|EMC8_HUMAN	201	210	99	100	210	71.9	325
Assembly01_TRINITY_DN20352_c0_g2::Assembly01_TRINITY_DN20352_c0_g2_i1::g.17683::m.17683	sp|P25787|PSA2_HUMAN	235	234	99	99	233	93.13	429
Assembly01_TRINITY_DN20353_c0_g1::Assembly01_TRINITY_DN20353_c0_g1_i1::g.17453::m.17453	tr|B7Z470|B7Z470_HUMAN	461	756	99	61	458	66.16	644
Assembly01_TRINITY_DN20359_c0_g1::Assembly01_TRINITY_DN20359_c0_g1_i2::g.17606::m.17606	tr|D3DWH3|D3DWH3_HUMAN	255	261	93	92	239	80.75	410
Assembly01_TRINITY_DN20367_c0_g1::Assembly01_TRINITY_DN20367_c0_g1_i1::g.17518::m.17518	tr|H3BQ53|H3BQ53_HUMAN	680	570	68	81	464	62.93	615
Assembly01_TRINITY_DN20370_c0_g1::Assembly01_TRINITY_DN20370_c0_g1_i1::g.17598::m.17598	sp|Q9NUN5|LMBD1_HUMAN	544	540	96	96	522	76.05	784
Assembly01_TRINITY_DN20374_c0_g1::Assembly01_TRINITY_DN20374_c0_g1_i1::g.17399::m.17399	sp|Q96ND0|F210A_HUMAN	278	272	58	60	162	73.46	259
Assembly01_TRINITY_DN20380_c0_g1::Assembly01_TRINITY_DN20380_c0_g1_i1::g.17394::m.17394	tr|X6R8A1|X6R8A1_HUMAN	489	498	94	91	460	64.35	626
Assembly01_TRINITY_DN20390_c0_g1::Assembly01_TRINITY_DN20390_c0_g1_i2::g.17633::m.17633	tr|A0A024RAL2|A0A024RAL2_HUMAN	715	1047	99	67	705	84.96	1234
Assembly01_TRINITY_DN20396_c0_g1::Assembly01_TRINITY_DN20396_c0_g1_i1::g.17723::m.17723	sp|Q9Y5P8|P2R3B_HUMAN	436	575	97	74	425	72.24	673
Assembly01_TRINITY_DN20397_c0_g1::Assembly01_TRINITY_DN20397_c0_g1_i1::g.17691::m.17691	sp|Q96DN5|TBC31_HUMAN	1039	1066	98	95	1028	60.21	1242
Assembly01_TRINITY_DN20398_c0_g2::Assembly01_TRINITY_DN20398_c0_g2_i1::g.17661::m.17661	tr|B2RDI5|B2RDI5_HUMAN	704	714	99	98	702	70.51	1051
Assembly01_TRINITY_DN20409_c0_g2::Assembly01_TRINITY_DN20409_c0_g2_i1::g.189282::m.189282	sp|Q9P2I0|CPSF2_HUMAN	786	782	99	100	786	88.55	1418
Assembly01_TRINITY_DN20430_c0_g1::Assembly01_TRINITY_DN20430_c0_g1_i1::g.189291::m.189291	tr|A0A0A0MT83|A0A0A0MT83_HUMAN	430	426	96	97	413	78.21	676
Assembly01_TRINITY_DN20463_c0_g1::Assembly01_TRINITY_DN20463_c0_g1_i1::g.189555::m.189555	sp|Q5SRE7|PHYD1_HUMAN	290	291	99	99	288	63.54	395
Assembly01_TRINITY_DN20470_c0_g1::Assembly01_TRINITY_DN20470_c0_g1_i1::g.189412::m.189412	sp|Q86UD1|OAF_HUMAN	276	273	90	89	251	63.1	336
Assembly01_TRINITY_DN20474_c0_g1::Assembly01_TRINITY_DN20474_c0_g1_i1::g.189337::m.189337	sp|Q08378|GOGA3_HUMAN	1025	1498	97	67	999	66.37	1179
Assembly01_TRINITY_DN20479_c0_g1::Assembly01_TRINITY_DN20479_c0_g1_i1::g.189389::m.189389	sp|Q9H0A0|NAT10_HUMAN	1073	1025	95	97	997	78.94	1632
Assembly01_TRINITY_DN20482_c0_g1::Assembly01_TRINITY_DN20482_c0_g1_i1::g.189330::m.189330	sp|Q9Y6W5|WASF2_HUMAN	336	498	74	51	251	63.35	283
Assembly01_TRINITY_DN20487_c0_g2::Assembly01_TRINITY_DN20487_c0_g2_i1::g.189535::m.189535	sp|Q96BF6|NACC2_HUMAN	552	587	99	96	571	67.78	713
Assembly01_TRINITY_DN20505_c0_g1::Assembly01_TRINITY_DN20505_c0_g1_i1::g.128944::m.128944	sp|Q9HC24|LFG4_HUMAN	258	238	90	98	234	73.93	335
Assembly01_TRINITY_DN20540_c0_g1::Assembly01_TRINITY_DN20540_c0_g1_i1::g.128676::m.128676	sp|Q13283|G3BP1_HUMAN	477	466	88	92	430	72.75	533
Assembly01_TRINITY_DN20544_c0_g1::Assembly01_TRINITY_DN20544_c0_g1_i2::g.128921::m.128921	sp|Q7L5N1|CSN6_HUMAN	327	327	96	99	315	89.26	612
Assembly01_TRINITY_DN20554_c0_g1::Assembly01_TRINITY_DN20554_c0_g1_i1::g.128666::m.128666	tr|B3KTF4|B3KTF4_HUMAN	357	186	53	100	190	61.58	243
Assembly01_TRINITY_DN20557_c0_g1::Assembly01_TRINITY_DN20557_c0_g1_i1::g.128754::m.128754	sp|O43148|MCES_HUMAN	421	476	81	70	336	71.47	521
Assembly01_TRINITY_DN20573_c0_g1::Assembly01_TRINITY_DN20573_c0_g1_i1::g.128784::m.128784	sp|Q96MC6|MF14A_HUMAN	482	490	99	100	492	75.61	730
Assembly01_TRINITY_DN20586_c0_g1::Assembly01_TRINITY_DN20586_c0_g1_i1::g.128891::m.128891	sp|Q9NXU5|ARL15_HUMAN	227	204	82	91	186	82.26	334
Assembly01_TRINITY_DN20587_c0_g1::Assembly01_TRINITY_DN20587_c0_g1_i1::g.128926::m.128926	sp|Q5T8P6|RBM26_HUMAN	1022	1007	96	98	997	71.51	1126
Assembly01_TRINITY_DN20608_c0_g1::Assembly01_TRINITY_DN20608_c0_g1_i1::g.4557::m.4557	sp|P62873|GBB1_HUMAN	341	340	99	100	340	97.65	691
Assembly01_TRINITY_DN20610_c0_g1::Assembly01_TRINITY_DN20610_c0_g1_i1::g.4460::m.4460	sp|P31327|CPSM_HUMAN	1083	1500	99	72	1076	75.84	1750
Assembly01_TRINITY_DN20615_c0_g1::Assembly01_TRINITY_DN20615_c0_g1_i1::g.4671::m.4671	sp|Q96HU8|DIRA2_HUMAN	199	199	99	100	199	82.91	354
Assembly01_TRINITY_DN20617_c0_g1::Assembly01_TRINITY_DN20617_c0_g1_i2::g.4394::m.4394	tr|G3V202|G3V202_HUMAN	529	299	55	98	293	65.87	417
Assembly01_TRINITY_DN20625_c0_g1::Assembly01_TRINITY_DN20625_c0_g1_i1::g.4514::m.4514	sp|P09496|CLCA_HUMAN	231	248	95	92	231	71	315
Assembly01_TRINITY_DN20626_c1_g1::Assembly01_TRINITY_DN20626_c1_g1_i1::g.4412::m.4412	sp|Q8WWH5|TRUB1_HUMAN	289	349	93	82	269	62.94	370
Assembly01_TRINITY_DN20632_c0_g1::Assembly01_TRINITY_DN20632_c0_g1_i1::g.4656::m.4656	sp|Q8IWE4|DCNL3_HUMAN	319	304	90	94	287	74.22	431
Assembly01_TRINITY_DN20641_c0_g1::Assembly01_TRINITY_DN20641_c0_g1_i1::g.4516::m.4516	sp|Q92569|P55G_HUMAN	463	461	99	100	462	90.69	850
Assembly01_TRINITY_DN20642_c0_g2::Assembly01_TRINITY_DN20642_c0_g2_i1::g.4354::m.4354	sp|Q96Q40|CDK15_HUMAN	418	435	93	91	395	67.85	536
Assembly01_TRINITY_DN20647_c0_g1::Assembly01_TRINITY_DN20647_c0_g1_i1::g.4579::m.4579	sp|Q8N264|RHG24_HUMAN	724	748	99	96	725	72.55	1067
Assembly01_TRINITY_DN20696_c0_g1::Assembly01_TRINITY_DN20696_c0_g1_i1::g.4666::m.4666	sp|Q969R2|OSBP2_HUMAN	491	916	98	52	487	68.02	665
Assembly01_TRINITY_DN20703_c0_g2::Assembly01_TRINITY_DN20703_c0_g2_i2::g.83394::m.83394	sp|Q9Y3E1|HDGR3_HUMAN	210	203	94	99	197	75.96	284
Assembly01_TRINITY_DN20706_c0_g1::Assembly01_TRINITY_DN20706_c0_g1_i1::g.83532::m.83532	sp|Q96EL2|RT24_HUMAN	195	167	75	87	146	65.75	219
Assembly01_TRINITY_DN20709_c0_g1::Assembly01_TRINITY_DN20709_c0_g1_i1::g.83561::m.83561	sp|P49406|RM19_HUMAN	277	292	88	80	234	67.08	349
Assembly01_TRINITY_DN20719_c0_g1::Assembly01_TRINITY_DN20719_c0_g1_i2::g.83579::m.83579	sp|P62906|RL10A_HUMAN	248	217	88	100	217	91.24	384
Assembly01_TRINITY_DN20759_c0_g1::Assembly01_TRINITY_DN20759_c0_g1_i2::g.83400::m.83400	sp|Q96L93|KI16B_HUMAN	724	1317	99	55	728	62.5	781
Assembly01_TRINITY_DN20760_c0_g1::Assembly01_TRINITY_DN20760_c0_g1_i1::g.83405::m.83405	sp|Q13868|EXOS2_HUMAN	292	293	99	100	293	78.5	478
Assembly01_TRINITY_DN20770_c0_g1::Assembly01_TRINITY_DN20770_c0_g1_i1::g.83423::m.83423	sp|P52657|T2AG_HUMAN	110	109	99	100	109	95.41	215
Assembly01_TRINITY_DN20781_c0_g1::Assembly01_TRINITY_DN20781_c0_g1_i1::g.83525::m.83525	sp|Q8N6N6|NATD1_HUMAN	121	113	87	94	106	78.3	176
Assembly01_TRINITY_DN20791_c0_g1::Assembly01_TRINITY_DN20791_c0_g1_i1::g.83455::m.83455	sp|P0DJ93|SIM13_HUMAN	141	91	62	93	87	62.07	74.7
Assembly01_TRINITY_DN20800_c0_g2::Assembly01_TRINITY_DN20800_c0_g2_i1::g.142218::m.142218	sp|Q5MNZ6|WIPI3_HUMAN	317	344	99	90	316	93.04	615
Assembly01_TRINITY_DN20806_c0_g1::Assembly01_TRINITY_DN20806_c0_g1_i1::g.142323::m.142323	tr|B3KNG6|B3KNG6_HUMAN	317	315	99	100	315	80	523
Assembly01_TRINITY_DN20810_c0_g1::Assembly01_TRINITY_DN20810_c0_g1_i2::g.142371::m.142371	sp|Q9H300|PARL_HUMAN	369	379	93	87	338	66.38	475
Assembly01_TRINITY_DN20812_c0_g1::Assembly01_TRINITY_DN20812_c0_g1_i1::g.142230::m.142230	sp|Q15056|IF4H_HUMAN	290	248	86	100	253	64.57	265
Assembly01_TRINITY_DN20817_c0_g1::Assembly01_TRINITY_DN20817_c0_g1_i1::g.142158::m.142158	sp|O00471|EXOC5_HUMAN	709	708	99	100	708	87.15	1314
Assembly01_TRINITY_DN20826_c0_g1::Assembly01_TRINITY_DN20826_c0_g1_i2::g.142264::m.142264	tr|C9JYQ9|C9JYQ9_HUMAN	126	121	99	100	126	70.63	154
Assembly01_TRINITY_DN20831_c0_g1::Assembly01_TRINITY_DN20831_c0_g1_i1::g.142317::m.142317	sp|P43005|EAA3_HUMAN	524	524	99	100	524	75	801
Assembly01_TRINITY_DN20850_c0_g1::Assembly01_TRINITY_DN20850_c0_g1_i1::g.142331::m.142331	sp|O95995|GAS8_HUMAN	481	478	97	97	465	70.97	647
Assembly01_TRINITY_DN20864_c0_g1::Assembly01_TRINITY_DN20864_c0_g1_i1::g.142200::m.142200	sp|Q9Y3B8|ORN_HUMAN	280	237	73	86	205	78.05	337
Assembly01_TRINITY_DN20880_c0_g1::Assembly01_TRINITY_DN20880_c0_g1_i1::g.142125::m.142125	sp|Q8N8N7|PTGR2_HUMAN	349	351	99	99	347	71.18	492
Assembly01_TRINITY_DN20881_c0_g2::Assembly01_TRINITY_DN20881_c0_g2_i1::g.142253::m.142253	sp|P12829|MYL4_HUMAN	190	197	84	85	159	82.04	283
Assembly01_TRINITY_DN20891_c0_g1::Assembly01_TRINITY_DN20891_c0_g1_i2::g.142168::m.142168	sp|P41586|PACR_HUMAN	438	468	96	96	447	68.96	634
Assembly01_TRINITY_DN20912_c0_g1::Assembly01_TRINITY_DN20912_c0_g1_i1::g.213740::m.213740	sp|Q9UID3|VPS51_HUMAN	779	782	97	96	761	70.83	1033
Assembly01_TRINITY_DN20917_c0_g1::Assembly01_TRINITY_DN20917_c0_g1_i1::g.213768::m.213768	sp|Q7L4E1|MIGA2_HUMAN	586	593	99	99	595	62.02	650
Assembly01_TRINITY_DN20921_c0_g1::Assembly01_TRINITY_DN20921_c0_g1_i1::g.213525::m.213525	sp|Q9HBH5|RDH14_HUMAN	332	336	89	89	299	76.59	449
Assembly01_TRINITY_DN20937_c0_g1::Assembly01_TRINITY_DN20937_c0_g1_i1::g.213569::m.213569	tr|Q53G71|Q53G71_HUMAN	412	406	85	85	346	82.62	608
Assembly01_TRINITY_DN20944_c0_g1::Assembly01_TRINITY_DN20944_c0_g1_i1::g.213645::m.213645	sp|Q92186|SIA8B_HUMAN	378	375	99	100	376	67.82	527
Assembly01_TRINITY_DN20948_c0_g1::Assembly01_TRINITY_DN20948_c0_g1_i1::g.213573::m.213573	sp|P68371|TBB4B_HUMAN	446	445	99	100	445	98.2	922
Assembly01_TRINITY_DN20949_c0_g2::Assembly01_TRINITY_DN20949_c0_g2_i1::g.213522::m.213522	sp|O60479|DLX3_HUMAN	277	287	99	100	292	62.33	322
Assembly01_TRINITY_DN20957_c0_g1::Assembly01_TRINITY_DN20957_c0_g1_i1::g.213688::m.213688	sp|Q8IZ57|NRSN1_HUMAN	198	195	97	98	193	66.32	281
Assembly01_TRINITY_DN20971_c0_g1::Assembly01_TRINITY_DN20971_c0_g1_i1::g.213698::m.213698	sp|P25800|RBTN1_HUMAN	156	156	99	99	155	96.77	313
Assembly01_TRINITY_DN20978_c0_g1::Assembly01_TRINITY_DN20978_c0_g1_i1::g.213775::m.213775	sp|Q9BPW8|NIPS1_HUMAN	281	284	88	93	248	76.81	430
Assembly01_TRINITY_DN20984_c0_g2::Assembly01_TRINITY_DN20984_c0_g2_i1::g.213553::m.213553	sp|Q8TCX1|DC2L1_HUMAN	395	351	89	100	354	64.97	479
Assembly01_TRINITY_DN20987_c0_g1::Assembly01_TRINITY_DN20987_c0_g1_i1::g.213700::m.213700	tr|H7C5A5|H7C5A5_HUMAN	741	599	69	92	543	61.3	652
Assembly01_TRINITY_DN20999_c0_g2::Assembly01_TRINITY_DN20999_c0_g2_i1::g.213765::m.213765	sp|O15514|RPB4_HUMAN	170	142	84	100	142	92.96	268
Assembly01_TRINITY_DN21002_c0_g1::Assembly01_TRINITY_DN21002_c0_g1_i1::g.219065::m.219065	sp|P51970|NDUA8_HUMAN	203	172	83	98	168	79.76	293
Assembly01_TRINITY_DN21144_c0_g2::Assembly01_TRINITY_DN21144_c0_g2_i1::g.188124::m.188124	sp|Q9H6L2|TM231_HUMAN	311	316	94	96	296	62.17	384
Assembly01_TRINITY_DN21150_c0_g1::Assembly01_TRINITY_DN21150_c0_g1_i1::g.188038::m.188038	sp|P20132|SDHL_HUMAN	328	328	95	96	314	60.83	342
Assembly01_TRINITY_DN21257_c1_g1::Assembly01_TRINITY_DN21257_c1_g1_i1::g.149046::m.149046	sp|P61018|RAB4B_HUMAN	233	213	91	100	213	92.49	412
Assembly01_TRINITY_DN21396_c0_g1::Assembly01_TRINITY_DN21396_c0_g1_i1::g.42016::m.42016	sp|Q15404|RSU1_HUMAN	278	277	99	100	277	90.25	515
Assembly01_TRINITY_DN2143_c0_g1::Assembly01_TRINITY_DN2143_c0_g1_i1::g.139212::m.139212	tr|E5RK45|E5RK45_HUMAN	384	371	95	97	368	76.36	588
Assembly01_TRINITY_DN21521_c0_g1::Assembly01_TRINITY_DN21521_c0_g1_i1::g.78593::m.78593	tr|G3V2B0|G3V2B0_HUMAN	123	124	98	98	121	74.38	176
Assembly01_TRINITY_DN21579_c0_g1::Assembly01_TRINITY_DN21579_c0_g1_i1::g.78581::m.78581	sp|O43617|TPPC3_HUMAN	181	180	99	100	180	91.67	353
Assembly01_TRINITY_DN21609_c0_g2::Assembly01_TRINITY_DN21609_c0_g2_i1::g.97513::m.97513	tr|A0A0C4DG97|A0A0C4DG97_HUMAN	497	497	99	99	491	72.51	786
Assembly01_TRINITY_DN21625_c0_g1::Assembly01_TRINITY_DN21625_c0_g1_i1::g.97428::m.97428	sp|Q96I76|GPTC3_HUMAN	387	525	95	69	371	61.19	427
Assembly01_TRINITY_DN21662_c0_g1::Assembly01_TRINITY_DN21662_c0_g1_i1::g.97538::m.97538	sp|Q9BV94|EDEM2_HUMAN	594	578	95	98	567	74.6	894
Assembly01_TRINITY_DN2166_c0_g2::Assembly01_TRINITY_DN2166_c0_g2_i1::g.139201::m.139201	tr|A0A024RD22|A0A024RD22_HUMAN	295	318	97	93	296	83.11	378
Assembly01_TRINITY_DN21701_c0_g1::Assembly01_TRINITY_DN21701_c0_g1_i1::g.206294::m.206294	sp|O75995|SASH3_HUMAN	313	380	95	80	305	60	325
Assembly01_TRINITY_DN21721_c0_g1::Assembly01_TRINITY_DN21721_c0_g1_i1::g.206363::m.206363	tr|A0A075B6T4|A0A075B6T4_HUMAN	517	543	99	95	518	76.83	819
Assembly01_TRINITY_DN21734_c0_g1::Assembly01_TRINITY_DN21734_c0_g1_i1::g.206441::m.206441	sp|Q8N1S5|S39AB_HUMAN	329	342	95	92	314	71.34	399
Assembly01_TRINITY_DN21744_c0_g2::Assembly01_TRINITY_DN21744_c0_g2_i1::g.206285::m.206285	sp|Q6ZRY4|RBPS2_HUMAN	237	209	77	86	180	89.44	306
Assembly01_TRINITY_DN21756_c0_g2::Assembly01_TRINITY_DN21756_c0_g2_i1::g.206449::m.206449	sp|Q9NRD0|FBX8_HUMAN	211	319	99	66	210	85.71	381
Assembly01_TRINITY_DN21770_c0_g2::Assembly01_TRINITY_DN21770_c0_g2_i1::g.206392::m.206392	sp|Q96LT7|CI072_HUMAN	462	481	99	100	481	76.92	773
Assembly01_TRINITY_DN21797_c0_g2::Assembly01_TRINITY_DN21797_c0_g2_i1::g.206272::m.206272	sp|Q9H082|RB33B_HUMAN	229	229	89	96	204	76.13	348
Assembly01_TRINITY_DN21802_c0_g1::Assembly01_TRINITY_DN21802_c0_g1_i1::g.134573::m.134573	sp|Q33E94|RFX4_HUMAN	749	735	97	100	736	80.71	1197
Assembly01_TRINITY_DN21827_c0_g1::Assembly01_TRINITY_DN21827_c0_g1_i1::g.134603::m.134603	sp|Q9Y5K5|UCHL5_HUMAN	339	329	97	100	329	89.06	603
Assembly01_TRINITY_DN21893_c0_g1::Assembly01_TRINITY_DN21893_c0_g1_i1::g.134690::m.134690	sp|Q16822|PCKGM_HUMAN	673	640	93	97	623	71.91	932
Assembly01_TRINITY_DN21961_c0_g1::Assembly01_TRINITY_DN21961_c0_g1_i1::g.128252::m.128252	sp|Q9NTU7|CBLN4_HUMAN	197	201	99	97	195	89.23	341
Assembly01_TRINITY_DN22075_c0_g1::Assembly01_TRINITY_DN22075_c0_g1_i1::g.162099::m.162099	sp|Q9UIJ5|ZDHC2_HUMAN	312	367	99	84	310	81.29	544
Assembly01_TRINITY_DN22101_c0_g2::Assembly01_TRINITY_DN22101_c0_g2_i1::g.80690::m.80690	tr|H7BY53|H7BY53_HUMAN	168	221	91	69	153	68.63	204
Assembly01_TRINITY_DN22131_c0_g1::Assembly01_TRINITY_DN22131_c0_g1_i1::g.80668::m.80668	sp|Q9Y284|ASTER_HUMAN	125	106	81	95	101	90.1	191
Assembly01_TRINITY_DN22142_c0_g3::Assembly01_TRINITY_DN22142_c0_g3_i1::g.80698::m.80698	sp|P41161|ETV5_HUMAN	398	510	100	79	411	65.21	485
Assembly01_TRINITY_DN22144_c0_g1::Assembly01_TRINITY_DN22144_c0_g1_i1::g.80646::m.80646	sp|Q8N5Y2|MS3L1_HUMAN	532	521	99	99	532	69.74	742
Assembly01_TRINITY_DN22219_c0_g1::Assembly01_TRINITY_DN22219_c0_g1_i1::g.44928::m.44928	tr|H0YIV9|H0YIV9_HUMAN	196	168	52	60	101	60.4	128
Assembly01_TRINITY_DN22265_c0_g2::Assembly01_TRINITY_DN22265_c0_g2_i1::g.44908::m.44908	sp|Q9UK73|FEM1B_HUMAN	448	627	99	71	447	81.66	764
Assembly01_TRINITY_DN22279_c0_g3::Assembly01_TRINITY_DN22279_c0_g3_i1::g.44872::m.44872	sp|Q8WYH8|ING5_HUMAN	241	240	99	99	240	81.67	367
Assembly01_TRINITY_DN22283_c0_g3::Assembly01_TRINITY_DN22283_c0_g3_i1::g.44859::m.44859	tr|A0A0C4DGK4|A0A0C4DGK4_HUMAN	337	398	99	84	336	71.13	458
Assembly01_TRINITY_DN22331_c0_g1::Assembly01_TRINITY_DN22331_c0_g1_i1::g.165577::m.165577	sp|Q96DZ5|CLIP3_HUMAN	563	547	91	100	516	77.51	882
Assembly01_TRINITY_DN22333_c0_g2::Assembly01_TRINITY_DN22333_c0_g2_i1::g.165619::m.165619	sp|Q9UHP9|SMPX_HUMAN	104	88	80	97	85	65.88	107
Assembly01_TRINITY_DN22341_c0_g1::Assembly01_TRINITY_DN22341_c0_g1_i1::g.165651::m.165651	tr|A0A0A0MRI2|A0A0A0MRI2_HUMAN	408	418	99	97	406	85.71	733
Assembly01_TRINITY_DN22369_c0_g1::Assembly01_TRINITY_DN22369_c0_g1_i1::g.165554::m.165554	sp|P40222|TXLNA_HUMAN	609	546	71	84	439	70.82	619
Assembly01_TRINITY_DN22420_c0_g2::Assembly01_TRINITY_DN22420_c0_g2_i1::g.116931::m.116931	sp|O15400|STX7_HUMAN	269	261	91	95	249	67.07	295
Assembly01_TRINITY_DN22429_c0_g1::Assembly01_TRINITY_DN22429_c0_g1_i1::g.116967::m.116967	sp|Q96BD6|SPSB1_HUMAN	287	273	95	100	273	82.78	484
Assembly01_TRINITY_DN22454_c0_g3::Assembly01_TRINITY_DN22454_c0_g3_i1::g.117004::m.117004	tr|Q7Z6M0|Q7Z6M0_HUMAN	630	628	99	100	629	85.85	1089
Assembly01_TRINITY_DN22465_c0_g1::Assembly01_TRINITY_DN22465_c0_g1_i1::g.116920::m.116920	sp|P33552|CKS2_HUMAN	127	79	62	100	79	84.81	149
Assembly01_TRINITY_DN22530_c0_g2::Assembly01_TRINITY_DN22530_c0_g2_i1::g.78779::m.78779	sp|Q8N8K9|K1958_HUMAN	413	716	97	56	402	67.91	559
Assembly01_TRINITY_DN22611_c0_g1::Assembly01_TRINITY_DN22611_c0_g1_i1::g.177469::m.177469	sp|Q9NPC2|KCNK9_HUMAN	315	374	100	84	315	81.9	553
Assembly01_TRINITY_DN22663_c0_g2::Assembly01_TRINITY_DN22663_c0_g2_i1::g.177521::m.177521	sp|Q6YN16|HSDL2_HUMAN	418	418	99	100	418	71.77	625
Assembly01_TRINITY_DN22664_c0_g1::Assembly01_TRINITY_DN22664_c0_g1_i1::g.177566::m.177566	sp|P55060|XPO2_HUMAN	972	971	99	100	971	87.64	1766
Assembly01_TRINITY_DN22721_c0_g1::Assembly01_TRINITY_DN22721_c0_g1_i1::g.35291::m.35291	tr|Q5T418|Q5T418_HUMAN	402	215	52	95	212	64.15	279
Assembly01_TRINITY_DN22828_c0_g2::Assembly01_TRINITY_DN22828_c0_g2_i1::g.32690::m.32690	sp|Q9NZ42|PEN2_HUMAN	142	101	71	100	101	73.27	161
Assembly01_TRINITY_DN22846_c0_g1::Assembly01_TRINITY_DN22846_c0_g1_i1::g.32595::m.32595	tr|A8K878|A8K878_HUMAN	185	185	99	100	185	62.7	257
Assembly01_TRINITY_DN22860_c0_g1::Assembly01_TRINITY_DN22860_c0_g1_i2::g.32677::m.32677	sp|Q12959|DLG1_HUMAN	784	904	99	89	812	83.13	1339
Assembly01_TRINITY_DN22863_c0_g1::Assembly01_TRINITY_DN22863_c0_g1_i3::g.32565::m.32565	tr|B4DP23|B4DP23_HUMAN	224	262	94	84	210	68.78	333
Assembly01_TRINITY_DN22877_c0_g1::Assembly01_TRINITY_DN22877_c0_g1_i1::g.32567::m.32567	sp|Q8NFH5|NUP53_HUMAN	308	326	99	95	310	71.61	425
Assembly01_TRINITY_DN22898_c0_g1::Assembly01_TRINITY_DN22898_c0_g1_i1::g.32614::m.32614	sp|Q86V25|VASH2_HUMAN	332	355	100	93	333	66.97	472
Assembly01_TRINITY_DN22915_c0_g1::Assembly01_TRINITY_DN22915_c0_g1_i1::g.208593::m.208593	sp|O14920|IKKB_HUMAN	746	756	99	98	745	67.25	1041
Assembly01_TRINITY_DN2297_c0_g2::Assembly01_TRINITY_DN2297_c0_g2_i1::g.165362::m.165362	tr|H0Y403|H0Y403_HUMAN	214	230	96	89	205	94.63	344
Assembly01_TRINITY_DN22984_c0_g1::Assembly01_TRINITY_DN22984_c0_g1_i1::g.208640::m.208640	tr|A0A024R9E1|A0A024R9E1_HUMAN	229	228	99	100	228	89.91	409
Assembly01_TRINITY_DN23039_c0_g1::Assembly01_TRINITY_DN23039_c0_g1_i1::g.143582::m.143582	tr|Q53ET9|Q53ET9_HUMAN	488	493	99	100	493	86	879
Assembly01_TRINITY_DN23072_c0_g2::Assembly01_TRINITY_DN23072_c0_g2_i1::g.143575::m.143575	sp|P23368|MAOM_HUMAN	583	584	99	99	580	73.97	905
Assembly01_TRINITY_DN23183_c0_g1::Assembly01_TRINITY_DN23183_c0_g1_i1::g.146536::m.146536	tr|E9PB61|E9PB61_HUMAN	220	264	82	77	184	80.3	264
Assembly01_TRINITY_DN231_c0_g1::Assembly01_TRINITY_DN231_c0_g1_i1::g.33264::m.33264	sp|Q15717|ELAV1_HUMAN	341	326	97	99	331	84.89	583
Assembly01_TRINITY_DN2323_c0_g1::Assembly01_TRINITY_DN2323_c0_g1_i1::g.100084::m.100084	sp|Q9NX18|SDHF2_HUMAN	159	166	82	79	131	71.76	197
Assembly01_TRINITY_DN23240_c0_g1::Assembly01_TRINITY_DN23240_c0_g1_i1::g.98067::m.98067	sp|O43396|TXNL1_HUMAN	288	289	99	99	286	78.32	488
Assembly01_TRINITY_DN23250_c0_g1::Assembly01_TRINITY_DN23250_c0_g1_i1::g.98127::m.98127	sp|P27694|RFA1_HUMAN	610	616	99	99	617	69.37	883
Assembly01_TRINITY_DN2332_c0_g1::Assembly01_TRINITY_DN2332_c0_g1_i1::g.100164::m.100164	sp|P14621|ACYP2_HUMAN	157	99	62	99	98	72.45	150
Assembly01_TRINITY_DN23353_c0_g1::Assembly01_TRINITY_DN23353_c0_g1_i1::g.185080::m.185080	sp|Q32P41|TRM5_HUMAN	508	509	84	84	428	61.11	541
Assembly01_TRINITY_DN23357_c0_g1::Assembly01_TRINITY_DN23357_c0_g1_i1::g.185135::m.185135	sp|O15145|ARPC3_HUMAN	179	178	99	100	178	87.64	343
Assembly01_TRINITY_DN23359_c0_g1::Assembly01_TRINITY_DN23359_c0_g1_i1::g.185181::m.185181	sp|P62306|RUXF_HUMAN	87	86	99	100	86	98.84	173
Assembly01_TRINITY_DN23377_c0_g1::Assembly01_TRINITY_DN23377_c0_g1_i1::g.185209::m.185209	sp|Q9NV35|NUD15_HUMAN	153	164	85	87	131	64.89	181
Assembly01_TRINITY_DN23400_c0_g1::Assembly01_TRINITY_DN23400_c0_g1_i1::g.12495::m.12495	sp|Q9NUB1|ACS2L_HUMAN	675	689	94	94	634	71.67	993
Assembly01_TRINITY_DN23422_c0_g1::Assembly01_TRINITY_DN23422_c0_g1_i1::g.12573::m.12573	sp|Q9BWT6|MND1_HUMAN	206	205	99	100	205	75.12	327
Assembly01_TRINITY_DN23440_c0_g3::Assembly01_TRINITY_DN23440_c0_g3_i1::g.12420::m.12420	sp|P53582|MAP11_HUMAN	401	386	95	98	381	83.46	684
Assembly01_TRINITY_DN23445_c0_g1::Assembly01_TRINITY_DN23445_c0_g1_i3::g.12645::m.12645	sp|Q16698|DECR_HUMAN	350	335	92	96	321	72.59	452
Assembly01_TRINITY_DN23461_c0_g1::Assembly01_TRINITY_DN23461_c0_g1_i1::g.12376::m.12376	sp|Q86WP2|GPBP1_HUMAN	458	473	96	96	457	65.21	532
Assembly01_TRINITY_DN23474_c0_g1::Assembly01_TRINITY_DN23474_c0_g1_i1::g.12357::m.12357	sp|O76094|SRP72_HUMAN	665	671	97	97	652	74.54	974
Assembly01_TRINITY_DN23476_c0_g1::Assembly01_TRINITY_DN23476_c0_g1_i1::g.12400::m.12400	sp|Q16478|GRIK5_HUMAN	943	980	98	97	953	77.16	1496
Assembly01_TRINITY_DN23480_c0_g1::Assembly01_TRINITY_DN23480_c0_g1_i1::g.12390::m.12390	sp|Q9UBR2|CATZ_HUMAN	292	303	96	96	286	70.99	427
Assembly01_TRINITY_DN23490_c0_g1::Assembly01_TRINITY_DN23490_c0_g1_i1::g.12427::m.12427	sp|O14530|TXND9_HUMAN	226	226	96	96	217	72.81	343
Assembly01_TRINITY_DN23516_c0_g1::Assembly01_TRINITY_DN23516_c0_g1_i1::g.88676::m.88676	sp|Q9BZZ5|API5_HUMAN	523	524	99	95	499	86.64	901
Assembly01_TRINITY_DN23522_c0_g1::Assembly01_TRINITY_DN23522_c0_g1_i1::g.88619::m.88619	tr|A8MYS5|A8MYS5_HUMAN	259	311	96	80	249	62.65	308
Assembly01_TRINITY_DN23541_c0_g1::Assembly01_TRINITY_DN23541_c0_g1_i1::g.88701::m.88701	sp|P50549|ETV1_HUMAN	459	477	99	100	477	80.5	802
Assembly01_TRINITY_DN23546_c0_g1::Assembly01_TRINITY_DN23546_c0_g1_i2::g.88480::m.88480	sp|Q86V21|AACS_HUMAN	673	672	99	100	673	76.08	1088
Assembly01_TRINITY_DN23549_c0_g3::Assembly01_TRINITY_DN23549_c0_g3_i1::g.88757::m.88757	tr|H0Y2Q1|H0Y2Q1_HUMAN	215	191	91	93	195	62.05	247
Assembly01_TRINITY_DN23579_c0_g1::Assembly01_TRINITY_DN23579_c0_g1_i1::g.88739::m.88739	sp|Q8WXF1|PSPC1_HUMAN	518	523	92	89	475	79.58	658
Assembly01_TRINITY_DN23580_c0_g1::Assembly01_TRINITY_DN23580_c0_g1_i2::g.88668::m.88668	sp|Q9UQL6|HDAC5_HUMAN	1099	1122	99	100	1140	69.56	1356
Assembly01_TRINITY_DN23584_c0_g1::Assembly01_TRINITY_DN23584_c0_g1_i1::g.88762::m.88762	sp|Q9H078|CLPB_HUMAN	690	707	81	84	591	70.22	821
Assembly01_TRINITY_DN23585_c0_g2::Assembly01_TRINITY_DN23585_c0_g2_i1::g.88774::m.88774	sp|Q15459|SF3A1_HUMAN	780	793	97	100	767	82.14	1109
Assembly01_TRINITY_DN23596_c0_g2::Assembly01_TRINITY_DN23596_c0_g2_i1::g.88604::m.88604	sp|Q96ID5|IGS21_HUMAN	463	467	95	95	447	70.25	652
Assembly01_TRINITY_DN23603_c0_g1::Assembly01_TRINITY_DN23603_c0_g1_i1::g.45465::m.45465	tr|B1APY9|B1APY9_HUMAN	365	371	99	98	364	96.7	735
Assembly01_TRINITY_DN23625_c0_g3::Assembly01_TRINITY_DN23625_c0_g3_i1::g.45351::m.45351	sp|A6NHX0|GATL2_HUMAN	329	329	98	99	325	68	451
Assembly01_TRINITY_DN23626_c0_g1::Assembly01_TRINITY_DN23626_c0_g1_i1::g.45299::m.45299	sp|O14874|BCKD_HUMAN	413	412	95	95	394	79.7	655
Assembly01_TRINITY_DN23648_c0_g1::Assembly01_TRINITY_DN23648_c0_g1_i3::g.45353::m.45353	sp|O14730|RIOK3_HUMAN	505	519	97	95	497	72.84	771
Assembly01_TRINITY_DN23649_c0_g1::Assembly01_TRINITY_DN23649_c0_g1_i1::g.45373::m.45373	sp|O60884|DNJA2_HUMAN	413	412	99	100	412	89.08	701
Assembly01_TRINITY_DN23661_c0_g1::Assembly01_TRINITY_DN23661_c0_g1_i1::g.45342::m.45342	sp|Q99759|M3K3_HUMAN	551	626	99	88	553	66.55	734
Assembly01_TRINITY_DN23662_c0_g1::Assembly01_TRINITY_DN23662_c0_g1_i1::g.45476::m.45476	sp|Q13257|MD2L1_HUMAN	202	205	95	94	192	81.77	324
Assembly01_TRINITY_DN23666_c0_g1::Assembly01_TRINITY_DN23666_c0_g1_i2::g.45322::m.45322	sp|Q9H777|RNZ1_HUMAN	372	363	97	100	364	68.13	515
Assembly01_TRINITY_DN23673_c0_g1::Assembly01_TRINITY_DN23673_c0_g1_i1::g.45506::m.45506	sp|A0PJE2|DHR12_HUMAN	329	317	97	100	318	64.78	425
Assembly01_TRINITY_DN23692_c0_g1::Assembly01_TRINITY_DN23692_c0_g1_i1::g.45483::m.45483	sp|Q92769|HDAC2_HUMAN	488	488	99	99	484	89.26	843
Assembly01_TRINITY_DN23700_c0_g1::Assembly01_TRINITY_DN23700_c0_g1_i2::g.153316::m.153316	sp|Q9NRN7|ADPPT_HUMAN	314	309	94	95	294	61.56	354
Assembly01_TRINITY_DN23705_c0_g1::Assembly01_TRINITY_DN23705_c0_g1_i5::g.153422::m.153422	tr|B2R8L3|B2R8L3_HUMAN	539	569	99	99	566	81.27	967
Assembly01_TRINITY_DN23721_c0_g3::Assembly01_TRINITY_DN23721_c0_g3_i1::g.153270::m.153270	sp|Q96FX7|TRM61_HUMAN	308	289	98	99	303	63.7	416
Assembly01_TRINITY_DN23728_c0_g1::Assembly01_TRINITY_DN23728_c0_g1_i1::g.153242::m.153242	sp|Q9P104|DOK5_HUMAN	307	306	99	100	306	76.8	515
Assembly01_TRINITY_DN23735_c0_g1::Assembly01_TRINITY_DN23735_c0_g1_i1::g.153390::m.153390	sp|Q9Y484|WIPI4_HUMAN	421	360	85	100	360	88.89	679
Assembly01_TRINITY_DN23736_c0_g1::Assembly01_TRINITY_DN23736_c0_g1_i1::g.153147::m.153147	sp|Q9BZQ4|NMNA2_HUMAN	307	307	99	100	308	86.69	555
Assembly01_TRINITY_DN23744_c0_g1::Assembly01_TRINITY_DN23744_c0_g1_i1::g.153331::m.153331	sp|Q16877|F264_HUMAN	474	469	99	100	473	82.24	810
Assembly01_TRINITY_DN23770_c0_g2::Assembly01_TRINITY_DN23770_c0_g2_i1::g.153375::m.153375	sp|P23352|KALM_HUMAN	675	680	97	94	642	67.87	914
Assembly01_TRINITY_DN23772_c0_g1::Assembly01_TRINITY_DN23772_c0_g1_i1::g.153285::m.153285	sp|Q14749|GNMT_HUMAN	285	295	99	96	284	73.24	439
Assembly01_TRINITY_DN23793_c0_g1::Assembly01_TRINITY_DN23793_c0_g1_i1::g.153273::m.153273	sp|P42704|LPPRC_HUMAN	1372	1394	99	96	1355	60.07	1665
Assembly01_TRINITY_DN23816_c0_g2::Assembly01_TRINITY_DN23816_c0_g2_i1::g.219295::m.219295	sp|Q5T280|CI114_HUMAN	380	376	92	94	353	69.41	491
Assembly01_TRINITY_DN23819_c0_g1::Assembly01_TRINITY_DN23819_c0_g1_i1::g.219510::m.219510	sp|O60507|TPST1_HUMAN	357	370	99	94	352	79.26	590
Assembly01_TRINITY_DN23840_c0_g1::Assembly01_TRINITY_DN23840_c0_g1_i1::g.219378::m.219378	sp|P35249|RFC4_HUMAN	361	363	99	99	363	74.93	565
Assembly01_TRINITY_DN23864_c0_g1::Assembly01_TRINITY_DN23864_c0_g1_i1::g.219281::m.219281	sp|Q9UPT9|UBP22_HUMAN	273	525	99	52	272	97.79	556
Assembly01_TRINITY_DN23865_c0_g1::Assembly01_TRINITY_DN23865_c0_g1_i1::g.219302::m.219302	sp|Q9P2S5|WRP73_HUMAN	450	460	99	97	446	75.34	718
Assembly01_TRINITY_DN23870_c0_g1::Assembly01_TRINITY_DN23870_c0_g1_i1::g.219449::m.219449	tr|A0A024R7X3|A0A024R7X3_HUMAN	472	465	98	100	465	89.89	880
Assembly01_TRINITY_DN23870_c0_g2::Assembly01_TRINITY_DN23870_c0_g2_i1::g.219452::m.219452	sp|Q9UI12|VATH_HUMAN	488	483	98	100	483	88.61	897
Assembly01_TRINITY_DN23877_c0_g1::Assembly01_TRINITY_DN23877_c0_g1_i1::g.219487::m.219487	sp|P33992|MCM5_HUMAN	735	734	99	100	734	84.06	1326
Assembly01_TRINITY_DN23885_c0_g1::Assembly01_TRINITY_DN23885_c0_g1_i1::g.219257::m.219257	sp|P31689|DNJA1_HUMAN	399	397	99	100	399	84.21	671
Assembly01_TRINITY_DN23897_c0_g1::Assembly01_TRINITY_DN23897_c0_g1_i1::g.219321::m.219321	tr|Q9H9K4|Q9H9K4_HUMAN	788	451	58	99	454	67.62	611
Assembly01_TRINITY_DN23900_c0_g1::Assembly01_TRINITY_DN23900_c0_g1_i1::g.186794::m.186794	sp|P06493|CDK1_HUMAN	302	297	96	98	291	83.51	517
Assembly01_TRINITY_DN23914_c0_g1::Assembly01_TRINITY_DN23914_c0_g1_i1::g.186738::m.186738	sp|P63211|GBG1_HUMAN	69	74	99	93	69	75.36	106
Assembly01_TRINITY_DN23916_c0_g1::Assembly01_TRINITY_DN23916_c0_g1_i2::g.186727::m.186727	sp|Q9Y6M1|IF2B2_HUMAN	565	599	92	87	522	67.05	692
Assembly01_TRINITY_DN23925_c0_g1::Assembly01_TRINITY_DN23925_c0_g1_i2::g.186768::m.186768	sp|Q6UVY6|MOXD1_HUMAN	518	613	92	77	475	65.05	678
Assembly01_TRINITY_DN23926_c0_g1::Assembly01_TRINITY_DN23926_c0_g1_i1::g.186675::m.186675	sp|Q9P0R6|GSKIP_HUMAN	107	139	94	73	101	71.29	150
Assembly01_TRINITY_DN23968_c0_g1::Assembly01_TRINITY_DN23968_c0_g1_i2::g.186836::m.186836	sp|Q9UJT1|TBD_HUMAN	449	453	99	100	453	62.03	602
Assembly01_TRINITY_DN24005_c0_g2::Assembly01_TRINITY_DN24005_c0_g2_i1::g.205034::m.205034	sp|O75419|CDC45_HUMAN	563	566	99	99	565	75.58	898
Assembly01_TRINITY_DN24008_c0_g1::Assembly01_TRINITY_DN24008_c0_g1_i1::g.205103::m.205103	sp|Q9Y6C9|MTCH2_HUMAN	327	303	93	100	306	66.34	402
Assembly01_TRINITY_DN24013_c0_g2::Assembly01_TRINITY_DN24013_c0_g2_i1::g.205197::m.205197	sp|Q9NZB2|F120A_HUMAN	901	1118	99	81	958	63.57	1097
Assembly01_TRINITY_DN24016_c0_g2::Assembly01_TRINITY_DN24016_c0_g2_i1::g.204989::m.204989	sp|Q9Y316|MEMO1_HUMAN	298	297	99	100	297	87.21	566
Assembly01_TRINITY_DN24019_c0_g2::Assembly01_TRINITY_DN24019_c0_g2_i1::g.205012::m.205012	sp|Q6GYQ0|RGPA1_HUMAN	1285	2036	99	63	1285	76.03	1994
Assembly01_TRINITY_DN24023_c0_g1::Assembly01_TRINITY_DN24023_c0_g1_i1::g.204952::m.204952	sp|O60927|PP1RB_HUMAN	150	126	63	76	96	61.46	111
Assembly01_TRINITY_DN24035_c0_g2::Assembly01_TRINITY_DN24035_c0_g2_i1::g.205140::m.205140	tr|A0A024R7E8|A0A024R7E8_HUMAN	84	104	99	80	83	95.18	144
Assembly01_TRINITY_DN24043_c0_g1::Assembly01_TRINITY_DN24043_c0_g1_i1::g.205096::m.205096	sp|Q10713|MPPA_HUMAN	520	525	96	96	502	78.09	806
Assembly01_TRINITY_DN24044_c0_g1::Assembly01_TRINITY_DN24044_c0_g1_i1::g.205230::m.205230	sp|Q9Y2X3|NOP58_HUMAN	550	529	83	89	457	76	731
Assembly01_TRINITY_DN24052_c0_g1::Assembly01_TRINITY_DN24052_c0_g1_i1::g.205125::m.205125	sp|O95857|TSN13_HUMAN	269	204	75	100	204	73.53	272
Assembly01_TRINITY_DN24070_c0_g1::Assembly01_TRINITY_DN24070_c0_g1_i1::g.205027::m.205027	sp|Q8N4N3|KLH36_HUMAN	613	616	98	98	600	78.64	1012
Assembly01_TRINITY_DN24088_c0_g2::Assembly01_TRINITY_DN24088_c0_g2_i1::g.205111::m.205111	sp|Q15392|DHC24_HUMAN	517	516	99	100	516	78.1	869
Assembly01_TRINITY_DN24095_c0_g1::Assembly01_TRINITY_DN24095_c0_g1_i3::g.205225::m.205225	sp|Q8NB15|ZN511_HUMAN	282	262	55	57	150	61.33	212
Assembly01_TRINITY_DN24096_c0_g1::Assembly01_TRINITY_DN24096_c0_g1_i2::g.204960::m.204960	sp|Q9Y5K8|VATD_HUMAN	247	247	99	100	247	89.47	414
Assembly01_TRINITY_DN24099_c0_g2::Assembly01_TRINITY_DN24099_c0_g2_i2::g.205086::m.205086	tr|Q9BYH2|Q9BYH2_HUMAN	480	494	93	90	444	60.36	539
Assembly01_TRINITY_DN24102_c0_g2::Assembly01_TRINITY_DN24102_c0_g2_i1::g.45648::m.45648	sp|Q8NEB9|PK3C3_HUMAN	889	887	99	100	888	89.75	1603
Assembly01_TRINITY_DN24105_c0_g2::Assembly01_TRINITY_DN24105_c0_g2_i1::g.45522::m.45522	tr|A0A024R394|A0A024R394_HUMAN	377	332	88	100	333	68.77	465
Assembly01_TRINITY_DN24133_c0_g1::Assembly01_TRINITY_DN24133_c0_g1_i1::g.45793::m.45793	sp|Q8WXS5|CCG8_HUMAN	297	425	75	60	232	67.19	327
Assembly01_TRINITY_DN2413_c0_g1::Assembly01_TRINITY_DN2413_c0_g1_i1::g.187973::m.187973	sp|Q14232|EI2BA_HUMAN	303	305	99	100	305	78.03	486
Assembly01_TRINITY_DN24158_c0_g1::Assembly01_TRINITY_DN24158_c0_g1_i1::g.45823::m.45823	tr|Q59HD9|Q59HD9_HUMAN	569	593	99	96	568	90.67	1098
Assembly01_TRINITY_DN24162_c0_g2::Assembly01_TRINITY_DN24162_c0_g2_i1::g.45697::m.45697	sp|P60880|SNP25_HUMAN	207	206	99	100	206	89.81	379
Assembly01_TRINITY_DN24179_c0_g1::Assembly01_TRINITY_DN24179_c0_g1_i1::g.45725::m.45725	sp|O75063|XYLK_HUMAN	415	409	99	100	413	83.78	750
Assembly01_TRINITY_DN24183_c0_g1::Assembly01_TRINITY_DN24183_c0_g1_i1::g.45738::m.45738	sp|P62487|RPB7_HUMAN	201	172	86	100	172	98.84	350
Assembly01_TRINITY_DN24185_c0_g1::Assembly01_TRINITY_DN24185_c0_g1_i1::g.45534::m.45534	sp|Q15120|PDK3_HUMAN	446	406	91	100	406	89.16	754
Assembly01_TRINITY_DN24186_c0_g1::Assembly01_TRINITY_DN24186_c0_g1_i2::g.45629::m.45629	sp|Q9H2M9|RBGPR_HUMAN	1377	1393	99	99	1389	69.62	1978
Assembly01_TRINITY_DN24205_c0_g1::Assembly01_TRINITY_DN24205_c0_g1_i1::g.166282::m.166282	sp|Q01518|CAP1_HUMAN	467	475	99	99	473	64.56	602
Assembly01_TRINITY_DN24209_c0_g1::Assembly01_TRINITY_DN24209_c0_g1_i1::g.166217::m.166217	sp|Q96A57|TM230_HUMAN	121	120	99	100	120	75	168
Assembly01_TRINITY_DN24217_c0_g1::Assembly01_TRINITY_DN24217_c0_g1_i1::g.166298::m.166298	sp|P49703|ARL4D_HUMAN	201	201	99	100	201	71.64	296
Assembly01_TRINITY_DN24218_c0_g1::Assembly01_TRINITY_DN24218_c0_g1_i1::g.166012::m.166012	tr|A0A087WU53|A0A087WU53_HUMAN	341	367	94	85	311	79.88	553
Assembly01_TRINITY_DN24221_c0_g1::Assembly01_TRINITY_DN24221_c0_g1_i1::g.166348::m.166348	sp|Q15124|PGM5_HUMAN	527	567	99	93	525	79.24	919
Assembly01_TRINITY_DN24225_c0_g1::Assembly01_TRINITY_DN24225_c0_g1_i1::g.166359::m.166359	tr|G3V1M6|G3V1M6_HUMAN	237	165	59	88	145	60.69	181
Assembly01_TRINITY_DN24242_c0_g1::Assembly01_TRINITY_DN24242_c0_g1_i2::g.166239::m.166239	sp|Q9H0W8|SMG9_HUMAN	495	520	91	88	461	73.75	654
Assembly01_TRINITY_DN24254_c0_g1::Assembly01_TRINITY_DN24254_c0_g1_i1::g.166019::m.166019	tr|A0A024R7E3|A0A024R7E3_HUMAN	1535	1678	83	78	1278	76.04	2062
Assembly01_TRINITY_DN24255_c0_g1::Assembly01_TRINITY_DN24255_c0_g1_i1::g.166008::m.166008	sp|Q6UW60|PCSK4_HUMAN	691	755	92	85	647	60.28	780
Assembly01_TRINITY_DN24270_c0_g1::Assembly01_TRINITY_DN24270_c0_g1_i1::g.166014::m.166014	tr|B5LY71|B5LY71_HUMAN	511	480	93	98	474	67.72	674
Assembly01_TRINITY_DN24277_c0_g1::Assembly01_TRINITY_DN24277_c0_g1_i1::g.166138::m.166138	sp|Q9UDY4|DNJB4_HUMAN	313	337	98	90	308	73.38	457
Assembly01_TRINITY_DN24281_c0_g1::Assembly01_TRINITY_DN24281_c0_g1_i1::g.166130::m.166130	sp|Q6Y288|B3GLT_HUMAN	429	498	99	85	425	68.94	598
Assembly01_TRINITY_DN24285_c0_g2::Assembly01_TRINITY_DN24285_c0_g2_i1::g.166038::m.166038	sp|P46109|CRKL_HUMAN	309	303	99	100	316	73.42	476
Assembly01_TRINITY_DN24289_c0_g1::Assembly01_TRINITY_DN24289_c0_g1_i1::g.166207::m.166207	sp|O14562|UBFD1_HUMAN	317	309	77	89	246	74.2	433
Assembly01_TRINITY_DN24290_c0_g2::Assembly01_TRINITY_DN24290_c0_g2_i1::g.166213::m.166213	sp|P43686|PRS6B_HUMAN	428	418	98	100	418	95.22	822
Assembly01_TRINITY_DN24294_c0_g1::Assembly01_TRINITY_DN24294_c0_g1_i1::g.166340::m.166340	sp|P61106|RAB14_HUMAN	216	215	99	100	215	99.53	450
Assembly01_TRINITY_DN24317_c0_g2::Assembly01_TRINITY_DN24317_c0_g2_i1::g.151915::m.151915	sp|Q9Y3C5|RNF11_HUMAN	154	154	99	100	154	97.4	308
Assembly01_TRINITY_DN24325_c0_g1::Assembly01_TRINITY_DN24325_c0_g1_i1::g.152179::m.152179	sp|P62191|PRS4_HUMAN	486	440	91	100	440	97.95	874
Assembly01_TRINITY_DN24342_c0_g2::Assembly01_TRINITY_DN24342_c0_g2_i1::g.152154::m.152154	sp|Q6ZNE5|BAKOR_HUMAN	445	492	99	90	442	70.59	663
Assembly01_TRINITY_DN24343_c0_g1::Assembly01_TRINITY_DN24343_c0_g1_i2::g.152047::m.152047	sp|Q4G0X4|KCD21_HUMAN	289	260	90	100	260	68.08	379
Assembly01_TRINITY_DN24344_c0_g3::Assembly01_TRINITY_DN24344_c0_g3_i1::g.151964::m.151964	sp|Q96FJ2|DYL2_HUMAN	144	89	62	100	89	98.88	190
Assembly01_TRINITY_DN24350_c0_g1::Assembly01_TRINITY_DN24350_c0_g1_i2::g.152000::m.152000	sp|O75177|CREST_HUMAN	392	396	99	97	392	68.37	401
Assembly01_TRINITY_DN24358_c0_g1::Assembly01_TRINITY_DN24358_c0_g1_i1::g.152033::m.152033	sp|P14324|FPPS_HUMAN	353	419	97	82	343	65.89	454
Assembly01_TRINITY_DN24379_c0_g1::Assembly01_TRINITY_DN24379_c0_g1_i1::g.152102::m.152102	tr|Q3MHU6|Q3MHU6_HUMAN	87	89	66	69	57	70.49	99
Assembly01_TRINITY_DN24399_c0_g1::Assembly01_TRINITY_DN24399_c0_g1_i1::g.152196::m.152196	sp|Q6ZT07|TBCD9_HUMAN	1258	1266	99	100	1271	79.23	1985
Assembly01_TRINITY_DN24402_c0_g1::Assembly01_TRINITY_DN24402_c0_g1_i2::g.46437::m.46437	sp|Q8TEW6|DOK4_HUMAN	336	326	82	85	277	69.68	417
Assembly01_TRINITY_DN24410_c0_g1::Assembly01_TRINITY_DN24410_c0_g1_i1::g.46644::m.46644	sp|Q9P000|COMD9_HUMAN	211	198	93	100	198	67.68	270
Assembly01_TRINITY_DN24413_c0_g1::Assembly01_TRINITY_DN24413_c0_g1_i1::g.46602::m.46602	sp|Q5VXU1|NKAI2_HUMAN	236	208	88	100	208	79.33	358
Assembly01_TRINITY_DN2441_c0_g1::Assembly01_TRINITY_DN2441_c0_g1_i1::g.188010::m.188010	sp|Q6ICB0|DESI1_HUMAN	167	168	95	95	159	76.73	265
Assembly01_TRINITY_DN24422_c0_g1::Assembly01_TRINITY_DN24422_c0_g1_i1::g.46687::m.46687	tr|Q8IY97|Q8IY97_HUMAN	823	825	99	100	825	88	1491
Assembly01_TRINITY_DN24431_c0_g1::Assembly01_TRINITY_DN24431_c0_g1_i1::g.46461::m.46461	sp|Q8IV61|GRP3_HUMAN	564	690	99	78	557	76.12	850
Assembly01_TRINITY_DN24434_c0_g1::Assembly01_TRINITY_DN24434_c0_g1_i1::g.46499::m.46499	sp|Q9HD45|TM9S3_HUMAN	584	589	97	97	565	95.25	1105
Assembly01_TRINITY_DN24437_c0_g2::Assembly01_TRINITY_DN24437_c0_g2_i1::g.46560::m.46560	tr|A0A075B6H4|A0A075B6H4_HUMAN	783	781	98	100	774	74.94	1157
Assembly01_TRINITY_DN24442_c0_g1::Assembly01_TRINITY_DN24442_c0_g1_i2::g.46551::m.46551	sp|Q9Y6K0|CEPT1_HUMAN	271	416	92	60	250	68	359
Assembly01_TRINITY_DN24449_c0_g1::Assembly01_TRINITY_DN24449_c0_g1_i1::g.46531::m.46531	sp|O76031|CLPX_HUMAN	634	633	99	99	628	83.12	985
Assembly01_TRINITY_DN24455_c0_g1::Assembly01_TRINITY_DN24455_c0_g1_i1::g.46738::m.46738	sp|Q86XS8|GOLI_HUMAN	483	419	82	92	396	60.71	471
Assembly01_TRINITY_DN2446_c0_g1::Assembly01_TRINITY_DN2446_c0_g1_i1::g.187976::m.187976	tr|Q59GE9|Q59GE9_HUMAN	153	143	60	64	92	75	156
Assembly01_TRINITY_DN24470_c0_g1::Assembly01_TRINITY_DN24470_c0_g1_i1::g.46734::m.46734	tr|D3DW56|D3DW56_HUMAN	398	420	93	89	373	70.78	466
Assembly01_TRINITY_DN24473_c0_g1::Assembly01_TRINITY_DN24473_c0_g1_i2::g.46589::m.46589	sp|Q9NSY2|STAR5_HUMAN	217	213	94	95	203	66.5	293
Assembly01_TRINITY_DN24479_c0_g1::Assembly01_TRINITY_DN24479_c0_g1_i1::g.46636::m.46636	sp|P16066|ANPRA_HUMAN	1053	1061	98	97	1039	66.6	1405
Assembly01_TRINITY_DN24492_c0_g1::Assembly01_TRINITY_DN24492_c0_g1_i1::g.46729::m.46729	sp|Q9NQT5|EXOS3_HUMAN	263	275	91	96	266	62.41	335
Assembly01_TRINITY_DN24494_c0_g1::Assembly01_TRINITY_DN24494_c0_g1_i1::g.46750::m.46750	sp|Q9NS66|GP173_HUMAN	376	373	99	100	374	71.66	570
Assembly01_TRINITY_DN24496_c0_g1::Assembly01_TRINITY_DN24496_c0_g1_i1::g.46511::m.46511	sp|O60783|RT14_HUMAN	137	128	86	92	118	76.27	189
Assembly01_TRINITY_DN24499_c0_g1::Assembly01_TRINITY_DN24499_c0_g1_i1::g.46607::m.46607	sp|Q92845|KIFA3_HUMAN	729	792	92	85	671	87.48	1127
Assembly01_TRINITY_DN24504_c0_g2::Assembly01_TRINITY_DN24504_c0_g2_i1::g.62287::m.62287	tr|Q59EA2|Q59EA2_HUMAN	469	501	99	94	473	76.96	759
Assembly01_TRINITY_DN24505_c0_g1::Assembly01_TRINITY_DN24505_c0_g1_i1::g.62253::m.62253	sp|P17540|KCRS_HUMAN	418	419	99	99	413	78.93	700
Assembly01_TRINITY_DN24507_c0_g1::Assembly01_TRINITY_DN24507_c0_g1_i1::g.62089::m.62089	sp|Q13042|CDC16_HUMAN	654	620	96	98	617	79.25	1012
Assembly01_TRINITY_DN24508_c0_g1::Assembly01_TRINITY_DN24508_c0_g1_i1::g.62137::m.62137	tr|B5MC96|B5MC96_HUMAN	159	199	83	66	132	66.67	192
Assembly01_TRINITY_DN24522_c0_g1::Assembly01_TRINITY_DN24522_c0_g1_i1::g.62195::m.62195	sp|O00160|MYO1F_HUMAN	1004	1098	99	92	1013	75.17	1588
Assembly01_TRINITY_DN24536_c0_g1::Assembly01_TRINITY_DN24536_c0_g1_i1::g.62009::m.62009	sp|Q9P0M9|RM27_HUMAN	147	148	93	86	128	62.77	177
Assembly01_TRINITY_DN24538_c0_g1::Assembly01_TRINITY_DN24538_c0_g1_i1::g.62279::m.62279	tr|Q05BP1|Q05BP1_HUMAN	413	402	91	94	379	68.07	420
Assembly01_TRINITY_DN24550_c0_g1::Assembly01_TRINITY_DN24550_c0_g1_i1::g.62092::m.62092	sp|P08240|SRPR_HUMAN	646	638	99	100	653	69.07	866
Assembly01_TRINITY_DN24556_c0_g1::Assembly01_TRINITY_DN24556_c0_g1_i2::g.62052::m.62052	sp|Q8WXX5|DNJC9_HUMAN	283	260	86	95	242	68.02	332
Assembly01_TRINITY_DN24567_c0_g1::Assembly01_TRINITY_DN24567_c0_g1_i2::g.62040::m.62040	sp|Q8WTW4|NPRL2_HUMAN	379	380	99	99	377	84.08	664
Assembly01_TRINITY_DN24580_c0_g1::Assembly01_TRINITY_DN24580_c0_g1_i1::g.62183::m.62183	sp|Q96PE7|MCEE_HUMAN	175	176	78	77	136	68.38	202
Assembly01_TRINITY_DN24592_c0_g2::Assembly01_TRINITY_DN24592_c0_g2_i1::g.62383::m.62383	sp|Q9UKG1|DP13A_HUMAN	711	709	99	100	711	78.48	1142
Assembly01_TRINITY_DN24608_c0_g1::Assembly01_TRINITY_DN24608_c0_g1_i1::g.173841::m.173841	sp|O75771|RA51D_HUMAN	263	328	93	76	250	60.4	271
Assembly01_TRINITY_DN24609_c0_g1::Assembly01_TRINITY_DN24609_c0_g1_i2::g.173672::m.173672	tr|A0A0S2Z568|A0A0S2Z568_HUMAN	255	250	96	98	245	62.86	305
Assembly01_TRINITY_DN24623_c0_g1::Assembly01_TRINITY_DN24623_c0_g1_i4::g.173698::m.173698	sp|Q6P1X5|TAF2_HUMAN	626	1199	99	51	666	71.47	864
Assembly01_TRINITY_DN24627_c0_g1::Assembly01_TRINITY_DN24627_c0_g1_i1::g.173927::m.173927	tr|B4DMQ0|B4DMQ0_HUMAN	497	281	56	100	282	63.48	367
Assembly01_TRINITY_DN24629_c0_g1::Assembly01_TRINITY_DN24629_c0_g1_i1::g.173796::m.173796	sp|O76003|GLRX3_HUMAN	329	335	94	97	318	70.55	472
Assembly01_TRINITY_DN24637_c0_g1::Assembly01_TRINITY_DN24637_c0_g1_i1::g.173746::m.173746	sp|O14972|DSCR3_HUMAN	296	297	99	99	293	77.82	494
Assembly01_TRINITY_DN24640_c0_g1::Assembly01_TRINITY_DN24640_c0_g1_i1::g.173953::m.173953	sp|Q6NUQ1|RINT1_HUMAN	766	792	98	94	753	73.04	1119
Assembly01_TRINITY_DN24650_c0_g2::Assembly01_TRINITY_DN24650_c0_g2_i1::g.173877::m.173877	sp|P11047|LAMC1_HUMAN	802	1609	99	50	801	63.8	1026
Assembly01_TRINITY_DN24653_c0_g1::Assembly01_TRINITY_DN24653_c0_g1_i1::g.173795::m.173795	tr|B4DS41|B4DS41_HUMAN	342	400	99	86	345	79.42	536
Assembly01_TRINITY_DN24654_c0_g1::Assembly01_TRINITY_DN24654_c0_g1_i2::g.173872::m.173872	sp|Q92879|CELF1_HUMAN	479	486	99	99	482	87.14	769
Assembly01_TRINITY_DN24672_c0_g1::Assembly01_TRINITY_DN24672_c0_g1_i1::g.173736::m.173736	sp|P43405|KSYK_HUMAN	632	635	99	99	634	67.03	880
Assembly01_TRINITY_DN24694_c0_g1::Assembly01_TRINITY_DN24694_c0_g1_i1::g.173905::m.173905	sp|Q96EY1|DNJA3_HUMAN	507	480	90	98	474	66.03	659
Assembly01_TRINITY_DN24694_c0_g2::Assembly01_TRINITY_DN24694_c0_g2_i1::g.173913::m.173913	tr|B3KM81|B3KM81_HUMAN	476	453	89	98	443	68.62	649
Assembly01_TRINITY_DN24696_c0_g1::Assembly01_TRINITY_DN24696_c0_g1_i1::g.173718::m.173718	sp|Q13049|TRI32_HUMAN	646	653	99	99	645	65.27	860
Assembly01_TRINITY_DN24705_c0_g1::Assembly01_TRINITY_DN24705_c0_g1_i1::g.32919::m.32919	sp|Q9NVM6|DJC17_HUMAN	310	304	98	97	308	64.94	361
Assembly01_TRINITY_DN24714_c0_g1::Assembly01_TRINITY_DN24714_c0_g1_i1::g.32820::m.32820	sp|P52298|NCBP2_HUMAN	203	156	75	97	152	84.21	271
Assembly01_TRINITY_DN24719_c0_g2::Assembly01_TRINITY_DN24719_c0_g2_i1::g.32969::m.32969	sp|O43715|TRIA1_HUMAN	104	76	68	93	71	73.24	114
Assembly01_TRINITY_DN24747_c0_g1::Assembly01_TRINITY_DN24747_c0_g1_i1::g.32694::m.32694	sp|Q9UBS4|DJB11_HUMAN	358	358	99	99	353	85.55	616
Assembly01_TRINITY_DN24774_c0_g1::Assembly01_TRINITY_DN24774_c0_g1_i1::g.32748::m.32748	sp|Q9Y4B4|ARIP4_HUMAN	1090	1467	98	75	1102	62.82	1316
Assembly01_TRINITY_DN24782_c0_g2::Assembly01_TRINITY_DN24782_c0_g2_i1::g.32954::m.32954	tr|E9PE19|E9PE19_HUMAN	1021	650	64	99	688	60.55	747
Assembly01_TRINITY_DN24783_c0_g1::Assembly01_TRINITY_DN24783_c0_g1_i1::g.32783::m.32783	sp|Q6PH81|CP087_HUMAN	157	154	99	100	156	71.15	192
Assembly01_TRINITY_DN24802_c0_g1::Assembly01_TRINITY_DN24802_c0_g1_i1::g.62784::m.62784	sp|Q9NYK5|RM39_HUMAN	346	338	88	90	305	61.97	422
Assembly01_TRINITY_DN24806_c0_g1::Assembly01_TRINITY_DN24806_c0_g1_i1::g.62825::m.62825	sp|P41223|BUD31_HUMAN	145	144	99	100	144	96.53	292
Assembly01_TRINITY_DN24809_c0_g2::Assembly01_TRINITY_DN24809_c0_g2_i1::g.62862::m.62862	sp|P23469|PTPRE_HUMAN	677	700	93	97	633	71.26	1000
Assembly01_TRINITY_DN24812_c0_g1::Assembly01_TRINITY_DN24812_c0_g1_i1::g.62648::m.62648	sp|Q9Y6W6|DUS10_HUMAN	512	482	99	100	512	72.85	685
Assembly01_TRINITY_DN24813_c0_g2::Assembly01_TRINITY_DN24813_c0_g2_i1::g.62661::m.62661	sp|Q86X95|CIR1_HUMAN	404	450	55	52	226	87.61	411
Assembly01_TRINITY_DN24818_c0_g1::Assembly01_TRINITY_DN24818_c0_g1_i1::g.62671::m.62671	sp|Q13884|SNTB1_HUMAN	521	538	98	97	526	65.98	719
Assembly01_TRINITY_DN24819_c0_g1::Assembly01_TRINITY_DN24819_c0_g1_i1::g.62855::m.62855	sp|O14543|SOCS3_HUMAN	206	225	99	100	230	64.78	299
Assembly01_TRINITY_DN24821_c0_g1::Assembly01_TRINITY_DN24821_c0_g1_i1::g.62795::m.62795	sp|Q07687|DLX2_HUMAN	187	328	99	64	213	60.09	234
Assembly01_TRINITY_DN24850_c0_g2::Assembly01_TRINITY_DN24850_c0_g2_i1::g.62815::m.62815	tr|B4DST2|B4DST2_HUMAN	1188	1032	87	99	1033	80.35	1737
Assembly01_TRINITY_DN24869_c0_g1::Assembly01_TRINITY_DN24869_c0_g1_i1::g.62812::m.62812	sp|Q9UEU0|VTI1B_HUMAN	225	232	98	97	224	60.27	233
Assembly01_TRINITY_DN24875_c0_g1::Assembly01_TRINITY_DN24875_c0_g1_i1::g.62668::m.62668	sp|P00480|OTC_HUMAN	353	354	94	94	333	76.88	547
Assembly01_TRINITY_DN24903_c0_g1::Assembly01_TRINITY_DN24903_c0_g1_i1::g.177675::m.177675	sp|P50458|LHX2_HUMAN	419	406	93	100	407	81.08	662
Assembly01_TRINITY_DN24908_c0_g1::Assembly01_TRINITY_DN24908_c0_g1_i1::g.177649::m.177649	sp|Q9H426|RIMS4_HUMAN	309	269	87	100	270	80	435
Assembly01_TRINITY_DN24928_c0_g1::Assembly01_TRINITY_DN24928_c0_g1_i1::g.177690::m.177690	sp|P12004|PCNA_HUMAN	261	261	99	99	258	93.8	506
Assembly01_TRINITY_DN24930_c0_g1::Assembly01_TRINITY_DN24930_c0_g1_i1::g.177735::m.177735	sp|Q09327|MGAT3_HUMAN	272	533	100	51	272	81.25	477
Assembly01_TRINITY_DN24945_c0_g1::Assembly01_TRINITY_DN24945_c0_g1_i1::g.177703::m.177703	sp|O75293|GA45B_HUMAN	158	160	99	100	160	66.25	219
Assembly01_TRINITY_DN25020_c0_g2::Assembly01_TRINITY_DN25020_c0_g2_i1::g.128482::m.128482	sp|Q9UKU6|TRHDE_HUMAN	1010	1024	98	99	1019	61.33	1299
Assembly01_TRINITY_DN25024_c0_g1::Assembly01_TRINITY_DN25024_c0_g1_i1::g.128574::m.128574	sp|Q9Y5Q8|TF3C5_HUMAN	537	519	94	98	512	64.06	653
Assembly01_TRINITY_DN25028_c0_g1::Assembly01_TRINITY_DN25028_c0_g1_i1::g.128587::m.128587	sp|Q9NRR3|C42S2_HUMAN	87	84	99	100	86	90.7	159
Assembly01_TRINITY_DN25031_c0_g1::Assembly01_TRINITY_DN25031_c0_g1_i1::g.128463::m.128463	sp|Q9Y3F4|STRAP_HUMAN	330	350	99	100	351	77.49	541
Assembly01_TRINITY_DN25051_c0_g1::Assembly01_TRINITY_DN25051_c0_g1_i1::g.128471::m.128471	sp|Q86W50|MET16_HUMAN	553	562	99	99	568	67.93	767
Assembly01_TRINITY_DN25122_c0_g1::Assembly01_TRINITY_DN25122_c0_g1_i1::g.164053::m.164053	sp|Q06547|GABP1_HUMAN	453	395	87	100	401	70.82	528
Assembly01_TRINITY_DN25207_c0_g1::Assembly01_TRINITY_DN25207_c0_g1_i1::g.21377::m.21377	sp|Q9P2F9|ZN319_HUMAN	335	582	99	58	336	63.69	440
Assembly01_TRINITY_DN25221_c0_g1::Assembly01_TRINITY_DN25221_c0_g1_i1::g.21357::m.21357	sp|O43676|NDUB3_HUMAN	90	98	93	86	84	67.86	126
Assembly01_TRINITY_DN25230_c0_g1::Assembly01_TRINITY_DN25230_c0_g1_i1::g.21361::m.21361	sp|Q9NPH2|INO1_HUMAN	537	558	88	85	474	73.42	759
Assembly01_TRINITY_DN25298_c0_g1::Assembly01_TRINITY_DN25298_c0_g1_i1::g.21318::m.21318	sp|Q2TAC6|KIF19_HUMAN	1067	998	93	97	1007	64.45	1201
Assembly01_TRINITY_DN25311_c0_g1::Assembly01_TRINITY_DN25311_c0_g1_i2::g.192966::m.192966	sp|Q15526|SURF1_HUMAN	346	300	73	84	254	69.29	383
Assembly01_TRINITY_DN25351_c0_g2::Assembly01_TRINITY_DN25351_c0_g2_i1::g.192872::m.192872	sp|Q4VC31|CCD58_HUMAN	149	144	96	99	143	71.33	221
Assembly01_TRINITY_DN25369_c0_g1::Assembly01_TRINITY_DN25369_c0_g1_i1::g.193065::m.193065	sp|Q6P1X6|CH082_HUMAN	182	216	96	81	178	66.29	232
Assembly01_TRINITY_DN25399_c0_g1::Assembly01_TRINITY_DN25399_c0_g1_i4::g.193077::m.193077	tr|A0A087WTC6|A0A087WTC6_HUMAN	138	122	88	100	122	76.23	191
Assembly01_TRINITY_DN25416_c0_g2::Assembly01_TRINITY_DN25416_c0_g2_i2::g.62542::m.62542	sp|Q01415|GALK2_HUMAN	422	458	99	91	419	71.12	609
Assembly01_TRINITY_DN25468_c0_g1::Assembly01_TRINITY_DN25468_c0_g1_i1::g.62416::m.62416	sp|Q14249|NUCG_HUMAN	305	297	97	99	306	60.13	352
Assembly01_TRINITY_DN2546_c0_g1::Assembly01_TRINITY_DN2546_c0_g1_i1::g.120267::m.120267	sp|Q7L3T8|SYPM_HUMAN	353	475	99	73	349	66.48	508
Assembly01_TRINITY_DN25517_c0_g1::Assembly01_TRINITY_DN25517_c0_g1_i1::g.172098::m.172098	sp|Q9Y5Y3|GPR45_HUMAN	231	372	99	62	230	67.39	343
Assembly01_TRINITY_DN25535_c0_g1::Assembly01_TRINITY_DN25535_c0_g1_i2::g.171985::m.171985	tr|B3KW34|B3KW34_HUMAN	254	257	99	100	257	80.54	391
Assembly01_TRINITY_DN25537_c0_g3::Assembly01_TRINITY_DN25537_c0_g3_i1::g.172187::m.172187	sp|Q5TGL8|PXDC1_HUMAN	228	231	99	100	231	71.86	335
Assembly01_TRINITY_DN25540_c0_g1::Assembly01_TRINITY_DN25540_c0_g1_i1::g.172171::m.172171	sp|Q96S44|PRPK_HUMAN	244	253	91	91	222	62.45	315
Assembly01_TRINITY_DN25541_c0_g1::Assembly01_TRINITY_DN25541_c0_g1_i1::g.171990::m.171990	sp|Q8WU90|ZC3HF_HUMAN	425	426	96	90	395	69.43	484
Assembly01_TRINITY_DN25543_c0_g1::Assembly01_TRINITY_DN25543_c0_g1_i1::g.172175::m.172175	sp|P23921|RIR1_HUMAN	788	792	99	100	792	86.74	1428
Assembly01_TRINITY_DN25547_c0_g1::Assembly01_TRINITY_DN25547_c0_g1_i1::g.172154::m.172154	sp|P53611|PGTB2_HUMAN	332	331	99	100	331	86.4	615
Assembly01_TRINITY_DN25550_c0_g1::Assembly01_TRINITY_DN25550_c0_g1_i1::g.171996::m.171996	tr|A8K7W3|A8K7W3_HUMAN	365	333	88	95	324	60.19	363
Assembly01_TRINITY_DN25557_c0_g1::Assembly01_TRINITY_DN25557_c0_g1_i1::g.172054::m.172054	sp|Q96G23|CERS2_HUMAN	376	380	99	100	380	70	565
Assembly01_TRINITY_DN25569_c0_g1::Assembly01_TRINITY_DN25569_c0_g1_i1::g.172005::m.172005	tr|B2RAH7|B2RAH7_HUMAN	709	710	99	99	708	78.81	1202
Assembly01_TRINITY_DN25572_c0_g2::Assembly01_TRINITY_DN25572_c0_g2_i1::g.171941::m.171941	sp|Q8IZM9|S38A6_HUMAN	279	456	89	55	253	61.18	308
Assembly01_TRINITY_DN25591_c0_g1::Assembly01_TRINITY_DN25591_c0_g1_i1::g.171955::m.171955	sp|O95619|YETS4_HUMAN	228	227	99	99	226	94.69	420
Assembly01_TRINITY_DN255_c0_g1::Assembly01_TRINITY_DN255_c0_g1_i1::g.33054::m.33054	sp|Q15185|TEBP_HUMAN	162	160	99	100	162	72.22	219
Assembly01_TRINITY_DN25607_c0_g1::Assembly01_TRINITY_DN25607_c0_g1_i1::g.117990::m.117990	sp|Q6PI48|SYDM_HUMAN	478	645	95	71	458	63.32	621
Assembly01_TRINITY_DN2565_c0_g2::Assembly01_TRINITY_DN2565_c0_g2_i1::g.120291::m.120291	sp|Q14CX7|NAA25_HUMAN	868	972	99	89	866	74.13	1361
Assembly01_TRINITY_DN25693_c0_g3::Assembly01_TRINITY_DN25693_c0_g3_i1::g.118073::m.118073	tr|E5RJ93|E5RJ93_HUMAN	93	90	83	86	77	85.71	130
Assembly01_TRINITY_DN25700_c0_g2::Assembly01_TRINITY_DN25700_c0_g2_i1::g.220171::m.220171	sp|Q5XUX0|FBX31_HUMAN	506	539	97	94	505	66.73	660
Assembly01_TRINITY_DN2570_c0_g2::Assembly01_TRINITY_DN2570_c0_g2_i1::g.120251::m.120251	sp|Q8TE49|OTU7A_HUMAN	749	926	98	81	769	62.32	877
Assembly01_TRINITY_DN25716_c0_g1::Assembly01_TRINITY_DN25716_c0_g1_i1::g.220366::m.220366	sp|Q9BUL8|PDC10_HUMAN	211	212	99	99	210	92.86	399
Assembly01_TRINITY_DN25742_c0_g1::Assembly01_TRINITY_DN25742_c0_g1_i2::g.220340::m.220340	sp|Q9UJ68|MSRA_HUMAN	225	235	97	93	218	68.81	322
Assembly01_TRINITY_DN25743_c0_g1::Assembly01_TRINITY_DN25743_c0_g1_i1::g.220300::m.220300	sp|Q969V3|NCLN_HUMAN	385	563	99	69	387	78.04	609
Assembly01_TRINITY_DN25763_c0_g3::Assembly01_TRINITY_DN25763_c0_g3_i1::g.220405::m.220405	sp|P23193|TCEA1_HUMAN	306	301	98	99	300	75.67	444
Assembly01_TRINITY_DN25801_c0_g1::Assembly01_TRINITY_DN25801_c0_g1_i1::g.192715::m.192715	sp|P08567|PLEK_HUMAN	356	350	99	100	353	66.57	489
Assembly01_TRINITY_DN25843_c0_g1::Assembly01_TRINITY_DN25843_c0_g1_i1::g.192663::m.192663	sp|Q8NFH3|NUP43_HUMAN	387	380	95	99	378	62.7	483
Assembly01_TRINITY_DN25886_c0_g3::Assembly01_TRINITY_DN25886_c0_g3_i1::g.192677::m.192677	tr|Q8TAX8|Q8TAX8_HUMAN	152	151	99	100	151	90.07	261
Assembly01_TRINITY_DN25901_c0_g2::Assembly01_TRINITY_DN25901_c0_g2_i1::g.125538::m.125538	sp|Q03468|ERCC6_HUMAN	887	1493	99	58	897	60.2	1034
Assembly01_TRINITY_DN25924_c0_g2::Assembly01_TRINITY_DN25924_c0_g2_i1::g.125682::m.125682	sp|Q9UHN6|TMEM2_HUMAN	753	1383	99	54	756	63.23	999
Assembly01_TRINITY_DN25949_c0_g1::Assembly01_TRINITY_DN25949_c0_g1_i2::g.125694::m.125694	sp|P45877|PPIC_HUMAN	232	212	87	97	206	71.84	305
Assembly01_TRINITY_DN25963_c0_g3::Assembly01_TRINITY_DN25963_c0_g3_i1::g.125638::m.125638	sp|Q02045|MYL5_HUMAN	174	173	99	100	173	80.92	291
Assembly01_TRINITY_DN25964_c0_g1::Assembly01_TRINITY_DN25964_c0_g1_i1::g.125645::m.125645	sp|Q86VN1|VPS36_HUMAN	416	386	93	99	385	82.86	672
Assembly01_TRINITY_DN25982_c0_g2::Assembly01_TRINITY_DN25982_c0_g2_i1::g.125545::m.125545	tr|B3KN02|B3KN02_HUMAN	682	890	99	76	680	81.91	1120
Assembly01_TRINITY_DN25998_c0_g1::Assembly01_TRINITY_DN25998_c0_g1_i1::g.125557::m.125557	tr|M0R2A0|M0R2A0_HUMAN	246	371	78	57	198	62.15	266
Assembly01_TRINITY_DN26005_c0_g1::Assembly01_TRINITY_DN26005_c0_g1_i1::g.64437::m.64437	sp|O43759|SNG1_HUMAN	262	233	84	94	222	71.17	320
Assembly01_TRINITY_DN26015_c0_g2::Assembly01_TRINITY_DN26015_c0_g2_i1::g.64332::m.64332	sp|Q8NFH4|NUP37_HUMAN	370	326	88	100	326	67.48	486
Assembly01_TRINITY_DN26024_c0_g1::Assembly01_TRINITY_DN26024_c0_g1_i1::g.64426::m.64426	sp|Q9H813|TM206_HUMAN	352	350	99	95	333	61.93	439
Assembly01_TRINITY_DN26032_c0_g1::Assembly01_TRINITY_DN26032_c0_g1_i1::g.64353::m.64353	sp|Q16829|DUS7_HUMAN	348	419	95	82	335	81.19	549
Assembly01_TRINITY_DN26033_c0_g2::Assembly01_TRINITY_DN26033_c0_g2_i1::g.64390::m.64390	tr|Q5VVW0|Q5VVW0_HUMAN	371	256	51	71	190	60	210
Assembly01_TRINITY_DN26038_c0_g1::Assembly01_TRINITY_DN26038_c0_g1_i1::g.64286::m.64286	sp|Q9Y6N1|COX11_HUMAN	260	276	88	82	228	73.68	358
Assembly01_TRINITY_DN26039_c0_g1::Assembly01_TRINITY_DN26039_c0_g1_i1::g.64317::m.64317	sp|Q9Y2X0|MED16_HUMAN	830	877	98	93	817	80.42	1332
Assembly01_TRINITY_DN26055_c0_g1::Assembly01_TRINITY_DN26055_c0_g1_i1::g.64368::m.64368	sp|Q7L9B9|EEPD1_HUMAN	561	569	99	100	572	65.56	762
Assembly01_TRINITY_DN26065_c0_g1::Assembly01_TRINITY_DN26065_c0_g1_i2::g.64348::m.64348	sp|P31323|KAP3_HUMAN	398	418	99	99	415	70.36	573
Assembly01_TRINITY_DN26091_c0_g1::Assembly01_TRINITY_DN26091_c0_g1_i2::g.64456::m.64456	tr|H0Y905|H0Y905_HUMAN	341	279	80	100	279	94.27	543
Assembly01_TRINITY_DN26100_c0_g1::Assembly01_TRINITY_DN26100_c0_g1_i1::g.24305::m.24305	sp|P60891|PRPS1_HUMAN	319	318	99	100	318	97.8	642
Assembly01_TRINITY_DN26109_c0_g1::Assembly01_TRINITY_DN26109_c0_g1_i1::g.24405::m.24405	sp|P35612|ADDB_HUMAN	724	726	98	98	728	65.25	918
Assembly01_TRINITY_DN26132_c0_g1::Assembly01_TRINITY_DN26132_c0_g1_i1::g.24283::m.24283	sp|Q495M9|USH1G_HUMAN	417	461	99	89	419	66.11	508
Assembly01_TRINITY_DN26137_c0_g1::Assembly01_TRINITY_DN26137_c0_g1_i1::g.24543::m.24543	sp|Q14320|FA50A_HUMAN	343	339	99	100	342	86.55	528
Assembly01_TRINITY_DN26178_c0_g2::Assembly01_TRINITY_DN26178_c0_g2_i1::g.24368::m.24368	sp|Q01664|TFAP4_HUMAN	434	338	73	94	323	75.85	420
Assembly01_TRINITY_DN26185_c0_g1::Assembly01_TRINITY_DN26185_c0_g1_i1::g.24289::m.24289	tr|Q6NT00|Q6NT00_HUMAN	382	381	99	99	380	78.16	629
Assembly01_TRINITY_DN26187_c0_g1::Assembly01_TRINITY_DN26187_c0_g1_i1::g.24463::m.24463	tr|B4DYU2|B4DYU2_HUMAN	620	639	87	85	546	74.36	847
Assembly01_TRINITY_DN26205_c0_g1::Assembly01_TRINITY_DN26205_c0_g1_i1::g.51051::m.51051	sp|Q9H936|GHC1_HUMAN	331	323	98	98	324	70.99	459
Assembly01_TRINITY_DN26241_c0_g1::Assembly01_TRINITY_DN26241_c0_g1_i1::g.50886::m.50886	sp|O00231|PSD11_HUMAN	423	422	99	100	422	94.55	822
Assembly01_TRINITY_DN26248_c0_g1::Assembly01_TRINITY_DN26248_c0_g1_i1::g.50922::m.50922	sp|Q6ZS86|GLPK5_HUMAN	559	529	92	97	514	63.04	720
Assembly01_TRINITY_DN26255_c0_g1::Assembly01_TRINITY_DN26255_c0_g1_i1::g.50967::m.50967	sp|Q5VWJ9|SNX30_HUMAN	454	437	93	99	431	74.94	639
Assembly01_TRINITY_DN26265_c0_g1::Assembly01_TRINITY_DN26265_c0_g1_i1::g.50957::m.50957	sp|Q05513|KPCZ_HUMAN	557	592	99	93	555	85.59	1003
Assembly01_TRINITY_DN26277_c0_g1::Assembly01_TRINITY_DN26277_c0_g1_i1::g.51010::m.51010	sp|P31939|PUR9_HUMAN	592	592	99	100	592	75.17	955
Assembly01_TRINITY_DN26294_c0_g2::Assembly01_TRINITY_DN26294_c0_g2_i1::g.50764::m.50764	sp|O95167|NDUA3_HUMAN	125	84	64	95	80	61.25	111
Assembly01_TRINITY_DN26299_c0_g1::Assembly01_TRINITY_DN26299_c0_g1_i1::g.50984::m.50984	sp|Q8WTS6|SETD7_HUMAN	367	366	99	100	366	72.95	578
Assembly01_TRINITY_DN26312_c0_g1::Assembly01_TRINITY_DN26312_c0_g1_i1::g.155444::m.155444	sp|Q9NRG4|SMYD2_HUMAN	430	433	98	97	422	78.91	726
Assembly01_TRINITY_DN26316_c0_g1::Assembly01_TRINITY_DN26316_c0_g1_i1::g.155542::m.155542	sp|Q02410|APBA1_HUMAN	815	837	99	98	831	76.53	1192
Assembly01_TRINITY_DN26343_c0_g3::Assembly01_TRINITY_DN26343_c0_g3_i1::g.155453::m.155453	sp|O95340|PAPS2_HUMAN	605	614	99	98	602	81.89	1050
Assembly01_TRINITY_DN26348_c0_g1::Assembly01_TRINITY_DN26348_c0_g1_i1::g.155345::m.155345	tr|E7EWR4|E7EWR4_HUMAN	608	597	98	100	631	61.84	637
Assembly01_TRINITY_DN26353_c0_g1::Assembly01_TRINITY_DN26353_c0_g1_i3::g.155423::m.155423	sp|Q8TDQ7|GNPI2_HUMAN	278	276	99	100	276	89.13	520
Assembly01_TRINITY_DN26380_c0_g1::Assembly01_TRINITY_DN26380_c0_g1_i1::g.155429::m.155429	sp|P50148|GNAQ_HUMAN	360	359	99	100	359	94.99	714
Assembly01_TRINITY_DN26381_c0_g1::Assembly01_TRINITY_DN26381_c0_g1_i1::g.155393::m.155393	sp|Q9BPX5|ARP5L_HUMAN	151	153	99	100	153	84.97	261
Assembly01_TRINITY_DN26391_c0_g2::Assembly01_TRINITY_DN26391_c0_g2_i1::g.155602::m.155602	sp|Q9UKG9|OCTC_HUMAN	613	612	99	100	612	65.36	883
Assembly01_TRINITY_DN26393_c0_g1::Assembly01_TRINITY_DN26393_c0_g1_i1::g.155533::m.155533	sp|Q9H0W9|CK054_HUMAN	311	315	97	96	302	68.21	436
Assembly01_TRINITY_DN26408_c0_g1::Assembly01_TRINITY_DN26408_c0_g1_i1::g.95882::m.95882	sp|P12277|KCRB_HUMAN	382	381	99	100	381	82.94	677
Assembly01_TRINITY_DN26415_c0_g1::Assembly01_TRINITY_DN26415_c0_g1_i1::g.95767::m.95767	sp|Q15363|TMED2_HUMAN	204	201	90	100	183	91.63	371
Assembly01_TRINITY_DN26436_c0_g2::Assembly01_TRINITY_DN26436_c0_g2_i1::g.96055::m.96055	sp|O00401|WASL_HUMAN	401	505	66	55	266	74.55	402
Assembly01_TRINITY_DN26438_c0_g1::Assembly01_TRINITY_DN26438_c0_g1_i1::g.95980::m.95980	tr|A0A024RD36|A0A024RD36_HUMAN	279	255	87	95	243	60.49	296
Assembly01_TRINITY_DN26443_c0_g1::Assembly01_TRINITY_DN26443_c0_g1_i1::g.95873::m.95873	sp|P61158|ARP3_HUMAN	419	418	99	100	418	98.09	859
Assembly01_TRINITY_DN26497_c0_g1::Assembly01_TRINITY_DN26497_c0_g1_i1::g.95942::m.95942	sp|Q7Z6J0|SH3R1_HUMAN	613	888	99	69	628	71.02	823
Assembly01_TRINITY_DN26499_c0_g1::Assembly01_TRINITY_DN26499_c0_g1_i1::g.95894::m.95894	sp|P50750|CDK9_HUMAN	393	372	95	100	372	89.25	700
Assembly01_TRINITY_DN26520_c0_g1::Assembly01_TRINITY_DN26520_c0_g1_i1::g.54412::m.54412	sp|P84243|H33_HUMAN	137	136	99	100	136	100	273
Assembly01_TRINITY_DN26529_c0_g1::Assembly01_TRINITY_DN26529_c0_g1_i1::g.54254::m.54254	sp|O75400|PR40A_HUMAN	708	957	95	75	749	64.21	855
Assembly01_TRINITY_DN26533_c0_g1::Assembly01_TRINITY_DN26533_c0_g1_i1::g.54371::m.54371	sp|P17302|CXA1_HUMAN	381	382	99	100	385	65.97	486
Assembly01_TRINITY_DN26548_c0_g2::Assembly01_TRINITY_DN26548_c0_g2_i1::g.54213::m.54213	sp|O75052|CAPON_HUMAN	348	506	98	66	349	67.05	367
Assembly01_TRINITY_DN26556_c0_g1::Assembly01_TRINITY_DN26556_c0_g1_i1::g.54493::m.54493	sp|P61218|RPAB2_HUMAN	174	127	73	100	127	88.19	186
Assembly01_TRINITY_DN26567_c0_g1::Assembly01_TRINITY_DN26567_c0_g1_i1::g.54341::m.54341	sp|Q9Y6G5|COMDA_HUMAN	199	202	99	98	197	68.02	270
Assembly01_TRINITY_DN26570_c0_g1::Assembly01_TRINITY_DN26570_c0_g1_i1::g.54494::m.54494	sp|Q8TCB7|METL6_HUMAN	322	284	84	95	269	74.35	432
Assembly01_TRINITY_DN26575_c0_g1::Assembly01_TRINITY_DN26575_c0_g1_i1::g.54311::m.54311	sp|Q8IVD9|NUDC3_HUMAN	417	361	85	99	368	60.98	435
Assembly01_TRINITY_DN26586_c0_g1::Assembly01_TRINITY_DN26586_c0_g1_i1::g.54424::m.54424	sp|Q86UY6|NAA40_HUMAN	276	237	86	100	238	77.73	410
Assembly01_TRINITY_DN26586_c0_g1::Assembly01_TRINITY_DN26586_c0_g1_i2::g.54430::m.54430	tr|F5H2C9|F5H2C9_HUMAN	162	124	77	100	124	79.03	216
Assembly01_TRINITY_DN26591_c0_g1::Assembly01_TRINITY_DN26591_c0_g1_i1::g.54268::m.54268	tr|B4DJ36|B4DJ36_HUMAN	541	524	98	100	539	66.23	680
Assembly01_TRINITY_DN26592_c0_g1::Assembly01_TRINITY_DN26592_c0_g1_i1::g.54208::m.54208	sp|Q5T7M9|FA69A_HUMAN	438	428	99	100	432	72.45	676
Assembly01_TRINITY_DN26593_c0_g1::Assembly01_TRINITY_DN26593_c0_g1_i1::g.54386::m.54386	sp|Q9GZS3|WDR61_HUMAN	306	305	99	100	305	85.9	527
Assembly01_TRINITY_DN265_c0_g2::Assembly01_TRINITY_DN265_c0_g2_i1::g.33130::m.33130	sp|Q9Y639|NPTN_HUMAN	331	398	76	63	254	66.93	316
Assembly01_TRINITY_DN26610_c0_g3::Assembly01_TRINITY_DN26610_c0_g3_i1::g.203360::m.203360	sp|Q9HCD6|TANC2_HUMAN	1208	1990	100	60	1214	85.67	2162
Assembly01_TRINITY_DN26623_c0_g1::Assembly01_TRINITY_DN26623_c0_g1_i2::g.203275::m.203275	sp|Q9UQF2|JIP1_HUMAN	675	711	99	98	716	61.45	808
Assembly01_TRINITY_DN26630_c0_g1::Assembly01_TRINITY_DN26630_c0_g1_i4::g.203472::m.203472	sp|Q53H12|AGK_HUMAN	415	422	99	98	413	65.86	572
Assembly01_TRINITY_DN26639_c0_g1::Assembly01_TRINITY_DN26639_c0_g1_i1::g.203487::m.203487	sp|Q9HB20|PKHA3_HUMAN	309	300	99	100	308	71.75	438
Assembly01_TRINITY_DN26647_c0_g1::Assembly01_TRINITY_DN26647_c0_g1_i1::g.203522::m.203522	sp|P61221|ABCE1_HUMAN	600	599	99	100	599	95.33	1186
Assembly01_TRINITY_DN26661_c0_g1::Assembly01_TRINITY_DN26661_c0_g1_i1::g.203330::m.203330	sp|Q7L5Y6|DET1_HUMAN	286	550	99	52	285	88.07	522
Assembly01_TRINITY_DN26690_c0_g1::Assembly01_TRINITY_DN26690_c0_g1_i1::g.203399::m.203399	sp|O43924|PDE6D_HUMAN	151	150	99	100	150	87.33	285
Assembly01_TRINITY_DN26699_c0_g1::Assembly01_TRINITY_DN26699_c0_g1_i2::g.203517::m.203517	tr|Q53HI7|Q53HI7_HUMAN	309	302	98	100	302	79.14	497
Assembly01_TRINITY_DN26707_c0_g2::Assembly01_TRINITY_DN26707_c0_g2_i4::g.137892::m.137892	sp|Q96P53|WDFY2_HUMAN	415	400	96	100	400	83.5	717
Assembly01_TRINITY_DN26728_c0_g1::Assembly01_TRINITY_DN26728_c0_g1_i1::g.137938::m.137938	sp|Q16594|TAF9_HUMAN	257	264	96	96	249	76.95	384
Assembly01_TRINITY_DN26731_c0_g1::Assembly01_TRINITY_DN26731_c0_g1_i1::g.137949::m.137949	sp|P58417|NXPH1_HUMAN	272	271	99	100	271	85.61	489
Assembly01_TRINITY_DN26753_c0_g1::Assembly01_TRINITY_DN26753_c0_g1_i1::g.138133::m.138133	sp|P23381|SYWC_HUMAN	473	471	97	98	460	78.04	777
Assembly01_TRINITY_DN26761_c0_g1::Assembly01_TRINITY_DN26761_c0_g1_i2::g.138055::m.138055	sp|Q9NR50|EI2BG_HUMAN	451	452	99	100	452	64.16	587
Assembly01_TRINITY_DN26764_c0_g1::Assembly01_TRINITY_DN26764_c0_g1_i1::g.138130::m.138130	sp|Q9UJT0|TBE_HUMAN	426	475	99	89	422	78.67	681
Assembly01_TRINITY_DN26777_c0_g1::Assembly01_TRINITY_DN26777_c0_g1_i1::g.138059::m.138059	sp|Q15256|PTPRR_HUMAN	694	657	96	98	650	63.06	845
Assembly01_TRINITY_DN26823_c0_g2::Assembly01_TRINITY_DN26823_c0_g2_i1::g.182495::m.182495	tr|Q5RGS4|Q5RGS4_HUMAN	398	383	99	100	398	70.43	546
Assembly01_TRINITY_DN26838_c0_g2::Assembly01_TRINITY_DN26838_c0_g2_i1::g.182393::m.182393	sp|Q9UPN9|TRI33_HUMAN	1044	1127	96	89	1040	70.12	1343
Assembly01_TRINITY_DN26842_c0_g1::Assembly01_TRINITY_DN26842_c0_g1_i1::g.182506::m.182506	sp|P62714|PP2AB_HUMAN	310	309	99	100	309	97.73	637
Assembly01_TRINITY_DN26844_c0_g3::Assembly01_TRINITY_DN26844_c0_g3_i1::g.182447::m.182447	tr|G8XRH5|G8XRH5_HUMAN	383	462	87	73	336	71.73	481
Assembly01_TRINITY_DN2684_c0_g1::Assembly01_TRINITY_DN2684_c0_g1_i1::g.178890::m.178890	sp|P55316|FOXG1_HUMAN	410	489	76	69	312	91.35	555
Assembly01_TRINITY_DN26857_c0_g2::Assembly01_TRINITY_DN26857_c0_g2_i1::g.182381::m.182381	sp|Q8NEY1|NAV1_HUMAN	1299	1877	99	71	1354	61.74	1494
Assembly01_TRINITY_DN26863_c0_g1::Assembly01_TRINITY_DN26863_c0_g1_i1::g.182536::m.182536	sp|P40763|STAT3_HUMAN	794	770	97	100	771	85.47	1382
Assembly01_TRINITY_DN26894_c0_g1::Assembly01_TRINITY_DN26894_c0_g1_i1::g.182436::m.182436	sp|Q13423|NNTM_HUMAN	1082	1086	99	99	1083	79.87	1730
Assembly01_TRINITY_DN26933_c0_g1::Assembly01_TRINITY_DN26933_c0_g1_i1::g.171804::m.171804	sp|P63165|SUMO1_HUMAN	148	101	66	97	98	82.65	169
Assembly01_TRINITY_DN26938_c0_g1::Assembly01_TRINITY_DN26938_c0_g1_i1::g.171745::m.171745	sp|P35232|PHB_HUMAN	274	272	99	99	271	87.08	498
Assembly01_TRINITY_DN26970_c0_g1::Assembly01_TRINITY_DN26970_c0_g1_i1::g.171686::m.171686	sp|P27707|DCK_HUMAN	265	260	99	100	265	67.55	380
Assembly01_TRINITY_DN26977_c0_g2::Assembly01_TRINITY_DN26977_c0_g2_i1::g.171733::m.171733	sp|Q04741|EMX1_HUMAN	233	257	99	100	257	69.26	333
Assembly01_TRINITY_DN2698_c0_g1::Assembly01_TRINITY_DN2698_c0_g1_i1::g.178932::m.178932	sp|Q96CB8|INT12_HUMAN	486	462	91	98	453	66.52	492
Assembly01_TRINITY_DN27010_c0_g1::Assembly01_TRINITY_DN27010_c0_g1_i1::g.220413::m.220413	tr|E5RGZ2|E5RGZ2_HUMAN	361	386	99	94	366	73.5	509
Assembly01_TRINITY_DN27014_c0_g1::Assembly01_TRINITY_DN27014_c0_g1_i1::g.220638::m.220638	sp|Q9BZG8|DPH1_HUMAN	455	443	89	86	380	66.5	581
Assembly01_TRINITY_DN27017_c0_g1::Assembly01_TRINITY_DN27017_c0_g1_i2::g.220547::m.220547	sp|Q5VTQ0|TT39B_HUMAN	487	682	98	70	478	64.85	629
Assembly01_TRINITY_DN27040_c0_g1::Assembly01_TRINITY_DN27040_c0_g1_i1::g.220445::m.220445	sp|Q9Y2R0|COA3_HUMAN	100	106	77	85	77	62.22	118
Assembly01_TRINITY_DN27067_c0_g2::Assembly01_TRINITY_DN27067_c0_g2_i1::g.220452::m.220452	tr|B4DNE7|B4DNE7_HUMAN	159	244	91	59	144	75.69	182
Assembly01_TRINITY_DN270_c0_g1::Assembly01_TRINITY_DN270_c0_g1_i1::g.33162::m.33162	sp|O60519|CRBL2_HUMAN	120	120	92	94	113	86.73	168
Assembly01_TRINITY_DN27141_c0_g1::Assembly01_TRINITY_DN27141_c0_g1_i1::g.162625::m.162625	tr|Q05DH1|Q05DH1_HUMAN	250	238	95	96	229	88.61	428
Assembly01_TRINITY_DN27145_c0_g1::Assembly01_TRINITY_DN27145_c0_g1_i1::g.162839::m.162839	tr|A0A090N7Y2|A0A090N7Y2_HUMAN	629	634	99	98	626	85.94	1071
Assembly01_TRINITY_DN27152_c0_g2::Assembly01_TRINITY_DN27152_c0_g2_i1::g.162720::m.162720	sp|O95985|TOP3B_HUMAN	878	862	98	100	864	81.94	1491
Assembly01_TRINITY_DN27163_c0_g3::Assembly01_TRINITY_DN27163_c0_g3_i1::g.162677::m.162677	tr|B7Z4E8|B7Z4E8_HUMAN	369	404	97	90	363	63.36	490
Assembly01_TRINITY_DN27164_c0_g1::Assembly01_TRINITY_DN27164_c0_g1_i1::g.162657::m.162657	sp|Q15555|MARE2_HUMAN	326	327	99	100	328	76.97	489
Assembly01_TRINITY_DN27175_c0_g1::Assembly01_TRINITY_DN27175_c0_g1_i1::g.162815::m.162815	sp|Q6NUT3|MFS12_HUMAN	364	480	94	72	354	61.02	420
Assembly01_TRINITY_DN27189_c0_g1::Assembly01_TRINITY_DN27189_c0_g1_i1::g.162697::m.162697	sp|O75909|CCNK_HUMAN	351	580	90	65	346	77.95	548
Assembly01_TRINITY_DN27209_c0_g1::Assembly01_TRINITY_DN27209_c0_g1_i1::g.178036::m.178036	sp|Q8WXU2|DYXC1_HUMAN	431	420	95	99	416	60.1	471
Assembly01_TRINITY_DN27225_c0_g2::Assembly01_TRINITY_DN27225_c0_g2_i1::g.178134::m.178134	sp|O75528|TADA3_HUMAN	431	432	99	100	432	85.42	706
Assembly01_TRINITY_DN27291_c0_g1::Assembly01_TRINITY_DN27291_c0_g1_i1::g.178179::m.178179	sp|O00559|RCAS1_HUMAN	215	213	99	100	214	78.5	339
Assembly01_TRINITY_DN27298_c0_g1::Assembly01_TRINITY_DN27298_c0_g1_i1::g.178188::m.178188	sp|Q9UL33|TPC2L_HUMAN	156	140	89	100	140	87.14	260
Assembly01_TRINITY_DN272_c0_g1::Assembly01_TRINITY_DN272_c0_g1_i1::g.33101::m.33101	tr|D6W4Z6|D6W4Z6_HUMAN	388	449	99	87	389	81.75	667
Assembly01_TRINITY_DN27319_c0_g1::Assembly01_TRINITY_DN27319_c0_g1_i1::g.84199::m.84199	sp|Q9NYM4|GPR83_HUMAN	424	423	93	98	393	65.23	509
Assembly01_TRINITY_DN27320_c1_g1::Assembly01_TRINITY_DN27320_c1_g1_i1::g.84030::m.84030	tr|A0A024R9Y4|A0A024R9Y4_HUMAN	547	463	53	83	308	62.56	490
Assembly01_TRINITY_DN27342_c0_g1::Assembly01_TRINITY_DN27342_c0_g1_i1::g.83916::m.83916	sp|Q9HCJ2|LRC4C_HUMAN	641	640	99	100	641	81.75	1069
Assembly01_TRINITY_DN27345_c0_g1::Assembly01_TRINITY_DN27345_c0_g1_i1::g.83979::m.83979	sp|O43766|LIAS_HUMAN	403	372	89	96	358	78.49	587
Assembly01_TRINITY_DN27347_c0_g1::Assembly01_TRINITY_DN27347_c0_g1_i2::g.84097::m.84097	sp|Q9NPZ5|B3GA2_HUMAN	291	323	99	100	324	64.81	399
Assembly01_TRINITY_DN27355_c0_g1::Assembly01_TRINITY_DN27355_c0_g1_i1::g.83974::m.83974	sp|Q9BT04|FUZZY_HUMAN	239	418	93	54	227	61.67	282
Assembly01_TRINITY_DN27385_c0_g1::Assembly01_TRINITY_DN27385_c0_g1_i2::g.84024::m.84024	sp|Q969Q6|P2R3C_HUMAN	477	453	95	97	441	87.61	806
Assembly01_TRINITY_DN27386_c0_g2::Assembly01_TRINITY_DN27386_c0_g2_i2::g.84060::m.84060	sp|P46976|GLYG_HUMAN	392	350	90	100	353	69.12	523
Assembly01_TRINITY_DN27414_c0_g2::Assembly01_TRINITY_DN27414_c0_g2_i1::g.209214::m.209214	sp|Q10587|TEF_HUMAN	291	303	93	89	276	60.87	313
Assembly01_TRINITY_DN27465_c0_g1::Assembly01_TRINITY_DN27465_c0_g1_i1::g.209036::m.209036	tr|A0A0C4DFQ7|A0A0C4DFQ7_HUMAN	216	216	99	100	216	75.46	362
Assembly01_TRINITY_DN27473_c0_g1::Assembly01_TRINITY_DN27473_c0_g1_i1::g.209098::m.209098	tr|Q53HU0|Q53HU0_HUMAN	549	548	99	100	548	83.94	933
Assembly01_TRINITY_DN27486_c0_g1::Assembly01_TRINITY_DN27486_c0_g1_i1::g.209051::m.209051	sp|Q92896|GSLG1_HUMAN	1124	1179	95	91	1070	80.75	1856
Assembly01_TRINITY_DN27500_c0_g1::Assembly01_TRINITY_DN27500_c0_g1_i1::g.150437::m.150437	sp|P0CG13|CTF8_HUMAN	156	121	86	100	134	61.19	156
Assembly01_TRINITY_DN27509_c1_g1::Assembly01_TRINITY_DN27509_c1_g1_i1::g.150581::m.150581	tr|A0A0C4DGW1|A0A0C4DGW1_HUMAN	644	863	82	62	534	62.17	681
Assembly01_TRINITY_DN27515_c0_g2::Assembly01_TRINITY_DN27515_c0_g2_i2::g.150325::m.150325	sp|P42765|THIM_HUMAN	398	397	99	99	395	75.19	617
Assembly01_TRINITY_DN2751_c0_g1::Assembly01_TRINITY_DN2751_c0_g1_i1::g.41438::m.41438	tr|B4E1Z8|B4E1Z8_HUMAN	571	356	61	99	355	63.66	413
Assembly01_TRINITY_DN27532_c0_g3::Assembly01_TRINITY_DN27532_c0_g3_i1::g.150535::m.150535	tr|Q6P148|Q6P148_HUMAN	623	660	99	94	623	81.54	981
Assembly01_TRINITY_DN27540_c0_g2::Assembly01_TRINITY_DN27540_c0_g2_i1::g.150378::m.150378	sp|Q9H9B1|EHMT1_HUMAN	1047	1298	99	79	1047	65.88	1387
Assembly01_TRINITY_DN27572_c0_g1::Assembly01_TRINITY_DN27572_c0_g1_i1::g.150407::m.150407	sp|P51674|GPM6A_HUMAN	279	278	99	100	278	88.13	492
Assembly01_TRINITY_DN27589_c0_g1::Assembly01_TRINITY_DN27589_c0_g1_i1::g.150344::m.150344	sp|Q96PU4|UHRF2_HUMAN	830	802	99	100	836	62.38	1061
Assembly01_TRINITY_DN27601_c0_g1::Assembly01_TRINITY_DN27601_c0_g1_i1::g.129380::m.129380	sp|O95970|LGI1_HUMAN	543	557	99	98	548	70.49	793
Assembly01_TRINITY_DN27633_c0_g2::Assembly01_TRINITY_DN27633_c0_g2_i1::g.129390::m.129390	sp|Q9P273|TEN3_HUMAN	1424	2699	99	53	1423	84.33	2563
Assembly01_TRINITY_DN27634_c0_g1::Assembly01_TRINITY_DN27634_c0_g1_i1::g.129158::m.129158	sp|Q9NQG6|MID51_HUMAN	460	463	99	100	465	70.75	680
Assembly01_TRINITY_DN27635_c0_g1::Assembly01_TRINITY_DN27635_c0_g1_i1::g.129502::m.129502	sp|Q9UBW7|ZMYM2_HUMAN	838	1377	99	61	848	63.68	1057
Assembly01_TRINITY_DN27640_c0_g2::Assembly01_TRINITY_DN27640_c0_g2_i1::g.129141::m.129141	sp|Q5BJD5|TM41B_HUMAN	292	291	99	100	291	75.95	456
Assembly01_TRINITY_DN27642_c0_g1::Assembly01_TRINITY_DN27642_c0_g1_i1::g.129265::m.129265	sp|Q9Y678|COPG1_HUMAN	875	874	99	100	874	86.61	1538
Assembly01_TRINITY_DN27646_c0_g1::Assembly01_TRINITY_DN27646_c0_g1_i2::g.129211::m.129211	tr|A0A0A0MR51|A0A0A0MR51_HUMAN	438	501	97	85	425	74.35	681
Assembly01_TRINITY_DN27649_c0_g1::Assembly01_TRINITY_DN27649_c0_g1_i1::g.129368::m.129368	sp|O75575|RPC9_HUMAN	186	148	79	98	147	73.47	199
Assembly01_TRINITY_DN27650_c0_g1::Assembly01_TRINITY_DN27650_c0_g1_i1::g.129468::m.129468	tr|A6NJU6|A6NJU6_HUMAN	215	186	84	96	180	62.22	249
Assembly01_TRINITY_DN27659_c0_g1::Assembly01_TRINITY_DN27659_c0_g1_i1::g.129506::m.129506	sp|Q5JSS6|MEIG1_HUMAN	140	88	61	98	86	75.58	143
Assembly01_TRINITY_DN27668_c0_g1::Assembly01_TRINITY_DN27668_c0_g1_i1::g.129175::m.129175	sp|P46734|MP2K3_HUMAN	339	347	99	97	336	83.04	577
Assembly01_TRINITY_DN27672_c0_g1::Assembly01_TRINITY_DN27672_c0_g1_i1::g.129433::m.129433	sp|Q969U6|FBXW5_HUMAN	580	566	99	99	580	66.21	806
Assembly01_TRINITY_DN27703_c0_g1::Assembly01_TRINITY_DN27703_c0_g1_i1::g.6690::m.6690	sp|Q9UIG8|SO3A1_HUMAN	702	710	97	98	683	78.95	1105
Assembly01_TRINITY_DN27709_c0_g1::Assembly01_TRINITY_DN27709_c0_g1_i1::g.6354::m.6354	sp|O95251|KAT7_HUMAN	615	611	99	99	609	90.97	1155
Assembly01_TRINITY_DN27722_c0_g1::Assembly01_TRINITY_DN27722_c0_g1_i1::g.6662::m.6662	sp|P53618|COPB_HUMAN	953	953	99	99	950	92.32	1817
Assembly01_TRINITY_DN27723_c0_g1::Assembly01_TRINITY_DN27723_c0_g1_i3::g.6569::m.6569	sp|Q96FJ0|STALP_HUMAN	439	436	99	100	440	61.36	573
Assembly01_TRINITY_DN27732_c0_g1::Assembly01_TRINITY_DN27732_c0_g1_i1::g.6656::m.6656	sp|Q8N2U9|PQLC1_HUMAN	271	271	98	99	268	71.27	395
Assembly01_TRINITY_DN27736_c0_g1::Assembly01_TRINITY_DN27736_c0_g1_i3::g.6501::m.6501	sp|Q86W56|PARG_HUMAN	673	976	84	57	563	65.67	758
Assembly01_TRINITY_DN27746_c0_g1::Assembly01_TRINITY_DN27746_c0_g1_i1::g.6435::m.6435	sp|O43829|ZBT14_HUMAN	285	449	99	64	286	79.02	439
Assembly01_TRINITY_DN27752_c0_g1::Assembly01_TRINITY_DN27752_c0_g1_i1::g.6453::m.6453	sp|Q9H4B0|OSGP2_HUMAN	406	414	93	91	377	68.97	516
Assembly01_TRINITY_DN27753_c0_g1::Assembly01_TRINITY_DN27753_c0_g1_i1::g.6460::m.6460	tr|B4DKE0|B4DKE0_HUMAN	982	875	90	99	875	60.77	1049
Assembly01_TRINITY_DN27756_c0_g1::Assembly01_TRINITY_DN27756_c0_g1_i1::g.6523::m.6523	sp|Q6V702|CD022_HUMAN	249	233	93	99	232	69.4	323
Assembly01_TRINITY_DN27762_c0_g1::Assembly01_TRINITY_DN27762_c0_g1_i1::g.6537::m.6537	sp|A6QL63|BTBDB_HUMAN	725	1104	99	66	731	69.77	1043
Assembly01_TRINITY_DN27764_c0_g1::Assembly01_TRINITY_DN27764_c0_g1_i1::g.6596::m.6596	sp|O15155|BET1_HUMAN	109	118	99	76	90	65.25	112
Assembly01_TRINITY_DN27773_c0_g1::Assembly01_TRINITY_DN27773_c0_g1_i1::g.6404::m.6404	sp|Q9NXB0|MKS1_HUMAN	435	559	89	69	387	60.21	492
Assembly01_TRINITY_DN27773_c0_g1::Assembly01_TRINITY_DN27773_c0_g1_i2::g.6412::m.6412	tr|H0Y2S2|H0Y2S2_HUMAN	535	456	72	84	386	60.88	462
Assembly01_TRINITY_DN27780_c0_g1::Assembly01_TRINITY_DN27780_c0_g1_i1::g.6750::m.6750	sp|Q6P2E9|EDC4_HUMAN	1404	1401	99	99	1410	64.61	1776
Assembly01_TRINITY_DN2779_c0_g1::Assembly01_TRINITY_DN2779_c0_g1_i1::g.41529::m.41529	tr|Q6ZS89|Q6ZS89_HUMAN	384	457	99	84	383	93.47	754
Assembly01_TRINITY_DN27807_c0_g1::Assembly01_TRINITY_DN27807_c0_g1_i1::g.114788::m.114788	sp|Q9NYU2|UGGG1_HUMAN	856	1555	98	54	845	76.45	1325
Assembly01_TRINITY_DN27814_c0_g2::Assembly01_TRINITY_DN27814_c0_g2_i1::g.114808::m.114808	sp|P32418|NAC1_HUMAN	978	973	99	99	1018	70.63	1425
Assembly01_TRINITY_DN27824_c0_g1::Assembly01_TRINITY_DN27824_c0_g1_i1::g.114893::m.114893	sp|Q9NZ43|USE1_HUMAN	262	259	98	100	263	68.06	360
Assembly01_TRINITY_DN27826_c0_g1::Assembly01_TRINITY_DN27826_c0_g1_i1::g.114831::m.114831	sp|Q5J8M3|EMC4_HUMAN	187	183	98	95	174	76.22	289
Assembly01_TRINITY_DN27827_c0_g1::Assembly01_TRINITY_DN27827_c0_g1_i1::g.115034::m.115034	sp|Q9HAJ7|SP30L_HUMAN	178	183	97	96	176	78.41	273
Assembly01_TRINITY_DN27830_c0_g1::Assembly01_TRINITY_DN27830_c0_g1_i1::g.114979::m.114979	sp|O43739|CYH3_HUMAN	400	400	94	97	374	92.54	735
Assembly01_TRINITY_DN27834_c0_g1::Assembly01_TRINITY_DN27834_c0_g1_i1::g.114860::m.114860	sp|Q32M45|ANO4_HUMAN	513	955	99	54	512	86.52	895
Assembly01_TRINITY_DN27841_c0_g1::Assembly01_TRINITY_DN27841_c0_g1_i2::g.115020::m.115020	sp|P29372|3MG_HUMAN	286	298	73	70	209	60.77	253
Assembly01_TRINITY_DN27844_c0_g1::Assembly01_TRINITY_DN27844_c0_g1_i1::g.114695::m.114695	sp|Q9H6J7|CK049_HUMAN	252	331	99	76	252	63.89	336
Assembly01_TRINITY_DN27844_c0_g1::Assembly01_TRINITY_DN27844_c0_g1_i2::g.114696::m.114696	tr|H0YDJ0|H0YDJ0_HUMAN	321	193	54	91	175	62.86	238
Assembly01_TRINITY_DN27854_c0_g1::Assembly01_TRINITY_DN27854_c0_g1_i1::g.114815::m.114815	sp|Q9Y6E7|SIR4_HUMAN	287	314	98	90	282	69.5	425
Assembly01_TRINITY_DN27868_c1_g1::Assembly01_TRINITY_DN27868_c1_g1_i1::g.114756::m.114756	sp|P15848|ARSB_HUMAN	315	533	97	57	306	67.97	433
Assembly01_TRINITY_DN27883_c0_g1::Assembly01_TRINITY_DN27883_c0_g1_i1::g.114742::m.114742	sp|Q70CQ2|UBP34_HUMAN	1940	3546	99	54	1941	88.15	3528
Assembly01_TRINITY_DN27888_c0_g2::Assembly01_TRINITY_DN27888_c0_g2_i1::g.114772::m.114772	sp|O60315|ZEB2_HUMAN	1224	1214	99	100	1229	77.79	1804
Assembly01_TRINITY_DN27895_c0_g2::Assembly01_TRINITY_DN27895_c0_g2_i1::g.114793::m.114793	sp|P09471|GNAO_HUMAN	355	354	99	100	354	93.22	700
Assembly01_TRINITY_DN27904_c0_g1::Assembly01_TRINITY_DN27904_c0_g1_i1::g.172365::m.172365	sp|Q9BXI3|5NT1A_HUMAN	349	368	93	88	324	73.77	495
Assembly01_TRINITY_DN27931_c0_g1::Assembly01_TRINITY_DN27931_c0_g1_i1::g.172454::m.172454	sp|O95476|CNEP1_HUMAN	291	244	84	100	244	93.03	474
Assembly01_TRINITY_DN27934_c0_g1::Assembly01_TRINITY_DN27934_c0_g1_i1::g.172509::m.172509	tr|A0A024R1B5|A0A024R1B5_HUMAN	224	211	93	99	208	65.87	308
Assembly01_TRINITY_DN27943_c0_g1::Assembly01_TRINITY_DN27943_c0_g1_i1::g.172349::m.172349	sp|Q969X5|ERGI1_HUMAN	291	290	99	100	290	86.9	545
Assembly01_TRINITY_DN27952_c0_g1::Assembly01_TRINITY_DN27952_c0_g1_i1::g.172586::m.172586	tr|J3KR72|J3KR72_HUMAN	696	734	98	84	683	71.45	919
Assembly01_TRINITY_DN27984_c0_g1::Assembly01_TRINITY_DN27984_c0_g1_i1::g.172425::m.172425	tr|A0A0C4DGY3|A0A0C4DGY3_HUMAN	501	505	99	99	501	83.03	899
Assembly01_TRINITY_DN27989_c0_g1::Assembly01_TRINITY_DN27989_c0_g1_i1::g.172304::m.172304	tr|C9J799|C9J799_HUMAN	65	40	54	88	35	65.71	48.1
Assembly01_TRINITY_DN27989_c0_g2::Assembly01_TRINITY_DN27989_c0_g2_i1::g.172306::m.172306	sp|Q9HD34|LYRM4_HUMAN	87	91	99	95	86	66.28	117
Assembly01_TRINITY_DN27990_c0_g1::Assembly01_TRINITY_DN27990_c0_g1_i1::g.172574::m.172574	tr|Q5VW30|Q5VW30_HUMAN	451	561	99	87	492	73.37	702
Assembly01_TRINITY_DN27990_c0_g1::Assembly01_TRINITY_DN27990_c0_g1_i2::g.172579::m.172579	tr|Q5VW26|Q5VW26_HUMAN	460	570	99	87	501	72.85	709
Assembly01_TRINITY_DN28003_c0_g1::Assembly01_TRINITY_DN28003_c0_g1_i1::g.100877::m.100877	sp|Q8NBK3|SUMF1_HUMAN	391	374	89	98	351	61.58	478
Assembly01_TRINITY_DN28010_c0_g2::Assembly01_TRINITY_DN28010_c0_g2_i1::g.101033::m.101033	sp|Q9Y597|KCTD3_HUMAN	824	815	99	99	827	77.75	1264
Assembly01_TRINITY_DN28017_c0_g1::Assembly01_TRINITY_DN28017_c0_g1_i1::g.100875::m.100875	sp|O75191|XYLB_HUMAN	459	536	99	85	458	62.45	612
Assembly01_TRINITY_DN28026_c0_g1::Assembly01_TRINITY_DN28026_c0_g1_i1::g.101266::m.101266	sp|P60709|ACTB_HUMAN	409	375	92	100	375	99.73	784
Assembly01_TRINITY_DN28028_c0_g1::Assembly01_TRINITY_DN28028_c0_g1_i1::g.100811::m.100811	tr|J3KNW5|J3KNW5_HUMAN	487	432	88	100	432	69.68	582
Assembly01_TRINITY_DN28032_c0_g2::Assembly01_TRINITY_DN28032_c0_g2_i1::g.101213::m.101213	sp|P16615|AT2A2_HUMAN	1044	1042	99	100	1043	86.77	1872
Assembly01_TRINITY_DN28033_c0_g1::Assembly01_TRINITY_DN28033_c0_g1_i1::g.101017::m.101017	sp|Q6ZNB7|ALKMO_HUMAN	436	445	97	96	432	63.66	587
Assembly01_TRINITY_DN28042_c0_g1::Assembly01_TRINITY_DN28042_c0_g1_i1::g.101078::m.101078	sp|Q8N9F7|GDPD1_HUMAN	340	314	91	99	311	70.1	459
Assembly01_TRINITY_DN28059_c0_g2::Assembly01_TRINITY_DN28059_c0_g2_i2::g.100858::m.100858	sp|Q15750|TAB1_HUMAN	465	504	99	90	463	74.3	697
Assembly01_TRINITY_DN28061_c0_g1::Assembly01_TRINITY_DN28061_c0_g1_i2::g.101129::m.101129	sp|Q9NV92|NFIP2_HUMAN	235	336	99	72	242	70.66	297
Assembly01_TRINITY_DN2806_c0_g2::Assembly01_TRINITY_DN2806_c0_g2_i1::g.18796::m.18796	sp|Q92930|RAB8B_HUMAN	228	207	91	100	208	91.35	389
Assembly01_TRINITY_DN28070_c0_g1::Assembly01_TRINITY_DN28070_c0_g1_i1::g.101244::m.101244	sp|Q96CS3|FAF2_HUMAN	459	445	97	100	447	83.67	736
Assembly01_TRINITY_DN28099_c0_g1::Assembly01_TRINITY_DN28099_c0_g1_i1::g.101146::m.101146	sp|O95897|NOE2_HUMAN	455	454	96	98	436	74.44	718
Assembly01_TRINITY_DN28102_c1_g1::Assembly01_TRINITY_DN28102_c1_g1_i1::g.126003::m.126003	tr|J3KQJ1|J3KQJ1_HUMAN	326	320	83	82	269	69.89	411
Assembly01_TRINITY_DN28128_c0_g1::Assembly01_TRINITY_DN28128_c0_g1_i2::g.125956::m.125956	sp|Q9H3S4|TPK1_HUMAN	251	243	96	99	242	68.6	349
Assembly01_TRINITY_DN28135_c0_g1::Assembly01_TRINITY_DN28135_c0_g1_i1::g.125984::m.125984	sp|Q9H2A2|AL8A1_HUMAN	491	487	99	100	487	74.54	796
Assembly01_TRINITY_DN28142_c0_g1::Assembly01_TRINITY_DN28142_c0_g1_i1::g.125861::m.125861	sp|Q9BXB4|OSB11_HUMAN	672	747	98	88	661	73.98	982
Assembly01_TRINITY_DN2815_c0_g1::Assembly01_TRINITY_DN2815_c0_g1_i1::g.18704::m.18704	sp|Q06124|PTN11_HUMAN	447	597	100	76	451	91.35	855
Assembly01_TRINITY_DN28167_c0_g2::Assembly01_TRINITY_DN28167_c0_g2_i1::g.125867::m.125867	sp|O94972|TRI37_HUMAN	900	964	99	94	915	63.66	1127
Assembly01_TRINITY_DN28188_c0_g1::Assembly01_TRINITY_DN28188_c0_g1_i1::g.126094::m.126094	sp|Q99459|CDC5L_HUMAN	804	802	99	99	798	83.08	1319
Assembly01_TRINITY_DN281_c0_g1::Assembly01_TRINITY_DN281_c0_g1_i1::g.33184::m.33184	sp|Q96RU3|FNBP1_HUMAN	341	617	99	55	339	78.47	560
Assembly01_TRINITY_DN28203_c0_g1::Assembly01_TRINITY_DN28203_c0_g1_i1::g.5165::m.5165	sp|Q05048|CSTF1_HUMAN	432	431	99	100	431	90.26	836
Assembly01_TRINITY_DN28208_c0_g1::Assembly01_TRINITY_DN28208_c0_g1_i1::g.4830::m.4830	sp|Q9Y5Y5|PEX16_HUMAN	302	336	99	89	306	60.46	309
Assembly01_TRINITY_DN28213_c0_g1::Assembly01_TRINITY_DN28213_c0_g1_i1::g.4867::m.4867	sp|Q96H78|S2544_HUMAN	315	314	99	100	314	63.69	418
Assembly01_TRINITY_DN28221_c0_g1::Assembly01_TRINITY_DN28221_c0_g1_i1::g.4807::m.4807	sp|Q9Y2W7|CSEN_HUMAN	238	256	98	91	234	73.08	381
Assembly01_TRINITY_DN28230_c0_g1::Assembly01_TRINITY_DN28230_c0_g1_i2::g.5082::m.5082	tr|B7Z1H5|B7Z1H5_HUMAN	716	559	72	91	519	64.55	689
Assembly01_TRINITY_DN28235_c0_g1::Assembly01_TRINITY_DN28235_c0_g1_i1::g.5139::m.5139	sp|Q8N3Y7|RDHE2_HUMAN	306	309	99	93	286	60.71	383
Assembly01_TRINITY_DN28243_c0_g1::Assembly01_TRINITY_DN28243_c0_g1_i1::g.5146::m.5146	sp|Q7L523|RRAGA_HUMAN	314	313	99	100	313	97.12	639
Assembly01_TRINITY_DN28263_c0_g1::Assembly01_TRINITY_DN28263_c0_g1_i1::g.4906::m.4906	tr|A0A0S2Z4E6|A0A0S2Z4E6_HUMAN	264	262	99	100	262	69.08	395
Assembly01_TRINITY_DN28269_c0_g1::Assembly01_TRINITY_DN28269_c0_g1_i2::g.5131::m.5131	sp|P18084|ITB5_HUMAN	806	799	97	98	779	72.01	1179
Assembly01_TRINITY_DN28273_c0_g1::Assembly01_TRINITY_DN28273_c0_g1_i2::g.5048::m.5048	sp|Q96AJ9|VTI1A_HUMAN	220	217	99	100	219	77.17	353
Assembly01_TRINITY_DN28305_c0_g1::Assembly01_TRINITY_DN28305_c0_g1_i2::g.13085::m.13085	sp|O75143|ATG13_HUMAN	554	517	99	100	554	73.47	776
Assembly01_TRINITY_DN28305_c0_g1::Assembly01_TRINITY_DN28305_c0_g1_i3::g.13087::m.13087	tr|A8KAP4|A8KAP4_HUMAN	482	480	99	100	482	78.22	744
Assembly01_TRINITY_DN28307_c0_g1::Assembly01_TRINITY_DN28307_c0_g1_i1::g.13197::m.13197	sp|Q96D31|CRCM1_HUMAN	224	301	99	79	237	77.64	357
Assembly01_TRINITY_DN28316_c0_g1::Assembly01_TRINITY_DN28316_c0_g1_i1::g.13238::m.13238	sp|Q5HYK3|COQ5_HUMAN	322	327	99	94	320	66.25	434
Assembly01_TRINITY_DN28318_c1_g1::Assembly01_TRINITY_DN28318_c1_g1_i1::g.13249::m.13249	tr|B7Z5F4|B7Z5F4_HUMAN	299	430	81	58	250	60	279
Assembly01_TRINITY_DN28323_c0_g1::Assembly01_TRINITY_DN28323_c0_g1_i1::g.13079::m.13079	sp|Q53EL6|PDCD4_HUMAN	463	469	98	97	457	72.87	657
Assembly01_TRINITY_DN28332_c0_g1::Assembly01_TRINITY_DN28332_c0_g1_i1::g.13021::m.13021	sp|O43543|XRCC2_HUMAN	297	280	94	99	281	60.14	341
Assembly01_TRINITY_DN28347_c0_g2::Assembly01_TRINITY_DN28347_c0_g2_i1::g.13157::m.13157	sp|P21554|CNR1_HUMAN	474	472	99	100	479	72.86	695
Assembly01_TRINITY_DN28382_c0_g1::Assembly01_TRINITY_DN28382_c0_g1_i1::g.13175::m.13175	sp|O14986|PI51B_HUMAN	572	540	94	99	543	71.64	783
Assembly01_TRINITY_DN2838_c0_g1::Assembly01_TRINITY_DN2838_c0_g1_i1::g.18771::m.18771	sp|O75487|GPC4_HUMAN	555	556	87	92	492	66.73	686
Assembly01_TRINITY_DN28402_c0_g1::Assembly01_TRINITY_DN28402_c0_g1_i1::g.58509::m.58509	sp|Q96A46|MFRN2_HUMAN	389	364	79	85	309	81.61	532
Assembly01_TRINITY_DN28406_c0_g3::Assembly01_TRINITY_DN28406_c0_g3_i1::g.58297::m.58297	sp|Q14106|TOB2_HUMAN	305	344	99	100	344	67.15	393
Assembly01_TRINITY_DN28410_c0_g1::Assembly01_TRINITY_DN28410_c0_g1_i2::g.58251::m.58251	sp|Q9Y5A9|YTHD2_HUMAN	574	579	99	100	583	78.39	862
Assembly01_TRINITY_DN28413_c0_g1::Assembly01_TRINITY_DN28413_c0_g1_i1::g.58600::m.58600	sp|Q9Y3E7|CHMP3_HUMAN	259	222	85	100	222	81.08	327
Assembly01_TRINITY_DN28415_c0_g1::Assembly01_TRINITY_DN28415_c0_g1_i1::g.58361::m.58361	sp|Q15311|RBP1_HUMAN	655	655	99	100	659	82.25	904
Assembly01_TRINITY_DN28416_c0_g1::Assembly01_TRINITY_DN28416_c0_g1_i2::g.58497::m.58497	sp|Q8IY37|DHX37_HUMAN	1156	1157	99	99	1168	63.18	1464
Assembly01_TRINITY_DN28418_c0_g1::Assembly01_TRINITY_DN28418_c0_g1_i1::g.58421::m.58421	sp|P08247|SYPH_HUMAN	305	313	99	98	315	61.27	383
Assembly01_TRINITY_DN28418_c0_g1::Assembly01_TRINITY_DN28418_c0_g1_i2::g.58422::m.58422	sp|Q8TBG9|SYNPR_HUMAN	285	265	99	100	286	70.28	389
Assembly01_TRINITY_DN28436_c0_g1::Assembly01_TRINITY_DN28436_c0_g1_i1::g.58651::m.58651	sp|Q9H0R1|AP5M1_HUMAN	533	490	92	99	492	61.18	629
Assembly01_TRINITY_DN28443_c0_g1::Assembly01_TRINITY_DN28443_c0_g1_i1::g.58210::m.58210	sp|Q9NQ86|TRI36_HUMAN	740	728	99	99	739	61.43	939
Assembly01_TRINITY_DN28451_c0_g1::Assembly01_TRINITY_DN28451_c0_g1_i1::g.58636::m.58636	sp|O96015|DNAL4_HUMAN	106	105	99	100	105	77.14	185
Assembly01_TRINITY_DN28454_c0_g1::Assembly01_TRINITY_DN28454_c0_g1_i1::g.58662::m.58662	sp|Q0VDF9|HSP7E_HUMAN	517	509	99	100	510	69.8	737
Assembly01_TRINITY_DN28460_c0_g1::Assembly01_TRINITY_DN28460_c0_g1_i1::g.58239::m.58239	sp|Q5TEU4|NDUF5_HUMAN	352	345	91	96	332	67.77	462
Assembly01_TRINITY_DN2846_c0_g1::Assembly01_TRINITY_DN2846_c0_g1_i1::g.18884::m.18884	sp|O60931|CTNS_HUMAN	313	367	98	83	308	62.99	396
Assembly01_TRINITY_DN28474_c0_g1::Assembly01_TRINITY_DN28474_c0_g1_i1::g.58147::m.58147	tr|A5PL36|A5PL36_HUMAN	843	1449	99	57	864	67.94	1151
Assembly01_TRINITY_DN28478_c0_g1::Assembly01_TRINITY_DN28478_c0_g1_i1::g.58326::m.58326	sp|O00762|UBE2C_HUMAN	176	179	99	97	174	74.71	267
Assembly01_TRINITY_DN28494_c0_g1::Assembly01_TRINITY_DN28494_c0_g1_i3::g.58620::m.58620	tr|H0YCZ3|H0YCZ3_HUMAN	242	130	52	98	127	63.78	184
Assembly01_TRINITY_DN28508_c0_g3::Assembly01_TRINITY_DN28508_c0_g3_i1::g.44514::m.44514	tr|B4E367|B4E367_HUMAN	529	515	91	93	481	73.39	691
Assembly01_TRINITY_DN28517_c0_g1::Assembly01_TRINITY_DN28517_c0_g1_i1::g.44400::m.44400	tr|A0A0K0K1H7|A0A0K0K1H7_HUMAN	782	780	99	99	781	83.23	1340
Assembly01_TRINITY_DN28527_c0_g2::Assembly01_TRINITY_DN28527_c0_g2_i1::g.44633::m.44633	sp|O75882|ATRN_HUMAN	780	1429	99	55	786	75.19	1263
Assembly01_TRINITY_DN28531_c0_g1::Assembly01_TRINITY_DN28531_c0_g1_i1::g.44578::m.44578	sp|P49642|PRI1_HUMAN	432	420	95	99	419	64.68	555
Assembly01_TRINITY_DN28535_c0_g1::Assembly01_TRINITY_DN28535_c0_g1_i1::g.44489::m.44489	sp|Q06330|SUH_HUMAN	404	500	96	81	386	95.79	789
Assembly01_TRINITY_DN28536_c0_g2::Assembly01_TRINITY_DN28536_c0_g2_i1::g.44394::m.44394	sp|Q5BKT4|AG10A_HUMAN	473	473	99	100	474	61.81	605
Assembly01_TRINITY_DN28549_c0_g1::Assembly01_TRINITY_DN28549_c0_g1_i1::g.44420::m.44420	sp|Q9UNH5|CC14A_HUMAN	590	594	97	99	593	64.08	760
Assembly01_TRINITY_DN28555_c0_g1::Assembly01_TRINITY_DN28555_c0_g1_i1::g.44292::m.44292	sp|Q9ULK0|GRID1_HUMAN	1016	1009	99	100	1016	78.44	1639
Assembly01_TRINITY_DN28566_c0_g2::Assembly01_TRINITY_DN28566_c0_g2_i1::g.44377::m.44377	sp|Q969J3|L12R1_HUMAN	201	196	98	99	196	76.02	308
Assembly01_TRINITY_DN28571_c0_g1::Assembly01_TRINITY_DN28571_c0_g1_i1::g.44330::m.44330	sp|Q96B26|EXOS8_HUMAN	292	276	94	99	275	78.91	467
Assembly01_TRINITY_DN28578_c0_g1::Assembly01_TRINITY_DN28578_c0_g1_i1::g.44443::m.44443	sp|P49841|GSK3B_HUMAN	422	420	97	97	408	95.84	816
Assembly01_TRINITY_DN28584_c0_g1::Assembly01_TRINITY_DN28584_c0_g1_i1::g.44581::m.44581	sp|Q9NTJ5|SAC1_HUMAN	593	587	99	100	587	79.39	1016
Assembly01_TRINITY_DN28598_c0_g1::Assembly01_TRINITY_DN28598_c0_g1_i1::g.44365::m.44365	sp|Q9P2U8|VGLU2_HUMAN	571	582	99	98	573	87.43	1048
Assembly01_TRINITY_DN28601_c0_g1::Assembly01_TRINITY_DN28601_c0_g1_i1::g.181947::m.181947	tr|A0A024QZ88|A0A024QZ88_HUMAN	396	358	91	100	360	70.28	513
Assembly01_TRINITY_DN28601_c0_g1::Assembly01_TRINITY_DN28601_c0_g1_i2::g.181952::m.181952	sp|Q8TCJ0|FBX25_HUMAN	405	367	91	100	369	70.73	528
Assembly01_TRINITY_DN28602_c0_g1::Assembly01_TRINITY_DN28602_c0_g1_i1::g.181793::m.181793	sp|Q14019|COTL1_HUMAN	143	142	99	100	142	69.01	201
Assembly01_TRINITY_DN28609_c0_g1::Assembly01_TRINITY_DN28609_c0_g1_i1::g.181718::m.181718	sp|Q92878|RAD50_HUMAN	1312	1312	99	99	1311	72.46	1949
Assembly01_TRINITY_DN28624_c0_g1::Assembly01_TRINITY_DN28624_c0_g1_i2::g.182144::m.182144	sp|P20794|MAK_HUMAN	591	623	99	96	608	60.69	661
Assembly01_TRINITY_DN28628_c0_g2::Assembly01_TRINITY_DN28628_c0_g2_i1::g.181738::m.181738	tr|G3XAH9|G3XAH9_HUMAN	512	511	99	100	511	96.87	1039
Assembly01_TRINITY_DN28632_c0_g1::Assembly01_TRINITY_DN28632_c0_g1_i1::g.181992::m.181992	sp|P40938|RFC3_HUMAN	357	356	99	100	356	89.61	674
Assembly01_TRINITY_DN28655_c0_g1::Assembly01_TRINITY_DN28655_c0_g1_i1::g.181734::m.181734	tr|A0A087WZR3|A0A087WZR3_HUMAN	262	293	97	98	281	81.47	448
Assembly01_TRINITY_DN28670_c0_g1::Assembly01_TRINITY_DN28670_c0_g1_i1::g.181957::m.181957	tr|Q7Z4E2|Q7Z4E2_HUMAN	172	179	92	88	158	61.39	186
Assembly01_TRINITY_DN28681_c0_g2::Assembly01_TRINITY_DN28681_c0_g2_i1::g.182211::m.182211	sp|P28562|DUS1_HUMAN	436	367	83	99	366	69.4	523
Assembly01_TRINITY_DN28685_c0_g1::Assembly01_TRINITY_DN28685_c0_g1_i1::g.181831::m.181831	sp|Q9UBM8|MGT4C_HUMAN	478	478	99	99	473	74	732
Assembly01_TRINITY_DN28703_c0_g2::Assembly01_TRINITY_DN28703_c0_g2_i1::g.37775::m.37775	sp|Q6V1X1|DPP8_HUMAN	881	898	99	98	880	72.16	1368
Assembly01_TRINITY_DN28704_c0_g1::Assembly01_TRINITY_DN28704_c0_g1_i1::g.38023::m.38023	sp|Q12765|SCRN1_HUMAN	413	414	99	100	416	63.22	547
Assembly01_TRINITY_DN28713_c0_g2::Assembly01_TRINITY_DN28713_c0_g2_i1::g.37956::m.37956	tr|A6H8Y4|A6H8Y4_HUMAN	756	1294	97	59	737	75.76	1120
Assembly01_TRINITY_DN28727_c0_g1::Assembly01_TRINITY_DN28727_c0_g1_i3::g.37729::m.37729	tr|A1L4K2|A1L4K2_HUMAN	428	427	99	100	427	93.44	807
Assembly01_TRINITY_DN28731_c0_g1::Assembly01_TRINITY_DN28731_c0_g1_i1::g.37692::m.37692	tr|E7EWI0|E7EWI0_HUMAN	794	1283	95	61	770	74.04	1182
Assembly01_TRINITY_DN2874_c0_g1::Assembly01_TRINITY_DN2874_c0_g1_i1::g.18732::m.18732	sp|P53350|PLK1_HUMAN	569	603	99	93	564	76.77	917
Assembly01_TRINITY_DN28751_c0_g1::Assembly01_TRINITY_DN28751_c0_g1_i2::g.37531::m.37531	sp|O75381|PEX14_HUMAN	384	377	95	99	376	65.43	451
Assembly01_TRINITY_DN28753_c0_g1::Assembly01_TRINITY_DN28753_c0_g1_i2::g.37788::m.37788	sp|Q8IZ69|TRM2A_HUMAN	597	625	95	89	573	62.65	764
Assembly01_TRINITY_DN28756_c0_g1::Assembly01_TRINITY_DN28756_c0_g1_i1::g.37597::m.37597	tr|A0A024R7Q6|A0A024R7Q6_HUMAN	269	329	99	82	270	84.81	476
Assembly01_TRINITY_DN28758_c0_g1::Assembly01_TRINITY_DN28758_c0_g1_i2::g.37880::m.37880	sp|Q92841|DDX17_HUMAN	690	729	94	87	654	70.86	915
Assembly01_TRINITY_DN28760_c0_g2::Assembly01_TRINITY_DN28760_c0_g2_i1::g.37545::m.37545	sp|Q13356|PPIL2_HUMAN	524	520	99	100	523	74.57	801
Assembly01_TRINITY_DN28761_c0_g2::Assembly01_TRINITY_DN28761_c0_g2_i1::g.37582::m.37582	tr|A0A0B4J212|A0A0B4J212_HUMAN	161	162	86	86	139	66.19	198
Assembly01_TRINITY_DN28764_c0_g1::Assembly01_TRINITY_DN28764_c0_g1_i2::g.37818::m.37818	sp|Q96DB2|HDA11_HUMAN	342	347	94	93	323	75.54	528
Assembly01_TRINITY_DN28764_c0_g2::Assembly01_TRINITY_DN28764_c0_g2_i1::g.37822::m.37822	tr|B5MC52|B5MC52_HUMAN	124	146	73	62	90	64.44	132
Assembly01_TRINITY_DN28769_c0_g3::Assembly01_TRINITY_DN28769_c0_g3_i1::g.37543::m.37543	sp|P21399|ACOC_HUMAN	891	889	99	99	887	83.54	1542
Assembly01_TRINITY_DN28777_c0_g1::Assembly01_TRINITY_DN28777_c0_g1_i1::g.38016::m.38016	sp|Q9UGM6|SYWM_HUMAN	361	360	90	90	325	69.23	483
Assembly01_TRINITY_DN28780_c0_g2::Assembly01_TRINITY_DN28780_c0_g2_i1::g.37631::m.37631	tr|F8W9Z1|F8W9Z1_HUMAN	1362	2294	90	56	1293	63.42	1482
Assembly01_TRINITY_DN28781_c0_g2::Assembly01_TRINITY_DN28781_c0_g2_i1::g.37526::m.37526	sp|Q9BPU9|B9D2_HUMAN	193	175	90	99	174	72.99	282
Assembly01_TRINITY_DN28785_c0_g1::Assembly01_TRINITY_DN28785_c0_g1_i2::g.37916::m.37916	sp|Q8TC92|ENOX1_HUMAN	612	643	96	96	618	69.35	820
Assembly01_TRINITY_DN28803_c0_g1::Assembly01_TRINITY_DN28803_c0_g1_i1::g.205901::m.205901	sp|P32121|ARRB2_HUMAN	409	409	99	100	410	85.12	700
Assembly01_TRINITY_DN28804_c0_g1::Assembly01_TRINITY_DN28804_c0_g1_i1::g.205860::m.205860	sp|Q15848|ADIPO_HUMAN	285	244	77	91	223	61.88	258
Assembly01_TRINITY_DN28806_c0_g1::Assembly01_TRINITY_DN28806_c0_g1_i1::g.205980::m.205980	sp|Q9NVH0|EXD2_HUMAN	328	621	99	50	313	70.73	475
Assembly01_TRINITY_DN28812_c0_g2::Assembly01_TRINITY_DN28812_c0_g2_i1::g.206081::m.206081	tr|F5H211|F5H211_HUMAN	376	370	82	80	310	70	442
Assembly01_TRINITY_DN28815_c0_g1::Assembly01_TRINITY_DN28815_c0_g1_i1::g.206030::m.206030	sp|Q68E01|INT3_HUMAN	1027	1043	99	97	1020	83.74	1716
Assembly01_TRINITY_DN28821_c0_g2::Assembly01_TRINITY_DN28821_c0_g2_i2::g.206018::m.206018	sp|P07101|TY3H_HUMAN	487	528	99	98	518	66.22	684
Assembly01_TRINITY_DN28828_c0_g1::Assembly01_TRINITY_DN28828_c0_g1_i1::g.205954::m.205954	tr|Q53EP9|Q53EP9_HUMAN	381	384	99	100	384	92.71	708
Assembly01_TRINITY_DN28830_c0_g1::Assembly01_TRINITY_DN28830_c0_g1_i1::g.206117::m.206117	sp|Q8N465|D2HDH_HUMAN	533	521	95	96	508	66.54	702
Assembly01_TRINITY_DN28831_c0_g1::Assembly01_TRINITY_DN28831_c0_g1_i1::g.205835::m.205835	sp|Q99543|DNJC2_HUMAN	618	621	99	99	620	77.1	877
Assembly01_TRINITY_DN28836_c0_g1::Assembly01_TRINITY_DN28836_c0_g1_i1::g.206084::m.206084	sp|Q96MT1|RN145_HUMAN	734	663	91	98	674	79.23	1036
Assembly01_TRINITY_DN28842_c0_g2::Assembly01_TRINITY_DN28842_c0_g2_i1::g.205780::m.205780	sp|Q8TAA9|VANG1_HUMAN	451	524	97	84	441	82.77	681
Assembly01_TRINITY_DN28845_c0_g1::Assembly01_TRINITY_DN28845_c0_g1_i5::g.205804::m.205804	sp|Q9NQI0|DDX4_HUMAN	666	724	77	78	516	64.45	699
Assembly01_TRINITY_DN28846_c0_g1::Assembly01_TRINITY_DN28846_c0_g1_i1::g.205960::m.205960	sp|P62745|RHOB_HUMAN	197	196	99	100	196	93.37	376
Assembly01_TRINITY_DN28854_c0_g1::Assembly01_TRINITY_DN28854_c0_g1_i1::g.206047::m.206047	sp|Q9BUP3|HTAI2_HUMAN	195	242	96	77	187	68.98	280
Assembly01_TRINITY_DN28855_c0_g1::Assembly01_TRINITY_DN28855_c0_g1_i1::g.205768::m.205768	sp|Q92621|NU205_HUMAN	1274	2012	99	64	1282	70.36	1833
Assembly01_TRINITY_DN28857_c0_g2::Assembly01_TRINITY_DN28857_c0_g2_i1::g.205840::m.205840	sp|A6NEY8|PRXD1_HUMAN	171	169	99	100	170	73.53	258
Assembly01_TRINITY_DN28868_c0_g1::Assembly01_TRINITY_DN28868_c0_g1_i1::g.206089::m.206089	sp|O15269|SPTC1_HUMAN	428	473	99	90	426	84.27	713
Assembly01_TRINITY_DN28877_c0_g1::Assembly01_TRINITY_DN28877_c0_g1_i1::g.206002::m.206002	sp|P61289|PSME3_HUMAN	275	254	93	100	257	82.1	432
Assembly01_TRINITY_DN28879_c0_g1::Assembly01_TRINITY_DN28879_c0_g1_i1::g.205665::m.205665	sp|O14744|ANM5_HUMAN	630	637	99	99	626	77.42	1058
Assembly01_TRINITY_DN28886_c0_g1::Assembly01_TRINITY_DN28886_c0_g1_i1::g.206072::m.206072	sp|P61599|NAA20_HUMAN	179	178	99	100	178	98.31	365
Assembly01_TRINITY_DN28893_c0_g1::Assembly01_TRINITY_DN28893_c0_g1_i1::g.205935::m.205935	sp|O14802|RPC1_HUMAN	1391	1390	99	100	1390	90.65	2657
Assembly01_TRINITY_DN28895_c0_g1::Assembly01_TRINITY_DN28895_c0_g1_i4::g.205699::m.205699	tr|B4DLH6|B4DLH6_HUMAN	962	821	80	100	829	61.28	908
Assembly01_TRINITY_DN28912_c0_g1::Assembly01_TRINITY_DN28912_c0_g1_i1::g.69180::m.69180	sp|Q9BWL3|CA043_HUMAN	253	253	97	97	247	68.02	340
Assembly01_TRINITY_DN28914_c0_g1::Assembly01_TRINITY_DN28914_c0_g1_i1::g.68973::m.68973	tr|B2R929|B2R929_HUMAN	695	390	57	100	395	70.13	561
Assembly01_TRINITY_DN28921_c0_g3::Assembly01_TRINITY_DN28921_c0_g3_i1::g.68808::m.68808	sp|P18754|RCC1_HUMAN	452	421	94	100	427	69.09	616
Assembly01_TRINITY_DN28922_c0_g1::Assembly01_TRINITY_DN28922_c0_g1_i1::g.68789::m.68789	sp|P57772|SELB_HUMAN	571	596	99	99	590	69.66	851
Assembly01_TRINITY_DN28925_c0_g1::Assembly01_TRINITY_DN28925_c0_g1_i1::g.69186::m.69186	tr|G3V1Z7|G3V1Z7_HUMAN	153	142	92	100	142	90.14	216
Assembly01_TRINITY_DN28928_c1_g1::Assembly01_TRINITY_DN28928_c1_g1_i1::g.68995::m.68995	sp|P05198|IF2A_HUMAN	316	315	99	100	315	92.06	600
Assembly01_TRINITY_DN28945_c0_g1::Assembly01_TRINITY_DN28945_c0_g1_i1::g.68938::m.68938	sp|O75367|H2AY_HUMAN	370	372	99	100	372	82.8	608
Assembly01_TRINITY_DN28947_c0_g1::Assembly01_TRINITY_DN28947_c0_g1_i2::g.69312::m.69312	sp|P22830|HEMH_HUMAN	409	423	91	92	373	78.01	606
Assembly01_TRINITY_DN28948_c0_g1::Assembly01_TRINITY_DN28948_c0_g1_i1::g.68955::m.68955	sp|Q6DCA0|AMERL_HUMAN	326	310	99	100	326	73.93	481
Assembly01_TRINITY_DN28955_c0_g1::Assembly01_TRINITY_DN28955_c0_g1_i1::g.69323::m.69323	sp|P53367|ARFP1_HUMAN	397	373	91	100	374	67.38	521
Assembly01_TRINITY_DN28960_c0_g1::Assembly01_TRINITY_DN28960_c0_g1_i1::g.69059::m.69059	sp|P34949|MPI_HUMAN	423	423	99	100	423	62.17	550
Assembly01_TRINITY_DN28978_c0_g1::Assembly01_TRINITY_DN28978_c0_g1_i1::g.68884::m.68884	sp|P48553|TPC10_HUMAN	877	1259	100	69	886	67.95	1223
Assembly01_TRINITY_DN28983_c0_g1::Assembly01_TRINITY_DN28983_c0_g1_i1::g.68895::m.68895	sp|O75478|TAD2A_HUMAN	442	443	99	100	443	82.39	775
Assembly01_TRINITY_DN28986_c0_g1::Assembly01_TRINITY_DN28986_c0_g1_i1::g.69018::m.69018	sp|Q9NXR8|ING3_HUMAN	415	418	99	100	420	84.05	668
Assembly01_TRINITY_DN28987_c0_g1::Assembly01_TRINITY_DN28987_c0_g1_i1::g.69150::m.69150	tr|A0A0U1RQC9|A0A0U1RQC9_HUMAN	393	410	67	63	264	60.23	309
Assembly01_TRINITY_DN28993_c0_g1::Assembly01_TRINITY_DN28993_c0_g1_i1::g.69240::m.69240	sp|Q92963|RIT1_HUMAN	201	219	95	87	190	80	314
Assembly01_TRINITY_DN28999_c0_g1::Assembly01_TRINITY_DN28999_c0_g1_i1::g.68818::m.68818	sp|Q16222|UAP1_HUMAN	506	522	99	100	522	70.11	785
Assembly01_TRINITY_DN29001_c0_g1::Assembly01_TRINITY_DN29001_c0_g1_i1::g.26632::m.26632	sp|P61163|ACTZ_HUMAN	396	376	95	100	376	96.81	759
Assembly01_TRINITY_DN29008_c0_g1::Assembly01_TRINITY_DN29008_c0_g1_i1::g.26602::m.26602	sp|Q13145|BAMBI_HUMAN	261	260	99	100	261	81.99	448
Assembly01_TRINITY_DN29032_c1_g1::Assembly01_TRINITY_DN29032_c1_g1_i1::g.26562::m.26562	sp|O00233|PSMD9_HUMAN	219	223	91	92	205	65.37	287
Assembly01_TRINITY_DN29037_c0_g1::Assembly01_TRINITY_DN29037_c0_g1_i1::g.26736::m.26736	sp|P34897|GLYM_HUMAN	499	504	93	92	462	77.06	746
Assembly01_TRINITY_DN29044_c0_g1::Assembly01_TRINITY_DN29044_c0_g1_i1::g.26558::m.26558	tr|B2R8V5|B2R8V5_HUMAN	391	401	93	91	364	77.75	592
Assembly01_TRINITY_DN29046_c0_g1::Assembly01_TRINITY_DN29046_c0_g1_i1::g.26852::m.26852	sp|P61009|SPCS3_HUMAN	183	180	98	99	179	78.21	302
Assembly01_TRINITY_DN29048_c0_g1::Assembly01_TRINITY_DN29048_c0_g1_i1::g.26712::m.26712	sp|Q69YN4|VIR_HUMAN	1282	1812	99	70	1297	67.46	1670
Assembly01_TRINITY_DN29054_c0_g1::Assembly01_TRINITY_DN29054_c0_g1_i2::g.26545::m.26545	sp|Q8N6R0|MET13_HUMAN	702	699	99	100	707	61.81	882
Assembly01_TRINITY_DN29064_c0_g1::Assembly01_TRINITY_DN29064_c0_g1_i1::g.26862::m.26862	tr|Q4VB88|Q4VB88_HUMAN	695	763	99	100	763	60.78	939
Assembly01_TRINITY_DN29068_c0_g1::Assembly01_TRINITY_DN29068_c0_g1_i1::g.26747::m.26747	tr|V9HVY4|V9HVY4_HUMAN	313	326	99	94	310	75.16	463
Assembly01_TRINITY_DN29075_c0_g2::Assembly01_TRINITY_DN29075_c0_g2_i1::g.27002::m.27002	tr|A8K186|A8K186_HUMAN	444	400	52	57	227	67.92	330
Assembly01_TRINITY_DN29076_c0_g1::Assembly01_TRINITY_DN29076_c0_g1_i1::g.26931::m.26931	sp|Q01581|HMCS1_HUMAN	520	520	97	100	505	73.56	806
Assembly01_TRINITY_DN29077_c0_g1::Assembly01_TRINITY_DN29077_c0_g1_i1::g.26517::m.26517	sp|P0CK96|S352B_HUMAN	396	405	98	98	398	72.11	563
Assembly01_TRINITY_DN29085_c0_g1::Assembly01_TRINITY_DN29085_c0_g1_i1::g.26660::m.26660	sp|Q9NQ89|CL004_HUMAN	556	552	99	99	551	74.95	851
Assembly01_TRINITY_DN29095_c0_g1::Assembly01_TRINITY_DN29095_c0_g1_i1::g.26858::m.26858	sp|Q92994|TF3B_HUMAN	689	677	99	99	685	69.64	916
Assembly01_TRINITY_DN29106_c0_g1::Assembly01_TRINITY_DN29106_c0_g1_i1::g.166677::m.166677	sp|Q9Y5B6|PAXB1_HUMAN	916	917	95	97	886	63.43	1047
Assembly01_TRINITY_DN29108_c0_g1::Assembly01_TRINITY_DN29108_c0_g1_i2::g.166991::m.166991	sp|P62068|UBP46_HUMAN	367	366	99	100	366	96.99	740
Assembly01_TRINITY_DN29110_c0_g1::Assembly01_TRINITY_DN29110_c0_g1_i2::g.166826::m.166826	sp|Q96JG6|VPS50_HUMAN	968	964	99	100	967	84.49	1700
Assembly01_TRINITY_DN29121_c0_g1::Assembly01_TRINITY_DN29121_c0_g1_i1::g.166775::m.166775	sp|Q9Y5S9|RBM8A_HUMAN	227	174	67	99	151	89.6	267
Assembly01_TRINITY_DN29144_c0_g1::Assembly01_TRINITY_DN29144_c0_g1_i1::g.166730::m.166730	sp|Q01082|SPTB2_HUMAN	2356	2364	99	99	2364	89	4286
Assembly01_TRINITY_DN29152_c1_g1::Assembly01_TRINITY_DN29152_c1_g1_i1::g.166862::m.166862	sp|P26583|HMGB2_HUMAN	213	209	86	82	171	79.35	275
Assembly01_TRINITY_DN29155_c0_g1::Assembly01_TRINITY_DN29155_c0_g1_i1::g.166870::m.166870	sp|P05997|CO5A2_HUMAN	856	1499	59	57	505	71.45	425
Assembly01_TRINITY_DN29158_c0_g1::Assembly01_TRINITY_DN29158_c0_g1_i2::g.166657::m.166657	tr|J3KPC8|J3KPC8_HUMAN	708	1321	99	51	684	78.23	1029
Assembly01_TRINITY_DN29158_c0_g1::Assembly01_TRINITY_DN29158_c0_g1_i3::g.166662::m.166662	tr|H0Y4E8|H0Y4E8_HUMAN	756	1363	99	53	734	78.22	1097
Assembly01_TRINITY_DN29163_c0_g1::Assembly01_TRINITY_DN29163_c0_g1_i1::g.166630::m.166630	sp|Q9NXA8|SIR5_HUMAN	350	310	87	99	306	69.93	452
Assembly01_TRINITY_DN29167_c0_g1::Assembly01_TRINITY_DN29167_c0_g1_i2::g.167040::m.167040	sp|Q13686|ALKB1_HUMAN	369	389	93	91	359	60.45	436
Assembly01_TRINITY_DN29167_c1_g1::Assembly01_TRINITY_DN29167_c1_g1_i1::g.167043::m.167043	sp|Q13573|SNW1_HUMAN	538	536	99	100	539	85.9	917
Assembly01_TRINITY_DN29169_c0_g1::Assembly01_TRINITY_DN29169_c0_g1_i1::g.167120::m.167120	sp|Q15436|SC23A_HUMAN	766	765	99	99	764	91.75	1489
Assembly01_TRINITY_DN29170_c0_g1::Assembly01_TRINITY_DN29170_c0_g1_i3::g.166770::m.166770	sp|Q9HAE3|EFCB1_HUMAN	218	211	93	96	203	70.94	307
Assembly01_TRINITY_DN29171_c0_g1::Assembly01_TRINITY_DN29171_c0_g1_i1::g.166780::m.166780	sp|Q15386|UBE3C_HUMAN	1093	1083	99	100	1092	78.02	1740
Assembly01_TRINITY_DN29178_c0_g1::Assembly01_TRINITY_DN29178_c0_g1_i1::g.166711::m.166711	sp|O43665|RGS10_HUMAN	184	173	90	95	166	63.25	209
Assembly01_TRINITY_DN29179_c0_g1::Assembly01_TRINITY_DN29179_c0_g1_i2::g.167231::m.167231	sp|Q9BSY9|DESI2_HUMAN	249	194	78	99	195	79.49	325
Assembly01_TRINITY_DN29182_c0_g1::Assembly01_TRINITY_DN29182_c0_g1_i1::g.167049::m.167049	sp|Q6ZYL4|TF2H5_HUMAN	73	71	97	100	71	81.69	125
Assembly01_TRINITY_DN29184_c0_g1::Assembly01_TRINITY_DN29184_c0_g1_i1::g.167180::m.167180	sp|P61313|RL15_HUMAN	205	204	99	100	204	92.16	392
Assembly01_TRINITY_DN29188_c0_g1::Assembly01_TRINITY_DN29188_c0_g1_i1::g.167071::m.167071	sp|Q12829|RB40B_HUMAN	302	278	92	100	278	87.77	514
Assembly01_TRINITY_DN29190_c0_g2::Assembly01_TRINITY_DN29190_c0_g2_i2::g.166674::m.166674	sp|Q8N9A8|NEPR1_HUMAN	127	125	98	100	125	98.4	259
Assembly01_TRINITY_DN29193_c0_g1::Assembly01_TRINITY_DN29193_c0_g1_i2::g.166916::m.166916	sp|Q16394|EXT1_HUMAN	741	746	99	99	747	68.54	1085
Assembly01_TRINITY_DN29207_c0_g1::Assembly01_TRINITY_DN29207_c0_g1_i1::g.103618::m.103618	tr|A0A024R1U1|A0A024R1U1_HUMAN	215	266	94	81	202	65.74	293
Assembly01_TRINITY_DN29209_c0_g2::Assembly01_TRINITY_DN29209_c0_g2_i2::g.103544::m.103544	sp|Q02878|RL6_HUMAN	305	288	90	100	288	73.26	403
Assembly01_TRINITY_DN29223_c0_g1::Assembly01_TRINITY_DN29223_c0_g1_i1::g.103575::m.103575	tr|Q59FB2|Q59FB2_HUMAN	506	437	88	100	447	61.3	557
Assembly01_TRINITY_DN29227_c0_g1::Assembly01_TRINITY_DN29227_c0_g1_i1::g.103904::m.103904	tr|X5DR91|X5DR91_HUMAN	586	727	99	79	586	88.4	1071
Assembly01_TRINITY_DN29237_c0_g1::Assembly01_TRINITY_DN29237_c0_g1_i1::g.103769::m.103769	sp|Q9GZZ9|UBA5_HUMAN	380	404	98	91	371	78.98	553
Assembly01_TRINITY_DN2923_c0_g1::Assembly01_TRINITY_DN2923_c0_g1_i1::g.38142::m.38142	sp|Q7RTT9|S29A4_HUMAN	525	530	99	99	537	65.74	699
Assembly01_TRINITY_DN29241_c0_g2::Assembly01_TRINITY_DN29241_c0_g2_i1::g.103825::m.103825	tr|J3KQ48|J3KQ48_HUMAN	204	180	83	96	172	68.02	244
Assembly01_TRINITY_DN29248_c0_g1::Assembly01_TRINITY_DN29248_c0_g1_i2::g.103922::m.103922	sp|Q7L014|DDX46_HUMAN	1070	1031	86	100	924	81.56	1544
Assembly01_TRINITY_DN2925_c0_g1::Assembly01_TRINITY_DN2925_c0_g1_i1::g.38236::m.38236	sp|P61020|RAB5B_HUMAN	216	215	99	100	215	88.84	397
Assembly01_TRINITY_DN29268_c0_g3::Assembly01_TRINITY_DN29268_c0_g3_i1::g.103858::m.103858	sp|P78382|S35A1_HUMAN	337	337	98	98	330	73.94	512
Assembly01_TRINITY_DN29281_c0_g1::Assembly01_TRINITY_DN29281_c0_g1_i1::g.103649::m.103649	sp|P38159|RBMX_HUMAN	383	391	93	100	378	64.81	330
Assembly01_TRINITY_DN29288_c0_g1::Assembly01_TRINITY_DN29288_c0_g1_i1::g.103730::m.103730	tr|Q4LE36|Q4LE36_HUMAN	1103	1137	99	97	1102	86.12	1980
Assembly01_TRINITY_DN29290_c0_g1::Assembly01_TRINITY_DN29290_c0_g1_i1::g.103908::m.103908	tr|A0A0A0MS29|A0A0A0MS29_HUMAN	313	221	72	100	228	64.04	254
Assembly01_TRINITY_DN29293_c0_g1::Assembly01_TRINITY_DN29293_c0_g1_i1::g.103805::m.103805	sp|Q96JX3|SRAC1_HUMAN	618	654	99	95	623	62.44	825
Assembly01_TRINITY_DN29299_c0_g2::Assembly01_TRINITY_DN29299_c0_g2_i1::g.103685::m.103685	sp|Q9BY42|RTF2_HUMAN	313	306	99	100	315	60.95	378
Assembly01_TRINITY_DN29313_c0_g1::Assembly01_TRINITY_DN29313_c0_g1_i1::g.21792::m.21792	sp|Q9H5V7|IKZF5_HUMAN	415	419	99	99	419	71.36	591
Assembly01_TRINITY_DN29321_c0_g1::Assembly01_TRINITY_DN29321_c0_g1_i1::g.21457::m.21457	sp|Q9UNS2|CSN3_HUMAN	428	423	99	100	423	93.85	833
Assembly01_TRINITY_DN29328_c0_g1::Assembly01_TRINITY_DN29328_c0_g1_i2::g.21713::m.21713	sp|Q86YT6|MIB1_HUMAN	1042	1006	97	100	1006	94.73	1995
Assembly01_TRINITY_DN29334_c0_g1::Assembly01_TRINITY_DN29334_c0_g1_i1::g.21678::m.21678	sp|Q86TI2|DPP9_HUMAN	861	863	97	98	840	80.73	1442
Assembly01_TRINITY_DN29339_c0_g1::Assembly01_TRINITY_DN29339_c0_g1_i2::g.21904::m.21904	tr|F1T0F8|F1T0F8_HUMAN	437	436	99	100	436	94.04	857
Assembly01_TRINITY_DN29344_c0_g1::Assembly01_TRINITY_DN29344_c0_g1_i1::g.21583::m.21583	sp|Q32ZL2|PLPR5_HUMAN	310	321	99	97	311	73.31	489
Assembly01_TRINITY_DN29349_c1_g2::Assembly01_TRINITY_DN29349_c1_g2_i1::g.21693::m.21693	sp|Q67FW5|B3GNL_HUMAN	384	361	90	95	344	69.77	509
Assembly01_TRINITY_DN29357_c0_g1::Assembly01_TRINITY_DN29357_c0_g1_i2::g.21767::m.21767	sp|Q9NTN3|S35D1_HUMAN	376	355	95	99	358	70.67	508
Assembly01_TRINITY_DN29361_c0_g1::Assembly01_TRINITY_DN29361_c0_g1_i1::g.21426::m.21426	sp|O75116|ROCK2_HUMAN	1412	1388	97	98	1371	82.35	2308
Assembly01_TRINITY_DN29367_c0_g1::Assembly01_TRINITY_DN29367_c0_g1_i1::g.21770::m.21770	sp|Q9NTI5|PDS5B_HUMAN	1458	1447	97	100	1419	82.18	2408
Assembly01_TRINITY_DN29381_c0_g1::Assembly01_TRINITY_DN29381_c0_g1_i2::g.21622::m.21622	sp|Q9NZQ0|DJC27_HUMAN	271	273	98	97	266	81.2	468
Assembly01_TRINITY_DN29390_c0_g1::Assembly01_TRINITY_DN29390_c0_g1_i1::g.21666::m.21666	sp|P00558|PGK1_HUMAN	418	417	99	100	417	82.01	716
Assembly01_TRINITY_DN29406_c0_g3::Assembly01_TRINITY_DN29406_c0_g3_i1::g.76291::m.76291	sp|Q8N3J5|PPM1K_HUMAN	327	372	91	79	296	69.93	425
Assembly01_TRINITY_DN29415_c0_g1::Assembly01_TRINITY_DN29415_c0_g1_i1::g.76243::m.76243	sp|P51788|CLCN2_HUMAN	557	898	96	59	533	84.24	895
Assembly01_TRINITY_DN29446_c0_g1::Assembly01_TRINITY_DN29446_c0_g1_i4::g.76324::m.76324	sp|Q9UM13|APC10_HUMAN	186	185	99	100	185	94.05	370
Assembly01_TRINITY_DN29452_c0_g1::Assembly01_TRINITY_DN29452_c0_g1_i1::g.76467::m.76467	sp|P04406|G3P_HUMAN	411	335	81	99	334	81.14	569
Assembly01_TRINITY_DN29466_c0_g1::Assembly01_TRINITY_DN29466_c0_g1_i1::g.76410::m.76410	tr|B4DM85|B4DM85_HUMAN	741	744	99	99	741	86.37	1285
Assembly01_TRINITY_DN29476_c0_g2::Assembly01_TRINITY_DN29476_c0_g2_i1::g.76639::m.76639	sp|P53805|RCAN1_HUMAN	248	252	79	75	195	73.33	290
Assembly01_TRINITY_DN29484_c0_g1::Assembly01_TRINITY_DN29484_c0_g1_i1::g.76131::m.76131	sp|Q9NW61|PKHJ1_HUMAN	147	149	97	96	143	69.23	211
Assembly01_TRINITY_DN29492_c0_g1::Assembly01_TRINITY_DN29492_c0_g1_i3::g.76588::m.76588	tr|A0A024RB62|A0A024RB62_HUMAN	265	301	94	82	249	73.9	393
Assembly01_TRINITY_DN29493_c0_g1::Assembly01_TRINITY_DN29493_c0_g1_i1::g.76459::m.76459	sp|O96019|ACL6A_HUMAN	430	429	99	100	429	92.07	847
Assembly01_TRINITY_DN29500_c0_g1::Assembly01_TRINITY_DN29500_c0_g1_i3::g.28178::m.28178	sp|Q6P1J9|CDC73_HUMAN	555	531	96	100	531	93.41	1022
Assembly01_TRINITY_DN29516_c0_g1::Assembly01_TRINITY_DN29516_c0_g1_i1::g.28609::m.28609	sp|O14964|HGS_HUMAN	764	777	97	95	751	78.11	1178
Assembly01_TRINITY_DN29517_c1_g1::Assembly01_TRINITY_DN29517_c1_g1_i1::g.28425::m.28425	tr|Q4VBP4|Q4VBP4_HUMAN	355	675	99	52	354	88.42	654
Assembly01_TRINITY_DN29519_c0_g1::Assembly01_TRINITY_DN29519_c0_g1_i2::g.28574::m.28574	sp|Q9BTE7|DCNL5_HUMAN	302	237	76	100	237	85.23	421
Assembly01_TRINITY_DN29522_c0_g1::Assembly01_TRINITY_DN29522_c0_g1_i1::g.28115::m.28115	sp|Q9Y4D8|HECD4_HUMAN	2592	3996	99	65	2596	83.98	4462
Assembly01_TRINITY_DN29527_c0_g1::Assembly01_TRINITY_DN29527_c0_g1_i1::g.28479::m.28479	sp|P31751|AKT2_HUMAN	482	481	99	100	481	87.53	909
Assembly01_TRINITY_DN29530_c0_g1::Assembly01_TRINITY_DN29530_c0_g1_i1::g.28231::m.28231	sp|Q09328|MGT5A_HUMAN	456	741	99	61	455	82.2	810
Assembly01_TRINITY_DN29537_c0_g1::Assembly01_TRINITY_DN29537_c0_g1_i1::g.28383::m.28383	sp|P62424|RL7A_HUMAN	267	266	94	94	251	88.45	446
Assembly01_TRINITY_DN29539_c0_g1::Assembly01_TRINITY_DN29539_c0_g1_i5::g.28537::m.28537	sp|Q8NA29|NLS1_HUMAN	531	543	99	100	551	63.22	682
Assembly01_TRINITY_DN29567_c0_g1::Assembly01_TRINITY_DN29567_c0_g1_i1::g.28276::m.28276	sp|Q9H160|ING2_HUMAN	267	280	96	92	258	68.6	323
Assembly01_TRINITY_DN29568_c0_g1::Assembly01_TRINITY_DN29568_c0_g1_i2::g.28219::m.28219	tr|B2R6S5|B2R6S5_HUMAN	156	228	90	62	141	76.6	233
Assembly01_TRINITY_DN29569_c0_g1::Assembly01_TRINITY_DN29569_c0_g1_i1::g.28466::m.28466	sp|O15042|SR140_HUMAN	994	1029	97	91	978	74.54	1244
Assembly01_TRINITY_DN29573_c0_g2::Assembly01_TRINITY_DN29573_c0_g2_i1::g.28372::m.28372	tr|Q6TKS8|Q6TKS8_HUMAN	77	55	58	80	45	60	52.4
Assembly01_TRINITY_DN29592_c0_g1::Assembly01_TRINITY_DN29592_c0_g1_i1::g.28429::m.28429	sp|O43301|HS12A_HUMAN	672	675	98	97	657	81.74	1151
Assembly01_TRINITY_DN29595_c0_g1::Assembly01_TRINITY_DN29595_c0_g1_i1::g.28488::m.28488	sp|P57771|RGS8_HUMAN	245	180	73	94	179	66.48	242
Assembly01_TRINITY_DN29618_c0_g1::Assembly01_TRINITY_DN29618_c0_g1_i1::g.80458::m.80458	sp|Q8IZV5|RDH10_HUMAN	317	341	99	100	341	79.77	566
Assembly01_TRINITY_DN29635_c0_g1::Assembly01_TRINITY_DN29635_c0_g1_i1::g.80464::m.80464	tr|G3V180|G3V180_HUMAN	728	757	99	96	726	70.11	1063
Assembly01_TRINITY_DN29660_c1_g1::Assembly01_TRINITY_DN29660_c1_g1_i1::g.80245::m.80245	sp|O76054|S14L2_HUMAN	431	403	93	99	399	69.42	616
Assembly01_TRINITY_DN29671_c0_g2::Assembly01_TRINITY_DN29671_c0_g2_i1::g.80130::m.80130	sp|P47900|P2RY1_HUMAN	361	373	96	93	347	65.42	462
Assembly01_TRINITY_DN29675_c0_g1::Assembly01_TRINITY_DN29675_c0_g1_i1::g.80205::m.80205	sp|Q3V5L5|MGT5B_HUMAN	725	792	99	90	740	63.51	974
Assembly01_TRINITY_DN29691_c0_g1::Assembly01_TRINITY_DN29691_c0_g1_i2::g.80216::m.80216	sp|P60228|EIF3E_HUMAN	460	445	97	100	446	95.52	894
Assembly01_TRINITY_DN29694_c0_g1::Assembly01_TRINITY_DN29694_c0_g1_i1::g.80439::m.80439	tr|J3KSS5|J3KSS5_HUMAN	472	471	99	99	470	76.81	785
Assembly01_TRINITY_DN29701_c0_g1::Assembly01_TRINITY_DN29701_c0_g1_i3::g.97948::m.97948	sp|A8MT69|CENPX_HUMAN	78	81	92	89	72	62.5	99
Assembly01_TRINITY_DN29719_c0_g1::Assembly01_TRINITY_DN29719_c0_g1_i1::g.98028::m.98028	tr|A0A024RDV8|A0A024RDV8_HUMAN	142	144	93	97	132	75	172
Assembly01_TRINITY_DN29724_c0_g1::Assembly01_TRINITY_DN29724_c0_g1_i2::g.98003::m.98003	sp|Q9BX95|SGPP1_HUMAN	327	441	95	71	311	70.42	451
Assembly01_TRINITY_DN29725_c0_g2::Assembly01_TRINITY_DN29725_c0_g2_i1::g.97782::m.97782	sp|Q9BVG3|TRI62_HUMAN	532	475	89	100	475	80	814
Assembly01_TRINITY_DN29733_c0_g1::Assembly01_TRINITY_DN29733_c0_g1_i1::g.97984::m.97984	sp|Q9H2J4|PDCL3_HUMAN	239	239	99	100	239	75.31	336
Assembly01_TRINITY_DN2973_c0_g1::Assembly01_TRINITY_DN2973_c0_g1_i1::g.38121::m.38121	sp|Q96HL8|SH3Y1_HUMAN	340	342	98	99	339	72.27	460
Assembly01_TRINITY_DN29796_c0_g1::Assembly01_TRINITY_DN29796_c0_g1_i1::g.97975::m.97975	tr|A8K8Z1|A8K8Z1_HUMAN	557	1120	100	50	565	64.6	676
Assembly01_TRINITY_DN29819_c0_g1::Assembly01_TRINITY_DN29819_c0_g1_i1::g.8382::m.8382	sp|Q5JRX3|PREP_HUMAN	1003	1037	99	96	1000	68	1446
Assembly01_TRINITY_DN29822_c0_g1::Assembly01_TRINITY_DN29822_c0_g1_i1::g.8306::m.8306	tr|A0A087WZN1|A0A087WZN1_HUMAN	360	387	94	88	339	76.99	547
Assembly01_TRINITY_DN29847_c0_g2::Assembly01_TRINITY_DN29847_c0_g2_i1::g.7994::m.7994	sp|Q99963|SH3G3_HUMAN	354	347	99	100	353	76.2	555
Assembly01_TRINITY_DN29862_c0_g1::Assembly01_TRINITY_DN29862_c0_g1_i2::g.8283::m.8283	sp|Q96HH4|TM169_HUMAN	342	297	82	95	283	61.48	337
Assembly01_TRINITY_DN29866_c0_g1::Assembly01_TRINITY_DN29866_c0_g1_i1::g.8115::m.8115	sp|P16519|NEC2_HUMAN	645	638	97	96	616	85.6	1077
Assembly01_TRINITY_DN29871_c0_g1::Assembly01_TRINITY_DN29871_c0_g1_i1::g.8161::m.8161	sp|Q7Z422|SZRD1_HUMAN	107	152	99	70	107	75.7	152
Assembly01_TRINITY_DN29879_c0_g1::Assembly01_TRINITY_DN29879_c0_g1_i1::g.8054::m.8054	sp|P11498|PYC_HUMAN	1179	1178	99	100	1178	80.9	1988
Assembly01_TRINITY_DN29883_c0_g1::Assembly01_TRINITY_DN29883_c0_g1_i1::g.8006::m.8006	tr|F5GZ78|F5GZ78_HUMAN	608	589	95	98	598	70.57	812
Assembly01_TRINITY_DN29897_c0_g1::Assembly01_TRINITY_DN29897_c0_g1_i1::g.8425::m.8425	sp|Q9P086|MED11_HUMAN	156	117	74	99	116	66.38	165
Assembly01_TRINITY_DN29904_c0_g1::Assembly01_TRINITY_DN29904_c0_g1_i2::g.136135::m.136135	sp|P20700|LMNB1_HUMAN	594	586	97	100	586	68.6	758
Assembly01_TRINITY_DN29909_c0_g1::Assembly01_TRINITY_DN29909_c0_g1_i1::g.136001::m.136001	sp|Q6VEQ5|WASH2_HUMAN	472	465	99	98	469	63.33	501
Assembly01_TRINITY_DN2990_c0_g1::Assembly01_TRINITY_DN2990_c0_g1_i1::g.38218::m.38218	sp|Q96FN4|CPNE2_HUMAN	546	548	97	99	529	81.3	920
Assembly01_TRINITY_DN29923_c0_g1::Assembly01_TRINITY_DN29923_c0_g1_i1::g.135856::m.135856	sp|Q8IYD1|ERF3B_HUMAN	574	628	98	100	620	74.44	893
Assembly01_TRINITY_DN29926_c0_g1::Assembly01_TRINITY_DN29926_c0_g1_i1::g.136173::m.136173	sp|P23467|PTPRB_HUMAN	1370	1997	99	69	1376	65.04	1837
Assembly01_TRINITY_DN29934_c0_g1::Assembly01_TRINITY_DN29934_c0_g1_i2::g.135892::m.135892	sp|Q9Y3C4|TPRKB_HUMAN	176	175	99	100	175	62.29	240
Assembly01_TRINITY_DN29950_c0_g1::Assembly01_TRINITY_DN29950_c0_g1_i1::g.135995::m.135995	sp|Q01813|PFKAP_HUMAN	796	784	98	99	783	78.29	1268
Assembly01_TRINITY_DN29951_c0_g1::Assembly01_TRINITY_DN29951_c0_g1_i3::g.136189::m.136189	sp|P04899|GNAI2_HUMAN	356	355	99	100	355	94.08	703
Assembly01_TRINITY_DN29952_c0_g2::Assembly01_TRINITY_DN29952_c0_g2_i1::g.136082::m.136082	sp|Q96I24|FUBP3_HUMAN	588	572	96	97	598	64.88	702
Assembly01_TRINITY_DN29955_c0_g1::Assembly01_TRINITY_DN29955_c0_g1_i1::g.135938::m.135938	sp|Q9BY08|EBPL_HUMAN	144	206	76	68	109	64.79	166
Assembly01_TRINITY_DN29958_c0_g1::Assembly01_TRINITY_DN29958_c0_g1_i1::g.136194::m.136194	sp|Q96RQ3|MCCA_HUMAN	711	725	99	96	704	70.74	1047
Assembly01_TRINITY_DN29959_c0_g1::Assembly01_TRINITY_DN29959_c0_g1_i1::g.136150::m.136150	sp|O94906|PRP6_HUMAN	985	941	95	100	941	92.99	1775
Assembly01_TRINITY_DN29961_c0_g1::Assembly01_TRINITY_DN29961_c0_g1_i2::g.136025::m.136025	tr|B2RBU0|B2RBU0_HUMAN	367	342	93	100	342	85.67	575
Assembly01_TRINITY_DN29971_c0_g2::Assembly01_TRINITY_DN29971_c0_g2_i1::g.135961::m.135961	sp|Q2M3C6|TM266_HUMAN	423	531	88	69	374	71.66	502
Assembly01_TRINITY_DN29974_c0_g2::Assembly01_TRINITY_DN29974_c0_g2_i1::g.135839::m.135839	sp|Q6PD74|AAGAB_HUMAN	310	315	98	98	309	63.75	380
Assembly01_TRINITY_DN29981_c0_g2::Assembly01_TRINITY_DN29981_c0_g2_i1::g.135877::m.135877	tr|H0YIS4|H0YIS4_HUMAN	284	299	85	78	242	62.4	170
Assembly01_TRINITY_DN29986_c0_g1::Assembly01_TRINITY_DN29986_c0_g1_i1::g.136059::m.136059	sp|Q8WW12|PCNP_HUMAN	180	178	91	88	164	70.73	199
Assembly01_TRINITY_DN29988_c0_g2::Assembly01_TRINITY_DN29988_c0_g2_i3::g.136015::m.136015	sp|P15882|CHIN_HUMAN	435	459	99	95	434	87.33	804
Assembly01_TRINITY_DN29993_c0_g1::Assembly01_TRINITY_DN29993_c0_g1_i1::g.135906::m.135906	sp|O95926|SYF2_HUMAN	241	243	90	93	216	77.43	328
Assembly01_TRINITY_DN30001_c0_g1::Assembly01_TRINITY_DN30001_c0_g1_i1::g.49965::m.49965	sp|P54687|BCAT1_HUMAN	382	386	96	95	366	70.77	561
Assembly01_TRINITY_DN30002_c0_g2::Assembly01_TRINITY_DN30002_c0_g2_i1::g.50067::m.50067	sp|Q9H269|VPS16_HUMAN	838	839	99	100	839	67.22	1191
Assembly01_TRINITY_DN30010_c0_g2::Assembly01_TRINITY_DN30010_c0_g2_i2::g.49915::m.49915	sp|P50607|TUB_HUMAN	529	506	94	100	507	72.94	715
Assembly01_TRINITY_DN30022_c0_g1::Assembly01_TRINITY_DN30022_c0_g1_i1::g.50016::m.50016	sp|Q8N5I4|DHRSX_HUMAN	355	330	90	98	325	60.31	381
Assembly01_TRINITY_DN30045_c0_g1::Assembly01_TRINITY_DN30045_c0_g1_i1::g.50111::m.50111	sp|P13994|CC130_HUMAN	389	396	99	76	304	61.1	471
Assembly01_TRINITY_DN30048_c0_g1::Assembly01_TRINITY_DN30048_c0_g1_i1::g.50086::m.50086	sp|Q8IVS2|FABD_HUMAN	380	390	93	81	316	61.22	454
Assembly01_TRINITY_DN30059_c0_g2::Assembly01_TRINITY_DN30059_c0_g2_i1::g.50259::m.50259	sp|Q9Y561|LRP12_HUMAN	848	859	99	96	825	70.37	1225
Assembly01_TRINITY_DN30069_c0_g2::Assembly01_TRINITY_DN30069_c0_g2_i1::g.49899::m.49899	sp|Q9H2U1|DHX36_HUMAN	957	1008	98	95	971	72.4	1424
Assembly01_TRINITY_DN30077_c0_g1::Assembly01_TRINITY_DN30077_c0_g1_i1::g.50306::m.50306	sp|O60477|BRNP1_HUMAN	762	761	99	100	761	80.55	1324
Assembly01_TRINITY_DN30091_c0_g1::Assembly01_TRINITY_DN30091_c0_g1_i1::g.50026::m.50026	sp|Q6IA69|NADE_HUMAN	583	706	99	82	579	72.02	898
Assembly01_TRINITY_DN30093_c0_g1::Assembly01_TRINITY_DN30093_c0_g1_i1::g.50081::m.50081	sp|Q9NW15|ANO10_HUMAN	664	660	98	99	657	64.23	879
Assembly01_TRINITY_DN30101_c0_g1::Assembly01_TRINITY_DN30101_c0_g1_i1::g.204194::m.204194	sp|Q9UPY6|WASF3_HUMAN	502	502	99	100	507	63.91	538
Assembly01_TRINITY_DN30109_c0_g2::Assembly01_TRINITY_DN30109_c0_g2_i1::g.204178::m.204178	sp|Q13098|CSN1_HUMAN	492	491	99	100	491	89.82	909
Assembly01_TRINITY_DN30116_c0_g3::Assembly01_TRINITY_DN30116_c0_g3_i4::g.204296::m.204296	sp|Q96KF7|SMIM8_HUMAN	131	97	73	100	97	71.13	149
Assembly01_TRINITY_DN30124_c0_g1::Assembly01_TRINITY_DN30124_c0_g1_i1::g.204306::m.204306	sp|Q9UQE7|SMC3_HUMAN	1211	1217	99	100	1217	93.26	2296
Assembly01_TRINITY_DN30187_c0_g1::Assembly01_TRINITY_DN30187_c0_g1_i1::g.204410::m.204410	sp|O95202|LETM1_HUMAN	761	739	91	95	704	66.03	846
Assembly01_TRINITY_DN30193_c0_g3::Assembly01_TRINITY_DN30193_c0_g3_i1::g.204252::m.204252	sp|Q86UD5|SL9B2_HUMAN	441	537	92	78	417	62.35	486
Assembly01_TRINITY_DN30194_c0_g1::Assembly01_TRINITY_DN30194_c0_g1_i1::g.204421::m.204421	sp|P55283|CADH4_HUMAN	915	916	97	100	888	72.11	1258
Assembly01_TRINITY_DN30211_c0_g1::Assembly01_TRINITY_DN30211_c0_g1_i1::g.73034::m.73034	sp|Q12981|SEC20_HUMAN	231	228	99	100	229	77.29	335
Assembly01_TRINITY_DN30212_c0_g1::Assembly01_TRINITY_DN30212_c0_g1_i1::g.73409::m.73409	tr|B4DJE2|B4DJE2_HUMAN	251	308	99	80	248	83.06	403
Assembly01_TRINITY_DN30215_c0_g1::Assembly01_TRINITY_DN30215_c0_g1_i2::g.73343::m.73343	sp|Q9P2G3|KLH14_HUMAN	597	628	99	100	628	85.19	1087
Assembly01_TRINITY_DN30218_c0_g1::Assembly01_TRINITY_DN30218_c0_g1_i2::g.73213::m.73213	sp|Q9H4F8|SMOC1_HUMAN	455	434	89	97	408	72.3	616
Assembly01_TRINITY_DN30219_c0_g1::Assembly01_TRINITY_DN30219_c0_g1_i2::g.73023::m.73023	tr|V9HWJ7|V9HWJ7_HUMAN	627	627	99	99	623	79.94	1029
Assembly01_TRINITY_DN30221_c0_g1::Assembly01_TRINITY_DN30221_c0_g1_i3::g.73419::m.73419	sp|Q15291|RBBP5_HUMAN	538	538	99	100	538	90.71	1006
Assembly01_TRINITY_DN30240_c0_g1::Assembly01_TRINITY_DN30240_c0_g1_i2::g.73428::m.73428	sp|Q5W111|SPRY7_HUMAN	212	196	92	100	196	88.78	372
Assembly01_TRINITY_DN30246_c0_g1::Assembly01_TRINITY_DN30246_c0_g1_i1::g.73120::m.73120	tr|A8MX07|A8MX07_HUMAN	165	128	72	86	110	60	143
Assembly01_TRINITY_DN30249_c0_g1::Assembly01_TRINITY_DN30249_c0_g1_i1::g.73355::m.73355	tr|H7C3T2|H7C3T2_HUMAN	1479	1742	99	83	1504	60.51	1680
Assembly01_TRINITY_DN30253_c0_g1::Assembly01_TRINITY_DN30253_c0_g1_i1::g.73065::m.73065	sp|O00141|SGK1_HUMAN	433	431	99	100	433	82.68	736
Assembly01_TRINITY_DN30256_c0_g1::Assembly01_TRINITY_DN30256_c0_g1_i1::g.73296::m.73296	sp|P61604|CH10_HUMAN	103	102	99	100	102	85.29	164
Assembly01_TRINITY_DN30260_c0_g1::Assembly01_TRINITY_DN30260_c0_g1_i1::g.73437::m.73437	tr|Q3SYF1|Q3SYF1_HUMAN	164	162	96	98	158	91.77	306
Assembly01_TRINITY_DN30261_c0_g1::Assembly01_TRINITY_DN30261_c0_g1_i1::g.73028::m.73028	sp|P49916|DNLI3_HUMAN	694	1009	99	69	697	69.73	1014
Assembly01_TRINITY_DN30263_c0_g1::Assembly01_TRINITY_DN30263_c0_g1_i2::g.73153::m.73153	tr|A0A087X2E3|A0A087X2E3_HUMAN	454	478	99	100	480	72.08	710
Assembly01_TRINITY_DN30265_c0_g1::Assembly01_TRINITY_DN30265_c0_g1_i1::g.73192::m.73192	tr|Q53G19|Q53G19_HUMAN	191	192	99	94	181	61.46	243
Assembly01_TRINITY_DN30267_c0_g1::Assembly01_TRINITY_DN30267_c0_g1_i2::g.73073::m.73073	sp|P49407|ARRB1_HUMAN	418	418	99	99	417	87.29	761
Assembly01_TRINITY_DN30271_c0_g2::Assembly01_TRINITY_DN30271_c0_g2_i1::g.72912::m.72912	sp|P54819|KAD2_HUMAN	242	239	93	95	226	72.57	359
Assembly01_TRINITY_DN30281_c0_g1::Assembly01_TRINITY_DN30281_c0_g1_i1::g.73181::m.73181	sp|Q9UJZ1|STML2_HUMAN	380	356	83	90	322	76.09	478
Assembly01_TRINITY_DN30294_c0_g1::Assembly01_TRINITY_DN30294_c0_g1_i1::g.73163::m.73163	sp|Q8IV50|LYSM2_HUMAN	206	215	81	82	170	60.54	191
Assembly01_TRINITY_DN30296_c0_g1::Assembly01_TRINITY_DN30296_c0_g1_i1::g.73035::m.73035	sp|Q6PCB6|AB17C_HUMAN	292	329	99	98	323	79.26	515
Assembly01_TRINITY_DN30307_c0_g1::Assembly01_TRINITY_DN30307_c0_g1_i1::g.127766::m.127766	tr|E5RI85|E5RI85_HUMAN	140	151	97	90	136	77.21	226
Assembly01_TRINITY_DN30307_c1_g1::Assembly01_TRINITY_DN30307_c1_g1_i3::g.127776::m.127776	sp|Q8TBZ3|WDR20_HUMAN	541	569	99	93	539	92.02	1016
Assembly01_TRINITY_DN30311_c0_g1::Assembly01_TRINITY_DN30311_c0_g1_i1::g.127887::m.127887	sp|Q92830|KAT2A_HUMAN	749	837	99	89	748	84.63	1328
Assembly01_TRINITY_DN30322_c0_g1::Assembly01_TRINITY_DN30322_c0_g1_i1::g.128025::m.128025	sp|P45954|ACDSB_HUMAN	429	432	94	93	404	70.79	612
Assembly01_TRINITY_DN30325_c0_g2::Assembly01_TRINITY_DN30325_c0_g2_i2::g.128037::m.128037	sp|Q96CW5|GCP3_HUMAN	907	907	99	99	906	79.8	1517
Assembly01_TRINITY_DN30326_c0_g1::Assembly01_TRINITY_DN30326_c0_g1_i2::g.127823::m.127823	tr|J3KS69|J3KS69_HUMAN	191	174	83	96	167	72.02	238
Assembly01_TRINITY_DN30338_c0_g1::Assembly01_TRINITY_DN30338_c0_g1_i1::g.127919::m.127919	sp|Q6ZT12|UBR3_HUMAN	945	1888	99	50	948	69.2	1339
Assembly01_TRINITY_DN30350_c0_g1::Assembly01_TRINITY_DN30350_c0_g1_i1::g.128092::m.128092	sp|Q8WVZ9|KBTB7_HUMAN	660	684	92	94	640	60.94	813
Assembly01_TRINITY_DN30375_c0_g1::Assembly01_TRINITY_DN30375_c0_g1_i1::g.127741::m.127741	sp|Q9Y5W9|SNX11_HUMAN	199	270	75	55	150	64	204
Assembly01_TRINITY_DN30377_c0_g1::Assembly01_TRINITY_DN30377_c0_g1_i1::g.127905::m.127905	sp|Q9NVM9|ASUN_HUMAN	745	706	99	100	744	80.24	1229
Assembly01_TRINITY_DN3037_c0_g1::Assembly01_TRINITY_DN3037_c0_g1_i1::g.109570::m.109570	sp|Q92624|APBP2_HUMAN	608	585	96	100	585	92.65	1129
Assembly01_TRINITY_DN30390_c0_g1::Assembly01_TRINITY_DN30390_c0_g1_i2::g.127838::m.127838	sp|P56177|DLX1_HUMAN	254	255	99	100	255	81.57	406
Assembly01_TRINITY_DN30396_c0_g1::Assembly01_TRINITY_DN30396_c0_g1_i1::g.127853::m.127853	sp|Q6P9G0|CB5D1_HUMAN	236	228	91	94	214	63.55	278
Assembly01_TRINITY_DN30413_c0_g1::Assembly01_TRINITY_DN30413_c0_g1_i3::g.5846::m.5846	tr|A0A0S2Z665|A0A0S2Z665_HUMAN	585	489	78	94	465	61.08	539
Assembly01_TRINITY_DN30421_c0_g3::Assembly01_TRINITY_DN30421_c0_g3_i1::g.6204::m.6204	tr|A0A024R094|A0A024R094_HUMAN	458	306	62	94	288	64.24	395
Assembly01_TRINITY_DN30423_c0_g1::Assembly01_TRINITY_DN30423_c0_g1_i1::g.6303::m.6303	tr|M0QZI0|M0QZI0_HUMAN	231	160	62	90	144	62.5	177
Assembly01_TRINITY_DN30425_c0_g1::Assembly01_TRINITY_DN30425_c0_g1_i1::g.6174::m.6174	sp|P28074|PSB5_HUMAN	258	263	96	88	248	70.56	356
Assembly01_TRINITY_DN30434_c0_g2::Assembly01_TRINITY_DN30434_c0_g2_i1::g.6143::m.6143	tr|A8K0M6|A8K0M6_HUMAN	590	555	96	94	566	60.07	637
Assembly01_TRINITY_DN30435_c0_g1::Assembly01_TRINITY_DN30435_c0_g1_i1::g.6152::m.6152	sp|P11233|RALA_HUMAN	207	206	99	100	206	97.09	411
Assembly01_TRINITY_DN30441_c0_g4::Assembly01_TRINITY_DN30441_c0_g4_i1::g.6130::m.6130	sp|Q6MZT1|R7BP_HUMAN	255	257	99	100	258	73.26	367
Assembly01_TRINITY_DN30447_c0_g1::Assembly01_TRINITY_DN30447_c0_g1_i1::g.6094::m.6094	sp|P55042|RAD_HUMAN	263	308	91	71	221	70.29	338
Assembly01_TRINITY_DN30455_c1_g1::Assembly01_TRINITY_DN30455_c1_g1_i1::g.6320::m.6320	sp|Q9Y243|AKT3_HUMAN	437	479	97	89	425	93.18	833
Assembly01_TRINITY_DN30459_c0_g1::Assembly01_TRINITY_DN30459_c0_g1_i2::g.6332::m.6332	sp|Q7Z2T5|TRM1L_HUMAN	734	733	89	98	667	60.49	855
Assembly01_TRINITY_DN30480_c0_g2::Assembly01_TRINITY_DN30480_c0_g2_i1::g.6208::m.6208	sp|Q13451|FKBP5_HUMAN	474	457	95	99	457	62.8	590
Assembly01_TRINITY_DN30498_c0_g1::Assembly01_TRINITY_DN30498_c0_g1_i2::g.6182::m.6182	sp|Q6UXM1|LRIG3_HUMAN	741	1119	99	67	751	65.91	957
Assembly01_TRINITY_DN30516_c0_g1::Assembly01_TRINITY_DN30516_c0_g1_i1::g.182880::m.182880	sp|P30531|SC6A1_HUMAN	599	599	99	100	599	83.64	1058
Assembly01_TRINITY_DN3051_c0_g1::Assembly01_TRINITY_DN3051_c0_g1_i1::g.109479::m.109479	sp|Q96K49|TM87B_HUMAN	361	555	99	65	361	72.85	539
Assembly01_TRINITY_DN30532_c0_g1::Assembly01_TRINITY_DN30532_c0_g1_i1::g.183241::m.183241	sp|Q86WA8|LONP2_HUMAN	853	852	99	99	853	80.66	1392
Assembly01_TRINITY_DN30543_c0_g1::Assembly01_TRINITY_DN30543_c0_g1_i1::g.182942::m.182942	sp|Q5JPH6|SYEM_HUMAN	537	523	91	93	491	62.93	644
Assembly01_TRINITY_DN30544_c0_g1::Assembly01_TRINITY_DN30544_c0_g1_i1::g.183277::m.183277	sp|Q8TE69|CX04A_HUMAN	154	158	99	97	153	63.4	216
Assembly01_TRINITY_DN30549_c0_g1::Assembly01_TRINITY_DN30549_c0_g1_i1::g.183175::m.183175	sp|Q9Y6V7|DDX49_HUMAN	487	483	95	95	461	77.01	744
Assembly01_TRINITY_DN30554_c0_g1::Assembly01_TRINITY_DN30554_c0_g1_i1::g.183081::m.183081	sp|Q59H18|TNI3K_HUMAN	849	835	98	100	836	84.69	1461
Assembly01_TRINITY_DN30556_c0_g1::Assembly01_TRINITY_DN30556_c0_g1_i1::g.183347::m.183347	sp|Q8N697|S15A4_HUMAN	537	577	95	85	513	63.35	611
Assembly01_TRINITY_DN30573_c0_g2::Assembly01_TRINITY_DN30573_c0_g2_i1::g.183404::m.183404	sp|Q9H1U9|S2551_HUMAN	298	297	99	99	298	68.46	427
Assembly01_TRINITY_DN30574_c0_g1::Assembly01_TRINITY_DN30574_c0_g1_i1::g.183110::m.183110	sp|Q9Y276|BCS1_HUMAN	420	419	99	99	417	76.5	669
Assembly01_TRINITY_DN30583_c0_g2::Assembly01_TRINITY_DN30583_c0_g2_i2::g.183101::m.183101	tr|B3KQC8|B3KQC8_HUMAN	599	371	60	98	363	63.36	488
Assembly01_TRINITY_DN30593_c0_g1::Assembly01_TRINITY_DN30593_c0_g1_i1::g.183288::m.183288	sp|O94921|CDK14_HUMAN	470	469	99	100	469	87.42	841
Assembly01_TRINITY_DN30598_c0_g1::Assembly01_TRINITY_DN30598_c0_g1_i3::g.183313::m.183313	tr|B2RBQ4|B2RBQ4_HUMAN	469	333	51	73	241	66.94	310
Assembly01_TRINITY_DN30599_c0_g1::Assembly01_TRINITY_DN30599_c0_g1_i1::g.183299::m.183299	sp|P05937|CALB1_HUMAN	264	261	98	99	261	68.58	359
Assembly01_TRINITY_DN30603_c0_g1::Assembly01_TRINITY_DN30603_c0_g1_i1::g.147922::m.147922	sp|Q5SW96|ARH_HUMAN	305	308	99	99	312	64.42	400
Assembly01_TRINITY_DN30610_c0_g2::Assembly01_TRINITY_DN30610_c0_g2_i2::g.147990::m.147990	tr|H7C3U8|H7C3U8_HUMAN	480	480	98	91	443	62.63	628
Assembly01_TRINITY_DN30620_c0_g2::Assembly01_TRINITY_DN30620_c0_g2_i1::g.148123::m.148123	tr|H3BTI0|H3BTI0_HUMAN	496	496	99	99	499	62.12	646
Assembly01_TRINITY_DN30656_c0_g2::Assembly01_TRINITY_DN30656_c0_g2_i1::g.148241::m.148241	sp|P38571|LICH_HUMAN	337	399	99	84	336	64.88	485
Assembly01_TRINITY_DN30661_c0_g1::Assembly01_TRINITY_DN30661_c0_g1_i1::g.148084::m.148084	tr|A8K3B6|A8K3B6_HUMAN	451	450	99	100	450	86	820
Assembly01_TRINITY_DN30662_c0_g1::Assembly01_TRINITY_DN30662_c0_g1_i1::g.147872::m.147872	tr|Q96KT1|Q96KT1_HUMAN	375	249	53	80	199	79.9	317
Assembly01_TRINITY_DN30665_c0_g1::Assembly01_TRINITY_DN30665_c0_g1_i2::g.148336::m.148336	sp|Q01085|TIAR_HUMAN	411	375	95	99	393	78.63	619
Assembly01_TRINITY_DN30670_c0_g1::Assembly01_TRINITY_DN30670_c0_g1_i1::g.148135::m.148135	sp|Q9UGP8|SEC63_HUMAN	760	760	98	96	741	65.78	972
Assembly01_TRINITY_DN30671_c0_g1::Assembly01_TRINITY_DN30671_c0_g1_i1::g.147869::m.147869	tr|B4DQJ7|B4DQJ7_HUMAN	218	330	86	57	188	60.11	246
Assembly01_TRINITY_DN30678_c0_g1::Assembly01_TRINITY_DN30678_c0_g1_i1::g.148270::m.148270	sp|O94979|SC31A_HUMAN	1232	1220	99	100	1251	64.35	1563
Assembly01_TRINITY_DN30680_c0_g1::Assembly01_TRINITY_DN30680_c0_g1_i1::g.148296::m.148296	sp|O95185|UNC5C_HUMAN	926	931	99	96	896	75.78	1451
Assembly01_TRINITY_DN30684_c1_g1::Assembly01_TRINITY_DN30684_c1_g1_i1::g.147861::m.147861	sp|Q9BT67|NFIP1_HUMAN	212	221	97	93	206	88.35	346
Assembly01_TRINITY_DN30690_c0_g1::Assembly01_TRINITY_DN30690_c0_g1_i2::g.148215::m.148215	sp|P53602|MVD1_HUMAN	398	400	99	99	397	65.74	530
Assembly01_TRINITY_DN30707_c0_g1::Assembly01_TRINITY_DN30707_c0_g1_i1::g.162428::m.162428	sp|P48549|KCNJ3_HUMAN	494	501	99	100	505	86.34	899
Assembly01_TRINITY_DN3073_c0_g1::Assembly01_TRINITY_DN3073_c0_g1_i1::g.109590::m.109590	sp|O14807|RASM_HUMAN	209	208	99	100	208	92.79	365
Assembly01_TRINITY_DN30750_c0_g1::Assembly01_TRINITY_DN30750_c0_g1_i1::g.162333::m.162333	sp|Q9NRP2|COXM2_HUMAN	76	79	99	95	75	60	100
Assembly01_TRINITY_DN30752_c0_g1::Assembly01_TRINITY_DN30752_c0_g1_i1::g.162196::m.162196	sp|Q8IUQ0|CLVS1_HUMAN	332	354	99	94	332	83.13	582
Assembly01_TRINITY_DN30768_c0_g1::Assembly01_TRINITY_DN30768_c0_g1_i1::g.162211::m.162211	sp|Q9P2W7|B3GA1_HUMAN	337	334	99	100	336	82.44	577
Assembly01_TRINITY_DN30774_c0_g1::Assembly01_TRINITY_DN30774_c0_g1_i1::g.162227::m.162227	tr|A0A024RBX8|A0A024RBX8_HUMAN	188	199	84	88	157	92.05	319
Assembly01_TRINITY_DN30774_c0_g2::Assembly01_TRINITY_DN30774_c0_g2_i1::g.162230::m.162230	tr|H0Y673|H0Y673_HUMAN	188	153	80	98	150	97.33	298
Assembly01_TRINITY_DN30775_c0_g1::Assembly01_TRINITY_DN30775_c0_g1_i2::g.162435::m.162435	sp|Q9NQ35|NRIP3_HUMAN	232	241	99	93	230	62.17	282
Assembly01_TRINITY_DN30796_c0_g1::Assembly01_TRINITY_DN30796_c0_g1_i1::g.162316::m.162316	sp|Q53FT3|HIKES_HUMAN	198	197	99	100	197	78.17	326
Assembly01_TRINITY_DN30828_c0_g1::Assembly01_TRINITY_DN30828_c0_g1_i2::g.22513::m.22513	tr|Q59FE1|Q59FE1_HUMAN	235	243	99	96	234	91.88	461
Assembly01_TRINITY_DN30839_c0_g1::Assembly01_TRINITY_DN30839_c0_g1_i1::g.22484::m.22484	tr|H0Y864|H0Y864_HUMAN	214	134	62	99	132	62.12	162
Assembly01_TRINITY_DN30844_c0_g1::Assembly01_TRINITY_DN30844_c0_g1_i1::g.22589::m.22589	tr|Q59H77|Q59H77_HUMAN	587	577	98	93	539	76.91	910
Assembly01_TRINITY_DN30856_c0_g2::Assembly01_TRINITY_DN30856_c0_g2_i1::g.22460::m.22460	sp|P62699|YPEL5_HUMAN	122	121	99	100	121	98.35	248
Assembly01_TRINITY_DN30863_c0_g1::Assembly01_TRINITY_DN30863_c0_g1_i1::g.22699::m.22699	sp|P12110|CO6A2_HUMAN	996	1019	99	96	991	60.75	1070
Assembly01_TRINITY_DN30865_c0_g1::Assembly01_TRINITY_DN30865_c0_g1_i1::g.22406::m.22406	tr|H0Y6V4|H0Y6V4_HUMAN	174	260	100	67	174	89.08	328
Assembly01_TRINITY_DN30871_c0_g1::Assembly01_TRINITY_DN30871_c0_g1_i1::g.22416::m.22416	tr|B3KUM0|B3KUM0_HUMAN	415	251	57	94	237	62.03	321
Assembly01_TRINITY_DN30883_c0_g1::Assembly01_TRINITY_DN30883_c0_g1_i2::g.22643::m.22643	sp|Q96JK2|DCAF5_HUMAN	966	942	78	82	783	64.11	901
Assembly01_TRINITY_DN30891_c0_g1::Assembly01_TRINITY_DN30891_c0_g1_i1::g.22489::m.22489	tr|G5E9M7|G5E9M7_HUMAN	297	296	96	100	292	67.47	389
Assembly01_TRINITY_DN30899_c1_g1::Assembly01_TRINITY_DN30899_c1_g1_i1::g.22633::m.22633	sp|Q96CQ1|S2536_HUMAN	313	311	99	100	313	81.15	530
Assembly01_TRINITY_DN30903_c0_g1::Assembly01_TRINITY_DN30903_c0_g1_i2::g.214981::m.214981	sp|Q9Y2L6|FRM4B_HUMAN	558	1034	99	51	530	74.15	825
Assembly01_TRINITY_DN30908_c0_g1::Assembly01_TRINITY_DN30908_c0_g1_i1::g.214994::m.214994	sp|Q8TBA6|GOGA5_HUMAN	739	731	99	99	742	60.86	842
Assembly01_TRINITY_DN30927_c0_g3::Assembly01_TRINITY_DN30927_c0_g3_i1::g.215042::m.215042	sp|O60547|GMDS_HUMAN	372	372	99	98	368	86.41	670
Assembly01_TRINITY_DN30933_c0_g2::Assembly01_TRINITY_DN30933_c0_g2_i1::g.214985::m.214985	sp|P35606|COPB2_HUMAN	820	906	93	84	762	94.36	1524
Assembly01_TRINITY_DN30947_c0_g1::Assembly01_TRINITY_DN30947_c0_g1_i2::g.215014::m.215014	sp|Q99259|DCE1_HUMAN	595	594	98	97	581	87.61	1083
Assembly01_TRINITY_DN30970_c0_g1::Assembly01_TRINITY_DN30970_c0_g1_i1::g.215021::m.215021	sp|Q86W92|LIPB1_HUMAN	608	1011	96	56	589	68.08	798
Assembly01_TRINITY_DN30989_c0_g1::Assembly01_TRINITY_DN30989_c0_g1_i2::g.215172::m.215172	sp|Q9NR46|SHLB2_HUMAN	393	395	99	100	395	78.73	620
Assembly01_TRINITY_DN30997_c0_g2::Assembly01_TRINITY_DN30997_c0_g2_i1::g.215112::m.215112	sp|Q15024|EXOS7_HUMAN	292	291	99	100	291	79.38	497
Assembly01_TRINITY_DN31045_c0_g2::Assembly01_TRINITY_DN31045_c0_g2_i1::g.214263::m.214263	tr|A0A087WW40|A0A087WW40_HUMAN	429	394	93	99	402	77.11	620
Assembly01_TRINITY_DN31049_c0_g2::Assembly01_TRINITY_DN31049_c0_g2_i1::g.214342::m.214342	sp|Q9P2W3|GBG13_HUMAN	68	67	99	100	67	74.63	115
Assembly01_TRINITY_DN31064_c0_g1::Assembly01_TRINITY_DN31064_c0_g1_i1::g.214478::m.214478	tr|D6RA42|D6RA42_HUMAN	874	684	76	98	671	66.32	892
Assembly01_TRINITY_DN31085_c0_g1::Assembly01_TRINITY_DN31085_c0_g1_i2::g.214303::m.214303	sp|Q92947|GCDH_HUMAN	444	438	99	96	423	73.36	678
Assembly01_TRINITY_DN31141_c0_g1::Assembly01_TRINITY_DN31141_c0_g1_i1::g.213955::m.213955	tr|H9KV50|H9KV50_HUMAN	438	556	83	76	367	65.9	560
Assembly01_TRINITY_DN31142_c0_g1::Assembly01_TRINITY_DN31142_c0_g1_i1::g.214094::m.214094	sp|P23258|TBG1_HUMAN	480	451	94	100	451	97.78	926
Assembly01_TRINITY_DN31155_c0_g1::Assembly01_TRINITY_DN31155_c0_g1_i1::g.213863::m.213863	tr|Q9H5T3|Q9H5T3_HUMAN	179	170	95	100	170	97.65	343
Assembly01_TRINITY_DN31155_c0_g2::Assembly01_TRINITY_DN31155_c0_g2_i1::g.213864::m.213864	tr|Q548W1|Q548W1_HUMAN	908	920	99	97	898	90.84	1734
Assembly01_TRINITY_DN31155_c0_g2::Assembly01_TRINITY_DN31155_c0_g2_i2::g.213875::m.213875	sp|O15294|OGT1_HUMAN	1039	1046	99	99	1045	93.11	2060
Assembly01_TRINITY_DN31164_c0_g1::Assembly01_TRINITY_DN31164_c0_g1_i1::g.213939::m.213939	sp|P08173|ACM4_HUMAN	484	479	96	95	464	64.97	635
Assembly01_TRINITY_DN31170_c0_g1::Assembly01_TRINITY_DN31170_c0_g1_i1::g.213903::m.213903	tr|E5KN59|E5KN59_HUMAN	394	370	95	99	375	70.67	545
Assembly01_TRINITY_DN3118_c0_g1::Assembly01_TRINITY_DN3118_c0_g1_i1::g.117374::m.117374	tr|H0Y8P0|H0Y8P0_HUMAN	594	856	90	62	538	61.42	692
Assembly01_TRINITY_DN31190_c0_g1::Assembly01_TRINITY_DN31190_c0_g1_i1::g.214047::m.214047	sp|Q8TCG2|P4K2B_HUMAN	449	481	90	91	404	76.01	670
Assembly01_TRINITY_DN31225_c0_g1::Assembly01_TRINITY_DN31225_c0_g1_i1::g.51092::m.51092	sp|Q9BQI4|CCDC3_HUMAN	247	270	92	86	231	70.13	357
Assembly01_TRINITY_DN31234_c0_g2::Assembly01_TRINITY_DN31234_c0_g2_i1::g.51138::m.51138	sp|Q9P021|CRIPT_HUMAN	102	101	99	100	101	89.11	191
Assembly01_TRINITY_DN31237_c0_g1::Assembly01_TRINITY_DN31237_c0_g1_i3::g.51299::m.51299	sp|Q8TB92|HMGC2_HUMAN	336	370	99	99	369	63.14	481
Assembly01_TRINITY_DN31252_c1_g1::Assembly01_TRINITY_DN31252_c1_g1_i1::g.51144::m.51144	sp|Q96HR3|MED30_HUMAN	179	178	99	92	166	77.22	270
Assembly01_TRINITY_DN31256_c0_g2::Assembly01_TRINITY_DN31256_c0_g2_i3::g.51156::m.51156	sp|Q7Z3B0|SIM15_HUMAN	107	74	69	100	74	85.14	105
Assembly01_TRINITY_DN31269_c0_g1::Assembly01_TRINITY_DN31269_c0_g1_i1::g.51130::m.51130	tr|B2RAR3|B2RAR3_HUMAN	398	403	98	97	391	73.15	606
Assembly01_TRINITY_DN31285_c0_g1::Assembly01_TRINITY_DN31285_c0_g1_i3::g.51080::m.51080	sp|Q8WVI7|PPR1C_HUMAN	112	109	82	85	93	69.89	127
Assembly01_TRINITY_DN31291_c0_g1::Assembly01_TRINITY_DN31291_c0_g1_i1::g.51114::m.51114	sp|P0CG08|GPHRB_HUMAN	458	455	99	99	454	88.33	815
Assembly01_TRINITY_DN31320_c0_g2::Assembly01_TRINITY_DN31320_c0_g2_i2::g.167318::m.167318	sp|Q8N441|FGRL1_HUMAN	494	504	95	99	484	66.93	632
Assembly01_TRINITY_DN31337_c0_g1::Assembly01_TRINITY_DN31337_c0_g1_i3::g.167261::m.167261	sp|Q8TBJ5|FEZF2_HUMAN	445	459	98	98	458	67.9	610
Assembly01_TRINITY_DN31346_c0_g1::Assembly01_TRINITY_DN31346_c0_g1_i1::g.167303::m.167303	tr|Q59FZ8|Q59FZ8_HUMAN	318	345	86	77	274	79.2	467
Assembly01_TRINITY_DN31348_c0_g1::Assembly01_TRINITY_DN31348_c0_g1_i1::g.167571::m.167571	sp|Q14814|MEF2D_HUMAN	316	521	92	56	296	70.27	404
Assembly01_TRINITY_DN31351_c0_g1::Assembly01_TRINITY_DN31351_c0_g1_i2::g.167441::m.167441	sp|Q8WVX9|FACR1_HUMAN	553	515	93	100	515	80.97	913
Assembly01_TRINITY_DN31354_c0_g1::Assembly01_TRINITY_DN31354_c0_g1_i1::g.167714::m.167714	sp|O43414|ERI3_HUMAN	268	337	80	64	215	74.42	330
Assembly01_TRINITY_DN31362_c0_g1::Assembly01_TRINITY_DN31362_c0_g1_i1::g.167527::m.167527	sp|P40939|ECHA_HUMAN	782	763	97	98	751	73.68	1159
Assembly01_TRINITY_DN31370_c0_g1::Assembly01_TRINITY_DN31370_c0_g1_i1::g.167720::m.167720	sp|P21283|VATC1_HUMAN	383	382	99	100	382	87.7	668
Assembly01_TRINITY_DN31386_c0_g2::Assembly01_TRINITY_DN31386_c0_g2_i1::g.167728::m.167728	sp|Q16568|CART_HUMAN	131	116	67	76	88	78.41	148
Assembly01_TRINITY_DN31387_c1_g1::Assembly01_TRINITY_DN31387_c1_g1_i1::g.167397::m.167397	sp|Q15477|SKIV2_HUMAN	1255	1246	99	99	1257	61.97	1561
Assembly01_TRINITY_DN31399_c0_g1::Assembly01_TRINITY_DN31399_c0_g1_i1::g.167607::m.167607	sp|O15173|PGRC2_HUMAN	210	223	78	78	170	74.12	251
Assembly01_TRINITY_DN31402_c0_g1::Assembly01_TRINITY_DN31402_c0_g1_i3::g.214707::m.214707	sp|P51161|FABP6_HUMAN	129	128	99	100	128	63.28	174
Assembly01_TRINITY_DN31403_c0_g1::Assembly01_TRINITY_DN31403_c0_g1_i2::g.214741::m.214741	sp|O14653|GOSR2_HUMAN	225	212	94	100	212	74.53	320
Assembly01_TRINITY_DN31403_c0_g2::Assembly01_TRINITY_DN31403_c0_g2_i1::g.214750::m.214750	tr|I3L4Z6|I3L4Z6_HUMAN	178	165	93	100	165	78.79	261
Assembly01_TRINITY_DN31417_c0_g1::Assembly01_TRINITY_DN31417_c0_g1_i1::g.214715::m.214715	sp|Q9UNK0|STX8_HUMAN	247	236	95	99	234	65.81	267
Assembly01_TRINITY_DN31446_c0_g1::Assembly01_TRINITY_DN31446_c0_g1_i1::g.214730::m.214730	sp|Q9NSN8|SNTG1_HUMAN	457	517	98	94	485	80.33	815
Assembly01_TRINITY_DN31460_c0_g1::Assembly01_TRINITY_DN31460_c0_g1_i2::g.214699::m.214699	sp|Q7LGA3|HS2ST_HUMAN	357	356	99	100	356	88.76	654
Assembly01_TRINITY_DN31468_c0_g1::Assembly01_TRINITY_DN31468_c0_g1_i2::g.214725::m.214725	sp|O75602|SPAG6_HUMAN	541	509	94	99	506	86.17	913
Assembly01_TRINITY_DN31510_c0_g1::Assembly01_TRINITY_DN31510_c0_g1_i2::g.204572::m.204572	sp|Q16718|NDUA5_HUMAN	146	116	79	100	116	64.66	158
Assembly01_TRINITY_DN31511_c0_g1::Assembly01_TRINITY_DN31511_c0_g1_i1::g.204548::m.204548	sp|P49336|CDK8_HUMAN	450	464	99	97	449	98	927
Assembly01_TRINITY_DN31515_c0_g2::Assembly01_TRINITY_DN31515_c0_g2_i3::g.204720::m.204720	tr|A0A0A0MRR2|A0A0A0MRR2_HUMAN	416	478	99	86	413	78.69	656
Assembly01_TRINITY_DN31526_c1_g1::Assembly01_TRINITY_DN31526_c1_g1_i1::g.204551::m.204551	sp|P34947|GRK5_HUMAN	592	590	99	100	591	80.37	939
Assembly01_TRINITY_DN31534_c0_g1::Assembly01_TRINITY_DN31534_c0_g1_i2::g.204870::m.204870	sp|Q13702|RAPSN_HUMAN	437	412	94	100	412	69.9	626
Assembly01_TRINITY_DN31555_c0_g1::Assembly01_TRINITY_DN31555_c0_g1_i2::g.204542::m.204542	sp|Q96RY7|IF140_HUMAN	1496	1462	98	100	1469	62.01	1917
Assembly01_TRINITY_DN31561_c0_g2::Assembly01_TRINITY_DN31561_c0_g2_i3::g.204837::m.204837	tr|B4DHE8|B4DHE8_HUMAN	407	324	94	100	384	72.66	514
Assembly01_TRINITY_DN31573_c0_g1::Assembly01_TRINITY_DN31573_c0_g1_i2::g.204769::m.204769	sp|Q14CZ0|CP072_HUMAN	314	275	83	96	265	84.15	424
Assembly01_TRINITY_DN31593_c0_g1::Assembly01_TRINITY_DN31593_c0_g1_i1::g.204662::m.204662	sp|Q86W33|TPRA1_HUMAN	386	373	88	95	354	71.47	497
Assembly01_TRINITY_DN31618_c0_g2::Assembly01_TRINITY_DN31618_c0_g2_i1::g.43938::m.43938	tr|E9PFK9|E9PFK9_HUMAN	487	504	99	96	489	77.1	786
Assembly01_TRINITY_DN31622_c0_g1::Assembly01_TRINITY_DN31622_c0_g1_i2::g.44127::m.44127	sp|Q8WXD5|GEMI6_HUMAN	171	167	93	95	159	61.01	212
Assembly01_TRINITY_DN31623_c0_g1::Assembly01_TRINITY_DN31623_c0_g1_i1::g.44108::m.44108	sp|Q7RTS9|DYM_HUMAN	597	669	99	89	594	76.94	917
Assembly01_TRINITY_DN31645_c0_g1::Assembly01_TRINITY_DN31645_c0_g1_i1::g.44204::m.44204	sp|Q9H9F9|ARP5_HUMAN	592	607	97	95	584	67.12	763
Assembly01_TRINITY_DN31647_c0_g1::Assembly01_TRINITY_DN31647_c0_g1_i1::g.44062::m.44062	tr|A0A087X296|A0A087X296_HUMAN	628	551	83	94	523	66.92	738
Assembly01_TRINITY_DN31652_c0_g1::Assembly01_TRINITY_DN31652_c0_g1_i1::g.44217::m.44217	sp|P50553|ASCL1_HUMAN	225	236	78	72	175	77.71	251
Assembly01_TRINITY_DN31664_c0_g1::Assembly01_TRINITY_DN31664_c0_g1_i5::g.44190::m.44190	sp|Q15723|ELF2_HUMAN	608	593	99	100	613	66.88	748
Assembly01_TRINITY_DN31669_c0_g1::Assembly01_TRINITY_DN31669_c0_g1_i1::g.43980::m.43980	sp|Q9NXH9|TRM1_HUMAN	665	659	84	87	572	66.96	792
Assembly01_TRINITY_DN31733_c0_g1::Assembly01_TRINITY_DN31733_c0_g1_i1::g.6949::m.6949	sp|Q9Y5R8|TPPC1_HUMAN	146	145	99	100	145	77.24	251
Assembly01_TRINITY_DN31740_c0_g2::Assembly01_TRINITY_DN31740_c0_g2_i3::g.6873::m.6873	sp|Q86XE3|MICU3_HUMAN	331	530	86	57	302	67.88	403
Assembly01_TRINITY_DN31744_c0_g2::Assembly01_TRINITY_DN31744_c0_g2_i1::g.6923::m.6923	tr|B4DGG2|B4DGG2_HUMAN	639	1005	99	64	640	82.5	1102
Assembly01_TRINITY_DN31758_c0_g1::Assembly01_TRINITY_DN31758_c0_g1_i1::g.6966::m.6966	tr|B1AKI6|B1AKI6_HUMAN	384	342	88	99	341	75.66	541
Assembly01_TRINITY_DN31778_c0_g1::Assembly01_TRINITY_DN31778_c0_g1_i2::g.7008::m.7008	sp|Q6P158|DHX57_HUMAN	882	1386	99	63	882	72.34	1340
Assembly01_TRINITY_DN31835_c0_g2::Assembly01_TRINITY_DN31835_c0_g2_i3::g.152546::m.152546	sp|Q9NWV4|CA123_HUMAN	161	160	99	99	159	79.25	275
Assembly01_TRINITY_DN31890_c0_g1::Assembly01_TRINITY_DN31890_c0_g1_i1::g.152688::m.152688	sp|Q8WYK2|JDP2_HUMAN	184	163	84	95	155	62.96	171
Assembly01_TRINITY_DN318_c0_g2::Assembly01_TRINITY_DN318_c0_g2_i1::g.126245::m.126245	sp|Q96CN7|ISOC1_HUMAN	302	298	90	92	273	81.68	472
Assembly01_TRINITY_DN31927_c0_g1::Assembly01_TRINITY_DN31927_c0_g1_i2::g.50537::m.50537	sp|Q8WXI9|P66B_HUMAN	848	593	68	100	598	65.22	672
Assembly01_TRINITY_DN31937_c0_g1::Assembly01_TRINITY_DN31937_c0_g1_i1::g.50407::m.50407	sp|Q9BVJ7|DUS23_HUMAN	151	150	99	100	150	62	206
Assembly01_TRINITY_DN31938_c0_g1::Assembly01_TRINITY_DN31938_c0_g1_i1::g.50420::m.50420	sp|Q9HDC9|APMAP_HUMAN	423	416	98	100	416	66.83	579
Assembly01_TRINITY_DN31986_c0_g1::Assembly01_TRINITY_DN31986_c0_g1_i1::g.50622::m.50622	sp|Q6IQ22|RAB12_HUMAN	253	244	87	99	220	81.12	372
Assembly01_TRINITY_DN32019_c0_g1::Assembly01_TRINITY_DN32019_c0_g1_i1::g.86745::m.86745	sp|Q8N5X7|IF4E3_HUMAN	141	224	99	62	139	79.14	243
Assembly01_TRINITY_DN32051_c0_g1::Assembly01_TRINITY_DN32051_c0_g1_i1::g.86568::m.86568	sp|Q6P1R4|DUS1L_HUMAN	513	473	88	94	452	76.11	717
Assembly01_TRINITY_DN32055_c0_g1::Assembly01_TRINITY_DN32055_c0_g1_i2::g.86675::m.86675	sp|Q86UB9|TM135_HUMAN	519	458	89	100	463	78.4	754
Assembly01_TRINITY_DN32061_c0_g1::Assembly01_TRINITY_DN32061_c0_g1_i1::g.86768::m.86768	sp|Q9H4A4|AMPB_HUMAN	645	650	95	96	625	66.4	874
Assembly01_TRINITY_DN32084_c0_g1::Assembly01_TRINITY_DN32084_c0_g1_i2::g.86852::m.86852	tr|Q53X93|Q53X93_HUMAN	375	327	87	100	329	79.33	476
Assembly01_TRINITY_DN32106_c1_g2::Assembly01_TRINITY_DN32106_c1_g2_i1::g.189002::m.189002	sp|O75604|UBP2_HUMAN	426	605	95	68	410	70.98	597
Assembly01_TRINITY_DN32124_c0_g3::Assembly01_TRINITY_DN32124_c0_g3_i1::g.188862::m.188862	tr|Q6IMJ7|Q6IMJ7_HUMAN	134	135	82	90	110	76.23	191
Assembly01_TRINITY_DN32133_c0_g1::Assembly01_TRINITY_DN32133_c0_g1_i1::g.189008::m.189008	sp|P52565|GDIR1_HUMAN	248	204	82	100	204	72.06	310
Assembly01_TRINITY_DN32133_c1_g1::Assembly01_TRINITY_DN32133_c1_g1_i1::g.189017::m.189017	sp|P45973|CBX5_HUMAN	290	191	64	99	191	69.11	248
Assembly01_TRINITY_DN32157_c0_g2::Assembly01_TRINITY_DN32157_c0_g2_i1::g.189045::m.189045	sp|Q86Y07|VRK2_HUMAN	477	508	66	62	316	60.13	410
Assembly01_TRINITY_DN32159_c0_g2::Assembly01_TRINITY_DN32159_c0_g2_i1::g.189057::m.189057	sp|P49754|VPS41_HUMAN	855	854	99	99	849	79.51	1373
Assembly01_TRINITY_DN32160_c0_g1::Assembly01_TRINITY_DN32160_c0_g1_i2::g.188882::m.188882	tr|J3KN01|J3KN01_HUMAN	1808	1831	99	98	1837	75.23	2576
Assembly01_TRINITY_DN32163_c0_g1::Assembly01_TRINITY_DN32163_c0_g1_i1::g.188845::m.188845	tr|B4E1F7|B4E1F7_HUMAN	187	208	87	91	163	60.53	248
Assembly01_TRINITY_DN32165_c0_g1::Assembly01_TRINITY_DN32165_c0_g1_i1::g.188960::m.188960	sp|Q8TAS1|UHMK1_HUMAN	457	419	87	97	408	71.32	569
Assembly01_TRINITY_DN32173_c0_g1::Assembly01_TRINITY_DN32173_c0_g1_i2::g.188990::m.188990	sp|Q8NBF6|AVL9_HUMAN	654	648	96	95	621	73	925
Assembly01_TRINITY_DN32174_c0_g3::Assembly01_TRINITY_DN32174_c0_g3_i1::g.189158::m.189158	sp|Q8NC69|KCTD6_HUMAN	238	237	99	100	237	89.03	431
Assembly01_TRINITY_DN32180_c0_g1::Assembly01_TRINITY_DN32180_c0_g1_i1::g.188982::m.188982	tr|A8K603|A8K603_HUMAN	544	507	93	100	508	96.46	978
Assembly01_TRINITY_DN3218_c0_g1::Assembly01_TRINITY_DN3218_c0_g1_i1::g.94064::m.94064	sp|Q9NYP7|ELOV5_HUMAN	294	299	99	99	295	73.9	457
Assembly01_TRINITY_DN32216_c0_g1::Assembly01_TRINITY_DN32216_c0_g1_i3::g.63166::m.63166	tr|V9GYF9|V9GYF9_HUMAN	91	76	62	74	56	60.71	74.7
Assembly01_TRINITY_DN32221_c0_g1::Assembly01_TRINITY_DN32221_c0_g1_i1::g.63684::m.63684	sp|P53007|TXTP_HUMAN	299	311	98	96	294	82.65	502
Assembly01_TRINITY_DN32227_c0_g1::Assembly01_TRINITY_DN32227_c0_g1_i1::g.63231::m.63231	sp|Q5TGI0|FAXC_HUMAN	409	409	99	100	412	72.09	579
Assembly01_TRINITY_DN32253_c0_g1::Assembly01_TRINITY_DN32253_c0_g1_i1::g.63505::m.63505	sp|Q5T2T1|MPP7_HUMAN	577	576	99	100	576	80.21	930
Assembly01_TRINITY_DN32257_c0_g2::Assembly01_TRINITY_DN32257_c0_g2_i2::g.63612::m.63612	sp|O95759|TBCD8_HUMAN	1008	1140	100	89	1013	67.72	1413
Assembly01_TRINITY_DN32266_c0_g1::Assembly01_TRINITY_DN32266_c0_g1_i1::g.63546::m.63546	sp|Q14012|KCC1A_HUMAN	387	370	90	93	348	81.9	591
Assembly01_TRINITY_DN32271_c0_g1::Assembly01_TRINITY_DN32271_c0_g1_i1::g.63474::m.63474	tr|Q5CZH6|Q5CZH6_HUMAN	841	838	99	100	840	87.38	1494
Assembly01_TRINITY_DN32271_c0_g1::Assembly01_TRINITY_DN32271_c0_g1_i2::g.63483::m.63483	tr|Q53X12|Q53X12_HUMAN	834	831	99	100	833	87.27	1478
Assembly01_TRINITY_DN32282_c1_g1::Assembly01_TRINITY_DN32282_c1_g1_i1::g.63536::m.63536	sp|Q6NVY1|HIBCH_HUMAN	383	386	99	99	383	69.71	541
Assembly01_TRINITY_DN32286_c0_g1::Assembly01_TRINITY_DN32286_c0_g1_i1::g.63325::m.63325	tr|A0A024R4S3|A0A024R4S3_HUMAN	202	243	96	80	194	77.32	254
Assembly01_TRINITY_DN32298_c0_g2::Assembly01_TRINITY_DN32298_c0_g2_i1::g.63690::m.63690	sp|O00505|IMA4_HUMAN	572	521	91	100	521	92.32	998
Assembly01_TRINITY_DN32314_c0_g2::Assembly01_TRINITY_DN32314_c0_g2_i1::g.173492::m.173492	sp|Q9UQ03|COR2B_HUMAN	480	480	99	99	479	88.52	903
Assembly01_TRINITY_DN32315_c0_g1::Assembly01_TRINITY_DN32315_c0_g1_i2::g.173428::m.173428	sp|Q9UPZ3|HPS5_HUMAN	1222	1129	53	59	668	62.43	793
Assembly01_TRINITY_DN32316_c0_g1::Assembly01_TRINITY_DN32316_c0_g1_i3::g.173351::m.173351	sp|Q92982|NINJ1_HUMAN	152	152	92	92	141	68.09	165
Assembly01_TRINITY_DN32319_c0_g2::Assembly01_TRINITY_DN32319_c0_g2_i1::g.173196::m.173196	tr|E9PL18|E9PL18_HUMAN	213	198	92	99	197	75.63	305
Assembly01_TRINITY_DN32331_c0_g1::Assembly01_TRINITY_DN32331_c0_g1_i1::g.173218::m.173218	sp|Q9UQ90|SPG7_HUMAN	811	795	88	90	715	78.97	1158
Assembly01_TRINITY_DN32337_c0_g1::Assembly01_TRINITY_DN32337_c0_g1_i1::g.173275::m.173275	sp|Q96MR6|CFA57_HUMAN	1205	1250	99	99	1240	61.85	1593
Assembly01_TRINITY_DN32339_c0_g1::Assembly01_TRINITY_DN32339_c0_g1_i2::g.173172::m.173172	sp|Q8WZA0|LZIC_HUMAN	191	190	99	100	190	82.63	283
Assembly01_TRINITY_DN3233_c0_g1::Assembly01_TRINITY_DN3233_c0_g1_i1::g.94079::m.94079	sp|O15144|ARPC2_HUMAN	301	300	99	100	300	88.67	564
Assembly01_TRINITY_DN32341_c0_g1::Assembly01_TRINITY_DN32341_c0_g1_i1::g.173549::m.173549	sp|P20594|ANPRB_HUMAN	1058	1047	97	99	1029	67.17	1458
Assembly01_TRINITY_DN32348_c1_g2::Assembly01_TRINITY_DN32348_c1_g2_i1::g.173287::m.173287	sp|O75884|RBBP9_HUMAN	190	186	94	96	179	70.39	275
Assembly01_TRINITY_DN32358_c0_g1::Assembly01_TRINITY_DN32358_c0_g1_i1::g.173167::m.173167	sp|Q96JK4|HIPL1_HUMAN	638	782	96	79	615	64.9	856
Assembly01_TRINITY_DN32360_c0_g1::Assembly01_TRINITY_DN32360_c0_g1_i1::g.173437::m.173437	sp|Q8NCN5|PDPR_HUMAN	596	879	99	68	596	80.87	1027
Assembly01_TRINITY_DN32362_c0_g1::Assembly01_TRINITY_DN32362_c0_g1_i2::g.173516::m.173516	tr|A0A0A0MRT2|A0A0A0MRT2_HUMAN	425	495	98	86	424	79.48	639
Assembly01_TRINITY_DN32388_c0_g1::Assembly01_TRINITY_DN32388_c0_g1_i1::g.173389::m.173389	sp|O43567|RNF13_HUMAN	437	381	86	98	377	71.35	523
Assembly01_TRINITY_DN32391_c0_g1::Assembly01_TRINITY_DN32391_c0_g1_i1::g.173632::m.173632	sp|Q9UKC9|FBXL2_HUMAN	458	423	92	99	422	81.99	726
Assembly01_TRINITY_DN32394_c0_g1::Assembly01_TRINITY_DN32394_c0_g1_i1::g.173321::m.173321	sp|Q9BYG4|PAR6G_HUMAN	383	376	99	100	383	62.92	479
Assembly01_TRINITY_DN32429_c0_g2::Assembly01_TRINITY_DN32429_c0_g2_i1::g.125366::m.125366	tr|A0A0S2Z5A5|A0A0S2Z5A5_HUMAN	527	568	98	92	528	64.02	672
Assembly01_TRINITY_DN32435_c0_g1::Assembly01_TRINITY_DN32435_c0_g1_i1::g.125130::m.125130	tr|E9PF19|E9PF19_HUMAN	404	411	94	99	383	65.6	556
Assembly01_TRINITY_DN32447_c0_g1::Assembly01_TRINITY_DN32447_c0_g1_i1::g.125360::m.125360	sp|Q53FP2|TMM35_HUMAN	192	167	78	98	150	70.41	216
Assembly01_TRINITY_DN32456_c0_g1::Assembly01_TRINITY_DN32456_c0_g1_i1::g.125237::m.125237	sp|Q9HAP6|LIN7B_HUMAN	225	207	88	92	191	80.1	322
Assembly01_TRINITY_DN32469_c0_g1::Assembly01_TRINITY_DN32469_c0_g1_i2::g.125324::m.125324	sp|Q9P0S3|ORML1_HUMAN	154	153	99	100	153	92.81	298
Assembly01_TRINITY_DN32472_c0_g1::Assembly01_TRINITY_DN32472_c0_g1_i1::g.125133::m.125133	sp|O75880|SCO1_HUMAN	308	301	78	82	247	68.02	343
Assembly01_TRINITY_DN32487_c0_g1::Assembly01_TRINITY_DN32487_c0_g1_i1::g.125043::m.125043	sp|Q96KG7|MEG10_HUMAN	1130	1140	99	99	1118	77.35	1739
Assembly01_TRINITY_DN32491_c0_g1::Assembly01_TRINITY_DN32491_c0_g1_i1::g.125341::m.125341	sp|Q9BUJ2|HNRL1_HUMAN	785	856	75	74	618	66.41	801
Assembly01_TRINITY_DN32527_c0_g1::Assembly01_TRINITY_DN32527_c0_g1_i1::g.126998::m.126998	sp|Q02978|M2OM_HUMAN	324	314	92	95	297	85.52	533
Assembly01_TRINITY_DN32528_c0_g1::Assembly01_TRINITY_DN32528_c0_g1_i1::g.127329::m.127329	sp|O95363|SYFM_HUMAN	476	451	88	93	418	70.1	644
Assembly01_TRINITY_DN32547_c0_g1::Assembly01_TRINITY_DN32547_c0_g1_i2::g.126989::m.126989	tr|Q8TDH4|Q8TDH4_HUMAN	793	794	99	100	802	68.33	1055
Assembly01_TRINITY_DN32548_c0_g2::Assembly01_TRINITY_DN32548_c0_g2_i1::g.127117::m.127117	sp|Q14565|DMC1_HUMAN	343	340	99	99	338	92.31	644
Assembly01_TRINITY_DN32555_c0_g1::Assembly01_TRINITY_DN32555_c0_g1_i2::g.127242::m.127242	sp|Q9BSC4|NOL10_HUMAN	684	688	99	99	687	74.82	1018
Assembly01_TRINITY_DN32556_c0_g1::Assembly01_TRINITY_DN32556_c0_g1_i1::g.127063::m.127063	sp|Q99504|EYA3_HUMAN	538	573	83	80	457	60.18	518
Assembly01_TRINITY_DN32556_c0_g1::Assembly01_TRINITY_DN32556_c0_g1_i2::g.127071::m.127071	tr|B1APR7|B1APR7_HUMAN	606	416	65	92	389	64.29	490
Assembly01_TRINITY_DN32559_c0_g2::Assembly01_TRINITY_DN32559_c0_g2_i1::g.127178::m.127178	sp|Q9NZD8|SPG21_HUMAN	263	308	99	85	261	88.51	491
Assembly01_TRINITY_DN32567_c0_g2::Assembly01_TRINITY_DN32567_c0_g2_i2::g.127039::m.127039	sp|Q8WUJ3|CEMIP_HUMAN	1379	1361	99	100	1368	66.08	1934
Assembly01_TRINITY_DN32573_c0_g1::Assembly01_TRINITY_DN32573_c0_g1_i1::g.126900::m.126900	sp|Q9Y6Z7|COL10_HUMAN	270	277	96	88	243	64.12	330
Assembly01_TRINITY_DN32583_c0_g2::Assembly01_TRINITY_DN32583_c0_g2_i1::g.127050::m.127050	sp|Q9GZU0|CF062_HUMAN	231	229	99	100	230	86.52	407
Assembly01_TRINITY_DN32612_c0_g2::Assembly01_TRINITY_DN32612_c0_g2_i1::g.7391::m.7391	sp|Q9P244|LRFN1_HUMAN	614	771	92	73	572	62.94	740
Assembly01_TRINITY_DN32612_c0_g2::Assembly01_TRINITY_DN32612_c0_g2_i2::g.7398::m.7398	sp|Q96NI6|LRFN5_HUMAN	774	719	84	92	667	61.02	751
Assembly01_TRINITY_DN32618_c0_g1::Assembly01_TRINITY_DN32618_c0_g1_i1::g.7353::m.7353	tr|B2RB06|B2RB06_HUMAN	308	314	99	99	313	72.2	462
Assembly01_TRINITY_DN32625_c0_g1::Assembly01_TRINITY_DN32625_c0_g1_i2::g.7584::m.7584	tr|D3DUE6|D3DUE6_HUMAN	498	558	98	97	539	68.09	736
Assembly01_TRINITY_DN32633_c0_g2::Assembly01_TRINITY_DN32633_c0_g2_i1::g.7292::m.7292	sp|Q9NUJ1|ABHDA_HUMAN	284	306	95	88	271	61.62	365
Assembly01_TRINITY_DN32639_c0_g1::Assembly01_TRINITY_DN32639_c0_g1_i2::g.7075::m.7075	sp|Q9Y5W7|SNX14_HUMAN	992	946	94	99	941	76.62	1491
Assembly01_TRINITY_DN32641_c0_g1::Assembly01_TRINITY_DN32641_c0_g1_i2::g.7412::m.7412	sp|Q16630|CPSF6_HUMAN	578	551	50	94	289	82.35	389
Assembly01_TRINITY_DN32653_c0_g1::Assembly01_TRINITY_DN32653_c0_g1_i1::g.7091::m.7091	sp|Q9NSD9|SYFB_HUMAN	603	589	98	100	590	77.8	975
Assembly01_TRINITY_DN32654_c0_g1::Assembly01_TRINITY_DN32654_c0_g1_i1::g.7283::m.7283	tr|Q53FE8|Q53FE8_HUMAN	369	370	99	99	369	73.17	555
Assembly01_TRINITY_DN32669_c0_g1::Assembly01_TRINITY_DN32669_c0_g1_i2::g.7082::m.7082	sp|Q13099|IFT88_HUMAN	825	833	99	99	829	76.72	1318
Assembly01_TRINITY_DN32673_c0_g1::Assembly01_TRINITY_DN32673_c0_g1_i1::g.7439::m.7439	tr|Q86UZ8|Q86UZ8_HUMAN	551	641	96	85	542	86.35	975
Assembly01_TRINITY_DN32674_c0_g1::Assembly01_TRINITY_DN32674_c0_g1_i1::g.7246::m.7246	sp|Q8NES3|LFNG_HUMAN	416	379	75	100	311	65.63	462
Assembly01_TRINITY_DN32681_c0_g1::Assembly01_TRINITY_DN32681_c0_g1_i1::g.7659::m.7659	tr|A0A0S2Z5M2|A0A0S2Z5M2_HUMAN	542	508	95	100	518	74.52	766
Assembly01_TRINITY_DN32707_c0_g1::Assembly01_TRINITY_DN32707_c0_g1_i1::g.163526::m.163526	sp|P14618|KPYM_HUMAN	534	531	98	99	524	84.92	900
Assembly01_TRINITY_DN32708_c0_g1::Assembly01_TRINITY_DN32708_c0_g1_i2::g.163086::m.163086	sp|Q6IAN0|DRS7B_HUMAN	317	325	97	94	307	62.54	422
Assembly01_TRINITY_DN32724_c0_g1::Assembly01_TRINITY_DN32724_c0_g1_i1::g.163595::m.163595	sp|Q9UJX5|APC4_HUMAN	807	808	92	91	742	68.54	1028
Assembly01_TRINITY_DN32726_c0_g2::Assembly01_TRINITY_DN32726_c0_g2_i1::g.163635::m.163635	sp|Q7KZF4|SND1_HUMAN	913	910	98	99	899	84.87	1595
Assembly01_TRINITY_DN32729_c0_g3::Assembly01_TRINITY_DN32729_c0_g3_i1::g.163541::m.163541	tr|B3KXZ7|B3KXZ7_HUMAN	1151	893	76	97	872	61.7	1036
Assembly01_TRINITY_DN32738_c0_g1::Assembly01_TRINITY_DN32738_c0_g1_i1::g.163062::m.163062	sp|P28288|ABCD3_HUMAN	673	659	97	100	659	83.92	1136
Assembly01_TRINITY_DN32740_c0_g1::Assembly01_TRINITY_DN32740_c0_g1_i1::g.163327::m.163327	tr|A0A0A0MQT0|A0A0A0MQT0_HUMAN	136	197	99	69	135	74.07	225
Assembly01_TRINITY_DN32741_c0_g2::Assembly01_TRINITY_DN32741_c0_g2_i1::g.163309::m.163309	sp|P43004|EAA2_HUMAN	567	574	99	98	568	76.63	832
Assembly01_TRINITY_DN32744_c0_g1::Assembly01_TRINITY_DN32744_c0_g1_i1::g.163008::m.163008	sp|Q9UI08|EVL_HUMAN	404	416	99	100	429	63.87	427
Assembly01_TRINITY_DN32747_c0_g1::Assembly01_TRINITY_DN32747_c0_g1_i2::g.163559::m.163559	sp|Q9UKF7|PITC1_HUMAN	316	332	99	95	314	78.03	513
Assembly01_TRINITY_DN32751_c0_g1::Assembly01_TRINITY_DN32751_c0_g1_i1::g.163604::m.163604	sp|O75391|SPAG7_HUMAN	234	227	97	100	228	78.07	361
Assembly01_TRINITY_DN32756_c0_g1::Assembly01_TRINITY_DN32756_c0_g1_i2::g.163520::m.163520	sp|P51553|IDH3G_HUMAN	419	393	91	97	386	68.91	546
Assembly01_TRINITY_DN32768_c0_g1::Assembly01_TRINITY_DN32768_c0_g1_i1::g.163262::m.163262	sp|P46781|RS9_HUMAN	209	194	93	100	194	94.85	350
Assembly01_TRINITY_DN32769_c0_g1::Assembly01_TRINITY_DN32769_c0_g1_i1::g.163135::m.163135	sp|Q9BRK5|CAB45_HUMAN	358	362	99	98	357	67.23	490
Assembly01_TRINITY_DN32772_c0_g1::Assembly01_TRINITY_DN32772_c0_g1_i1::g.163579::m.163579	sp|Q8N3P4|VPS8_HUMAN	1407	1428	98	97	1385	75.38	2153
Assembly01_TRINITY_DN32774_c1_g1::Assembly01_TRINITY_DN32774_c1_g1_i1::g.163072::m.163072	sp|Q96DM3|MIC1_HUMAN	673	657	96	99	648	77.78	1035
Assembly01_TRINITY_DN32777_c0_g1::Assembly01_TRINITY_DN32777_c0_g1_i4::g.163030::m.163030	tr|A0A087WZA7|A0A087WZA7_HUMAN	464	558	88	69	421	64.61	499
Assembly01_TRINITY_DN32778_c0_g1::Assembly01_TRINITY_DN32778_c0_g1_i1::g.163141::m.163141	sp|Q9BYC5|FUT8_HUMAN	580	575	99	99	574	84.67	1049
Assembly01_TRINITY_DN32795_c0_g2::Assembly01_TRINITY_DN32795_c0_g2_i1::g.163366::m.163366	tr|D6RJC6|D6RJC6_HUMAN	190	195	99	100	195	68.21	227
Assembly01_TRINITY_DN32801_c0_g1::Assembly01_TRINITY_DN32801_c0_g1_i1::g.177118::m.177118	tr|B2R6J3|B2R6J3_HUMAN	239	250	84	80	201	67.66	295
Assembly01_TRINITY_DN32811_c0_g1::Assembly01_TRINITY_DN32811_c0_g1_i3::g.176963::m.176963	sp|Q96QC0|PP1RA_HUMAN	612	940	99	63	612	61.76	593
Assembly01_TRINITY_DN32831_c0_g1::Assembly01_TRINITY_DN32831_c0_g1_i1::g.176863::m.176863	tr|A0A024QZN8|A0A024QZN8_HUMAN	666	1049	99	63	664	76.2	1078
Assembly01_TRINITY_DN32857_c0_g2::Assembly01_TRINITY_DN32857_c0_g2_i1::g.176750::m.176750	sp|Q92629|SGCD_HUMAN	294	289	99	100	290	70.69	403
Assembly01_TRINITY_DN32861_c0_g2::Assembly01_TRINITY_DN32861_c0_g2_i1::g.177289::m.177289	sp|Q15437|SC23B_HUMAN	767	767	99	99	766	89.03	1447
Assembly01_TRINITY_DN32863_c0_g2::Assembly01_TRINITY_DN32863_c0_g2_i2::g.176713::m.176713	sp|Q9H0M0|WWP1_HUMAN	998	922	93	99	944	75	1419
Assembly01_TRINITY_DN32869_c0_g1::Assembly01_TRINITY_DN32869_c0_g1_i1::g.176882::m.176882	tr|B4DWU2|B4DWU2_HUMAN	463	393	85	99	400	62.16	496
Assembly01_TRINITY_DN32873_c0_g1::Assembly01_TRINITY_DN32873_c0_g1_i1::g.177045::m.177045	tr|A0A024R327|A0A024R327_HUMAN	179	175	98	99	176	60.23	197
Assembly01_TRINITY_DN32895_c0_g1::Assembly01_TRINITY_DN32895_c0_g1_i2::g.177032::m.177032	sp|Q9BXW4|MLP3C_HUMAN	146	147	81	80	118	61.02	160
Assembly01_TRINITY_DN32899_c0_g1::Assembly01_TRINITY_DN32899_c0_g1_i1::g.176746::m.176746	sp|Q5SXM8|DNLZ_HUMAN	181	178	56	60	107	65.42	150
Assembly01_TRINITY_DN32903_c0_g1::Assembly01_TRINITY_DN32903_c0_g1_i1::g.38471::m.38471	sp|P42898|MTHR_HUMAN	387	656	93	54	356	75	587
Assembly01_TRINITY_DN32907_c0_g1::Assembly01_TRINITY_DN32907_c0_g1_i1::g.38362::m.38362	tr|E9PIL2|E9PIL2_HUMAN	509	527	90	87	461	64.43	605
Assembly01_TRINITY_DN32921_c0_g1::Assembly01_TRINITY_DN32921_c0_g1_i2::g.38412::m.38412	sp|Q9P0I2|EMC3_HUMAN	262	261	99	100	261	88.89	489
Assembly01_TRINITY_DN32923_c0_g1::Assembly01_TRINITY_DN32923_c0_g1_i1::g.38613::m.38613	sp|Q14BN4|SLMAP_HUMAN	846	828	99	99	838	70.17	1148
Assembly01_TRINITY_DN32928_c0_g1::Assembly01_TRINITY_DN32928_c0_g1_i1::g.38248::m.38248	sp|P61225|RAP2B_HUMAN	184	183	99	100	183	92.35	335
Assembly01_TRINITY_DN32936_c0_g1::Assembly01_TRINITY_DN32936_c0_g1_i2::g.38453::m.38453	sp|Q86VP3|PACS2_HUMAN	906	889	97	99	898	63.47	1021
Assembly01_TRINITY_DN32940_c0_g1::Assembly01_TRINITY_DN32940_c0_g1_i2::g.38379::m.38379	sp|Q9BY07|S4A5_HUMAN	996	1137	98	92	1054	72.01	1522
Assembly01_TRINITY_DN32946_c0_g3::Assembly01_TRINITY_DN32946_c0_g3_i2::g.38284::m.38284	sp|Q96HE7|ERO1A_HUMAN	467	468	97	96	452	70.8	672
Assembly01_TRINITY_DN32948_c0_g1::Assembly01_TRINITY_DN32948_c0_g1_i2::g.38524::m.38524	sp|Q96CW1|AP2M1_HUMAN	436	435	99	100	435	98.85	896
Assembly01_TRINITY_DN32950_c0_g1::Assembly01_TRINITY_DN32950_c0_g1_i1::g.38621::m.38621	sp|Q8TBH0|ARRD2_HUMAN	399	407	97	95	391	62.15	493
Assembly01_TRINITY_DN32959_c0_g1::Assembly01_TRINITY_DN32959_c0_g1_i4::g.38297::m.38297	sp|P04818|TYSY_HUMAN	340	313	86	94	293	78.16	498
Assembly01_TRINITY_DN32961_c0_g2::Assembly01_TRINITY_DN32961_c0_g2_i1::g.38344::m.38344	tr|F5H7N0|F5H7N0_HUMAN	464	529	99	86	460	85.87	820
Assembly01_TRINITY_DN32961_c0_g2::Assembly01_TRINITY_DN32961_c0_g2_i2::g.38348::m.38348	sp|P28472|GBRB3_HUMAN	478	473	99	100	477	85.32	827
Assembly01_TRINITY_DN32963_c0_g1::Assembly01_TRINITY_DN32963_c0_g1_i2::g.38687::m.38687	sp|Q99707|METH_HUMAN	1254	1265	99	99	1252	76.84	2029
Assembly01_TRINITY_DN32966_c0_g1::Assembly01_TRINITY_DN32966_c0_g1_i1::g.38750::m.38750	sp|Q12788|TBL3_HUMAN	899	808	89	98	804	61.69	1088
Assembly01_TRINITY_DN32968_c0_g1::Assembly01_TRINITY_DN32968_c0_g1_i1::g.38741::m.38741	sp|Q9UJT9|FBXL7_HUMAN	410	491	99	83	409	80.68	700
Assembly01_TRINITY_DN32982_c1_g1::Assembly01_TRINITY_DN32982_c1_g1_i1::g.38791::m.38791	sp|O75078|ADA11_HUMAN	740	769	97	94	726	62.95	920
Assembly01_TRINITY_DN32983_c9_g1::Assembly01_TRINITY_DN32983_c9_g1_i1::g.38264::m.38264	tr|B7Z613|B7Z613_HUMAN	321	302	86	91	277	78.34	459
Assembly01_TRINITY_DN32985_c1_g2::Assembly01_TRINITY_DN32985_c1_g2_i1::g.38596::m.38596	sp|Q8IZA0|K319L_HUMAN	1108	1049	68	72	753	72.51	1112
Assembly01_TRINITY_DN32986_c0_g1::Assembly01_TRINITY_DN32986_c0_g1_i1::g.38706::m.38706	sp|Q5VSG8|MANEL_HUMAN	440	457	98	100	449	63.92	592
Assembly01_TRINITY_DN32994_c0_g1::Assembly01_TRINITY_DN32994_c0_g1_i3::g.38271::m.38271	sp|Q9P2H3|IFT80_HUMAN	778	777	98	99	762	78.06	1327
Assembly01_TRINITY_DN32997_c0_g1::Assembly01_TRINITY_DN32997_c0_g1_i1::g.38535::m.38535	sp|O43524|FOXO3_HUMAN	636	673	84	79	539	75.14	756
Assembly01_TRINITY_DN33001_c0_g1::Assembly01_TRINITY_DN33001_c0_g1_i1::g.122131::m.122131	sp|Q86U42|PABP2_HUMAN	373	306	51	63	193	83.42	290
Assembly01_TRINITY_DN33010_c0_g1::Assembly01_TRINITY_DN33010_c0_g1_i1::g.122195::m.122195	sp|Q13618|CUL3_HUMAN	768	768	99	100	768	98.05	1569
Assembly01_TRINITY_DN33014_c0_g1::Assembly01_TRINITY_DN33014_c0_g1_i1::g.122458::m.122458	sp|Q14088|RB33A_HUMAN	233	237	99	100	237	68.78	343
Assembly01_TRINITY_DN33018_c0_g1::Assembly01_TRINITY_DN33018_c0_g1_i1::g.121871::m.121871	sp|Q9BSA4|TTYH2_HUMAN	539	534	99	99	536	60.15	648
Assembly01_TRINITY_DN33027_c1_g1::Assembly01_TRINITY_DN33027_c1_g1_i1::g.121981::m.121981	tr|Q53HT6|Q53HT6_HUMAN	244	246	99	100	246	61.38	275
Assembly01_TRINITY_DN33032_c0_g1::Assembly01_TRINITY_DN33032_c0_g1_i1::g.122426::m.122426	sp|Q14566|MCM6_HUMAN	730	821	99	89	729	84.02	1252
Assembly01_TRINITY_DN33036_c0_g1::Assembly01_TRINITY_DN33036_c0_g1_i1::g.122443::m.122443	sp|Q9UGL1|KDM5B_HUMAN	1426	1544	99	91	1438	61.54	1780
Assembly01_TRINITY_DN33042_c2_g1::Assembly01_TRINITY_DN33042_c2_g1_i2::g.121958::m.121958	sp|A4D1U4|LCHN_HUMAN	449	455	99	99	454	72.23	644
Assembly01_TRINITY_DN33055_c1_g2::Assembly01_TRINITY_DN33055_c1_g2_i1::g.122243::m.122243	sp|P08123|CO1A2_HUMAN	1371	1366	94	100	1293	61.83	976
Assembly01_TRINITY_DN33071_c0_g1::Assembly01_TRINITY_DN33071_c0_g1_i1::g.121911::m.121911	sp|Q8IZV2|CKLF8_HUMAN	150	173	93	80	139	69.78	188
Assembly01_TRINITY_DN33072_c0_g2::Assembly01_TRINITY_DN33072_c0_g2_i2::g.122065::m.122065	sp|Q8N2K1|UB2J2_HUMAN	258	259	99	100	259	87.26	471
Assembly01_TRINITY_DN33075_c0_g1::Assembly01_TRINITY_DN33075_c0_g1_i1::g.122273::m.122273	sp|Q8TD30|ALAT2_HUMAN	533	523	92	93	489	73.42	776
Assembly01_TRINITY_DN33089_c0_g1::Assembly01_TRINITY_DN33089_c0_g1_i2::g.122224::m.122224	tr|B5MBY2|B5MBY2_HUMAN	807	803	99	99	812	78.57	1335
Assembly01_TRINITY_DN33108_c0_g1::Assembly01_TRINITY_DN33108_c0_g1_i1::g.8646::m.8646	sp|Q629K1|TRIQK_HUMAN	121	86	69	97	83	72.29	90.5
Assembly01_TRINITY_DN33111_c0_g1::Assembly01_TRINITY_DN33111_c0_g1_i1::g.8707::m.8707	sp|O00222|GRM8_HUMAN	908	908	98	98	894	83.67	1617
Assembly01_TRINITY_DN33112_c0_g1::Assembly01_TRINITY_DN33112_c0_g1_i3::g.8871::m.8871	sp|Q96MC5|CP045_HUMAN	211	204	99	100	210	65.24	226
Assembly01_TRINITY_DN33113_c0_g1::Assembly01_TRINITY_DN33113_c0_g1_i1::g.8571::m.8571	sp|Q96EM0|T3HPD_HUMAN	346	354	99	99	350	70.57	489
Assembly01_TRINITY_DN33122_c0_g2::Assembly01_TRINITY_DN33122_c0_g2_i2::g.8876::m.8876	sp|Q96KN3|PKNX2_HUMAN	468	472	99	100	479	79.33	685
Assembly01_TRINITY_DN33137_c0_g1::Assembly01_TRINITY_DN33137_c0_g1_i1::g.8663::m.8663	sp|Q8IWU5|SULF2_HUMAN	876	870	99	99	876	75	1350
Assembly01_TRINITY_DN33147_c0_g1::Assembly01_TRINITY_DN33147_c0_g1_i1::g.8880::m.8880	sp|Q86YS7|C2CD5_HUMAN	1024	1000	99	99	1022	81.41	1651
Assembly01_TRINITY_DN33150_c0_g2::Assembly01_TRINITY_DN33150_c0_g2_i2::g.8767::m.8767	tr|Q4W5T8|Q4W5T8_HUMAN	1114	1147	99	96	1118	73.35	1616
Assembly01_TRINITY_DN33153_c0_g1::Assembly01_TRINITY_DN33153_c0_g1_i1::g.9001::m.9001	sp|Q9Y2S2|CRYL1_HUMAN	318	319	99	98	314	61.15	430
Assembly01_TRINITY_DN33155_c0_g1::Assembly01_TRINITY_DN33155_c0_g1_i2::g.8454::m.8454	sp|P31644|GBRA5_HUMAN	454	462	97	93	429	79.73	714
Assembly01_TRINITY_DN33158_c0_g1::Assembly01_TRINITY_DN33158_c0_g1_i1::g.8618::m.8618	sp|Q9GZP9|DERL2_HUMAN	266	239	89	99	237	82.7	406
Assembly01_TRINITY_DN33173_c0_g1::Assembly01_TRINITY_DN33173_c0_g1_i2::g.8901::m.8901	sp|Q5HYL7|TM196_HUMAN	173	178	98	99	177	71.19	258
Assembly01_TRINITY_DN33175_c0_g1::Assembly01_TRINITY_DN33175_c0_g1_i1::g.8792::m.8792	tr|H3BMU3|H3BMU3_HUMAN	202	198	87	94	189	65.08	246
Assembly01_TRINITY_DN33183_c1_g2::Assembly01_TRINITY_DN33183_c1_g2_i2::g.8828::m.8828	sp|P60763|RAC3_HUMAN	193	192	99	100	192	97.4	388
Assembly01_TRINITY_DN33186_c0_g2::Assembly01_TRINITY_DN33186_c0_g2_i1::g.8501::m.8501	tr|A0A024R857|A0A024R857_HUMAN	744	718	99	97	708	62.89	908
Assembly01_TRINITY_DN33200_c0_g1::Assembly01_TRINITY_DN33200_c0_g1_i1::g.146083::m.146083	sp|O00186|STXB3_HUMAN	586	592	99	97	587	63.88	779
Assembly01_TRINITY_DN33210_c0_g2::Assembly01_TRINITY_DN33210_c0_g2_i1::g.146366::m.146366	sp|Q9H6R6|ZDHC6_HUMAN	409	413	99	99	408	74.75	662
Assembly01_TRINITY_DN33236_c0_g1::Assembly01_TRINITY_DN33236_c0_g1_i6::g.145943::m.145943	sp|P05976|MYL1_HUMAN	213	194	75	83	160	75.62	264
Assembly01_TRINITY_DN33238_c0_g1::Assembly01_TRINITY_DN33238_c0_g1_i3::g.146020::m.146020	sp|Q96QU8|XPO6_HUMAN	1095	1125	99	97	1095	84.47	1885
Assembly01_TRINITY_DN33239_c0_g1::Assembly01_TRINITY_DN33239_c0_g1_i1::g.146219::m.146219	sp|O15131|IMA6_HUMAN	555	536	97	100	537	90.32	936
Assembly01_TRINITY_DN33250_c0_g2::Assembly01_TRINITY_DN33250_c0_g2_i1::g.145992::m.145992	sp|Q149N8|SHPRH_HUMAN	1689	1683	99	99	1710	60.7	2046
Assembly01_TRINITY_DN33254_c0_g2::Assembly01_TRINITY_DN33254_c0_g2_i1::g.146296::m.146296	sp|O95758|PTBP3_HUMAN	569	552	97	100	552	78.62	890
Assembly01_TRINITY_DN33255_c0_g1::Assembly01_TRINITY_DN33255_c0_g1_i1::g.146239::m.146239	tr|A8MVZ6|A8MVZ6_HUMAN	845	827	99	99	834	81.53	1367
Assembly01_TRINITY_DN33262_c0_g1::Assembly01_TRINITY_DN33262_c0_g1_i2::g.145770::m.145770	sp|Q9UHI5|LAT2_HUMAN	535	535	99	99	532	80.45	839
Assembly01_TRINITY_DN33274_c0_g1::Assembly01_TRINITY_DN33274_c0_g1_i1::g.146071::m.146071	sp|P22314|UBA1_HUMAN	1062	1058	99	100	1061	75.97	1742
Assembly01_TRINITY_DN33286_c0_g1::Assembly01_TRINITY_DN33286_c0_g1_i2::g.146061::m.146061	sp|Q6ZMZ0|RN19B_HUMAN	698	732	81	93	572	68.91	925
Assembly01_TRINITY_DN3328_c0_g1::Assembly01_TRINITY_DN3328_c0_g1_i1::g.56670::m.56670	sp|Q9BYL1|SAM10_HUMAN	131	202	95	62	126	73.81	162
Assembly01_TRINITY_DN33292_c0_g1::Assembly01_TRINITY_DN33292_c0_g1_i1::g.145800::m.145800	sp|Q6IAA8|LTOR1_HUMAN	165	161	99	100	165	70.91	223
Assembly01_TRINITY_DN33317_c0_g1::Assembly01_TRINITY_DN33317_c0_g1_i2::g.215901::m.215901	tr|B3KN28|B3KN28_HUMAN	546	542	98	98	534	70.04	781
Assembly01_TRINITY_DN33323_c0_g1::Assembly01_TRINITY_DN33323_c0_g1_i1::g.215782::m.215782	sp|Q9UJX4|APC5_HUMAN	761	755	99	99	761	72.01	1117
Assembly01_TRINITY_DN33333_c0_g1::Assembly01_TRINITY_DN33333_c0_g1_i2::g.215715::m.215715	sp|O94813|SLIT2_HUMAN	1057	1529	99	69	1054	85.39	1884
Assembly01_TRINITY_DN33340_c0_g3::Assembly01_TRINITY_DN33340_c0_g3_i2::g.215505::m.215505	tr|Q59GA1|Q59GA1_HUMAN	267	278	57	59	165	63.03	207
Assembly01_TRINITY_DN33346_c0_g1::Assembly01_TRINITY_DN33346_c0_g1_i1::g.215265::m.215265	sp|Q9NR31|SAR1A_HUMAN	199	198	99	100	198	89.9	375
Assembly01_TRINITY_DN33349_c1_g1::Assembly01_TRINITY_DN33349_c1_g1_i1::g.215351::m.215351	sp|P51149|RAB7A_HUMAN	208	207	99	100	207	98.07	422
Assembly01_TRINITY_DN33359_c0_g1::Assembly01_TRINITY_DN33359_c0_g1_i1::g.215337::m.215337	tr|B1AVT0|B1AVT0_HUMAN	273	497	99	55	272	84.56	493
Assembly01_TRINITY_DN33361_c0_g1::Assembly01_TRINITY_DN33361_c0_g1_i1::g.215674::m.215674	sp|Q06136|KDSR_HUMAN	356	332	88	99	315	79.76	546
Assembly01_TRINITY_DN33369_c0_g2::Assembly01_TRINITY_DN33369_c0_g2_i1::g.215865::m.215865	sp|Q15751|HERC1_HUMAN	2626	4861	99	54	2629	82.16	4415
Assembly01_TRINITY_DN33370_c0_g1::Assembly01_TRINITY_DN33370_c0_g1_i1::g.215896::m.215896	sp|Q96MG8|PCMD1_HUMAN	359	357	99	100	358	79.33	573
Assembly01_TRINITY_DN33374_c0_g1::Assembly01_TRINITY_DN33374_c0_g1_i4::g.215662::m.215662	sp|Q9HB63|NET4_HUMAN	649	628	95	99	624	61.22	752
Assembly01_TRINITY_DN33375_c0_g2::Assembly01_TRINITY_DN33375_c0_g2_i2::g.215829::m.215829	sp|Q96CT7|CC124_HUMAN	272	223	80	99	220	66.06	233
Assembly01_TRINITY_DN33382_c0_g2::Assembly01_TRINITY_DN33382_c0_g2_i1::g.215246::m.215246	sp|Q8N4V2|SVOP_HUMAN	544	548	99	99	543	85.82	967
Assembly01_TRINITY_DN33385_c0_g1::Assembly01_TRINITY_DN33385_c0_g1_i2::g.215381::m.215381	sp|P07196|NFL_HUMAN	527	543	85	83	454	63.99	566
Assembly01_TRINITY_DN33388_c0_g2::Assembly01_TRINITY_DN33388_c0_g2_i1::g.215982::m.215982	sp|Q13330|MTA1_HUMAN	734	715	95	100	720	74.72	1066
Assembly01_TRINITY_DN33397_c0_g2::Assembly01_TRINITY_DN33397_c0_g2_i1::g.215940::m.215940	sp|P11217|PYGM_HUMAN	844	842	99	99	840	83.81	1481
Assembly01_TRINITY_DN33401_c0_g1::Assembly01_TRINITY_DN33401_c0_g1_i1::g.72553::m.72553	tr|H3BNU0|H3BNU0_HUMAN	894	900	99	100	903	67.66	1185
Assembly01_TRINITY_DN33403_c0_g4::Assembly01_TRINITY_DN33403_c0_g4_i1::g.72413::m.72413	sp|Q5JS13|RGPS1_HUMAN	582	557	99	100	581	75.22	887
Assembly01_TRINITY_DN33429_c0_g1::Assembly01_TRINITY_DN33429_c0_g1_i1::g.72415::m.72415	sp|Q13177|PAK2_HUMAN	527	524	99	100	528	84.85	874
Assembly01_TRINITY_DN33437_c0_g1::Assembly01_TRINITY_DN33437_c0_g1_i1::g.72547::m.72547	sp|P35625|TIMP3_HUMAN	215	211	97	99	210	71.43	330
Assembly01_TRINITY_DN33438_c0_g2::Assembly01_TRINITY_DN33438_c0_g2_i1::g.72629::m.72629	sp|Q9BSK2|S2533_HUMAN	337	321	91	96	307	74.27	469
Assembly01_TRINITY_DN33439_c0_g2::Assembly01_TRINITY_DN33439_c0_g2_i3::g.72534::m.72534	tr|X6R5Z6|X6R5Z6_HUMAN	107	155	73	50	78	61.54	114
Assembly01_TRINITY_DN33440_c0_g1::Assembly01_TRINITY_DN33440_c0_g1_i3::g.72270::m.72270	sp|Q15057|ACAP2_HUMAN	814	778	96	99	794	74.69	1181
Assembly01_TRINITY_DN33446_c1_g1::Assembly01_TRINITY_DN33446_c1_g1_i1::g.72206::m.72206	sp|Q02078|MEF2A_HUMAN	476	507	99	100	508	77.56	700
Assembly01_TRINITY_DN33446_c1_g1::Assembly01_TRINITY_DN33446_c1_g1_i3::g.72218::m.72218	tr|A0A0S2Z4N0|A0A0S2Z4N0_HUMAN	474	505	99	100	506	75.1	665
Assembly01_TRINITY_DN33454_c0_g1::Assembly01_TRINITY_DN33454_c0_g1_i2::g.72341::m.72341	sp|Q9H9V4|RN122_HUMAN	156	155	99	100	155	83.23	277
Assembly01_TRINITY_DN33458_c0_g2::Assembly01_TRINITY_DN33458_c0_g2_i1::g.72327::m.72327	sp|Q14050|CO9A3_HUMAN	686	684	74	93	505	61.46	303
Assembly01_TRINITY_DN33476_c0_g1::Assembly01_TRINITY_DN33476_c0_g1_i3::g.72815::m.72815	sp|Q99496|RING2_HUMAN	389	336	92	100	357	82.35	606
Assembly01_TRINITY_DN33479_c0_g1::Assembly01_TRINITY_DN33479_c0_g1_i1::g.72425::m.72425	sp|P23458|JAK1_HUMAN	1169	1154	99	99	1168	67.21	1595
Assembly01_TRINITY_DN33482_c0_g1::Assembly01_TRINITY_DN33482_c0_g1_i1::g.72618::m.72618	sp|P61160|ARP2_HUMAN	395	394	99	100	394	97.21	798
Assembly01_TRINITY_DN33483_c0_g1::Assembly01_TRINITY_DN33483_c0_g1_i1::g.72758::m.72758	sp|P32322|P5CR1_HUMAN	312	319	96	94	301	84.05	504
Assembly01_TRINITY_DN33485_c0_g1::Assembly01_TRINITY_DN33485_c0_g1_i1::g.72778::m.72778	tr|E9PB51|E9PB51_HUMAN	325	240	50	68	164	75.61	271
Assembly01_TRINITY_DN33485_c0_g1::Assembly01_TRINITY_DN33485_c0_g1_i2::g.72782::m.72782	sp|Q9BQ04|RBM4B_HUMAN	227	359	82	52	186	75.81	311
Assembly01_TRINITY_DN33486_c0_g1::Assembly01_TRINITY_DN33486_c0_g1_i2::g.72793::m.72793	tr|B3KTM8|B3KTM8_HUMAN	334	348	94	90	315	90.48	601
Assembly01_TRINITY_DN33486_c0_g1::Assembly01_TRINITY_DN33486_c0_g1_i3::g.72800::m.72800	tr|A5D8W6|A5D8W6_HUMAN	376	323	86	99	323	91.33	616
Assembly01_TRINITY_DN33497_c0_g2::Assembly01_TRINITY_DN33497_c0_g2_i1::g.72495::m.72495	sp|Q2M389|WASH7_HUMAN	1070	1173	97	91	1038	82.06	1841
Assembly01_TRINITY_DN33503_c0_g1::Assembly01_TRINITY_DN33503_c0_g1_i1::g.141555::m.141555	tr|B4DMD7|B4DMD7_HUMAN	899	678	65	91	620	60.97	712
Assembly01_TRINITY_DN33518_c0_g1::Assembly01_TRINITY_DN33518_c0_g1_i2::g.142011::m.142011	sp|Q6P1N9|TATD1_HUMAN	326	297	90	98	292	78.77	504
Assembly01_TRINITY_DN33525_c0_g1::Assembly01_TRINITY_DN33525_c0_g1_i1::g.141726::m.141726	sp|P22676|CALB2_HUMAN	263	271	98	97	264	74.62	414
Assembly01_TRINITY_DN33530_c0_g2::Assembly01_TRINITY_DN33530_c0_g2_i1::g.141839::m.141839	tr|F5H6C1|F5H6C1_HUMAN	510	522	99	100	522	77.39	793
Assembly01_TRINITY_DN33530_c0_g2::Assembly01_TRINITY_DN33530_c0_g2_i6::g.141854::m.141854	sp|O43581|SYT7_HUMAN	398	403	99	100	403	83.37	669
Assembly01_TRINITY_DN33536_c0_g1::Assembly01_TRINITY_DN33536_c0_g1_i1::g.141517::m.141517	sp|O14936|CSKP_HUMAN	736	926	99	80	741	96.09	1491
Assembly01_TRINITY_DN33541_c0_g1::Assembly01_TRINITY_DN33541_c0_g1_i6::g.142043::m.142043	sp|P50749|RASF2_HUMAN	339	326	91	94	310	68.39	420
Assembly01_TRINITY_DN33546_c0_g1::Assembly01_TRINITY_DN33546_c0_g1_i1::g.141722::m.141722	tr|J3KQS5|J3KQS5_HUMAN	481	545	99	88	484	62.4	566
Assembly01_TRINITY_DN33558_c0_g1::Assembly01_TRINITY_DN33558_c0_g1_i1::g.141749::m.141749	sp|Q08AI6|S38AB_HUMAN	506	406	76	95	385	63.38	498
Assembly01_TRINITY_DN33570_c0_g1::Assembly01_TRINITY_DN33570_c0_g1_i3::g.141776::m.141776	tr|A0A0C4DH75|A0A0C4DH75_HUMAN	557	597	99	92	556	76.08	910
Assembly01_TRINITY_DN33572_c0_g2::Assembly01_TRINITY_DN33572_c0_g2_i1::g.141902::m.141902	sp|Q8TCJ2|STT3B_HUMAN	778	826	97	92	752	94.37	1488
Assembly01_TRINITY_DN33575_c0_g1::Assembly01_TRINITY_DN33575_c0_g1_i1::g.141615::m.141615	sp|Q9Y2K9|STB5L_HUMAN	999	1186	100	80	1003	74.08	1511
Assembly01_TRINITY_DN33586_c0_g1::Assembly01_TRINITY_DN33586_c0_g1_i1::g.141597::m.141597	sp|Q14997|PSME4_HUMAN	1492	1843	99	81	1492	79.62	2478
Assembly01_TRINITY_DN33597_c0_g1::Assembly01_TRINITY_DN33597_c0_g1_i2::g.141812::m.141812	sp|Q9NUN7|ACER3_HUMAN	270	267	99	100	269	73.98	420
Assembly01_TRINITY_DN3359_c0_g1::Assembly01_TRINITY_DN3359_c0_g1_i1::g.56555::m.56555	sp|Q9P1F3|ABRAL_HUMAN	82	81	95	96	78	73.08	122
Assembly01_TRINITY_DN33622_c0_g1::Assembly01_TRINITY_DN33622_c0_g1_i1::g.138817::m.138817	sp|Q8TBE7|S35G2_HUMAN	416	412	99	100	417	69.54	605
Assembly01_TRINITY_DN33625_c0_g1::Assembly01_TRINITY_DN33625_c0_g1_i2::g.138731::m.138731	sp|Q9H9Q2|CSN7B_HUMAN	265	264	99	100	264	74.62	390
Assembly01_TRINITY_DN33628_c0_g2::Assembly01_TRINITY_DN33628_c0_g2_i1::g.139007::m.139007	sp|O43934|MFS11_HUMAN	452	449	98	98	442	67.65	585
Assembly01_TRINITY_DN33633_c0_g1::Assembly01_TRINITY_DN33633_c0_g1_i1::g.138753::m.138753	sp|Q6Y1H2|HACD2_HUMAN	268	254	85	98	227	77.42	398
Assembly01_TRINITY_DN33639_c0_g1::Assembly01_TRINITY_DN33639_c0_g1_i1::g.138279::m.138279	tr|B4E1A9|B4E1A9_HUMAN	420	366	83	99	360	61.04	418
Assembly01_TRINITY_DN33642_c0_g1::Assembly01_TRINITY_DN33642_c0_g1_i1::g.138642::m.138642	sp|Q04771|ACVR1_HUMAN	504	509	95	94	483	74.74	728
Assembly01_TRINITY_DN33646_c0_g1::Assembly01_TRINITY_DN33646_c0_g1_i2::g.138520::m.138520	tr|Q5T757|Q5T757_HUMAN	407	424	99	90	401	68.33	260
Assembly01_TRINITY_DN33647_c0_g1::Assembly01_TRINITY_DN33647_c0_g1_i1::g.138517::m.138517	sp|Q9NQ48|LZTL1_HUMAN	300	299	99	100	299	74.25	451
Assembly01_TRINITY_DN33651_c0_g2::Assembly01_TRINITY_DN33651_c0_g2_i1::g.138764::m.138764	sp|Q92564|DCNL4_HUMAN	332	292	88	100	294	86.05	531
Assembly01_TRINITY_DN33655_c0_g1::Assembly01_TRINITY_DN33655_c0_g1_i2::g.138408::m.138408	tr|A0A087WY58|A0A087WY58_HUMAN	334	497	89	58	298	60.4	375
Assembly01_TRINITY_DN33662_c1_g1::Assembly01_TRINITY_DN33662_c1_g1_i1::g.138870::m.138870	sp|Q86UY8|NT5D3_HUMAN	517	548	98	95	520	69.1	757
Assembly01_TRINITY_DN33665_c0_g1::Assembly01_TRINITY_DN33665_c0_g1_i1::g.138989::m.138989	sp|Q9H5Z1|DHX35_HUMAN	579	703	99	82	577	83.19	1031
Assembly01_TRINITY_DN33670_c0_g1::Assembly01_TRINITY_DN33670_c0_g1_i1::g.138350::m.138350	sp|Q9Y328|NSG2_HUMAN	188	171	99	100	187	65.78	253
Assembly01_TRINITY_DN33671_c1_g1::Assembly01_TRINITY_DN33671_c1_g1_i2::g.138945::m.138945	sp|P61970|NTF2_HUMAN	128	127	98	99	126	73.02	208
Assembly01_TRINITY_DN33683_c0_g1::Assembly01_TRINITY_DN33683_c0_g1_i1::g.138568::m.138568	sp|P16157|ANK1_HUMAN	1839	1881	99	92	1853	61.63	2191
Assembly01_TRINITY_DN3368_c0_g1::Assembly01_TRINITY_DN3368_c0_g1_i1::g.56556::m.56556	sp|Q9H2P9|DPH5_HUMAN	290	285	93	95	272	76.84	446
Assembly01_TRINITY_DN33702_c0_g2::Assembly01_TRINITY_DN33702_c0_g2_i1::g.149530::m.149530	sp|Q9BV86|NTM1A_HUMAN	224	223	99	100	223	73.54	350
Assembly01_TRINITY_DN33711_c1_g1::Assembly01_TRINITY_DN33711_c1_g1_i2::g.149746::m.149746	sp|Q16515|ASIC2_HUMAN	449	512	96	84	430	76.51	715
Assembly01_TRINITY_DN33731_c0_g1::Assembly01_TRINITY_DN33731_c0_g1_i1::g.149449::m.149449	sp|Q8WWF8|CAPSL_HUMAN	261	208	80	100	208	83.65	354
Assembly01_TRINITY_DN33745_c0_g1::Assembly01_TRINITY_DN33745_c0_g1_i2::g.149577::m.149577	tr|H0Y8B3|H0Y8B3_HUMAN	582	518	84	95	490	97.76	1016
Assembly01_TRINITY_DN33763_c0_g1::Assembly01_TRINITY_DN33763_c0_g1_i1::g.149480::m.149480	tr|H3BMT1|H3BMT1_HUMAN	609	638	97	94	599	68.61	832
Assembly01_TRINITY_DN33764_c0_g1::Assembly01_TRINITY_DN33764_c0_g1_i1::g.149683::m.149683	sp|Q9UGJ0|AAKG2_HUMAN	384	569	85	59	328	88.02	606
Assembly01_TRINITY_DN33766_c0_g2::Assembly01_TRINITY_DN33766_c0_g2_i1::g.149486::m.149486	sp|P61619|S61A1_HUMAN	477	476	99	100	476	96.43	940
Assembly01_TRINITY_DN33775_c0_g1::Assembly01_TRINITY_DN33775_c0_g1_i1::g.149678::m.149678	tr|F1T0K0|F1T0K0_HUMAN	145	105	68	93	98	60.2	134
Assembly01_TRINITY_DN33781_c0_g1::Assembly01_TRINITY_DN33781_c0_g1_i1::g.149384::m.149384	sp|Q99549|MPP8_HUMAN	867	860	53	54	468	63.68	588
Assembly01_TRINITY_DN33814_c0_g1::Assembly01_TRINITY_DN33814_c0_g1_i1::g.142967::m.142967	sp|Q99435|NELL2_HUMAN	816	816	99	99	812	71.06	1250
Assembly01_TRINITY_DN33817_c0_g1::Assembly01_TRINITY_DN33817_c0_g1_i1::g.142903::m.142903	sp|Q9BVA0|KTNB1_HUMAN	599	655	99	91	600	65.67	820
Assembly01_TRINITY_DN33827_c0_g1::Assembly01_TRINITY_DN33827_c0_g1_i1::g.143246::m.143246	sp|Q9H1A4|APC1_HUMAN	1372	1944	99	70	1373	73.12	2057
Assembly01_TRINITY_DN33830_c0_g1::Assembly01_TRINITY_DN33830_c0_g1_i1::g.143092::m.143092	tr|Q32Q12|Q32Q12_HUMAN	287	292	74	68	214	64.02	268
Assembly01_TRINITY_DN33839_c0_g1::Assembly01_TRINITY_DN33839_c0_g1_i3::g.142787::m.142787	sp|Q6ZN18|AEBP2_HUMAN	388	517	77	59	301	86.97	534
Assembly01_TRINITY_DN33851_c0_g2::Assembly01_TRINITY_DN33851_c0_g2_i1::g.143409::m.143409	sp|O15111|IKKA_HUMAN	756	745	99	100	751	64.98	1001
Assembly01_TRINITY_DN33859_c0_g1::Assembly01_TRINITY_DN33859_c0_g1_i1::g.143049::m.143049	sp|Q6XE24|RBMS3_HUMAN	420	437	99	99	436	87.84	728
Assembly01_TRINITY_DN33881_c0_g1::Assembly01_TRINITY_DN33881_c0_g1_i2::g.142869::m.142869	sp|Q3ZCW2|LEGL_HUMAN	170	172	99	100	172	65.12	228
Assembly01_TRINITY_DN33887_c0_g2::Assembly01_TRINITY_DN33887_c0_g2_i2::g.143136::m.143136	sp|A0AVT1|UBA6_HUMAN	1057	1052	99	98	1047	69.15	1509
Assembly01_TRINITY_DN33890_c0_g1::Assembly01_TRINITY_DN33890_c0_g1_i1::g.142775::m.142775	sp|Q8TB37|NUBPL_HUMAN	308	319	90	88	280	74.29	427
Assembly01_TRINITY_DN33890_c0_g1::Assembly01_TRINITY_DN33890_c0_g1_i2::g.142777::m.142777	tr|X5D995|X5D995_HUMAN	240	251	88	84	212	73.58	314
Assembly01_TRINITY_DN33900_c0_g1::Assembly01_TRINITY_DN33900_c0_g1_i2::g.136572::m.136572	sp|P53990|IST1_HUMAN	370	364	99	100	380	71.58	478
Assembly01_TRINITY_DN33906_c0_g1::Assembly01_TRINITY_DN33906_c0_g1_i2::g.136456::m.136456	sp|P49588|SYAC_HUMAN	944	968	99	97	943	80.59	1628
Assembly01_TRINITY_DN33922_c0_g1::Assembly01_TRINITY_DN33922_c0_g1_i1::g.136577::m.136577	sp|O14965|AURKA_HUMAN	413	403	96	97	406	60.1	479
Assembly01_TRINITY_DN33926_c0_g1::Assembly01_TRINITY_DN33926_c0_g1_i1::g.136563::m.136563	sp|Q9Y698|CCG2_HUMAN	323	323	99	100	323	93.19	595
Assembly01_TRINITY_DN33928_c1_g1::Assembly01_TRINITY_DN33928_c1_g1_i1::g.136357::m.136357	sp|P20336|RAB3A_HUMAN	268	220	82	100	220	92.73	435
Assembly01_TRINITY_DN33942_c0_g1::Assembly01_TRINITY_DN33942_c0_g1_i1::g.136583::m.136583	sp|Q15836|VAMP3_HUMAN	124	100	58	70	70	95.71	143
Assembly01_TRINITY_DN33943_c1_g1::Assembly01_TRINITY_DN33943_c1_g1_i1::g.136335::m.136335	sp|P09960|LKHA4_HUMAN	636	611	94	98	597	64.66	811
Assembly01_TRINITY_DN33949_c0_g1::Assembly01_TRINITY_DN33949_c0_g1_i1::g.136364::m.136364	sp|Q9Y689|ARL5A_HUMAN	180	179	99	100	179	91.62	354
Assembly01_TRINITY_DN33967_c0_g1::Assembly01_TRINITY_DN33967_c0_g1_i1::g.136294::m.136294	sp|P04746|AMYP_HUMAN	428	511	99	83	427	70.96	656
Assembly01_TRINITY_DN33974_c0_g3::Assembly01_TRINITY_DN33974_c0_g3_i1::g.136531::m.136531	sp|Q6DHV7|ADAL_HUMAN	250	355	98	69	245	66.53	340
Assembly01_TRINITY_DN33974_c0_g3::Assembly01_TRINITY_DN33974_c0_g3_i3::g.136543::m.136543	tr|X5D2E5|X5D2E5_HUMAN	592	897	99	65	585	68.89	823
Assembly01_TRINITY_DN33976_c0_g1::Assembly01_TRINITY_DN33976_c0_g1_i1::g.136568::m.136568	tr|Q53HF4|Q53HF4_HUMAN	195	194	96	95	189	72.49	246
Assembly01_TRINITY_DN33990_c0_g1::Assembly01_TRINITY_DN33990_c0_g1_i1::g.136270::m.136270	sp|Q96BN2|TADA1_HUMAN	359	335	93	99	333	75.98	514
Assembly01_TRINITY_DN33991_c0_g1::Assembly01_TRINITY_DN33991_c0_g1_i1::g.136431::m.136431	sp|Q9UL25|RAB21_HUMAN	237	225	87	99	208	84.3	383
Assembly01_TRINITY_DN34007_c0_g1::Assembly01_TRINITY_DN34007_c0_g1_i3::g.71673::m.71673	sp|Q9Y343|SNX24_HUMAN	175	169	97	100	170	82.35	290
Assembly01_TRINITY_DN34025_c0_g1::Assembly01_TRINITY_DN34025_c0_g1_i1::g.71703::m.71703	sp|Q92546|RGP1_HUMAN	286	391	97	72	281	69.4	418
Assembly01_TRINITY_DN34031_c0_g2::Assembly01_TRINITY_DN34031_c0_g2_i1::g.71977::m.71977	sp|Q92915|FGF14_HUMAN	248	247	99	100	247	82.19	417
Assembly01_TRINITY_DN34038_c0_g1::Assembly01_TRINITY_DN34038_c0_g1_i1::g.72065::m.72065	tr|B3KVS5|B3KVS5_HUMAN	150	158	99	94	149	64.43	208
Assembly01_TRINITY_DN34041_c0_g2::Assembly01_TRINITY_DN34041_c0_g2_i1::g.71679::m.71679	tr|A0A087WXD1|A0A087WXD1_HUMAN	663	726	98	94	674	80.15	1066
Assembly01_TRINITY_DN34048_c0_g1::Assembly01_TRINITY_DN34048_c0_g1_i1::g.71804::m.71804	sp|Q9BW30|TPPP3_HUMAN	178	176	97	98	173	70.52	255
Assembly01_TRINITY_DN34073_c0_g1::Assembly01_TRINITY_DN34073_c0_g1_i1::g.71709::m.71709	tr|A8K599|A8K599_HUMAN	388	387	99	100	387	87.08	717
Assembly01_TRINITY_DN34075_c0_g1::Assembly01_TRINITY_DN34075_c0_g1_i1::g.71828::m.71828	tr|Q53FJ3|Q53FJ3_HUMAN	979	963	95	100	943	67.48	1312
Assembly01_TRINITY_DN34084_c0_g1::Assembly01_TRINITY_DN34084_c0_g1_i1::g.71690::m.71690	sp|Q9NUQ2|PLCE_HUMAN	366	364	99	99	364	62.36	506
Assembly01_TRINITY_DN34098_c0_g2::Assembly01_TRINITY_DN34098_c0_g2_i1::g.71903::m.71903	sp|P05556|ITB1_HUMAN	798	798	98	98	790	74.05	1178
Assembly01_TRINITY_DN34104_c0_g1::Assembly01_TRINITY_DN34104_c0_g1_i1::g.153898::m.153898	sp|P19237|TNNI1_HUMAN	190	187	99	100	189	78.31	279
Assembly01_TRINITY_DN34109_c0_g1::Assembly01_TRINITY_DN34109_c0_g1_i1::g.154198::m.154198	sp|Q9H0V1|TM168_HUMAN	606	697	98	85	591	74.07	931
Assembly01_TRINITY_DN34113_c0_g1::Assembly01_TRINITY_DN34113_c0_g1_i4::g.154261::m.154261	sp|Q8IV38|ANKY2_HUMAN	448	441	90	97	409	71.5	613
Assembly01_TRINITY_DN34114_c0_g1::Assembly01_TRINITY_DN34114_c0_g1_i1::g.154128::m.154128	sp|Q6PGP7|TTC37_HUMAN	1595	1564	98	99	1566	61.81	1926
Assembly01_TRINITY_DN34123_c0_g1::Assembly01_TRINITY_DN34123_c0_g1_i1::g.154018::m.154018	sp|Q9NVC6|MED17_HUMAN	662	651	97	99	649	79.82	1068
Assembly01_TRINITY_DN34137_c1_g2::Assembly01_TRINITY_DN34137_c1_g2_i1::g.154236::m.154236	tr|A0A024R6S6|A0A024R6S6_HUMAN	292	293	99	99	292	81.16	506
Assembly01_TRINITY_DN34142_c0_g1::Assembly01_TRINITY_DN34142_c0_g1_i1::g.154083::m.154083	tr|Q53EL1|Q53EL1_HUMAN	1157	1164	99	99	1160	83.53	2028
Assembly01_TRINITY_DN34144_c0_g2::Assembly01_TRINITY_DN34144_c0_g2_i1::g.153946::m.153946	sp|Q567U6|CCD93_HUMAN	633	631	97	99	631	71	899
Assembly01_TRINITY_DN34154_c0_g1::Assembly01_TRINITY_DN34154_c0_g1_i1::g.154314::m.154314	sp|P68400|CSK21_HUMAN	393	391	99	99	391	93.35	720
Assembly01_TRINITY_DN34163_c0_g1::Assembly01_TRINITY_DN34163_c0_g1_i1::g.154176::m.154176	sp|O95149|SPN1_HUMAN	366	360	94	95	347	66.28	488
Assembly01_TRINITY_DN34168_c0_g1::Assembly01_TRINITY_DN34168_c0_g1_i1::g.154293::m.154293	sp|Q9NZN4|EHD2_HUMAN	537	543	99	100	543	78.45	877
Assembly01_TRINITY_DN34174_c0_g1::Assembly01_TRINITY_DN34174_c0_g1_i1::g.154026::m.154026	sp|Q969M7|UBE2F_HUMAN	186	185	99	100	185	83.78	335
Assembly01_TRINITY_DN34174_c0_g1::Assembly01_TRINITY_DN34174_c0_g1_i2::g.154033::m.154033	tr|F8WDQ9|F8WDQ9_HUMAN	102	101	99	100	101	71.29	157
Assembly01_TRINITY_DN34192_c0_g1::Assembly01_TRINITY_DN34192_c0_g1_i1::g.153965::m.153965	tr|A0A024RBE3|A0A024RBE3_HUMAN	565	613	99	99	616	72.73	874
Assembly01_TRINITY_DN34194_c0_g2::Assembly01_TRINITY_DN34194_c0_g2_i1::g.153924::m.153924	sp|O76038|SEGN_HUMAN	360	276	75	97	270	74.07	412
Assembly01_TRINITY_DN34201_c0_g1::Assembly01_TRINITY_DN34201_c0_g1_i2::g.140329::m.140329	tr|E7ETU7|E7ETU7_HUMAN	367	375	85	84	316	65.51	427
Assembly01_TRINITY_DN34204_c0_g1::Assembly01_TRINITY_DN34204_c0_g1_i1::g.140586::m.140586	sp|Q2TAP0|GOG7B_HUMAN	151	167	91	82	137	83.21	249
Assembly01_TRINITY_DN34232_c0_g1::Assembly01_TRINITY_DN34232_c0_g1_i1::g.140672::m.140672	sp|Q05932|FOLC_HUMAN	441	587	80	60	356	64.61	478
Assembly01_TRINITY_DN34244_c0_g1::Assembly01_TRINITY_DN34244_c0_g1_i1::g.140676::m.140676	sp|Q9ULD6|INTU_HUMAN	532	942	99	56	538	61.67	659
Assembly01_TRINITY_DN34245_c0_g1::Assembly01_TRINITY_DN34245_c0_g1_i1::g.140348::m.140348	tr|A0A024R8D5|A0A024R8D5_HUMAN	148	180	96	79	142	63.38	191
Assembly01_TRINITY_DN34252_c1_g1::Assembly01_TRINITY_DN34252_c1_g1_i1::g.140240::m.140240	sp|Q8N4A0|GALT4_HUMAN	554	578	99	96	554	76.9	902
Assembly01_TRINITY_DN34271_c0_g1::Assembly01_TRINITY_DN34271_c0_g1_i2::g.140315::m.140315	tr|A8K2P6|A8K2P6_HUMAN	568	646	95	92	604	66.23	645
Assembly01_TRINITY_DN34272_c1_g1::Assembly01_TRINITY_DN34272_c1_g1_i2::g.140557::m.140557	tr|Q5JUW8|Q5JUW8_HUMAN	835	849	99	100	849	81.74	1368
Assembly01_TRINITY_DN34274_c0_g1::Assembly01_TRINITY_DN34274_c0_g1_i1::g.140465::m.140465	sp|P36915|GNL1_HUMAN	616	607	99	100	620	62.42	701
Assembly01_TRINITY_DN34310_c0_g1::Assembly01_TRINITY_DN34310_c0_g1_i2::g.158213::m.158213	sp|Q8NBR6|FA63B_HUMAN	515	621	74	73	392	80.18	627
Assembly01_TRINITY_DN34312_c0_g2::Assembly01_TRINITY_DN34312_c0_g2_i1::g.158158::m.158158	sp|Q96EV8|DTBP1_HUMAN	419	351	82	100	351	64.96	414
Assembly01_TRINITY_DN34320_c0_g1::Assembly01_TRINITY_DN34320_c0_g1_i1::g.158183::m.158183	sp|Q68DH5|LMBD2_HUMAN	701	695	99	100	706	67.99	935
Assembly01_TRINITY_DN34331_c0_g1::Assembly01_TRINITY_DN34331_c0_g1_i1::g.158396::m.158396	sp|Q8WY64|MYLIP_HUMAN	445	445	99	100	445	75.96	718
Assembly01_TRINITY_DN34351_c0_g1::Assembly01_TRINITY_DN34351_c0_g1_i4::g.158200::m.158200	sp|P42658|DPP6_HUMAN	830	865	99	96	835	61.22	1076
Assembly01_TRINITY_DN34360_c0_g2::Assembly01_TRINITY_DN34360_c0_g2_i1::g.158146::m.158146	tr|Q548C9|Q548C9_HUMAN	447	429	96	100	429	86.48	743
Assembly01_TRINITY_DN34360_c0_g2::Assembly01_TRINITY_DN34360_c0_g2_i2::g.158150::m.158150	sp|Q14141|SEPT6_HUMAN	452	434	96	100	434	86.64	755
Assembly01_TRINITY_DN34370_c0_g2::Assembly01_TRINITY_DN34370_c0_g2_i1::g.157866::m.157866	sp|Q6PIL6|KCIP4_HUMAN	245	250	88	84	215	80	377
Assembly01_TRINITY_DN34375_c0_g1::Assembly01_TRINITY_DN34375_c0_g1_i3::g.157918::m.157918	sp|Q93050|VPP1_HUMAN	840	837	99	100	839	87.13	1488
Assembly01_TRINITY_DN34386_c0_g1::Assembly01_TRINITY_DN34386_c0_g1_i1::g.158435::m.158435	sp|Q9H2L4|TMM60_HUMAN	133	133	98	100	133	70.68	167
Assembly01_TRINITY_DN34399_c1_g1::Assembly01_TRINITY_DN34399_c1_g1_i1::g.158067::m.158067	sp|Q96E09|F122A_HUMAN	287	287	97	97	288	63.89	306
Assembly01_TRINITY_DN343_c0_g2::Assembly01_TRINITY_DN343_c0_g2_i1::g.126287::m.126287	sp|P27544|CERS1_HUMAN	351	350	89	93	314	63.91	411
Assembly01_TRINITY_DN34402_c0_g1::Assembly01_TRINITY_DN34402_c0_g1_i1::g.134823::m.134823	sp|Q13976|KGP1_HUMAN	689	671	97	98	668	75.9	1017
Assembly01_TRINITY_DN34417_c0_g1::Assembly01_TRINITY_DN34417_c0_g1_i1::g.134772::m.134772	tr|B4DNU0|B4DNU0_HUMAN	413	386	90	96	371	78.17	614
Assembly01_TRINITY_DN34417_c0_g2::Assembly01_TRINITY_DN34417_c0_g2_i1::g.134776::m.134776	sp|Q92759|TF2H4_HUMAN	461	462	98	98	453	79.25	756
Assembly01_TRINITY_DN34422_c0_g2::Assembly01_TRINITY_DN34422_c0_g2_i1::g.134703::m.134703	sp|Q01449|MLRA_HUMAN	174	175	99	100	175	76	281
Assembly01_TRINITY_DN34425_c0_g1::Assembly01_TRINITY_DN34425_c0_g1_i1::g.135163::m.135163	tr|F8W703|F8W703_HUMAN	1140	1439	87	66	997	66	1179
Assembly01_TRINITY_DN34425_c0_g1::Assembly01_TRINITY_DN34425_c0_g1_i2::g.135175::m.135175	sp|Q9HCK4|ROBO2_HUMAN	1079	1378	86	64	936	66.13	1112
Assembly01_TRINITY_DN34436_c1_g1::Assembly01_TRINITY_DN34436_c1_g1_i1::g.135140::m.135140	sp|H3BS89|T178B_HUMAN	294	294	99	100	294	85.71	526
Assembly01_TRINITY_DN3444_c0_g1::Assembly01_TRINITY_DN3444_c0_g1_i1::g.84873::m.84873	sp|P62258|1433E_HUMAN	372	255	69	100	255	95.29	489
Assembly01_TRINITY_DN34450_c0_g2::Assembly01_TRINITY_DN34450_c0_g2_i1::g.134943::m.134943	sp|P05412|JUN_HUMAN	319	331	99	100	333	72.97	457
Assembly01_TRINITY_DN34455_c0_g2::Assembly01_TRINITY_DN34455_c0_g2_i2::g.134732::m.134732	tr|J3KQ32|J3KQ32_HUMAN	397	416	99	95	396	87.88	728
Assembly01_TRINITY_DN34470_c0_g1::Assembly01_TRINITY_DN34470_c0_g1_i2::g.134887::m.134887	sp|O60476|MA1A2_HUMAN	542	641	98	84	531	83.99	950
Assembly01_TRINITY_DN34480_c0_g1::Assembly01_TRINITY_DN34480_c0_g1_i3::g.134883::m.134883	sp|Q8WXK3|ASB13_HUMAN	287	278	93	96	268	69.4	395
Assembly01_TRINITY_DN34483_c0_g1::Assembly01_TRINITY_DN34483_c0_g1_i1::g.134767::m.134767	sp|P49335|PO3F4_HUMAN	368	361	99	100	367	78.2	580
Assembly01_TRINITY_DN34485_c0_g1::Assembly01_TRINITY_DN34485_c0_g1_i1::g.135121::m.135121	sp|Q9ULS6|KCNS2_HUMAN	443	477	99	93	445	67.26	605
Assembly01_TRINITY_DN34488_c0_g1::Assembly01_TRINITY_DN34488_c0_g1_i4::g.135254::m.135254	sp|Q8N1V2|CFA52_HUMAN	550	620	95	83	522	63.22	720
Assembly01_TRINITY_DN34492_c0_g2::Assembly01_TRINITY_DN34492_c0_g2_i1::g.134917::m.134917	sp|O43597|SPY2_HUMAN	322	315	99	100	321	72.59	421
Assembly01_TRINITY_DN34514_c0_g2::Assembly01_TRINITY_DN34514_c0_g2_i3::g.33359::m.33359	sp|Q86TW2|ADCK1_HUMAN	420	530	100	81	429	69.7	629
Assembly01_TRINITY_DN34518_c0_g1::Assembly01_TRINITY_DN34518_c0_g1_i3::g.33781::m.33781	tr|F5H0B6|F5H0B6_HUMAN	73	54	71	96	52	65.38	70.5
Assembly01_TRINITY_DN34529_c0_g1::Assembly01_TRINITY_DN34529_c0_g1_i2::g.33642::m.33642	sp|Q15771|RAB30_HUMAN	204	203	99	100	203	89.66	387
Assembly01_TRINITY_DN34534_c0_g1::Assembly01_TRINITY_DN34534_c0_g1_i1::g.33760::m.33760	sp|Q9HBL7|PLRKT_HUMAN	148	147	99	100	147	67.35	216
Assembly01_TRINITY_DN34541_c0_g1::Assembly01_TRINITY_DN34541_c0_g1_i1::g.33447::m.33447	tr|E9PBZ2|E9PBZ2_HUMAN	271	176	52	81	142	66.2	179
Assembly01_TRINITY_DN34546_c0_g1::Assembly01_TRINITY_DN34546_c0_g1_i1::g.33531::m.33531	sp|P53609|PGTB1_HUMAN	378	377	96	96	362	80.39	619
Assembly01_TRINITY_DN34551_c0_g1::Assembly01_TRINITY_DN34551_c0_g1_i1::g.33316::m.33316	sp|P46063|RECQ1_HUMAN	643	649	95	94	614	67.43	874
Assembly01_TRINITY_DN34553_c0_g1::Assembly01_TRINITY_DN34553_c0_g1_i1::g.33378::m.33378	sp|Q4G0N4|NAKD2_HUMAN	354	442	99	78	350	65.14	487
Assembly01_TRINITY_DN34571_c0_g1::Assembly01_TRINITY_DN34571_c0_g1_i1::g.33784::m.33784	sp|Q86UE6|LRRT1_HUMAN	526	522	99	100	528	67.61	707
Assembly01_TRINITY_DN34573_c0_g2::Assembly01_TRINITY_DN34573_c0_g2_i1::g.33740::m.33740	sp|Q9H871|RMD5A_HUMAN	500	391	85	100	423	81.09	710
Assembly01_TRINITY_DN34576_c0_g1::Assembly01_TRINITY_DN34576_c0_g1_i1::g.33744::m.33744	sp|Q9BW61|DDA1_HUMAN	118	102	86	100	102	94.12	204
Assembly01_TRINITY_DN34581_c0_g1::Assembly01_TRINITY_DN34581_c0_g1_i1::g.33511::m.33511	sp|Q15006|EMC2_HUMAN	298	297	99	100	297	84.85	532
Assembly01_TRINITY_DN34590_c0_g1::Assembly01_TRINITY_DN34590_c0_g1_i2::g.33788::m.33788	sp|Q9UHQ9|NB5R1_HUMAN	306	305	98	99	301	71.76	465
Assembly01_TRINITY_DN34594_c0_g1::Assembly01_TRINITY_DN34594_c0_g1_i4::g.33395::m.33395	tr|A0A024R8L5|A0A024R8L5_HUMAN	483	446	91	99	441	70.75	629
Assembly01_TRINITY_DN34605_c0_g2::Assembly01_TRINITY_DN34605_c0_g2_i2::g.156038::m.156038	sp|P78329|CP4F2_HUMAN	573	520	84	92	480	60.21	617
Assembly01_TRINITY_DN34615_c0_g1::Assembly01_TRINITY_DN34615_c0_g1_i1::g.156203::m.156203	sp|Q96N64|PWP2A_HUMAN	624	755	96	80	602	69.27	818
Assembly01_TRINITY_DN34617_c0_g1::Assembly01_TRINITY_DN34617_c0_g1_i2::g.155948::m.155948	sp|P98155|VLDLR_HUMAN	875	873	97	99	853	66.63	1216
Assembly01_TRINITY_DN3461_c1_g1::Assembly01_TRINITY_DN3461_c1_g1_i1::g.84846::m.84846	sp|O75521|ECI2_HUMAN	284	394	93	72	264	62.19	379
Assembly01_TRINITY_DN34636_c0_g1::Assembly01_TRINITY_DN34636_c0_g1_i3::g.155742::m.155742	sp|O60671|RAD1_HUMAN	295	282	90	94	265	80.38	451
Assembly01_TRINITY_DN34645_c0_g1::Assembly01_TRINITY_DN34645_c0_g1_i2::g.155971::m.155971	sp|Q9UK58|CCNL1_HUMAN	492	526	98	89	471	76.53	650
Assembly01_TRINITY_DN34654_c0_g1::Assembly01_TRINITY_DN34654_c0_g1_i4::g.155778::m.155778	sp|P29218|IMPA1_HUMAN	350	277	79	99	276	69.2	430
Assembly01_TRINITY_DN34658_c0_g1::Assembly01_TRINITY_DN34658_c0_g1_i2::g.155934::m.155934	tr|A0A087WU31|A0A087WU31_HUMAN	793	791	99	100	792	89.65	1470
Assembly01_TRINITY_DN34660_c0_g1::Assembly01_TRINITY_DN34660_c0_g1_i2::g.156095::m.156095	sp|Q6UXK5|LRRN1_HUMAN	719	716	99	100	716	84.36	1241
Assembly01_TRINITY_DN34668_c0_g1::Assembly01_TRINITY_DN34668_c0_g1_i2::g.156177::m.156177	sp|Q5T2D3|OTUD3_HUMAN	417	398	94	100	407	60.93	458
Assembly01_TRINITY_DN34678_c0_g1::Assembly01_TRINITY_DN34678_c0_g1_i1::g.155727::m.155727	sp|Q9UKY4|POMT2_HUMAN	702	750	98	91	680	69.65	996
Assembly01_TRINITY_DN34688_c0_g1::Assembly01_TRINITY_DN34688_c0_g1_i1::g.156122::m.156122	tr|D3YTF9|D3YTF9_HUMAN	517	523	97	97	505	68.71	716
Assembly01_TRINITY_DN34717_c0_g1::Assembly01_TRINITY_DN34717_c0_g1_i1::g.97254::m.97254	sp|P15104|GLNA_HUMAN	374	373	99	100	373	82.04	678
Assembly01_TRINITY_DN34719_c0_g1::Assembly01_TRINITY_DN34719_c0_g1_i1::g.97017::m.97017	sp|Q03393|PTPS_HUMAN	149	145	89	92	134	64.93	188
Assembly01_TRINITY_DN34728_c1_g1::Assembly01_TRINITY_DN34728_c1_g1_i1::g.97099::m.97099	sp|Q6ZMP0|THSD4_HUMAN	662	1018	93	61	633	60.41	823
Assembly01_TRINITY_DN34731_c0_g1::Assembly01_TRINITY_DN34731_c0_g1_i2::g.96905::m.96905	sp|P63208|SKP1_HUMAN	220	163	74	100	163	100	332
[truncated: 3,404 more rows]

## Sheet: AF06D
#A_id	B_id	A_length	B_length	A_qcovhsp	B_qcovhsp	length	pident	bitscore
Assembly01_TRINITY_DN10010_c0_g1::Assembly01_TRINITY_DN10010_c0_g1_i1::g.56407::m.56407	XP_007898451.1	388	725	100	54	388	83.25	686
Assembly01_TRINITY_DN10023_c0_g1::Assembly01_TRINITY_DN10023_c0_g1_i1::g.56451::m.56451	XP_007898230.1	441	436	99	97	443	65.64	437
Assembly01_TRINITY_DN10031_c0_g1::Assembly01_TRINITY_DN10031_c0_g1_i1::g.56530::m.56530	XP_007909921.1	396	394	99	100	399	70.18	521
Assembly01_TRINITY_DN10080_c0_g1::Assembly01_TRINITY_DN10080_c0_g1_i1::g.56467::m.56467	XP_007901200.1	308	307	99	100	307	98.37	634
Assembly01_TRINITY_DN10103_c0_g2::Assembly01_TRINITY_DN10103_c0_g2_i1::g.2401::m.2401	XP_007889650.1	1009	1154	99	88	1026	80.23	1451
Assembly01_TRINITY_DN10121_c0_g1::Assembly01_TRINITY_DN10121_c0_g1_i1::g.2308::m.2308	XP_007904338.1	203	311	99	63	201	66.67	288
Assembly01_TRINITY_DN10130_c0_g1::Assembly01_TRINITY_DN10130_c0_g1_i1::g.2266::m.2266	XP_007905749.1	180	179	99	100	179	78.21	280
Assembly01_TRINITY_DN10134_c0_g1::Assembly01_TRINITY_DN10134_c0_g1_i1::g.2292::m.2292	XP_007898443.1	390	457	94	82	375	66.93	497
Assembly01_TRINITY_DN10141_c0_g1::Assembly01_TRINITY_DN10141_c0_g1_i1::g.2445::m.2445	XP_007896423.1	638	597	92	100	597	90.62	1076
Assembly01_TRINITY_DN10149_c0_g2::Assembly01_TRINITY_DN10149_c0_g2_i1::g.2373::m.2373	XP_007899726.1	453	455	99	100	456	67.54	615
Assembly01_TRINITY_DN10174_c0_g2::Assembly01_TRINITY_DN10174_c0_g2_i1::g.2341::m.2341	XP_007910310.1	444	506	98	87	443	69.07	572
Assembly01_TRINITY_DN10199_c0_g2::Assembly01_TRINITY_DN10199_c0_g2_i1::g.2394::m.2394	XP_007903713.1	132	122	92	100	122	86.89	218
Assembly01_TRINITY_DN1019_c0_g2::Assembly01_TRINITY_DN1019_c0_g2_i1::g.44662::m.44662	XP_007907458.1	304	303	99	100	303	82.84	532
Assembly01_TRINITY_DN10226_c0_g2::Assembly01_TRINITY_DN10226_c0_g2_i1::g.218020::m.218020	XP_007893603.1	596	1074	100	58	621	93.88	1206
Assembly01_TRINITY_DN10278_c0_g1::Assembly01_TRINITY_DN10278_c0_g1_i1::g.218000::m.218000	XP_007910350.1	585	561	96	100	561	92.51	1066
Assembly01_TRINITY_DN1029_c0_g1::Assembly01_TRINITY_DN1029_c0_g1_i1::g.44820::m.44820	XP_007894927.1	276	275	99	100	275	85.45	466
Assembly01_TRINITY_DN10300_c0_g1::Assembly01_TRINITY_DN10300_c0_g1_i1::g.17766::m.17766	XP_007896539.1	221	271	99	80	218	88.99	385
Assembly01_TRINITY_DN10308_c0_g1::Assembly01_TRINITY_DN10308_c0_g1_i1::g.17829::m.17829	XP_007901646.1	186	298	97	60	180	71.67	278
Assembly01_TRINITY_DN1032_c0_g1::Assembly01_TRINITY_DN1032_c0_g1_i1::g.44712::m.44712	XP_007889293.1	316	362	99	88	320	88.44	507
Assembly01_TRINITY_DN1035_c0_g1::Assembly01_TRINITY_DN1035_c0_g1_i1::g.44683::m.44683	XP_007902645.1	211	208	99	100	210	80.95	339
Assembly01_TRINITY_DN10370_c0_g1::Assembly01_TRINITY_DN10370_c0_g1_i1::g.17777::m.17777	XP_007888468.1	1021	1010	99	99	1016	67.22	1393
Assembly01_TRINITY_DN10471_c0_g1::Assembly01_TRINITY_DN10471_c0_g1_i1::g.58884::m.58884	XP_007895832.1	376	375	99	100	375	85.07	658
Assembly01_TRINITY_DN10473_c0_g1::Assembly01_TRINITY_DN10473_c0_g1_i1::g.58924::m.58924	XP_007893186.1	198	197	99	100	197	79.19	330
Assembly01_TRINITY_DN10475_c0_g2::Assembly01_TRINITY_DN10475_c0_g2_i1::g.58947::m.58947	XP_007902674.1	655	544	83	99	543	78.9	832
Assembly01_TRINITY_DN1048_c0_g2::Assembly01_TRINITY_DN1048_c0_g2_i1::g.44736::m.44736	XP_007894972.1	166	133	79	98	131	62.6	164
Assembly01_TRINITY_DN10500_c0_g1::Assembly01_TRINITY_DN10500_c0_g1_i1::g.96290::m.96290	XP_007891256.1	377	420	100	90	377	86.21	691
Assembly01_TRINITY_DN10547_c0_g1::Assembly01_TRINITY_DN10547_c0_g1_i1::g.96247::m.96247	XP_007885619.1	146	144	92	94	135	61.76	112
Assembly01_TRINITY_DN1054_c0_g1::Assembly01_TRINITY_DN1054_c0_g1_i1::g.44708::m.44708	XP_007897221.1	90	89	99	99	89	79.78	148
Assembly01_TRINITY_DN10561_c0_g1::Assembly01_TRINITY_DN10561_c0_g1_i1::g.96327::m.96327	XP_007895226.1	109	108	99	100	108	92.59	208
Assembly01_TRINITY_DN1060_c0_g1::Assembly01_TRINITY_DN1060_c0_g1_i1::g.44654::m.44654	XP_007895172.1	388	560	99	69	384	92.71	757
Assembly01_TRINITY_DN1061_c0_g1::Assembly01_TRINITY_DN1061_c0_g1_i1::g.44791::m.44791	XP_007901824.1	675	691	99	100	707	66.05	766
Assembly01_TRINITY_DN10655_c0_g1::Assembly01_TRINITY_DN10655_c0_g1_i1::g.61894::m.61894	XP_007895558.1	614	1059	97	56	593	87.18	1106
Assembly01_TRINITY_DN10671_c0_g2::Assembly01_TRINITY_DN10671_c0_g2_i1::g.61964::m.61964	XP_007892371.1	660	925	100	71	669	75.22	840
Assembly01_TRINITY_DN10673_c0_g1::Assembly01_TRINITY_DN10673_c0_g1_i1::g.61975::m.61975	XP_007893580.1	167	144	86	100	144	90.97	263
Assembly01_TRINITY_DN10695_c0_g1::Assembly01_TRINITY_DN10695_c0_g1_i1::g.61935::m.61935	XP_007898384.1	268	341	89	70	238	68.07	351
Assembly01_TRINITY_DN10718_c0_g1::Assembly01_TRINITY_DN10718_c0_g1_i1::g.128450::m.128450	XP_007902648.1	230	451	100	52	236	84.32	383
Assembly01_TRINITY_DN10719_c0_g1::Assembly01_TRINITY_DN10719_c0_g1_i1::g.128385::m.128385	XP_007893955.1	150	149	99	100	149	91.95	282
Assembly01_TRINITY_DN10748_c0_g1::Assembly01_TRINITY_DN10748_c0_g1_i1::g.128389::m.128389	XP_007891053.1	311	618	93	52	319	64.26	395
Assembly01_TRINITY_DN10758_c0_g1::Assembly01_TRINITY_DN10758_c0_g1_i1::g.128434::m.128434	XP_007910376.1	330	558	98	58	325	82.46	573
Assembly01_TRINITY_DN10807_c0_g1::Assembly01_TRINITY_DN10807_c0_g1_i1::g.94340::m.94340	XP_007899015.1	749	711	98	99	734	83.65	1263
Assembly01_TRINITY_DN10823_c0_g1::Assembly01_TRINITY_DN10823_c0_g1_i1::g.94404::m.94404	XP_007890494.1	301	483	99	62	299	78.93	493
Assembly01_TRINITY_DN10828_c0_g1::Assembly01_TRINITY_DN10828_c0_g1_i1::g.94328::m.94328	XP_007883672.1	701	671	92	97	663	62.29	773
Assembly01_TRINITY_DN10843_c0_g1::Assembly01_TRINITY_DN10843_c0_g1_i1::g.94358::m.94358	XP_007896445.1	358	347	97	99	346	84.68	622
Assembly01_TRINITY_DN10884_c0_g1::Assembly01_TRINITY_DN10884_c0_g1_i1::g.94298::m.94298	XP_007900273.1	342	326	93	97	317	78.23	506
Assembly01_TRINITY_DN10884_c0_g2::Assembly01_TRINITY_DN10884_c0_g2_i1::g.94302::m.94302	XP_007900270.1	347	417	93	77	321	78.19	513
Assembly01_TRINITY_DN10887_c0_g1::Assembly01_TRINITY_DN10887_c0_g1_i1::g.94392::m.94392	XP_007905523.1	132	97	73	100	97	79.38	168
Assembly01_TRINITY_DN10912_c0_g1::Assembly01_TRINITY_DN10912_c0_g1_i1::g.78085::m.78085	XP_007894450.1	376	395	95	91	358	92.74	691
Assembly01_TRINITY_DN10914_c0_g1::Assembly01_TRINITY_DN10914_c0_g1_i1::g.78019::m.78019	XP_007891752.1	137	136	99	100	136	73.53	167
Assembly01_TRINITY_DN10919_c0_g2::Assembly01_TRINITY_DN10919_c0_g2_i1::g.78055::m.78055	XP_007883972.1	350	349	95	97	332	90.24	614
Assembly01_TRINITY_DN1092_c0_g1::Assembly01_TRINITY_DN1092_c0_g1_i1::g.44744::m.44744	XP_007908261.1	418	409	99	100	417	81.53	680
Assembly01_TRINITY_DN10938_c0_g1::Assembly01_TRINITY_DN10938_c0_g1_i1::g.78201::m.78201	XP_007909626.1	790	933	99	84	786	81.62	1367
Assembly01_TRINITY_DN10939_c0_g2::Assembly01_TRINITY_DN10939_c0_g2_i1::g.78196::m.78196	XP_007907677.1	412	434	99	99	432	70.67	626
Assembly01_TRINITY_DN1093_c0_g1::Assembly01_TRINITY_DN1093_c0_g1_i1::g.44830::m.44830	XP_007901857.1	130	127	94	97	123	62.6	130
Assembly01_TRINITY_DN10943_c0_g1::Assembly01_TRINITY_DN10943_c0_g1_i1::g.78116::m.78116	XP_007902012.1	705	698	99	100	706	69.55	927
Assembly01_TRINITY_DN10952_c0_g1::Assembly01_TRINITY_DN10952_c0_g1_i1::g.78192::m.78192	XP_007891759.1	479	478	99	100	478	87.87	895
Assembly01_TRINITY_DN10969_c0_g1::Assembly01_TRINITY_DN10969_c0_g1_i1::g.78071::m.78071	XP_007897908.1	776	727	94	100	727	77.72	1193
Assembly01_TRINITY_DN10984_c0_g1::Assembly01_TRINITY_DN10984_c0_g1_i1::g.78171::m.78171	XP_007894648.1	315	322	99	99	325	61.54	397
Assembly01_TRINITY_DN11009_c0_g1::Assembly01_TRINITY_DN11009_c0_g1_i1::g.4137::m.4137	XP_007909739.1	539	516	93	97	501	69.46	696
Assembly01_TRINITY_DN11025_c0_g1::Assembly01_TRINITY_DN11025_c0_g1_i1::g.4214::m.4214	XP_007902545.1	259	258	99	100	258	90.31	493
Assembly01_TRINITY_DN11031_c0_g2::Assembly01_TRINITY_DN11031_c0_g2_i1::g.4259::m.4259	XP_007886926.1	279	279	99	99	278	87.77	518
Assembly01_TRINITY_DN11034_c0_g2::Assembly01_TRINITY_DN11034_c0_g2_i1::g.4267::m.4267	XP_007885349.1	607	598	99	99	601	73.71	918
Assembly01_TRINITY_DN11043_c0_g1::Assembly01_TRINITY_DN11043_c0_g1_i1::g.4133::m.4133	XP_007889386.1	143	132	73	100	104	82.58	201
Assembly01_TRINITY_DN11071_c0_g1::Assembly01_TRINITY_DN11071_c0_g1_i1::g.4250::m.4250	XP_007893900.1	214	213	99	100	213	86.38	349
Assembly01_TRINITY_DN11074_c0_g1::Assembly01_TRINITY_DN11074_c0_g1_i1::g.4142::m.4142	XP_007903083.1	161	160	99	100	160	65.62	224
Assembly01_TRINITY_DN11075_c0_g1::Assembly01_TRINITY_DN11075_c0_g1_i1::g.4158::m.4158	XP_007886519.1	237	301	99	78	236	86.44	437
Assembly01_TRINITY_DN11088_c0_g1::Assembly01_TRINITY_DN11088_c0_g1_i1::g.4253::m.4253	XP_007902007.1	540	492	91	100	495	81.62	798
Assembly01_TRINITY_DN11129_c0_g1::Assembly01_TRINITY_DN11129_c0_g1_i1::g.131150::m.131150	XP_007883744.1	193	180	92	99	178	87.64	323
Assembly01_TRINITY_DN11131_c0_g1::Assembly01_TRINITY_DN11131_c0_g1_i1::g.131134::m.131134	XP_007901923.1	433	510	98	84	426	84.74	696
Assembly01_TRINITY_DN1114_c0_g1::Assembly01_TRINITY_DN1114_c0_g1_i2::g.88963::m.88963	XP_007885982.1	303	294	97	100	294	95.58	592
Assembly01_TRINITY_DN11155_c0_g1::Assembly01_TRINITY_DN11155_c0_g1_i1::g.131232::m.131232	XP_007888712.1	203	372	99	54	202	67.82	299
Assembly01_TRINITY_DN11158_c0_g1::Assembly01_TRINITY_DN11158_c0_g1_i1::g.131292::m.131292	XP_007910690.1	383	387	91	87	348	74.71	545
Assembly01_TRINITY_DN11159_c0_g1::Assembly01_TRINITY_DN11159_c0_g1_i1::g.131162::m.131162	XP_007883912.1	287	275	95	100	275	70.91	387
Assembly01_TRINITY_DN11165_c0_g1::Assembly01_TRINITY_DN11165_c0_g1_i1::g.131203::m.131203	XP_007906753.1	190	190	99	100	190	75.26	286
Assembly01_TRINITY_DN11168_c0_g2::Assembly01_TRINITY_DN11168_c0_g2_i1::g.131227::m.131227	XP_007896145.1	397	396	99	100	396	98.99	825
Assembly01_TRINITY_DN11179_c0_g1::Assembly01_TRINITY_DN11179_c0_g1_i1::g.131313::m.131313	XP_007909772.1	318	462	89	61	285	72.63	364
Assembly01_TRINITY_DN11183_c0_g1::Assembly01_TRINITY_DN11183_c0_g1_i1::g.131206::m.131206	XP_007886204.1	202	198	98	90	179	91.92	364
Assembly01_TRINITY_DN11185_c0_g1::Assembly01_TRINITY_DN11185_c0_g1_i1::g.131190::m.131190	XP_007900553.1	917	899	98	100	901	93.34	1683
Assembly01_TRINITY_DN11190_c0_g1::Assembly01_TRINITY_DN11190_c0_g1_i1::g.131220::m.131220	XP_007906865.1	346	346	99	100	347	69.74	461
Assembly01_TRINITY_DN11198_c0_g1::Assembly01_TRINITY_DN11198_c0_g1_i1::g.131275::m.131275	XP_007895401.1	250	233	92	99	231	85.28	383
Assembly01_TRINITY_DN11202_c0_g1::Assembly01_TRINITY_DN11202_c0_g1_i1::g.79131::m.79131	XP_007910633.1	183	182	99	100	182	69.23	256
Assembly01_TRINITY_DN11211_c0_g1::Assembly01_TRINITY_DN11211_c0_g1_i1::g.79324::m.79324	XP_007908491.1	1124	1097	99	100	1131	72.59	1544
Assembly01_TRINITY_DN11213_c0_g1::Assembly01_TRINITY_DN11213_c0_g1_i1::g.79092::m.79092	XP_007894165.1	294	499	99	59	293	77.82	486
Assembly01_TRINITY_DN11214_c0_g1::Assembly01_TRINITY_DN11214_c0_g1_i1::g.79257::m.79257	XP_007905164.1	195	224	94	81	184	89.13	340
Assembly01_TRINITY_DN11215_c0_g1::Assembly01_TRINITY_DN11215_c0_g1_i1::g.79144::m.79144	XP_007901043.1	429	425	99	100	427	69.56	612
Assembly01_TRINITY_DN11232_c0_g1::Assembly01_TRINITY_DN11232_c0_g1_i1::g.79174::m.79174	XP_007883203.1	245	238	99	100	245	71.02	338
Assembly01_TRINITY_DN11233_c0_g2::Assembly01_TRINITY_DN11233_c0_g2_i1::g.79265::m.79265	XP_007903522.1	332	330	99	100	331	73.11	516
Assembly01_TRINITY_DN11237_c0_g1::Assembly01_TRINITY_DN11237_c0_g1_i1::g.79125::m.79125	XP_007901094.1	551	555	99	100	555	77.12	852
Assembly01_TRINITY_DN11245_c0_g1::Assembly01_TRINITY_DN11245_c0_g1_i1::g.79199::m.79199	XP_007908762.1	274	342	97	77	265	61.89	349
Assembly01_TRINITY_DN1124_c0_g1::Assembly01_TRINITY_DN1124_c0_g1_i1::g.88973::m.88973	XP_007883027.1	162	165	97	97	160	80	228
Assembly01_TRINITY_DN11273_c0_g1::Assembly01_TRINITY_DN11273_c0_g1_i1::g.79059::m.79059	XP_007903859.1	357	358	99	91	326	75.7	517
Assembly01_TRINITY_DN11275_c0_g1::Assembly01_TRINITY_DN11275_c0_g1_i1::g.79121::m.79121	XP_007889494.1	449	654	99	68	446	80.04	729
Assembly01_TRINITY_DN11290_c0_g1::Assembly01_TRINITY_DN11290_c0_g1_i1::g.79303::m.79303	XP_007907215.1	350	418	100	84	351	72.93	494
Assembly01_TRINITY_DN11295_c0_g1::Assembly01_TRINITY_DN11295_c0_g1_i1::g.79134::m.79134	XP_007885890.1	542	530	97	100	530	73.4	826
Assembly01_TRINITY_DN11303_c0_g1::Assembly01_TRINITY_DN11303_c0_g1_i1::g.135553::m.135553	XP_007892938.1	720	688	99	100	720	63.47	899
Assembly01_TRINITY_DN11308_c0_g1::Assembly01_TRINITY_DN11308_c0_g1_i1::g.135385::m.135385	XP_007891922.1	474	474	99	100	474	90.51	875
Assembly01_TRINITY_DN11316_c0_g1::Assembly01_TRINITY_DN11316_c0_g1_i1::g.135608::m.135608	XP_007896030.1	235	236	96	95	225	76.89	376
Assembly01_TRINITY_DN11319_c0_g1::Assembly01_TRINITY_DN11319_c0_g1_i1::g.135416::m.135416	XP_007905677.1	419	412	99	99	416	63.22	523
Assembly01_TRINITY_DN11323_c0_g2::Assembly01_TRINITY_DN11323_c0_g2_i1::g.135551::m.135551	XP_007903838.1	134	133	99	100	133	94.74	232
Assembly01_TRINITY_DN11331_c0_g1::Assembly01_TRINITY_DN11331_c0_g1_i1::g.135412::m.135412	XP_007910702.1	184	340	99	54	183	100	385
Assembly01_TRINITY_DN11333_c0_g1::Assembly01_TRINITY_DN11333_c0_g1_i1::g.135419::m.135419	XP_007883565.1	199	158	80	100	159	77.36	266
Assembly01_TRINITY_DN11334_c0_g1::Assembly01_TRINITY_DN11334_c0_g1_i1::g.135635::m.135635	XP_007902002.1	134	133	99	100	133	83.46	223
Assembly01_TRINITY_DN11348_c0_g1::Assembly01_TRINITY_DN11348_c0_g1_i1::g.135447::m.135447	XP_007896136.1	378	377	99	100	378	88.36	645
Assembly01_TRINITY_DN11348_c0_g2::Assembly01_TRINITY_DN11348_c0_g2_i1::g.135452::m.135452	XP_007896126.1	392	391	99	100	392	88.01	664
Assembly01_TRINITY_DN11354_c0_g1::Assembly01_TRINITY_DN11354_c0_g1_i1::g.135625::m.135625	XP_007890210.1	379	652	99	58	381	74.54	566
Assembly01_TRINITY_DN11355_c0_g2::Assembly01_TRINITY_DN11355_c0_g2_i1::g.135425::m.135425	XP_007899497.1	359	369	82	99	298	60.93	430
Assembly01_TRINITY_DN11361_c0_g1::Assembly01_TRINITY_DN11361_c0_g1_i1::g.135523::m.135523	XP_007884255.1	172	176	83	94	142	81.82	261
Assembly01_TRINITY_DN11365_c0_g1::Assembly01_TRINITY_DN11365_c0_g1_i1::g.135462::m.135462	XP_007886688.1	525	496	94	99	494	86.64	877
Assembly01_TRINITY_DN11370_c0_g1::Assembly01_TRINITY_DN11370_c0_g1_i1::g.135537::m.135537	XP_007896957.1	199	198	99	100	198	92.42	358
Assembly01_TRINITY_DN11371_c0_g2::Assembly01_TRINITY_DN11371_c0_g2_i1::g.135477::m.135477	XP_007889088.1	376	388	91	89	353	67.71	472
Assembly01_TRINITY_DN11378_c0_g1::Assembly01_TRINITY_DN11378_c0_g1_i1::g.135497::m.135497	XP_007883069.1	960	1438	99	66	942	88.7	1741
Assembly01_TRINITY_DN11390_c0_g1::Assembly01_TRINITY_DN11390_c0_g1_i1::g.135583::m.135583	XP_007893729.1	119	120	98	98	118	80.51	198
Assembly01_TRINITY_DN11410_c0_g1::Assembly01_TRINITY_DN11410_c0_g1_i1::g.191210::m.191210	XP_007888521.1	329	330	98	99	329	71.43	488
Assembly01_TRINITY_DN11416_c0_g2::Assembly01_TRINITY_DN11416_c0_g2_i1::g.191241::m.191241	XP_007890358.1	284	551	99	52	285	81.4	488
Assembly01_TRINITY_DN11417_c0_g1::Assembly01_TRINITY_DN11417_c0_g1_i1::g.191181::m.191181	XP_007892535.1	217	425	100	51	217	73.73	340
Assembly01_TRINITY_DN11421_c0_g1::Assembly01_TRINITY_DN11421_c0_g1_i1::g.191344::m.191344	XP_007886915.1	630	766	99	82	629	96.82	1278
Assembly01_TRINITY_DN11428_c0_g1::Assembly01_TRINITY_DN11428_c0_g1_i1::g.191302::m.191302	XP_007896459.1	432	411	95	99	410	76.83	669
Assembly01_TRINITY_DN11432_c0_g1::Assembly01_TRINITY_DN11432_c0_g1_i1::g.191233::m.191233	XP_007905842.1	388	388	99	100	389	90.23	698
Assembly01_TRINITY_DN11436_c0_g1::Assembly01_TRINITY_DN11436_c0_g1_i1::g.191333::m.191333	XP_007900866.1	431	428	99	100	430	97.21	872
Assembly01_TRINITY_DN11442_c0_g1::Assembly01_TRINITY_DN11442_c0_g1_i1::g.191192::m.191192	XP_007894974.1	110	107	95	96	104	70.19	159
Assembly01_TRINITY_DN11457_c0_g1::Assembly01_TRINITY_DN11457_c0_g1_i1::g.191195::m.191195	XP_007893656.1	490	452	90	98	445	68.76	627
Assembly01_TRINITY_DN11479_c0_g1::Assembly01_TRINITY_DN11479_c0_g1_i1::g.191378::m.191378	XP_007899454.1	308	330	99	93	307	76.87	494
Assembly01_TRINITY_DN11485_c0_g2::Assembly01_TRINITY_DN11485_c0_g2_i1::g.191206::m.191206	XP_007909346.1	315	191	63	100	202	75.74	279
Assembly01_TRINITY_DN11498_c0_g1::Assembly01_TRINITY_DN11498_c0_g1_i1::g.191358::m.191358	XP_007908805.1	824	671	81	99	668	63.77	880
Assembly01_TRINITY_DN1149_c0_g1::Assembly01_TRINITY_DN1149_c0_g1_i1::g.88789::m.88789	XP_007906953.1	207	208	96	100	198	79.8	350
Assembly01_TRINITY_DN11505_c0_g1::Assembly01_TRINITY_DN11505_c0_g1_i1::g.131638::m.131638	XP_007897227.1	418	409	89	96	374	68.62	556
Assembly01_TRINITY_DN11519_c0_g2::Assembly01_TRINITY_DN11519_c0_g2_i1::g.131580::m.131580	XP_007892244.1	688	637	92	99	631	88.27	1185
Assembly01_TRINITY_DN11524_c0_g2::Assembly01_TRINITY_DN11524_c0_g2_i1::g.131662::m.131662	XP_007893005.1	166	151	91	99	150	72.85	215
Assembly01_TRINITY_DN11534_c0_g2::Assembly01_TRINITY_DN11534_c0_g2_i1::g.131563::m.131563	XP_007885003.1	174	173	99	100	173	83.24	312
Assembly01_TRINITY_DN11538_c0_g1::Assembly01_TRINITY_DN11538_c0_g1_i1::g.131619::m.131619	XP_007905275.1	1170	1138	97	100	1144	78.23	1831
Assembly01_TRINITY_DN11542_c0_g1::Assembly01_TRINITY_DN11542_c0_g1_i1::g.131629::m.131629	XP_007902493.1	452	455	99	98	447	73.38	596
Assembly01_TRINITY_DN11564_c0_g1::Assembly01_TRINITY_DN11564_c0_g1_i1::g.131596::m.131596	XP_007903241.1	374	382	93	91	347	91.93	679
Assembly01_TRINITY_DN11568_c0_g1::Assembly01_TRINITY_DN11568_c0_g1_i1::g.131584::m.131584	XP_007888598.1	737	743	99	100	750	86.67	1194
Assembly01_TRINITY_DN11580_c0_g1::Assembly01_TRINITY_DN11580_c0_g1_i1::g.131643::m.131643	XP_007882772.1	347	411	99	84	346	63.87	479
Assembly01_TRINITY_DN11601_c0_g1::Assembly01_TRINITY_DN11601_c0_g1_i1::g.139378::m.139378	XP_007889026.1	641	976	99	65	639	89.05	1146
Assembly01_TRINITY_DN1160_c0_g2::Assembly01_TRINITY_DN1160_c0_g2_i1::g.88947::m.88947	XP_007903270.1	601	601	99	100	601	85.52	1060
Assembly01_TRINITY_DN11613_c0_g1::Assembly01_TRINITY_DN11613_c0_g1_i1::g.139392::m.139392	XP_007894036.1	359	210	56	96	201	86.57	327
Assembly01_TRINITY_DN11619_c0_g1::Assembly01_TRINITY_DN11619_c0_g1_i1::g.139371::m.139371	XP_007889042.1	184	183	99	100	183	100	380
Assembly01_TRINITY_DN11637_c0_g1::Assembly01_TRINITY_DN11637_c0_g1_i1::g.139283::m.139283	XP_007883519.1	134	134	99	99	133	60.15	178
Assembly01_TRINITY_DN11655_c0_g1::Assembly01_TRINITY_DN11655_c0_g1_i1::g.139232::m.139232	XP_007909349.1	298	301	99	100	301	77.74	500
Assembly01_TRINITY_DN1165_c0_g1::Assembly01_TRINITY_DN1165_c0_g1_i1::g.88831::m.88831	XP_007908357.1	230	229	99	100	229	83.41	376
Assembly01_TRINITY_DN11677_c0_g1::Assembly01_TRINITY_DN11677_c0_g1_i1::g.139365::m.139365	XP_007898128.1	406	370	88	97	358	80.73	597
Assembly01_TRINITY_DN11678_c0_g1::Assembly01_TRINITY_DN11678_c0_g1_i1::g.139257::m.139257	XP_007905659.1	103	105	99	100	105	80	140
Assembly01_TRINITY_DN11716_c0_g1::Assembly01_TRINITY_DN11716_c0_g1_i1::g.55405::m.55405	XP_007883213.1	158	157	99	68	107	87.9	184
Assembly01_TRINITY_DN11718_c0_g2::Assembly01_TRINITY_DN11718_c0_g2_i1::g.55371::m.55371	XP_007903539.1	890	891	99	100	891	83.84	1554
Assembly01_TRINITY_DN11719_c0_g1::Assembly01_TRINITY_DN11719_c0_g1_i1::g.55377::m.55377	XP_007904940.1	203	202	99	100	202	95.05	379
Assembly01_TRINITY_DN11729_c0_g1::Assembly01_TRINITY_DN11729_c0_g1_i1::g.55411::m.55411	XP_007896593.1	432	449	99	96	436	66.74	624
Assembly01_TRINITY_DN11731_c0_g1::Assembly01_TRINITY_DN11731_c0_g1_i1::g.55303::m.55303	XP_007904528.1	374	371	99	100	373	75.87	593
Assembly01_TRINITY_DN11739_c0_g2::Assembly01_TRINITY_DN11739_c0_g2_i1::g.55320::m.55320	XP_007910104.1	217	188	88	100	190	82.63	277
Assembly01_TRINITY_DN11766_c0_g2::Assembly01_TRINITY_DN11766_c0_g2_i1::g.55401::m.55401	XP_007890466.1	171	160	94	100	160	100	321
Assembly01_TRINITY_DN11769_c0_g2::Assembly01_TRINITY_DN11769_c0_g2_i1::g.55386::m.55386	XP_007895118.1	540	492	86	98	471	86.84	799
Assembly01_TRINITY_DN11775_c0_g1::Assembly01_TRINITY_DN11775_c0_g1_i1::g.55330::m.55330	XP_007886674.1	223	228	99	97	222	80.18	350
Assembly01_TRINITY_DN11779_c0_g2::Assembly01_TRINITY_DN11779_c0_g2_i1::g.55241::m.55241	XP_007897353.1	467	464	99	99	464	96.98	937
Assembly01_TRINITY_DN11782_c0_g1::Assembly01_TRINITY_DN11782_c0_g1_i1::g.55229::m.55229	XP_007887062.1	315	560	96	54	305	73.44	471
Assembly01_TRINITY_DN11790_c0_g1::Assembly01_TRINITY_DN11790_c0_g1_i1::g.55300::m.55300	XP_007909130.1	275	361	99	76	274	69.71	352
Assembly01_TRINITY_DN11797_c0_g2::Assembly01_TRINITY_DN11797_c0_g2_i1::g.55459::m.55459	XP_007891184.1	322	321	99	100	321	82.87	570
Assembly01_TRINITY_DN11833_c0_g1::Assembly01_TRINITY_DN11833_c0_g1_i1::g.79890::m.79890	XP_007901649.1	298	448	90	60	267	74.16	401
Assembly01_TRINITY_DN11853_c0_g1::Assembly01_TRINITY_DN11853_c0_g1_i1::g.79997::m.79997	XP_007910322.1	294	286	97	99	286	62.24	379
Assembly01_TRINITY_DN11857_c0_g2::Assembly01_TRINITY_DN11857_c0_g2_i1::g.79940::m.79940	XP_007893153.1	376	352	93	100	352	84.94	580
Assembly01_TRINITY_DN11860_c0_g2::Assembly01_TRINITY_DN11860_c0_g2_i1::g.80047::m.80047	XP_007891103.1	374	373	99	99	372	76.88	574
Assembly01_TRINITY_DN11864_c0_g1::Assembly01_TRINITY_DN11864_c0_g1_i1::g.80069::m.80069	XP_007900009.1	227	239	99	94	224	66.07	328
Assembly01_TRINITY_DN11875_c0_g1::Assembly01_TRINITY_DN11875_c0_g1_i1::g.80062::m.80062	XP_007906843.1	347	425	77	64	275	71.64	372
Assembly01_TRINITY_DN11891_c0_g1::Assembly01_TRINITY_DN11891_c0_g1_i1::g.80002::m.80002	XP_007892676.1	380	388	92	91	355	75.77	523
Assembly01_TRINITY_DN11896_c0_g1::Assembly01_TRINITY_DN11896_c0_g1_i1::g.79979::m.79979	XP_007898425.1	365	280	62	80	225	99.11	462
Assembly01_TRINITY_DN11898_c0_g1::Assembly01_TRINITY_DN11898_c0_g1_i1::g.80053::m.80053	XP_007886508.1	802	811	99	100	811	89.15	1498
Assembly01_TRINITY_DN11903_c0_g1::Assembly01_TRINITY_DN11903_c0_g1_i1::g.165784::m.165784	XP_007899127.1	1227	2035	99	60	1232	75.81	1955
Assembly01_TRINITY_DN11904_c0_g1::Assembly01_TRINITY_DN11904_c0_g1_i1::g.165710::m.165710	XP_007901826.1	274	277	98	97	268	79.48	463
Assembly01_TRINITY_DN11905_c0_g1::Assembly01_TRINITY_DN11905_c0_g1_i1::g.165985::m.165985	XP_007895282.1	463	476	99	97	463	76.46	762
Assembly01_TRINITY_DN11906_c0_g1::Assembly01_TRINITY_DN11906_c0_g1_i1::g.165805::m.165805	XP_007897205.1	518	790	99	65	517	90.72	976
Assembly01_TRINITY_DN11908_c0_g2::Assembly01_TRINITY_DN11908_c0_g2_i1::g.165911::m.165911	XP_007890573.1	192	385	100	50	192	78.65	326
Assembly01_TRINITY_DN11912_c0_g1::Assembly01_TRINITY_DN11912_c0_g1_i1::g.165839::m.165839	XP_007898695.1	196	195	99	100	195	96.41	385
Assembly01_TRINITY_DN11915_c0_g1::Assembly01_TRINITY_DN11915_c0_g1_i1::g.165809::m.165809	XP_007906981.1	777	782	99	100	782	77.62	1252
Assembly01_TRINITY_DN11925_c0_g2::Assembly01_TRINITY_DN11925_c0_g2_i1::g.165964::m.165964	XP_007904519.1	902	950	99	95	906	90.62	1684
Assembly01_TRINITY_DN11926_c0_g2::Assembly01_TRINITY_DN11926_c0_g2_i1::g.165724::m.165724	XP_007910639.1	449	448	99	100	448	97.99	929
Assembly01_TRINITY_DN11930_c0_g2::Assembly01_TRINITY_DN11930_c0_g2_i1::g.165696::m.165696	XP_007902846.1	720	724	99	99	722	80.06	1219
Assembly01_TRINITY_DN11935_c0_g3::Assembly01_TRINITY_DN11935_c0_g3_i1::g.165972::m.165972	XP_007899314.1	350	333	88	92	310	76.77	448
Assembly01_TRINITY_DN11939_c0_g1::Assembly01_TRINITY_DN11939_c0_g1_i1::g.165768::m.165768	XP_007904513.1	881	645	67	91	590	75.97	982
Assembly01_TRINITY_DN11947_c0_g1::Assembly01_TRINITY_DN11947_c0_g1_i1::g.165915::m.165915	XP_007898786.1	118	117	99	100	117	99.15	242
Assembly01_TRINITY_DN11952_c0_g1::Assembly01_TRINITY_DN11952_c0_g1_i1::g.165685::m.165685	XP_007887315.1	201	200	99	100	200	99	413
Assembly01_TRINITY_DN11960_c0_g2::Assembly01_TRINITY_DN11960_c0_g2_i1::g.165707::m.165707	XP_007895700.1	495	410	83	99	413	78.93	642
Assembly01_TRINITY_DN11962_c0_g1::Assembly01_TRINITY_DN11962_c0_g1_i1::g.165719::m.165719	XP_007908668.1	122	121	99	100	121	99.17	248
Assembly01_TRINITY_DN11963_c0_g1::Assembly01_TRINITY_DN11963_c0_g1_i1::g.165788::m.165788	XP_007906717.1	622	614	98	99	612	83.66	1075
Assembly01_TRINITY_DN11969_c0_g1::Assembly01_TRINITY_DN11969_c0_g1_i1::g.165980::m.165980	XP_007907218.1	189	188	99	100	188	96.81	380
Assembly01_TRINITY_DN11974_c0_g1::Assembly01_TRINITY_DN11974_c0_g1_i1::g.165747::m.165747	XP_007889527.1	102	123	99	82	101	92.08	190
Assembly01_TRINITY_DN11979_c0_g2::Assembly01_TRINITY_DN11979_c0_g2_i1::g.165936::m.165936	XP_007891529.1	424	421	96	97	409	90.46	701
Assembly01_TRINITY_DN11983_c0_g1::Assembly01_TRINITY_DN11983_c0_g1_i1::g.165940::m.165940	XP_007891065.1	912	909	99	100	912	85.09	1623
Assembly01_TRINITY_DN11984_c0_g2::Assembly01_TRINITY_DN11984_c0_g2_i1::g.165872::m.165872	XP_007895314.1	222	187	82	100	187	71.66	256
Assembly01_TRINITY_DN12004_c0_g1::Assembly01_TRINITY_DN12004_c0_g1_i1::g.87708::m.87708	XP_007896467.1	713	688	94	99	674	75.33	1027
Assembly01_TRINITY_DN12006_c0_g1::Assembly01_TRINITY_DN12006_c0_g1_i1::g.87732::m.87732	XP_007889230.1	120	120	98	98	118	99.15	238
Assembly01_TRINITY_DN12016_c0_g1::Assembly01_TRINITY_DN12016_c0_g1_i1::g.87772::m.87772	XP_007888642.1	400	763	99	52	399	90.23	748
Assembly01_TRINITY_DN12033_c0_g2::Assembly01_TRINITY_DN12033_c0_g2_i1::g.87696::m.87696	XP_007907676.1	352	434	76	62	272	63.97	362
Assembly01_TRINITY_DN12040_c0_g1::Assembly01_TRINITY_DN12040_c0_g1_i1::g.87679::m.87679	XP_007889734.1	343	342	99	100	343	76.68	527
Assembly01_TRINITY_DN12042_c0_g1::Assembly01_TRINITY_DN12042_c0_g1_i1::g.87747::m.87747	XP_007906157.1	429	417	97	95	400	70	612
Assembly01_TRINITY_DN12054_c0_g1::Assembly01_TRINITY_DN12054_c0_g1_i1::g.87716::m.87716	XP_007887167.1	608	609	99	100	609	66.01	862
Assembly01_TRINITY_DN12071_c0_g1::Assembly01_TRINITY_DN12071_c0_g1_i1::g.87781::m.87781	XP_007886603.1	286	282	99	100	282	64.54	400
Assembly01_TRINITY_DN12085_c0_g1::Assembly01_TRINITY_DN12085_c0_g1_i1::g.87669::m.87669	XP_007899114.1	494	493	99	100	493	83.37	874
Assembly01_TRINITY_DN12111_c0_g1::Assembly01_TRINITY_DN12111_c0_g1_i1::g.56008::m.56008	XP_007890467.1	163	162	99	99	161	86.34	301
Assembly01_TRINITY_DN12122_c0_g1::Assembly01_TRINITY_DN12122_c0_g1_i1::g.56024::m.56024	XP_007890732.1	426	433	99	100	436	77.06	635
Assembly01_TRINITY_DN12124_c0_g2::Assembly01_TRINITY_DN12124_c0_g2_i1::g.56088::m.56088	XP_007886453.1	253	248	98	100	248	88.31	459
Assembly01_TRINITY_DN1213_c0_g1::Assembly01_TRINITY_DN1213_c0_g1_i1::g.93851::m.93851	XP_007903983.1	215	193	87	100	193	89.12	352
Assembly01_TRINITY_DN12157_c0_g1::Assembly01_TRINITY_DN12157_c0_g1_i1::g.56103::m.56103	XP_007906799.1	473	439	93	100	439	91.12	622
Assembly01_TRINITY_DN12159_c0_g1::Assembly01_TRINITY_DN12159_c0_g1_i1::g.56125::m.56125	XP_007906181.1	448	447	99	100	447	76.51	731
Assembly01_TRINITY_DN12182_c0_g1::Assembly01_TRINITY_DN12182_c0_g1_i1::g.55999::m.55999	XP_007910314.1	381	379	99	100	380	88.68	657
Assembly01_TRINITY_DN12198_c0_g2::Assembly01_TRINITY_DN12198_c0_g2_i1::g.56097::m.56097	XP_007884245.1	339	339	96	96	326	81.96	512
Assembly01_TRINITY_DN12203_c0_g2::Assembly01_TRINITY_DN12203_c0_g2_i1::g.154482::m.154482	XP_007895421.1	334	298	89	100	298	75.5	472
Assembly01_TRINITY_DN12216_c0_g1::Assembly01_TRINITY_DN12216_c0_g1_i1::g.154500::m.154500	XP_007909710.1	159	158	99	100	158	96.2	312
Assembly01_TRINITY_DN12219_c0_g1::Assembly01_TRINITY_DN12219_c0_g1_i1::g.154425::m.154425	XP_007905118.1	173	332	99	52	172	90.7	342
Assembly01_TRINITY_DN1222_c0_g1::Assembly01_TRINITY_DN1222_c0_g1_i1::g.93979::m.93979	XP_007894985.1	284	328	93	79	265	64.53	286
Assembly01_TRINITY_DN12231_c0_g2::Assembly01_TRINITY_DN12231_c0_g2_i1::g.154383::m.154383	XP_007893427.1	394	399	99	100	399	78.7	593
Assembly01_TRINITY_DN12264_c0_g1::Assembly01_TRINITY_DN12264_c0_g1_i1::g.154395::m.154395	XP_007887610.1	612	603	95	100	585	77.41	947
Assembly01_TRINITY_DN12288_c0_g1::Assembly01_TRINITY_DN12288_c0_g1_i1::g.154401::m.154401	XP_007893908.1	276	275	99	100	275	82.18	485
Assembly01_TRINITY_DN1229_c0_g1::Assembly01_TRINITY_DN1229_c0_g1_i1::g.93981::m.93981	XP_007898671.1	847	846	99	100	849	69.49	1193
Assembly01_TRINITY_DN12308_c0_g1::Assembly01_TRINITY_DN12308_c0_g1_i1::g.154710::m.154710	XP_007904498.1	464	443	95	100	443	99.77	914
Assembly01_TRINITY_DN12308_c0_g2::Assembly01_TRINITY_DN12308_c0_g2_i1::g.154715::m.154715	XP_007904482.1	493	472	96	100	472	98.73	965
Assembly01_TRINITY_DN12309_c0_g1::Assembly01_TRINITY_DN12309_c0_g1_i1::g.154557::m.154557	XP_007883329.1	90	88	99	100	90	80	149
Assembly01_TRINITY_DN12315_c0_g1::Assembly01_TRINITY_DN12315_c0_g1_i1::g.154596::m.154596	XP_007893180.1	222	251	92	81	204	89.71	390
Assembly01_TRINITY_DN12326_c0_g1::Assembly01_TRINITY_DN12326_c0_g1_i1::g.154580::m.154580	XP_007893112.1	339	338	99	99	336	75.6	535
Assembly01_TRINITY_DN12351_c0_g1::Assembly01_TRINITY_DN12351_c0_g1_i1::g.154657::m.154657	XP_007887138.1	360	290	80	99	289	85.81	520
Assembly01_TRINITY_DN1239_c0_g1::Assembly01_TRINITY_DN1239_c0_g1_i1::g.93892::m.93892	XP_007907491.1	497	549	99	88	492	64.84	639
Assembly01_TRINITY_DN12407_c0_g1::Assembly01_TRINITY_DN12407_c0_g1_i1::g.40626::m.40626	XP_007895872.1	866	865	99	100	865	93.76	1662
Assembly01_TRINITY_DN1240_c0_g1::Assembly01_TRINITY_DN1240_c0_g1_i1::g.93954::m.93954	XP_007898769.1	489	916	99	54	495	78.79	713
Assembly01_TRINITY_DN12421_c0_g1::Assembly01_TRINITY_DN12421_c0_g1_i1::g.40691::m.40691	XP_007887226.1	171	223	92	70	157	79.62	261
Assembly01_TRINITY_DN12441_c0_g1::Assembly01_TRINITY_DN12441_c0_g1_i1::g.40641::m.40641	XP_007885511.1	305	305	99	100	305	94.43	605
Assembly01_TRINITY_DN12502_c0_g1::Assembly01_TRINITY_DN12502_c0_g1_i1::g.156278::m.156278	XP_007909989.1	520	528	98	99	528	63.83	627
Assembly01_TRINITY_DN12516_c0_g1::Assembly01_TRINITY_DN12516_c0_g1_i1::g.156316::m.156316	XP_007899071.1	715	566	78	99	561	75.04	891
Assembly01_TRINITY_DN12517_c0_g1::Assembly01_TRINITY_DN12517_c0_g1_i1::g.156347::m.156347	XP_007896436.1	622	1061	99	59	624	80.13	1043
Assembly01_TRINITY_DN12519_c0_g1::Assembly01_TRINITY_DN12519_c0_g1_i1::g.156294::m.156294	XP_007903584.1	102	101	98	93	94	82	165
Assembly01_TRINITY_DN12551_c0_g2::Assembly01_TRINITY_DN12551_c0_g2_i1::g.156239::m.156239	XP_007901313.1	355	363	99	97	351	80.91	619
Assembly01_TRINITY_DN12552_c0_g2::Assembly01_TRINITY_DN12552_c0_g2_i1::g.156251::m.156251	XP_007909350.1	266	228	86	100	228	98.68	459
Assembly01_TRINITY_DN12596_c0_g1::Assembly01_TRINITY_DN12596_c0_g1_i1::g.156242::m.156242	XP_007906933.1	200	199	99	100	199	89.45	355
Assembly01_TRINITY_DN12607_c0_g1::Assembly01_TRINITY_DN12607_c0_g1_i1::g.24206::m.24206	XP_007886591.1	329	331	72	76	241	78.01	282
Assembly01_TRINITY_DN12618_c0_g1::Assembly01_TRINITY_DN12618_c0_g1_i1::g.24261::m.24261	XP_007901239.1	180	179	99	100	179	87.15	337
Assembly01_TRINITY_DN12619_c0_g2::Assembly01_TRINITY_DN12619_c0_g2_i1::g.24230::m.24230	XP_007897127.1	189	188	96	97	182	87.91	316
Assembly01_TRINITY_DN12620_c0_g1::Assembly01_TRINITY_DN12620_c0_g1_i1::g.24258::m.24258	XP_007899852.1	871	1653	99	53	882	77.66	1288
Assembly01_TRINITY_DN1262_c0_g2::Assembly01_TRINITY_DN1262_c0_g2_i1::g.93847::m.93847	XP_007886302.1	213	212	99	100	212	91.51	405
Assembly01_TRINITY_DN12665_c0_g1::Assembly01_TRINITY_DN12665_c0_g1_i1::g.24214::m.24214	XP_007906715.1	487	505	99	94	487	62.42	578
Assembly01_TRINITY_DN12684_c0_g1::Assembly01_TRINITY_DN12684_c0_g1_i1::g.24244::m.24244	XP_007895585.1	190	189	99	100	189	73.54	298
Assembly01_TRINITY_DN12715_c0_g1::Assembly01_TRINITY_DN12715_c0_g1_i1::g.58048::m.58048	XP_007909101.1	206	205	99	100	205	91.22	403
Assembly01_TRINITY_DN12745_c0_g1::Assembly01_TRINITY_DN12745_c0_g1_i1::g.58060::m.58060	XP_007894206.1	676	682	99	96	655	71.78	979
Assembly01_TRINITY_DN1274_c0_g1::Assembly01_TRINITY_DN1274_c0_g1_i1::g.93945::m.93945	XP_007896474.1	306	340	98	97	331	62.84	367
Assembly01_TRINITY_DN12784_c0_g1::Assembly01_TRINITY_DN12784_c0_g1_i1::g.58119::m.58119	XP_007907889.1	228	241	99	94	227	63.44	311
Assembly01_TRINITY_DN1278_c0_g2::Assembly01_TRINITY_DN1278_c0_g2_i1::g.93877::m.93877	XP_007898826.1	612	586	95	100	592	80.91	813
Assembly01_TRINITY_DN12809_c0_g1::Assembly01_TRINITY_DN12809_c0_g1_i1::g.109727::m.109727	XP_007882640.1	444	428	96	100	428	82.48	757
Assembly01_TRINITY_DN12849_c0_g1::Assembly01_TRINITY_DN12849_c0_g1_i1::g.109690::m.109690	XP_007909685.1	497	469	92	99	467	64.24	592
Assembly01_TRINITY_DN12869_c0_g1::Assembly01_TRINITY_DN12869_c0_g1_i1::g.109742::m.109742	XP_007892393.1	194	192	99	100	192	76.04	282
Assembly01_TRINITY_DN12881_c0_g1::Assembly01_TRINITY_DN12881_c0_g1_i1::g.109740::m.109740	XP_007888566.1	138	136	99	100	138	76.81	218
Assembly01_TRINITY_DN12905_c0_g1::Assembly01_TRINITY_DN12905_c0_g1_i1::g.54882::m.54882	XP_007891920.1	200	247	98	79	196	72.45	318
Assembly01_TRINITY_DN12925_c0_g1::Assembly01_TRINITY_DN12925_c0_g1_i1::g.54880::m.54880	XP_007897681.1	221	219	97	98	215	74.42	338
Assembly01_TRINITY_DN12942_c0_g1::Assembly01_TRINITY_DN12942_c0_g1_i1::g.54877::m.54877	XP_007903737.1	518	523	99	100	524	87.4	941
Assembly01_TRINITY_DN12953_c0_g1::Assembly01_TRINITY_DN12953_c0_g1_i1::g.54860::m.54860	XP_007889335.1	258	259	99	100	259	88.03	452
Assembly01_TRINITY_DN12972_c0_g1::Assembly01_TRINITY_DN12972_c0_g1_i1::g.54893::m.54893	XP_007894351.1	200	197	97	97	194	61.34	233
Assembly01_TRINITY_DN13023_c0_g1::Assembly01_TRINITY_DN13023_c0_g1_i1::g.149841::m.149841	XP_007903292.1	424	637	99	66	422	67.3	589
Assembly01_TRINITY_DN1308_c0_g1::Assembly01_TRINITY_DN1308_c0_g1_i1::g.107711::m.107711	XP_007905338.1	210	209	81	92	171	76.92	293
Assembly01_TRINITY_DN13106_c1_g1::Assembly01_TRINITY_DN13106_c1_g1_i1::g.65714::m.65714	XP_007884528.1	146	179	92	73	135	60	145
Assembly01_TRINITY_DN13111_c0_g1::Assembly01_TRINITY_DN13111_c0_g1_i1::g.65706::m.65706	XP_007894238.1	620	650	96	93	598	69.98	880
Assembly01_TRINITY_DN13115_c0_g2::Assembly01_TRINITY_DN13115_c0_g2_i1::g.65695::m.65695	XP_007910719.1	211	193	90	98	189	65.61	257
Assembly01_TRINITY_DN13140_c0_g1::Assembly01_TRINITY_DN13140_c0_g1_i1::g.65777::m.65777	XP_007907596.1	551	423	77	100	423	79.91	726
Assembly01_TRINITY_DN13156_c0_g1::Assembly01_TRINITY_DN13156_c0_g1_i1::g.65681::m.65681	XP_007894668.1	364	382	99	99	379	84.96	668
Assembly01_TRINITY_DN13156_c0_g2::Assembly01_TRINITY_DN13156_c0_g2_i1::g.65687::m.65687	XP_007894669.1	361	377	99	100	377	86.21	674
Assembly01_TRINITY_DN13163_c0_g1::Assembly01_TRINITY_DN13163_c0_g1_i1::g.65766::m.65766	XP_007894886.1	371	370	99	100	370	87.84	640
Assembly01_TRINITY_DN13186_c0_g1::Assembly01_TRINITY_DN13186_c0_g1_i1::g.65795::m.65795	XP_007887430.1	175	228	76	58	133	60.9	191
Assembly01_TRINITY_DN13196_c0_g1::Assembly01_TRINITY_DN13196_c0_g1_i1::g.65723::m.65723	XP_007882902.1	82	81	99	100	81	76.54	129
Assembly01_TRINITY_DN13209_c0_g1::Assembly01_TRINITY_DN13209_c0_g1_i1::g.128999::m.128999	XP_007885675.1	159	317	100	50	159	66.67	227
Assembly01_TRINITY_DN13248_c0_g1::Assembly01_TRINITY_DN13248_c0_g1_i1::g.129023::m.129023	XP_007909839.1	419	536	100	79	422	80.09	667
Assembly01_TRINITY_DN13270_c0_g1::Assembly01_TRINITY_DN13270_c0_g1_i1::g.128996::m.128996	XP_007904045.1	229	226	99	100	228	68.86	341
Assembly01_TRINITY_DN13281_c0_g1::Assembly01_TRINITY_DN13281_c0_g1_i1::g.129025::m.129025	XP_007892172.1	577	577	99	100	581	87.78	1057
Assembly01_TRINITY_DN13311_c0_g2::Assembly01_TRINITY_DN13311_c0_g2_i1::g.100238::m.100238	XP_007897546.1	428	429	98	99	430	67.44	503
Assembly01_TRINITY_DN13338_c0_g1::Assembly01_TRINITY_DN13338_c0_g1_i1::g.100266::m.100266	XP_007900047.1	508	582	99	85	508	71.26	715
Assembly01_TRINITY_DN13353_c0_g1::Assembly01_TRINITY_DN13353_c0_g1_i1::g.100260::m.100260	XP_007890065.1	136	135	99	100	135	88.89	249
Assembly01_TRINITY_DN13355_c0_g2::Assembly01_TRINITY_DN13355_c0_g2_i1::g.100279::m.100279	XP_007891362.1	171	311	99	55	170	86.47	320
Assembly01_TRINITY_DN13357_c0_g1::Assembly01_TRINITY_DN13357_c0_g1_i1::g.100331::m.100331	XP_007907053.1	100	99	99	100	99	80.81	170
Assembly01_TRINITY_DN13371_c0_g1::Assembly01_TRINITY_DN13371_c0_g1_i1::g.100337::m.100337	XP_007897517.1	211	231	100	93	214	64.02	285
Assembly01_TRINITY_DN13376_c0_g1::Assembly01_TRINITY_DN13376_c0_g1_i1::g.100317::m.100317	XP_007906881.1	167	197	97	82	162	82.1	283
Assembly01_TRINITY_DN13395_c0_g1::Assembly01_TRINITY_DN13395_c0_g1_i1::g.100251::m.100251	XP_007891506.1	802	825	99	98	817	66.26	991
Assembly01_TRINITY_DN13412_c0_g2::Assembly01_TRINITY_DN13412_c0_g2_i1::g.136777::m.136777	XP_007893439.1	142	157	99	89	141	83.69	224
Assembly01_TRINITY_DN13420_c0_g1::Assembly01_TRINITY_DN13420_c0_g1_i1::g.136759::m.136759	XP_007885368.1	329	316	96	100	316	98.1	642
Assembly01_TRINITY_DN13440_c0_g2::Assembly01_TRINITY_DN13440_c0_g2_i1::g.136835::m.136835	XP_007906365.1	256	274	93	88	240	69.8	360
Assembly01_TRINITY_DN13457_c0_g2::Assembly01_TRINITY_DN13457_c0_g2_i1::g.136833::m.136833	XP_007889836.1	514	524	99	99	518	73.17	797
Assembly01_TRINITY_DN13479_c0_g1::Assembly01_TRINITY_DN13479_c0_g1_i1::g.136849::m.136849	XP_007895069.1	320	287	84	98	271	87.11	427
Assembly01_TRINITY_DN13479_c0_g2::Assembly01_TRINITY_DN13479_c0_g2_i1::g.136855::m.136855	XP_007895067.1	325	292	85	98	276	87.63	437
Assembly01_TRINITY_DN13487_c0_g1::Assembly01_TRINITY_DN13487_c0_g1_i1::g.136901::m.136901	XP_007907979.1	200	199	99	100	199	92.46	388
Assembly01_TRINITY_DN13517_c0_g1::Assembly01_TRINITY_DN13517_c0_g1_i1::g.67982::m.67982	XP_007885042.1	240	227	95	97	229	64.19	304
Assembly01_TRINITY_DN13534_c0_g1::Assembly01_TRINITY_DN13534_c0_g1_i1::g.68014::m.68014	XP_007905480.1	451	274	60	99	270	60.37	364
Assembly01_TRINITY_DN13535_c0_g1::Assembly01_TRINITY_DN13535_c0_g1_i1::g.68100::m.68100	XP_007897222.1	638	646	99	100	651	73.89	988
Assembly01_TRINITY_DN13567_c0_g2::Assembly01_TRINITY_DN13567_c0_g2_i1::g.68111::m.68111	XP_007909507.1	285	238	80	96	229	85.59	424
Assembly01_TRINITY_DN13594_c0_g1::Assembly01_TRINITY_DN13594_c0_g1_i1::g.68070::m.68070	XP_007894693.1	365	368	99	100	368	77.45	611
Assembly01_TRINITY_DN13597_c0_g1::Assembly01_TRINITY_DN13597_c0_g1_i1::g.68079::m.68079	XP_007900747.1	120	147	63	52	76	86.84	139
Assembly01_TRINITY_DN13609_c0_g1::Assembly01_TRINITY_DN13609_c0_g1_i1::g.87322::m.87322	XP_007891744.1	710	837	98	83	694	75.94	1113
Assembly01_TRINITY_DN13628_c0_g1::Assembly01_TRINITY_DN13628_c0_g1_i1::g.87250::m.87250	XP_007904493.1	345	344	99	100	344	74.71	537
Assembly01_TRINITY_DN13632_c0_g1::Assembly01_TRINITY_DN13632_c0_g1_i1::g.87291::m.87291	XP_007889133.1	370	459	99	81	370	74.86	598
Assembly01_TRINITY_DN13648_c0_g1::Assembly01_TRINITY_DN13648_c0_g1_i1::g.87254::m.87254	XP_007888531.1	891	886	99	100	888	90.2	1678
Assembly01_TRINITY_DN13664_c0_g1::Assembly01_TRINITY_DN13664_c0_g1_i1::g.87309::m.87309	XP_007883459.1	216	200	89	95	190	87.89	344
Assembly01_TRINITY_DN1371_c0_g1::Assembly01_TRINITY_DN1371_c0_g1_i1::g.107675::m.107675	XP_007884457.1	405	369	91	100	374	76.33	498
Assembly01_TRINITY_DN13720_c0_g2::Assembly01_TRINITY_DN13720_c0_g2_i1::g.59110::m.59110	XP_007886606.1	631	683	99	92	630	93.97	1246
Assembly01_TRINITY_DN1375_c0_g1::Assembly01_TRINITY_DN1375_c0_g1_i1::g.107658::m.107658	XP_007895380.1	177	178	84	78	139	79.19	248
Assembly01_TRINITY_DN13802_c0_g1::Assembly01_TRINITY_DN13802_c0_g1_i1::g.208754::m.208754	XP_007901233.1	583	818	99	71	582	88.49	1077
Assembly01_TRINITY_DN13813_c0_g1::Assembly01_TRINITY_DN13813_c0_g1_i1::g.208720::m.208720	XP_007902344.1	294	279	85	90	251	74.9	401
Assembly01_TRINITY_DN13823_c0_g2::Assembly01_TRINITY_DN13823_c0_g2_i1::g.208714::m.208714	XP_007892006.1	550	587	99	96	564	68.44	744
Assembly01_TRINITY_DN13825_c1_g1::Assembly01_TRINITY_DN13825_c1_g1_i1::g.208675::m.208675	XP_007906457.1	415	452	99	88	400	77.8	617
Assembly01_TRINITY_DN1382_c1_g1::Assembly01_TRINITY_DN1382_c1_g1_i1::g.107641::m.107641	XP_007904356.1	339	367	99	92	338	86.09	581
Assembly01_TRINITY_DN13842_c0_g1::Assembly01_TRINITY_DN13842_c0_g1_i1::g.208689::m.208689	XP_007885772.1	608	587	97	100	587	81.09	967
Assembly01_TRINITY_DN13849_c0_g1::Assembly01_TRINITY_DN13849_c0_g1_i1::g.208657::m.208657	XP_007887131.1	381	383	99	100	383	80.16	630
Assembly01_TRINITY_DN13921_c0_g1::Assembly01_TRINITY_DN13921_c0_g1_i1::g.46281::m.46281	XP_007896814.1	376	582	99	67	394	68.27	451
Assembly01_TRINITY_DN13924_c0_g1::Assembly01_TRINITY_DN13924_c0_g1_i1::g.46288::m.46288	XP_007894744.1	990	1199	99	82	991	87.08	1773
Assembly01_TRINITY_DN13980_c0_g1::Assembly01_TRINITY_DN13980_c0_g1_i1::g.46257::m.46257	XP_007892298.1	313	391	99	80	312	68.59	489
Assembly01_TRINITY_DN13998_c0_g1::Assembly01_TRINITY_DN13998_c0_g1_i1::g.46261::m.46261	XP_007909938.1	357	356	99	100	356	96.91	714
Assembly01_TRINITY_DN14009_c0_g1::Assembly01_TRINITY_DN14009_c0_g1_i1::g.94176::m.94176	XP_007907299.1	400	724	100	55	400	92	769
Assembly01_TRINITY_DN14013_c0_g1::Assembly01_TRINITY_DN14013_c0_g1_i1::g.94197::m.94197	XP_007886300.1	414	413	99	100	414	81.64	692
Assembly01_TRINITY_DN14027_c0_g1::Assembly01_TRINITY_DN14027_c0_g1_i1::g.94189::m.94189	XP_007886650.1	194	192	79	80	154	88.31	242
Assembly01_TRINITY_DN14034_c0_g1::Assembly01_TRINITY_DN14034_c0_g1_i1::g.94234::m.94234	XP_007891952.1	493	441	89	100	441	85.49	756
Assembly01_TRINITY_DN14056_c0_g2::Assembly01_TRINITY_DN14056_c0_g2_i1::g.94149::m.94149	XP_007904040.1	198	183	80	96	158	82.86	283
Assembly01_TRINITY_DN14059_c0_g1::Assembly01_TRINITY_DN14059_c0_g1_i1::g.94257::m.94257	XP_007904711.1	1067	1573	77	52	817	82.99	1421
Assembly01_TRINITY_DN14104_c0_g1::Assembly01_TRINITY_DN14104_c0_g1_i1::g.138156::m.138156	XP_007906643.1	389	390	98	98	381	75.85	620
Assembly01_TRINITY_DN14109_c0_g1::Assembly01_TRINITY_DN14109_c0_g1_i1::g.138199::m.138199	XP_007887103.1	545	799	100	69	567	61.02	594
Assembly01_TRINITY_DN14120_c0_g1::Assembly01_TRINITY_DN14120_c0_g1_i1::g.138240::m.138240	XP_007883179.1	701	542	63	85	478	73.22	598
Assembly01_TRINITY_DN14214_c0_g1::Assembly01_TRINITY_DN14214_c0_g1_i1::g.182668::m.182668	XP_007896913.1	440	444	99	100	447	60.18	504
Assembly01_TRINITY_DN14231_c0_g1::Assembly01_TRINITY_DN14231_c0_g1_i1::g.182638::m.182638	XP_007886638.1	160	159	91	100	145	76.73	242
Assembly01_TRINITY_DN14236_c0_g1::Assembly01_TRINITY_DN14236_c0_g1_i1::g.182690::m.182690	XP_007884358.1	439	494	99	89	438	86.3	802
Assembly01_TRINITY_DN14242_c0_g1::Assembly01_TRINITY_DN14242_c0_g1_i1::g.182599::m.182599	XP_007885339.1	614	416	67	97	409	88.02	756
Assembly01_TRINITY_DN14246_c0_g1::Assembly01_TRINITY_DN14246_c0_g1_i1::g.182676::m.182676	XP_007884150.1	212	215	99	98	211	71.56	303
Assembly01_TRINITY_DN14254_c0_g1::Assembly01_TRINITY_DN14254_c0_g1_i1::g.182642::m.182642	XP_007908212.1	154	153	99	100	153	67.97	229
Assembly01_TRINITY_DN14270_c0_g1::Assembly01_TRINITY_DN14270_c0_g1_i1::g.182564::m.182564	XP_007906122.1	640	592	93	99	598	63.55	762
Assembly01_TRINITY_DN14273_c0_g1::Assembly01_TRINITY_DN14273_c0_g1_i1::g.182681::m.182681	XP_007887483.1	143	143	99	100	143	74.83	196
Assembly01_TRINITY_DN14319_c0_g1::Assembly01_TRINITY_DN14319_c0_g1_i1::g.84298::m.84298	XP_007908009.1	747	726	95	100	726	87.88	1285
Assembly01_TRINITY_DN14323_c0_g1::Assembly01_TRINITY_DN14323_c0_g1_i1::g.84347::m.84347	XP_007907949.1	514	514	99	100	514	91.44	994
Assembly01_TRINITY_DN14338_c0_g1::Assembly01_TRINITY_DN14338_c0_g1_i1::g.84327::m.84327	XP_007910109.1	249	248	99	100	248	87.5	454
Assembly01_TRINITY_DN1434_c0_g1::Assembly01_TRINITY_DN1434_c0_g1_i1::g.142561::m.142561	XP_007898806.1	264	298	99	91	272	62.13	337
Assembly01_TRINITY_DN14436_c0_g1::Assembly01_TRINITY_DN14436_c0_g1_i1::g.168882::m.168882	XP_007904790.1	335	390	99	86	334	67.07	488
Assembly01_TRINITY_DN14513_c0_g1::Assembly01_TRINITY_DN14513_c0_g1_i1::g.129579::m.129579	XP_007898359.1	334	334	99	100	334	96.71	651
Assembly01_TRINITY_DN14530_c0_g1::Assembly01_TRINITY_DN14530_c0_g1_i1::g.129537::m.129537	XP_007892788.1	97	96	99	100	96	98.96	189
Assembly01_TRINITY_DN14536_c0_g1::Assembly01_TRINITY_DN14536_c0_g1_i1::g.129569::m.129569	XP_007884467.1	128	127	98	99	126	70.63	197
Assembly01_TRINITY_DN14556_c0_g1::Assembly01_TRINITY_DN14556_c0_g1_i1::g.129572::m.129572	XP_007901105.1	366	364	98	99	360	76.94	582
Assembly01_TRINITY_DN14630_c0_g1::Assembly01_TRINITY_DN14630_c0_g1_i1::g.60803::m.60803	XP_007902952.1	117	114	98	99	115	72.17	159
Assembly01_TRINITY_DN14643_c0_g1::Assembly01_TRINITY_DN14643_c0_g1_i1::g.60852::m.60852	XP_007887530.1	212	211	99	100	211	89.1	373
Assembly01_TRINITY_DN1464_c0_g1::Assembly01_TRINITY_DN1464_c0_g1_i1::g.142666::m.142666	XP_007900749.1	174	173	76	80	133	66.67	197
Assembly01_TRINITY_DN14668_c0_g2::Assembly01_TRINITY_DN14668_c0_g2_i1::g.60927::m.60927	XP_007902716.1	309	308	99	100	308	78.9	527
Assembly01_TRINITY_DN14682_c0_g1::Assembly01_TRINITY_DN14682_c0_g1_i1::g.60805::m.60805	XP_007910454.1	219	152	69	100	152	74.34	224
Assembly01_TRINITY_DN14695_c0_g1::Assembly01_TRINITY_DN14695_c0_g1_i1::g.60821::m.60821	XP_007883826.1	192	190	99	100	191	85.34	349
Assembly01_TRINITY_DN14705_c0_g1::Assembly01_TRINITY_DN14705_c0_g1_i1::g.3806::m.3806	XP_007887628.1	683	615	89	99	613	70.96	842
Assembly01_TRINITY_DN14721_c0_g1::Assembly01_TRINITY_DN14721_c0_g1_i1::g.3793::m.3793	XP_007907715.1	403	374	93	99	380	65	509
Assembly01_TRINITY_DN14733_c0_g1::Assembly01_TRINITY_DN14733_c0_g1_i1::g.3829::m.3829	XP_007900522.1	1086	2235	99	50	1109	85.39	1876
Assembly01_TRINITY_DN14748_c0_g1::Assembly01_TRINITY_DN14748_c0_g1_i1::g.3751::m.3751	XP_007887820.1	542	541	99	100	541	89.65	1030
Assembly01_TRINITY_DN14751_c0_g1::Assembly01_TRINITY_DN14751_c0_g1_i1::g.3758::m.3758	XP_007885661.1	429	339	79	99	338	79.88	559
Assembly01_TRINITY_DN14834_c0_g1::Assembly01_TRINITY_DN14834_c0_g1_i1::g.152732::m.152732	XP_007890800.1	659	644	96	100	647	71.72	916
Assembly01_TRINITY_DN14870_c0_g2::Assembly01_TRINITY_DN14870_c0_g2_i1::g.152755::m.152755	XP_007894624.1	1312	1561	97	84	1311	79.21	1953
Assembly01_TRINITY_DN1491_c0_g1::Assembly01_TRINITY_DN1491_c0_g1_i1::g.142668::m.142668	XP_007901309.1	231	225	97	100	225	84.44	390
Assembly01_TRINITY_DN14948_c0_g1::Assembly01_TRINITY_DN14948_c0_g1_i1::g.186418::m.186418	XP_007883667.1	271	273	92	100	252	71.17	351
Assembly01_TRINITY_DN15029_c0_g1::Assembly01_TRINITY_DN15029_c0_g1_i1::g.75275::m.75275	XP_007892675.1	403	706	99	56	403	81.64	604
Assembly01_TRINITY_DN1503_c0_g1::Assembly01_TRINITY_DN1503_c0_g1_i1::g.133255::m.133255	XP_007903061.1	84	98	99	84	83	62.65	81.3
Assembly01_TRINITY_DN15062_c0_g1::Assembly01_TRINITY_DN15062_c0_g1_i1::g.75290::m.75290	XP_007899456.1	436	555	95	74	413	60.77	521
Assembly01_TRINITY_DN15079_c0_g1::Assembly01_TRINITY_DN15079_c0_g1_i1::g.75234::m.75234	XP_007902259.1	338	340	99	100	340	70.88	515
Assembly01_TRINITY_DN15080_c0_g1::Assembly01_TRINITY_DN15080_c0_g1_i1::g.75293::m.75293	XP_007895077.1	114	113	99	100	113	92.04	192
Assembly01_TRINITY_DN15084_c0_g1::Assembly01_TRINITY_DN15084_c0_g1_i1::g.75224::m.75224	XP_007886764.1	335	329	99	100	337	70.33	429
Assembly01_TRINITY_DN15107_c0_g2::Assembly01_TRINITY_DN15107_c0_g2_i1::g.197184::m.197184	XP_007896709.1	321	467	99	69	320	86.88	565
Assembly01_TRINITY_DN1511_c0_g1::Assembly01_TRINITY_DN1511_c0_g1_i1::g.133157::m.133157	XP_007891605.1	660	664	99	100	679	81.44	1045
Assembly01_TRINITY_DN15158_c0_g1::Assembly01_TRINITY_DN15158_c0_g1_i1::g.197191::m.197191	XP_007887698.1	137	137	99	96	131	80.29	199
Assembly01_TRINITY_DN15176_c0_g1::Assembly01_TRINITY_DN15176_c0_g1_i1::g.197203::m.197203	XP_007888325.1	310	271	85	97	264	73.48	423
Assembly01_TRINITY_DN15253_c0_g1::Assembly01_TRINITY_DN15253_c0_g1_i1::g.150215::m.150215	XP_007886832.1	402	401	99	100	401	82.79	670
Assembly01_TRINITY_DN15268_c0_g1::Assembly01_TRINITY_DN15268_c0_g1_i1::g.150298::m.150298	XP_007890692.1	551	785	99	73	572	81.82	825
Assembly01_TRINITY_DN15279_c0_g1::Assembly01_TRINITY_DN15279_c0_g1_i1::g.150240::m.150240	XP_007907702.1	281	228	79	96	226	63.27	290
Assembly01_TRINITY_DN15329_c0_g1::Assembly01_TRINITY_DN15329_c0_g1_i1::g.177356::m.177356	XP_007910386.1	505	459	90	99	466	72.32	644
Assembly01_TRINITY_DN1535_c0_g2::Assembly01_TRINITY_DN1535_c0_g2_i1::g.133212::m.133212	XP_007903048.1	193	98	52	100	102	86.27	176
Assembly01_TRINITY_DN15361_c0_g1::Assembly01_TRINITY_DN15361_c0_g1_i1::g.177418::m.177418	XP_007892952.1	373	622	99	60	371	83.29	664
Assembly01_TRINITY_DN1536_c0_g1::Assembly01_TRINITY_DN1536_c0_g1_i1::g.133247::m.133247	XP_007886992.1	680	661	97	100	661	82	1144
Assembly01_TRINITY_DN15379_c0_g1::Assembly01_TRINITY_DN15379_c0_g1_i1::g.177375::m.177375	XP_007884041.1	446	421	99	100	445	89.21	803
Assembly01_TRINITY_DN1543_c0_g1::Assembly01_TRINITY_DN1543_c0_g1_i1::g.133225::m.133225	XP_007885195.1	364	361	98	99	360	81.67	611
Assembly01_TRINITY_DN15440_c0_g1::Assembly01_TRINITY_DN15440_c0_g1_i1::g.98559::m.98559	XP_007904637.1	217	216	99	99	215	77.21	355
Assembly01_TRINITY_DN15452_c0_g1::Assembly01_TRINITY_DN15452_c0_g1_i1::g.98576::m.98576	XP_007903946.1	85	84	94	95	80	62.5	113
Assembly01_TRINITY_DN15460_c0_g2::Assembly01_TRINITY_DN15460_c0_g2_i1::g.98550::m.98550	XP_007897823.1	240	240	89	90	215	82.33	318
Assembly01_TRINITY_DN15475_c0_g1::Assembly01_TRINITY_DN15475_c0_g1_i1::g.98433::m.98433	XP_007887527.1	451	450	99	100	450	99.33	942
Assembly01_TRINITY_DN15485_c0_g1::Assembly01_TRINITY_DN15485_c0_g1_i1::g.98513::m.98513	XP_007910311.1	286	288	93	92	265	84.15	456
Assembly01_TRINITY_DN15487_c0_g1::Assembly01_TRINITY_DN15487_c0_g1_i1::g.98481::m.98481	XP_007905099.1	307	266	86	100	269	76.21	411
Assembly01_TRINITY_DN15489_c0_g1::Assembly01_TRINITY_DN15489_c0_g1_i2::g.98504::m.98504	XP_007909741.1	318	317	99	100	318	94.34	602
Assembly01_TRINITY_DN15492_c0_g1::Assembly01_TRINITY_DN15492_c0_g1_i1::g.98577::m.98577	XP_007905169.1	501	500	99	100	500	95	944
Assembly01_TRINITY_DN15504_c0_g1::Assembly01_TRINITY_DN15504_c0_g1_i1::g.140868::m.140868	XP_007896668.1	532	521	98	98	524	64.89	693
Assembly01_TRINITY_DN1550_c0_g2::Assembly01_TRINITY_DN1550_c0_g2_i1::g.133175::m.133175	XP_007890509.1	641	640	99	100	640	96.09	1303
Assembly01_TRINITY_DN15522_c0_g1::Assembly01_TRINITY_DN15522_c0_g1_i1::g.140969::m.140969	XP_007904348.1	351	370	99	94	350	91.71	661
Assembly01_TRINITY_DN15536_c0_g1::Assembly01_TRINITY_DN15536_c0_g1_i1::g.140944::m.140944	XP_007891558.1	366	367	99	98	359	80.5	574
Assembly01_TRINITY_DN15541_c0_g1::Assembly01_TRINITY_DN15541_c0_g1_i1::g.140797::m.140797	XP_007907015.1	378	377	99	100	377	85.94	683
Assembly01_TRINITY_DN15548_c0_g1::Assembly01_TRINITY_DN15548_c0_g1_i1::g.140776::m.140776	XP_007883262.1	381	380	99	100	380	91.32	723
Assembly01_TRINITY_DN1554_c0_g1::Assembly01_TRINITY_DN1554_c0_g1_i1::g.133241::m.133241	XP_007907767.1	140	107	76	100	107	97.2	220
Assembly01_TRINITY_DN15560_c0_g1::Assembly01_TRINITY_DN15560_c0_g1_i1::g.140925::m.140925	XP_007893914.1	698	685	97	98	669	88.22	1237
Assembly01_TRINITY_DN15569_c0_g1::Assembly01_TRINITY_DN15569_c0_g1_i1::g.140930::m.140930	XP_007905328.1	585	540	93	99	546	73.81	816
Assembly01_TRINITY_DN15583_c0_g1::Assembly01_TRINITY_DN15583_c0_g1_i1::g.140766::m.140766	XP_007885327.1	721	729	99	96	721	67.96	897
Assembly01_TRINITY_DN15590_c0_g1::Assembly01_TRINITY_DN15590_c0_g1_i1::g.140977::m.140977	XP_007891426.1	729	1404	98	54	761	77.66	1194
Assembly01_TRINITY_DN15598_c0_g1::Assembly01_TRINITY_DN15598_c0_g1_i1::g.140733::m.140733	XP_007892025.1	1003	1308	99	78	1015	68.67	1143
Assembly01_TRINITY_DN15609_c0_g1::Assembly01_TRINITY_DN15609_c0_g1_i1::g.139579::m.139579	XP_007900694.1	199	237	98	83	197	72.08	298
Assembly01_TRINITY_DN15618_c0_g1::Assembly01_TRINITY_DN15618_c0_g1_i1::g.139724::m.139724	XP_007903816.1	214	213	99	100	213	92.02	410
Assembly01_TRINITY_DN15627_c0_g1::Assembly01_TRINITY_DN15627_c0_g1_i1::g.139455::m.139455	XP_007899190.1	145	185	99	81	150	72	183
Assembly01_TRINITY_DN15634_c0_g1::Assembly01_TRINITY_DN15634_c0_g1_i1::g.139429::m.139429	XP_007887137.1	289	345	97	81	280	77.5	426
Assembly01_TRINITY_DN15636_c0_g2::Assembly01_TRINITY_DN15636_c0_g2_i1::g.139704::m.139704	XP_007894227.1	263	403	100	64	264	73.86	399
Assembly01_TRINITY_DN15657_c0_g1::Assembly01_TRINITY_DN15657_c0_g1_i1::g.139469::m.139469	XP_007897102.1	1094	1100	99	99	1094	97.99	2229
Assembly01_TRINITY_DN15662_c0_g2::Assembly01_TRINITY_DN15662_c0_g2_i1::g.139515::m.139515	XP_007895925.1	322	330	90	87	292	75	439
Assembly01_TRINITY_DN15664_c0_g1::Assembly01_TRINITY_DN15664_c0_g1_i1::g.139618::m.139618	XP_007897545.1	429	403	93	99	403	69.23	529
Assembly01_TRINITY_DN15667_c0_g1::Assembly01_TRINITY_DN15667_c0_g1_i1::g.139411::m.139411	XP_007887041.1	483	474	98	100	474	86.92	853
Assembly01_TRINITY_DN15669_c0_g1::Assembly01_TRINITY_DN15669_c0_g1_i1::g.139577::m.139577	XP_007896598.1	426	428	99	100	428	70.33	631
Assembly01_TRINITY_DN15677_c0_g1::Assembly01_TRINITY_DN15677_c0_g1_i1::g.139593::m.139593	XP_007893601.1	301	333	99	90	300	78.67	501
Assembly01_TRINITY_DN15680_c0_g1::Assembly01_TRINITY_DN15680_c0_g1_i1::g.139664::m.139664	XP_007895632.1	558	557	99	100	557	92.28	1102
Assembly01_TRINITY_DN15684_c0_g1::Assembly01_TRINITY_DN15684_c0_g1_i1::g.139642::m.139642	XP_007895469.1	337	335	99	100	335	86.87	588
Assembly01_TRINITY_DN15690_c0_g1::Assembly01_TRINITY_DN15690_c0_g1_i1::g.139519::m.139519	XP_007894993.1	259	464	100	56	259	85.71	486
Assembly01_TRINITY_DN15694_c0_g1::Assembly01_TRINITY_DN15694_c0_g1_i1::g.139419::m.139419	XP_007897819.1	434	415	96	100	415	92.05	811
Assembly01_TRINITY_DN15695_c0_g1::Assembly01_TRINITY_DN15695_c0_g1_i1::g.139553::m.139553	XP_007883868.1	840	812	96	100	820	88.17	1343
Assembly01_TRINITY_DN15700_c0_g1::Assembly01_TRINITY_DN15700_c0_g1_i1::g.112609::m.112609	XP_007905900.1	124	128	99	100	128	65.62	179
Assembly01_TRINITY_DN15731_c0_g1::Assembly01_TRINITY_DN15731_c0_g1_i1::g.112669::m.112669	XP_007885612.1	195	207	97	91	189	83.07	342
Assembly01_TRINITY_DN15736_c0_g1::Assembly01_TRINITY_DN15736_c0_g1_i1::g.112682::m.112682	XP_007895703.1	629	631	99	100	631	87.8	1039
Assembly01_TRINITY_DN15738_c0_g1::Assembly01_TRINITY_DN15738_c0_g1_i1::g.112647::m.112647	XP_007895817.1	422	429	99	99	428	81.07	716
Assembly01_TRINITY_DN15757_c0_g2::Assembly01_TRINITY_DN15757_c0_g2_i1::g.112550::m.112550	XP_007897941.1	273	278	99	100	278	67.99	367
Assembly01_TRINITY_DN15766_c0_g2::Assembly01_TRINITY_DN15766_c0_g2_i1::g.112620::m.112620	XP_007896435.1	2149	2552	99	85	2167	79.7	3526
Assembly01_TRINITY_DN15769_c0_g2::Assembly01_TRINITY_DN15769_c0_g2_i1::g.112759::m.112759	XP_007892346.1	360	346	99	100	360	78.61	550
Assembly01_TRINITY_DN15774_c0_g1::Assembly01_TRINITY_DN15774_c0_g1_i1::g.112601::m.112601	XP_007904322.1	371	370	99	100	370	93.51	738
Assembly01_TRINITY_DN15791_c0_g1::Assembly01_TRINITY_DN15791_c0_g1_i1::g.112710::m.112710	XP_007904688.1	383	515	93	69	356	77.25	584
Assembly01_TRINITY_DN15792_c0_g1::Assembly01_TRINITY_DN15792_c0_g1_i1::g.112536::m.112536	XP_007896025.1	212	207	98	100	208	64.42	246
Assembly01_TRINITY_DN15795_c0_g1::Assembly01_TRINITY_DN15795_c0_g1_i1::g.112518::m.112518	XP_007894983.1	303	309	99	100	310	79.35	464
Assembly01_TRINITY_DN15802_c0_g1::Assembly01_TRINITY_DN15802_c0_g1_i1::g.64694::m.64694	XP_007895245.1	377	376	99	100	376	85.9	690
Assembly01_TRINITY_DN15813_c0_g1::Assembly01_TRINITY_DN15813_c0_g1_i1::g.64708::m.64708	XP_007906816.1	352	351	99	100	351	96.87	706
Assembly01_TRINITY_DN15846_c0_g2::Assembly01_TRINITY_DN15846_c0_g2_i1::g.64608::m.64608	XP_007894310.1	96	97	88	99	84	69.79	122
Assembly01_TRINITY_DN15863_c0_g1::Assembly01_TRINITY_DN15863_c0_g1_i1::g.64634::m.64634	XP_007897661.1	93	92	99	100	92	96.74	184
Assembly01_TRINITY_DN15868_c0_g2::Assembly01_TRINITY_DN15868_c0_g2_i1::g.64748::m.64748	XP_007910567.1	1085	1069	99	100	1090	81.93	1628
Assembly01_TRINITY_DN15894_c0_g1::Assembly01_TRINITY_DN15894_c0_g1_i1::g.64614::m.64614	XP_007897642.1	283	350	99	81	282	71.28	427
Assembly01_TRINITY_DN15902_c0_g1::Assembly01_TRINITY_DN15902_c0_g1_i1::g.150033::m.150033	XP_007903524.1	303	591	98	50	296	73.99	488
Assembly01_TRINITY_DN15909_c0_g1::Assembly01_TRINITY_DN15909_c0_g1_i1::g.149902::m.149902	XP_007901569.1	187	186	99	100	186	97.85	380
Assembly01_TRINITY_DN15920_c0_g1::Assembly01_TRINITY_DN15920_c0_g1_i1::g.149892::m.149892	XP_007906143.1	366	365	99	100	365	84.66	653
Assembly01_TRINITY_DN15933_c0_g1::Assembly01_TRINITY_DN15933_c0_g1_i1::g.149897::m.149897	XP_007907871.1	284	286	93	92	265	67.92	365
Assembly01_TRINITY_DN15956_c0_g1::Assembly01_TRINITY_DN15956_c0_g1_i1::g.149962::m.149962	XP_007888618.1	879	882	99	99	890	69.34	1136
Assembly01_TRINITY_DN15970_c0_g1::Assembly01_TRINITY_DN15970_c0_g1_i1::g.149942::m.149942	XP_007883717.1	357	411	93	85	343	86.89	610
Assembly01_TRINITY_DN15975_c0_g1::Assembly01_TRINITY_DN15975_c0_g1_i1::g.149915::m.149915	XP_007891074.1	310	493	99	63	311	61.41	341
Assembly01_TRINITY_DN15987_c0_g1::Assembly01_TRINITY_DN15987_c0_g1_i1::g.150074::m.150074	XP_007902132.1	237	267	90	81	215	64.19	296
Assembly01_TRINITY_DN15991_c0_g2::Assembly01_TRINITY_DN15991_c0_g2_i1::g.150007::m.150007	XP_007895151.1	438	511	99	86	437	90.39	845
Assembly01_TRINITY_DN15996_c0_g2::Assembly01_TRINITY_DN15996_c0_g2_i1::g.150049::m.150049	XP_007882598.1	627	580	93	100	580	96.55	1172
Assembly01_TRINITY_DN16026_c0_g1::Assembly01_TRINITY_DN16026_c0_g1_i1::g.78903::m.78903	XP_007908462.1	228	244	99	92	228	78.51	334
Assembly01_TRINITY_DN16047_c0_g1::Assembly01_TRINITY_DN16047_c0_g1_i1::g.79010::m.79010	XP_007885813.1	159	158	99	100	158	99.37	323
Assembly01_TRINITY_DN16062_c0_g1::Assembly01_TRINITY_DN16062_c0_g1_i1::g.79034::m.79034	XP_007901594.1	598	615	93	92	564	77.48	948
Assembly01_TRINITY_DN16085_c0_g1::Assembly01_TRINITY_DN16085_c0_g1_i1::g.78881::m.78881	XP_007891097.1	573	584	90	88	516	73.06	800
Assembly01_TRINITY_DN16091_c0_g1::Assembly01_TRINITY_DN16091_c0_g1_i1::g.78991::m.78991	XP_007889788.1	388	387	99	100	387	75.97	637
Assembly01_TRINITY_DN16091_c0_g2::Assembly01_TRINITY_DN16091_c0_g2_i1::g.78996::m.78996	XP_007889790.1	364	363	99	100	363	76.58	603
Assembly01_TRINITY_DN16120_c0_g1::Assembly01_TRINITY_DN16120_c0_g1_i1::g.153600::m.153600	XP_007889055.1	279	279	99	100	279	87.81	519
Assembly01_TRINITY_DN16125_c0_g1::Assembly01_TRINITY_DN16125_c0_g1_i1::g.153473::m.153473	XP_007887803.1	382	381	99	100	381	86.88	595
Assembly01_TRINITY_DN16142_c0_g1::Assembly01_TRINITY_DN16142_c0_g1_i1::g.153547::m.153547	XP_007898187.1	265	263	99	100	264	92.8	511
Assembly01_TRINITY_DN16143_c0_g1::Assembly01_TRINITY_DN16143_c0_g1_i1::g.153463::m.153463	XP_007885902.1	912	1347	98	67	913	76.23	1045
Assembly01_TRINITY_DN16155_c0_g1::Assembly01_TRINITY_DN16155_c0_g1_i1::g.153528::m.153528	XP_007897829.1	459	481	99	100	481	77.96	758
Assembly01_TRINITY_DN16166_c0_g1::Assembly01_TRINITY_DN16166_c0_g1_i1::g.153589::m.153589	XP_007896043.1	613	613	99	100	613	75.53	969
Assembly01_TRINITY_DN16166_c0_g2::Assembly01_TRINITY_DN16166_c0_g2_i1::g.153590::m.153590	XP_007896045.1	609	609	99	100	609	75.86	964
Assembly01_TRINITY_DN16170_c0_g1::Assembly01_TRINITY_DN16170_c0_g1_i1::g.153510::m.153510	XP_007897856.1	329	318	96	99	316	61.39	399
Assembly01_TRINITY_DN16179_c0_g2::Assembly01_TRINITY_DN16179_c0_g2_i1::g.153596::m.153596	XP_007898841.1	419	704	92	55	390	72.56	564
Assembly01_TRINITY_DN16184_c0_g1::Assembly01_TRINITY_DN16184_c0_g1_i1::g.153491::m.153491	XP_007900448.1	243	228	91	99	226	62.39	271
Assembly01_TRINITY_DN16186_c0_g1::Assembly01_TRINITY_DN16186_c0_g1_i1::g.153461::m.153461	XP_007903422.1	260	244	93	100	244	68.03	269
Assembly01_TRINITY_DN16188_c0_g1::Assembly01_TRINITY_DN16188_c0_g1_i1::g.153449::m.153449	XP_007909752.1	473	475	99	100	477	76.52	746
Assembly01_TRINITY_DN1619_c0_g1::Assembly01_TRINITY_DN1619_c0_g1_i1::g.164089::m.164089	XP_007887498.1	435	418	91	94	394	78.17	608
Assembly01_TRINITY_DN16204_c0_g1::Assembly01_TRINITY_DN16204_c0_g1_i1::g.219627::m.219627	XP_007884186.1	642	409	63	100	411	81.75	694
Assembly01_TRINITY_DN16245_c0_g1::Assembly01_TRINITY_DN16245_c0_g1_i1::g.219669::m.219669	XP_007910138.1	721	720	85	86	616	89.29	1182
Assembly01_TRINITY_DN16253_c0_g1::Assembly01_TRINITY_DN16253_c0_g1_i1::g.219571::m.219571	XP_007902919.1	387	387	99	100	387	91.47	726
Assembly01_TRINITY_DN16257_c0_g1::Assembly01_TRINITY_DN16257_c0_g1_i1::g.219585::m.219585	XP_007908154.1	872	939	99	94	886	75.28	1274
Assembly01_TRINITY_DN16273_c0_g1::Assembly01_TRINITY_DN16273_c0_g1_i1::g.219689::m.219689	XP_007907954.1	296	301	99	98	295	73.9	435
Assembly01_TRINITY_DN16280_c0_g1::Assembly01_TRINITY_DN16280_c0_g1_i1::g.219635::m.219635	XP_007909482.1	383	423	99	88	382	63.35	501
Assembly01_TRINITY_DN16318_c0_g1::Assembly01_TRINITY_DN16318_c0_g1_i1::g.100662::m.100662	XP_007908220.1	155	168	99	92	154	70.13	244
Assembly01_TRINITY_DN1631_c0_g1::Assembly01_TRINITY_DN1631_c0_g1_i1::g.164149::m.164149	XP_007887462.1	166	166	81	81	135	89.63	251
Assembly01_TRINITY_DN16321_c0_g1::Assembly01_TRINITY_DN16321_c0_g1_i1::g.100621::m.100621	XP_007901409.1	475	474	99	99	473	80.55	820
Assembly01_TRINITY_DN16341_c0_g3::Assembly01_TRINITY_DN16341_c0_g3_i1::g.100730::m.100730	XP_007907194.1	595	712	99	82	587	74.45	816
Assembly01_TRINITY_DN16343_c0_g1::Assembly01_TRINITY_DN16343_c0_g1_i1::g.100646::m.100646	XP_007887619.1	190	189	99	100	189	96.83	385
Assembly01_TRINITY_DN16376_c0_g1::Assembly01_TRINITY_DN16376_c0_g1_i1::g.100627::m.100627	XP_007895338.1	452	451	99	100	451	93.13	861
Assembly01_TRINITY_DN16379_c0_g1::Assembly01_TRINITY_DN16379_c0_g1_i1::g.100663::m.100663	XP_007908356.1	315	463	100	68	317	77.29	501
Assembly01_TRINITY_DN16383_c0_g1::Assembly01_TRINITY_DN16383_c0_g1_i1::g.100680::m.100680	XP_007891062.1	557	555	99	100	560	83.93	760
Assembly01_TRINITY_DN16384_c0_g2::Assembly01_TRINITY_DN16384_c0_g2_i1::g.100640::m.100640	XP_007890579.1	829	786	91	96	754	85.6	1350
Assembly01_TRINITY_DN1638_c0_g1::Assembly01_TRINITY_DN1638_c0_g1_i1::g.164098::m.164098	XP_007902921.1	735	799	99	90	731	77.88	1120
Assembly01_TRINITY_DN16390_c0_g2::Assembly01_TRINITY_DN16390_c0_g2_i1::g.100655::m.100655	XP_007897652.1	291	291	99	100	291	96.56	538
Assembly01_TRINITY_DN16391_c0_g1::Assembly01_TRINITY_DN16391_c0_g1_i1::g.100752::m.100752	XP_007890160.1	331	338	99	99	336	77.08	530
Assembly01_TRINITY_DN16393_c0_g2::Assembly01_TRINITY_DN16393_c0_g2_i1::g.100666::m.100666	XP_007902340.1	477	559	98	85	477	71.25	496
Assembly01_TRINITY_DN16403_c0_g1::Assembly01_TRINITY_DN16403_c0_g1_i1::g.70148::m.70148	XP_007882953.1	173	172	99	100	172	97.09	347
Assembly01_TRINITY_DN16408_c0_g1::Assembly01_TRINITY_DN16408_c0_g1_i1::g.70051::m.70051	XP_007900913.1	512	508	93	96	487	67.56	703
Assembly01_TRINITY_DN16416_c0_g1::Assembly01_TRINITY_DN16416_c0_g1_i1::g.70214::m.70214	XP_007908199.1	216	215	99	100	215	98.6	420
Assembly01_TRINITY_DN16418_c0_g2::Assembly01_TRINITY_DN16418_c0_g2_i1::g.70101::m.70101	XP_007901372.1	316	274	82	93	255	74.09	374
Assembly01_TRINITY_DN16423_c0_g1::Assembly01_TRINITY_DN16423_c0_g1_i1::g.70017::m.70017	XP_007892615.1	270	225	83	100	225	80.89	389
Assembly01_TRINITY_DN16431_c0_g2::Assembly01_TRINITY_DN16431_c0_g2_i1::g.70034::m.70034	XP_007907616.1	385	410	99	100	411	79.81	470
Assembly01_TRINITY_DN16434_c0_g1::Assembly01_TRINITY_DN16434_c0_g1_i1::g.70066::m.70066	XP_007908947.1	631	632	99	99	629	73.77	984
Assembly01_TRINITY_DN16443_c0_g1::Assembly01_TRINITY_DN16443_c0_g1_i1::g.70152::m.70152	XP_007906080.1	642	641	99	100	642	87.23	1155
Assembly01_TRINITY_DN16447_c0_g1::Assembly01_TRINITY_DN16447_c0_g1_i1::g.70064::m.70064	XP_007904804.1	131	129	99	100	130	67.69	187
Assembly01_TRINITY_DN16452_c0_g1::Assembly01_TRINITY_DN16452_c0_g1_i2::g.70165::m.70165	XP_007908042.1	415	458	99	90	414	86.47	652
Assembly01_TRINITY_DN16461_c0_g1::Assembly01_TRINITY_DN16461_c0_g1_i1::g.70179::m.70179	XP_007905487.1	125	147	92	78	115	91.3	147
Assembly01_TRINITY_DN16468_c0_g1::Assembly01_TRINITY_DN16468_c0_g1_i1::g.69990::m.69990	XP_007891530.1	328	328	97	97	323	63.16	382
Assembly01_TRINITY_DN16480_c0_g1::Assembly01_TRINITY_DN16480_c0_g1_i1::g.69942::m.69942	XP_007902160.1	954	1164	99	82	964	77.9	1512
Assembly01_TRINITY_DN16537_c0_g1::Assembly01_TRINITY_DN16537_c0_g1_i1::g.187050::m.187050	XP_007900732.1	141	131	87	94	123	78.05	198
Assembly01_TRINITY_DN1654_c0_g1::Assembly01_TRINITY_DN1654_c0_g1_i1::g.164183::m.164183	XP_007892263.1	220	207	93	99	205	66.83	259
Assembly01_TRINITY_DN16629_c0_g1::Assembly01_TRINITY_DN16629_c0_g1_i1::g.148935::m.148935	XP_007907452.1	256	268	96	97	259	71.81	342
Assembly01_TRINITY_DN16699_c0_g1::Assembly01_TRINITY_DN16699_c0_g1_i1::g.148959::m.148959	XP_007904115.1	236	302	80	62	187	86.7	323
Assembly01_TRINITY_DN16705_c0_g1::Assembly01_TRINITY_DN16705_c0_g1_i1::g.149197::m.149197	XP_007909127.1	396	393	99	100	395	83.54	671
Assembly01_TRINITY_DN16716_c0_g2::Assembly01_TRINITY_DN16716_c0_g2_i1::g.149111::m.149111	XP_007908421.1	226	225	99	100	225	97.33	452
Assembly01_TRINITY_DN16739_c0_g2::Assembly01_TRINITY_DN16739_c0_g2_i1::g.149090::m.149090	XP_007902943.1	244	244	99	100	244	88.11	448
Assembly01_TRINITY_DN16749_c0_g2::Assembly01_TRINITY_DN16749_c0_g2_i1::g.149081::m.149081	XP_007905327.1	897	886	99	100	886	97.4	1786
Assembly01_TRINITY_DN16764_c0_g1::Assembly01_TRINITY_DN16764_c0_g1_i1::g.149120::m.149120	XP_007905274.1	378	382	99	99	381	79.79	565
Assembly01_TRINITY_DN16767_c0_g1::Assembly01_TRINITY_DN16767_c0_g1_i1::g.149114::m.149114	XP_007887550.1	301	290	95	99	290	63.79	382
Assembly01_TRINITY_DN16775_c0_g1::Assembly01_TRINITY_DN16775_c0_g1_i1::g.149183::m.149183	XP_007906699.1	347	615	99	56	347	74.06	538
Assembly01_TRINITY_DN16779_c0_g1::Assembly01_TRINITY_DN16779_c0_g1_i2::g.149085::m.149085	XP_007909780.1	189	184	97	98	184	65.76	248
Assembly01_TRINITY_DN16788_c0_g1::Assembly01_TRINITY_DN16788_c0_g1_i1::g.149210::m.149210	XP_007895711.1	580	396	62	99	395	60.96	442
Assembly01_TRINITY_DN16792_c0_g1::Assembly01_TRINITY_DN16792_c0_g1_i1::g.149169::m.149169	XP_007901115.1	336	293	87	100	293	91.47	571
Assembly01_TRINITY_DN16833_c0_g1::Assembly01_TRINITY_DN16833_c0_g1_i1::g.41563::m.41563	XP_007899523.1	768	773	99	100	774	81.52	1258
Assembly01_TRINITY_DN16840_c0_g1::Assembly01_TRINITY_DN16840_c0_g1_i1::g.41652::m.41652	XP_007898133.1	222	304	97	71	216	80.09	342
Assembly01_TRINITY_DN16841_c0_g2::Assembly01_TRINITY_DN16841_c0_g2_i1::g.41751::m.41751	XP_007903207.1	479	408	85	99	406	91.63	737
Assembly01_TRINITY_DN16853_c0_g1::Assembly01_TRINITY_DN16853_c0_g1_i1::g.41552::m.41552	XP_007903108.1	372	373	98	98	366	81.42	631
Assembly01_TRINITY_DN16858_c0_g1::Assembly01_TRINITY_DN16858_c0_g1_i1::g.41693::m.41693	XP_007901637.1	325	384	99	84	324	99.38	674
Assembly01_TRINITY_DN16882_c0_g2::Assembly01_TRINITY_DN16882_c0_g2_i1::g.41667::m.41667	XP_007907744.1	143	142	99	100	142	73.94	228
Assembly01_TRINITY_DN16888_c0_g2::Assembly01_TRINITY_DN16888_c0_g2_i1::g.41597::m.41597	XP_007901278.1	877	1355	99	64	876	86.42	1560
Assembly01_TRINITY_DN16891_c0_g1::Assembly01_TRINITY_DN16891_c0_g1_i1::g.41714::m.41714	XP_007889645.1	83	82	99	100	82	76.83	141
Assembly01_TRINITY_DN16893_c0_g2::Assembly01_TRINITY_DN16893_c0_g2_i1::g.41700::m.41700	XP_007906611.1	1044	1509	84	58	872	89.45	1569
Assembly01_TRINITY_DN16898_c0_g1::Assembly01_TRINITY_DN16898_c0_g1_i1::g.41627::m.41627	XP_007895841.1	431	435	99	99	434	84.33	771
Assembly01_TRINITY_DN16903_c0_g1::Assembly01_TRINITY_DN16903_c0_g1_i1::g.216168::m.216168	XP_007887163.1	102	106	98	94	100	82	145
Assembly01_TRINITY_DN16942_c0_g2::Assembly01_TRINITY_DN16942_c0_g2_i1::g.216313::m.216313	XP_007891595.1	656	810	99	85	695	86.04	1192
Assembly01_TRINITY_DN16959_c0_g1::Assembly01_TRINITY_DN16959_c0_g1_i1::g.216204::m.216204	XP_007894463.1	415	412	96	97	400	91.75	785
Assembly01_TRINITY_DN16999_c0_g1::Assembly01_TRINITY_DN16999_c0_g1_i1::g.216234::m.216234	XP_007894708.1	577	569	99	100	579	82.9	974
Assembly01_TRINITY_DN17051_c0_g1::Assembly01_TRINITY_DN17051_c0_g1_i1::g.127455::m.127455	XP_007909781.1	503	544	99	100	547	68.56	657
Assembly01_TRINITY_DN17066_c0_g2::Assembly01_TRINITY_DN17066_c0_g2_i1::g.127418::m.127418	XP_007886241.1	414	414	99	100	414	86.47	666
Assembly01_TRINITY_DN17084_c0_g1::Assembly01_TRINITY_DN17084_c0_g1_i1::g.127407::m.127407	XP_007906413.1	533	728	99	73	532	91.17	1022
Assembly01_TRINITY_DN17088_c0_g2::Assembly01_TRINITY_DN17088_c0_g2_i1::g.127585::m.127585	XP_007908993.1	333	296	90	100	305	76.07	464
Assembly01_TRINITY_DN17129_c0_g1::Assembly01_TRINITY_DN17129_c0_g1_i1::g.164933::m.164933	XP_007898689.1	384	351	90	100	351	66.67	451
Assembly01_TRINITY_DN17139_c0_g1::Assembly01_TRINITY_DN17139_c0_g1_i1::g.164894::m.164894	XP_007891350.1	410	431	81	77	331	87.61	610
Assembly01_TRINITY_DN17145_c0_g1::Assembly01_TRINITY_DN17145_c0_g1_i1::g.165028::m.165028	XP_007894322.1	327	462	90	68	294	65.5	435
Assembly01_TRINITY_DN17206_c0_g2::Assembly01_TRINITY_DN17206_c0_g2_i1::g.76991::m.76991	XP_007902081.1	633	637	99	100	637	78.02	1019
Assembly01_TRINITY_DN17215_c0_g1::Assembly01_TRINITY_DN17215_c0_g1_i1::g.76908::m.76908	XP_007901870.1	192	199	85	100	163	71.5	285
Assembly01_TRINITY_DN17234_c0_g1::Assembly01_TRINITY_DN17234_c0_g1_i1::g.76903::m.76903	XP_007897125.1	232	325	98	71	232	82.33	373
Assembly01_TRINITY_DN17261_c0_g2::Assembly01_TRINITY_DN17261_c0_g2_i1::g.76982::m.76982	XP_007902967.1	383	535	99	72	383	88.25	632
Assembly01_TRINITY_DN17273_c0_g1::Assembly01_TRINITY_DN17273_c0_g1_i1::g.76856::m.76856	XP_007891685.1	747	746	99	100	746	97.32	1522
Assembly01_TRINITY_DN17275_c0_g1::Assembly01_TRINITY_DN17275_c0_g1_i1::g.76897::m.76897	XP_007899257.1	461	423	92	100	423	99.05	865
Assembly01_TRINITY_DN17283_c0_g1::Assembly01_TRINITY_DN17283_c0_g1_i1::g.76968::m.76968	XP_007898141.1	665	903	97	70	647	63.37	744
Assembly01_TRINITY_DN17318_c0_g1::Assembly01_TRINITY_DN17318_c0_g1_i1::g.18971::m.18971	XP_007890297.1	450	456	99	98	449	94.88	858
Assembly01_TRINITY_DN17336_c0_g1::Assembly01_TRINITY_DN17336_c0_g1_i1::g.19047::m.19047	XP_007894753.1	207	203	98	99	203	61.58	264
Assembly01_TRINITY_DN17343_c0_g1::Assembly01_TRINITY_DN17343_c0_g1_i1::g.18974::m.18974	XP_007903704.1	659	841	99	78	658	80.7	1078
Assembly01_TRINITY_DN17366_c0_g1::Assembly01_TRINITY_DN17366_c0_g1_i1::g.18988::m.18988	XP_007885359.1	544	571	99	96	548	71.17	743
Assembly01_TRINITY_DN17370_c0_g1::Assembly01_TRINITY_DN17370_c0_g1_i1::g.18942::m.18942	XP_007891909.1	487	668	99	73	489	76.69	765
Assembly01_TRINITY_DN1741_c0_g1::Assembly01_TRINITY_DN1741_c0_g1_i1::g.118633::m.118633	XP_007894252.1	509	877	100	58	509	88.02	887
Assembly01_TRINITY_DN17432_c0_g1::Assembly01_TRINITY_DN17432_c0_g1_i1::g.7925::m.7925	XP_007907520.1	403	402	99	99	400	77.5	654
Assembly01_TRINITY_DN17432_c0_g2::Assembly01_TRINITY_DN17432_c0_g2_i1::g.7932::m.7932	XP_007907518.1	408	407	99	99	405	77.78	664
Assembly01_TRINITY_DN17437_c0_g2::Assembly01_TRINITY_DN17437_c0_g2_i1::g.7869::m.7869	XP_007900963.1	772	769	99	99	770	86.23	1389
Assembly01_TRINITY_DN17459_c0_g1::Assembly01_TRINITY_DN17459_c0_g1_i1::g.7911::m.7911	XP_007889716.1	298	248	83	100	248	89.92	478
Assembly01_TRINITY_DN17468_c0_g1::Assembly01_TRINITY_DN17468_c0_g1_i1::g.7852::m.7852	XP_007888272.1	235	369	99	63	234	85.47	435
Assembly01_TRINITY_DN17471_c0_g1::Assembly01_TRINITY_DN17471_c0_g1_i1::g.7790::m.7790	XP_007887870.1	181	181	97	98	177	79.66	253
Assembly01_TRINITY_DN17479_c0_g1::Assembly01_TRINITY_DN17479_c0_g1_i1::g.7838::m.7838	XP_007896370.1	418	411	93	97	394	73.05	587
Assembly01_TRINITY_DN17496_c0_g1::Assembly01_TRINITY_DN17496_c0_g1_i1::g.7747::m.7747	XP_007897194.1	425	266	62	99	265	83.02	455
Assembly01_TRINITY_DN17511_c0_g1::Assembly01_TRINITY_DN17511_c0_g1_i2::g.107482::m.107482	XP_007901513.1	364	363	97	99	359	65.46	498
Assembly01_TRINITY_DN17521_c0_g1::Assembly01_TRINITY_DN17521_c0_g1_i1::g.107628::m.107628	XP_007889985.1	168	169	99	99	167	93.41	325
Assembly01_TRINITY_DN17535_c0_g1::Assembly01_TRINITY_DN17535_c0_g1_i1::g.107447::m.107447	XP_007904867.1	518	512	97	99	508	78.74	833
Assembly01_TRINITY_DN17542_c0_g1::Assembly01_TRINITY_DN17542_c0_g1_i1::g.107549::m.107549	XP_007909774.1	258	336	92	71	237	72.15	360
Assembly01_TRINITY_DN17568_c0_g1::Assembly01_TRINITY_DN17568_c0_g1_i1::g.107543::m.107543	XP_007907429.1	182	180	97	98	177	89.83	334
Assembly01_TRINITY_DN17580_c0_g1::Assembly01_TRINITY_DN17580_c0_g1_i1::g.107585::m.107585	XP_007892550.1	404	403	99	100	403	99.26	831
Assembly01_TRINITY_DN17594_c0_g1::Assembly01_TRINITY_DN17594_c0_g1_i1::g.107563::m.107563	XP_007885400.1	395	373	86	91	340	64.41	489
Assembly01_TRINITY_DN17636_c0_g2::Assembly01_TRINITY_DN17636_c0_g2_i1::g.134425::m.134425	XP_007895699.1	246	246	99	85	210	67.48	316
Assembly01_TRINITY_DN17654_c0_g2::Assembly01_TRINITY_DN17654_c0_g2_i1::g.134347::m.134347	XP_007888343.1	396	396	99	100	396	74.24	610
[truncated: 6,556 more rows]

## Sheet: AF06E
#A_id	B_id	A_length	B_length	A_qcovhsp	B_qcovhsp	length	pident	bitscore
[truncated: 7,211 more rows]

## Sheet: AF06F
#A_id	B_id	A_length	B_length	A_qcovhsp	B_qcovhsp	length	pident	bitscore
[truncated: 557 more rows]

[truncated: 1 more sheets: AF06G]
