# Supplementary material for: Draft de novo transcriptome assembly and proteome characterization of the electric lobe of Tetronarce californica: a molecular tool for the study of cholinergic neurotransmission in the electric organ
Source: BMC Genomics. 2017 Aug 14;18:611. doi: 10.1186/s12864-017-3890-4 (PMC5557070; doi:10.1186/s12864-017-3890-4)
Supplement: Supplementary file 7 — Cross-Annotated T. californica Transcripts Present in C. milli. (XLSX 2201 kb) [file 12864_2017_3890_MOESM7_ESM.xlsx]

## Sheet: README
AF07: Cross-Annotated T. californica Transcripts Present in C. milli (IDs.Tc.11 – set11)
T. californica Transcripts Present in C. milli
Here we present 7100 assembled T. californica transcipts present in C. milli
This file is the combination of Set07 and Set10 (TableS07)
Sheet	Contents
AF07A:	T. californica Transcripts Present in C. milli

## Sheet: AF07A
Transcript_ID	Assembly_ID	C. milli Gene ID	Entry	Entry name	Status	Protein names	Gene names	Organism	Length	Gene ontology (GO)	Gene ontology (biological process)	Gene ontology (molecular function)	Gene ontology (cellular component)	Gene ontology IDs	Subcellular location [CC]	Mapped PubMed ID	PubMed ID
Transcript_00011	Assembly01_TRINITY_DN10031_c0_g1::Assembly01_TRINITY_DN10031_c0_g1_i1::g.56530::m.56530	XP_007909921.1	K4FUD5	K4FUD5_CALMI	unreviewed	Zinc transporter ZIP13-like protein		Callorhinchus milii (Ghost shark)	394	integral component of membrane [GO:0016021]; metal ion transmembrane transporter activity [GO:0046873]		metal ion transmembrane transporter activity [GO:0046873]	integral component of membrane [GO:0016021]	GO:0016021; GO:0046873
Transcript_00033	Assembly01_TRINITY_DN10080_c0_g1::Assembly01_TRINITY_DN10080_c0_g1_i1::g.56467::m.56467	XP_007901200.1	V9L5D9	V9L5D9_CALMI	unreviewed	Serine/threonine-protein phosphatase (EC 3.1.3.16)		Callorhinchus milii (Ghost shark)	307	phosphoprotein phosphatase activity [GO:0004721]		phosphoprotein phosphatase activity [GO:0004721]		GO:0004721			24402279
Transcript_00168	Assembly01_TRINITY_DN1048_c0_g2::Assembly01_TRINITY_DN1048_c0_g2_i1::g.44736::m.44736	XP_007894972.1	K4GLB1	K4GLB1_CALMI	unreviewed	Fatty acid binding protein 3		Callorhinchus milii (Ghost shark)	133	lipid binding [GO:0008289]; transporter activity [GO:0005215]		lipid binding [GO:0008289]; transporter activity [GO:0005215]		GO:0005215; GO:0008289
Transcript_00189	Assembly01_TRINITY_DN1054_c0_g1::Assembly01_TRINITY_DN1054_c0_g1_i1::g.44708::m.44708	XP_007897221.1	K4FUD8	K4FUD8_CALMI	unreviewed	Cysteine-rich protein 2-like protein		Callorhinchus milii (Ghost shark)	89	zinc ion binding [GO:0008270]		zinc ion binding [GO:0008270]		GO:0008270
Transcript_00316	Assembly01_TRINITY_DN10914_c0_g1::Assembly01_TRINITY_DN10914_c0_g1_i1::g.78019::m.78019	XP_007891752.1	V9KJY0	V9KJY0_CALMI	unreviewed	Brain protein I3		Callorhinchus milii (Ghost shark)	136	integral component of membrane [GO:0016021]			integral component of membrane [GO:0016021]	GO:0016021			24402279
Transcript_00331	Assembly01_TRINITY_DN1093_c0_g1::Assembly01_TRINITY_DN1093_c0_g1_i1::g.44830::m.44830	XP_007901857.1	K4GAZ2	K4GAZ2_CALMI	unreviewed	39S ribosomal protein L55, mitochondrial		Callorhinchus milii (Ghost shark)	127	ribosome [GO:0005840]			ribosome [GO:0005840]	GO:0005840			24402279
Transcript_00360	Assembly01_TRINITY_DN11009_c0_g1::Assembly01_TRINITY_DN11009_c0_g1_i1::g.4137::m.4137	XP_007909739.1	V9KNR2	V9KNR2_CALMI	unreviewed	Aladin-like protein		Callorhinchus milii (Ghost shark)	516								24402279
Transcript_00392	Assembly01_TRINITY_DN11074_c0_g1::Assembly01_TRINITY_DN11074_c0_g1_i1::g.4142::m.4142	XP_007903083.1	V9KSB0	V9KSB0_CALMI	unreviewed	Epithelial membrane protein 2		Callorhinchus milii (Ghost shark)	160	integral component of membrane [GO:0016021]			integral component of membrane [GO:0016021]	GO:0016021	SUBCELLULAR LOCATION: Membrane {ECO:0000256|RuleBase:RU363088}; Multi-pass membrane protein {ECO:0000256|RuleBase:RU363088}.		24402279
Transcript_00427	Assembly01_TRINITY_DN11159_c0_g1::Assembly01_TRINITY_DN11159_c0_g1_i1::g.131162::m.131162	XP_007883912.1	V9L744	V9L744_CALMI	unreviewed	SpiD		Callorhinchus milii (Ghost shark)	275	nucleus [GO:0005634]; sequence-specific DNA binding [GO:0043565]; transcription factor activity, sequence-specific DNA binding [GO:0003700]		sequence-specific DNA binding [GO:0043565]; transcription factor activity, sequence-specific DNA binding [GO:0003700]	nucleus [GO:0005634]	GO:0003700; GO:0005634; GO:0043565	SUBCELLULAR LOCATION: Nucleus {ECO:0000256|RuleBase:RU004019, ECO:0000256|SAAS:SAAS00594387}.		24402279
Transcript_00544	Assembly01_TRINITY_DN11348_c0_g2::Assembly01_TRINITY_DN11348_c0_g2_i1::g.135452::m.135452	XP_007896126.1	V9KEC5	V9KEC5_CALMI	unreviewed	H2A histone family, member Y2		Callorhinchus milii (Ghost shark)	391	nucleosome [GO:0000786]; nucleus [GO:0005634]; DNA binding [GO:0003677]		DNA binding [GO:0003677]	nucleosome [GO:0000786]; nucleus [GO:0005634]	GO:0000786; GO:0003677; GO:0005634			24402279
Transcript_00567	Assembly01_TRINITY_DN11390_c0_g1::Assembly01_TRINITY_DN11390_c0_g1_i1::g.135583::m.135583	XP_007893729.1	V9LCC5	V9LCC5_CALMI	unreviewed	14 kDa phosphohistidine phosphatase-like protein		Callorhinchus milii (Ghost shark)	120								24402279
Transcript_00600	Assembly01_TRINITY_DN11442_c0_g1::Assembly01_TRINITY_DN11442_c0_g1_i1::g.191192::m.191192	XP_007894974.1	K4G7N7	K4G7N7_CALMI	unreviewed	39S ribosomal protein L53, mitochondrial		Callorhinchus milii (Ghost shark)	107	ribosome [GO:0005840]			ribosome [GO:0005840]	GO:0005840
Transcript_00655	Assembly01_TRINITY_DN11542_c0_g1::Assembly01_TRINITY_DN11542_c0_g1_i1::g.131629::m.131629	XP_007902493.1	V9KKT2	V9KKT2_CALMI	unreviewed	BSD domain-containing protein 1-like protein		Callorhinchus milii (Ghost shark)	455								24402279
Transcript_00694	Assembly01_TRINITY_DN11637_c0_g1::Assembly01_TRINITY_DN11637_c0_g1_i1::g.139283::m.139283	XP_007883519.1	K4FSK4	K4FSK4_CALMI	unreviewed	Melanoma-derived growth regulatory protein		Callorhinchus milii (Ghost shark)	134
Transcript_00812	Assembly01_TRINITY_DN11864_c0_g1::Assembly01_TRINITY_DN11864_c0_g1_i1::g.80069::m.80069	XP_007900009.1	K4FT93	K4FT93_CALMI	unreviewed	Glutathione S-transferase theta-like protein		Callorhinchus milii (Ghost shark)	239	transferase activity [GO:0016740]		transferase activity [GO:0016740]		GO:0016740
Transcript_00837	Assembly01_TRINITY_DN11904_c0_g1::Assembly01_TRINITY_DN11904_c0_g1_i1::g.165710::m.165710	XP_007901826.1	K4GKM7	K4GKM7_CALMI	unreviewed	Eukaryotic translation initiation factor 3 subunit F (eIF3f) (Eukaryotic translation initiation factor 3 subunit 5)	EIF3F EIF3S5	Callorhinchus milii (Ghost shark)	277	eukaryotic 43S preinitiation complex [GO:0016282]; eukaryotic 48S preinitiation complex [GO:0033290]; eukaryotic translation initiation factor 3 complex [GO:0005852]; translation initiation factor activity [GO:0003743]; formation of translation preinitiation complex [GO:0001731]; regulation of translational initiation [GO:0006446]	formation of translation preinitiation complex [GO:0001731]; regulation of translational initiation [GO:0006446]	translation initiation factor activity [GO:0003743]	eukaryotic 43S preinitiation complex [GO:0016282]; eukaryotic 48S preinitiation complex [GO:0033290]; eukaryotic translation initiation factor 3 complex [GO:0005852]	GO:0001731; GO:0003743; GO:0005852; GO:0006446; GO:0016282; GO:0033290	SUBCELLULAR LOCATION: Cytoplasm {ECO:0000256|HAMAP-Rule:MF_03005, ECO:0000256|SAAS:SAAS00003543}.
Transcript_00846	Assembly01_TRINITY_DN11912_c0_g1::Assembly01_TRINITY_DN11912_c0_g1_i1::g.165839::m.165839	XP_007898695.1	V9KPK8	V9KPK8_CALMI	unreviewed	Chromobox protein-like 3-like protein		Callorhinchus milii (Ghost shark)	195	nucleus [GO:0005634]			nucleus [GO:0005634]	GO:0005634	SUBCELLULAR LOCATION: Nucleus {ECO:0000256|SAAS:SAAS00539527}.		24402279
Transcript_00847	Assembly01_TRINITY_DN11915_c0_g1::Assembly01_TRINITY_DN11915_c0_g1_i1::g.165809::m.165809	XP_007906981.1	V9KF16	V9KF16_CALMI	unreviewed	Centromere/kinetochore protein zw10		Callorhinchus milii (Ghost shark)	782	chromosome, centromeric region [GO:0000775]; nucleus [GO:0005634]; mitotic nuclear division [GO:0007067]	mitotic nuclear division [GO:0007067]		chromosome, centromeric region [GO:0000775]; nucleus [GO:0005634]	GO:0000775; GO:0005634; GO:0007067			24402279
Transcript_00880	Assembly01_TRINITY_DN11979_c0_g2::Assembly01_TRINITY_DN11979_c0_g2_i1::g.165936::m.165936	XP_007891529.1	V9K8P0	V9K8P0_CALMI	unreviewed	Transcription factor Dp-1		Callorhinchus milii (Ghost shark)	421	nucleus [GO:0005634]; transcription factor complex [GO:0005667]; DNA binding [GO:0003677]; transcription coactivator activity [GO:0003713]; transcription factor activity, sequence-specific DNA binding [GO:0003700]; mitotic cell cycle [GO:0000278]; transcription, DNA-templated [GO:0006351]	mitotic cell cycle [GO:0000278]; transcription, DNA-templated [GO:0006351]	DNA binding [GO:0003677]; transcription coactivator activity [GO:0003713]; transcription factor activity, sequence-specific DNA binding [GO:0003700]	nucleus [GO:0005634]; transcription factor complex [GO:0005667]	GO:0000278; GO:0003677; GO:0003700; GO:0003713; GO:0005634; GO:0005667; GO:0006351	SUBCELLULAR LOCATION: Nucleus {ECO:0000256|RuleBase:RU003796}.		24402279
Transcript_00885	Assembly01_TRINITY_DN11984_c0_g2::Assembly01_TRINITY_DN11984_c0_g2_i1::g.165872::m.165872	XP_007895314.1	V9L4E0	V9L4E0_CALMI	unreviewed	Alba-like protein C9orf23		Callorhinchus milii (Ghost shark)	187	nucleic acid binding [GO:0003676]		nucleic acid binding [GO:0003676]		GO:0003676			24402279
Transcript_00924	Assembly01_TRINITY_DN12071_c0_g1::Assembly01_TRINITY_DN12071_c0_g1_i1::g.87781::m.87781	XP_007886603.1	V9KUZ1	V9KUZ1_CALMI	unreviewed	Sulfotransferase (EC 2.8.2.-)		Callorhinchus milii (Ghost shark)	282	sulfotransferase activity [GO:0008146]		sulfotransferase activity [GO:0008146]		GO:0008146			24402279
Transcript_00941	Assembly01_TRINITY_DN12124_c0_g2::Assembly01_TRINITY_DN12124_c0_g2_i1::g.56088::m.56088	XP_007886453.1	V9LC12	V9LC12_CALMI	unreviewed	Zinc finger FYVE domain-containing protein 21-like protein		Callorhinchus milii (Ghost shark)	248	metal ion binding [GO:0046872]		metal ion binding [GO:0046872]		GO:0046872			24402279
Transcript_00946	Assembly01_TRINITY_DN1213_c0_g1::Assembly01_TRINITY_DN1213_c0_g1_i1::g.93851::m.93851	XP_007903983.1	V9L7U0	V9L7U0_CALMI	unreviewed	AP-3 complex subunit sigma-2-like protein		Callorhinchus milii (Ghost shark)	193	membrane coat [GO:0030117]; protein transporter activity [GO:0008565]; intracellular protein transport [GO:0006886]; vesicle-mediated transport [GO:0016192]	intracellular protein transport [GO:0006886]; vesicle-mediated transport [GO:0016192]	protein transporter activity [GO:0008565]	membrane coat [GO:0030117]	GO:0006886; GO:0008565; GO:0016192; GO:0030117			24402279
Transcript_00964	Assembly01_TRINITY_DN12182_c0_g1::Assembly01_TRINITY_DN12182_c0_g1_i1::g.55999::m.55999	XP_007910314.1	V9KTY3	V9KTY3_CALMI	unreviewed	Regulation of nuclear pre-mRNA domain-containing 1A		Callorhinchus milii (Ghost shark)	379								24402279
Transcript_00971	Assembly01_TRINITY_DN12198_c0_g2::Assembly01_TRINITY_DN12198_c0_g2_i1::g.56097::m.56097	XP_007884245.1	V9KWG7	V9KWG7_CALMI	unreviewed	Transmembrane protein 120A		Callorhinchus milii (Ghost shark)	339	integral component of membrane [GO:0016021]			integral component of membrane [GO:0016021]	GO:0016021			24402279
Transcript_01009	Assembly01_TRINITY_DN1229_c0_g1::Assembly01_TRINITY_DN1229_c0_g1_i1::g.93981::m.93981	XP_007898671.1	V9KBA4	V9KBA4_CALMI	unreviewed	Tax1-binding protein 1		Callorhinchus milii (Ghost shark)	846								24402279
Transcript_01179	Assembly01_TRINITY_DN12784_c0_g1::Assembly01_TRINITY_DN12784_c0_g1_i1::g.58119::m.58119	XP_007907889.1	V9KE76	V9KE76_CALMI	unreviewed	B-cell receptor-associated protein 29		Callorhinchus milii (Ghost shark)	241	endoplasmic reticulum [GO:0005783]; integral component of membrane [GO:0016021]; intracellular protein transport [GO:0006886]	intracellular protein transport [GO:0006886]		endoplasmic reticulum [GO:0005783]; integral component of membrane [GO:0016021]	GO:0005783; GO:0006886; GO:0016021			24402279
Transcript_01221	Assembly01_TRINITY_DN12905_c0_g1::Assembly01_TRINITY_DN12905_c0_g1_i1::g.54882::m.54882	XP_007891920.1	V9L7P4	V9L7P4_CALMI	unreviewed	Ras-like protein family member 11A		Callorhinchus milii (Ghost shark)	247	intracellular [GO:0005622]; membrane [GO:0016020]; GTP binding [GO:0005525]; small GTPase mediated signal transduction [GO:0007264]	small GTPase mediated signal transduction [GO:0007264]	GTP binding [GO:0005525]	intracellular [GO:0005622]; membrane [GO:0016020]	GO:0005525; GO:0005622; GO:0007264; GO:0016020			24402279
Transcript_01281	Assembly01_TRINITY_DN13111_c0_g1::Assembly01_TRINITY_DN13111_c0_g1_i1::g.65706::m.65706	XP_007894238.1	V9KI32	V9KI32_CALMI	unreviewed	Beta-galactosidase (EC 3.2.1.23)		Callorhinchus milii (Ghost shark)	650	beta-galactosidase activity [GO:0004565]; carbohydrate metabolic process [GO:0005975]	carbohydrate metabolic process [GO:0005975]	beta-galactosidase activity [GO:0004565]		GO:0004565; GO:0005975			24402279
Transcript_01297	Assembly01_TRINITY_DN13156_c0_g1::Assembly01_TRINITY_DN13156_c0_g1_i1::g.65681::m.65681	XP_007894668.1	V9KL69	V9KL69_CALMI	unreviewed	Polymerase delta-interacting protein 2-like protein		Callorhinchus milii (Ghost shark)	382	DNA binding [GO:0003677]		DNA binding [GO:0003677]		GO:0003677			24402279
Transcript_01311	Assembly01_TRINITY_DN13196_c0_g1::Assembly01_TRINITY_DN13196_c0_g1_i1::g.65723::m.65723	XP_007882902.1	V9LIW5	V9LIW5_CALMI	unreviewed	Uncharacterized protein		Callorhinchus milii (Ghost shark)	81	mitochondrion [GO:0005739]; mitochondrial respiratory chain complex IV assembly [GO:0033617]	mitochondrial respiratory chain complex IV assembly [GO:0033617]		mitochondrion [GO:0005739]	GO:0005739; GO:0033617			24402279
Transcript_01334	Assembly01_TRINITY_DN13270_c0_g1::Assembly01_TRINITY_DN13270_c0_g1_i1::g.128996::m.128996	XP_007904045.1	V9KE02	V9KE02_CALMI	unreviewed	Glutathione S-transferase A		Callorhinchus milii (Ghost shark)	226	transferase activity [GO:0016740]		transferase activity [GO:0016740]		GO:0016740			24402279
Transcript_01435	Assembly01_TRINITY_DN13517_c0_g1::Assembly01_TRINITY_DN13517_c0_g1_i1::g.67982::m.67982	XP_007885042.1	V9L9M3	V9L9M3_CALMI	unreviewed	Putative alpha-ketoglutarate-dependent dioxygenase ABH6-like protein		Callorhinchus milii (Ghost shark)	227	dioxygenase activity [GO:0051213]		dioxygenase activity [GO:0051213]		GO:0051213			24402279
Transcript_01560	Assembly01_TRINITY_DN1382_c1_g1::Assembly01_TRINITY_DN1382_c1_g1_i1::g.107641::m.107641	XP_007904356.1	V9KZI7	V9KZI7_CALMI	unreviewed	Malate dehydrogenase, mitochondrial-like protein		Callorhinchus milii (Ghost shark)	367	L-malate dehydrogenase activity [GO:0030060]; carbohydrate metabolic process [GO:0005975]; malate metabolic process [GO:0006108]	carbohydrate metabolic process [GO:0005975]; malate metabolic process [GO:0006108]	L-malate dehydrogenase activity [GO:0030060]		GO:0005975; GO:0006108; GO:0030060			24402279
Transcript_01632	Assembly01_TRINITY_DN14027_c0_g1::Assembly01_TRINITY_DN14027_c0_g1_i1::g.94189::m.94189	XP_007886650.1	V9LF64	V9LF64_CALMI	unreviewed	Uncharacterized protein		Callorhinchus milii (Ghost shark)	192								24402279
Transcript_01665	Assembly01_TRINITY_DN14104_c0_g1::Assembly01_TRINITY_DN14104_c0_g1_i1::g.138156::m.138156	XP_007906643.1	V9KYT4	V9KYT4_CALMI	unreviewed	Phosphorylase kinase gamma subunit 1		Callorhinchus milii (Ghost shark)	390	phosphorylase kinase complex [GO:0005964]; ATP binding [GO:0005524]; phosphorylase kinase activity [GO:0004689]; glycogen biosynthetic process [GO:0005978]	glycogen biosynthetic process [GO:0005978]	ATP binding [GO:0005524]; phosphorylase kinase activity [GO:0004689]	phosphorylase kinase complex [GO:0005964]	GO:0004689; GO:0005524; GO:0005964; GO:0005978			24402279
Transcript_01700	Assembly01_TRINITY_DN14236_c0_g1::Assembly01_TRINITY_DN14236_c0_g1_i1::g.182690::m.182690	XP_007884358.1	V9KT82	V9KT82_CALMI	unreviewed	Adenylosuccinate lyase (ASL) (EC 4.3.2.2) (Adenylosuccinase)		Callorhinchus milii (Ghost shark)	494	(S)-2-(5-amino-1-(5-phospho-D-ribosyl)imidazole-4-carboxamido)succinate AMP-lyase (fumarate-forming) activity [GO:0070626]; N6-(1,2-dicarboxyethyl)AMP AMP-lyase (fumarate-forming) activity [GO:0004018]; 'de novo' AMP biosynthetic process [GO:0044208]; 'de novo' IMP biosynthetic process [GO:0006189]	'de novo' AMP biosynthetic process [GO:0044208]; 'de novo' IMP biosynthetic process [GO:0006189]	(S)-2-(5-amino-1-(5-phospho-D-ribosyl)imidazole-4-carboxamido)succinate AMP-lyase (fumarate-forming) activity [GO:0070626]; N6-(1,2-dicarboxyethyl)AMP AMP-lyase (fumarate-forming) activity [GO:0004018]		GO:0004018; GO:0006189; GO:0044208; GO:0070626			24402279
Transcript_01807	Assembly01_TRINITY_DN1464_c0_g1::Assembly01_TRINITY_DN1464_c0_g1_i1::g.142666::m.142666	XP_007900749.1	V9LEY2	V9LEY2_CALMI	unreviewed	NADH dehydrogenase 1 alpha subcomplex subunit 11		Callorhinchus milii (Ghost shark)	173	integral component of membrane [GO:0016021]			integral component of membrane [GO:0016021]	GO:0016021			24402279
Transcript_01830	Assembly01_TRINITY_DN14721_c0_g1::Assembly01_TRINITY_DN14721_c0_g1_i1::g.3793::m.3793	XP_007907715.1	V9KUS1	V9KUS1_CALMI	unreviewed	Rab9 effector protein with kelch motifs		Callorhinchus milii (Ghost shark)	374								24402279
Transcript_01920	Assembly01_TRINITY_DN15062_c0_g1::Assembly01_TRINITY_DN15062_c0_g1_i1::g.75290::m.75290	XP_007899456.1	V9KFT2	V9KFT2_CALMI	unreviewed	Solute carrier family 22 (Organic cation/carnitine transporter), member 5		Callorhinchus milii (Ghost shark)	555	integral component of membrane [GO:0016021]; transmembrane transporter activity [GO:0022857]		transmembrane transporter activity [GO:0022857]	integral component of membrane [GO:0016021]	GO:0016021; GO:0022857			24402279
Transcript_02001	Assembly01_TRINITY_DN1536_c0_g1::Assembly01_TRINITY_DN1536_c0_g1_i1::g.133247::m.133247	XP_007886992.1	V9KHI4	V9KHI4_CALMI	unreviewed	Acyl-coenzyme A oxidase		Callorhinchus milii (Ghost shark)	661	peroxisome [GO:0005777]; acyl-CoA dehydrogenase activity [GO:0003995]; acyl-CoA oxidase activity [GO:0003997]; flavin adenine dinucleotide binding [GO:0050660]; fatty acid beta-oxidation [GO:0006635]	fatty acid beta-oxidation [GO:0006635]	acyl-CoA dehydrogenase activity [GO:0003995]; acyl-CoA oxidase activity [GO:0003997]; flavin adenine dinucleotide binding [GO:0050660]	peroxisome [GO:0005777]	GO:0003995; GO:0003997; GO:0005777; GO:0006635; GO:0050660			24402279
Transcript_02025	Assembly01_TRINITY_DN15452_c0_g1::Assembly01_TRINITY_DN15452_c0_g1_i1::g.98576::m.98576	XP_007903946.1	K4GH87	K4GH87_CALMI	unreviewed	Normal mucosa of esophagus specific 1 (Normal mucosa of esophagus-specific gene 1 protein-like protein)		Callorhinchus milii (Ghost shark)	84								24402279
Transcript_02109	Assembly01_TRINITY_DN15627_c0_g1::Assembly01_TRINITY_DN15627_c0_g1_i1::g.139455::m.139455	XP_007899190.1	V9L0E3	V9L0E3_CALMI	unreviewed	Vimentin-type intermediate filament-associated coiled-coil protein-like protein		Callorhinchus milii (Ghost shark)	185								24402279
Transcript_02181	Assembly01_TRINITY_DN15757_c0_g2::Assembly01_TRINITY_DN15757_c0_g2_i1::g.112550::m.112550	XP_007897941.1	V9L7P5	V9L7P5_CALMI	unreviewed	Zinc finger CCHC domain-containing protein 9-like protein		Callorhinchus milii (Ghost shark)	278	nucleic acid binding [GO:0003676]; zinc ion binding [GO:0008270]		nucleic acid binding [GO:0003676]; zinc ion binding [GO:0008270]		GO:0003676; GO:0008270			24402279
Transcript_02196	Assembly01_TRINITY_DN15792_c0_g1::Assembly01_TRINITY_DN15792_c0_g1_i1::g.112536::m.112536	XP_007896025.1	V9LB85	V9LB85_CALMI	unreviewed	Aurora kinase A-interacting protein		Callorhinchus milii (Ghost shark)	207	kinase activity [GO:0016301]		kinase activity [GO:0016301]		GO:0016301			24402279
Transcript_02205	Assembly01_TRINITY_DN15813_c0_g1::Assembly01_TRINITY_DN15813_c0_g1_i1::g.64708::m.64708	XP_007906816.1	V9KJH1	V9KJH1_CALMI	unreviewed	Septin-2		Callorhinchus milii (Ghost shark)	351	GTP binding [GO:0005525]; cell cycle [GO:0007049]; cell division [GO:0051301]	cell cycle [GO:0007049]; cell division [GO:0051301]	GTP binding [GO:0005525]		GO:0005525; GO:0007049; GO:0051301			24402279
Transcript_02235	Assembly01_TRINITY_DN15909_c0_g1::Assembly01_TRINITY_DN15909_c0_g1_i1::g.149902::m.149902	XP_007901569.1	V9KGU4	V9KGU4_CALMI	unreviewed	ADP-ribosylation factor-like protein 8B-A		Callorhinchus milii (Ghost shark)	186	intracellular [GO:0005622]; GTP binding [GO:0005525]; small GTPase mediated signal transduction [GO:0007264]	small GTPase mediated signal transduction [GO:0007264]	GTP binding [GO:0005525]	intracellular [GO:0005622]	GO:0005525; GO:0005622; GO:0007264			24402279
Transcript_02267	Assembly01_TRINITY_DN15987_c0_g1::Assembly01_TRINITY_DN15987_c0_g1_i1::g.150074::m.150074	XP_007902132.1	V9KXA8	V9KXA8_CALMI	unreviewed	Protein-lysine N-methyltransferase METTL10 (EC 2.1.1.-) (Methyltransferase-like protein 10)	METTL10	Callorhinchus milii (Ghost shark)	267	cytoplasm [GO:0005737]; protein-lysine N-methyltransferase activity [GO:0016279]		protein-lysine N-methyltransferase activity [GO:0016279]	cytoplasm [GO:0005737]	GO:0005737; GO:0016279	SUBCELLULAR LOCATION: Cytoplasm {ECO:0000256|HAMAP-Rule:MF_03188}.		24402279
Transcript_02272	Assembly01_TRINITY_DN15996_c0_g2::Assembly01_TRINITY_DN15996_c0_g2_i1::g.150049::m.150049	XP_007882598.1	V9KKN1	V9KKN1_CALMI	unreviewed	Negative elongation factor D-like protein		Callorhinchus milii (Ghost shark)	580	nucleus [GO:0005634]; translation elongation factor activity [GO:0003746]; negative regulation of transcription, DNA-templated [GO:0045892]	negative regulation of transcription, DNA-templated [GO:0045892]	translation elongation factor activity [GO:0003746]	nucleus [GO:0005634]	GO:0003746; GO:0005634; GO:0045892			24402279
Transcript_02310	Assembly01_TRINITY_DN16091_c0_g1::Assembly01_TRINITY_DN16091_c0_g1_i1::g.78991::m.78991	XP_007889788.1	V9KW84	V9KW84_CALMI	unreviewed	Protein mab-21-like 3		Callorhinchus milii (Ghost shark)	387								24402279
Transcript_02352	Assembly01_TRINITY_DN16186_c0_g1::Assembly01_TRINITY_DN16186_c0_g1_i1::g.153461::m.153461	XP_007903422.1	V9KDF6	V9KDF6_CALMI	unreviewed	Eukaryotic translation initiation factor 3 subunit J (eIF3j) (Eukaryotic translation initiation factor 3 subunit 1) (eIF-3-alpha) (eIF3 p35)	EIF3J EIF3S1	Callorhinchus milii (Ghost shark)	244	eukaryotic 43S preinitiation complex [GO:0016282]; eukaryotic 48S preinitiation complex [GO:0033290]; eukaryotic translation initiation factor 3 complex [GO:0005852]; translation initiation factor activity [GO:0003743]; formation of translation preinitiation complex [GO:0001731]; regulation of translational initiation [GO:0006446]	formation of translation preinitiation complex [GO:0001731]; regulation of translational initiation [GO:0006446]	translation initiation factor activity [GO:0003743]	eukaryotic 43S preinitiation complex [GO:0016282]; eukaryotic 48S preinitiation complex [GO:0033290]; eukaryotic translation initiation factor 3 complex [GO:0005852]	GO:0001731; GO:0003743; GO:0005852; GO:0006446; GO:0016282; GO:0033290	SUBCELLULAR LOCATION: Cytoplasm {ECO:0000256|HAMAP-Rule:MF_03009}.		24402279
Transcript_02353	Assembly01_TRINITY_DN16188_c0_g1::Assembly01_TRINITY_DN16188_c0_g1_i1::g.153449::m.153449	XP_007909752.1	K4FSV0	K4FSV0_CALMI	unreviewed	Serine incorporator 1-like protein		Callorhinchus milii (Ghost shark)	475	integral component of membrane [GO:0016021]; L-serine transmembrane transporter activity [GO:0015194]; phosphatidylserine metabolic process [GO:0006658]; sphingolipid metabolic process [GO:0006665]	phosphatidylserine metabolic process [GO:0006658]; sphingolipid metabolic process [GO:0006665]	L-serine transmembrane transporter activity [GO:0015194]	integral component of membrane [GO:0016021]	GO:0006658; GO:0006665; GO:0015194; GO:0016021
Transcript_02431	Assembly01_TRINITY_DN16390_c0_g2::Assembly01_TRINITY_DN16390_c0_g2_i1::g.100655::m.100655	XP_007897652.1	V9KXT2	V9KXT2_CALMI	unreviewed	Nuclear transcription factor Y, alpha		Callorhinchus milii (Ghost shark)	291	CCAAT-binding factor complex [GO:0016602]; DNA binding [GO:0003677]; transcription factor activity, sequence-specific DNA binding [GO:0003700]		DNA binding [GO:0003677]; transcription factor activity, sequence-specific DNA binding [GO:0003700]	CCAAT-binding factor complex [GO:0016602]	GO:0003677; GO:0003700; GO:0016602			24402279
Transcript_02445	Assembly01_TRINITY_DN16416_c0_g1::Assembly01_TRINITY_DN16416_c0_g1_i1::g.70214::m.70214	XP_007908199.1	K4GD60	K4GD60_CALMI	unreviewed	Nascent polypeptide-associated complex subunit alpha		Callorhinchus milii (Ghost shark)	215
Transcript_02464	Assembly01_TRINITY_DN16447_c0_g1::Assembly01_TRINITY_DN16447_c0_g1_i1::g.70064::m.70064	XP_007904804.1	K4GJE3	K4GJE3_CALMI	unreviewed	NADH dehydrogenase (Ubiquinone) 1 beta subcomplex, 6		Callorhinchus milii (Ghost shark)	129
Transcript_02496	Assembly01_TRINITY_DN16537_c0_g1::Assembly01_TRINITY_DN16537_c0_g1_i1::g.187050::m.187050	XP_007900732.1	V9L217	V9L217_CALMI	unreviewed	NEDD4 family-interacting protein 1-like protein		Callorhinchus milii (Ghost shark)	131	integral component of membrane [GO:0016021]			integral component of membrane [GO:0016021]	GO:0016021			24402279
Transcript_02582	Assembly01_TRINITY_DN16779_c0_g1::Assembly01_TRINITY_DN16779_c0_g1_i2::g.149085::m.149085	XP_007909780.1	K4G0D0	K4G0D0_CALMI	unreviewed	Ankyrin repeat domain-containing protein 39-like protein		Callorhinchus milii (Ghost shark)	184
Transcript_02639	Assembly01_TRINITY_DN16903_c0_g1::Assembly01_TRINITY_DN16903_c0_g1_i1::g.216168::m.216168	XP_007887163.1	V9LHG6	V9LHG6_CALMI	unreviewed	Vesicle-associated membrane protein 8		Callorhinchus milii (Ghost shark)	106	integral component of membrane [GO:0016021]; vesicle-mediated transport [GO:0016192]	vesicle-mediated transport [GO:0016192]		integral component of membrane [GO:0016021]	GO:0016021; GO:0016192			24402279
Transcript_02917	Assembly01_TRINITY_DN17568_c0_g1::Assembly01_TRINITY_DN17568_c0_g1_i1::g.107543::m.107543	XP_007907429.1	V9LCF7	V9LCF7_CALMI	unreviewed	ADP-ribosylation factor 1		Callorhinchus milii (Ghost shark)	180	intracellular [GO:0005622]; GTP binding [GO:0005525]; small GTPase mediated signal transduction [GO:0007264]	small GTPase mediated signal transduction [GO:0007264]	GTP binding [GO:0005525]	intracellular [GO:0005622]	GO:0005525; GO:0005622; GO:0007264			24402279
Transcript_02962	Assembly01_TRINITY_DN17654_c0_g2::Assembly01_TRINITY_DN17654_c0_g2_i1::g.134347::m.134347	XP_007888343.1	V9KTR0	V9KTR0_CALMI	unreviewed	Inositol polyphosphate 1-phosphatase-like protein		Callorhinchus milii (Ghost shark)	396	phosphatidylinositol phosphorylation [GO:0046854]	phosphatidylinositol phosphorylation [GO:0046854]			GO:0046854			24402279
Transcript_02966	Assembly01_TRINITY_DN17662_c0_g2::Assembly01_TRINITY_DN17662_c0_g2_i1::g.134370::m.134370	XP_007883339.1	V9KTR3	V9KTR3_CALMI	unreviewed	DnaJ (Hsp40)-like, subfamily B, member 1		Callorhinchus milii (Ghost shark)	347	protein folding [GO:0006457]	protein folding [GO:0006457]			GO:0006457			24402279
Transcript_03071	Assembly01_TRINITY_DN17912_c0_g1::Assembly01_TRINITY_DN17912_c0_g1_i1::g.164461::m.164461	XP_007901301.1	V9L4C6	V9L4C6_CALMI	unreviewed	C1q and tumor necrosis factor related protein 3		Callorhinchus milii (Ghost shark)	246								24402279
Transcript_03114	Assembly01_TRINITY_DN18028_c0_g2::Assembly01_TRINITY_DN18028_c0_g2_i1::g.115124::m.115124	XP_007891647.1	V9KQP6	V9KQP6_CALMI	unreviewed	Leukocyte cell derived chemotaxin 1		Callorhinchus milii (Ghost shark)	359	integral component of membrane [GO:0016021]			integral component of membrane [GO:0016021]	GO:0016021			24402279
Transcript_03227	Assembly01_TRINITY_DN18239_c0_g1::Assembly01_TRINITY_DN18239_c0_g1_i1::g.46010::m.46010	XP_007899185.1	V9KDB5	V9KDB5_CALMI	unreviewed	Acyl-CoA synthetase bubblegum family member 2		Callorhinchus milii (Ghost shark)	742	catalytic activity [GO:0003824]; metabolic process [GO:0008152]	metabolic process [GO:0008152]	catalytic activity [GO:0003824]		GO:0003824; GO:0008152			24402279
Transcript_03243	Assembly01_TRINITY_DN18279_c0_g1::Assembly01_TRINITY_DN18279_c0_g1_i1::g.46043::m.46043	XP_007897295.1	V9KN06	V9KN06_CALMI	unreviewed	Eukaryotic translation initiation factor 4E family member 1c		Callorhinchus milii (Ghost shark)	220	cytoplasm [GO:0005737]; translation initiation factor activity [GO:0003743]		translation initiation factor activity [GO:0003743]	cytoplasm [GO:0005737]	GO:0003743; GO:0005737			24402279
Transcript_03258	Assembly01_TRINITY_DN18312_c0_g1::Assembly01_TRINITY_DN18312_c0_g1_i2::g.78413::m.78413	XP_007887565.1	V9KC90	V9KC90_CALMI	unreviewed	Centrosomal protein of 89 kDa		Callorhinchus milii (Ghost shark)	907	centriole [GO:0005814]; chemical synaptic transmission [GO:0007268]; cilium assembly [GO:0042384]; mitochondrion organization [GO:0007005]	chemical synaptic transmission [GO:0007268]; cilium assembly [GO:0042384]; mitochondrion organization [GO:0007005]		centriole [GO:0005814]	GO:0005814; GO:0007005; GO:0007268; GO:0042384			24402279
Transcript_03298	Assembly01_TRINITY_DN18378_c0_g1::Assembly01_TRINITY_DN18378_c0_g1_i1::g.78270::m.78270	XP_007896233.1	V9LJ13	V9LJ13_CALMI	unreviewed	Fatty acid-binding protein 1, liver		Callorhinchus milii (Ghost shark)	136	lipid binding [GO:0008289]; transporter activity [GO:0005215]		lipid binding [GO:0008289]; transporter activity [GO:0005215]		GO:0005215; GO:0008289			24402279
Transcript_03471	Assembly01_TRINITY_DN18701_c0_g1::Assembly01_TRINITY_DN18701_c0_g1_i1::g.64169::m.64169	XP_007904251.1	V9L7X0	V9L7X0_CALMI	unreviewed	Dexamethasone-induced Ras-related protein 1		Callorhinchus milii (Ghost shark)	265	intracellular [GO:0005622]; membrane [GO:0016020]; GTP binding [GO:0005525]; small GTPase mediated signal transduction [GO:0007264]	small GTPase mediated signal transduction [GO:0007264]	GTP binding [GO:0005525]	intracellular [GO:0005622]; membrane [GO:0016020]	GO:0005525; GO:0005622; GO:0007264; GO:0016020			24402279
Transcript_03474	Assembly01_TRINITY_DN18705_c0_g1::Assembly01_TRINITY_DN18705_c0_g1_i1::g.64140::m.64140	XP_007891025.1	V9KFF9	V9KFF9_CALMI	unreviewed	Long-chain-fatty-acid-CoA ligase 1-like protein		Callorhinchus milii (Ghost shark)	698	integral component of membrane [GO:0016021]; ligase activity [GO:0016874]; metabolic process [GO:0008152]	metabolic process [GO:0008152]	ligase activity [GO:0016874]	integral component of membrane [GO:0016021]	GO:0008152; GO:0016021; GO:0016874			24402279
Transcript_03525	Assembly01_TRINITY_DN18774_c0_g2::Assembly01_TRINITY_DN18774_c0_g2_i1::g.63984::m.63984	XP_007882673.1	V9LBJ2	V9LBJ2_CALMI	unreviewed	Tetraspanin		Callorhinchus milii (Ghost shark)	234	integral component of membrane [GO:0016021]			integral component of membrane [GO:0016021]	GO:0016021	SUBCELLULAR LOCATION: Membrane {ECO:0000256|RuleBase:RU361218}; Multi-pass membrane protein {ECO:0000256|RuleBase:RU361218}.		24402279
Transcript_03530	Assembly01_TRINITY_DN18791_c0_g1::Assembly01_TRINITY_DN18791_c0_g1_i1::g.64178::m.64178	XP_007887215.1	K4G020	K4G020_CALMI	unreviewed	Mediator of RNA polymerase II transcription subunit 28-like protein		Callorhinchus milii (Ghost shark)	168
Transcript_03543	Assembly01_TRINITY_DN18807_c0_g1::Assembly01_TRINITY_DN18807_c0_g1_i1::g.98732::m.98732	XP_007904817.1	V9KAE8	V9KAE8_CALMI	unreviewed	Cell cycle progression protein 1-like protein		Callorhinchus milii (Ghost shark)	856	integral component of membrane [GO:0016021]; regulation of Rho guanyl-nucleotide exchange factor activity [GO:2001106]	regulation of Rho guanyl-nucleotide exchange factor activity [GO:2001106]		integral component of membrane [GO:0016021]	GO:0016021; GO:2001106			24402279
Transcript_03643	Assembly01_TRINITY_DN19032_c1_g1::Assembly01_TRINITY_DN19032_c1_g1_i1::g.62938::m.62938	XP_007895274.1	V9LES7	V9LES7_CALMI	unreviewed	PQ-loop repeat-containing protein 3-like protein		Callorhinchus milii (Ghost shark)	218	integral component of membrane [GO:0016021]			integral component of membrane [GO:0016021]	GO:0016021			24402279
Transcript_03645	Assembly01_TRINITY_DN19036_c0_g1::Assembly01_TRINITY_DN19036_c0_g1_i1::g.62915::m.62915	XP_007909404.1	K4FV40	K4FV40_CALMI	unreviewed	NADH dehydrogenase		Callorhinchus milii (Ghost shark)	130	mitochondrial inner membrane [GO:0005743]; NADH dehydrogenase (ubiquinone) activity [GO:0008137]; ATP synthesis coupled electron transport [GO:0042773]	ATP synthesis coupled electron transport [GO:0042773]	NADH dehydrogenase (ubiquinone) activity [GO:0008137]	mitochondrial inner membrane [GO:0005743]	GO:0005743; GO:0008137; GO:0042773
Transcript_03667	Assembly01_TRINITY_DN19063_c0_g2::Assembly01_TRINITY_DN19063_c0_g2_i1::g.63104::m.63104	XP_007900494.1	V9KIC4	V9KIC4_CALMI	unreviewed	THO complex subunit 5-like protein		Callorhinchus milii (Ghost shark)	701								24402279
Transcript_03710	Assembly01_TRINITY_DN19151_c0_g1::Assembly01_TRINITY_DN19151_c0_g1_i1::g.85081::m.85081	XP_007890952.1	V9L302	V9L302_CALMI	unreviewed	Transmembrane protein 165		Callorhinchus milii (Ghost shark)	302	integral component of membrane [GO:0016021]; Golgi calcium ion transport [GO:0032472]	Golgi calcium ion transport [GO:0032472]		integral component of membrane [GO:0016021]	GO:0016021; GO:0032472			24402279
Transcript_03711	Assembly01_TRINITY_DN19152_c0_g2::Assembly01_TRINITY_DN19152_c0_g2_i1::g.85176::m.85176	XP_007883658.1	V9KVW8	V9KVW8_CALMI	unreviewed	Nuclear receptor subfamily 1, group H, member 2		Callorhinchus milii (Ghost shark)	449	nucleus [GO:0005634]; sequence-specific DNA binding [GO:0043565]; steroid hormone receptor activity [GO:0003707]; transcription factor activity, sequence-specific DNA binding [GO:0003700]; zinc ion binding [GO:0008270]; transcription, DNA-templated [GO:0006351]	transcription, DNA-templated [GO:0006351]	sequence-specific DNA binding [GO:0043565]; steroid hormone receptor activity [GO:0003707]; transcription factor activity, sequence-specific DNA binding [GO:0003700]; zinc ion binding [GO:0008270]	nucleus [GO:0005634]	GO:0003700; GO:0003707; GO:0005634; GO:0006351; GO:0008270; GO:0043565	SUBCELLULAR LOCATION: Nucleus {ECO:0000256|RuleBase:RU004334, ECO:0000256|SAAS:SAAS00595767}.		24402279
Transcript_03740	Assembly01_TRINITY_DN19210_c0_g2::Assembly01_TRINITY_DN19210_c0_g2_i1::g.117329::m.117329	XP_007892019.1	V9LDA2	V9LDA2_CALMI	unreviewed	NTF2-related export protein 2-like protein		Callorhinchus milii (Ghost shark)	114	intracellular [GO:0005622]; transport [GO:0006810]	transport [GO:0006810]		intracellular [GO:0005622]	GO:0005622; GO:0006810			24402279
Transcript_03795	Assembly01_TRINITY_DN19325_c0_g1::Assembly01_TRINITY_DN19325_c0_g1_i2::g.118546::m.118546	XP_007908648.1	V9KQ30	V9KQ30_CALMI	unreviewed	Capucin-like protein		Callorhinchus milii (Ghost shark)	242	integral component of membrane [GO:0016021]; response to biotic stimulus [GO:0009607]	response to biotic stimulus [GO:0009607]		integral component of membrane [GO:0016021]	GO:0009607; GO:0016021			24402279
Transcript_03851	Assembly01_TRINITY_DN19426_c0_g2::Assembly01_TRINITY_DN19426_c0_g2_i1::g.60540::m.60540	XP_007909034.1	V9KZJ0	V9KZJ0_CALMI	unreviewed	Branched-chain-amino-acid aminotransferase (EC 2.6.1.42)		Callorhinchus milii (Ghost shark)	393	L-isoleucine transaminase activity [GO:0052656]; L-leucine transaminase activity [GO:0052654]; L-valine transaminase activity [GO:0052655]; branched-chain amino acid biosynthetic process [GO:0009082]; cellular amino acid biosynthetic process [GO:0008652]	branched-chain amino acid biosynthetic process [GO:0009082]; cellular amino acid biosynthetic process [GO:0008652]	L-isoleucine transaminase activity [GO:0052656]; L-leucine transaminase activity [GO:0052654]; L-valine transaminase activity [GO:0052655]		GO:0008652; GO:0009082; GO:0052654; GO:0052655; GO:0052656			24402279
Transcript_03857	Assembly01_TRINITY_DN19447_c0_g1::Assembly01_TRINITY_DN19447_c0_g1_i1::g.60637::m.60637	XP_007898083.1	K4FTP4	K4FTP4_CALMI	unreviewed	Peroxiredoxin-1		Callorhinchus milii (Ghost shark)	199	cell [GO:0005623]; peroxiredoxin activity [GO:0051920]; cell redox homeostasis [GO:0045454]	cell redox homeostasis [GO:0045454]	peroxiredoxin activity [GO:0051920]	cell [GO:0005623]	GO:0005623; GO:0045454; GO:0051920
Transcript_03868	Assembly01_TRINITY_DN19461_c0_g1::Assembly01_TRINITY_DN19461_c0_g1_i1::g.60589::m.60589	XP_007891388.1	A0A0K1NVN5	A0A0K1NVN5_CALMI	unreviewed	GbX1		Callorhinchus milii (Ghost shark)	193	heme binding [GO:0020037]; metal ion binding [GO:0046872]; oxygen binding [GO:0019825]; oxygen transporter activity [GO:0005344]		heme binding [GO:0020037]; metal ion binding [GO:0046872]; oxygen binding [GO:0019825]; oxygen transporter activity [GO:0005344]		GO:0005344; GO:0019825; GO:0020037; GO:0046872			25743544
Transcript_03873	Assembly01_TRINITY_DN19467_c0_g1::Assembly01_TRINITY_DN19467_c0_g1_i1::g.60484::m.60484	XP_007899490.1	V9KTC2	V9KTC2_CALMI	unreviewed	GTP-binding protein SAR1b		Callorhinchus milii (Ghost shark)	202	endoplasmic reticulum [GO:0005783]; Golgi apparatus [GO:0005794]; integral component of membrane [GO:0016021]; GTP binding [GO:0005525]; intracellular protein transport [GO:0006886]; vesicle-mediated transport [GO:0016192]	intracellular protein transport [GO:0006886]; vesicle-mediated transport [GO:0016192]	GTP binding [GO:0005525]	endoplasmic reticulum [GO:0005783]; Golgi apparatus [GO:0005794]; integral component of membrane [GO:0016021]	GO:0005525; GO:0005783; GO:0005794; GO:0006886; GO:0016021; GO:0016192			24402279
Transcript_03877	Assembly01_TRINITY_DN19471_c0_g2::Assembly01_TRINITY_DN19471_c0_g2_i1::g.60437::m.60437	XP_007895342.1	V9LHF8	V9LHF8_CALMI	unreviewed	Nucleoside diphosphate-linked moiety X motif 2		Callorhinchus milii (Ghost shark)	149	bis(5'-nucleosyl)-tetraphosphatase activity [GO:0008796]		bis(5'-nucleosyl)-tetraphosphatase activity [GO:0008796]		GO:0008796			24402279
Transcript_03886	Assembly01_TRINITY_DN19486_c0_g1::Assembly01_TRINITY_DN19486_c0_g1_i1::g.60467::m.60467	XP_007899562.1	V9KQC8	V9KQC8_CALMI	unreviewed	Heterogeneous nuclear ribonucleoprotein A/B-like protein		Callorhinchus milii (Ghost shark)	353	intracellular ribonucleoprotein complex [GO:0030529]; viral nucleocapsid [GO:0019013]; nucleic acid binding [GO:0003676]; nucleotide binding [GO:0000166]		nucleic acid binding [GO:0003676]; nucleotide binding [GO:0000166]	intracellular ribonucleoprotein complex [GO:0030529]; viral nucleocapsid [GO:0019013]	GO:0000166; GO:0003676; GO:0019013; GO:0030529			24402279
Transcript_03982	Assembly01_TRINITY_DN19658_c0_g1::Assembly01_TRINITY_DN19658_c0_g1_i1::g.172913::m.172913	XP_007909408.1	V9KVP4	V9KVP4_CALMI	unreviewed	Tetraspanin		Callorhinchus milii (Ghost shark)	255	integral component of membrane [GO:0016021]			integral component of membrane [GO:0016021]	GO:0016021	SUBCELLULAR LOCATION: Membrane {ECO:0000256|RuleBase:RU361218}; Multi-pass membrane protein {ECO:0000256|RuleBase:RU361218}.		24402279
Transcript_04011	Assembly01_TRINITY_DN19721_c0_g1::Assembly01_TRINITY_DN19721_c0_g1_i1::g.130004::m.130004	XP_007896952.1	V9KQV1	V9KQV1_CALMI	unreviewed	Zinc transporter ZIP3-like protein		Callorhinchus milii (Ghost shark)	315	integral component of membrane [GO:0016021]; metal ion transmembrane transporter activity [GO:0046873]		metal ion transmembrane transporter activity [GO:0046873]	integral component of membrane [GO:0016021]	GO:0016021; GO:0046873			24402279
Transcript_04089	Assembly01_TRINITY_DN19877_c0_g1::Assembly01_TRINITY_DN19877_c0_g1_i2::g.171095::m.171095	XP_007891863.1	V9LC61	V9LC61_CALMI	unreviewed	Nucleoside diphosphate kinase 4		Callorhinchus milii (Ghost shark)	188	nucleoside diphosphate kinase activity [GO:0004550]; CTP biosynthetic process [GO:0006241]; GTP biosynthetic process [GO:0006183]; UTP biosynthetic process [GO:0006228]	CTP biosynthetic process [GO:0006241]; GTP biosynthetic process [GO:0006183]; UTP biosynthetic process [GO:0006228]	nucleoside diphosphate kinase activity [GO:0004550]		GO:0004550; GO:0006183; GO:0006228; GO:0006241			24402279
Transcript_04106	Assembly01_TRINITY_DN19920_c0_g1::Assembly01_TRINITY_DN19920_c0_g1_i1::g.105159::m.105159	XP_007884857.1	V9LFC9	V9LFC9_CALMI	unreviewed	Rab-like protein 2B (Fragment)		Callorhinchus milii (Ghost shark)	187	intracellular [GO:0005622]; GTP binding [GO:0005525]; small GTPase mediated signal transduction [GO:0007264]	small GTPase mediated signal transduction [GO:0007264]	GTP binding [GO:0005525]	intracellular [GO:0005622]	GO:0005525; GO:0005622; GO:0007264			24402279
Transcript_04249	Assembly01_TRINITY_DN20163_c0_g1::Assembly01_TRINITY_DN20163_c0_g1_i1::g.178513::m.178513	XP_007889481.1	K4GG93	K4GG93_CALMI	unreviewed	Arachidonate 5-lipoxygenase-activating protein		Callorhinchus milii (Ghost shark)	158	integral component of membrane [GO:0016021]; enzyme activator activity [GO:0008047]; leukotriene metabolic process [GO:0006691]	leukotriene metabolic process [GO:0006691]	enzyme activator activity [GO:0008047]	integral component of membrane [GO:0016021]	GO:0006691; GO:0008047; GO:0016021
Transcript_04259	Assembly01_TRINITY_DN20182_c0_g3::Assembly01_TRINITY_DN20182_c0_g3_i1::g.178349::m.178349	XP_007905432.1	V9KS26	V9KS26_CALMI	unreviewed	AN1-type zinc finger protein 6-like protein		Callorhinchus milii (Ghost shark)	243	DNA binding [GO:0003677]; zinc ion binding [GO:0008270]		DNA binding [GO:0003677]; zinc ion binding [GO:0008270]		GO:0003677; GO:0008270			24402279
Transcript_04336	Assembly01_TRINITY_DN20311_c0_g1::Assembly01_TRINITY_DN20311_c0_g1_i1::g.17377::m.17377	XP_007894405.1	V9KIJ8	V9KIJ8_CALMI	unreviewed	Speckle-type POZ protein-like protein		Callorhinchus milii (Ghost shark)	392								24402279
Transcript_04389	Assembly01_TRINITY_DN20396_c0_g1::Assembly01_TRINITY_DN20396_c0_g1_i1::g.17723::m.17723	XP_007889274.1	V9KFG2	V9KFG2_CALMI	unreviewed	Serine/threonine-protein phosphatase 2A regulatory subunit B'' subunit beta		Callorhinchus milii (Ghost shark)	470	calcium ion binding [GO:0005509]		calcium ion binding [GO:0005509]		GO:0005509			24402279
Transcript_04403	Assembly01_TRINITY_DN20419_c0_g1::Assembly01_TRINITY_DN20419_c0_g1_i1::g.189356::m.189356	XP_007895676.1	V9KQR9	V9KQR9_CALMI	unreviewed	Aromatic-L-amino-acid decarboxylase		Callorhinchus milii (Ghost shark)	480	carboxy-lyase activity [GO:0016831]; pyridoxal phosphate binding [GO:0030170]; cellular amino acid metabolic process [GO:0006520]	cellular amino acid metabolic process [GO:0006520]	carboxy-lyase activity [GO:0016831]; pyridoxal phosphate binding [GO:0030170]		GO:0006520; GO:0016831; GO:0030170			24402279
Transcript_04416	Assembly01_TRINITY_DN20437_c0_g1::Assembly01_TRINITY_DN20437_c0_g1_i1::g.189540::m.189540	XP_007897609.1	V9L8X1	V9L8X1_CALMI	unreviewed	Synaptophysin-like 2b		Callorhinchus milii (Ghost shark)	245	integral component of membrane [GO:0016021]; synaptic vesicle [GO:0008021]; transporter activity [GO:0005215]		transporter activity [GO:0005215]	integral component of membrane [GO:0016021]; synaptic vesicle [GO:0008021]	GO:0005215; GO:0008021; GO:0016021			24402279
Transcript_04453	Assembly01_TRINITY_DN20516_c0_g1::Assembly01_TRINITY_DN20516_c0_g1_i1::g.128699::m.128699	XP_007896338.1	V9KRF6	V9KRF6_CALMI	unreviewed	Oleoyl-ACP hydrolase		Callorhinchus milii (Ghost shark)	254	integral component of membrane [GO:0016021]; hydrolase activity, acting on ester bonds [GO:0016788]; biosynthetic process [GO:0009058]	biosynthetic process [GO:0009058]	hydrolase activity, acting on ester bonds [GO:0016788]	integral component of membrane [GO:0016021]	GO:0009058; GO:0016021; GO:0016788			24402279
Transcript_04510	Assembly01_TRINITY_DN20614_c0_g1::Assembly01_TRINITY_DN20614_c0_g1_i1::g.4320::m.4320	XP_007898198.1	V9KXQ3	V9KXQ3_CALMI	unreviewed	S-methyl-5'-thioadenosine phosphorylase (EC 2.4.2.28) (5'-methylthioadenosine phosphorylase)	MTAP	Callorhinchus milii (Ghost shark)	276	cytoplasm [GO:0005737]; nucleus [GO:0005634]; S-methyl-5-thioadenosine phosphorylase activity [GO:0017061]; L-methionine biosynthetic process from methylthioadenosine [GO:0019509]; purine ribonucleoside salvage [GO:0006166]	L-methionine biosynthetic process from methylthioadenosine [GO:0019509]; purine ribonucleoside salvage [GO:0006166]	S-methyl-5-thioadenosine phosphorylase activity [GO:0017061]	cytoplasm [GO:0005737]; nucleus [GO:0005634]	GO:0005634; GO:0005737; GO:0006166; GO:0017061; GO:0019509	SUBCELLULAR LOCATION: Cytoplasm {ECO:0000256|HAMAP-Rule:MF_03155}. Nucleus {ECO:0000256|HAMAP-Rule:MF_03155}.		24402279
Transcript_04517	Assembly01_TRINITY_DN2061_c0_g3::Assembly01_TRINITY_DN2061_c0_g3_i1::g.32464::m.32464	XP_007891090.1	V9KY29	V9KY29_CALMI	unreviewed	Lymphokine-activated killer T-cell-originated protein kinase-like protein		Callorhinchus milii (Ghost shark)	326	ATP binding [GO:0005524]; protein kinase activity [GO:0004672]		ATP binding [GO:0005524]; protein kinase activity [GO:0004672]		GO:0004672; GO:0005524			24402279
Transcript_04527	Assembly01_TRINITY_DN20633_c0_g1::Assembly01_TRINITY_DN20633_c0_g1_i1::g.4588::m.4588	XP_007883150.1	V9KD52	V9KD52_CALMI	unreviewed	Zinc finger protein ZPR1		Callorhinchus milii (Ghost shark)	442	zinc ion binding [GO:0008270]		zinc ion binding [GO:0008270]		GO:0008270			24402279
Transcript_04679	Assembly01_TRINITY_DN20894_c0_g1::Assembly01_TRINITY_DN20894_c0_g1_i1::g.142293::m.142293	XP_007900424.1	V9KYY0	V9KYY0_CALMI	unreviewed	E3 ubiquitin-protein ligase RNF34		Callorhinchus milii (Ghost shark)	346	ligase activity [GO:0016874]; zinc ion binding [GO:0008270]		ligase activity [GO:0016874]; zinc ion binding [GO:0008270]		GO:0008270; GO:0016874			24402279
Transcript_04837	Assembly01_TRINITY_DN21295_c0_g1::Assembly01_TRINITY_DN21295_c0_g1_i1::g.149069::m.149069	XP_007898664.1	K4G095	K4G095_CALMI	unreviewed	Proline-rich protein 15-like protein		Callorhinchus milii (Ghost shark)	108
Transcript_04874	Assembly01_TRINITY_DN21430_c0_g2::Assembly01_TRINITY_DN21430_c0_g2_i2::g.18470::m.18470	XP_007888599.1	V9L0W3	V9L0W3_CALMI	unreviewed	NADH dehydrogenase (Ubiquinone) 1 alpha subcomplex assembly factor 3		Callorhinchus milii (Ghost shark)	179								24402279
Transcript_04918	Assembly01_TRINITY_DN21553_c0_g1::Assembly01_TRINITY_DN21553_c0_g1_i1::g.78650::m.78650	XP_007888842.1	V9LBX4	V9LBX4_CALMI	unreviewed	Pituitary tumor-transforming 1 protein-interacting protein		Callorhinchus milii (Ghost shark)	174	integral component of membrane [GO:0016021]			integral component of membrane [GO:0016021]	GO:0016021			24402279
Transcript_04966	Assembly01_TRINITY_DN21701_c0_g1::Assembly01_TRINITY_DN21701_c0_g1_i1::g.206294::m.206294	XP_007889924.1	V9KNL3	V9KNL3_CALMI	unreviewed	SAM and SH3 domain-containing 3		Callorhinchus milii (Ghost shark)	378								24402279
Transcript_04989	Assembly01_TRINITY_DN21761_c0_g1::Assembly01_TRINITY_DN21761_c0_g1_i1::g.206317::m.206317	XP_007893038.1	V9LCV7	V9LCV7_CALMI	unreviewed	cAMP-dependent protein kinase inhibitor beta-like protein		Callorhinchus milii (Ghost shark)	75	cAMP-dependent protein kinase inhibitor activity [GO:0004862]; kinase activity [GO:0016301]		cAMP-dependent protein kinase inhibitor activity [GO:0004862]; kinase activity [GO:0016301]		GO:0004862; GO:0016301			24402279
Transcript_04990	Assembly01_TRINITY_DN21763_c0_g1::Assembly01_TRINITY_DN21763_c0_g1_i1::g.206397::m.206397	XP_007906110.1	V9L1D6	V9L1D6_CALMI	unreviewed	Fanconi anemia-associated protein of 24 kDa-like protein		Callorhinchus milii (Ghost shark)	221	Fanconi anaemia nuclear complex [GO:0043240]; DNA repair [GO:0006281]	DNA repair [GO:0006281]		Fanconi anaemia nuclear complex [GO:0043240]	GO:0006281; GO:0043240			24402279
Transcript_05181	Assembly01_TRINITY_DN22341_c0_g1::Assembly01_TRINITY_DN22341_c0_g1_i1::g.165651::m.165651	XP_007891566.1	V9KRD5	V9KRD5_CALMI	unreviewed	Sorting nexin		Callorhinchus milii (Ghost shark)	406	intracellular [GO:0005622]; phosphatidylinositol binding [GO:0035091]; intracellular protein transport [GO:0006886]	intracellular protein transport [GO:0006886]	phosphatidylinositol binding [GO:0035091]	intracellular [GO:0005622]	GO:0005622; GO:0006886; GO:0035091			24402279
Transcript_05282	Assembly01_TRINITY_DN22642_c0_g1::Assembly01_TRINITY_DN22642_c0_g1_i1::g.177488::m.177488	XP_007904735.1	V9KTE0	V9KTE0_CALMI	unreviewed	Meiosis-specific nuclear structural protein 1		Callorhinchus milii (Ghost shark)	495								24402279
Transcript_05336	Assembly01_TRINITY_DN22768_c0_g1::Assembly01_TRINITY_DN22768_c0_g1_i1::g.35237::m.35237	XP_007885241.1	V9L180	V9L180_CALMI	unreviewed	ATP synthase mitochondrial F1 complex assembly factor 1		Callorhinchus milii (Ghost shark)	319	mitochondrion [GO:0005739]; protein complex assembly [GO:0006461]	protein complex assembly [GO:0006461]		mitochondrion [GO:0005739]	GO:0005739; GO:0006461			24402279
Transcript_05388	Assembly01_TRINITY_DN22914_c0_g1::Assembly01_TRINITY_DN22914_c0_g1_i1::g.208651::m.208651	XP_007894854.1	V9KXQ5	V9KXQ5_CALMI	unreviewed	Protein FRA10AC1-like protein		Callorhinchus milii (Ghost shark)	331								24402279
Transcript_05426	Assembly01_TRINITY_DN23039_c0_g1::Assembly01_TRINITY_DN23039_c0_g1_i1::g.143582::m.143582	XP_007888512.1	V9KCG3	V9KCG3_CALMI	unreviewed	Protein ariadne-2-like protein		Callorhinchus milii (Ghost shark)	490	ubiquitin-protein transferase activity [GO:0004842]; zinc ion binding [GO:0008270]		ubiquitin-protein transferase activity [GO:0004842]; zinc ion binding [GO:0008270]		GO:0004842; GO:0008270			24402279
Transcript_05482	Assembly01_TRINITY_DN23245_c0_g2::Assembly01_TRINITY_DN23245_c0_g2_i1::g.98123::m.98123	XP_007882692.1	V9KXJ2	V9KXJ2_CALMI	unreviewed	HMBLR (Fragment)		Callorhinchus milii (Ghost shark)	280	zinc ion binding [GO:0008270]		zinc ion binding [GO:0008270]		GO:0008270			24402279
Transcript_05517	Assembly01_TRINITY_DN23353_c0_g1::Assembly01_TRINITY_DN23353_c0_g1_i1::g.185080::m.185080	XP_007902024.1	V9KPY0	V9KPY0_CALMI	unreviewed	tRNA (guanine(37)-N1)-methyltransferase (EC 2.1.1.228) (M1G-methyltransferase) (tRNA [GM37] methyltransferase) (tRNA methyltransferase 5 homolog)	TRMT5 TRM5	Callorhinchus milii (Ghost shark)	497	mitochondrial matrix [GO:0005759]; nucleus [GO:0005634]; tRNA (guanine(37)-N(1))-methyltransferase activity [GO:0052906]		tRNA (guanine(37)-N(1))-methyltransferase activity [GO:0052906]	mitochondrial matrix [GO:0005759]; nucleus [GO:0005634]	GO:0005634; GO:0005759; GO:0052906	SUBCELLULAR LOCATION: Cytoplasm {ECO:0000256|SAAS:SAAS00534542}.; SUBCELLULAR LOCATION: Mitochondrion matrix {ECO:0000256|HAMAP-Rule:MF_03152}. Nucleus {ECO:0000256|HAMAP-Rule:MF_03152}. Cytoplasm {ECO:0000256|HAMAP-Rule:MF_03152}. Note=Predominantly in the mitochondria and in the nucleus. {ECO:0000256|HAMAP-Rule:MF_03152}.; SUBCELLULAR LOCATION: Nucleus {ECO:0000256|SAAS:SAAS00534555}.		24402279
Transcript_05520	Assembly01_TRINITY_DN23357_c0_g1::Assembly01_TRINITY_DN23357_c0_g1_i1::g.185135::m.185135	XP_007900441.1	V9KXA2	V9KXA2_CALMI	unreviewed	Actin-related protein 2/3 complex subunit 3 (Arp2/3 complex 21 kDa subunit)		Callorhinchus milii (Ghost shark)	178	Arp2/3 protein complex [GO:0005885]; cytoplasm [GO:0005737]; Arp2/3 complex-mediated actin nucleation [GO:0034314]	Arp2/3 complex-mediated actin nucleation [GO:0034314]		Arp2/3 protein complex [GO:0005885]; cytoplasm [GO:0005737]	GO:0005737; GO:0005885; GO:0034314	SUBCELLULAR LOCATION: Cytoplasm, cytoskeleton {ECO:0000256|PIRNR:PIRNR016315}.		24402279
Transcript_05553	Assembly01_TRINITY_DN23432_c0_g2::Assembly01_TRINITY_DN23432_c0_g2_i1::g.12535::m.12535	XP_007886492.1	V9LKJ7	V9LKJ7_CALMI	unreviewed	Protein LBH-like protein		Callorhinchus milii (Ghost shark)	120								24402279
Transcript_05595	Assembly01_TRINITY_DN23493_c0_g1::Assembly01_TRINITY_DN23493_c0_g1_i1::g.12431::m.12431	XP_007908496.1	V9KGH0	V9KGH0_CALMI	unreviewed	Putative hydrolase PNKD		Callorhinchus milii (Ghost shark)	353	hydroxyacylglutathione hydrolase activity [GO:0004416]; methylglyoxal catabolic process to D-lactate via S-lactoyl-glutathione [GO:0019243]	methylglyoxal catabolic process to D-lactate via S-lactoyl-glutathione [GO:0019243]	hydroxyacylglutathione hydrolase activity [GO:0004416]		GO:0004416; GO:0019243			24402279
Transcript_05730	Assembly01_TRINITY_DN23722_c0_g2::Assembly01_TRINITY_DN23722_c0_g2_i1::g.153361::m.153361	XP_007899690.1	V9KGA7	V9KGA7_CALMI	unreviewed	Phosphoethanolamine/phosphocholine phosphatase-like protein		Callorhinchus milii (Ghost shark)	264	phosphatase activity [GO:0016791]		phosphatase activity [GO:0016791]		GO:0016791			24402279
Transcript_05741	Assembly01_TRINITY_DN23743_c0_g2::Assembly01_TRINITY_DN23743_c0_g2_i1::g.153259::m.153259	XP_007899245.1	V9KXP7	V9KXP7_CALMI	unreviewed	UV excision repair protein RAD23-like B		Callorhinchus milii (Ghost shark)	382	nucleus [GO:0005634]; damaged DNA binding [GO:0003684]; nucleotide-excision repair [GO:0006289]; proteasome-mediated ubiquitin-dependent protein catabolic process [GO:0043161]	nucleotide-excision repair [GO:0006289]; proteasome-mediated ubiquitin-dependent protein catabolic process [GO:0043161]	damaged DNA binding [GO:0003684]	nucleus [GO:0005634]	GO:0003684; GO:0005634; GO:0006289; GO:0043161			24402279
Transcript_05807	Assembly01_TRINITY_DN23852_c0_g1::Assembly01_TRINITY_DN23852_c0_g1_i3::g.219403::m.219403	XP_007905173.1	V9KYM4	V9KYM4_CALMI	unreviewed	Uncharacterized protein		Callorhinchus milii (Ghost shark)	323								24402279
Transcript_05914	Assembly01_TRINITY_DN24035_c0_g2::Assembly01_TRINITY_DN24035_c0_g2_i1::g.205140::m.205140	XP_007910778.1	V9LF49	V9LF49_CALMI	unreviewed	Transcription elongation factor 1-like protein		Callorhinchus milii (Ghost shark)	83	translation elongation factor activity [GO:0003746]		translation elongation factor activity [GO:0003746]		GO:0003746			24402279
Transcript_05915	Assembly01_TRINITY_DN24038_c0_g1::Assembly01_TRINITY_DN24038_c0_g1_i1::g.204977::m.204977	XP_007900308.1	V9L916	V9L916_CALMI	unreviewed	THAP domain-containing protein 3		Callorhinchus milii (Ghost shark)	221	nucleic acid binding [GO:0003676]		nucleic acid binding [GO:0003676]		GO:0003676			24402279
Transcript_05945	Assembly01_TRINITY_DN24098_c0_g2::Assembly01_TRINITY_DN24098_c0_g2_i1::g.205250::m.205250	XP_007888064.1	V9KI57	V9KI57_CALMI	unreviewed	Nostrin-like protein		Callorhinchus milii (Ghost shark)	552	signal transduction [GO:0007165]	signal transduction [GO:0007165]			GO:0007165			24402279
Transcript_05982	Assembly01_TRINITY_DN24139_c0_g1::Assembly01_TRINITY_DN24139_c0_g1_i1::g.45821::m.45821	XP_007903762.1	V9LBB3	V9LBB3_CALMI	unreviewed	Protein-lysine N-methyltransferase N6AMT2 (EC 2.1.1.-) (N(6)-adenine-specific DNA methyltransferase 2)	N6AMT2	Callorhinchus milii (Ghost shark)	214	cytoplasm [GO:0005737]; protein-lysine N-methyltransferase activity [GO:0016279]		protein-lysine N-methyltransferase activity [GO:0016279]	cytoplasm [GO:0005737]	GO:0005737; GO:0016279	SUBCELLULAR LOCATION: Cytoplasm {ECO:0000256|HAMAP-Rule:MF_03187}.		24402279
Transcript_05984	Assembly01_TRINITY_DN24140_c0_g1::Assembly01_TRINITY_DN24140_c0_g1_i1::g.45818::m.45818	XP_007889563.1	K4FS12	K4FS12_CALMI	unreviewed	C-terminal-binding protein 1-like isoform 2		Callorhinchus milii (Ghost shark)	448	NAD binding [GO:0051287]; oxidoreductase activity, acting on the CH-OH group of donors, NAD or NADP as acceptor [GO:0016616]		NAD binding [GO:0051287]; oxidoreductase activity, acting on the CH-OH group of donors, NAD or NADP as acceptor [GO:0016616]		GO:0016616; GO:0051287
Transcript_05997	Assembly01_TRINITY_DN24180_c0_g1::Assembly01_TRINITY_DN24180_c0_g1_i1::g.45557::m.45557	XP_007894115.1	V9KK18	V9KK18_CALMI	unreviewed	Vascular endothelial growth factor C		Callorhinchus milii (Ghost shark)	425	membrane [GO:0016020]			membrane [GO:0016020]	GO:0016020			24402279
Transcript_06022	Assembly01_TRINITY_DN24225_c0_g1::Assembly01_TRINITY_DN24225_c0_g1_i2::g.166364::m.166364	XP_007882748.1	V9KVY2	V9KVY2_CALMI	unreviewed	Nucleoside diphosphate-linked moiety X motif 22-like protein		Callorhinchus milii (Ghost shark)	296								24402279
Transcript_06068	Assembly01_TRINITY_DN24284_c0_g2::Assembly01_TRINITY_DN24284_c0_g2_i2::g.166123::m.166123	XP_007904939.1	V9KLM7	V9KLM7_CALMI	unreviewed	Smad nuclear interacting protein 1		Callorhinchus milii (Ghost shark)	357								24402279
Transcript_06124	Assembly01_TRINITY_DN24384_c0_g1::Assembly01_TRINITY_DN24384_c0_g1_i1::g.152048::m.152048	XP_007883492.1	V9L6C2	V9L6C2_CALMI	unreviewed	Complement C1q tumor necrosis factor-related protein 5		Callorhinchus milii (Ghost shark)	245								24402279
Transcript_06141	Assembly01_TRINITY_DN24418_c0_g2::Assembly01_TRINITY_DN24418_c0_g2_i1::g.46472::m.46472	XP_007899991.1	K4GJI7	K4GJI7_CALMI	unreviewed	Catechol-O-methyltransferase isoform 1		Callorhinchus milii (Ghost shark)	262	catechol O-methyltransferase activity [GO:0016206]; magnesium ion binding [GO:0000287]; catecholamine metabolic process [GO:0006584]; neurotransmitter catabolic process [GO:0042135]	catecholamine metabolic process [GO:0006584]; neurotransmitter catabolic process [GO:0042135]	catechol O-methyltransferase activity [GO:0016206]; magnesium ion binding [GO:0000287]		GO:0000287; GO:0006584; GO:0016206; GO:0042135
Transcript_06159	Assembly01_TRINITY_DN24442_c0_g1::Assembly01_TRINITY_DN24442_c0_g1_i2::g.46551::m.46551	XP_007893568.1	V9KBS7	V9KBS7_CALMI	unreviewed	Cholinephosphotransferase 1		Callorhinchus milii (Ghost shark)	384	integral component of membrane [GO:0016021]; phosphotransferase activity, for other substituted phosphate groups [GO:0016780]; phospholipid biosynthetic process [GO:0008654]	phospholipid biosynthetic process [GO:0008654]	phosphotransferase activity, for other substituted phosphate groups [GO:0016780]	integral component of membrane [GO:0016021]	GO:0008654; GO:0016021; GO:0016780			24402279
Transcript_06215	Assembly01_TRINITY_DN24536_c0_g1::Assembly01_TRINITY_DN24536_c0_g1_i1::g.62009::m.62009	XP_007886968.1	K4FSP8	K4FSP8_CALMI	unreviewed	Mitochondrial 39S ribosomal protein L27		Callorhinchus milii (Ghost shark)	150	ribosome [GO:0005840]; structural constituent of ribosome [GO:0003735]; translation [GO:0006412]	translation [GO:0006412]	structural constituent of ribosome [GO:0003735]	ribosome [GO:0005840]	GO:0003735; GO:0005840; GO:0006412
Transcript_06250	Assembly01_TRINITY_DN24584_c0_g1::Assembly01_TRINITY_DN24584_c0_g1_i1::g.62368::m.62368	XP_007883306.1	V9KNF9	V9KNF9_CALMI	unreviewed	Four and a half LIM domains 2		Callorhinchus milii (Ghost shark)	279	zinc ion binding [GO:0008270]		zinc ion binding [GO:0008270]		GO:0008270			24402279
Transcript_06252	Assembly01_TRINITY_DN24588_c0_g1::Assembly01_TRINITY_DN24588_c0_g1_i1::g.61996::m.61996	XP_007905294.1	V9KE93	V9KE93_CALMI	unreviewed	Low-density lipoprotein receptor		Callorhinchus milii (Ghost shark)	873	integral component of membrane [GO:0016021]; calcium ion binding [GO:0005509]		calcium ion binding [GO:0005509]	integral component of membrane [GO:0016021]	GO:0005509; GO:0016021			24402279
Transcript_06361	Assembly01_TRINITY_DN24764_c0_g1::Assembly01_TRINITY_DN24764_c0_g1_i1::g.32759::m.32759	XP_007885364.1	V9KFV9	V9KFV9_CALMI	unreviewed	Zinc finger protein 326-like protein		Callorhinchus milii (Ghost shark)	568	nucleus [GO:0005634]; DNA binding [GO:0003677]		DNA binding [GO:0003677]	nucleus [GO:0005634]	GO:0003677; GO:0005634			24402279
Transcript_06367	Assembly01_TRINITY_DN24769_c0_g1::Assembly01_TRINITY_DN24769_c0_g1_i1::g.32786::m.32786	XP_007909061.1	V9KAK7	V9KAK7_CALMI	unreviewed	RNA polymerase-associated protein CTR9-like protein		Callorhinchus milii (Ghost shark)	1168	Cdc73/Paf1 complex [GO:0016593]; histone modification [GO:0016570]; regulation of transcription, DNA-templated [GO:0006355]	histone modification [GO:0016570]; regulation of transcription, DNA-templated [GO:0006355]		Cdc73/Paf1 complex [GO:0016593]	GO:0006355; GO:0016570; GO:0016593			24402279
Transcript_06405	Assembly01_TRINITY_DN24834_c0_g2::Assembly01_TRINITY_DN24834_c0_g2_i1::g.62634::m.62634	XP_007899115.1	V9K875	V9K875_CALMI	unreviewed	Rho-associated protein kinase (EC 2.7.11.1)		Callorhinchus milii (Ghost shark)	1362	cytoskeleton [GO:0005856]; ATP binding [GO:0005524]; metal ion binding [GO:0046872]; protein serine/threonine kinase activity [GO:0004674]; actin cytoskeleton organization [GO:0030036]; regulation of establishment of cell polarity [GO:2000114]; regulation of stress fiber assembly [GO:0051492]; Rho protein signal transduction [GO:0007266]	actin cytoskeleton organization [GO:0030036]; regulation of establishment of cell polarity [GO:2000114]; regulation of stress fiber assembly [GO:0051492]; Rho protein signal transduction [GO:0007266]	ATP binding [GO:0005524]; metal ion binding [GO:0046872]; protein serine/threonine kinase activity [GO:0004674]	cytoskeleton [GO:0005856]	GO:0004674; GO:0005524; GO:0005856; GO:0007266; GO:0030036; GO:0046872; GO:0051492; GO:2000114			24402279
Transcript_06535	Assembly01_TRINITY_DN25151_c0_g2::Assembly01_TRINITY_DN25151_c0_g2_i1::g.164081::m.164081	XP_007891929.1	V9L7Y0	V9L7Y0_CALMI	unreviewed	5-demethoxyubiquinone hydroxylase, mitochondrial (DMQ hydroxylase) (EC 1.14.13.-) (Timing protein clk-1 homolog) (Ubiquinone biosynthesis monooxygenase COQ7)	COQ7	Callorhinchus milii (Ghost shark)	228	extrinsic component of mitochondrial inner membrane [GO:0031314]; metal ion binding [GO:0046872]; oxidoreductase activity, acting on paired donors, with incorporation or reduction of molecular oxygen, NAD(P)H as one donor, and incorporation of one atom of oxygen [GO:0016709]; ubiquinone biosynthetic process [GO:0006744]	ubiquinone biosynthetic process [GO:0006744]	metal ion binding [GO:0046872]; oxidoreductase activity, acting on paired donors, with incorporation or reduction of molecular oxygen, NAD(P)H as one donor, and incorporation of one atom of oxygen [GO:0016709]	extrinsic component of mitochondrial inner membrane [GO:0031314]	GO:0006744; GO:0016709; GO:0031314; GO:0046872	SUBCELLULAR LOCATION: Mitochondrion inner membrane {ECO:0000256|HAMAP-Rule:MF_03194}; Peripheral membrane protein {ECO:0000256|HAMAP-Rule:MF_03194}; Matrix side {ECO:0000256|HAMAP-Rule:MF_03194}.		24402279
Transcript_06562	Assembly01_TRINITY_DN25221_c0_g1::Assembly01_TRINITY_DN25221_c0_g1_i1::g.21357::m.21357	XP_007883978.1	K4FSS4	K4FSS4_CALMI	unreviewed	NADH dehydrogenase (Ubiquinone) 1 beta subcomplex, 3		Callorhinchus milii (Ghost shark)	107	integral component of membrane [GO:0016021]; mitochondrial respiratory chain complex I [GO:0005747]; electron transport chain [GO:0022900]	electron transport chain [GO:0022900]		integral component of membrane [GO:0016021]; mitochondrial respiratory chain complex I [GO:0005747]	GO:0005747; GO:0016021; GO:0022900
Transcript_06573	Assembly01_TRINITY_DN25246_c0_g1::Assembly01_TRINITY_DN25246_c0_g1_i1::g.21223::m.21223	XP_007884847.1	V9KWE6	V9KWE6_CALMI	unreviewed	Metaxin 1		Callorhinchus milii (Ghost shark)	317	integral component of membrane [GO:0016021]; mitochondrial outer membrane [GO:0005741]; protein targeting to mitochondrion [GO:0006626]	protein targeting to mitochondrion [GO:0006626]		integral component of membrane [GO:0016021]; mitochondrial outer membrane [GO:0005741]	GO:0005741; GO:0006626; GO:0016021			24402279
Transcript_06575	Assembly01_TRINITY_DN25248_c0_g1::Assembly01_TRINITY_DN25248_c0_g1_i1::g.21282::m.21282	XP_007907141.1	V9KLY4	V9KLY4_CALMI	unreviewed	La ribonucleoprotein domain family, member 6		Callorhinchus milii (Ghost shark)	491	intracellular ribonucleoprotein complex [GO:0030529]; nucleus [GO:0005634]; viral nucleocapsid [GO:0019013]; nucleotide binding [GO:0000166]; RNA binding [GO:0003723]; RNA processing [GO:0006396]	RNA processing [GO:0006396]	nucleotide binding [GO:0000166]; RNA binding [GO:0003723]	intracellular ribonucleoprotein complex [GO:0030529]; nucleus [GO:0005634]; viral nucleocapsid [GO:0019013]	GO:0000166; GO:0003723; GO:0005634; GO:0006396; GO:0019013; GO:0030529			24402279
Transcript_06603	Assembly01_TRINITY_DN25322_c0_g1::Assembly01_TRINITY_DN25322_c0_g1_i1::g.192971::m.192971	XP_007888439.1	V9L336	V9L336_CALMI	unreviewed	Lipoma HMGIC fusion partner-like 4		Callorhinchus milii (Ghost shark)	300	integral component of membrane [GO:0016021]			integral component of membrane [GO:0016021]	GO:0016021			24402279
Transcript_06711	Assembly01_TRINITY_DN25536_c0_g1::Assembly01_TRINITY_DN25536_c0_g1_i1::g.172094::m.172094	XP_007896410.1	V9KH74	V9KH74_CALMI	unreviewed	Lamin-B receptor		Callorhinchus milii (Ghost shark)	611	integral component of membrane [GO:0016021]; oxidoreductase activity, acting on the CH-CH group of donors, NAD or NADP as acceptor [GO:0016628]		oxidoreductase activity, acting on the CH-CH group of donors, NAD or NADP as acceptor [GO:0016628]	integral component of membrane [GO:0016021]	GO:0016021; GO:0016628			24402279
Transcript_06795	Assembly01_TRINITY_DN25696_c0_g1::Assembly01_TRINITY_DN25696_c0_g1_i1::g.118017::m.118017	XP_007903569.1	V9KF74	V9KF74_CALMI	unreviewed	Proteinase-activated receptor 1		Callorhinchus milii (Ghost shark)	423	integral component of membrane [GO:0016021]; thrombin receptor activity [GO:0015057]; blood coagulation [GO:0007596]	blood coagulation [GO:0007596]	thrombin receptor activity [GO:0015057]	integral component of membrane [GO:0016021]	GO:0007596; GO:0015057; GO:0016021			24402279
Transcript_06834	Assembly01_TRINITY_DN25768_c0_g1::Assembly01_TRINITY_DN25768_c0_g1_i1::g.220322::m.220322	XP_007898378.1	V9LGQ0	V9LGQ0_CALMI	unreviewed	Anaphase-promoting complex subunit CDC26		Callorhinchus milii (Ghost shark)	83	anaphase-promoting complex [GO:0005680]; anaphase-promoting complex-dependent catabolic process [GO:0031145]; regulation of mitotic metaphase/anaphase transition [GO:0030071]	anaphase-promoting complex-dependent catabolic process [GO:0031145]; regulation of mitotic metaphase/anaphase transition [GO:0030071]		anaphase-promoting complex [GO:0005680]	GO:0005680; GO:0030071; GO:0031145			24402279
Transcript_06846	Assembly01_TRINITY_DN25793_c0_g1::Assembly01_TRINITY_DN25793_c0_g1_i1::g.220325::m.220325	XP_007887616.1	V9KWL5	V9KWL5_CALMI	unreviewed	E3 ubiquitin-protein ligase (EC 6.3.2.-)		Callorhinchus milii (Ghost shark)	282	nucleus [GO:0005634]; ligase activity [GO:0016874]; ubiquitin-protein transferase activity [GO:0004842]; zinc ion binding [GO:0008270]; multicellular organism development [GO:0007275]; ubiquitin-dependent protein catabolic process [GO:0006511]	multicellular organism development [GO:0007275]; ubiquitin-dependent protein catabolic process [GO:0006511]	ligase activity [GO:0016874]; ubiquitin-protein transferase activity [GO:0004842]; zinc ion binding [GO:0008270]	nucleus [GO:0005634]	GO:0004842; GO:0005634; GO:0006511; GO:0007275; GO:0008270; GO:0016874			24402279
Transcript_06885	Assembly01_TRINITY_DN25900_c0_g1::Assembly01_TRINITY_DN25900_c0_g1_i1::g.125711::m.125711	XP_007908144.1	V9L641	V9L641_CALMI	unreviewed	Tetraspanin		Callorhinchus milii (Ghost shark)	239	integral component of membrane [GO:0016021]			integral component of membrane [GO:0016021]	GO:0016021	SUBCELLULAR LOCATION: Membrane {ECO:0000256|RuleBase:RU361218}; Multi-pass membrane protein {ECO:0000256|RuleBase:RU361218}.		24402279
Transcript_06893	Assembly01_TRINITY_DN25920_c0_g2::Assembly01_TRINITY_DN25920_c0_g2_i1::g.125700::m.125700	XP_007895189.1	V9L263	V9L263_CALMI	unreviewed	Uncharacterized protein		Callorhinchus milii (Ghost shark)	119	integral component of membrane [GO:0016021]			integral component of membrane [GO:0016021]	GO:0016021			24402279
Transcript_06908	Assembly01_TRINITY_DN25946_c0_g1::Assembly01_TRINITY_DN25946_c0_g1_i1::g.125631::m.125631	XP_007901236.1	V9KZG1	V9KZG1_CALMI	unreviewed	Organic solute transporter subunit alpha-like protein		Callorhinchus milii (Ghost shark)	337	integral component of membrane [GO:0016021]			integral component of membrane [GO:0016021]	GO:0016021			24402279
Transcript_06939	Assembly01_TRINITY_DN26003_c0_g1::Assembly01_TRINITY_DN26003_c0_g1_i1::g.64421::m.64421	XP_007886370.1	V9KFY7	V9KFY7_CALMI	unreviewed	Guanine nucleotide-binding protein subunit gamma		Callorhinchus milii (Ghost shark)	71	heterotrimeric G-protein complex [GO:0005834]; signal transducer activity [GO:0004871]; G-protein coupled receptor signaling pathway [GO:0007186]	G-protein coupled receptor signaling pathway [GO:0007186]	signal transducer activity [GO:0004871]	heterotrimeric G-protein complex [GO:0005834]	GO:0004871; GO:0005834; GO:0007186	SUBCELLULAR LOCATION: Cell membrane {ECO:0000256|RuleBase:RU004973}; Lipid-anchor {ECO:0000256|RuleBase:RU004973}; Cytoplasmic side {ECO:0000256|RuleBase:RU004973}.		24402279
Transcript_06977	Assembly01_TRINITY_DN26076_c0_g1::Assembly01_TRINITY_DN26076_c0_g1_i2::g.64336::m.64336	XP_007899012.1	V9K8R1	V9K8R1_CALMI	unreviewed	Uncharacterized protein		Callorhinchus milii (Ghost shark)	493								24402279
Transcript_07001	Assembly01_TRINITY_DN26121_c0_g1::Assembly01_TRINITY_DN26121_c0_g1_i1::g.24501::m.24501	XP_007909133.1	V9LBZ9	V9LBZ9_CALMI	unreviewed	Uncharacterized protein (Fragment)		Callorhinchus milii (Ghost shark)	250								24402279
Transcript_07023	Assembly01_TRINITY_DN26179_c0_g1::Assembly01_TRINITY_DN26179_c0_g1_i1::g.24536::m.24536	XP_007909066.1	V9LB31	V9LB31_CALMI	unreviewed	Guanylate cyclase activator 1A (Retina)		Callorhinchus milii (Ghost shark)	188	calcium ion binding [GO:0005509]; polysaccharide catabolic process [GO:0000272]	polysaccharide catabolic process [GO:0000272]	calcium ion binding [GO:0005509]		GO:0000272; GO:0005509			24402279
Transcript_07025	Assembly01_TRINITY_DN26181_c0_g1::Assembly01_TRINITY_DN26181_c0_g1_i3::g.24448::m.24448	XP_007902540.1	V9KZW0	V9KZW0_CALMI	unreviewed	39S ribosomal protein L45, mitochondrial-like protein		Callorhinchus milii (Ghost shark)	318	ribosome [GO:0005840]			ribosome [GO:0005840]	GO:0005840			24402279
Transcript_07064	Assembly01_TRINITY_DN26242_c0_g2::Assembly01_TRINITY_DN26242_c0_g2_i1::g.50747::m.50747	XP_007902238.1	V9KFJ8	V9KFJ8_CALMI	unreviewed	DNA mismatch repair protein Mlh1		Callorhinchus milii (Ghost shark)	748	ATP binding [GO:0005524]; mismatched DNA binding [GO:0030983]; mismatch repair [GO:0006298]	mismatch repair [GO:0006298]	ATP binding [GO:0005524]; mismatched DNA binding [GO:0030983]		GO:0005524; GO:0006298; GO:0030983			24402279
Transcript_07233	Assembly01_TRINITY_DN26586_c0_g1::Assembly01_TRINITY_DN26586_c0_g1_i1::g.54424::m.54424	XP_007884720.1	V9LDX8	V9LDX8_CALMI	unreviewed	N-alpha-acetyltransferase 40, NatD catalytic subunit-like protein (Fragment)		Callorhinchus milii (Ghost shark)	229	N-acetyltransferase activity [GO:0008080]		N-acetyltransferase activity [GO:0008080]		GO:0008080			24402279
Transcript_07235	Assembly01_TRINITY_DN26587_c0_g1::Assembly01_TRINITY_DN26587_c0_g1_i1::g.54471::m.54471	XP_007906471.1	V9LF85	V9LF85_CALMI	unreviewed	Fibroblast growth factor (FGF)		Callorhinchus milii (Ghost shark)	160	extracellular region [GO:0005576]; fibroblast growth factor receptor signaling pathway [GO:0008543]	fibroblast growth factor receptor signaling pathway [GO:0008543]		extracellular region [GO:0005576]	GO:0005576; GO:0008543			24402279
Transcript_07248	Assembly01_TRINITY_DN26616_c0_g1::Assembly01_TRINITY_DN26616_c0_g1_i1::g.203439::m.203439	XP_007903235.1	V9L796	V9L796_CALMI	unreviewed	SH3 domain-binding glutamic acid-rich-like protein		Callorhinchus milii (Ghost shark)	108								24402279
Transcript_07275	Assembly01_TRINITY_DN26659_c0_g1::Assembly01_TRINITY_DN26659_c0_g1_i1::g.203344::m.203344	XP_007904736.1	V9KTF8	V9KTF8_CALMI	unreviewed	Transmembrane protein 192-like protein		Callorhinchus milii (Ghost shark)	258	integral component of membrane [GO:0016021]			integral component of membrane [GO:0016021]	GO:0016021			24402279
Transcript_07309	Assembly01_TRINITY_DN26721_c0_g1::Assembly01_TRINITY_DN26721_c0_g1_i1::g.138079::m.138079	XP_007902389.1	V9LBM7	V9LBM7_CALMI	unreviewed	Uncharacterized protein		Callorhinchus milii (Ghost shark)	100								24402279
Transcript_07322	Assembly01_TRINITY_DN26742_c0_g1::Assembly01_TRINITY_DN26742_c0_g1_i3::g.137957::m.137957	XP_007890321.1	V9KQ76	V9KQ76_CALMI	unreviewed	Trifunctional nucleotide phosphoesterase protein YfkN-like protein (Fragment)		Callorhinchus milii (Ghost shark)	539	hydrolase activity [GO:0016787]; nucleotide binding [GO:0000166]; nucleotide catabolic process [GO:0009166]	nucleotide catabolic process [GO:0009166]	hydrolase activity [GO:0016787]; nucleotide binding [GO:0000166]		GO:0000166; GO:0009166; GO:0016787			24402279
Transcript_07329	Assembly01_TRINITY_DN26756_c0_g1::Assembly01_TRINITY_DN26756_c0_g1_i1::g.138001::m.138001	XP_007891772.1	V9KJF0	V9KJF0_CALMI	unreviewed	Ras-related C3 botulinum toxin substrate 1		Callorhinchus milii (Ghost shark)	192	intracellular [GO:0005622]; GTP binding [GO:0005525]; small GTPase mediated signal transduction [GO:0007264]	small GTPase mediated signal transduction [GO:0007264]	GTP binding [GO:0005525]	intracellular [GO:0005622]	GO:0005525; GO:0005622; GO:0007264			24402279
Transcript_07397	Assembly01_TRINITY_DN26903_c0_g1::Assembly01_TRINITY_DN26903_c0_g1_i1::g.171676::m.171676	XP_007887805.1	V9K919	V9K919_CALMI	unreviewed	Exocyst complex component 2		Callorhinchus milii (Ghost shark)	925	exocyst [GO:0000145]; Golgi to plasma membrane transport [GO:0006893]	Golgi to plasma membrane transport [GO:0006893]		exocyst [GO:0000145]	GO:0000145; GO:0006893			24402279
Transcript_07409	Assembly01_TRINITY_DN26933_c0_g1::Assembly01_TRINITY_DN26933_c0_g1_i1::g.171804::m.171804	XP_007899681.1	V9LEL6	V9LEL6_CALMI	unreviewed	Small ubiquitin-related modifier (SUMO)		Callorhinchus milii (Ghost shark)	100	nucleus [GO:0005634]; protein sumoylation [GO:0016925]	protein sumoylation [GO:0016925]		nucleus [GO:0005634]	GO:0005634; GO:0016925	SUBCELLULAR LOCATION: Nucleus {ECO:0000256|RuleBase:RU361190}.		24402279
Transcript_07546	Assembly01_TRINITY_DN27209_c0_g1::Assembly01_TRINITY_DN27209_c0_g1_i1::g.178036::m.178036	XP_007904773.1	V9KW27	V9KW27_CALMI	unreviewed	Dyslexia susceptibility 1 candidate 1		Callorhinchus milii (Ghost shark)	442								24402279
Transcript_07614	Assembly01_TRINITY_DN27339_c0_g1::Assembly01_TRINITY_DN27339_c0_g1_i1::g.83879::m.83879	XP_007892364.1	V9LAS5	V9LAS5_CALMI	unreviewed	Putative methyltransferase ydaC-like protein		Callorhinchus milii (Ghost shark)	211	methyltransferase activity [GO:0008168]		methyltransferase activity [GO:0008168]		GO:0008168			24402279
Transcript_07642	Assembly01_TRINITY_DN27384_c0_g1::Assembly01_TRINITY_DN27384_c0_g1_i1::g.83935::m.83935	XP_007902785.1	V9KRW9	V9KRW9_CALMI	unreviewed	Annexin		Callorhinchus milii (Ghost shark)	324	calcium ion binding [GO:0005509]; calcium-dependent phospholipid binding [GO:0005544]		calcium-dependent phospholipid binding [GO:0005544]; calcium ion binding [GO:0005509]		GO:0005509; GO:0005544			24402279
Transcript_07657	Assembly01_TRINITY_DN27414_c0_g2::Assembly01_TRINITY_DN27414_c0_g2_i1::g.209214::m.209214	XP_007907762.1	V9L4H7	V9L4H7_CALMI	unreviewed	Transcription factor VBP		Callorhinchus milii (Ghost shark)	274	nucleus [GO:0005634]; sequence-specific DNA binding [GO:0043565]; transcription factor activity, sequence-specific DNA binding [GO:0003700]; regulation of transcription from RNA polymerase II promoter [GO:0006357]	regulation of transcription from RNA polymerase II promoter [GO:0006357]	sequence-specific DNA binding [GO:0043565]; transcription factor activity, sequence-specific DNA binding [GO:0003700]	nucleus [GO:0005634]	GO:0003700; GO:0005634; GO:0006357; GO:0043565			24402279
Transcript_07695	Assembly01_TRINITY_DN27500_c1_g1::Assembly01_TRINITY_DN27500_c1_g1_i1::g.150441::m.150441	XP_007906130.1	V9KJ65	V9KJ65_CALMI	unreviewed	Cirhin		Callorhinchus milii (Ghost shark)	683								24402279
Transcript_07711	Assembly01_TRINITY_DN27519_c0_g1::Assembly01_TRINITY_DN27519_c0_g1_i1::g.150562::m.150562	XP_007886104.1	V9KZH8	V9KZH8_CALMI	unreviewed	Integral membrane protein 2C-like protein		Callorhinchus milii (Ghost shark)	256	integral component of membrane [GO:0016021]			integral component of membrane [GO:0016021]	GO:0016021			24402279
Transcript_07751	Assembly01_TRINITY_DN27593_c0_g2::Assembly01_TRINITY_DN27593_c0_g2_i1::g.150413::m.150413	XP_007901760.1	V9KJA3	V9KJA3_CALMI	unreviewed	1,4-alpha-glucan-branching enzyme		Callorhinchus milii (Ghost shark)	685	1,4-alpha-glucan branching enzyme activity [GO:0003844]; cation binding [GO:0043169]; hydrolase activity, hydrolyzing O-glycosyl compounds [GO:0004553]; glycogen biosynthetic process [GO:0005978]	glycogen biosynthetic process [GO:0005978]	1,4-alpha-glucan branching enzyme activity [GO:0003844]; cation binding [GO:0043169]; hydrolase activity, hydrolyzing O-glycosyl compounds [GO:0004553]		GO:0003844; GO:0004553; GO:0005978; GO:0043169			24402279
Transcript_07787	Assembly01_TRINITY_DN27650_c0_g1::Assembly01_TRINITY_DN27650_c0_g1_i1::g.129468::m.129468	XP_007905822.1	V9KU01	V9KU01_CALMI	unreviewed	ADP-sugar pyrophosphatase		Callorhinchus milii (Ghost shark)	213	hydrolase activity [GO:0016787]		hydrolase activity [GO:0016787]		GO:0016787			24402279
Transcript_07862	Assembly01_TRINITY_DN27753_c0_g1::Assembly01_TRINITY_DN27753_c0_g1_i1::g.6460::m.6460	XP_007891309.1	V9K8B7	V9K8B7_CALMI	unreviewed	Peptidyl-glycine alpha-amidating monooxygenase		Callorhinchus milii (Ghost shark)	976	integral component of membrane [GO:0016021]; copper ion binding [GO:0005507]; oxidoreductase activity, acting on paired donors, with incorporation or reduction of molecular oxygen, reduced ascorbate as one donor, and incorporation of one atom of oxygen [GO:0016715]; peptide metabolic process [GO:0006518]	peptide metabolic process [GO:0006518]	copper ion binding [GO:0005507]; oxidoreductase activity, acting on paired donors, with incorporation or reduction of molecular oxygen, reduced ascorbate as one donor, and incorporation of one atom of oxygen [GO:0016715]	integral component of membrane [GO:0016021]	GO:0005507; GO:0006518; GO:0016021; GO:0016715			24402279
Transcript_07878	Assembly01_TRINITY_DN27774_c0_g1::Assembly01_TRINITY_DN27774_c0_g1_i1::g.6439::m.6439	XP_007893788.1	V9LDG1	V9LDG1_CALMI	unreviewed	tRNA-splicing endonuclease subunit Sen15		Callorhinchus milii (Ghost shark)	172	tRNA-intron endonuclease activity [GO:0000213]; tRNA splicing, via endonucleolytic cleavage and ligation [GO:0006388]	tRNA splicing, via endonucleolytic cleavage and ligation [GO:0006388]	tRNA-intron endonuclease activity [GO:0000213]		GO:0000213; GO:0006388			24402279
Transcript_07882	Assembly01_TRINITY_DN27776_c0_g1::Assembly01_TRINITY_DN27776_c0_g1_i2::g.6373::m.6373	XP_007904151.1	V9LG09	V9LG09_CALMI	unreviewed	Mitochondrial ribosomal protein S6		Callorhinchus milii (Ghost shark)	122	ribosome [GO:0005840]; rRNA binding [GO:0019843]; structural constituent of ribosome [GO:0003735]; translation [GO:0006412]	translation [GO:0006412]	rRNA binding [GO:0019843]; structural constituent of ribosome [GO:0003735]	ribosome [GO:0005840]	GO:0003735; GO:0005840; GO:0006412; GO:0019843			24402279
Transcript_07890	Assembly01_TRINITY_DN27792_c0_g1::Assembly01_TRINITY_DN27792_c0_g1_i1::g.6755::m.6755	XP_007899362.1	V9L2X6	V9L2X6_CALMI	unreviewed	RWD domain-containing protein 2B-like protein		Callorhinchus milii (Ghost shark)	291								24402279
Transcript_07897	Assembly01_TRINITY_DN27799_c0_g1::Assembly01_TRINITY_DN27799_c0_g1_i1::g.6485::m.6485	XP_007886710.1	V9KW79	V9KW79_CALMI	unreviewed	Splicing factor, arginine/serine-rich 2		Callorhinchus milii (Ghost shark)	215	nucleotide binding [GO:0000166]; RNA binding [GO:0003723]		nucleotide binding [GO:0000166]; RNA binding [GO:0003723]		GO:0000166; GO:0003723			24402279
Transcript_07957	Assembly01_TRINITY_DN27887_c0_g1::Assembly01_TRINITY_DN27887_c0_g1_i1::g.114965::m.114965	XP_007894824.1	V9K7J2	V9K7J2_CALMI	unreviewed	PRP8 pre-mRNA processing factor 8-like protein		Callorhinchus milii (Ghost shark)	2333	spliceosomal complex [GO:0005681]; U5 snRNA binding [GO:0030623]; U6 snRNA binding [GO:0017070]; mRNA splicing, via spliceosome [GO:0000398]	mRNA splicing, via spliceosome [GO:0000398]	U5 snRNA binding [GO:0030623]; U6 snRNA binding [GO:0017070]	spliceosomal complex [GO:0005681]	GO:0000398; GO:0005681; GO:0017070; GO:0030623			24402279
Transcript_08051	Assembly01_TRINITY_DN28017_c0_g1::Assembly01_TRINITY_DN28017_c0_g1_i1::g.100875::m.100875	XP_007908021.1	V9KRM0	V9KRM0_CALMI	unreviewed	Xylulose kinase-like protein		Callorhinchus milii (Ghost shark)	528	kinase activity [GO:0016301]; phosphotransferase activity, alcohol group as acceptor [GO:0016773]; carbohydrate metabolic process [GO:0005975]	carbohydrate metabolic process [GO:0005975]	kinase activity [GO:0016301]; phosphotransferase activity, alcohol group as acceptor [GO:0016773]		GO:0005975; GO:0016301; GO:0016773			24402279
Transcript_08059	Assembly01_TRINITY_DN28028_c0_g1::Assembly01_TRINITY_DN28028_c0_g1_i1::g.100811::m.100811	XP_007891878.1	V9KT32	V9KT32_CALMI	unreviewed	Clusterin-associated protein 1-like protein		Callorhinchus milii (Ghost shark)	415								24402279
Transcript_08129	Assembly01_TRINITY_DN28113_c0_g1::Assembly01_TRINITY_DN28113_c0_g1_i2::g.126011::m.126011	XP_007897682.1	V9KFY9	V9KFY9_CALMI	unreviewed	AMP deaminase 2-like protein		Callorhinchus milii (Ghost shark)	801	AMP deaminase activity [GO:0003876]; IMP salvage [GO:0032264]	IMP salvage [GO:0032264]	AMP deaminase activity [GO:0003876]		GO:0003876; GO:0032264			24402279
Transcript_08153	Assembly01_TRINITY_DN28155_c0_g1::Assembly01_TRINITY_DN28155_c0_g1_i1::g.126071::m.126071	XP_007910704.1	V9L7S0	V9L7S0_CALMI	unreviewed	Mps one binder kinase activator-like 2		Callorhinchus milii (Ghost shark)	251	kinase activity [GO:0016301]		kinase activity [GO:0016301]		GO:0016301			24402279
Transcript_08176	Assembly01_TRINITY_DN28182_c0_g1::Assembly01_TRINITY_DN28182_c0_g1_i1::g.125902::m.125902	XP_007898016.1	V9LDR1	V9LDR1_CALMI	unreviewed	Transmembrane protein 205-like protein		Callorhinchus milii (Ghost shark)	193	integral component of membrane [GO:0016021]			integral component of membrane [GO:0016021]	GO:0016021			24402279
Transcript_08178	Assembly01_TRINITY_DN28187_c0_g1::Assembly01_TRINITY_DN28187_c0_g1_i1::g.125965::m.125965	XP_007888502.1	V9L718	V9L718_CALMI	unreviewed	Uncharacterized protein		Callorhinchus milii (Ghost shark)	160	integral component of membrane [GO:0016021]			integral component of membrane [GO:0016021]	GO:0016021			24402279
Transcript_08273	Assembly01_TRINITY_DN28332_c0_g1::Assembly01_TRINITY_DN28332_c0_g1_i1::g.13021::m.13021	XP_007908018.1	V9KX15	V9KX15_CALMI	unreviewed	DNA repair protein XRCC2		Callorhinchus milii (Ghost shark)	285	Rad51B-Rad51C-Rad51D-XRCC2 complex [GO:0033063]; replication fork [GO:0005657]; ATP binding [GO:0005524]; DNA binding [GO:0003677]; DNA-dependent ATPase activity [GO:0008094]; double-strand break repair via homologous recombination [GO:0000724]	double-strand break repair via homologous recombination [GO:0000724]	ATP binding [GO:0005524]; DNA binding [GO:0003677]; DNA-dependent ATPase activity [GO:0008094]	Rad51B-Rad51C-Rad51D-XRCC2 complex [GO:0033063]; replication fork [GO:0005657]	GO:0000724; GO:0003677; GO:0005524; GO:0005657; GO:0008094; GO:0033063			24402279
Transcript_08301	Assembly01_TRINITY_DN28376_c0_g4::Assembly01_TRINITY_DN28376_c0_g4_i1::g.13205::m.13205	XP_007890950.1	V9L5J2	V9L5J2_CALMI	unreviewed	Putative polyprenol reductase		Callorhinchus milii (Ghost shark)	318	cytoplasm [GO:0005737]; integral component of membrane [GO:0016021]; oxidoreductase activity, acting on the CH-CH group of donors [GO:0016627]; lipid metabolic process [GO:0006629]	lipid metabolic process [GO:0006629]	oxidoreductase activity, acting on the CH-CH group of donors [GO:0016627]	cytoplasm [GO:0005737]; integral component of membrane [GO:0016021]	GO:0005737; GO:0006629; GO:0016021; GO:0016627			24402279
Transcript_08372	Assembly01_TRINITY_DN28466_c0_g1::Assembly01_TRINITY_DN28466_c0_g1_i2::g.58418::m.58418	XP_007889163.1	V9KHY0	V9KHY0_CALMI	unreviewed	Membrane protein MLC1-like protein		Callorhinchus milii (Ghost shark)	379	integral component of membrane [GO:0016021]			integral component of membrane [GO:0016021]	GO:0016021			24402279
Transcript_08387	Assembly01_TRINITY_DN28487_c0_g2::Assembly01_TRINITY_DN28487_c0_g2_i1::g.58384::m.58384	XP_007902663.1	V9KSI4	V9KSI4_CALMI	unreviewed	Cysteine string protein-like protein		Callorhinchus milii (Ghost shark)	188								24402279
Transcript_08415	Assembly01_TRINITY_DN28516_c0_g1::Assembly01_TRINITY_DN28516_c0_g1_i1::g.44537::m.44537	XP_007910471.1	V9KT21	V9KT21_CALMI	unreviewed	UDP-N-acetylglucosamine-dolichyl-phosphate N-acetylglucosaminephosphotransferase-like protein		Callorhinchus milii (Ghost shark)	406	integral component of membrane [GO:0016021]; phospho-N-acetylmuramoyl-pentapeptide-transferase activity [GO:0008963]; UDP-N-acetylglucosamine-dolichyl-phosphate N-acetylglucosaminephosphotransferase activity [GO:0003975]; dolichol-linked oligosaccharide biosynthetic process [GO:0006488]; protein N-linked glycosylation [GO:0006487]	dolichol-linked oligosaccharide biosynthetic process [GO:0006488]; protein N-linked glycosylation [GO:0006487]	phospho-N-acetylmuramoyl-pentapeptide-transferase activity [GO:0008963]; UDP-N-acetylglucosamine-dolichyl-phosphate N-acetylglucosaminephosphotransferase activity [GO:0003975]	integral component of membrane [GO:0016021]	GO:0003975; GO:0006487; GO:0006488; GO:0008963; GO:0016021			24402279
Transcript_08509	Assembly01_TRINITY_DN28664_c0_g1::Assembly01_TRINITY_DN28664_c0_g1_i1::g.182083::m.182083	XP_007898215.1	V9KD41	V9KD41_CALMI	unreviewed	GTP-binding protein Di-Ras2-like protein		Callorhinchus milii (Ghost shark)	198	intracellular [GO:0005622]; membrane [GO:0016020]; GTP binding [GO:0005525]; small GTPase mediated signal transduction [GO:0007264]	small GTPase mediated signal transduction [GO:0007264]	GTP binding [GO:0005525]	intracellular [GO:0005622]; membrane [GO:0016020]	GO:0005525; GO:0005622; GO:0007264; GO:0016020			24402279
Transcript_08510	Assembly01_TRINITY_DN28670_c0_g1::Assembly01_TRINITY_DN28670_c0_g1_i1::g.181957::m.181957	XP_007897099.1	V9L944	V9L944_CALMI	unreviewed	Uncharacterized protein		Callorhinchus milii (Ghost shark)	189								24402279
Transcript_08528	Assembly01_TRINITY_DN28691_c0_g2::Assembly01_TRINITY_DN28691_c0_g2_i1::g.182036::m.182036	XP_007898223.1	V9KJX3	V9KJX3_CALMI	unreviewed	Nuclear factor interleukin-3-regulated protein-like protein		Callorhinchus milii (Ghost shark)	505	nucleus [GO:0005634]; sequence-specific DNA binding [GO:0043565]; transcription factor activity, sequence-specific DNA binding [GO:0003700]; circadian rhythm [GO:0007623]; immune response [GO:0006955]; transcription from RNA polymerase II promoter [GO:0006366]	circadian rhythm [GO:0007623]; immune response [GO:0006955]; transcription from RNA polymerase II promoter [GO:0006366]	sequence-specific DNA binding [GO:0043565]; transcription factor activity, sequence-specific DNA binding [GO:0003700]	nucleus [GO:0005634]	GO:0003700; GO:0005634; GO:0006366; GO:0006955; GO:0007623; GO:0043565			24402279
Transcript_08654	Assembly01_TRINITY_DN28841_c0_g1::Assembly01_TRINITY_DN28841_c0_g1_i1::g.205924::m.205924	XP_007893681.1	V9KMH8	V9KMH8_CALMI	unreviewed	Nuclear receptor subfamily 1 group D member 2		Callorhinchus milii (Ghost shark)	558	nucleus [GO:0005634]; sequence-specific DNA binding [GO:0043565]; steroid hormone receptor activity [GO:0003707]; transcription factor activity, sequence-specific DNA binding [GO:0003700]; zinc ion binding [GO:0008270]; transcription, DNA-templated [GO:0006351]	transcription, DNA-templated [GO:0006351]	sequence-specific DNA binding [GO:0043565]; steroid hormone receptor activity [GO:0003707]; transcription factor activity, sequence-specific DNA binding [GO:0003700]; zinc ion binding [GO:0008270]	nucleus [GO:0005634]	GO:0003700; GO:0003707; GO:0005634; GO:0006351; GO:0008270; GO:0043565	SUBCELLULAR LOCATION: Nucleus {ECO:0000256|RuleBase:RU004334, ECO:0000256|SAAS:SAAS00595767}.		24402279
Transcript_08661	Assembly01_TRINITY_DN28845_c0_g1::Assembly01_TRINITY_DN28845_c0_g1_i5::g.205804::m.205804	XP_007890372.1	V9KGM7	V9KGM7_CALMI	unreviewed	Putative ATP-dependent RNA helicase DDX4-like protein		Callorhinchus milii (Ghost shark)	701	ATP binding [GO:0005524]; helicase activity [GO:0004386]; nucleic acid binding [GO:0003676]		ATP binding [GO:0005524]; helicase activity [GO:0004386]; nucleic acid binding [GO:0003676]		GO:0003676; GO:0004386; GO:0005524			24402279
Transcript_08747	Assembly01_TRINITY_DN28954_c1_g2::Assembly01_TRINITY_DN28954_c1_g2_i1::g.69250::m.69250	XP_007897490.1	V9KSR0	V9KSR0_CALMI	unreviewed	Heat shock factor protein 2-like protein		Callorhinchus milii (Ghost shark)	507	nucleus [GO:0005634]; sequence-specific DNA binding [GO:0043565]; transcription factor activity, sequence-specific DNA binding [GO:0003700]; regulation of transcription from RNA polymerase II promoter [GO:0006357]	regulation of transcription from RNA polymerase II promoter [GO:0006357]	sequence-specific DNA binding [GO:0043565]; transcription factor activity, sequence-specific DNA binding [GO:0003700]	nucleus [GO:0005634]	GO:0003700; GO:0005634; GO:0006357; GO:0043565	SUBCELLULAR LOCATION: Nucleus {ECO:0000256|SAAS:SAAS00535900}.		24402279
Transcript_08774	Assembly01_TRINITY_DN28983_c0_g1::Assembly01_TRINITY_DN28983_c0_g1_i2::g.68899::m.68899	XP_007898941.1	V9KRG7	V9KRG7_CALMI	unreviewed	Transcriptional adaptor 2 (ADA2-like)-like protein		Callorhinchus milii (Ghost shark)	445	nucleus [GO:0005634]; DNA binding [GO:0003677]; histone acetylation [GO:0016573]; regulation of transcription from RNA polymerase II promoter [GO:0006357]	histone acetylation [GO:0016573]; regulation of transcription from RNA polymerase II promoter [GO:0006357]	DNA binding [GO:0003677]	nucleus [GO:0005634]	GO:0003677; GO:0005634; GO:0006357; GO:0016573	SUBCELLULAR LOCATION: Nucleus {ECO:0000256|SAAS:SAAS00548613}.		24402279
Transcript_08845	Assembly01_TRINITY_DN29071_c0_g1::Assembly01_TRINITY_DN29071_c0_g1_i1::g.26735::m.26735	XP_007884921.1	V9LCS2	V9LCS2_CALMI	unreviewed	L antigen family member 3		Callorhinchus milii (Ghost shark)	109								24402279
Transcript_08884	Assembly01_TRINITY_DN29123_c1_g1::Assembly01_TRINITY_DN29123_c1_g1_i1::g.166684::m.166684	XP_007907001.1	V9KE68	V9KE68_CALMI	unreviewed	Serine/threonine-protein kinase SIK2-like protein		Callorhinchus milii (Ghost shark)	798	ATP binding [GO:0005524]; protein kinase activity [GO:0004672]		ATP binding [GO:0005524]; protein kinase activity [GO:0004672]		GO:0004672; GO:0005524			24402279
Transcript_08899	Assembly01_TRINITY_DN2913_c0_g1::Assembly01_TRINITY_DN2913_c0_g1_i1::g.38146::m.38146	XP_007903155.1	V9KII1	V9KII1_CALMI	unreviewed	Ras-related protein Rap-1b		Callorhinchus milii (Ghost shark)	184	intracellular [GO:0005622]; membrane [GO:0016020]; GTP binding [GO:0005525]; small GTPase mediated signal transduction [GO:0007264]	small GTPase mediated signal transduction [GO:0007264]	GTP binding [GO:0005525]	intracellular [GO:0005622]; membrane [GO:0016020]	GO:0005525; GO:0005622; GO:0007264; GO:0016020			24402279
Transcript_08912	Assembly01_TRINITY_DN29152_c1_g1::Assembly01_TRINITY_DN29152_c1_g1_i1::g.166862::m.166862	XP_007894142.1	K4GDE2	K4GDE2_CALMI	unreviewed	High mobility group protein (High mobility group protein B1-like protein)		Callorhinchus milii (Ghost shark)	213	DNA binding [GO:0003677]; regulation of cell differentiation [GO:0045595]; regulation of transcription, DNA-templated [GO:0006355]; spermatogenesis [GO:0007283]	regulation of cell differentiation [GO:0045595]; regulation of transcription, DNA-templated [GO:0006355]; spermatogenesis [GO:0007283]	DNA binding [GO:0003677]		GO:0003677; GO:0006355; GO:0007283; GO:0045595
Transcript_08921	Assembly01_TRINITY_DN29159_c0_g1::Assembly01_TRINITY_DN29159_c0_g1_i2::g.166962::m.166962	XP_007890904.1	V9KDM9	V9KDM9_CALMI	unreviewed	NF-X1-type zinc finger protein NFXL1		Callorhinchus milii (Ghost shark)	888	integral component of membrane [GO:0016021]; nucleus [GO:0005634]; transcription factor activity, sequence-specific DNA binding [GO:0003700]; zinc ion binding [GO:0008270]		transcription factor activity, sequence-specific DNA binding [GO:0003700]; zinc ion binding [GO:0008270]	integral component of membrane [GO:0016021]; nucleus [GO:0005634]	GO:0003700; GO:0005634; GO:0008270; GO:0016021			24402279
Transcript_08966	Assembly01_TRINITY_DN29198_c0_g1::Assembly01_TRINITY_DN29198_c0_g1_i1::g.167220::m.167220	XP_007896933.1	V9L111	V9L111_CALMI	unreviewed	Spindlin-1		Callorhinchus milii (Ghost shark)	236	gamete generation [GO:0007276]	gamete generation [GO:0007276]			GO:0007276			24402279
Transcript_09042	Assembly01_TRINITY_DN29290_c0_g1::Assembly01_TRINITY_DN29290_c0_g1_i3::g.103917::m.103917	XP_007894339.1	V9KFX4	V9KFX4_CALMI	unreviewed	Mitochondrial fission factor-like protein		Callorhinchus milii (Ghost shark)	308	integral component of membrane [GO:0016021]			integral component of membrane [GO:0016021]	GO:0016021			24402279
Transcript_09066	Assembly01_TRINITY_DN29332_c0_g1::Assembly01_TRINITY_DN29332_c0_g1_i3::g.21610::m.21610	XP_007910452.1	V9KF75	V9KF75_CALMI	unreviewed	Nuclear receptor coactivator 5		Callorhinchus milii (Ghost shark)	605	nucleic acid binding [GO:0003676]; nucleotide binding [GO:0000166]		nucleic acid binding [GO:0003676]; nucleotide binding [GO:0000166]		GO:0000166; GO:0003676			24402279
Transcript_09069	Assembly01_TRINITY_DN29335_c0_g1::Assembly01_TRINITY_DN29335_c0_g1_i1::g.21479::m.21479	XP_007894798.1	V9L7B2	V9L7B2_CALMI	unreviewed	Rab effector Noc2-like protein		Callorhinchus milii (Ghost shark)	271	intracellular [GO:0005622]; metal ion binding [GO:0046872]; intracellular protein transport [GO:0006886]; regulation of exocytosis [GO:0017157]	intracellular protein transport [GO:0006886]; regulation of exocytosis [GO:0017157]	metal ion binding [GO:0046872]	intracellular [GO:0005622]	GO:0005622; GO:0006886; GO:0017157; GO:0046872			24402279
Transcript_09071	Assembly01_TRINITY_DN29338_c0_g1::Assembly01_TRINITY_DN29338_c0_g1_i1::g.21831::m.21831	XP_007910135.1	V9KA72	V9KA72_CALMI	unreviewed	Mps one binder kinase activator-like 1B-like protein		Callorhinchus milii (Ghost shark)	216	kinase activity [GO:0016301]		kinase activity [GO:0016301]		GO:0016301			24402279
Transcript_09099	Assembly01_TRINITY_DN29373_c0_g1::Assembly01_TRINITY_DN29373_c0_g1_i2::g.21537::m.21537	XP_007886003.1	V9KI19	V9KI19_CALMI	unreviewed	BTB/POZ domain-containing protein 10		Callorhinchus milii (Ghost shark)	475								24402279
Transcript_09153	Assembly01_TRINITY_DN29434_c0_g1::Assembly01_TRINITY_DN29434_c0_g1_i1::g.76592::m.76592	XP_007894678.1	V9KMF7	V9KMF7_CALMI	unreviewed	Hypermethylated in cancer 1 protein-like protein		Callorhinchus milii (Ghost shark)	622	intracellular [GO:0005622]; metal ion binding [GO:0046872]; nucleic acid binding [GO:0003676]; transcription factor activity, sequence-specific DNA binding [GO:0003700]; intrinsic apoptotic signaling pathway in response to DNA damage [GO:0008630]; negative regulation of transcription from RNA polymerase II promoter [GO:0000122]	intrinsic apoptotic signaling pathway in response to DNA damage [GO:0008630]; negative regulation of transcription from RNA polymerase II promoter [GO:0000122]	metal ion binding [GO:0046872]; nucleic acid binding [GO:0003676]; transcription factor activity, sequence-specific DNA binding [GO:0003700]	intracellular [GO:0005622]	GO:0000122; GO:0003676; GO:0003700; GO:0005622; GO:0008630; GO:0046872			24402279
Transcript_09184	Assembly01_TRINITY_DN29476_c0_g2::Assembly01_TRINITY_DN29476_c0_g2_i1::g.76639::m.76639	XP_007904152.1	V9L9F7	V9L9F7_CALMI	unreviewed	Regulator of calcineurin 1		Callorhinchus milii (Ghost shark)	204	intracellular [GO:0005622]; nucleotide binding [GO:0000166]; calcineurin-NFAT signaling cascade [GO:0033173]	calcineurin-NFAT signaling cascade [GO:0033173]	nucleotide binding [GO:0000166]	intracellular [GO:0005622]	GO:0000166; GO:0005622; GO:0033173			24402279
Transcript_09191	Assembly01_TRINITY_DN29483_c0_g2::Assembly01_TRINITY_DN29483_c0_g2_i2::g.76432::m.76432	XP_007895620.1	V9KCD0	V9KCD0_CALMI	unreviewed	Testis-expressed sequence 10 protein		Callorhinchus milii (Ghost shark)	931								24402279
Transcript_09213	Assembly01_TRINITY_DN29516_c0_g1::Assembly01_TRINITY_DN29516_c0_g1_i1::g.28609::m.28609	XP_007886893.1	V9K9U2	V9K9U2_CALMI	unreviewed	Hepatocyte growth factor-regulated tyrosine kinase substrate		Callorhinchus milii (Ghost shark)	755	intracellular [GO:0005622]; kinase activity [GO:0016301]; metal ion binding [GO:0046872]; intracellular protein transport [GO:0006886]	intracellular protein transport [GO:0006886]	kinase activity [GO:0016301]; metal ion binding [GO:0046872]	intracellular [GO:0005622]	GO:0005622; GO:0006886; GO:0016301; GO:0046872			24402279
Transcript_09217	Assembly01_TRINITY_DN29517_c1_g1::Assembly01_TRINITY_DN29517_c1_g1_i1::g.28425::m.28425	XP_007886276.1	V9KAR1	V9KAR1_CALMI	unreviewed	MAGUK p55 subfamily member 5-like protein		Callorhinchus milii (Ghost shark)	675	bicellular tight junction assembly [GO:0070830]; establishment of epithelial cell polarity [GO:0090162]	bicellular tight junction assembly [GO:0070830]; establishment of epithelial cell polarity [GO:0090162]			GO:0070830; GO:0090162			24402279
Transcript_09284	Assembly01_TRINITY_DN29625_c0_g1::Assembly01_TRINITY_DN29625_c0_g1_i1::g.80305::m.80305	XP_007904534.1	V9LD71	V9LD71_CALMI	unreviewed	VIP peptides-like protein		Callorhinchus milii (Ghost shark)	196	extracellular region [GO:0005576]; mRNA stabilization [GO:0048255]; prolactin secretion [GO:0070459]	mRNA stabilization [GO:0048255]; prolactin secretion [GO:0070459]		extracellular region [GO:0005576]	GO:0005576; GO:0048255; GO:0070459	SUBCELLULAR LOCATION: Secreted {ECO:0000256|SAAS:SAAS00134107}.		24402279
Transcript_09288	Assembly01_TRINITY_DN29628_c0_g1::Assembly01_TRINITY_DN29628_c0_g1_i1::g.80193::m.80193	XP_007895549.1	K4G5F9	K4G5F9_CALMI	unreviewed	Tumor necrosis factor alpha-induced protein 8-like protein		Callorhinchus milii (Ghost shark)	188
Transcript_09299	Assembly01_TRINITY_DN29647_c0_g1::Assembly01_TRINITY_DN29647_c0_g1_i1::g.80149::m.80149	XP_007908570.1	V9L560	V9L560_CALMI	unreviewed	Uncharacterized protein		Callorhinchus milii (Ghost shark)	263	Elongator holoenzyme complex [GO:0033588]			Elongator holoenzyme complex [GO:0033588]	GO:0033588			24402279
Transcript_09311	Assembly01_TRINITY_DN29661_c0_g1::Assembly01_TRINITY_DN29661_c0_g1_i1::g.80154::m.80154	XP_007885621.1	J3SHL2	J3SHL2_CALMI	unreviewed	Cleavage and polyadenylation specificity factor subunit 7	Cpsf7	Callorhinchus milii (Ghost shark)	500	nucleic acid binding [GO:0003676]; nucleotide binding [GO:0000166]		nucleic acid binding [GO:0003676]; nucleotide binding [GO:0000166]		GO:0000166; GO:0003676
Transcript_09323	Assembly01_TRINITY_DN29693_c0_g1::Assembly01_TRINITY_DN29693_c0_g1_i1::g.80314::m.80314	XP_007906264.1	V9L920	V9L920_CALMI	unreviewed	KTI12-like protein		Callorhinchus milii (Ghost shark)	273								24402279
Transcript_09325	Assembly01_TRINITY_DN29701_c0_g1::Assembly01_TRINITY_DN29701_c0_g1_i3::g.97948::m.97948	XP_007886882.1	V9LGE1	V9LGE1_CALMI	unreviewed	Centromere protein X-like protein		Callorhinchus milii (Ghost shark)	80	DNA repair [GO:0006281]; kinetochore assembly [GO:0051382]	DNA repair [GO:0006281]; kinetochore assembly [GO:0051382]			GO:0006281; GO:0051382			24402279
Transcript_09362	Assembly01_TRINITY_DN29732_c0_g4::Assembly01_TRINITY_DN29732_c0_g4_i1::g.98034::m.98034	XP_007892568.1	V9LES5	V9LES5_CALMI	unreviewed	MORN repeat-containing 2-like protein		Callorhinchus milii (Ghost shark)	148								24402279
Transcript_09373	Assembly01_TRINITY_DN29739_c0_g1::Assembly01_TRINITY_DN29739_c0_g1_i1::g.97753::m.97753	XP_007900000.1	V9LEU8	V9LEU8_CALMI	unreviewed	RPE-spondin		Callorhinchus milii (Ghost shark)	187								24402279
Transcript_09381	Assembly01_TRINITY_DN29745_c1_g1::Assembly01_TRINITY_DN29745_c1_g1_i2::g.97727::m.97727	XP_007891820.1	V9KKL0	V9KKL0_CALMI	unreviewed	Serine/threonine-protein kinase 19-like protein		Callorhinchus milii (Ghost shark)	262	kinase activity [GO:0016301]		kinase activity [GO:0016301]		GO:0016301			24402279
Transcript_09393	Assembly01_TRINITY_DN29768_c0_g1::Assembly01_TRINITY_DN29768_c0_g1_i3::g.97837::m.97837	XP_007895722.1	V9KQM7	V9KQM7_CALMI	unreviewed	Prolyl 4-hydroxylase subunit alpha-1		Callorhinchus milii (Ghost shark)	538	endoplasmic reticulum [GO:0005783]; iron ion binding [GO:0005506]; L-ascorbic acid binding [GO:0031418]; oxidoreductase activity, acting on single donors with incorporation of molecular oxygen, incorporation of two atoms of oxygen [GO:0016702]; procollagen-proline 4-dioxygenase activity [GO:0004656]		iron ion binding [GO:0005506]; L-ascorbic acid binding [GO:0031418]; oxidoreductase activity, acting on single donors with incorporation of molecular oxygen, incorporation of two atoms of oxygen [GO:0016702]; procollagen-proline 4-dioxygenase activity [GO:0004656]	endoplasmic reticulum [GO:0005783]	GO:0004656; GO:0005506; GO:0005783; GO:0016702; GO:0031418			24402279
Transcript_09413	Assembly01_TRINITY_DN29801_c0_g1::Assembly01_TRINITY_DN29801_c0_g1_i1::g.8275::m.8275	XP_007893732.1	V9KPA9	V9KPA9_CALMI	unreviewed	Protein kinase, AMP-activated, beta 2 non-catalytic subunit		Callorhinchus milii (Ghost shark)	263	nucleotide-activated protein kinase complex [GO:0031588]; kinase activity [GO:0016301]; regulation of protein kinase activity [GO:0045859]; signal transduction [GO:0007165]	regulation of protein kinase activity [GO:0045859]; signal transduction [GO:0007165]	kinase activity [GO:0016301]	nucleotide-activated protein kinase complex [GO:0031588]	GO:0007165; GO:0016301; GO:0031588; GO:0045859			24402279
Transcript_09487	Assembly01_TRINITY_DN2990_c0_g1::Assembly01_TRINITY_DN2990_c0_g1_i1::g.38218::m.38218	XP_007905772.1	V9KKM4	V9KKM4_CALMI	unreviewed	Copine-2-like protein		Callorhinchus milii (Ghost shark)	545								24402279
Transcript_09488	Assembly01_TRINITY_DN29910_c0_g1::Assembly01_TRINITY_DN29910_c0_g1_i2::g.135835::m.135835	XP_007882823.1	V9LAE0	V9LAE0_CALMI	unreviewed	Uncharacterized protein		Callorhinchus milii (Ghost shark)	190								24402279
Transcript_09511	Assembly01_TRINITY_DN29945_c0_g1::Assembly01_TRINITY_DN29945_c0_g1_i1::g.135902::m.135902	XP_007895179.1	V9KVE7	V9KVE7_CALMI	unreviewed	Mitochondrial ribosomal protein L1		Callorhinchus milii (Ghost shark)	325	ribosome [GO:0005840]; RNA binding [GO:0003723]		RNA binding [GO:0003723]	ribosome [GO:0005840]	GO:0003723; GO:0005840			24402279
Transcript_09539	Assembly01_TRINITY_DN29982_c0_g1::Assembly01_TRINITY_DN29982_c0_g1_i1::g.135830::m.135830	XP_007906917.1	V9KJC3	V9KJC3_CALMI	unreviewed	Rhabdoid tumor deletion region protein 1		Callorhinchus milii (Ghost shark)	340								24402279
Transcript_09584	Assembly01_TRINITY_DN30045_c0_g1::Assembly01_TRINITY_DN30045_c0_g1_i1::g.50111::m.50111	XP_007905317.1	V9KYG0	V9KYG0_CALMI	unreviewed	Coiled-coil domain-containing protein 130-like protein		Callorhinchus milii (Ghost shark)	377								24402279
Transcript_09640	Assembly01_TRINITY_DN30129_c0_g1::Assembly01_TRINITY_DN30129_c0_g1_i1::g.204532::m.204532	XP_007901365.1	V9KKQ9	V9KKQ9_CALMI	unreviewed	Succinate-semialdehyde dehydrogenase, mitochondrial-like protein		Callorhinchus milii (Ghost shark)	510	succinate-semialdehyde dehydrogenase [NAD(P)+] activity [GO:0009013]; gamma-aminobutyric acid catabolic process [GO:0009450]	gamma-aminobutyric acid catabolic process [GO:0009450]	succinate-semialdehyde dehydrogenase [NAD(P)+] activity [GO:0009013]		GO:0009013; GO:0009450			24402279
Transcript_09756	Assembly01_TRINITY_DN30276_c0_g1::Assembly01_TRINITY_DN30276_c0_g1_i2::g.72968::m.72968	XP_007899485.1	V9LDW3	V9LDW3_CALMI	unreviewed	Ubiquitin-conjugating enzyme E2 A-like protein		Callorhinchus milii (Ghost shark)	152	ATP binding [GO:0005524]		ATP binding [GO:0005524]		GO:0005524			24402279
Transcript_09779	Assembly01_TRINITY_DN30307_c1_g1::Assembly01_TRINITY_DN30307_c1_g1_i1::g.127768::m.127768	XP_007886536.1	V9KGF3	V9KGF3_CALMI	unreviewed	WD repeat-containing protein 20		Callorhinchus milii (Ghost shark)	589								24402279
Transcript_09794	Assembly01_TRINITY_DN30329_c0_g1::Assembly01_TRINITY_DN30329_c0_g1_i1::g.127960::m.127960	XP_007895813.1	V9L8P2	V9L8P2_CALMI	unreviewed	Uncharacterized protein		Callorhinchus milii (Ghost shark)	136	integral component of membrane [GO:0016021]			integral component of membrane [GO:0016021]	GO:0016021			24402279
Transcript_09816	Assembly01_TRINITY_DN30360_c0_g1::Assembly01_TRINITY_DN30360_c0_g1_i1::g.127788::m.127788	XP_007906842.1	V9KL99	V9KL99_CALMI	unreviewed	Histocompatibility 13		Callorhinchus milii (Ghost shark)	376	integral component of membrane [GO:0016021]; aspartic-type endopeptidase activity [GO:0004190]		aspartic-type endopeptidase activity [GO:0004190]	integral component of membrane [GO:0016021]	GO:0004190; GO:0016021			24402279
Transcript_09818	Assembly01_TRINITY_DN30361_c0_g1::Assembly01_TRINITY_DN30361_c0_g1_i1::g.127895::m.127895	XP_007892765.1	V9KV70	V9KV70_CALMI	unreviewed	MyoD family inhibitor domain-containing protein		Callorhinchus milii (Ghost shark)	249								24402279
Transcript_09870	Assembly01_TRINITY_DN30427_c0_g1::Assembly01_TRINITY_DN30427_c0_g1_i1::g.6139::m.6139	XP_007904114.1	V9KJW2	V9KJW2_CALMI	unreviewed	Lysophospholipase I		Callorhinchus milii (Ghost shark)	230	hydrolase activity [GO:0016787]		hydrolase activity [GO:0016787]		GO:0016787			24402279
Transcript_09914	Assembly01_TRINITY_DN30480_c0_g2::Assembly01_TRINITY_DN30480_c0_g2_i1::g.6208::m.6208	XP_007899824.1	V9KPK9	V9KPK9_CALMI	unreviewed	Peptidyl-prolyl cis-trans isomerase FKBP5		Callorhinchus milii (Ghost shark)	458	FK506 binding [GO:0005528]; peptidyl-prolyl cis-trans isomerase activity [GO:0003755]; protein folding [GO:0006457]	protein folding [GO:0006457]	FK506 binding [GO:0005528]; peptidyl-prolyl cis-trans isomerase activity [GO:0003755]		GO:0003755; GO:0005528; GO:0006457			24402279
Transcript_10017	Assembly01_TRINITY_DN305_c0_g1::Assembly01_TRINITY_DN305_c0_g1_i1::g.126162::m.126162	XP_007896199.1	V9L6N1	V9L6N1_CALMI	unreviewed	DDRGK domain-containing protein 1-like protein		Callorhinchus milii (Ghost shark)	303	integral component of membrane [GO:0016021]			integral component of membrane [GO:0016021]	GO:0016021			24402279
Transcript_10050	Assembly01_TRINITY_DN30637_c0_g1::Assembly01_TRINITY_DN30637_c0_g1_i1::g.148176::m.148176	XP_007897310.1	V9KX86	V9KX86_CALMI	unreviewed	Autophagy protein 5		Callorhinchus milii (Ghost shark)	275	pre-autophagosomal structure membrane [GO:0034045]; autophagy [GO:0006914]	autophagy [GO:0006914]		pre-autophagosomal structure membrane [GO:0034045]	GO:0006914; GO:0034045	SUBCELLULAR LOCATION: Preautophagosomal structure membrane {ECO:0000256|RuleBase:RU361202}; Peripheral membrane protein {ECO:0000256|RuleBase:RU361202}.		24402279
Transcript_10073	Assembly01_TRINITY_DN30672_c0_g2::Assembly01_TRINITY_DN30672_c0_g2_i1::g.148131::m.148131	XP_007892928.1	V9KKU1	V9KKU1_CALMI	unreviewed	Counting factor associated protein D-like protein		Callorhinchus milii (Ghost shark)	545	cysteine-type peptidase activity [GO:0008234]		cysteine-type peptidase activity [GO:0008234]		GO:0008234			24402279
Transcript_10144	Assembly01_TRINITY_DN3079_c0_g2::Assembly01_TRINITY_DN3079_c0_g2_i1::g.109583::m.109583	XP_007895413.1	V9KW39	V9KW39_CALMI	unreviewed	Nuclear receptor-binding factor 2		Callorhinchus milii (Ghost shark)	297	autophagy [GO:0006914]	autophagy [GO:0006914]			GO:0006914			24402279
Transcript_10185	Assembly01_TRINITY_DN30863_c0_g1::Assembly01_TRINITY_DN30863_c0_g1_i1::g.22699::m.22699	XP_007898246.1	V9K7B8	V9K7B8_CALMI	unreviewed	Collagen alpha-2(VI) chain		Callorhinchus milii (Ghost shark)	1028	collagen trimer [GO:0005581]			collagen trimer [GO:0005581]	GO:0005581			24402279
Transcript_10215	Assembly01_TRINITY_DN30924_c0_g2::Assembly01_TRINITY_DN30924_c0_g2_i1::g.215033::m.215033	XP_007889597.1	V9KB41	V9KB41_CALMI	unreviewed	Clathrin interactor 1		Callorhinchus milii (Ghost shark)	635	Golgi apparatus [GO:0005794]; membrane [GO:0016020]; vesicle-mediated transport [GO:0016192]	vesicle-mediated transport [GO:0016192]		Golgi apparatus [GO:0005794]; membrane [GO:0016020]	GO:0005794; GO:0016020; GO:0016192			24402279
Transcript_10330	Assembly01_TRINITY_DN31131_c0_g2::Assembly01_TRINITY_DN31131_c0_g2_i1::g.213971::m.213971	XP_007908834.1	V9KNG2	V9KNG2_CALMI	unreviewed	Deoxyribonuclease		Callorhinchus milii (Ghost shark)	298	deoxyribonuclease activity [GO:0004536]; endonuclease activity [GO:0004519]; DNA catabolic process [GO:0006308]	DNA catabolic process [GO:0006308]	deoxyribonuclease activity [GO:0004536]; endonuclease activity [GO:0004519]		GO:0004519; GO:0004536; GO:0006308			24402279
Transcript_10348	Assembly01_TRINITY_DN31157_c0_g1::Assembly01_TRINITY_DN31157_c0_g1_i1::g.214100::m.214100	XP_007906527.1	V9KJK0	V9KJK0_CALMI	unreviewed	Interferon stimulated exonuclease		Callorhinchus milii (Ghost shark)	198	exonuclease activity [GO:0004527]; nucleic acid binding [GO:0003676]		exonuclease activity [GO:0004527]; nucleic acid binding [GO:0003676]		GO:0003676; GO:0004527			24402279
Transcript_10355	Assembly01_TRINITY_DN31178_c0_g1::Assembly01_TRINITY_DN31178_c0_g1_i1::g.213891::m.213891	XP_007888417.1	V9KJQ6	V9KJQ6_CALMI	unreviewed	Protein Spindly (Coiled-coil domain-containing protein 99) (Spindle apparatus coiled-coil domain-containing protein 1)	SPDL1 CCDC99	Callorhinchus milii (Ghost shark)	624	condensed chromosome outer kinetochore [GO:0000940]; cell division [GO:0051301]; mitotic nuclear division [GO:0007067]; protein localization to kinetochore [GO:0034501]; spindle checkpoint [GO:0031577]	cell division [GO:0051301]; mitotic nuclear division [GO:0007067]; protein localization to kinetochore [GO:0034501]; spindle checkpoint [GO:0031577]		condensed chromosome outer kinetochore [GO:0000940]	GO:0000940; GO:0007067; GO:0031577; GO:0034501; GO:0051301	SUBCELLULAR LOCATION: Chromosome, centromere, kinetochore {ECO:0000256|HAMAP-Rule:MF_03041}.		24402279
Transcript_10362	Assembly01_TRINITY_DN31190_c0_g1::Assembly01_TRINITY_DN31190_c0_g1_i1::g.214047::m.214047	XP_007887245.1	V9KLX7	V9KLX7_CALMI	unreviewed	Phosphatidylinositol 4-kinase type 2-beta-like protein (Fragment)		Callorhinchus milii (Ghost shark)	405	kinase activity [GO:0016301]		kinase activity [GO:0016301]		GO:0016301			24402279
Transcript_10375	Assembly01_TRINITY_DN31216_c0_g2::Assembly01_TRINITY_DN31216_c0_g2_i3::g.51105::m.51105	XP_007883906.1	V9LCU6	V9LCU6_CALMI	unreviewed	CutA-like protein		Callorhinchus milii (Ghost shark)	160	integral component of membrane [GO:0016021]; response to metal ion [GO:0010038]	response to metal ion [GO:0010038]		integral component of membrane [GO:0016021]	GO:0010038; GO:0016021			24402279
Transcript_10404	Assembly01_TRINITY_DN31257_c0_g1::Assembly01_TRINITY_DN31257_c0_g1_i1::g.51307::m.51307	XP_007892107.1	V9KDN7	V9KDN7_CALMI	unreviewed	Cdc42 effector protein 3-like protein		Callorhinchus milii (Ghost shark)	261								24402279
Transcript_10501	Assembly01_TRINITY_DN3138_c0_g1::Assembly01_TRINITY_DN3138_c0_g1_i1::g.117444::m.117444	XP_007885348.1	V9LGN5	V9LGN5_CALMI	unreviewed	Uncharacterized protein		Callorhinchus milii (Ghost shark)	165								24402279
Transcript_10556	Assembly01_TRINITY_DN31487_c0_g1::Assembly01_TRINITY_DN31487_c0_g1_i1::g.214814::m.214814	XP_007891574.1	V9KHC0	V9KHC0_CALMI	unreviewed	Non-POU domain-containing octamer-binding protein-like protein		Callorhinchus milii (Ghost shark)	503	nucleic acid binding [GO:0003676]; nucleotide binding [GO:0000166]		nucleic acid binding [GO:0003676]; nucleotide binding [GO:0000166]		GO:0000166; GO:0003676			24402279
Transcript_10572	Assembly01_TRINITY_DN31522_c0_g1::Assembly01_TRINITY_DN31522_c0_g1_i1::g.204819::m.204819	XP_007886400.1	V9K7I7	V9K7I7_CALMI	unreviewed	Son of sevenless-like 2-like protein		Callorhinchus milii (Ghost shark)	1324	intracellular [GO:0005622]; DNA binding [GO:0003677]; Rho guanyl-nucleotide exchange factor activity [GO:0005089]; regulation of Rho protein signal transduction [GO:0035023]; small GTPase mediated signal transduction [GO:0007264]	regulation of Rho protein signal transduction [GO:0035023]; small GTPase mediated signal transduction [GO:0007264]	DNA binding [GO:0003677]; Rho guanyl-nucleotide exchange factor activity [GO:0005089]	intracellular [GO:0005622]	GO:0003677; GO:0005089; GO:0005622; GO:0007264; GO:0035023			24402279
Transcript_10582	Assembly01_TRINITY_DN31533_c0_g1::Assembly01_TRINITY_DN31533_c0_g1_i1::g.204777::m.204777	XP_007887257.1	K4FSQ6	K4FSQ6_CALMI	unreviewed	Uncharacterized protein C4orf52-like protein		Callorhinchus milii (Ghost shark)	67
Transcript_10595	Assembly01_TRINITY_DN31558_c0_g2::Assembly01_TRINITY_DN31558_c0_g2_i1::g.204696::m.204696	XP_007908768.1	V9KBG8	V9KBG8_CALMI	unreviewed	Zinc finger CCCH domain-containing protein 10-like protein		Callorhinchus milii (Ghost shark)	215	metal ion binding [GO:0046872]		metal ion binding [GO:0046872]		GO:0046872			24402279
Transcript_10612	Assembly01_TRINITY_DN31594_c0_g2::Assembly01_TRINITY_DN31594_c0_g2_i2::g.204692::m.204692	XP_007899610.1	C0J0A5	C0J0A5_CALMI	unreviewed	Peptide YY	PPY	Callorhinchus milii (Ghost shark)	96	extracellular region [GO:0005576]			extracellular region [GO:0005576]	GO:0005576	SUBCELLULAR LOCATION: Secreted {ECO:0000256|SAAS:SAAS00543490}.		18977429
Transcript_10643	Assembly01_TRINITY_DN31654_c0_g1::Assembly01_TRINITY_DN31654_c0_g1_i1::g.44128::m.44128	XP_007908999.1	V9KY21	V9KY21_CALMI	unreviewed	U1 small nuclear ribonucleoprotein A		Callorhinchus milii (Ghost shark)	276	intracellular ribonucleoprotein complex [GO:0030529]; viral nucleocapsid [GO:0019013]; nucleotide binding [GO:0000166]; snRNA binding [GO:0017069]; mRNA splicing, via spliceosome [GO:0000398]	mRNA splicing, via spliceosome [GO:0000398]	nucleotide binding [GO:0000166]; snRNA binding [GO:0017069]	intracellular ribonucleoprotein complex [GO:0030529]; viral nucleocapsid [GO:0019013]	GO:0000166; GO:0000398; GO:0017069; GO:0019013; GO:0030529			24402279
Transcript_10671	Assembly01_TRINITY_DN31737_c0_g1::Assembly01_TRINITY_DN31737_c0_g1_i2::g.6846::m.6846	XP_007910224.1	L7YFT7	L7YFT7_CALMI	unreviewed	Nitric oxide synthase-interacting protein	Nosip	Callorhinchus milii (Ghost shark)	295	cytoplasm [GO:0005737]; nucleus [GO:0005634]; regulation of nitric-oxide synthase activity [GO:0050999]	regulation of nitric-oxide synthase activity [GO:0050999]		cytoplasm [GO:0005737]; nucleus [GO:0005634]	GO:0005634; GO:0005737; GO:0050999	SUBCELLULAR LOCATION: Cytoplasm {ECO:0000256|PIRNR:PIRNR023577}. Nucleus {ECO:0000256|PIRNR:PIRNR023577}.		23359656; 24402279
Transcript_10687	Assembly01_TRINITY_DN31770_c0_g1::Assembly01_TRINITY_DN31770_c0_g1_i1::g.6821::m.6821	XP_007896999.1	V9LJP9	V9LJP9_CALMI	unreviewed	39S ribosomal protein L34, mitochondrial-like protein		Callorhinchus milii (Ghost shark)	114	ribosome [GO:0005840]; structural constituent of ribosome [GO:0003735]; translation [GO:0006412]	translation [GO:0006412]	structural constituent of ribosome [GO:0003735]	ribosome [GO:0005840]	GO:0003735; GO:0005840; GO:0006412			24402279
Transcript_10696	Assembly01_TRINITY_DN31782_c0_g1::Assembly01_TRINITY_DN31782_c0_g1_i1::g.6917::m.6917	XP_007907106.1	K4FYP0	K4FYP0_CALMI	unreviewed	Tetraspanin		Callorhinchus milii (Ghost shark)	253	integral component of membrane [GO:0016021]			integral component of membrane [GO:0016021]	GO:0016021	SUBCELLULAR LOCATION: Membrane {ECO:0000256|RuleBase:RU361218}; Multi-pass membrane protein {ECO:0000256|RuleBase:RU361218}.
Transcript_10777	Assembly01_TRINITY_DN31945_c0_g2::Assembly01_TRINITY_DN31945_c0_g2_i1::g.50588::m.50588	XP_007902252.1	V9LAH8	V9LAH8_CALMI	unreviewed	Superoxide dismutase		Callorhinchus milii (Ghost shark)	174	metal ion binding [GO:0046872]; oxidation-reduction process [GO:0055114]; superoxide metabolic process [GO:0006801]	oxidation-reduction process [GO:0055114]; superoxide metabolic process [GO:0006801]	metal ion binding [GO:0046872]		GO:0006801; GO:0046872; GO:0055114			24402279
Transcript_10943	Assembly01_TRINITY_DN32225_c0_g2::Assembly01_TRINITY_DN32225_c0_g2_i1::g.63331::m.63331	XP_007886090.1	V9KCI4	V9KCI4_CALMI	unreviewed	Phosphatidylserine synthase 1		Callorhinchus milii (Ghost shark)	478	integral component of membrane [GO:0016021]; phosphatidylserine biosynthetic process [GO:0006659]	phosphatidylserine biosynthetic process [GO:0006659]		integral component of membrane [GO:0016021]	GO:0006659; GO:0016021			24402279
Transcript_10967	Assembly01_TRINITY_DN32251_c0_g1::Assembly01_TRINITY_DN32251_c0_g1_i2::g.63297::m.63297	XP_007889373.1	V9KWX6	V9KWX6_CALMI	unreviewed	Proteasomal ATPase-associated factor 1		Callorhinchus milii (Ghost shark)	394								24402279
Transcript_10997	Assembly01_TRINITY_DN32294_c0_g1::Assembly01_TRINITY_DN32294_c0_g1_i1::g.63523::m.63523	XP_007890285.1	V9L3I7	V9L3I7_CALMI	unreviewed	Centromere protein H-like protein		Callorhinchus milii (Ghost shark)	249	kinetochore [GO:0000776]; kinetochore assembly [GO:0051382]	kinetochore assembly [GO:0051382]		kinetochore [GO:0000776]	GO:0000776; GO:0051382			24402279
Transcript_11008	Assembly01_TRINITY_DN32308_c0_g3::Assembly01_TRINITY_DN32308_c0_g3_i1::g.173611::m.173611	XP_007882867.1	V9LCX8	V9LCX8_CALMI	unreviewed	Phosphatidylinositol N-acetylglucosaminyltransferase subunit P		Callorhinchus milii (Ghost shark)	158	integral component of membrane [GO:0016021]; phosphatidylinositol N-acetylglucosaminyltransferase activity [GO:0017176]; GPI anchor biosynthetic process [GO:0006506]	GPI anchor biosynthetic process [GO:0006506]	phosphatidylinositol N-acetylglucosaminyltransferase activity [GO:0017176]	integral component of membrane [GO:0016021]	GO:0006506; GO:0016021; GO:0017176			24402279
Transcript_11060	Assembly01_TRINITY_DN32384_c0_g1::Assembly01_TRINITY_DN32384_c0_g1_i1::g.173366::m.173366	XP_007893095.1	K4FTD3	K4FTD3_CALMI	unreviewed	Mediator of RNA polymerase II transcription subunit 30		Callorhinchus milii (Ghost shark)	184
Transcript_11088	Assembly01_TRINITY_DN32420_c0_g1::Assembly01_TRINITY_DN32420_c0_g1_i1::g.125333::m.125333	XP_007894436.1	V9KBR2	V9KBR2_CALMI	unreviewed	Dihydropyrimidinase-related protein 2-like protein		Callorhinchus milii (Ghost shark)	575	cytoplasm [GO:0005737]; hydrolase activity, acting on carbon-nitrogen (but not peptide) bonds [GO:0016810]; neuron death [GO:0070997]; neuron projection guidance [GO:0097485]	neuron death [GO:0070997]; neuron projection guidance [GO:0097485]	hydrolase activity, acting on carbon-nitrogen (but not peptide) bonds [GO:0016810]	cytoplasm [GO:0005737]	GO:0005737; GO:0016810; GO:0070997; GO:0097485			24402279
Transcript_11232	Assembly01_TRINITY_DN32621_c0_g1::Assembly01_TRINITY_DN32621_c0_g1_i4::g.7564::m.7564	XP_007898030.1	V9KC66	V9KC66_CALMI	unreviewed	DPH2-like protein		Callorhinchus milii (Ghost shark)	501	peptidyl-diphthamide biosynthetic process from peptidyl-histidine [GO:0017183]	peptidyl-diphthamide biosynthetic process from peptidyl-histidine [GO:0017183]			GO:0017183			24402279
Transcript_11238	Assembly01_TRINITY_DN32624_c0_g1::Assembly01_TRINITY_DN32624_c0_g1_i1::g.7578::m.7578	XP_007888165.1	V9L950	V9L950_CALMI	unreviewed	Pyridoxal phosphate phosphatase PHOSPHO2-like protein		Callorhinchus milii (Ghost shark)	242	phosphatase activity [GO:0016791]		phosphatase activity [GO:0016791]		GO:0016791			24402279
Transcript_11262	Assembly01_TRINITY_DN32656_c0_g1::Assembly01_TRINITY_DN32656_c0_g1_i1::g.7126::m.7126	XP_007885790.1	V9K7P7	V9K7P7_CALMI	unreviewed	Choline kinase alpha-like protein		Callorhinchus milii (Ghost shark)	415	kinase activity [GO:0016301]		kinase activity [GO:0016301]		GO:0016301			24402279
Transcript_11470	Assembly01_TRINITY_DN3291_c0_g1::Assembly01_TRINITY_DN3291_c0_g1_i1::g.94086::m.94086	XP_007886488.1	V9KHM2	V9KHM2_CALMI	unreviewed	Acyl-CoA synthetase long-chain family member 3b		Callorhinchus milii (Ghost shark)	707	integral component of membrane [GO:0016021]; catalytic activity [GO:0003824]; metabolic process [GO:0008152]	metabolic process [GO:0008152]	catalytic activity [GO:0003824]	integral component of membrane [GO:0016021]	GO:0003824; GO:0008152; GO:0016021			24402279
Transcript_11502	Assembly01_TRINITY_DN32950_c0_g1::Assembly01_TRINITY_DN32950_c0_g1_i1::g.38621::m.38621	XP_007897029.1	V9KV22	V9KV22_CALMI	unreviewed	Arrestin domain-containing protein 2-like protein		Callorhinchus milii (Ghost shark)	401	signal transduction [GO:0007165]	signal transduction [GO:0007165]			GO:0007165			24402279
Transcript_11551	Assembly01_TRINITY_DN33002_c0_g2::Assembly01_TRINITY_DN33002_c0_g2_i3::g.122056::m.122056	XP_007895962.1	V9LCU7	V9LCU7_CALMI	unreviewed	CTD nuclear envelope phosphatase 1-like protein		Callorhinchus milii (Ghost shark)	243	phosphatase activity [GO:0016791]		phosphatase activity [GO:0016791]		GO:0016791			24402279
Transcript_11589	Assembly01_TRINITY_DN33046_c0_g1::Assembly01_TRINITY_DN33046_c0_g1_i1::g.122416::m.122416	XP_007892707.1	V9KNB1	V9KNB1_CALMI	unreviewed	Beta-soluble NSF attachment protein		Callorhinchus milii (Ghost shark)	294	intracellular [GO:0005622]; intracellular protein transport [GO:0006886]	intracellular protein transport [GO:0006886]		intracellular [GO:0005622]	GO:0005622; GO:0006886			24402279
Transcript_11619	Assembly01_TRINITY_DN33078_c4_g1::Assembly01_TRINITY_DN33078_c4_g1_i1::g.121946::m.121946	XP_007909126.1	V9LC45	V9LC45_CALMI	unreviewed	Partner of Y14 and mago-like protein		Callorhinchus milii (Ghost shark)	221								24402279
Transcript_11781	Assembly01_TRINITY_DN33258_c0_g1::Assembly01_TRINITY_DN33258_c0_g1_i1::g.145972::m.145972	XP_007903329.1	V9KEW4	V9KEW4_CALMI	unreviewed	Calcium-independent phospholipase A2-gamma-like protein		Callorhinchus milii (Ghost shark)	723	lipid metabolic process [GO:0006629]	lipid metabolic process [GO:0006629]			GO:0006629			24402279
Transcript_11854	Assembly01_TRINITY_DN33336_c0_g1::Assembly01_TRINITY_DN33336_c0_g1_i1::g.215995::m.215995	XP_007886129.1	V9KLE5	V9KLE5_CALMI	unreviewed	E3 ubiquitin-protein ligase NRDP1-like protein		Callorhinchus milii (Ghost shark)	289	ligase activity [GO:0016874]; ubiquitin-protein transferase activity [GO:0004842]; zinc ion binding [GO:0008270]		ligase activity [GO:0016874]; ubiquitin-protein transferase activity [GO:0004842]; zinc ion binding [GO:0008270]		GO:0004842; GO:0008270; GO:0016874			24402279
Transcript_11881	Assembly01_TRINITY_DN33362_c0_g2::Assembly01_TRINITY_DN33362_c0_g2_i2::g.215485::m.215485	XP_007894621.1	V9KMS6	V9KMS6_CALMI	unreviewed	Meckel syndrome type 1 protein-like protein		Callorhinchus milii (Ghost shark)	560								24402279
Transcript_11883	Assembly01_TRINITY_DN33363_c0_g1::Assembly01_TRINITY_DN33363_c0_g1_i2::g.215237::m.215237	XP_007884238.1	K4GIZ1	K4GIZ1_CALMI	unreviewed	Prefoldin subunit 5		Callorhinchus milii (Ghost shark)	155	prefoldin complex [GO:0016272]; protein folding [GO:0006457]	protein folding [GO:0006457]		prefoldin complex [GO:0016272]	GO:0006457; GO:0016272
Transcript_11895	Assembly01_TRINITY_DN33372_c1_g1::Assembly01_TRINITY_DN33372_c1_g1_i1::g.215621::m.215621	XP_007907523.1	V9K9Y3	V9K9Y3_CALMI	unreviewed	Kinesin heavy chain isoform 5A		Callorhinchus milii (Ghost shark)	1028	ATP binding [GO:0005524]; microtubule motor activity [GO:0003777]; microtubule-based movement [GO:0007018]	microtubule-based movement [GO:0007018]	ATP binding [GO:0005524]; microtubule motor activity [GO:0003777]		GO:0003777; GO:0005524; GO:0007018			24402279
Transcript_11914	Assembly01_TRINITY_DN33397_c0_g2::Assembly01_TRINITY_DN33397_c0_g2_i1::g.215940::m.215940	XP_007886382.1	V9KG64	V9KG64_CALMI	unreviewed	Alpha-1,4 glucan phosphorylase (EC 2.4.1.1)		Callorhinchus milii (Ghost shark)	838	glycogen phosphorylase activity [GO:0008184]; pyridoxal phosphate binding [GO:0030170]; carbohydrate metabolic process [GO:0005975]	carbohydrate metabolic process [GO:0005975]	glycogen phosphorylase activity [GO:0008184]; pyridoxal phosphate binding [GO:0030170]		GO:0005975; GO:0008184; GO:0030170			24402279
Transcript_11958	Assembly01_TRINITY_DN33446_c1_g1::Assembly01_TRINITY_DN33446_c1_g1_i3::g.72218::m.72218	XP_007904929.1	V9KNC8	V9KNC8_CALMI	unreviewed	Myocyte-specific enhancer factor 2A		Callorhinchus milii (Ghost shark)	471	nucleus [GO:0005634]; RNA polymerase II regulatory region sequence-specific DNA binding [GO:0000977]; MAPK cascade [GO:0000165]; positive regulation of transcription from RNA polymerase II promoter [GO:0045944]; transcription, DNA-templated [GO:0006351]	MAPK cascade [GO:0000165]; positive regulation of transcription from RNA polymerase II promoter [GO:0045944]; transcription, DNA-templated [GO:0006351]	RNA polymerase II regulatory region sequence-specific DNA binding [GO:0000977]	nucleus [GO:0005634]	GO:0000165; GO:0000977; GO:0005634; GO:0006351; GO:0045944	SUBCELLULAR LOCATION: Nucleus {ECO:0000256|RuleBase:RU000476, ECO:0000256|SAAS:SAAS00579852}.		24402279
Transcript_12020	Assembly01_TRINITY_DN33523_c0_g1::Assembly01_TRINITY_DN33523_c0_g1_i2::g.142069::m.142069	XP_007904287.1	V9KP85	V9KP85_CALMI	unreviewed	Hydroxyacylglutathione hydrolase, mitochondrial		Callorhinchus milii (Ghost shark)	300	hydroxyacylglutathione hydrolase activity [GO:0004416]; methylglyoxal catabolic process to D-lactate via S-lactoyl-glutathione [GO:0019243]	methylglyoxal catabolic process to D-lactate via S-lactoyl-glutathione [GO:0019243]	hydroxyacylglutathione hydrolase activity [GO:0004416]		GO:0004416; GO:0019243			24402279
Transcript_12067	Assembly01_TRINITY_DN33567_c0_g1::Assembly01_TRINITY_DN33567_c0_g1_i2::g.142111::m.142111	XP_007892427.1	V9KQK4	V9KQK4_CALMI	unreviewed	Uncharacterized protein		Callorhinchus milii (Ghost shark)	339	integral component of membrane [GO:0016021]			integral component of membrane [GO:0016021]	GO:0016021			24402279
Transcript_12177	Assembly01_TRINITY_DN33674_c0_g1::Assembly01_TRINITY_DN33674_c0_g1_i1::g.138823::m.138823	XP_007887624.1	V9KMK2	V9KMK2_CALMI	unreviewed	Nuclear receptor coactivator 5-like protein		Callorhinchus milii (Ghost shark)	353								24402279
Transcript_12220	Assembly01_TRINITY_DN33736_c0_g1::Assembly01_TRINITY_DN33736_c0_g1_i1::g.149716::m.149716	XP_007910127.1	V9LA68	V9LA68_CALMI	unreviewed	Ras-related protein Rab-18-like protein		Callorhinchus milii (Ghost shark)	204	intracellular [GO:0005622]; GTP binding [GO:0005525]; small GTPase mediated signal transduction [GO:0007264]	small GTPase mediated signal transduction [GO:0007264]	GTP binding [GO:0005525]	intracellular [GO:0005622]	GO:0005525; GO:0005622; GO:0007264			24402279
Transcript_12384	Assembly01_TRINITY_DN33957_c0_g1::Assembly01_TRINITY_DN33957_c0_g1_i1::g.136623::m.136623	XP_007899664.1	V9KKM3	V9KKM3_CALMI	unreviewed	NGFI-A-binding protein 1-like protein		Callorhinchus milii (Ghost shark)	529	nucleus [GO:0005634]; negative regulation of transcription, DNA-templated [GO:0045892]	negative regulation of transcription, DNA-templated [GO:0045892]		nucleus [GO:0005634]	GO:0005634; GO:0045892			24402279
Transcript_12396	Assembly01_TRINITY_DN33974_c0_g1::Assembly01_TRINITY_DN33974_c0_g1_i1::g.136518::m.136518	XP_007894739.1	V9KAR5	V9KAR5_CALMI	unreviewed	SWI/SNF-related matrix-associated actin-dependent regulator of chromatin subfamily A member 5		Callorhinchus milii (Ghost shark)	1054	NURF complex [GO:0016589]; ATP binding [GO:0005524]; ATPase activity [GO:0016887]; DNA binding [GO:0003677]; ATP-dependent chromatin remodeling [GO:0043044]	ATP-dependent chromatin remodeling [GO:0043044]	ATPase activity [GO:0016887]; ATP binding [GO:0005524]; DNA binding [GO:0003677]	NURF complex [GO:0016589]	GO:0003677; GO:0005524; GO:0016589; GO:0016887; GO:0043044	SUBCELLULAR LOCATION: Nucleus {ECO:0000256|SAAS:SAAS00548613}.		24402279
Transcript_12445	Assembly01_TRINITY_DN34041_c0_g1::Assembly01_TRINITY_DN34041_c0_g1_i1::g.71676::m.71676	XP_007890455.1	V9KIP0	V9KIP0_CALMI	unreviewed	Sodium/hydrogen exchanger		Callorhinchus milii (Ghost shark)	629	integral component of membrane [GO:0016021]; sodium:proton antiporter activity [GO:0015385]; regulation of pH [GO:0006885]	regulation of pH [GO:0006885]	sodium:proton antiporter activity [GO:0015385]	integral component of membrane [GO:0016021]	GO:0006885; GO:0015385; GO:0016021			24402279
Transcript_12458	Assembly01_TRINITY_DN34054_c0_g1::Assembly01_TRINITY_DN34054_c0_g1_i2::g.72188::m.72188	XP_007903072.1	V9KIU7	V9KIU7_CALMI	unreviewed	RecQ-mediated genome instability protein 2		Callorhinchus milii (Ghost shark)	148								24402279
Transcript_12476	Assembly01_TRINITY_DN34073_c0_g1::Assembly01_TRINITY_DN34073_c0_g1_i1::g.71709::m.71709	XP_007895041.1	V9KJI9	V9KJI9_CALMI	unreviewed	Protein phosphatase 1B		Callorhinchus milii (Ghost shark)	387	magnesium ion binding [GO:0000287]; manganese ion binding [GO:0030145]; protein serine/threonine phosphatase activity [GO:0004722]		magnesium ion binding [GO:0000287]; manganese ion binding [GO:0030145]; protein serine/threonine phosphatase activity [GO:0004722]		GO:0000287; GO:0004722; GO:0030145			24402279
Transcript_12528	Assembly01_TRINITY_DN34140_c0_g3::Assembly01_TRINITY_DN34140_c0_g3_i2::g.153883::m.153883	XP_007890136.1	V9L9P6	V9L9P6_CALMI	unreviewed	THAP domain-containing protein 1-like protein		Callorhinchus milii (Ghost shark)	207	nucleic acid binding [GO:0003676]		nucleic acid binding [GO:0003676]		GO:0003676			24402279
Transcript_12581	Assembly01_TRINITY_DN34201_c0_g1::Assembly01_TRINITY_DN34201_c0_g1_i2::g.140329::m.140329	XP_007908629.1	V9KS71	V9KS71_CALMI	unreviewed	Mitochondrial ribosomal protein L3		Callorhinchus milii (Ghost shark)	350	ribosome [GO:0005840]; structural constituent of ribosome [GO:0003735]; translation [GO:0006412]	translation [GO:0006412]	structural constituent of ribosome [GO:0003735]	ribosome [GO:0005840]	GO:0003735; GO:0005840; GO:0006412			24402279
Transcript_12626	Assembly01_TRINITY_DN34275_c0_g1::Assembly01_TRINITY_DN34275_c0_g1_i1::g.140450::m.140450	XP_007889952.1	V9KK05	V9KK05_CALMI	unreviewed	Succinate-CoA ligase subunit beta (EC 6.2.1.-)		Callorhinchus milii (Ghost shark)	470	ATP binding [GO:0005524]; ligase activity [GO:0016874]; metal ion binding [GO:0046872]; metabolic process [GO:0008152]	metabolic process [GO:0008152]	ATP binding [GO:0005524]; ligase activity [GO:0016874]; metal ion binding [GO:0046872]		GO:0005524; GO:0008152; GO:0016874; GO:0046872			24402279
Transcript_12633	Assembly01_TRINITY_DN34285_c0_g2::Assembly01_TRINITY_DN34285_c0_g2_i2::g.140652::m.140652	XP_007900620.1	V9KJ53	V9KJ53_CALMI	unreviewed	Major facilitator superfamily domain-containing protein 8-like protein		Callorhinchus milii (Ghost shark)	493	integral component of membrane [GO:0016021]; transmembrane transport [GO:0055085]	transmembrane transport [GO:0055085]		integral component of membrane [GO:0016021]	GO:0016021; GO:0055085			24402279
Transcript_12640	Assembly01_TRINITY_DN34292_c0_g1::Assembly01_TRINITY_DN34292_c0_g1_i1::g.140625::m.140625	XP_007908447.1	V9KD03	V9KD03_CALMI	unreviewed	C-1-tetrahydrofolate synthase, cytoplasmic		Callorhinchus milii (Ghost shark)	934	ATP binding [GO:0005524]; formate-tetrahydrofolate ligase activity [GO:0004329]; methylenetetrahydrofolate dehydrogenase (NADP+) activity [GO:0004488]; folic acid-containing compound biosynthetic process [GO:0009396]	folic acid-containing compound biosynthetic process [GO:0009396]	ATP binding [GO:0005524]; formate-tetrahydrofolate ligase activity [GO:0004329]; methylenetetrahydrofolate dehydrogenase (NADP+) activity [GO:0004488]		GO:0004329; GO:0004488; GO:0005524; GO:0009396			24402279
Transcript_12662	Assembly01_TRINITY_DN34322_c0_g2::Assembly01_TRINITY_DN34322_c0_g2_i1::g.158164::m.158164	XP_007906192.1	V9KBP3	V9KBP3_CALMI	unreviewed	Amyloid beta (A4) protein-binding, family A, member 1 (Fragment)		Callorhinchus milii (Ghost shark)	472	beta-amyloid binding [GO:0001540]; enzyme inhibitor activity [GO:0004857]		beta-amyloid binding [GO:0001540]; enzyme inhibitor activity [GO:0004857]		GO:0001540; GO:0004857			24402279
Transcript_12701	Assembly01_TRINITY_DN34359_c0_g3::Assembly01_TRINITY_DN34359_c0_g3_i1::g.158443::m.158443	XP_007904346.1	V9KQ09	V9KQ09_CALMI	unreviewed	Eukaryotic translation initiation factor 4H 1		Callorhinchus milii (Ghost shark)	237	nucleotide binding [GO:0000166]; translation initiation factor activity [GO:0003743]		nucleotide binding [GO:0000166]; translation initiation factor activity [GO:0003743]		GO:0000166; GO:0003743			24402279
Transcript_12708	Assembly01_TRINITY_DN3436_c0_g1::Assembly01_TRINITY_DN3436_c0_g1_i1::g.84801::m.84801	XP_007892645.1	V9KXD5	V9KXD5_CALMI	unreviewed	Microtubule-associated proteins 1A/1B light chain 3C-like protein		Callorhinchus milii (Ghost shark)	156	autophagy [GO:0006914]	autophagy [GO:0006914]			GO:0006914			24402279
Transcript_12719	Assembly01_TRINITY_DN34378_c0_g1::Assembly01_TRINITY_DN34378_c0_g1_i2::g.158039::m.158039	XP_007899037.1	V9KJ68	V9KJ68_CALMI	unreviewed	Protein CDV3-like protein (Fragment)		Callorhinchus milii (Ghost shark)	227								24402279
Transcript_12835	Assembly01_TRINITY_DN34503_c0_g1::Assembly01_TRINITY_DN34503_c0_g1_i1::g.33766::m.33766	XP_007906000.1	V9LEU7	V9LEU7_CALMI	unreviewed	Putative peptide chain release factor C12orf65-like, mitochondrial-like protein		Callorhinchus milii (Ghost shark)	170	translation release factor activity [GO:0003747]		translation release factor activity [GO:0003747]		GO:0003747			24402279
Transcript_13048	Assembly01_TRINITY_DN34746_c0_g1::Assembly01_TRINITY_DN34746_c0_g1_i1::g.96820::m.96820	XP_007895054.1	V9KF35	V9KF35_CALMI	unreviewed	Hypoxia-inducible factor 2 alpha		Callorhinchus milii (Ghost shark)	817	nucleus [GO:0005634]; regulation of transcription, DNA-templated [GO:0006355]; transcription, DNA-templated [GO:0006351]	regulation of transcription, DNA-templated [GO:0006355]; transcription, DNA-templated [GO:0006351]		nucleus [GO:0005634]	GO:0005634; GO:0006351; GO:0006355	SUBCELLULAR LOCATION: Nucleus {ECO:0000256|SAAS:SAAS00600858}.		24402279
Transcript_13055	Assembly01_TRINITY_DN34765_c0_g1::Assembly01_TRINITY_DN34765_c0_g1_i1::g.97065::m.97065	XP_007906056.1	V9KPR2	V9KPR2_CALMI	unreviewed	Cytoplasmic dynein 1 light intermediate chain 2		Callorhinchus milii (Ghost shark)	483	cytoplasmic dynein complex [GO:0005868]; microtubule motor activity [GO:0003777]; microtubule-based movement [GO:0007018]	microtubule-based movement [GO:0007018]	microtubule motor activity [GO:0003777]	cytoplasmic dynein complex [GO:0005868]	GO:0003777; GO:0005868; GO:0007018			24402279
Transcript_13085	Assembly01_TRINITY_DN34796_c0_g1::Assembly01_TRINITY_DN34796_c0_g1_i1::g.96912::m.96912	XP_007896434.1	V9LHA4	V9LHA4_CALMI	unreviewed	2'-deoxynucleoside 5'-phosphate N-hydrolase 1 (EC 3.2.2.-)	DNPH1	Callorhinchus milii (Ghost shark)	155	cytoplasm [GO:0005737]; nucleus [GO:0005634]; deoxyribonucleoside 5'-monophosphate N-glycosidase activity [GO:0070694]; nucleoside deoxyribosyltransferase activity [GO:0050144]; deoxyribonucleoside monophosphate catabolic process [GO:0009159]; nucleoside metabolic process [GO:0009116]; nucleotide metabolic process [GO:0009117]	deoxyribonucleoside monophosphate catabolic process [GO:0009159]; nucleoside metabolic process [GO:0009116]; nucleotide metabolic process [GO:0009117]	deoxyribonucleoside 5'-monophosphate N-glycosidase activity [GO:0070694]; nucleoside deoxyribosyltransferase activity [GO:0050144]	cytoplasm [GO:0005737]; nucleus [GO:0005634]	GO:0005634; GO:0005737; GO:0009116; GO:0009117; GO:0009159; GO:0050144; GO:0070694	SUBCELLULAR LOCATION: Cytoplasm {ECO:0000256|HAMAP-Rule:MF_03036}. Nucleus {ECO:0000256|HAMAP-Rule:MF_03036}.		24402279
Transcript_13087	Assembly01_TRINITY_DN34797_c0_g1::Assembly01_TRINITY_DN34797_c0_g1_i3::g.96783::m.96783	XP_007905194.1	V9KT79	V9KT79_CALMI	unreviewed	5-azacytidine-induced protein 2-like protein		Callorhinchus milii (Ghost shark)	404								24402279
Transcript_13145	Assembly01_TRINITY_DN34876_c0_g1::Assembly01_TRINITY_DN34876_c0_g1_i1::g.87897::m.87897	XP_007910236.1	K4GD31	K4GD31_CALMI	unreviewed	Prefoldin subunit 4		Callorhinchus milii (Ghost shark)	134	prefoldin complex [GO:0016272]; protein folding [GO:0006457]	protein folding [GO:0006457]		prefoldin complex [GO:0016272]	GO:0006457; GO:0016272			24402279
Transcript_13156	Assembly01_TRINITY_DN34887_c0_g1::Assembly01_TRINITY_DN34887_c0_g1_i1::g.88274::m.88274	XP_007889430.1	V9KQF0	V9KQF0_CALMI	unreviewed	Phospholipid scramblase 1-like protein		Callorhinchus milii (Ghost shark)	244								24402279
Transcript_13208	Assembly01_TRINITY_DN34947_c0_g2::Assembly01_TRINITY_DN34947_c0_g2_i1::g.99079::m.99079	XP_007898060.1	V9KEX8	V9KEX8_CALMI	unreviewed	Phosphatidylinositol 3-kinase regulatory subunit alpha-like protein		Callorhinchus milii (Ghost shark)	732	phosphatidylinositol 3-kinase complex [GO:0005942]; kinase activity [GO:0016301]; phosphatidylinositol 3-kinase regulator activity [GO:0035014]; signal transduction [GO:0007165]	signal transduction [GO:0007165]	kinase activity [GO:0016301]; phosphatidylinositol 3-kinase regulator activity [GO:0035014]	phosphatidylinositol 3-kinase complex [GO:0005942]	GO:0005942; GO:0007165; GO:0016301; GO:0035014			24402279
Transcript_13214	Assembly01_TRINITY_DN34955_c0_g1::Assembly01_TRINITY_DN34955_c0_g1_i2::g.98906::m.98906	XP_007888938.1	V9KM44	V9KM44_CALMI	unreviewed	COMM domain-containing protein 6		Callorhinchus milii (Ghost shark)	203								24402279
Transcript_13355	Assembly01_TRINITY_DN35112_c0_g2::Assembly01_TRINITY_DN35112_c0_g2_i9::g.60139::m.60139	XP_007901941.1	V9KK60	V9KK60_CALMI	unreviewed	CCR4-NOT transcription complex, subunit 2		Callorhinchus milii (Ghost shark)	544	nucleus [GO:0005634]; regulation of transcription, DNA-templated [GO:0006355]	regulation of transcription, DNA-templated [GO:0006355]		nucleus [GO:0005634]	GO:0005634; GO:0006355			24402279
Transcript_13373	Assembly01_TRINITY_DN35134_c1_g1::Assembly01_TRINITY_DN35134_c1_g1_i1::g.59985::m.59985	XP_007906827.1	V9KVU6	V9KVU6_CALMI	unreviewed	Microtubule-associated protein 6-like protein		Callorhinchus milii (Ghost shark)	356	microtubule [GO:0005874]; microtubule cytoskeleton organization [GO:0000226]	microtubule cytoskeleton organization [GO:0000226]		microtubule [GO:0005874]	GO:0000226; GO:0005874			24402279
Transcript_13378	Assembly01_TRINITY_DN35138_c1_g1::Assembly01_TRINITY_DN35138_c1_g1_i2::g.59929::m.59929	XP_007886707.1	V9L9J4	V9L9J4_CALMI	unreviewed	Methyltransferase-like protein 23		Callorhinchus milii (Ghost shark)	228	methyltransferase activity [GO:0008168]		methyltransferase activity [GO:0008168]		GO:0008168			24402279
Transcript_13397	Assembly01_TRINITY_DN35149_c0_g1::Assembly01_TRINITY_DN35149_c0_g1_i3::g.60092::m.60092	XP_007896686.1	V9KJW8	V9KJW8_CALMI	unreviewed	mRNA-decapping enzyme 1B (Fragment)		Callorhinchus milii (Ghost shark)	617	enzyme activator activity [GO:0008047]; deadenylation-dependent decapping of nuclear-transcribed mRNA [GO:0000290]	deadenylation-dependent decapping of nuclear-transcribed mRNA [GO:0000290]	enzyme activator activity [GO:0008047]		GO:0000290; GO:0008047			24402279
Transcript_13416	Assembly01_TRINITY_DN35169_c0_g2::Assembly01_TRINITY_DN35169_c0_g2_i2::g.60272::m.60272	XP_007907201.1	V9K7C5	V9K7C5_CALMI	unreviewed	Early endosome antigen 1		Callorhinchus milii (Ghost shark)	1400	metal ion binding [GO:0046872]		metal ion binding [GO:0046872]		GO:0046872			24402279
Transcript_13498	Assembly01_TRINITY_DN35273_c0_g1::Assembly01_TRINITY_DN35273_c0_g1_i1::g.207005::m.207005	XP_007891992.1	V9KBB9	V9KBB9_CALMI	unreviewed	Gsg1-like protein		Callorhinchus milii (Ghost shark)	306	integral component of membrane [GO:0016021]			integral component of membrane [GO:0016021]	GO:0016021			24402279
Transcript_13537	Assembly01_TRINITY_DN35315_c0_g1::Assembly01_TRINITY_DN35315_c0_g1_i1::g.34223::m.34223	XP_007910273.1	V9KEY1	V9KEY1_CALMI	unreviewed	Protein Hook-like 2-like protein		Callorhinchus milii (Ghost shark)	738								24402279
Transcript_13645	Assembly01_TRINITY_DN35447_c0_g2::Assembly01_TRINITY_DN35447_c0_g2_i2::g.104663::m.104663	XP_007907047.1	V9KZ55	V9KZ55_CALMI	unreviewed	Uncharacterized protein		Callorhinchus milii (Ghost shark)	370								24402279
Transcript_13702	Assembly01_TRINITY_DN35515_c0_g1::Assembly01_TRINITY_DN35515_c0_g1_i2::g.198385::m.198385	XP_007891019.1	V9KB01	V9KB01_CALMI	unreviewed	Sorting nexin-25		Callorhinchus milii (Ghost shark)	946	integral component of membrane [GO:0016021]; phosphatidylinositol binding [GO:0035091]		phosphatidylinositol binding [GO:0035091]	integral component of membrane [GO:0016021]	GO:0016021; GO:0035091			24402279
Transcript_13762	Assembly01_TRINITY_DN35567_c0_g1::Assembly01_TRINITY_DN35567_c0_g1_i1::g.198075::m.198075	XP_007908837.1	K4FRL6	K4FRL6_CALMI	unreviewed	Ribonuclease P 14 subunit-like protein		Callorhinchus milii (Ghost shark)	172
Transcript_13833	Assembly01_TRINITY_DN35684_c0_g1::Assembly01_TRINITY_DN35684_c0_g1_i1::g.176022::m.176022	XP_007889197.1	K4FY98	K4FY98_CALMI	unreviewed	Coiled-coil-helix-coiled-coil-helix domain-containing protein 7-like protein		Callorhinchus milii (Ghost shark)	87
Transcript_13839	Assembly01_TRINITY_DN35688_c0_g1::Assembly01_TRINITY_DN35688_c0_g1_i1::g.176086::m.176086	XP_007903571.1	V9L170	V9L170_CALMI	unreviewed	Cholesterol 25-hydroxylase-like protein 2		Callorhinchus milii (Ghost shark)	300	integral component of membrane [GO:0016021]; iron ion binding [GO:0005506]; oxidoreductase activity [GO:0016491]; fatty acid biosynthetic process [GO:0006633]	fatty acid biosynthetic process [GO:0006633]	iron ion binding [GO:0005506]; oxidoreductase activity [GO:0016491]	integral component of membrane [GO:0016021]	GO:0005506; GO:0006633; GO:0016021; GO:0016491			24402279
Transcript_13851	Assembly01_TRINITY_DN35702_c0_g1::Assembly01_TRINITY_DN35702_c0_g1_i1::g.202809::m.202809	XP_007885309.1	V9L600	V9L600_CALMI	unreviewed	UDP-N-acetylglucosamine transferase subunit ALG14-like protein		Callorhinchus milii (Ghost shark)	218	integral component of membrane [GO:0016021]; transferase activity [GO:0016740]		transferase activity [GO:0016740]	integral component of membrane [GO:0016021]	GO:0016021; GO:0016740			24402279
Transcript_13863	Assembly01_TRINITY_DN35728_c0_g1::Assembly01_TRINITY_DN35728_c0_g1_i1::g.202913::m.202913	XP_007892409.1	K4FTS6	K4FTS6_CALMI	unreviewed	Uncharacterized protein C3orf18-like protein isoform 1		Callorhinchus milii (Ghost shark)	102	integral component of membrane [GO:0016021]			integral component of membrane [GO:0016021]	GO:0016021
Transcript_13890	Assembly01_TRINITY_DN35760_c0_g1::Assembly01_TRINITY_DN35760_c0_g1_i1::g.203096::m.203096	XP_007904853.1	V9KS02	V9KS02_CALMI	unreviewed	Ancient ubiquitous protein 1		Callorhinchus milii (Ghost shark)	427	integral component of membrane [GO:0016021]; transferase activity, transferring acyl groups [GO:0016746]; metabolic process [GO:0008152]	metabolic process [GO:0008152]	transferase activity, transferring acyl groups [GO:0016746]	integral component of membrane [GO:0016021]	GO:0008152; GO:0016021; GO:0016746			24402279
Transcript_13951	Assembly01_TRINITY_DN35821_c0_g2::Assembly01_TRINITY_DN35821_c0_g2_i1::g.81513::m.81513	XP_007908219.1	V9KIS1	V9KIS1_CALMI	unreviewed	Dual specificity mitogen-activated protein kinase kinase 5		Callorhinchus milii (Ghost shark)	455	ATP binding [GO:0005524]; protein serine/threonine kinase activity [GO:0004674]		ATP binding [GO:0005524]; protein serine/threonine kinase activity [GO:0004674]		GO:0004674; GO:0005524			24402279
Transcript_14003	Assembly01_TRINITY_DN35897_c0_g1::Assembly01_TRINITY_DN35897_c0_g1_i4::g.80874::m.80874	XP_007909516.1	V9KGN3	V9KGN3_CALMI	unreviewed	ADP-ribosylation factor GTPase-activating protein 1-like protein		Callorhinchus milii (Ghost shark)	410	GTPase activator activity [GO:0005096]		GTPase activator activity [GO:0005096]		GO:0005096			24402279
Transcript_14031	Assembly01_TRINITY_DN35929_c0_g2::Assembly01_TRINITY_DN35929_c0_g2_i2::g.217768::m.217768	XP_007895108.1	V9KSZ3	V9KSZ3_CALMI	unreviewed	Phosphatidylinositol 3,4,5-trisphosphate 3-phosphatase and dual-specificity protein phosphatase PTEN		Callorhinchus milii (Ghost shark)	406	magnesium ion binding [GO:0000287]; phosphatidylinositol-3,4,5-trisphosphate 3-phosphatase activity [GO:0016314]; phosphatidylinositol-3,4-bisphosphate 3-phosphatase activity [GO:0051800]; protein tyrosine phosphatase activity [GO:0004725]; protein tyrosine/serine/threonine phosphatase activity [GO:0008138]; inositol phosphate dephosphorylation [GO:0046855]; negative regulation of cell migration …	inositol phosphate dephosphorylation [GO:0046855]; negative regulation of cell migration [GO:0030336]; negative regulation of cell proliferation [GO:0008285]; negative regulation of focal adhesion assembly [GO:0051895]; negative regulation of protein kinase B signaling [GO:0051898]; phosphatidylinositol dephosphorylation [GO:0046856]; regulation of protein stability [GO:0031647]	magnesium ion binding [GO:0000287]; phosphatidylinositol-3,4,5-trisphosphate 3-phosphatase activity [GO:0016314]; phosphatidylinositol-3,4-bisphosphate 3-phosphatase activity [GO:0051800]; protein tyrosine/serine/threonine phosphatase activity [GO:0008138]; protein tyrosine phosphatase activity [GO:0004725]		GO:0000287; GO:0004725; GO:0008138; GO:0008285; GO:0016314; GO:0030336; GO:0031647; GO:0046855; GO:0046856; GO:0051800; GO:0051895; GO:0051898			24402279
Transcript_14071	Assembly01_TRINITY_DN35982_c0_g1::Assembly01_TRINITY_DN35982_c0_g1_i1::g.217489::m.217489	XP_007884441.1	V9L8H3	V9L8H3_CALMI	unreviewed	AKT1 substrate 1 (Proline-rich)		Callorhinchus milii (Ghost shark)	293	negative regulation of TOR signaling [GO:0032007]; neurotrophin TRK receptor signaling pathway [GO:0048011]	negative regulation of TOR signaling [GO:0032007]; neurotrophin TRK receptor signaling pathway [GO:0048011]			GO:0032007; GO:0048011			24402279
Transcript_14115	Assembly01_TRINITY_DN36023_c0_g1::Assembly01_TRINITY_DN36023_c0_g1_i7::g.207965::m.207965	XP_007889170.1	V9KLQ3	V9KLQ3_CALMI	unreviewed	Cysteine-rich with EGF-like domain protein 2-B-like protein		Callorhinchus milii (Ghost shark)	369	calcium ion binding [GO:0005509]		calcium ion binding [GO:0005509]		GO:0005509			24402279
Transcript_14171	Assembly01_TRINITY_DN36086_c0_g2::Assembly01_TRINITY_DN36086_c0_g2_i1::g.208033::m.208033	XP_007889441.1	V9L2H3	V9L2H3_CALMI	unreviewed	Dolichyl-phosphate beta-glucosyltransferase		Callorhinchus milii (Ghost shark)	330	integral component of membrane [GO:0016021]; transferase activity [GO:0016740]		transferase activity [GO:0016740]	integral component of membrane [GO:0016021]	GO:0016021; GO:0016740			24402279
Transcript_14185	Assembly01_TRINITY_DN36097_c0_g1::Assembly01_TRINITY_DN36097_c0_g1_i1::g.207778::m.207778	XP_007891858.1	V9L3F0	V9L3F0_CALMI	unreviewed	Heme oxygenase 2-like protein		Callorhinchus milii (Ghost shark)	304	integral component of membrane [GO:0016021]; heme oxygenase (decyclizing) activity [GO:0004392]; heme oxidation [GO:0006788]	heme oxidation [GO:0006788]	heme oxygenase (decyclizing) activity [GO:0004392]	integral component of membrane [GO:0016021]	GO:0004392; GO:0006788; GO:0016021			24402279
Transcript_14380	Assembly01_TRINITY_DN36282_c0_g1::Assembly01_TRINITY_DN36282_c0_g1_i2::g.47187::m.47187	XP_007887877.1	V9L5H3	V9L5H3_CALMI	unreviewed	Ropporin-1-like protein		Callorhinchus milii (Ghost shark)	216								24402279
Transcript_14539	Assembly01_TRINITY_DN36420_c0_g1::Assembly01_TRINITY_DN36420_c0_g1_i2::g.27482::m.27482	XP_007906815.1	V9L6C4	V9L6C4_CALMI	unreviewed	Claudin		Callorhinchus milii (Ghost shark)	216	bicellular tight junction [GO:0005923]; integral component of membrane [GO:0016021]; plasma membrane [GO:0005886]; structural molecule activity [GO:0005198]		structural molecule activity [GO:0005198]	bicellular tight junction [GO:0005923]; integral component of membrane [GO:0016021]; plasma membrane [GO:0005886]	GO:0005198; GO:0005886; GO:0005923; GO:0016021	SUBCELLULAR LOCATION: Cell junction, tight junction {ECO:0000256|RuleBase:RU060637}. Cell membrane {ECO:0000256|RuleBase:RU060637}; Multi-pass membrane protein {ECO:0000256|RuleBase:RU060637}.		24402279
Transcript_14570	Assembly01_TRINITY_DN36451_c0_g2::Assembly01_TRINITY_DN36451_c0_g2_i2::g.27903::m.27903	XP_007885169.1	V9KV95	V9KV95_CALMI	unreviewed	RPE-spondin-like protein		Callorhinchus milii (Ghost shark)	262	polysaccharide binding [GO:0030247]; scavenger receptor activity [GO:0005044]; immune response [GO:0006955]	immune response [GO:0006955]	polysaccharide binding [GO:0030247]; scavenger receptor activity [GO:0005044]		GO:0005044; GO:0006955; GO:0030247			24402279
Transcript_14657	Assembly01_TRINITY_DN36543_c0_g1::Assembly01_TRINITY_DN36543_c0_g1_i2::g.203997::m.203997	XP_007899349.1	V9L3D6	V9L3D6_CALMI	unreviewed	Uncharacterized protein		Callorhinchus milii (Ghost shark)	354								24402279
Transcript_14679	Assembly01_TRINITY_DN36572_c0_g1::Assembly01_TRINITY_DN36572_c0_g1_i1::g.203970::m.203970	XP_007909287.1	V9KIY2	V9KIY2_CALMI	unreviewed	Transcription factor ETV6		Callorhinchus milii (Ghost shark)	460	nucleus [GO:0005634]; sequence-specific DNA binding [GO:0043565]; transcription factor activity, sequence-specific DNA binding [GO:0003700]		sequence-specific DNA binding [GO:0043565]; transcription factor activity, sequence-specific DNA binding [GO:0003700]	nucleus [GO:0005634]	GO:0003700; GO:0005634; GO:0043565	SUBCELLULAR LOCATION: Nucleus {ECO:0000256|RuleBase:RU004019, ECO:0000256|SAAS:SAAS00594387}.		24402279
Transcript_14686	Assembly01_TRINITY_DN36583_c0_g1::Assembly01_TRINITY_DN36583_c0_g1_i3::g.204055::m.204055	XP_007893144.1	V9LA51	V9LA51_CALMI	unreviewed	Uncharacterized protein		Callorhinchus milii (Ghost shark)	216								24402279
Transcript_14716	Assembly01_TRINITY_DN36618_c0_g1::Assembly01_TRINITY_DN36618_c0_g1_i1::g.121177::m.121177	XP_007883485.1	V9KGI9	V9KGI9_CALMI	unreviewed	E3 ubiquitin-protein ligase RNF149-like protein		Callorhinchus milii (Ghost shark)	416	integral component of membrane [GO:0016021]; ligase activity [GO:0016874]; zinc ion binding [GO:0008270]		ligase activity [GO:0016874]; zinc ion binding [GO:0008270]	integral component of membrane [GO:0016021]	GO:0008270; GO:0016021; GO:0016874			24402279
Transcript_14806	Assembly01_TRINITY_DN36709_c0_g1::Assembly01_TRINITY_DN36709_c0_g1_i1::g.137213::m.137213	XP_007885487.1	V9KCK8	V9KCK8_CALMI	unreviewed	Guanine nucleotide exchange factor VAV3		Callorhinchus milii (Ghost shark)	850	intracellular [GO:0005622]; metal ion binding [GO:0046872]; Rho guanyl-nucleotide exchange factor activity [GO:0005089]; regulation of Rho protein signal transduction [GO:0035023]; small GTPase mediated signal transduction [GO:0007264]	regulation of Rho protein signal transduction [GO:0035023]; small GTPase mediated signal transduction [GO:0007264]	metal ion binding [GO:0046872]; Rho guanyl-nucleotide exchange factor activity [GO:0005089]	intracellular [GO:0005622]	GO:0005089; GO:0005622; GO:0007264; GO:0035023; GO:0046872			24402279
Transcript_14812	Assembly01_TRINITY_DN36714_c0_g1::Assembly01_TRINITY_DN36714_c0_g1_i7::g.137463::m.137463	XP_007906051.1	V9L6B6	V9L6B6_CALMI	unreviewed	Protein BEAN1-like protein		Callorhinchus milii (Ghost shark)	249	integral component of membrane [GO:0016021]			integral component of membrane [GO:0016021]	GO:0016021			24402279
Transcript_14875	Assembly01_TRINITY_DN36790_c0_g1::Assembly01_TRINITY_DN36790_c0_g1_i3::g.137569::m.137569	XP_007910384.1	V9KUA1	V9KUA1_CALMI	unreviewed	U4/U6.U5 small nuclear ribonucleoprotein 27 kDa protein		Callorhinchus milii (Ghost shark)	149	intracellular ribonucleoprotein complex [GO:0030529]; viral nucleocapsid [GO:0019013]			intracellular ribonucleoprotein complex [GO:0030529]; viral nucleocapsid [GO:0019013]	GO:0019013; GO:0030529			24402279
Transcript_14879	Assembly01_TRINITY_DN36794_c0_g1::Assembly01_TRINITY_DN36794_c0_g1_i1::g.137218::m.137218	XP_007888061.1	K4FXZ1	K4FXZ1_CALMI	unreviewed	Kinetochore protein Spc25-like protein		Callorhinchus milii (Ghost shark)	225
Transcript_14930	Assembly01_TRINITY_DN36844_c0_g1::Assembly01_TRINITY_DN36844_c0_g1_i4::g.221185::m.221185	XP_007909333.1	V9KD02	V9KD02_CALMI	unreviewed	Uncharacterized protein		Callorhinchus milii (Ghost shark)	463								24402279
Transcript_14948	Assembly01_TRINITY_DN36856_c0_g1::Assembly01_TRINITY_DN36856_c0_g1_i1::g.221578::m.221578	XP_007901106.1	V9KUZ9	V9KUZ9_CALMI	unreviewed	tRNA guanosine-2-O-methyltransferase TRM13-like protein		Callorhinchus milii (Ghost shark)	457	methyltransferase activity [GO:0008168]; tRNA processing [GO:0008033]	tRNA processing [GO:0008033]	methyltransferase activity [GO:0008168]		GO:0008033; GO:0008168			24402279
Transcript_14956	Assembly01_TRINITY_DN36864_c0_g1::Assembly01_TRINITY_DN36864_c0_g1_i1::g.221590::m.221590	XP_007891794.1	V9LB15	V9LB15_CALMI	unreviewed	Noggin		Callorhinchus milii (Ghost shark)	215	extracellular region [GO:0005576]; cartilage development [GO:0051216]; cell differentiation [GO:0030154]; negative regulation of BMP signaling pathway [GO:0030514]; negative regulation of cell differentiation [GO:0045596]	cartilage development [GO:0051216]; cell differentiation [GO:0030154]; negative regulation of BMP signaling pathway [GO:0030514]; negative regulation of cell differentiation [GO:0045596]		extracellular region [GO:0005576]	GO:0005576; GO:0030154; GO:0030514; GO:0045596; GO:0051216	SUBCELLULAR LOCATION: Secreted {ECO:0000256|PIRNR:PIRNR008129}.		24402279
Transcript_14977	Assembly01_TRINITY_DN36894_c0_g1::Assembly01_TRINITY_DN36894_c0_g1_i1::g.221439::m.221439	XP_007884336.1	V9KDP6	V9KDP6_CALMI	unreviewed	FTS and Hook-interacting protein-like protein		Callorhinchus milii (Ghost shark)	746								24402279
Transcript_15031	Assembly01_TRINITY_DN36961_c1_g2::Assembly01_TRINITY_DN36961_c1_g2_i1::g.100018::m.100018	XP_007886504.1	V9L0R8	V9L0R8_CALMI	unreviewed	Cyclin-dependent kinase 2-interacting protein		Callorhinchus milii (Ghost shark)	215	kinase activity [GO:0016301]		kinase activity [GO:0016301]		GO:0016301			24402279
Transcript_15037	Assembly01_TRINITY_DN36969_c0_g1::Assembly01_TRINITY_DN36969_c0_g1_i2::g.99434::m.99434	XP_007903738.1	V9K968	V9K968_CALMI	unreviewed	Catenin alpha-1-like protein		Callorhinchus milii (Ghost shark)	905	actin cytoskeleton [GO:0015629]; adherens junction [GO:0005912]; cytosol [GO:0005829]; structural molecule activity [GO:0005198]; actin filament organization [GO:0007015]; epithelial cell-cell adhesion [GO:0090136]	actin filament organization [GO:0007015]; epithelial cell-cell adhesion [GO:0090136]	structural molecule activity [GO:0005198]	actin cytoskeleton [GO:0015629]; adherens junction [GO:0005912]; cytosol [GO:0005829]	GO:0005198; GO:0005829; GO:0005912; GO:0007015; GO:0015629; GO:0090136			24402279
Transcript_15039	Assembly01_TRINITY_DN36971_c0_g1::Assembly01_TRINITY_DN36971_c0_g1_i1::g.99809::m.99809	XP_007890064.1	V9KL90	V9KL90_CALMI	unreviewed	Ubiquitin-conjugating enzyme E2 D2		Callorhinchus milii (Ghost shark)	147	ATP binding [GO:0005524]		ATP binding [GO:0005524]		GO:0005524			24402279
Transcript_15229	Assembly01_TRINITY_DN37153_c0_g1::Assembly01_TRINITY_DN37153_c0_g1_i1::g.51528::m.51528	XP_007888363.1	V9KXB6	V9KXB6_CALMI	unreviewed	Tomoregulin-2-like protein		Callorhinchus milii (Ghost shark)	368	integral component of membrane [GO:0016021]			integral component of membrane [GO:0016021]	GO:0016021			24402279
Transcript_15240	Assembly01_TRINITY_DN37161_c0_g1::Assembly01_TRINITY_DN37161_c0_g1_i6::g.51625::m.51625	XP_007901761.1	V9KXB5	V9KXB5_CALMI	unreviewed	Cell adhesion molecule 2-like protein		Callorhinchus milii (Ghost shark)	450	integral component of membrane [GO:0016021]			integral component of membrane [GO:0016021]	GO:0016021			24402279
Transcript_15260	Assembly01_TRINITY_DN37171_c1_g2::Assembly01_TRINITY_DN37171_c1_g2_i1::g.51553::m.51553	XP_007909714.1	V9LB71	V9LB71_CALMI	unreviewed	Transmembrane protein 107-like protein		Callorhinchus milii (Ghost shark)	140	integral component of membrane [GO:0016021]			integral component of membrane [GO:0016021]	GO:0016021			24402279
Transcript_15379	Assembly01_TRINITY_DN37284_c0_g1::Assembly01_TRINITY_DN37284_c0_g1_i2::g.77951::m.77951	XP_007892422.1	V9KL83	V9KL83_CALMI	unreviewed	Gamma-glutamyl hydrolase-like protein (Fragment)		Callorhinchus milii (Ghost shark)	326	omega peptidase activity [GO:0008242]; glutamine metabolic process [GO:0006541]	glutamine metabolic process [GO:0006541]	omega peptidase activity [GO:0008242]		GO:0006541; GO:0008242			24402279
Transcript_15567	Assembly01_TRINITY_DN37467_c0_g3::Assembly01_TRINITY_DN37467_c0_g3_i1::g.130787::m.130787	XP_007883128.1	V9LB34	V9LB34_CALMI	unreviewed	EF-hand domain-containing protein D2		Callorhinchus milii (Ghost shark)	234	calcium ion binding [GO:0005509]		calcium ion binding [GO:0005509]		GO:0005509			24402279
Transcript_15598	Assembly01_TRINITY_DN37497_c0_g1::Assembly01_TRINITY_DN37497_c0_g1_i1::g.130282::m.130282	XP_007887160.1	V9KWT4	V9KWT4_CALMI	unreviewed	Heterogeneous nuclear ribonucleoprotein D0		Callorhinchus milii (Ghost shark)	340	intracellular ribonucleoprotein complex [GO:0030529]; viral nucleocapsid [GO:0019013]; nucleic acid binding [GO:0003676]; nucleotide binding [GO:0000166]		nucleic acid binding [GO:0003676]; nucleotide binding [GO:0000166]	intracellular ribonucleoprotein complex [GO:0030529]; viral nucleocapsid [GO:0019013]	GO:0000166; GO:0003676; GO:0019013; GO:0030529			24402279
Transcript_15669	Assembly01_TRINITY_DN37559_c0_g1::Assembly01_TRINITY_DN37559_c0_g1_i1::g.3055::m.3055	XP_007907962.1	V9KNC5	V9KNC5_CALMI	unreviewed	Gamma-aminobutyric acid (GABA) A receptor, alpha 1		Callorhinchus milii (Ghost shark)	453	cell junction [GO:0030054]; integral component of membrane [GO:0016021]; plasma membrane [GO:0005886]; synapse [GO:0045202]; extracellular ligand-gated ion channel activity [GO:0005230]; GABA-A receptor activity [GO:0004890]; chloride transport [GO:0006821]; gamma-aminobutyric acid signaling pathway [GO:0007214]	chloride transport [GO:0006821]; gamma-aminobutyric acid signaling pathway [GO:0007214]	extracellular ligand-gated ion channel activity [GO:0005230]; GABA-A receptor activity [GO:0004890]	cell junction [GO:0030054]; integral component of membrane [GO:0016021]; plasma membrane [GO:0005886]; synapse [GO:0045202]	GO:0004890; GO:0005230; GO:0005886; GO:0006821; GO:0007214; GO:0016021; GO:0030054; GO:0045202	SUBCELLULAR LOCATION: Cell junction, synapse {ECO:0000256|SAAS:SAAS00548273}.		24402279
Transcript_15672	Assembly01_TRINITY_DN37561_c0_g1::Assembly01_TRINITY_DN37561_c0_g1_i1::g.3258::m.3258	XP_007898498.1	V9KNI0	V9KNI0_CALMI	unreviewed	Ubiquitin-associated domain-containing protein 1		Callorhinchus milii (Ghost shark)	405								24402279
Transcript_15736	Assembly01_TRINITY_DN37607_c2_g3::Assembly01_TRINITY_DN37607_c2_g3_i3::g.185602::m.185602	XP_007898763.1	V9KDS4	V9KDS4_CALMI	unreviewed	Myelin basic protein-like protein		Callorhinchus milii (Ghost shark)	314	structural constituent of myelin sheath [GO:0019911]		structural constituent of myelin sheath [GO:0019911]		GO:0019911			24402279
Transcript_15751	Assembly01_TRINITY_DN37618_c0_g1::Assembly01_TRINITY_DN37618_c0_g1_i1::g.185454::m.185454	XP_007891517.1	V9KX28	V9KX28_CALMI	unreviewed	Protein FAM70A-like protein		Callorhinchus milii (Ghost shark)	326	integral component of membrane [GO:0016021]			integral component of membrane [GO:0016021]	GO:0016021			24402279
Transcript_15809	Assembly01_TRINITY_DN37675_c0_g1::Assembly01_TRINITY_DN37675_c0_g1_i2::g.185534::m.185534	XP_007909100.1	V9KNW0	V9KNW0_CALMI	unreviewed	Phosphatidylinositol-5-phosphate 4-kinase type-2 beta-like protein		Callorhinchus milii (Ghost shark)	414	phosphatidylinositol phosphate kinase activity [GO:0016307]		phosphatidylinositol phosphate kinase activity [GO:0016307]		GO:0016307			24402279
Transcript_15819	Assembly01_TRINITY_DN37686_c0_g1::Assembly01_TRINITY_DN37686_c0_g1_i1::g.186341::m.186341	XP_007901796.1	V9K8K6	V9K8K6_CALMI	unreviewed	Eukaryotic translation initiation factor 3 subunit A (eIF3a) (Eukaryotic translation initiation factor 3 subunit 10) (eIF-3-theta)	EIF3A EIF3S10	Callorhinchus milii (Ghost shark)	1166	eukaryotic 43S preinitiation complex [GO:0016282]; eukaryotic 48S preinitiation complex [GO:0033290]; eukaryotic translation initiation factor 3 complex [GO:0005852]; translation initiation factor activity [GO:0003743]; formation of translation preinitiation complex [GO:0001731]; regulation of translational initiation [GO:0006446]	formation of translation preinitiation complex [GO:0001731]; regulation of translational initiation [GO:0006446]	translation initiation factor activity [GO:0003743]	eukaryotic 43S preinitiation complex [GO:0016282]; eukaryotic 48S preinitiation complex [GO:0033290]; eukaryotic translation initiation factor 3 complex [GO:0005852]	GO:0001731; GO:0003743; GO:0005852; GO:0006446; GO:0016282; GO:0033290	SUBCELLULAR LOCATION: Cytoplasm {ECO:0000256|HAMAP-Rule:MF_03000, ECO:0000256|SAAS:SAAS00535959}.		24402279
Transcript_15938	Assembly01_TRINITY_DN377_c0_g1::Assembly01_TRINITY_DN377_c0_g1_i1::g.126325::m.126325	XP_007894145.1	V9KP77	V9KP77_CALMI	unreviewed	Polypeptide N-acetylgalactosaminyltransferase (EC 2.4.1.-) (Protein-UDP acetylgalactosaminyltransferase)		Callorhinchus milii (Ghost shark)	600	Golgi membrane [GO:0000139]; integral component of membrane [GO:0016021]; carbohydrate binding [GO:0030246]; transferase activity, transferring glycosyl groups [GO:0016757]; protein glycosylation [GO:0006486]	protein glycosylation [GO:0006486]	carbohydrate binding [GO:0030246]; transferase activity, transferring glycosyl groups [GO:0016757]	Golgi membrane [GO:0000139]; integral component of membrane [GO:0016021]	GO:0000139; GO:0006486; GO:0016021; GO:0016757; GO:0030246	SUBCELLULAR LOCATION: Golgi apparatus membrane {ECO:0000256|RuleBase:RU361242}; Single-pass type II membrane protein {ECO:0000256|RuleBase:RU361242}.		24402279
Transcript_15967	Assembly01_TRINITY_DN37827_c0_g2::Assembly01_TRINITY_DN37827_c0_g2_i1::g.93194::m.93194	XP_007891067.1	V9KD06	V9KD06_CALMI	unreviewed	Zinc finger and BTB domain-containing protein 24		Callorhinchus milii (Ghost shark)	738	metal ion binding [GO:0046872]; nucleic acid binding [GO:0003676]		metal ion binding [GO:0046872]; nucleic acid binding [GO:0003676]		GO:0003676; GO:0046872			24402279
Transcript_15980	Assembly01_TRINITY_DN37848_c0_g1::Assembly01_TRINITY_DN37848_c0_g1_i1::g.93458::m.93458	XP_007893267.1	V9KL16	V9KL16_CALMI	unreviewed	Glycosylphosphatidylinositol anchor attachment protein 1-like protein		Callorhinchus milii (Ghost shark)	607	GPI-anchor transamidase complex [GO:0042765]			GPI-anchor transamidase complex [GO:0042765]	GO:0042765			24402279
Transcript_16013	Assembly01_TRINITY_DN37874_c0_g1::Assembly01_TRINITY_DN37874_c0_g1_i3::g.93135::m.93135	XP_007889473.1	V9KJV3	V9KJV3_CALMI	unreviewed	NEDD4-binding protein 2-like 1-like protein		Callorhinchus milii (Ghost shark)	233								24402279
Transcript_16101	Assembly01_TRINITY_DN37951_c0_g1::Assembly01_TRINITY_DN37951_c0_g1_i1::g.157078::m.157078	XP_007891137.1	V9L6G6	V9L6G6_CALMI	unreviewed	Coenzyme Q3-like, methyltransferase (Fragment)		Callorhinchus milii (Ghost shark)	305	2-polyprenyl-6-methoxy-1,4-benzoquinone methyltransferase activity [GO:0008425]; ubiquinone biosynthetic process [GO:0006744]	ubiquinone biosynthetic process [GO:0006744]	2-polyprenyl-6-methoxy-1,4-benzoquinone methyltransferase activity [GO:0008425]		GO:0006744; GO:0008425			24402279
Transcript_16104	Assembly01_TRINITY_DN37953_c0_g1::Assembly01_TRINITY_DN37953_c0_g1_i1::g.156562::m.156562	XP_007895625.1	V9KYB0	V9KYB0_CALMI	unreviewed	Syntaxin 17		Callorhinchus milii (Ghost shark)	301	cytoplasm [GO:0005737]; integral component of membrane [GO:0016021]; autophagosome maturation [GO:0097352]; endoplasmic reticulum-Golgi intermediate compartment organization [GO:0097111]; ER to Golgi vesicle-mediated transport [GO:0006888]; intracellular protein transport [GO:0006886]; membrane fusion [GO:0061025]	autophagosome maturation [GO:0097352]; endoplasmic reticulum-Golgi intermediate compartment organization [GO:0097111]; ER to Golgi vesicle-mediated transport [GO:0006888]; intracellular protein transport [GO:0006886]; membrane fusion [GO:0061025]		cytoplasm [GO:0005737]; integral component of membrane [GO:0016021]	GO:0005737; GO:0006886; GO:0006888; GO:0016021; GO:0061025; GO:0097111; GO:0097352			24402279
Transcript_16119	Assembly01_TRINITY_DN37971_c0_g1::Assembly01_TRINITY_DN37971_c0_g1_i2::g.156751::m.156751	XP_007904654.1	V9L7I5	V9L7I5_CALMI	unreviewed	UMP-CMP kinase 2, mitochondrial (Fragment)		Callorhinchus milii (Ghost shark)	291	kinase activity [GO:0016301]		kinase activity [GO:0016301]		GO:0016301			24402279
Transcript_16120	Assembly01_TRINITY_DN37973_c0_g1::Assembly01_TRINITY_DN37973_c0_g1_i1::g.156603::m.156603	XP_007898212.1	V9KYX7	V9KYX7_CALMI	unreviewed	Growth arrest and DNA-damage-inducible, gamma		Callorhinchus milii (Ghost shark)	161	nucleus [GO:0005634]; regulation of cell cycle [GO:0051726]; response to stress [GO:0006950]	regulation of cell cycle [GO:0051726]; response to stress [GO:0006950]		nucleus [GO:0005634]	GO:0005634; GO:0006950; GO:0051726			24402279
Transcript_16204	Assembly01_TRINITY_DN38034_c0_g1::Assembly01_TRINITY_DN38034_c0_g1_i2::g.89409::m.89409	XP_007890392.1	V9LJ59	V9LJ59_CALMI	unreviewed	Molybdopterin synthase sulfur carrier subunit (Molybdenum cofactor synthesis protein 2 small subunit) (Molybdenum cofactor synthesis protein 2A) (Sulfur carrier protein MOCS2A)	MOCS2	Callorhinchus milii (Ghost shark)	86	cytosol [GO:0005829]; molybdopterin synthase complex [GO:0019008]; molybdopterin synthase activity [GO:0030366]; nucleotide binding [GO:0000166]; Mo-molybdopterin cofactor biosynthetic process [GO:0006777]	Mo-molybdopterin cofactor biosynthetic process [GO:0006777]	molybdopterin synthase activity [GO:0030366]; nucleotide binding [GO:0000166]	cytosol [GO:0005829]; molybdopterin synthase complex [GO:0019008]	GO:0000166; GO:0005829; GO:0006777; GO:0019008; GO:0030366	SUBCELLULAR LOCATION: Cytoplasm, cytosol {ECO:0000256|HAMAP-Rule:MF_03051}.		24402279
Transcript_16338	Assembly01_TRINITY_DN38163_c0_g1::Assembly01_TRINITY_DN38163_c0_g1_i3::g.119640::m.119640	XP_007901451.1	V9L489	V9L489_CALMI	unreviewed	Low density lipoprotein receptor adapter protein 1-B		Callorhinchus milii (Ghost shark)	285								24402279
Transcript_16353	Assembly01_TRINITY_DN38176_c0_g1::Assembly01_TRINITY_DN38176_c0_g1_i4::g.119374::m.119374	XP_007908581.1	V9KHM0	V9KHM0_CALMI	unreviewed	5'-AMP-activated protein kinase subunit beta-1-like protein		Callorhinchus milii (Ghost shark)	275	nucleotide-activated protein kinase complex [GO:0031588]; kinase activity [GO:0016301]; regulation of protein kinase activity [GO:0045859]; signal transduction [GO:0007165]	regulation of protein kinase activity [GO:0045859]; signal transduction [GO:0007165]	kinase activity [GO:0016301]	nucleotide-activated protein kinase complex [GO:0031588]	GO:0007165; GO:0016301; GO:0031588; GO:0045859			24402279
Transcript_16392	Assembly01_TRINITY_DN38211_c1_g3::Assembly01_TRINITY_DN38211_c1_g3_i3::g.95276::m.95276	XP_007896932.1	V9L6J7	V9L6J7_CALMI	unreviewed	Putative membrane protein C19orf24-like protein		Callorhinchus milii (Ghost shark)	115	integral component of membrane [GO:0016021]			integral component of membrane [GO:0016021]	GO:0016021			24402279
Transcript_16395	Assembly01_TRINITY_DN38215_c0_g1::Assembly01_TRINITY_DN38215_c0_g1_i1::g.95692::m.95692	XP_007885951.1	V9KBG3	V9KBG3_CALMI	unreviewed	T-complex protein 11-like protein 1		Callorhinchus milii (Ghost shark)	516	integral component of membrane [GO:0016021]			integral component of membrane [GO:0016021]	GO:0016021			24402279
Transcript_16402	Assembly01_TRINITY_DN38221_c0_g1::Assembly01_TRINITY_DN38221_c0_g1_i1::g.94676::m.94676	XP_007889651.1	V9LD18	V9LD18_CALMI	unreviewed	Zinc finger, CCHC domain-containing 10		Callorhinchus milii (Ghost shark)	164	nucleic acid binding [GO:0003676]; zinc ion binding [GO:0008270]		nucleic acid binding [GO:0003676]; zinc ion binding [GO:0008270]		GO:0003676; GO:0008270			24402279
Transcript_16454	Assembly01_TRINITY_DN38256_c0_g1::Assembly01_TRINITY_DN38256_c0_g1_i1::g.95186::m.95186	XP_007894712.1	V9KAG7	V9KAG7_CALMI	unreviewed	Insulin-degrading enzyme		Callorhinchus milii (Ghost shark)	1007	metal ion binding [GO:0046872]; metalloendopeptidase activity [GO:0004222]		metal ion binding [GO:0046872]; metalloendopeptidase activity [GO:0004222]		GO:0004222; GO:0046872			24402279
Transcript_16455	Assembly01_TRINITY_DN38258_c0_g1::Assembly01_TRINITY_DN38258_c0_g1_i1::g.95092::m.95092	XP_007885489.1	V9KRD9	V9KRD9_CALMI	unreviewed	Small calcium-binding mitochondrial carrier 1		Callorhinchus milii (Ghost shark)	480	integral component of membrane [GO:0016021]; mitochondrial inner membrane [GO:0005743]; calcium ion binding [GO:0005509]; transmembrane transport [GO:0055085]	transmembrane transport [GO:0055085]	calcium ion binding [GO:0005509]	integral component of membrane [GO:0016021]; mitochondrial inner membrane [GO:0005743]	GO:0005509; GO:0005743; GO:0016021; GO:0055085			24402279
Transcript_16457	Assembly01_TRINITY_DN38260_c0_g2::Assembly01_TRINITY_DN38260_c0_g2_i2::g.95289::m.95289	XP_007902757.1	V9KJ75	V9KJ75_CALMI	unreviewed	Tetraspanin		Callorhinchus milii (Ghost shark)	269	integral component of membrane [GO:0016021]			integral component of membrane [GO:0016021]	GO:0016021	SUBCELLULAR LOCATION: Membrane {ECO:0000256|RuleBase:RU361218}; Multi-pass membrane protein {ECO:0000256|RuleBase:RU361218}.		24402279
Transcript_16572	Assembly01_TRINITY_DN38346_c0_g1::Assembly01_TRINITY_DN38346_c0_g1_i4::g.22793::m.22793	XP_007906678.1	V9KRP3	V9KRP3_CALMI	unreviewed	Mitotic-spindle organizing protein 2A-like protein		Callorhinchus milii (Ghost shark)	231								24402279
Transcript_16640	Assembly01_TRINITY_DN38381_c1_g3::Assembly01_TRINITY_DN38381_c1_g3_i2::g.23882::m.23882	XP_007884722.1	K4FSP9	K4FSP9_CALMI	unreviewed	Glutathione transferase zeta 1		Callorhinchus milii (Ghost shark)	218	cytoplasm [GO:0005737]; transferase activity [GO:0016740]; aromatic amino acid family metabolic process [GO:0009072]	aromatic amino acid family metabolic process [GO:0009072]	transferase activity [GO:0016740]	cytoplasm [GO:0005737]	GO:0005737; GO:0009072; GO:0016740
Transcript_16712	Assembly01_TRINITY_DN38432_c0_g1::Assembly01_TRINITY_DN38432_c0_g1_i1::g.190738::m.190738	XP_007883198.1	V9KYF7	V9KYF7_CALMI	unreviewed	SRY (Sex determining region Y)-box 18		Callorhinchus milii (Ghost shark)	387								24402279
Transcript_16723	Assembly01_TRINITY_DN38448_c0_g1::Assembly01_TRINITY_DN38448_c0_g1_i1::g.190000::m.190000	XP_007905228.1	V9KIL5	V9KIL5_CALMI	unreviewed	Zinc finger, FYVE domain-containing 19		Callorhinchus milii (Ghost shark)	424	metal ion binding [GO:0046872]		metal ion binding [GO:0046872]		GO:0046872			24402279
Transcript_16823	Assembly01_TRINITY_DN38532_c0_g1::Assembly01_TRINITY_DN38532_c0_g1_i1::g.115679::m.115679	XP_007906615.1	V9L5I2	V9L5I2_CALMI	unreviewed	Uncharacterized protein		Callorhinchus milii (Ghost shark)	221	DNA binding [GO:0003677]		DNA binding [GO:0003677]		GO:0003677			24402279
Transcript_17009	Assembly01_TRINITY_DN38630_c0_g1::Assembly01_TRINITY_DN38630_c0_g1_i4::g.12212::m.12212	XP_007905898.1	V9KY81	V9KY81_CALMI	unreviewed	BRCA1-A complex subunit Abraxas-like protein (Fragment)		Callorhinchus milii (Ghost shark)	413								24402279
Transcript_17044	Assembly01_TRINITY_DN38651_c0_g1::Assembly01_TRINITY_DN38651_c0_g1_i1::g.12228::m.12228	XP_007890843.1	V9K9U3	V9K9U3_CALMI	unreviewed	Tight junction protein ZO-2		Callorhinchus milii (Ghost shark)	1150	bicellular tight junction [GO:0005923]			bicellular tight junction [GO:0005923]	GO:0005923			24402279
Transcript_17189	Assembly01_TRINITY_DN38759_c0_g1::Assembly01_TRINITY_DN38759_c0_g1_i1::g.39483::m.39483	XP_007889425.1	V9L401	V9L401_CALMI	unreviewed	Mitochondrial fission factor		Callorhinchus milii (Ghost shark)	247	integral component of membrane [GO:0016021]			integral component of membrane [GO:0016021]	GO:0016021			24402279
Transcript_17247	Assembly01_TRINITY_DN38829_c0_g1::Assembly01_TRINITY_DN38829_c0_g1_i2::g.218720::m.218720	XP_007883881.1	V9KVS2	V9KVS2_CALMI	unreviewed	Vacuolar protein sorting-associated protein 72-like protein		Callorhinchus milii (Ghost shark)	364	nucleus [GO:0005634]; histone exchange [GO:0043486]; regulation of transcription, DNA-templated [GO:0006355]	histone exchange [GO:0043486]; regulation of transcription, DNA-templated [GO:0006355]		nucleus [GO:0005634]	GO:0005634; GO:0006355; GO:0043486			24402279
Transcript_17285	Assembly01_TRINITY_DN38877_c0_g2::Assembly01_TRINITY_DN38877_c0_g2_i8::g.218191::m.218191	XP_007894370.1	V9KJW9	V9KJW9_CALMI	unreviewed	Solute carrier family 35 member F5		Callorhinchus milii (Ghost shark)	492	integral component of membrane [GO:0016021]			integral component of membrane [GO:0016021]	GO:0016021			24402279
Transcript_17288	Assembly01_TRINITY_DN38882_c2_g1::Assembly01_TRINITY_DN38882_c2_g1_i1::g.218229::m.218229	XP_007889742.1	V9KIV7	V9KIV7_CALMI	unreviewed	Calcium-binding protein 39		Callorhinchus milii (Ghost shark)	340								24402279
Transcript_17341	Assembly01_TRINITY_DN38919_c0_g2::Assembly01_TRINITY_DN38919_c0_g2_i1::g.111346::m.111346	XP_007907959.1	V9KG03	V9KG03_CALMI	unreviewed	Gamma-aminobutyric acid receptor subunit gamma-2		Callorhinchus milii (Ghost shark)	474	cell junction [GO:0030054]; integral component of membrane [GO:0016021]; plasma membrane [GO:0005886]; synapse [GO:0045202]; extracellular ligand-gated ion channel activity [GO:0005230]; GABA-A receptor activity [GO:0004890]; chloride transport [GO:0006821]; gamma-aminobutyric acid signaling pathway [GO:0007214]	chloride transport [GO:0006821]; gamma-aminobutyric acid signaling pathway [GO:0007214]	extracellular ligand-gated ion channel activity [GO:0005230]; GABA-A receptor activity [GO:0004890]	cell junction [GO:0030054]; integral component of membrane [GO:0016021]; plasma membrane [GO:0005886]; synapse [GO:0045202]	GO:0004890; GO:0005230; GO:0005886; GO:0006821; GO:0007214; GO:0016021; GO:0030054; GO:0045202	SUBCELLULAR LOCATION: Cell junction, synapse {ECO:0000256|SAAS:SAAS00548273}.		24402279
Transcript_17384	Assembly01_TRINITY_DN38943_c0_g2::Assembly01_TRINITY_DN38943_c0_g2_i2::g.111132::m.111132	XP_007885322.1	V9KE25	V9KE25_CALMI	unreviewed	Glutamate-cysteine ligase regulatory subunit-like protein		Callorhinchus milii (Ghost shark)	276	ligase activity [GO:0016874]; glutathione biosynthetic process [GO:0006750]	glutathione biosynthetic process [GO:0006750]	ligase activity [GO:0016874]		GO:0006750; GO:0016874			24402279
Transcript_17539	Assembly01_TRINITY_DN39051_c0_g2::Assembly01_TRINITY_DN39051_c0_g2_i1::g.81697::m.81697	XP_007886445.1	V9K921	V9K921_CALMI	unreviewed	Apoptosis-stimulating of p53 protein 1-like protein		Callorhinchus milii (Ghost shark)	1151	apoptotic process [GO:0006915]; negative regulation of cell cycle [GO:0045786]	apoptotic process [GO:0006915]; negative regulation of cell cycle [GO:0045786]			GO:0006915; GO:0045786			24402279
Transcript_17548	Assembly01_TRINITY_DN39066_c2_g1::Assembly01_TRINITY_DN39066_c2_g1_i1::g.82734::m.82734	XP_007896396.1	V9KJC8	V9KJC8_CALMI	unreviewed	Equilibrative nucleoside transporter 1		Callorhinchus milii (Ghost shark)	452	integral component of plasma membrane [GO:0005887]; nucleoside transmembrane transporter activity [GO:0005337]		nucleoside transmembrane transporter activity [GO:0005337]	integral component of plasma membrane [GO:0005887]	GO:0005337; GO:0005887			24402279
Transcript_17574	Assembly01_TRINITY_DN39078_c0_g1::Assembly01_TRINITY_DN39078_c0_g1_i6::g.82470::m.82470	XP_007897001.1	V9LAA3	V9LAA3_CALMI	unreviewed	Protein MEF2BNB		Callorhinchus milii (Ghost shark)	109								24402279
Transcript_17727	Assembly01_TRINITY_DN39180_c0_g1::Assembly01_TRINITY_DN39180_c0_g1_i2::g.14259::m.14259	XP_007899973.1	V9KE01	V9KE01_CALMI	unreviewed	DDB1-and CUL4-associated factor 6		Callorhinchus milii (Ghost shark)	868								24402279
Transcript_17762	Assembly01_TRINITY_DN39208_c0_g1::Assembly01_TRINITY_DN39208_c0_g1_i1::g.183976::m.183976	XP_007909734.1	V9KX61	V9KX61_CALMI	unreviewed	Melanocyte proliferating 1 protein		Callorhinchus milii (Ghost shark)	357								24402279
Transcript_17834	Assembly01_TRINITY_DN39272_c0_g1::Assembly01_TRINITY_DN39272_c0_g1_i1::g.184306::m.184306	XP_007889848.1	V9KJW5	V9KJW5_CALMI	unreviewed	U2 small nuclear ribonucleoprotein auxiliary factor 35 kDa subunit-related protein 2		Callorhinchus milii (Ghost shark)	622	intracellular ribonucleoprotein complex [GO:0030529]; U2AF [GO:0089701]; viral nucleocapsid [GO:0019013]; metal ion binding [GO:0046872]; nucleotide binding [GO:0000166]; RNA binding [GO:0003723]; mRNA splicing, via spliceosome [GO:0000398]	mRNA splicing, via spliceosome [GO:0000398]	metal ion binding [GO:0046872]; nucleotide binding [GO:0000166]; RNA binding [GO:0003723]	intracellular ribonucleoprotein complex [GO:0030529]; U2AF [GO:0089701]; viral nucleocapsid [GO:0019013]	GO:0000166; GO:0000398; GO:0003723; GO:0019013; GO:0030529; GO:0046872; GO:0089701			24402279
Transcript_17943	Assembly01_TRINITY_DN39350_c0_g1::Assembly01_TRINITY_DN39350_c0_g1_i1::g.86068::m.86068	XP_007909131.1	V9L593	V9L593_CALMI	unreviewed	Serine/arginine-rich splicing factor 5		Callorhinchus milii (Ghost shark)	277	nucleic acid binding [GO:0003676]; nucleotide binding [GO:0000166]		nucleic acid binding [GO:0003676]; nucleotide binding [GO:0000166]		GO:0000166; GO:0003676			24402279
Transcript_18029	Assembly01_TRINITY_DN39412_c2_g2::Assembly01_TRINITY_DN39412_c2_g2_i16::g.19956::m.19956	XP_007883410.1	V9L2P7	V9L2P7_CALMI	unreviewed	VIP36-like protein		Callorhinchus milii (Ghost shark)	351	integral component of membrane [GO:0016021]			integral component of membrane [GO:0016021]	GO:0016021			24402279
Transcript_18183	Assembly01_TRINITY_DN39529_c0_g2::Assembly01_TRINITY_DN39529_c0_g2_i3::g.133372::m.133372	XP_007906137.1	V9KF26	V9KF26_CALMI	unreviewed	Tyrosine aminotransferase		Callorhinchus milii (Ghost shark)	447	L-tyrosine:2-oxoglutarate aminotransferase activity [GO:0004838]; pyridoxal phosphate binding [GO:0030170]; aromatic amino acid family metabolic process [GO:0009072]; biosynthetic process [GO:0009058]; cellular amino acid metabolic process [GO:0006520]	aromatic amino acid family metabolic process [GO:0009072]; biosynthetic process [GO:0009058]; cellular amino acid metabolic process [GO:0006520]	L-tyrosine:2-oxoglutarate aminotransferase activity [GO:0004838]; pyridoxal phosphate binding [GO:0030170]		GO:0004838; GO:0006520; GO:0009058; GO:0009072; GO:0030170			24402279
Transcript_18294	Assembly01_TRINITY_DN39613_c1_g1::Assembly01_TRINITY_DN39613_c1_g1_i3::g.175134::m.175134	XP_007907820.1	V9KJW6	V9KJW6_CALMI	unreviewed	Syntaxin-binding protein 1		Callorhinchus milii (Ghost shark)	603	vesicle docking involved in exocytosis [GO:0006904]	vesicle docking involved in exocytosis [GO:0006904]			GO:0006904			24402279
Transcript_18330	Assembly01_TRINITY_DN39637_c1_g1::Assembly01_TRINITY_DN39637_c1_g1_i4::g.174479::m.174479	XP_007884304.1	V9KLA9	V9KLA9_CALMI	unreviewed	BUD13-like protein (Fragment)		Callorhinchus milii (Ghost shark)	411								24402279
Transcript_18392	Assembly01_TRINITY_DN39665_c0_g2::Assembly01_TRINITY_DN39665_c0_g2_i2::g.175536::m.175536	XP_007888858.1	V9KJT4	V9KJT4_CALMI	unreviewed	Poly(RC)-binding protein 3		Callorhinchus milii (Ghost shark)	372	RNA binding [GO:0003723]		RNA binding [GO:0003723]		GO:0003723			24402279
Transcript_18542	Assembly01_TRINITY_DN39735_c2_g3::Assembly01_TRINITY_DN39735_c2_g3_i1::g.212014::m.212014	XP_007910714.1	V9KJE5	V9KJE5_CALMI	unreviewed	RCC1 and BTB domain-containing protein 1		Callorhinchus milii (Ghost shark)	584								24402279
Transcript_18555	Assembly01_TRINITY_DN39742_c0_g1::Assembly01_TRINITY_DN39742_c0_g1_i2::g.212588::m.212588	XP_007903580.1	V9KP75	V9KP75_CALMI	unreviewed	WD repeat-containing protein 41		Callorhinchus milii (Ghost shark)	456								24402279
Transcript_18838	Assembly01_TRINITY_DN39910_c0_g1::Assembly01_TRINITY_DN39910_c0_g1_i3::g.109226::m.109226	XP_007895898.1	V9KZE2	V9KZE2_CALMI	unreviewed	Uncharacterized protein		Callorhinchus milii (Ghost shark)	201								24402279
Transcript_19012	Assembly01_TRINITY_DN40018_c1_g1::Assembly01_TRINITY_DN40018_c1_g1_i1::g.74872::m.74872	XP_007884673.1	V9LI97	V9LI97_CALMI	unreviewed	Uncharacterized protein (Fragment)		Callorhinchus milii (Ghost shark)	133								24402279
Transcript_19100	Assembly01_TRINITY_DN40052_c0_g2::Assembly01_TRINITY_DN40052_c0_g2_i1::g.74616::m.74616	XP_007909798.1	V9K7F7	V9K7F7_CALMI	unreviewed	Laminin subunit beta-1 (Fragment)		Callorhinchus milii (Ghost shark)	1025								24402279
Transcript_19152	Assembly01_TRINITY_DN40087_c0_g1::Assembly01_TRINITY_DN40087_c0_g1_i5::g.75177::m.75177	XP_007910260.1	V9KWN9	V9KWN9_CALMI	unreviewed	Putative RNA-binding protein Luc7-like 2-like protein		Callorhinchus milii (Ghost shark)	396	U1 snRNP [GO:0005685]; mRNA binding [GO:0003729]; mRNA splice site selection [GO:0006376]	mRNA splice site selection [GO:0006376]	mRNA binding [GO:0003729]	U1 snRNP [GO:0005685]	GO:0003729; GO:0005685; GO:0006376			24402279
Transcript_19262	Assembly01_TRINITY_DN40147_c1_g1::Assembly01_TRINITY_DN40147_c1_g1_i3::g.105671::m.105671	XP_007897567.1	V9KYS7	V9KYS7_CALMI	unreviewed	Nicotinamide riboside kinase 1		Callorhinchus milii (Ghost shark)	215	kinase activity [GO:0016301]		kinase activity [GO:0016301]		GO:0016301			24402279
Transcript_19285	Assembly01_TRINITY_DN40155_c0_g1::Assembly01_TRINITY_DN40155_c0_g1_i2::g.106288::m.106288	XP_007897260.1	V9KTM3	V9KTM3_CALMI	unreviewed	Solute carrier family 35 member E4-like protein		Callorhinchus milii (Ghost shark)	339	integral component of membrane [GO:0016021]			integral component of membrane [GO:0016021]	GO:0016021			24402279
Transcript_19332	Assembly01_TRINITY_DN40185_c0_g1::Assembly01_TRINITY_DN40185_c0_g1_i2::g.106982::m.106982	XP_007886672.1	V9KNL6	V9KNL6_CALMI	unreviewed	Schwannomin-interacting protein 1		Callorhinchus milii (Ghost shark)	244								24402279
Transcript_19354	Assembly01_TRINITY_DN40194_c0_g1::Assembly01_TRINITY_DN40194_c0_g1_i1::g.105589::m.105589	XP_007886105.1	V9KBA0	V9KBA0_CALMI	unreviewed	Integrator complex subunit 8		Callorhinchus milii (Ghost shark)	1012								24402279
Transcript_19562	Assembly01_TRINITY_DN40336_c0_g1::Assembly01_TRINITY_DN40336_c0_g1_i1::g.193094::m.193094	XP_007907245.1	V9KXI2	V9KXI2_CALMI	unreviewed	Numb-interacting protein 2		Callorhinchus milii (Ghost shark)	320	endoplasmic reticulum membrane [GO:0005789]; integral component of membrane [GO:0016021]; protein transport [GO:0015031]	protein transport [GO:0015031]		endoplasmic reticulum membrane [GO:0005789]; integral component of membrane [GO:0016021]	GO:0005789; GO:0015031; GO:0016021			24402279
Transcript_19580	Assembly01_TRINITY_DN40350_c1_g1::Assembly01_TRINITY_DN40350_c1_g1_i2::g.193293::m.193293	XP_007901813.1	V9K9S1	V9K9S1_CALMI	unreviewed	Gamma-adducin		Callorhinchus milii (Ghost shark)	675	cytoskeleton [GO:0005856]			cytoskeleton [GO:0005856]	GO:0005856			24402279
Transcript_19581	Assembly01_TRINITY_DN40350_c1_g1::Assembly01_TRINITY_DN40350_c1_g1_i3::g.193306::m.193306	XP_007901810.1	V9KA70	V9KA70_CALMI	unreviewed	Gamma-adducin		Callorhinchus milii (Ghost shark)	703	cytoskeleton [GO:0005856]			cytoskeleton [GO:0005856]	GO:0005856			24402279
Transcript_19646	Assembly01_TRINITY_DN40386_c0_g2::Assembly01_TRINITY_DN40386_c0_g2_i2::g.194332::m.194332	XP_007890098.1	V9KCJ9	V9KCJ9_CALMI	unreviewed	General vesicular transport factor p115		Callorhinchus milii (Ghost shark)	969	Golgi membrane [GO:0000139]; protein transporter activity [GO:0008565]; intracellular protein transport [GO:0006886]; vesicle fusion with Golgi apparatus [GO:0048280]	intracellular protein transport [GO:0006886]; vesicle fusion with Golgi apparatus [GO:0048280]	protein transporter activity [GO:0008565]	Golgi membrane [GO:0000139]	GO:0000139; GO:0006886; GO:0008565; GO:0048280			24402279
Transcript_19704	Assembly01_TRINITY_DN40418_c0_g1::Assembly01_TRINITY_DN40418_c0_g1_i3::g.25249::m.25249	XP_007893001.1	V9KN37	V9KN37_CALMI	unreviewed	Replication protein A2, 32kDa		Callorhinchus milii (Ghost shark)	275	nucleus [GO:0005634]; DNA binding [GO:0003677]; DNA recombination [GO:0006310]; DNA repair [GO:0006281]; DNA replication [GO:0006260]	DNA recombination [GO:0006310]; DNA repair [GO:0006281]; DNA replication [GO:0006260]	DNA binding [GO:0003677]	nucleus [GO:0005634]	GO:0003677; GO:0005634; GO:0006260; GO:0006281; GO:0006310			24402279
Transcript_19706	Assembly01_TRINITY_DN40419_c1_g1::Assembly01_TRINITY_DN40419_c1_g1_i1::g.24728::m.24728	XP_007903354.1	V9KCX3	V9KCX3_CALMI	unreviewed	Protein LSM14-like B		Callorhinchus milii (Ghost shark)	431								24402279
Transcript_19713	Assembly01_TRINITY_DN40423_c0_g1::Assembly01_TRINITY_DN40423_c0_g1_i3::g.25893::m.25893	XP_007889382.1	V9KI79	V9KI79_CALMI	unreviewed	Uncharacterized protein		Callorhinchus milii (Ghost shark)	236								24402279
Transcript_19790	Assembly01_TRINITY_DN40465_c1_g2::Assembly01_TRINITY_DN40465_c1_g2_i1::g.25444::m.25444	XP_007908890.1	V9KE75	V9KE75_CALMI	unreviewed	Junction plakoglobin		Callorhinchus milii (Ghost shark)	732	catenin complex [GO:0016342]; cell-cell adherens junction [GO:0005913]; signal transducer activity [GO:0004871]; structural molecule activity [GO:0005198]; adherens junction assembly [GO:0034333]; cell adhesion [GO:0007155]; desmosome assembly [GO:0002159]	adherens junction assembly [GO:0034333]; cell adhesion [GO:0007155]; desmosome assembly [GO:0002159]	signal transducer activity [GO:0004871]; structural molecule activity [GO:0005198]	catenin complex [GO:0016342]; cell-cell adherens junction [GO:0005913]	GO:0002159; GO:0004871; GO:0005198; GO:0005913; GO:0007155; GO:0016342; GO:0034333			24402279
Transcript_19806	Assembly01_TRINITY_DN40471_c1_g1::Assembly01_TRINITY_DN40471_c1_g1_i1::g.25591::m.25591	XP_007909890.1	V9L4H9	V9L4H9_CALMI	unreviewed	Reticulon		Callorhinchus milii (Ghost shark)	210	endoplasmic reticulum membrane [GO:0005789]; integral component of membrane [GO:0016021]			endoplasmic reticulum membrane [GO:0005789]; integral component of membrane [GO:0016021]	GO:0005789; GO:0016021	SUBCELLULAR LOCATION: Endoplasmic reticulum membrane {ECO:0000256|RuleBase:RU210713}; Multi-pass membrane protein {ECO:0000256|RuleBase:RU210713}.		24402279
Transcript_19980	Assembly01_TRINITY_DN40550_c1_g1::Assembly01_TRINITY_DN40550_c1_g1_i5::g.844::m.844	XP_007893684.1	V9KFQ0	V9KFQ0_CALMI	unreviewed	Retinoic acid receptor beta-like protein		Callorhinchus milii (Ghost shark)	490	nucleus [GO:0005634]; retinoic acid receptor activity [GO:0003708]; sequence-specific DNA binding [GO:0043565]; steroid hormone receptor activity [GO:0003707]; zinc ion binding [GO:0008270]; transcription, DNA-templated [GO:0006351]	transcription, DNA-templated [GO:0006351]	retinoic acid receptor activity [GO:0003708]; sequence-specific DNA binding [GO:0043565]; steroid hormone receptor activity [GO:0003707]; zinc ion binding [GO:0008270]	nucleus [GO:0005634]	GO:0003707; GO:0003708; GO:0005634; GO:0006351; GO:0008270; GO:0043565	SUBCELLULAR LOCATION: Nucleus {ECO:0000256|RuleBase:RU004334, ECO:0000256|SAAS:SAAS00595767}.		24402279
Transcript_20043	Assembly01_TRINITY_DN40586_c0_g2::Assembly01_TRINITY_DN40586_c0_g2_i2::g.2226::m.2226	XP_007897246.1	V9KA80	V9KA80_CALMI	unreviewed	Serine/threonine-protein kinase TAO3		Callorhinchus milii (Ghost shark)	901	ATP binding [GO:0005524]; protein kinase activity [GO:0004672]		ATP binding [GO:0005524]; protein kinase activity [GO:0004672]		GO:0004672; GO:0005524			24402279
Transcript_20088	Assembly01_TRINITY_DN40620_c0_g1::Assembly01_TRINITY_DN40620_c0_g1_i2::g.70674::m.70674	XP_007888815.1	V9KU74	V9KU74_CALMI	unreviewed	Spectrin SH3 domain-binding protein 1-like protein		Callorhinchus milii (Ghost shark)	484	cytoplasm [GO:0005737]; actin polymerization or depolymerization [GO:0008154]	actin polymerization or depolymerization [GO:0008154]		cytoplasm [GO:0005737]	GO:0005737; GO:0008154			24402279
Transcript_20348	Assembly01_TRINITY_DN40763_c0_g1::Assembly01_TRINITY_DN40763_c0_g1_i7::g.10588::m.10588	XP_007906518.1	V9KXS4	V9KXS4_CALMI	unreviewed	RING finger protein 32-like protein		Callorhinchus milii (Ghost shark)	390	zinc ion binding [GO:0008270]		zinc ion binding [GO:0008270]		GO:0008270			24402279
Transcript_20578	Assembly01_TRINITY_DN40886_c4_g1::Assembly01_TRINITY_DN40886_c4_g1_i3::g.169139::m.169139	XP_007893602.1	V9KM69	V9KM69_CALMI	unreviewed	Poly(U)-specific endoribonuclease		Callorhinchus milii (Ghost shark)	291	hydrolase activity, acting on ester bonds [GO:0016788]		hydrolase activity, acting on ester bonds [GO:0016788]		GO:0016788			24402279
Transcript_21025	Assembly01_TRINITY_DN41073_c3_g1::Assembly01_TRINITY_DN41073_c3_g1_i3::g.161461::m.161461	XP_007899720.1	V9KXJ5	V9KXJ5_CALMI	unreviewed	Transmembrane and ubiquitin-like domain-containing protein 2-like protein		Callorhinchus milii (Ghost shark)	316	integral component of membrane [GO:0016021]			integral component of membrane [GO:0016021]	GO:0016021			24402279
Transcript_21495	Assembly01_TRINITY_DN41268_c7_g1::Assembly01_TRINITY_DN41268_c7_g1_i6::g.29937::m.29937	XP_007882879.1	V9LIY3	V9LIY3_CALMI	unreviewed	Coiled-coil-helix-coiled-coil-helix domain-containing protein 8-like protein		Callorhinchus milii (Ghost shark)	89								24402279
Transcript_21505	Assembly01_TRINITY_DN41270_c7_g2::Assembly01_TRINITY_DN41270_c7_g2_i1::g.30420::m.30420	XP_007887720.1	V9L9G0	V9L9G0_CALMI	unreviewed	6-phosphogluconolactonase-like protein		Callorhinchus milii (Ghost shark)	219	6-phosphogluconolactonase activity [GO:0017057]; carbohydrate metabolic process [GO:0005975]; pentose-phosphate shunt [GO:0006098]	carbohydrate metabolic process [GO:0005975]; pentose-phosphate shunt [GO:0006098]	6-phosphogluconolactonase activity [GO:0017057]		GO:0005975; GO:0006098; GO:0017057			24402279
Transcript_21615	Assembly01_TRINITY_DN41316_c0_g1::Assembly01_TRINITY_DN41316_c0_g1_i1::g.200528::m.200528	XP_007909809.1	V9KW59	V9KW59_CALMI	unreviewed	Heat shock protein beta-2-like protein		Callorhinchus milii (Ghost shark)	175	structural constituent of eye lens [GO:0005212]		structural constituent of eye lens [GO:0005212]		GO:0005212			24402279
Transcript_21656	Assembly01_TRINITY_DN41328_c4_g12::Assembly01_TRINITY_DN41328_c4_g12_i10::g.200460::m.200460	XP_007909580.1	V9L020	V9L020_CALMI	unreviewed	F-box/WD repeat-containing protein 4		Callorhinchus milii (Ghost shark)	398								24402279
Transcript_21731	Assembly01_TRINITY_DN41347_c0_g1::Assembly01_TRINITY_DN41347_c0_g1_i2::g.201100::m.201100	XP_007899611.1	V9K7X7	V9K7X7_CALMI	unreviewed	N-acetylglutamate synthase, mitochondrial-like protein		Callorhinchus milii (Ghost shark)	556	transferase activity [GO:0016740]		transferase activity [GO:0016740]		GO:0016740			24402279
Transcript_21913	Assembly01_TRINITY_DN41418_c1_g1::Assembly01_TRINITY_DN41418_c1_g1_i1::g.15430::m.15430	XP_007896451.1	V9L3Z4	V9L3Z4_CALMI	unreviewed	Axin interactor, dorsalization-associated protein		Callorhinchus milii (Ghost shark)	305								24402279
Transcript_21915	Assembly01_TRINITY_DN41418_c1_g1::Assembly01_TRINITY_DN41418_c1_g1_i3::g.15438::m.15438	XP_007896450.1	V9KGS5	V9KGS5_CALMI	unreviewed	Axin interactor, dorsalization-associated protein		Callorhinchus milii (Ghost shark)	309								24402279
Transcript_22032	Assembly01_TRINITY_DN4144_c0_g1::Assembly01_TRINITY_DN4144_c0_g1_i1::g.141248::m.141248	XP_007896587.1	V9LCW1	V9LCW1_CALMI	unreviewed	Protein FAM36A-like protein		Callorhinchus milii (Ghost shark)	121	integral component of membrane [GO:0016021]			integral component of membrane [GO:0016021]	GO:0016021			24402279
Transcript_22197	Assembly01_TRINITY_DN41506_c0_g1::Assembly01_TRINITY_DN41506_c0_g1_i1::g.90931::m.90931	XP_007891436.1	V9KIK7	V9KIK7_CALMI	unreviewed	Presenilin (EC 3.4.23.-)		Callorhinchus milii (Ghost shark)	470	endoplasmic reticulum membrane [GO:0005789]; Golgi membrane [GO:0000139]; integral component of membrane [GO:0016021]; aspartic-type endopeptidase activity [GO:0004190]; intracellular signal transduction [GO:0035556]; Notch signaling pathway [GO:0007219]; protein processing [GO:0016485]	intracellular signal transduction [GO:0035556]; Notch signaling pathway [GO:0007219]; protein processing [GO:0016485]	aspartic-type endopeptidase activity [GO:0004190]	endoplasmic reticulum membrane [GO:0005789]; Golgi membrane [GO:0000139]; integral component of membrane [GO:0016021]	GO:0000139; GO:0004190; GO:0005789; GO:0007219; GO:0016021; GO:0016485; GO:0035556	SUBCELLULAR LOCATION: Endoplasmic reticulum membrane {ECO:0000256|RuleBase:RU361148}; Multi-pass membrane protein {ECO:0000256|RuleBase:RU361148}.; SUBCELLULAR LOCATION: Golgi apparatus membrane {ECO:0000256|RuleBase:RU361148}; Multi-pass membrane protein {ECO:0000256|RuleBase:RU361148}.		24402279
Transcript_22528	Assembly01_TRINITY_DN4161_c0_g1::Assembly01_TRINITY_DN4161_c0_g1_i1::g.141168::m.141168	XP_007890949.1	V9KGT9	V9KGT9_CALMI	unreviewed	Transmembrane 9 superfamily member		Callorhinchus milii (Ghost shark)	654	integral component of membrane [GO:0016021]			integral component of membrane [GO:0016021]	GO:0016021			24402279
Transcript_22729	Assembly01_TRINITY_DN41688_c1_g1::Assembly01_TRINITY_DN41688_c1_g1_i2::g.43854::m.43854	XP_007901725.1	K4FSR2	K4FSR2_CALMI	unreviewed	LYR motif-containing protein 2-like protein		Callorhinchus milii (Ghost shark)	89
Transcript_23072	Assembly01_TRINITY_DN41789_c0_g1::Assembly01_TRINITY_DN41789_c0_g1_i1::g.114058::m.114058	XP_007889203.1	V9KY48	V9KY48_CALMI	unreviewed	Proenkephalin		Callorhinchus milii (Ghost shark)	271	neuropeptide signaling pathway [GO:0007218]	neuropeptide signaling pathway [GO:0007218]			GO:0007218			24402279
Transcript_23116	Assembly01_TRINITY_DN41799_c4_g2::Assembly01_TRINITY_DN41799_c4_g2_i3::g.113373::m.113373	XP_007894216.1	V9KS51	V9KS51_CALMI	unreviewed	Fasciculation and elongation protein zeta-1-like protein		Callorhinchus milii (Ghost shark)	421								24402279
Transcript_23237	Assembly01_TRINITY_DN41836_c0_g1::Assembly01_TRINITY_DN41836_c0_g1_i1::g.37127::m.37127	XP_007891505.1	V9KLX0	V9KLX0_CALMI	unreviewed	Mitochondrial import receptor subunit TOM20-like protein		Callorhinchus milii (Ghost shark)	151	integral component of membrane [GO:0016021]; mitochondrial outer membrane translocase complex [GO:0005742]; protein targeting [GO:0006605]	protein targeting [GO:0006605]		integral component of membrane [GO:0016021]; mitochondrial outer membrane translocase complex [GO:0005742]	GO:0005742; GO:0006605; GO:0016021	SUBCELLULAR LOCATION: Mitochondrion outer membrane {ECO:0000256|PIRNR:PIRNR037707}.		24402279
Transcript_23319	Assembly01_TRINITY_DN41866_c0_g2::Assembly01_TRINITY_DN41866_c0_g2_i1::g.37351::m.37351	XP_007906433.1	V9KAH6	V9KAH6_CALMI	unreviewed	Reticulocalbin-2-like protein		Callorhinchus milii (Ghost shark)	319	calcium ion binding [GO:0005509]		calcium ion binding [GO:0005509]		GO:0005509			24402279
Transcript_23320	Assembly01_TRINITY_DN41866_c3_g12::Assembly01_TRINITY_DN41866_c3_g12_i1::g.37364::m.37364	XP_007909093.1	V9KH66	V9KH66_CALMI	unreviewed	Phosphatidylserine decarboxylase proenzyme, mitochondrial (EC 4.1.1.65)	PISD	Callorhinchus milii (Ghost shark)	360	integral component of mitochondrial inner membrane [GO:0031305]; phosphatidylserine decarboxylase activity [GO:0004609]; phosphatidylethanolamine biosynthetic process [GO:0006646]; protein autoprocessing [GO:0016540]	phosphatidylethanolamine biosynthetic process [GO:0006646]; protein autoprocessing [GO:0016540]	phosphatidylserine decarboxylase activity [GO:0004609]	integral component of mitochondrial inner membrane [GO:0031305]	GO:0004609; GO:0006646; GO:0016540; GO:0031305	SUBCELLULAR LOCATION: Mitochondrion inner membrane {ECO:0000256|HAMAP-Rule:MF_03208}; Peripheral membrane protein {ECO:0000256|HAMAP-Rule:MF_03208}; Intermembrane side {ECO:0000256|HAMAP-Rule:MF_03208}. Note=Anchored to the mitochondrial inner membrane through its interaction with the integral membrane beta chain. {ECO:0000256|HAMAP-Rule:MF_03208}.; SUBCELLULAR LOCATION: Mitochondrion inner membr…		24402279
Transcript_23378	Assembly01_TRINITY_DN41882_c2_g3::Assembly01_TRINITY_DN41882_c2_g3_i1::g.37229::m.37229	XP_007898715.1	V9KMI6	V9KMI6_CALMI	unreviewed	Vacuolar protein sorting-associated protein 4B		Callorhinchus milii (Ghost shark)	441	ATP binding [GO:0005524]		ATP binding [GO:0005524]		GO:0005524			24402279
Transcript_23433	Assembly01_TRINITY_DN41893_c1_g8::Assembly01_TRINITY_DN41893_c1_g8_i17::g.36337::m.36337	XP_007903321.1	V9KK34	V9KK34_CALMI	unreviewed	Zinc finger protein 277		Callorhinchus milii (Ghost shark)	442	metal ion binding [GO:0046872]		metal ion binding [GO:0046872]		GO:0046872			24402279
Transcript_23491	Assembly01_TRINITY_DN41915_c1_g4::Assembly01_TRINITY_DN41915_c1_g4_i1::g.103167::m.103167	XP_007888008.1	V9KM24	V9KM24_CALMI	unreviewed	WD repeat, SAM and U-box domain-containing protein 1		Callorhinchus milii (Ghost shark)	484	ubiquitin-protein transferase activity [GO:0004842]		ubiquitin-protein transferase activity [GO:0004842]		GO:0004842			24402279
Transcript_24079	Assembly01_TRINITY_DN42078_c1_g3::Assembly01_TRINITY_DN42078_c1_g3_i3::g.124626::m.124626	XP_007890563.1	V9KGW6	V9KGW6_CALMI	unreviewed	Putative tRNA pseudouridine synthase Pus10		Callorhinchus milii (Ghost shark)	527	pseudouridine synthase activity [GO:0009982]; RNA binding [GO:0003723]; pseudouridine synthesis [GO:0001522]	pseudouridine synthesis [GO:0001522]	pseudouridine synthase activity [GO:0009982]; RNA binding [GO:0003723]		GO:0001522; GO:0003723; GO:0009982			24402279
Transcript_24576	Assembly01_TRINITY_DN42208_c2_g3::Assembly01_TRINITY_DN42208_c2_g3_i1::g.67448::m.67448	XP_007887511.1	V9KKZ1	V9KKZ1_CALMI	unreviewed	Cytoplasmic tRNA 2-thiolation protein 2	CTU2 NCS2	Callorhinchus milii (Ghost shark)	543	cytoplasm [GO:0005737]; nucleotidyltransferase activity [GO:0016779]; tRNA binding [GO:0000049]; protein urmylation [GO:0032447]; tRNA thio-modification [GO:0034227]; tRNA wobble uridine modification [GO:0002098]	protein urmylation [GO:0032447]; tRNA thio-modification [GO:0034227]; tRNA wobble uridine modification [GO:0002098]	nucleotidyltransferase activity [GO:0016779]; tRNA binding [GO:0000049]	cytoplasm [GO:0005737]	GO:0000049; GO:0002098; GO:0005737; GO:0016779; GO:0032447; GO:0034227	SUBCELLULAR LOCATION: Cytoplasm {ECO:0000256|HAMAP-Rule:MF_03054, ECO:0000256|SAAS:SAAS00545042}.		24402279
Transcript_24631	Assembly01_TRINITY_DN42224_c4_g2::Assembly01_TRINITY_DN42224_c4_g2_i1::g.66062::m.66062	XP_007906164.1	V9KWR7	V9KWR7_CALMI	unreviewed	Uncharacterized protein		Callorhinchus milii (Ghost shark)	171								24402279
Transcript_25048	Assembly01_TRINITY_DN42337_c1_g2::Assembly01_TRINITY_DN42337_c1_g2_i3::g.144510::m.144510	XP_007888615.1	V9L4H1	V9L4H1_CALMI	unreviewed	Macrophage stimulating 1 receptor (C-met-related tyrosine kinase)		Callorhinchus milii (Ghost shark)	216	kinase activity [GO:0016301]		kinase activity [GO:0016301]		GO:0016301			24402279
Transcript_25115	Assembly01_TRINITY_DN42355_c0_g1::Assembly01_TRINITY_DN42355_c0_g1_i1::g.144064::m.144064	XP_007898385.1	V9L731	V9L731_CALMI	unreviewed	Haloacid dehalogenase-like hydrolase domain-containing 3		Callorhinchus milii (Ghost shark)	237	hydrolase activity [GO:0016787]; metabolic process [GO:0008152]	metabolic process [GO:0008152]	hydrolase activity [GO:0016787]		GO:0008152; GO:0016787			24402279
Transcript_25544	Assembly01_TRINITY_DN42459_c0_g1::Assembly01_TRINITY_DN42459_c0_g1_i1::g.191555::m.191555	XP_007888110.1	V9KL30	V9KL30_CALMI	unreviewed	Nuclear receptor subfamily 4 group A member 2-like protein		Callorhinchus milii (Ghost shark)	605	nucleus [GO:0005634]; RNA polymerase II transcription factor activity, ligand-activated sequence-specific DNA binding [GO:0004879]; sequence-specific DNA binding [GO:0043565]; steroid hormone receptor activity [GO:0003707]; zinc ion binding [GO:0008270]; transcription, DNA-templated [GO:0006351]	transcription, DNA-templated [GO:0006351]	RNA polymerase II transcription factor activity, ligand-activated sequence-specific DNA binding [GO:0004879]; sequence-specific DNA binding [GO:0043565]; steroid hormone receptor activity [GO:0003707]; zinc ion binding [GO:0008270]	nucleus [GO:0005634]	GO:0003707; GO:0004879; GO:0005634; GO:0006351; GO:0008270; GO:0043565	SUBCELLULAR LOCATION: Nucleus {ECO:0000256|RuleBase:RU004334, ECO:0000256|SAAS:SAAS00595767}.		24402279
Transcript_25558	Assembly01_TRINITY_DN42484_c0_g1::Assembly01_TRINITY_DN42484_c0_g1_i1::g.191761::m.191761	XP_007908789.1	K4FUS5	K4FUS5_CALMI	unreviewed	NADH dehydrogenase [ubiquinone] 1 alpha subcomplex subunit 10, mitochondrial		Callorhinchus milii (Ghost shark)	358	mitochondrial matrix [GO:0005759]; respiratory chain [GO:0070469]; oxidation-reduction process [GO:0055114]	oxidation-reduction process [GO:0055114]		mitochondrial matrix [GO:0005759]; respiratory chain [GO:0070469]	GO:0005759; GO:0055114; GO:0070469	SUBCELLULAR LOCATION: Mitochondrion matrix {ECO:0000256|PIRNR:PIRNR000543}.
Transcript_25565	Assembly01_TRINITY_DN4249_c0_g1::Assembly01_TRINITY_DN4249_c0_g1_i1::g.150754::m.150754	XP_007910569.1	V9L8N0	V9L8N0_CALMI	unreviewed	Vesicle-associated membrane protein 1-like protein		Callorhinchus milii (Ghost shark)	116	integral component of membrane [GO:0016021]; vesicle-mediated transport [GO:0016192]	vesicle-mediated transport [GO:0016192]		integral component of membrane [GO:0016021]	GO:0016021; GO:0016192			24402279
Transcript_25566	Assembly01_TRINITY_DN42505_c1_g1::Assembly01_TRINITY_DN42505_c1_g1_i1::g.207442::m.207442	XP_007909804.1	K4GCP8	K4GCP8_CALMI	unreviewed	Macrophage migration inhibitory factor		Callorhinchus milii (Ghost shark)	115
Transcript_25580	Assembly01_TRINITY_DN42532_c0_g1::Assembly01_TRINITY_DN42532_c0_g1_i1::g.207535::m.207535	XP_007910216.1	V9KPF0	V9KPF0_CALMI	unreviewed	U1 small nuclear ribonucleoprotein 70 kDa		Callorhinchus milii (Ghost shark)	467	intracellular ribonucleoprotein complex [GO:0030529]; viral nucleocapsid [GO:0019013]; nucleic acid binding [GO:0003676]; nucleotide binding [GO:0000166]		nucleic acid binding [GO:0003676]; nucleotide binding [GO:0000166]	intracellular ribonucleoprotein complex [GO:0030529]; viral nucleocapsid [GO:0019013]	GO:0000166; GO:0003676; GO:0019013; GO:0030529			24402279
Transcript_25594	Assembly01_TRINITY_DN42573_c0_g1::Assembly01_TRINITY_DN42573_c0_g1_i1::g.207499::m.207499	XP_007890996.1	V9KKJ4	V9KKJ4_CALMI	unreviewed	Fibrinogen-like protein 1		Callorhinchus milii (Ghost shark)	317								24402279
Transcript_25605	Assembly01_TRINITY_DN42593_c0_g1::Assembly01_TRINITY_DN42593_c0_g1_i1::g.207447::m.207447	XP_007889090.1	V9KKV3	V9KKV3_CALMI	unreviewed	Fibrinogen-like 2		Callorhinchus milii (Ghost shark)	430	peptidase activity [GO:0008233]		peptidase activity [GO:0008233]		GO:0008233			24402279
Transcript_25628	Assembly01_TRINITY_DN42652_c1_g1::Assembly01_TRINITY_DN42652_c1_g1_i1::g.137785::m.137785	XP_007897287.1	V9LH37	V9LH37_CALMI	unreviewed	Cytochrome c oxidase subunit 6A, mitochondrial (Cytochrome c oxidase polypeptide VIa)		Callorhinchus milii (Ghost shark)	117	mitochondrial respiratory chain complex IV [GO:0005751]; cytochrome-c oxidase activity [GO:0004129]		cytochrome-c oxidase activity [GO:0004129]	mitochondrial respiratory chain complex IV [GO:0005751]	GO:0004129; GO:0005751	SUBCELLULAR LOCATION: Mitochondrion inner membrane {ECO:0000256|RuleBase:RU004397}.		24402279
Transcript_25638	Assembly01_TRINITY_DN42674_c0_g1::Assembly01_TRINITY_DN42674_c0_g1_i1::g.137689::m.137689	XP_007895162.1	V9KLU4	V9KLU4_CALMI	unreviewed	Anthrax toxin receptor 2		Callorhinchus milii (Ghost shark)	488	integral component of membrane [GO:0016021]; metal ion binding [GO:0046872]; receptor activity [GO:0004872]		metal ion binding [GO:0046872]; receptor activity [GO:0004872]	integral component of membrane [GO:0016021]	GO:0004872; GO:0016021; GO:0046872			24402279
Transcript_25646	Assembly01_TRINITY_DN42693_c0_g1::Assembly01_TRINITY_DN42693_c0_g1_i1::g.137677::m.137677	XP_007896697.1	V9KXD7	V9KXD7_CALMI	unreviewed	Protein Wnt		Callorhinchus milii (Ghost shark)	384	proteinaceous extracellular matrix [GO:0005578]; multicellular organism development [GO:0007275]; Wnt signaling pathway [GO:0016055]	multicellular organism development [GO:0007275]; Wnt signaling pathway [GO:0016055]		proteinaceous extracellular matrix [GO:0005578]	GO:0005578; GO:0007275; GO:0016055	SUBCELLULAR LOCATION: Secreted, extracellular space, extracellular matrix {ECO:0000256|RuleBase:RU003500, ECO:0000256|SAAS:SAAS00569942}.		24402279
Transcript_25649	Assembly01_TRINITY_DN42702_c1_g1::Assembly01_TRINITY_DN42702_c1_g1_i1::g.20756::m.20756	XP_007909213.1	V9KI87	V9KI87_CALMI	unreviewed	Tubulin beta chain		Callorhinchus milii (Ghost shark)	443	cytoplasm [GO:0005737]; microtubule [GO:0005874]; GTP binding [GO:0005525]; GTPase activity [GO:0003924]; structural constituent of cytoskeleton [GO:0005200]; microtubule-based process [GO:0007017]	microtubule-based process [GO:0007017]	GTPase activity [GO:0003924]; GTP binding [GO:0005525]; structural constituent of cytoskeleton [GO:0005200]	cytoplasm [GO:0005737]; microtubule [GO:0005874]	GO:0003924; GO:0005200; GO:0005525; GO:0005737; GO:0005874; GO:0007017	SUBCELLULAR LOCATION: Cytoplasm, cytoskeleton {ECO:0000256|SAAS:SAAS00045381}.		24402279
Transcript_25868	Assembly01_TRINITY_DN43196_c0_g1::Assembly01_TRINITY_DN43196_c0_g1_i1::g.171183::m.171183	XP_007894398.1	V9KEB7	V9KEB7_CALMI	unreviewed	UBX domain-containing protein 4		Callorhinchus milii (Ghost shark)	536								24402279
Transcript_25916	Assembly01_TRINITY_DN43294_c0_g1::Assembly01_TRINITY_DN43294_c0_g1_i1::g.126449::m.126449	XP_007886529.1	V9KPK6	V9KPK6_CALMI	unreviewed	Delta-like 1-like protein		Callorhinchus milii (Ghost shark)	390	integral component of membrane [GO:0016021]; calcium ion binding [GO:0005509]; catalytic activity [GO:0003824]		calcium ion binding [GO:0005509]; catalytic activity [GO:0003824]	integral component of membrane [GO:0016021]	GO:0003824; GO:0005509; GO:0016021			24402279
Transcript_26077	Assembly01_TRINITY_DN43731_c0_g1::Assembly01_TRINITY_DN43731_c0_g1_i1::g.188424::m.188424	XP_007900828.1	V9LA31	V9LA31_CALMI	unreviewed	Proteasome assembly chaperone 4-like protein		Callorhinchus milii (Ghost shark)	123	proteasome complex [GO:0000502]; proteasome assembly [GO:0043248]	proteasome assembly [GO:0043248]		proteasome complex [GO:0000502]	GO:0000502; GO:0043248			24402279
Transcript_26148	Assembly01_TRINITY_DN43897_c0_g1::Assembly01_TRINITY_DN43897_c0_g1_i1::g.76053::m.76053	XP_007903496.1	V9LAE6	V9LAE6_CALMI	unreviewed	BAG family molecular chaperone regulator 1-like protein		Callorhinchus milii (Ghost shark)	207								24402279
Transcript_26205	Assembly01_TRINITY_DN4403_c0_g1::Assembly01_TRINITY_DN4403_c0_g1_i2::g.165242::m.165242	XP_007896522.1	K4GEG9	K4GEG9_CALMI	unreviewed	40S ribosomal protein S24		Callorhinchus milii (Ghost shark)	130	ribosome [GO:0005840]; nucleotide binding [GO:0000166]; structural constituent of ribosome [GO:0003735]; translation [GO:0006412]	translation [GO:0006412]	nucleotide binding [GO:0000166]; structural constituent of ribosome [GO:0003735]	ribosome [GO:0005840]	GO:0000166; GO:0003735; GO:0005840; GO:0006412
Transcript_26372	Assembly01_TRINITY_DN44496_c0_g1::Assembly01_TRINITY_DN44496_c0_g1_i1::g.132662::m.132662	XP_007908114.1	V9LF59	V9LF59_CALMI	unreviewed	Transmembrane protein 110-like protein		Callorhinchus milii (Ghost shark)	80	integral component of membrane [GO:0016021]; nucleus [GO:0005634]; chondrocyte differentiation [GO:0002062]; chondrocyte proliferation [GO:0035988]; tissue regeneration [GO:0042246]	chondrocyte differentiation [GO:0002062]; chondrocyte proliferation [GO:0035988]; tissue regeneration [GO:0042246]		integral component of membrane [GO:0016021]; nucleus [GO:0005634]	GO:0002062; GO:0005634; GO:0016021; GO:0035988; GO:0042246			24402279
Transcript_26433	Assembly01_TRINITY_DN44659_c0_g1::Assembly01_TRINITY_DN44659_c0_g1_i1::g.15068::m.15068	XP_007886501.1	V9LCD5	V9LCD5_CALMI	unreviewed	Potassium voltage-gated channel subfamily E member 4-like protein		Callorhinchus milii (Ghost shark)	141	integral component of membrane [GO:0016021]; voltage-gated potassium channel activity [GO:0005249]		voltage-gated potassium channel activity [GO:0005249]	integral component of membrane [GO:0016021]	GO:0005249; GO:0016021			24402279
Transcript_26509	Assembly01_TRINITY_DN44854_c0_g1::Assembly01_TRINITY_DN44854_c0_g1_i1::g.164599::m.164599	XP_007910628.1	V9L5P9	V9L5P9_CALMI	unreviewed	Claudin		Callorhinchus milii (Ghost shark)	211	bicellular tight junction [GO:0005923]; integral component of membrane [GO:0016021]; plasma membrane [GO:0005886]; structural molecule activity [GO:0005198]		structural molecule activity [GO:0005198]	bicellular tight junction [GO:0005923]; integral component of membrane [GO:0016021]; plasma membrane [GO:0005886]	GO:0005198; GO:0005886; GO:0005923; GO:0016021	SUBCELLULAR LOCATION: Cell junction, tight junction {ECO:0000256|RuleBase:RU060637}. Cell membrane {ECO:0000256|RuleBase:RU060637}; Multi-pass membrane protein {ECO:0000256|RuleBase:RU060637}.		24402279
Transcript_26560	Assembly01_TRINITY_DN44995_c0_g1::Assembly01_TRINITY_DN44995_c0_g1_i1::g.59039::m.59039	XP_007906808.1	K4FTN8	K4FTN8_CALMI	unreviewed	Mitochondrial ribosomal protein L40		Callorhinchus milii (Ghost shark)	194	ribosome [GO:0005840]			ribosome [GO:0005840]	GO:0005840
Transcript_26779	Assembly01_TRINITY_DN45685_c0_g1::Assembly01_TRINITY_DN45685_c0_g1_i1::g.22351::m.22351	XP_007888894.1	V9KSM7	V9KSM7_CALMI	unreviewed	DnaJ-like subfamily B member 5		Callorhinchus milii (Ghost shark)	372	protein folding [GO:0006457]	protein folding [GO:0006457]			GO:0006457			24402279
Transcript_26880	Assembly01_TRINITY_DN45906_c0_g1::Assembly01_TRINITY_DN45906_c0_g1_i1::g.5513::m.5513	XP_007885829.1	V9KTR5	V9KTR5_CALMI	unreviewed	Protein-tyrosine phosphatase mitochondrial 1-like protein		Callorhinchus milii (Ghost shark)	187	protein tyrosine phosphatase activity [GO:0004725]; protein tyrosine/serine/threonine phosphatase activity [GO:0008138]		protein tyrosine/serine/threonine phosphatase activity [GO:0008138]; protein tyrosine phosphatase activity [GO:0004725]		GO:0004725; GO:0008138			24402279
Transcript_26887	Assembly01_TRINITY_DN45919_c0_g1::Assembly01_TRINITY_DN45919_c0_g1_i1::g.5629::m.5629	XP_007902000.1	V9L0G7	V9L0G7_CALMI	unreviewed	Peptidyl-prolyl cis-trans isomerase FKBP3-like protein		Callorhinchus milii (Ghost shark)	222	isomerase activity [GO:0016853]; protein folding [GO:0006457]	protein folding [GO:0006457]	isomerase activity [GO:0016853]		GO:0006457; GO:0016853			24402279
Transcript_26899	Assembly01_TRINITY_DN45949_c0_g1::Assembly01_TRINITY_DN45949_c0_g1_i1::g.5702::m.5702	XP_007906894.1	V9LH16	V9LH16_CALMI	unreviewed	NADH dehydrogenase (Ubiquinone) 1 beta subcomplex 4		Callorhinchus milii (Ghost shark)	128	integral component of membrane [GO:0016021]; mitochondrion [GO:0005739]; NADH dehydrogenase (ubiquinone) activity [GO:0008137]		NADH dehydrogenase (ubiquinone) activity [GO:0008137]	integral component of membrane [GO:0016021]; mitochondrion [GO:0005739]	GO:0005739; GO:0008137; GO:0016021			24402279
Transcript_27103	Assembly01_TRINITY_DN46395_c0_g1::Assembly01_TRINITY_DN46395_c0_g1_i1::g.120132::m.120132	XP_007894404.1	K4G7X4	K4G7X4_CALMI	unreviewed	Chemokine receptor		Callorhinchus milii (Ghost shark)	358	integral component of membrane [GO:0016021]; C-X-C chemokine receptor activity [GO:0016494]; chemotaxis [GO:0006935]; regulation of cell migration [GO:0030334]	chemotaxis [GO:0006935]; regulation of cell migration [GO:0030334]	C-X-C chemokine receptor activity [GO:0016494]	integral component of membrane [GO:0016021]	GO:0006935; GO:0016021; GO:0016494; GO:0030334
Transcript_27112	Assembly01_TRINITY_DN46413_c0_g1::Assembly01_TRINITY_DN46413_c0_g1_i1::g.41216::m.41216	XP_007909636.1	V9KSH2	V9KSH2_CALMI	unreviewed	Proteasome subunit beta type (EC 3.4.25.1)		Callorhinchus milii (Ghost shark)	230	cytoplasm [GO:0005737]; nucleus [GO:0005634]; proteasome core complex [GO:0005839]; threonine-type endopeptidase activity [GO:0004298]; proteolysis involved in cellular protein catabolic process [GO:0051603]	proteolysis involved in cellular protein catabolic process [GO:0051603]	threonine-type endopeptidase activity [GO:0004298]	cytoplasm [GO:0005737]; nucleus [GO:0005634]; proteasome core complex [GO:0005839]	GO:0004298; GO:0005634; GO:0005737; GO:0005839; GO:0051603	SUBCELLULAR LOCATION: Cytoplasm {ECO:0000256|RuleBase:RU000694}. Nucleus {ECO:0000256|RuleBase:RU000694}.; SUBCELLULAR LOCATION: Nucleus {ECO:0000256|SAAS:SAAS00551005}.		24402279
Transcript_27157	Assembly01_TRINITY_DN46526_c0_g1::Assembly01_TRINITY_DN46526_c0_g1_i1::g.40153::m.40153	XP_007904436.1	V9L709	V9L709_CALMI	unreviewed	Eukaryotic translation initiation factor 4E-like protein		Callorhinchus milii (Ghost shark)	217	cytoplasm [GO:0005737]; translation initiation factor activity [GO:0003743]		translation initiation factor activity [GO:0003743]	cytoplasm [GO:0005737]	GO:0003743; GO:0005737			24402279
Transcript_27173	Assembly01_TRINITY_DN46550_c0_g1::Assembly01_TRINITY_DN46550_c0_g1_i1::g.40196::m.40196	XP_007906819.1	V9KW41	V9KW41_CALMI	unreviewed	Septin 5		Callorhinchus milii (Ghost shark)	369	synaptic vesicle [GO:0008021]; GTP binding [GO:0005525]; regulation of exocytosis [GO:0017157]	regulation of exocytosis [GO:0017157]	GTP binding [GO:0005525]	synaptic vesicle [GO:0008021]	GO:0005525; GO:0008021; GO:0017157			24402279
Transcript_27197	Assembly01_TRINITY_DN46608_c0_g1::Assembly01_TRINITY_DN46608_c0_g1_i1::g.56967::m.56967	XP_007896821.1	V9KK90	V9KK90_CALMI	unreviewed	Transporter		Callorhinchus milii (Ghost shark)	614	integral component of membrane [GO:0016021]; neurotransmitter:sodium symporter activity [GO:0005328]		neurotransmitter:sodium symporter activity [GO:0005328]	integral component of membrane [GO:0016021]	GO:0005328; GO:0016021			24402279
Transcript_27290	Assembly01_TRINITY_DN46845_c2_g1::Assembly01_TRINITY_DN46845_c2_g1_i1::g.188551::m.188551	XP_007887879.1	K4FT75	K4FT75_CALMI	unreviewed	Death-associated protein 1		Callorhinchus milii (Ghost shark)	106
Transcript_27352	Assembly01_TRINITY_DN47004_c0_g1::Assembly01_TRINITY_DN47004_c0_g1_i1::g.154749::m.154749	XP_007888368.1	V9KJX7	V9KJX7_CALMI	unreviewed	Serine/threonine-protein kinase 17B		Callorhinchus milii (Ghost shark)	369	ATP binding [GO:0005524]; protein serine/threonine kinase activity [GO:0004674]		ATP binding [GO:0005524]; protein serine/threonine kinase activity [GO:0004674]		GO:0004674; GO:0005524			24402279
Transcript_27438	Assembly01_TRINITY_DN4721_c0_g1::Assembly01_TRINITY_DN4721_c0_g1_i1::g.129824::m.129824	XP_007883106.1	K4FY61	K4FY61_CALMI	unreviewed	Proteasome inhibitor PI31 subunit-like protein		Callorhinchus milii (Ghost shark)	271	proteasome complex [GO:0000502]			proteasome complex [GO:0000502]	GO:0000502
Transcript_27581	Assembly01_TRINITY_DN47554_c0_g1::Assembly01_TRINITY_DN47554_c0_g1_i1::g.54643::m.54643	XP_007907104.1	V9KZU4	V9KZU4_CALMI	unreviewed	Proline-serine-threonine phosphatase-interacting protein 2-like protein		Callorhinchus milii (Ghost shark)	332	cell migration [GO:0016477]; cytoskeleton organization [GO:0007010]	cell migration [GO:0016477]; cytoskeleton organization [GO:0007010]			GO:0007010; GO:0016477			24402279
Transcript_27633	Assembly01_TRINITY_DN47704_c0_g1::Assembly01_TRINITY_DN47704_c0_g1_i1::g.54710::m.54710	XP_007885643.1	V9KJN4	V9KJN4_CALMI	unreviewed	Glycogen [starch] synthase (EC 2.4.1.11)		Callorhinchus milii (Ghost shark)	713	glycogen (starch) synthase activity [GO:0004373]; glycogen biosynthetic process [GO:0005978]	glycogen biosynthetic process [GO:0005978]	glycogen (starch) synthase activity [GO:0004373]		GO:0004373; GO:0005978			24402279
Transcript_27682	Assembly01_TRINITY_DN47834_c0_g1::Assembly01_TRINITY_DN47834_c0_g1_i1::g.221948::m.221948	XP_007905233.1	V9KZF4	V9KZF4_CALMI	unreviewed	GTP cyclohydrolase 1 feedback regulatory protein		Callorhinchus milii (Ghost shark)	96	hydrolase activity [GO:0016787]; negative regulation of biosynthetic process [GO:0009890]	negative regulation of biosynthetic process [GO:0009890]	hydrolase activity [GO:0016787]		GO:0009890; GO:0016787			24402279
Transcript_27704	Assembly01_TRINITY_DN47871_c0_g1::Assembly01_TRINITY_DN47871_c0_g1_i1::g.221914::m.221914	XP_007907184.1	V9KUS9	V9KUS9_CALMI	unreviewed	Exostosin-like 2-like protein		Callorhinchus milii (Ghost shark)	325	integral component of membrane [GO:0016021]; glycosaminoglycan biosynthetic process [GO:0006024]; heparan sulfate proteoglycan biosynthetic process [GO:0015012]	glycosaminoglycan biosynthetic process [GO:0006024]; heparan sulfate proteoglycan biosynthetic process [GO:0015012]		integral component of membrane [GO:0016021]	GO:0006024; GO:0015012; GO:0016021			24402279
Transcript_27732	Assembly01_TRINITY_DN47935_c0_g1::Assembly01_TRINITY_DN47935_c0_g1_i1::g.69754::m.69754	XP_007908028.1	V9KCN5	V9KCN5_CALMI	unreviewed	Aldehyde dehydrogenase 16A1		Callorhinchus milii (Ghost shark)	816	oxidoreductase activity, acting on the aldehyde or oxo group of donors, NAD or NADP as acceptor [GO:0016620]		oxidoreductase activity, acting on the aldehyde or oxo group of donors, NAD or NADP as acceptor [GO:0016620]		GO:0016620			24402279
Transcript_27762	Assembly01_TRINITY_DN48007_c0_g1::Assembly01_TRINITY_DN48007_c0_g1_i1::g.69455::m.69455	XP_007882577.1	V9L6D0	V9L6D0_CALMI	unreviewed	Translational activator of cytochrome c oxidase 1		Callorhinchus milii (Ghost shark)	313								24402279
Transcript_27850	Assembly01_TRINITY_DN4823_c0_g2::Assembly01_TRINITY_DN4823_c0_g2_i1::g.68678::m.68678	XP_007910597.1	V9L094	V9L094_CALMI	unreviewed	Beta-centractin-like protein		Callorhinchus milii (Ghost shark)	376	dynactin complex [GO:0005869]; ATP binding [GO:0005524]		ATP binding [GO:0005524]	dynactin complex [GO:0005869]	GO:0005524; GO:0005869			24402279
Transcript_27960	Assembly01_TRINITY_DN48530_c0_g1::Assembly01_TRINITY_DN48530_c0_g1_i1::g.166577::m.166577	XP_007898434.1	V9KGT0	V9KGT0_CALMI	unreviewed	Nucleoporin GLE1		Callorhinchus milii (Ghost shark)	688	nuclear pore [GO:0005643]; poly(A)+ mRNA export from nucleus [GO:0016973]	poly(A)+ mRNA export from nucleus [GO:0016973]		nuclear pore [GO:0005643]	GO:0005643; GO:0016973			24402279
Transcript_27963	Assembly01_TRINITY_DN48535_c0_g1::Assembly01_TRINITY_DN48535_c0_g1_i1::g.166554::m.166554	XP_007904976.1	V9KUY1	V9KUY1_CALMI	unreviewed	Spindle and kinetochore-associated protein 1		Callorhinchus milii (Ghost shark)	253	cell division [GO:0051301]; chromosome segregation [GO:0007059]	cell division [GO:0051301]; chromosome segregation [GO:0007059]			GO:0007059; GO:0051301			24402279
Transcript_27982	Assembly01_TRINITY_DN48576_c0_g1::Assembly01_TRINITY_DN48576_c0_g1_i1::g.166476::m.166476	XP_007902769.1	V9L320	V9L320_CALMI	unreviewed	Leucine-rich repeat-containing protein 18-like protein		Callorhinchus milii (Ghost shark)	256								24402279
Transcript_28003	Assembly01_TRINITY_DN4861_c0_g2::Assembly01_TRINITY_DN4861_c0_g2_i1::g.68522::m.68522	XP_007891395.1	V9LEN8	V9LEN8_CALMI	unreviewed	Protein phosphatase 1 regulatory subunit 14B-like protein		Callorhinchus milii (Ghost shark)	120	cytoplasm [GO:0005737]; regulation of phosphorylation [GO:0042325]	regulation of phosphorylation [GO:0042325]		cytoplasm [GO:0005737]	GO:0005737; GO:0042325			24402279
Transcript_28008	Assembly01_TRINITY_DN48636_c0_g1::Assembly01_TRINITY_DN48636_c0_g1_i1::g.18176::m.18176	XP_007898805.1	V9L0L9	V9L0L9_CALMI	unreviewed	Transcription factor IIIA		Callorhinchus milii (Ghost shark)	372	metal ion binding [GO:0046872]; nucleic acid binding [GO:0003676]		metal ion binding [GO:0046872]; nucleic acid binding [GO:0003676]		GO:0003676; GO:0046872			24402279
Transcript_28052	Assembly01_TRINITY_DN48752_c0_g1::Assembly01_TRINITY_DN48752_c0_g1_i1::g.128233::m.128233	XP_007888665.1	V9L662	V9L662_CALMI	unreviewed	Caveolin		Callorhinchus milii (Ghost shark)	148	caveola [GO:0005901]; Golgi membrane [GO:0000139]; integral component of membrane [GO:0016021]; caveola assembly [GO:0070836]; muscle cell cellular homeostasis [GO:0046716]; regulation of signaling [GO:0023051]	caveola assembly [GO:0070836]; muscle cell cellular homeostasis [GO:0046716]; regulation of signaling [GO:0023051]		caveola [GO:0005901]; Golgi membrane [GO:0000139]; integral component of membrane [GO:0016021]	GO:0000139; GO:0005901; GO:0016021; GO:0023051; GO:0046716; GO:0070836	SUBCELLULAR LOCATION: Cell membrane {ECO:0000256|SAAS:SAAS00583323}; Peripheral membrane protein {ECO:0000256|SAAS:SAAS00583323}.; SUBCELLULAR LOCATION: Golgi apparatus membrane {ECO:0000256|RuleBase:RU000680}; Peripheral membrane protein {ECO:0000256|RuleBase:RU000680}. Cell membrane {ECO:0000256|RuleBase:RU000680}; Peripheral membrane protein {ECO:0000256|RuleBase:RU000680}. Membrane, caveola {…		24402279
Transcript_28849	Assembly01_TRINITY_DN51034_c0_g1::Assembly01_TRINITY_DN51034_c0_g1_i1::g.11021::m.11021	XP_007891596.1	V9L8X0	V9L8X0_CALMI	unreviewed	AP-4 complex subunit sigma-1-like protein		Callorhinchus milii (Ghost shark)	144	protein transporter activity [GO:0008565]		protein transporter activity [GO:0008565]		GO:0008565			24402279
Transcript_28851	Assembly01_TRINITY_DN51039_c0_g1::Assembly01_TRINITY_DN51039_c0_g1_i1::g.11060::m.11060	XP_007885066.1	K4GJB6	K4GJB6_CALMI	unreviewed	Peroxiredoxin-5, mitochondrial		Callorhinchus milii (Ghost shark)	166	cell [GO:0005623]; oxidoreductase activity [GO:0016491]; cell redox homeostasis [GO:0045454]	cell redox homeostasis [GO:0045454]	oxidoreductase activity [GO:0016491]	cell [GO:0005623]	GO:0005623; GO:0016491; GO:0045454
Transcript_28854	Assembly01_TRINITY_DN51043_c0_g1::Assembly01_TRINITY_DN51043_c0_g1_i1::g.11076::m.11076	XP_007908831.1	V9KL93	V9KL93_CALMI	unreviewed	Insulin-like growth factor-binding protein 3		Callorhinchus milii (Ghost shark)	283	extracellular region [GO:0005576]; integral component of membrane [GO:0016021]; regulation of cell growth [GO:0001558]	regulation of cell growth [GO:0001558]		extracellular region [GO:0005576]; integral component of membrane [GO:0016021]	GO:0001558; GO:0005576; GO:0016021			24402279
Transcript_28886	Assembly01_TRINITY_DN51108_c1_g1::Assembly01_TRINITY_DN51108_c1_g1_i1::g.171559::m.171559	XP_007896337.1	K4G0L7	K4G0L7_CALMI	unreviewed	60S ribosomal protein L14-like protein		Callorhinchus milii (Ghost shark)	188	integral component of membrane [GO:0016021]; ribosome [GO:0005840]; structural constituent of ribosome [GO:0003735]; translation [GO:0006412]	translation [GO:0006412]	structural constituent of ribosome [GO:0003735]	integral component of membrane [GO:0016021]; ribosome [GO:0005840]	GO:0003735; GO:0005840; GO:0006412; GO:0016021
Transcript_28887	Assembly01_TRINITY_DN51110_c0_g1::Assembly01_TRINITY_DN51110_c0_g1_i1::g.171506::m.171506	XP_007905531.1	V9K8C1	V9K8C1_CALMI	unreviewed	Angiotensin I converting enzyme 1		Callorhinchus milii (Ghost shark)	1295	integral component of membrane [GO:0016021]; carboxypeptidase activity [GO:0004180]; metal ion binding [GO:0046872]; metallopeptidase activity [GO:0008237]; peptidyl-dipeptidase activity [GO:0008241]		carboxypeptidase activity [GO:0004180]; metal ion binding [GO:0046872]; metallopeptidase activity [GO:0008237]; peptidyl-dipeptidase activity [GO:0008241]	integral component of membrane [GO:0016021]	GO:0004180; GO:0008237; GO:0008241; GO:0016021; GO:0046872			24402279
Transcript_28937	Assembly01_TRINITY_DN51230_c0_g1::Assembly01_TRINITY_DN51230_c0_g1_i1::g.61731::m.61731	XP_007891641.1	V9KP34	V9KP34_CALMI	unreviewed	LAS1-like protein		Callorhinchus milii (Ghost shark)	590								24402279
Transcript_28984	Assembly01_TRINITY_DN51351_c0_g1::Assembly01_TRINITY_DN51351_c0_g1_i1::g.189613::m.189613	XP_007897423.1	V9KLT0	V9KLT0_CALMI	unreviewed	Connective tissue growth factor-like protein		Callorhinchus milii (Ghost shark)	346	extracellular region [GO:0005576]; regulation of cell growth [GO:0001558]	regulation of cell growth [GO:0001558]		extracellular region [GO:0005576]	GO:0001558; GO:0005576	SUBCELLULAR LOCATION: Secreted {ECO:0000256|SAAS:SAAS00567783}.		24402279
Transcript_29016	Assembly01_TRINITY_DN51420_c0_g1::Assembly01_TRINITY_DN51420_c0_g1_i1::g.87416::m.87416	XP_007895529.1	V9LFE7	V9LFE7_CALMI	unreviewed	Cytochrome c oxidase subunit Vb 2		Callorhinchus milii (Ghost shark)	127	mitochondrial envelope [GO:0005740]; cytochrome-c oxidase activity [GO:0004129]		cytochrome-c oxidase activity [GO:0004129]	mitochondrial envelope [GO:0005740]	GO:0004129; GO:0005740			24402279
Transcript_29049	Assembly01_TRINITY_DN5148_c0_g1::Assembly01_TRINITY_DN5148_c0_g1_i1::g.55938::m.55938	XP_007887497.1	V9KGJ5	V9KGJ5_CALMI	unreviewed	Increased sodium tolerance 1-like protein		Callorhinchus milii (Ghost shark)	343	protein transport [GO:0015031]	protein transport [GO:0015031]			GO:0015031			24402279
Transcript_29063	Assembly01_TRINITY_DN5152_c0_g1::Assembly01_TRINITY_DN5152_c0_g1_i1::g.55936::m.55936	XP_007890616.1	V9KHD0	V9KHD0_CALMI	unreviewed	Ankyrin repeat and SOCS box protein 3		Callorhinchus milii (Ghost shark)	529	intracellular [GO:0005622]; intracellular signal transduction [GO:0035556]	intracellular signal transduction [GO:0035556]		intracellular [GO:0005622]	GO:0005622; GO:0035556			24402279
Transcript_29076	Assembly01_TRINITY_DN51574_c0_g1::Assembly01_TRINITY_DN51574_c0_g1_i1::g.35125::m.35125	XP_007885577.1	V9KFA9	V9KFA9_CALMI	unreviewed	Transmembrane protein 30Aa		Callorhinchus milii (Ghost shark)	354	integral component of membrane [GO:0016021]; phospholipid transport [GO:0015914]	phospholipid transport [GO:0015914]		integral component of membrane [GO:0016021]	GO:0015914; GO:0016021			24402279
Transcript_29080	Assembly01_TRINITY_DN51579_c1_g1::Assembly01_TRINITY_DN51579_c1_g1_i1::g.35197::m.35197	XP_007899711.1	V9LHA9	V9LHA9_CALMI	unreviewed	NADH dehydrogenase (Ubiquinone) 1 alpha subcomplex subunit 4		Callorhinchus milii (Ghost shark)	82	integral component of membrane [GO:0016021]			integral component of membrane [GO:0016021]	GO:0016021			24402279
Transcript_29099	Assembly01_TRINITY_DN51627_c0_g1::Assembly01_TRINITY_DN51627_c0_g1_i1::g.40593::m.40593	XP_007893398.1	V9KK71	V9KK71_CALMI	unreviewed	PRA1 family protein 3-like protein		Callorhinchus milii (Ghost shark)	189	integral component of membrane [GO:0016021]			integral component of membrane [GO:0016021]	GO:0016021			24402279
Transcript_29116	Assembly01_TRINITY_DN51661_c0_g1::Assembly01_TRINITY_DN51661_c0_g1_i1::g.40611::m.40611	XP_007893943.1	V9KHU5	V9KHU5_CALMI	unreviewed	Type 2 lactosamine alpha-2,3-sialyltransferase		Callorhinchus milii (Ghost shark)	334	Golgi apparatus [GO:0005794]; integral component of membrane [GO:0016021]; sialyltransferase activity [GO:0008373]; protein glycosylation [GO:0006486]	protein glycosylation [GO:0006486]	sialyltransferase activity [GO:0008373]	Golgi apparatus [GO:0005794]; integral component of membrane [GO:0016021]	GO:0005794; GO:0006486; GO:0008373; GO:0016021			24402279
Transcript_29369	Assembly01_TRINITY_DN5232_c0_g1::Assembly01_TRINITY_DN5232_c0_g1_i1::g.41764::m.41764	XP_007907198.1	K4G9V1	K4G9V1_CALMI	unreviewed	39S ribosomal protein L42, mitochondrial-like protein		Callorhinchus milii (Ghost shark)	144	ribosome [GO:0005840]			ribosome [GO:0005840]	GO:0005840
Transcript_29447	Assembly01_TRINITY_DN52554_c0_g1::Assembly01_TRINITY_DN52554_c0_g1_i1::g.2674::m.2674	XP_007901648.1	V9L1P3	V9L1P3_CALMI	unreviewed	E3 SUMO-protein ligase NSE2-like protein		Callorhinchus milii (Ghost shark)	240	Smc5-Smc6 complex [GO:0030915]; ligase activity [GO:0016874]; SUMO transferase activity [GO:0019789]; zinc ion binding [GO:0008270]; double-strand break repair via homologous recombination [GO:0000724]	double-strand break repair via homologous recombination [GO:0000724]	ligase activity [GO:0016874]; SUMO transferase activity [GO:0019789]; zinc ion binding [GO:0008270]	Smc5-Smc6 complex [GO:0030915]	GO:0000724; GO:0008270; GO:0016874; GO:0019789; GO:0030915			24402279
Transcript_29523	Assembly01_TRINITY_DN52786_c0_g1::Assembly01_TRINITY_DN52786_c0_g1_i1::g.96647::m.96647	XP_007885611.1	V9KI08	V9KI08_CALMI	unreviewed	Cytochrome b ascorbate-dependent protein 3-like protein		Callorhinchus milii (Ghost shark)	245	integral component of membrane [GO:0016021]; late endosome membrane [GO:0031902]; lysosomal membrane [GO:0005765]; metal ion binding [GO:0046872]; oxidoreductase activity [GO:0016491]		metal ion binding [GO:0046872]; oxidoreductase activity [GO:0016491]	integral component of membrane [GO:0016021]; late endosome membrane [GO:0031902]; lysosomal membrane [GO:0005765]	GO:0005765; GO:0016021; GO:0016491; GO:0031902; GO:0046872			24402279
Transcript_29856	Assembly01_TRINITY_DN53650_c0_g1::Assembly01_TRINITY_DN53650_c0_g1_i1::g.179448::m.179448	XP_007898846.1	V9KR50	V9KR50_CALMI	unreviewed	Gamma-sarcoglycan-like protein		Callorhinchus milii (Ghost shark)	290	integral component of membrane [GO:0016021]; sarcoglycan complex [GO:0016012]			integral component of membrane [GO:0016021]; sarcoglycan complex [GO:0016012]	GO:0016012; GO:0016021			24402279
Transcript_30090	Assembly01_TRINITY_DN54301_c0_g1::Assembly01_TRINITY_DN54301_c0_g1_i1::g.197502::m.197502	XP_007894181.1	V9KP54	V9KP54_CALMI	unreviewed	CMP-N-acetylneuraminate-beta-galactosamide-alpha-2, 3-sialyltransferase 4-like protein		Callorhinchus milii (Ghost shark)	331	Golgi apparatus [GO:0005794]; integral component of membrane [GO:0016021]; sialyltransferase activity [GO:0008373]; protein glycosylation [GO:0006486]	protein glycosylation [GO:0006486]	sialyltransferase activity [GO:0008373]	Golgi apparatus [GO:0005794]; integral component of membrane [GO:0016021]	GO:0005794; GO:0006486; GO:0008373; GO:0016021			24402279
Transcript_30504	Assembly01_TRINITY_DN55548_c0_g1::Assembly01_TRINITY_DN55548_c0_g1_i1::g.151504::m.151504	XP_007884702.1	V9LHH5	V9LHH5_CALMI	unreviewed	Uncharacterized protein		Callorhinchus milii (Ghost shark)	142								24402279
Transcript_30547	Assembly01_TRINITY_DN55647_c0_g1::Assembly01_TRINITY_DN55647_c0_g1_i1::g.148549::m.148549	XP_007887374.1	V9LCL6	V9LCL6_CALMI	unreviewed	NADH dehydrogenase (Ubiquinone) 1 beta subcomplex, 5, 16kDa		Callorhinchus milii (Ghost shark)	192	integral component of membrane [GO:0016021]			integral component of membrane [GO:0016021]	GO:0016021			24402279
Transcript_30596	Assembly01_TRINITY_DN55787_c0_g1::Assembly01_TRINITY_DN55787_c0_g1_i1::g.126605::m.126605	XP_007899873.1	V9LC72	V9LC72_CALMI	unreviewed	Kinesin family member 15		Callorhinchus milii (Ghost shark)	145	integral component of membrane [GO:0016021]			integral component of membrane [GO:0016021]	GO:0016021			24402279
Transcript_30639	Assembly01_TRINITY_DN55894_c0_g1::Assembly01_TRINITY_DN55894_c0_g1_i1::g.197970::m.197970	XP_007900109.1	V9L8B6	V9L8B6_CALMI	unreviewed	Beta-crystallin B2		Callorhinchus milii (Ghost shark)	207	structural constituent of eye lens [GO:0005212]; visual perception [GO:0007601]	visual perception [GO:0007601]	structural constituent of eye lens [GO:0005212]		GO:0005212; GO:0007601			24402279
Transcript_30758	Assembly01_TRINITY_DN56163_c0_g1::Assembly01_TRINITY_DN56163_c0_g1_i1::g.168714::m.168714	XP_007898418.1	V9KEQ2	V9KEQ2_CALMI	unreviewed	RING finger protein 208-like protein		Callorhinchus milii (Ghost shark)	243	zinc ion binding [GO:0008270]		zinc ion binding [GO:0008270]		GO:0008270			24402279
Transcript_30784	Assembly01_TRINITY_DN56211_c1_g1::Assembly01_TRINITY_DN56211_c1_g1_i1::g.120518::m.120518	XP_007894312.1	V9LBK9	V9LBK9_CALMI	unreviewed	Putative F1F0-type ATP synthase subunit g		Callorhinchus milii (Ghost shark)	103	mitochondrial proton-transporting ATP synthase complex, coupling factor F(o) [GO:0000276]; hydrogen ion transmembrane transporter activity [GO:0015078]; ATP synthesis coupled proton transport [GO:0015986]	ATP synthesis coupled proton transport [GO:0015986]	hydrogen ion transmembrane transporter activity [GO:0015078]	mitochondrial proton-transporting ATP synthase complex, coupling factor F(o) [GO:0000276]	GO:0000276; GO:0015078; GO:0015986			24402279
Transcript_30803	Assembly01_TRINITY_DN56263_c0_g1::Assembly01_TRINITY_DN56263_c0_g1_i1::g.120569::m.120569	XP_007885804.1	V9KHP5	V9KHP5_CALMI	unreviewed	Mps one binder kinase activator-like 2-like protein		Callorhinchus milii (Ghost shark)	227	kinase activity [GO:0016301]		kinase activity [GO:0016301]		GO:0016301			24402279
Transcript_30836	Assembly01_TRINITY_DN5635_c0_g2::Assembly01_TRINITY_DN5635_c0_g2_i1::g.143656::m.143656	XP_007887710.1	V9KQ11	V9KQ11_CALMI	unreviewed	Vaccinia related kinase 3		Callorhinchus milii (Ghost shark)	429	ATP binding [GO:0005524]; protein kinase activity [GO:0004672]		ATP binding [GO:0005524]; protein kinase activity [GO:0004672]		GO:0004672; GO:0005524			24402279
Transcript_30849	Assembly01_TRINITY_DN56399_c0_g1::Assembly01_TRINITY_DN56399_c0_g1_i1::g.189757::m.189757	XP_007902425.1	V9KX95	V9KX95_CALMI	unreviewed	Hippocalcin-like protein 1		Callorhinchus milii (Ghost shark)	193	calcium ion binding [GO:0005509]		calcium ion binding [GO:0005509]		GO:0005509			24402279
Transcript_30884	Assembly01_TRINITY_DN56462_c0_g1::Assembly01_TRINITY_DN56462_c0_g1_i1::g.170767::m.170767	XP_007889375.1	V9LB17	V9LB17_CALMI	unreviewed	Mitochondrial ribosomal protein L48		Callorhinchus milii (Ghost shark)	208	mitochondrial ribosome [GO:0005761]			mitochondrial ribosome [GO:0005761]	GO:0005761			24402279
Transcript_30906	Assembly01_TRINITY_DN56531_c0_g1::Assembly01_TRINITY_DN56531_c0_g1_i1::g.186594::m.186594	XP_007908401.1	V9KH50	V9KH50_CALMI	unreviewed	Zinc finger protein 346-like protein		Callorhinchus milii (Ghost shark)	275	nucleic acid binding [GO:0003676]; zinc ion binding [GO:0008270]		nucleic acid binding [GO:0003676]; zinc ion binding [GO:0008270]		GO:0003676; GO:0008270			24402279
Transcript_31252	Assembly01_TRINITY_DN57413_c0_g1::Assembly01_TRINITY_DN57413_c0_g1_i1::g.41302::m.41302	XP_007907684.1	V9KFQ5	V9KFQ5_CALMI	unreviewed	Polymerase I and transcript release factor		Callorhinchus milii (Ghost shark)	377	caveola [GO:0005901]; termination of RNA polymerase I transcription [GO:0006363]	termination of RNA polymerase I transcription [GO:0006363]		caveola [GO:0005901]	GO:0005901; GO:0006363			24402279
Transcript_31349	Assembly01_TRINITY_DN57672_c0_g1::Assembly01_TRINITY_DN57672_c0_g1_i1::g.185260::m.185260	XP_007902634.1	V9KDM2	V9KDM2_CALMI	unreviewed	Uncharacterized protein		Callorhinchus milii (Ghost shark)	204								24402279
Transcript_31365	Assembly01_TRINITY_DN57712_c0_g1::Assembly01_TRINITY_DN57712_c0_g1_i1::g.63720::m.63720	XP_007895627.1	V9KC70	V9KC70_CALMI	unreviewed	Nuclear receptor subfamily 4, group A, member 3		Callorhinchus milii (Ghost shark)	593	nucleus [GO:0005634]; RNA polymerase II transcription factor activity, ligand-activated sequence-specific DNA binding [GO:0004879]; sequence-specific DNA binding [GO:0043565]; steroid hormone receptor activity [GO:0003707]; zinc ion binding [GO:0008270]; transcription, DNA-templated [GO:0006351]	transcription, DNA-templated [GO:0006351]	RNA polymerase II transcription factor activity, ligand-activated sequence-specific DNA binding [GO:0004879]; sequence-specific DNA binding [GO:0043565]; steroid hormone receptor activity [GO:0003707]; zinc ion binding [GO:0008270]	nucleus [GO:0005634]	GO:0003707; GO:0004879; GO:0005634; GO:0006351; GO:0008270; GO:0043565	SUBCELLULAR LOCATION: Nucleus {ECO:0000256|RuleBase:RU004334, ECO:0000256|SAAS:SAAS00595767}.		24402279
Transcript_31473	Assembly01_TRINITY_DN58048_c0_g1::Assembly01_TRINITY_DN58048_c0_g1_i1::g.34216::m.34216	XP_007886848.1	V9L008	V9L008_CALMI	unreviewed	Synaptogyrin		Callorhinchus milii (Ghost shark)	227	integral component of membrane [GO:0016021]			integral component of membrane [GO:0016021]	GO:0016021	SUBCELLULAR LOCATION: Membrane {ECO:0000256|PIRNR:PIRNR011282}.		24402279
Transcript_32359	Assembly01_TRINITY_DN60670_c0_g1::Assembly01_TRINITY_DN60670_c0_g1_i1::g.197106::m.197106	XP_007890578.1	V9KMZ9	V9KMZ9_CALMI	unreviewed	EGF-containing fibulin-like extracellular matrix protein 1		Callorhinchus milii (Ghost shark)	455	extracellular matrix [GO:0031012]; calcium ion binding [GO:0005509]; epidermal growth factor-activated receptor activity [GO:0005006]		calcium ion binding [GO:0005509]; epidermal growth factor-activated receptor activity [GO:0005006]	extracellular matrix [GO:0031012]	GO:0005006; GO:0005509; GO:0031012			24402279
Transcript_32367	Assembly01_TRINITY_DN60690_c0_g1::Assembly01_TRINITY_DN60690_c0_g1_i1::g.197112::m.197112	XP_007904843.1	V9KU55	V9KU55_CALMI	unreviewed	Stanniocalcin 2		Callorhinchus milii (Ghost shark)	310	extracellular region [GO:0005576]			extracellular region [GO:0005576]	GO:0005576			24402279
Transcript_32382	Assembly01_TRINITY_DN60712_c0_g1::Assembly01_TRINITY_DN60712_c0_g1_i1::g.61380::m.61380	XP_007888659.1	V9K946	V9K946_CALMI	unreviewed	Acylamino-acid-releasing enzyme-like protein		Callorhinchus milii (Ghost shark)	734	serine-type peptidase activity [GO:0008236]		serine-type peptidase activity [GO:0008236]		GO:0008236			24402279
Transcript_32412	Assembly01_TRINITY_DN60795_c0_g1::Assembly01_TRINITY_DN60795_c0_g1_i1::g.61391::m.61391	XP_007897173.1	V9KQE7	V9KQE7_CALMI	unreviewed	Protein phosphatase 1 regulatory subunit		Callorhinchus milii (Ghost shark)	288	glycogen metabolic process [GO:0005977]	glycogen metabolic process [GO:0005977]			GO:0005977			24402279
Transcript_32428	Assembly01_TRINITY_DN60826_c0_g1::Assembly01_TRINITY_DN60826_c0_g1_i1::g.142493::m.142493	XP_007882901.1	V9L617	V9L617_CALMI	unreviewed	PRELI domain-containing protein 1, mitochondrial-like protein		Callorhinchus milii (Ghost shark)	216								24402279
Transcript_32463	Assembly01_TRINITY_DN60915_c0_g1::Assembly01_TRINITY_DN60915_c0_g1_i1::g.122734::m.122734	XP_007891773.1	V9KEV6	V9KEV6_CALMI	unreviewed	Sn1-specific diacylglycerol lipase beta		Callorhinchus milii (Ghost shark)	670	integral component of membrane [GO:0016021]; hydrolase activity [GO:0016787]; lipid metabolic process [GO:0006629]	lipid metabolic process [GO:0006629]	hydrolase activity [GO:0016787]	integral component of membrane [GO:0016021]	GO:0006629; GO:0016021; GO:0016787			24402279
Transcript_32558	Assembly01_TRINITY_DN61166_c0_g1::Assembly01_TRINITY_DN61166_c0_g1_i1::g.85006::m.85006	XP_007893623.1	V9KQV6	V9KQV6_CALMI	unreviewed	Periodic tryptophan protein 1-like protein		Callorhinchus milii (Ghost shark)	499								24402279
Transcript_32615	Assembly01_TRINITY_DN61300_c0_g1::Assembly01_TRINITY_DN61300_c0_g1_i1::g.181596::m.181596	XP_007893750.1	V9K9Z2	V9K9Z2_CALMI	unreviewed	Phospholipase A2 (EC 3.1.1.4)		Callorhinchus milii (Ghost shark)	769	cytoplasm [GO:0005737]; metal ion binding [GO:0046872]; phospholipase A2 activity [GO:0004623]; phospholipid catabolic process [GO:0009395]	phospholipid catabolic process [GO:0009395]	metal ion binding [GO:0046872]; phospholipase A2 activity [GO:0004623]	cytoplasm [GO:0005737]	GO:0004623; GO:0005737; GO:0009395; GO:0046872			24402279
Transcript_32670	Assembly01_TRINITY_DN61428_c0_g1::Assembly01_TRINITY_DN61428_c0_g1_i1::g.56793::m.56793	XP_007895120.1	V9L0A7	V9L0A7_CALMI	unreviewed	Flavin reductase-like protein		Callorhinchus milii (Ghost shark)	220								24402279
Transcript_32762	Assembly01_TRINITY_DN61684_c0_g1::Assembly01_TRINITY_DN61684_c0_g1_i1::g.120306::m.120306	XP_007885766.1	V9L5Y5	V9L5Y5_CALMI	unreviewed	Protein FAM60A-like protein		Callorhinchus milii (Ghost shark)	213								24402279
Transcript_32909	Assembly01_TRINITY_DN62062_c0_g1::Assembly01_TRINITY_DN62062_c0_g1_i1::g.206238::m.206238	XP_007886886.1	V9LG30	V9LG30_CALMI	unreviewed	Neuropeptide B		Callorhinchus milii (Ghost shark)	130	neuropeptide signaling pathway [GO:0007218]	neuropeptide signaling pathway [GO:0007218]			GO:0007218			24402279
Transcript_32962	Assembly01_TRINITY_DN62218_c0_g1::Assembly01_TRINITY_DN62218_c0_g1_i1::g.213::m.213	XP_007892977.1	V9KWN0	V9KWN0_CALMI	unreviewed	Cell cycle control protein 50B		Callorhinchus milii (Ghost shark)	350	integral component of membrane [GO:0016021]			integral component of membrane [GO:0016021]	GO:0016021			24402279
Transcript_33172	Assembly01_TRINITY_DN62775_c0_g1::Assembly01_TRINITY_DN62775_c0_g1_i1::g.75701::m.75701	XP_007889421.1	V9KYS3	V9KYS3_CALMI	unreviewed	NHL repeat-containing protein 3-like protein		Callorhinchus milii (Ghost shark)	344								24402279
Transcript_33293	Assembly01_TRINITY_DN63083_c0_g1::Assembly01_TRINITY_DN63083_c0_g1_i1::g.151351::m.151351	XP_007889537.1	V9KZD6	V9KZD6_CALMI	unreviewed	Receptor expression-enhancing protein		Callorhinchus milii (Ghost shark)	268	integral component of membrane [GO:0016021]			integral component of membrane [GO:0016021]	GO:0016021	SUBCELLULAR LOCATION: Membrane {ECO:0000256|RuleBase:RU362006}; Multi-pass membrane protein {ECO:0000256|RuleBase:RU362006}.		24402279
Transcript_33569	Assembly01_TRINITY_DN6389_c0_g1::Assembly01_TRINITY_DN6389_c0_g1_i1::g.161993::m.161993	XP_007908663.1	V9KWY8	V9KWY8_CALMI	unreviewed	Src-like-adapter 2-like protein		Callorhinchus milii (Ghost shark)	291								24402279
Transcript_33626	Assembly01_TRINITY_DN64070_c0_g1::Assembly01_TRINITY_DN64070_c0_g1_i1::g.216075::m.216075	XP_007908671.1	V9KSR5	V9KSR5_CALMI	unreviewed	Tumor protein p53-inducible nuclear protein 2-like protein		Callorhinchus milii (Ghost shark)	169								24402279
Transcript_33727	Assembly01_TRINITY_DN64360_c0_g1::Assembly01_TRINITY_DN64360_c0_g1_i1::g.111410::m.111410	XP_007909430.1	V9KYM6	V9KYM6_CALMI	unreviewed	Transmembrane protein		Callorhinchus milii (Ghost shark)	295	integral component of membrane [GO:0016021]			integral component of membrane [GO:0016021]	GO:0016021			24402279
Transcript_33821	Assembly01_TRINITY_DN64635_c0_g1::Assembly01_TRINITY_DN64635_c0_g1_i1::g.100457::m.100457	XP_007895436.1	V9LBF8	V9LBF8_CALMI	unreviewed	Ras-related protein Rab-31		Callorhinchus milii (Ghost shark)	194	intracellular [GO:0005622]; GTP binding [GO:0005525]; small GTPase mediated signal transduction [GO:0007264]	small GTPase mediated signal transduction [GO:0007264]	GTP binding [GO:0005525]	intracellular [GO:0005622]	GO:0005525; GO:0005622; GO:0007264			24402279
Transcript_33915	Assembly01_TRINITY_DN6498_c0_g2::Assembly01_TRINITY_DN6498_c0_g2_i1::g.168235::m.168235	XP_007905605.1	V9KTJ0	V9KTJ0_CALMI	unreviewed	Adrenergic, alpha-2A-, receptor		Callorhinchus milii (Ghost shark)	430	integral component of membrane [GO:0016021]; plasma membrane [GO:0005886]; alpha2-adrenergic receptor activity [GO:0004938]; platelet activation [GO:0030168]; regulation of smooth muscle contraction [GO:0006940]; regulation of vasoconstriction [GO:0019229]	platelet activation [GO:0030168]; regulation of smooth muscle contraction [GO:0006940]; regulation of vasoconstriction [GO:0019229]	alpha2-adrenergic receptor activity [GO:0004938]	integral component of membrane [GO:0016021]; plasma membrane [GO:0005886]	GO:0004938; GO:0005886; GO:0006940; GO:0016021; GO:0019229; GO:0030168	SUBCELLULAR LOCATION: Cell membrane {ECO:0000256|SAAS:SAAS00578748}; Multi-pass membrane protein {ECO:0000256|SAAS:SAAS00578748}.		24402279
Transcript_34183	Assembly01_TRINITY_DN65740_c0_g1::Assembly01_TRINITY_DN65740_c0_g1_i1::g.83781::m.83781	XP_007904391.1	V9K7J0	V9K7J0_CALMI	unreviewed	Unc-51-like kinase 2		Callorhinchus milii (Ghost shark)	1038	ATP binding [GO:0005524]; protein serine/threonine kinase activity [GO:0004674]		ATP binding [GO:0005524]; protein serine/threonine kinase activity [GO:0004674]		GO:0004674; GO:0005524			24402279
Transcript_34187	Assembly01_TRINITY_DN65751_c0_g1::Assembly01_TRINITY_DN65751_c0_g1_i1::g.83712::m.83712	XP_007903176.1	V9KGS1	V9KGS1_CALMI	unreviewed	Bcl-2-like protein 13		Callorhinchus milii (Ghost shark)	479	integral component of membrane [GO:0016021]; regulation of apoptotic process [GO:0042981]	regulation of apoptotic process [GO:0042981]		integral component of membrane [GO:0016021]	GO:0016021; GO:0042981			24402279
Transcript_34191	Assembly01_TRINITY_DN65769_c0_g1::Assembly01_TRINITY_DN65769_c0_g1_i1::g.83864::m.83864	XP_007906965.1	V9LF94	V9LF94_CALMI	unreviewed	NADH dehydrogenase (Ubiquinone) iron-sulfur protein 5		Callorhinchus milii (Ghost shark)	106								24402279
Transcript_34204	Assembly01_TRINITY_DN65795_c0_g1::Assembly01_TRINITY_DN65795_c0_g1_i1::g.83828::m.83828	XP_007896831.1	V9KE88	V9KE88_CALMI	unreviewed	Coiled-coil domain-containing protein 77		Callorhinchus milii (Ghost shark)	485								24402279
Transcript_34220	Assembly01_TRINITY_DN65839_c0_g1::Assembly01_TRINITY_DN65839_c0_g1_i1::g.152438::m.152438	XP_007891521.1	V9KH62	V9KH62_CALMI	unreviewed	Pinin		Callorhinchus milii (Ghost shark)	628								24402279
Transcript_34281	Assembly01_TRINITY_DN65991_c0_g1::Assembly01_TRINITY_DN65991_c0_g1_i1::g.96511::m.96511	XP_007904150.1	K4GDQ3	K4GDQ3_CALMI	unreviewed	ATP synthase, H+ transporting, mitochondrial F1 complex, O subunit		Callorhinchus milii (Ghost shark)	209	proton-transporting ATP synthase activity, rotational mechanism [GO:0046933]; ATP synthesis coupled proton transport [GO:0015986]	ATP synthesis coupled proton transport [GO:0015986]	proton-transporting ATP synthase activity, rotational mechanism [GO:0046933]		GO:0015986; GO:0046933
Transcript_34382	Assembly01_TRINITY_DN66245_c0_g1::Assembly01_TRINITY_DN66245_c0_g1_i1::g.103365::m.103365	XP_007893809.1	V9L7M4	V9L7M4_CALMI	unreviewed	Transmembrane emp24 domain-containing protein 5-like protein		Callorhinchus milii (Ghost shark)	225	integral component of membrane [GO:0016021]; transport [GO:0006810]	transport [GO:0006810]		integral component of membrane [GO:0016021]	GO:0006810; GO:0016021	SUBCELLULAR LOCATION: Membrane {ECO:0000256|RuleBase:RU003827}; Single-pass type I membrane protein {ECO:0000256|RuleBase:RU003827}.		24402279
Transcript_34512	Assembly01_TRINITY_DN66612_c0_g1::Assembly01_TRINITY_DN66612_c0_g1_i1::g.111769::m.111769	XP_007906535.1	V9LIG2	V9LIG2_CALMI	unreviewed	Uncharacterized protein (Fragment)		Callorhinchus milii (Ghost shark)	98	integral component of membrane [GO:0016021]			integral component of membrane [GO:0016021]	GO:0016021			24402279
Transcript_34604	Assembly01_TRINITY_DN66860_c0_g1::Assembly01_TRINITY_DN66860_c0_g1_i1::g.150165::m.150165	XP_007889789.1	K4G4H3	K4G4H3_CALMI	unreviewed	ES1 protein-like protein (ES1 protein-like protein, mitochondrial-like protein)		Callorhinchus milii (Ghost shark)	225
Transcript_34653	Assembly01_TRINITY_DN66980_c0_g1::Assembly01_TRINITY_DN66980_c0_g1_i1::g.19095::m.19095	XP_007904430.1	V9L5V3	V9L5V3_CALMI	unreviewed	Nucleolar protein 16-like protein		Callorhinchus milii (Ghost shark)	175								24402279
Transcript_34725	Assembly01_TRINITY_DN67172_c0_g1::Assembly01_TRINITY_DN67172_c0_g1_i1::g.4008::m.4008	XP_007886136.1	V9KIT9	V9KIT9_CALMI	unreviewed	Pyruvate dehyrogenase phosphatase catalytic subunit 1-like protein		Callorhinchus milii (Ghost shark)	543	metal ion binding [GO:0046872]; protein serine/threonine phosphatase activity [GO:0004722]		metal ion binding [GO:0046872]; protein serine/threonine phosphatase activity [GO:0004722]		GO:0004722; GO:0046872			24402279
Transcript_34757	Assembly01_TRINITY_DN67269_c0_g1::Assembly01_TRINITY_DN67269_c0_g1_i1::g.111595::m.111595	XP_007906450.1	V9KP62	V9KP62_CALMI	unreviewed	Proline-serine-threonine phosphatase-interacting protein 1-like protein		Callorhinchus milii (Ghost shark)	412	cell migration [GO:0016477]; endocytosis [GO:0006897]	cell migration [GO:0016477]; endocytosis [GO:0006897]			GO:0006897; GO:0016477			24402279
Transcript_35028	Assembly01_TRINITY_DN68102_c0_g1::Assembly01_TRINITY_DN68102_c0_g1_i1::g.189209::m.189209	XP_007894229.1	V9L0Z4	V9L0Z4_CALMI	unreviewed	39S ribosomal protein L44, mitochondrial		Callorhinchus milii (Ghost shark)	326	ribosome [GO:0005840]; ribonuclease III activity [GO:0004525]; RNA processing [GO:0006396]	RNA processing [GO:0006396]	ribonuclease III activity [GO:0004525]	ribosome [GO:0005840]	GO:0004525; GO:0005840; GO:0006396			24402279
Transcript_35117	Assembly01_TRINITY_DN68342_c0_g1::Assembly01_TRINITY_DN68342_c0_g1_i1::g.104240::m.104240	XP_007900177.1	K4FYM7	K4FYM7_CALMI	unreviewed	Fibroblast growth factor (FGF)		Callorhinchus milii (Ghost shark)	152	extracellular region [GO:0005576]; fibroblast growth factor receptor signaling pathway [GO:0008543]	fibroblast growth factor receptor signaling pathway [GO:0008543]		extracellular region [GO:0005576]	GO:0005576; GO:0008543
Transcript_35168	Assembly01_TRINITY_DN6849_c0_g1::Assembly01_TRINITY_DN6849_c0_g1_i1::g.111808::m.111808	XP_007897040.1	V9L8S1	V9L8S1_CALMI	unreviewed	Mpv17-like protein 2		Callorhinchus milii (Ghost shark)	207	integral component of membrane [GO:0016021]			integral component of membrane [GO:0016021]	GO:0016021			24402279
Transcript_35224	Assembly01_TRINITY_DN68653_c0_g1::Assembly01_TRINITY_DN68653_c0_g1_i1::g.15228::m.15228	XP_007885855.1	V9KPR9	V9KPR9_CALMI	unreviewed	Gamma-butyrobetaine dioxygenase-like protein		Callorhinchus milii (Ghost shark)	438	gamma-butyrobetaine dioxygenase activity [GO:0008336]; iron ion binding [GO:0005506]; carnitine biosynthetic process [GO:0045329]	carnitine biosynthetic process [GO:0045329]	gamma-butyrobetaine dioxygenase activity [GO:0008336]; iron ion binding [GO:0005506]		GO:0005506; GO:0008336; GO:0045329			24402279
Transcript_35469	Assembly01_TRINITY_DN69405_c0_g1::Assembly01_TRINITY_DN69405_c0_g1_i1::g.125480::m.125480	XP_007908386.1	V9L1P5	V9L1P5_CALMI	unreviewed	Synaptic vesicle membrane protein VAT-1-like protein		Callorhinchus milii (Ghost shark)	378	oxidoreductase activity [GO:0016491]; zinc ion binding [GO:0008270]		oxidoreductase activity [GO:0016491]; zinc ion binding [GO:0008270]		GO:0008270; GO:0016491			24402279
Transcript_36000	Assembly01_TRINITY_DN796_c1_g1::Assembly01_TRINITY_DN796_c1_g1_i1::g.45109::m.45109	XP_007887889.1	V9LEX8	V9LEX8_CALMI	unreviewed	Mitochondrial 39S ribosomal protein l32		Callorhinchus milii (Ghost shark)	179	large ribosomal subunit [GO:0015934]; structural constituent of ribosome [GO:0003735]; translation [GO:0006412]	translation [GO:0006412]	structural constituent of ribosome [GO:0003735]	large ribosomal subunit [GO:0015934]	GO:0003735; GO:0006412; GO:0015934			24402279
Transcript_36186	Assembly01_TRINITY_DN8632_c0_g1::Assembly01_TRINITY_DN8632_c0_g1_i1::g.150709::m.150709	XP_007910580.1	V9L132	V9L132_CALMI	unreviewed	Src-like-adapter-like protein		Callorhinchus milii (Ghost shark)	291								24402279
Transcript_36286	Assembly01_TRINITY_DN902_c0_g1::Assembly01_TRINITY_DN902_c0_g1_i1::g.210795::m.210795	XP_007906054.1	V9LGL9	V9LGL9_CALMI	unreviewed	CKLF-like MARVEL transmembrane domain-containing protein 3		Callorhinchus milii (Ghost shark)	171	integral component of membrane [GO:0016021]			integral component of membrane [GO:0016021]	GO:0016021			24402279
Transcript_36289	Assembly01_TRINITY_DN9037_c0_g1::Assembly01_TRINITY_DN9037_c0_g1_i1::g.162516::m.162516	XP_007891921.1	V9LDR4	V9LDR4_CALMI	unreviewed	C-type lectin domain family 19 member A		Callorhinchus milii (Ghost shark)	190	carbohydrate binding [GO:0030246]		carbohydrate binding [GO:0030246]		GO:0030246			24402279
Transcript_36545	Assembly01_TRINITY_DN9703_c0_g1::Assembly01_TRINITY_DN9703_c0_g1_i1::g.178005::m.178005	XP_007882609.1	V9KPN2	V9KPN2_CALMI	unreviewed	Farnesyl-diphosphate farnesyltransferase 1		Callorhinchus milii (Ghost shark)	415	integral component of membrane [GO:0016021]; farnesyl-diphosphate farnesyltransferase activity [GO:0004310]; squalene synthase activity [GO:0051996]; ergosterol biosynthetic process [GO:0006696]	ergosterol biosynthetic process [GO:0006696]	farnesyl-diphosphate farnesyltransferase activity [GO:0004310]; squalene synthase activity [GO:0051996]	integral component of membrane [GO:0016021]	GO:0004310; GO:0006696; GO:0016021; GO:0051996			24402279
Transcript_36560	Assembly01_TRINITY_DN9723_c0_g1::Assembly01_TRINITY_DN9723_c0_g1_i2::g.177834::m.177834	XP_007908782.1	V9KWU5	V9KWU5_CALMI	unreviewed	Peroxiredoxin-4		Callorhinchus milii (Ghost shark)	258	cell [GO:0005623]; peroxiredoxin activity [GO:0051920]; cell redox homeostasis [GO:0045454]	cell redox homeostasis [GO:0045454]	peroxiredoxin activity [GO:0051920]	cell [GO:0005623]	GO:0005623; GO:0045454; GO:0051920			24402279
Transcript_36608	Assembly01_TRINITY_DN981_c0_g1::Assembly01_TRINITY_DN981_c0_g1_i1::g.210881::m.210881	XP_007906769.1	V9KTE4	V9KTE4_CALMI	unreviewed	DNA damage-inducible transcript 4-like protein		Callorhinchus milii (Ghost shark)	200	cytoplasm [GO:0005737]; negative regulation of signal transduction [GO:0009968]	negative regulation of signal transduction [GO:0009968]		cytoplasm [GO:0005737]	GO:0005737; GO:0009968			24402279
Transcript_36635	Assembly01_TRINITY_DN9887_c0_g2::Assembly01_TRINITY_DN9887_c0_g2_i1::g.205515::m.205515	XP_007882631.1	K4GKZ5	K4GKZ5_CALMI	unreviewed	Insig1-prov protein		Callorhinchus milii (Ghost shark)	258	integral component of membrane [GO:0016021]; cholesterol metabolic process [GO:0008203]	cholesterol metabolic process [GO:0008203]		integral component of membrane [GO:0016021]	GO:0008203; GO:0016021
Transcript_36819	Assembly02_TRINITY_DN12034_c0_g1::Assembly02_TRINITY_DN12034_c0_g1_i1::g.269365::m.269365	XP_007901577.1	V9KWB5	V9KWB5_CALMI	unreviewed	CCA tRNA nucleotidyltransferase 1, mitochondrial-like protein		Callorhinchus milii (Ghost shark)	437	nucleotidyltransferase activity [GO:0016779]; RNA binding [GO:0003723]; RNA processing [GO:0006396]	RNA processing [GO:0006396]	nucleotidyltransferase activity [GO:0016779]; RNA binding [GO:0003723]		GO:0003723; GO:0006396; GO:0016779			24402279
Transcript_36838	Assembly02_TRINITY_DN12362_c0_g1::Assembly02_TRINITY_DN12362_c0_g1_i1::g.303014::m.303014	XP_007888225.1	R9WTV2	R9WTV2_CALMI	unreviewed	Juxtaposed with another zinc finger protein 1	Jazf1	Callorhinchus milii (Ghost shark)	243	metal ion binding [GO:0046872]; nucleic acid binding [GO:0003676]		metal ion binding [GO:0046872]; nucleic acid binding [GO:0003676]		GO:0003676; GO:0046872			23598338
Transcript_36864	Assembly02_TRINITY_DN12744_c0_g1::Assembly02_TRINITY_DN12744_c0_g1_i1::g.255218::m.255218	XP_007903267.1	V9KII7	V9KII7_CALMI	unreviewed	Akirin 2(1a)		Callorhinchus milii (Ghost shark)	185								24402279
Transcript_36987	Assembly02_TRINITY_DN15045_c0_g2::Assembly02_TRINITY_DN15045_c0_g2_i1::g.263043::m.263043	XP_007891900.1	V9KW94	V9KW94_CALMI	unreviewed	Protein NH2-terminal asparagine amidohydrolase-like protein		Callorhinchus milii (Ghost shark)	310	protein-N-terminal asparagine amidohydrolase activity [GO:0008418]		protein-N-terminal asparagine amidohydrolase activity [GO:0008418]		GO:0008418			24402279
Transcript_36998	Assembly02_TRINITY_DN15251_c0_g2::Assembly02_TRINITY_DN15251_c0_g2_i1::g.301473::m.301473	XP_007890746.1	V9KPA0	V9KPA0_CALMI	unreviewed	Trimeric intracellular cation channel type B		Callorhinchus milii (Ghost shark)	298	integral component of membrane [GO:0016021]; cation channel activity [GO:0005261]; monovalent inorganic cation transport [GO:0015672]	monovalent inorganic cation transport [GO:0015672]	cation channel activity [GO:0005261]	integral component of membrane [GO:0016021]	GO:0005261; GO:0015672; GO:0016021			24402279
Transcript_37067	Assembly02_TRINITY_DN16168_c0_g1::Assembly02_TRINITY_DN16168_c0_g1_i1::g.302583::m.302583	XP_007898276.1	V9L0E5	V9L0E5_CALMI	unreviewed	Muscle RAS oncogene-like protein		Callorhinchus milii (Ghost shark)	213	intracellular [GO:0005622]; GTP binding [GO:0005525]; small GTPase mediated signal transduction [GO:0007264]	small GTPase mediated signal transduction [GO:0007264]	GTP binding [GO:0005525]	intracellular [GO:0005622]	GO:0005525; GO:0005622; GO:0007264			24402279
Transcript_37177	Assembly02_TRINITY_DN17949_c0_g1::Assembly02_TRINITY_DN17949_c0_g1_i1::g.307461::m.307461	XP_007907929.1	V9LFR1	V9LFR1_CALMI	unreviewed	PDZ domain-containing protein 11		Callorhinchus milii (Ghost shark)	148								24402279
Transcript_37183	Assembly02_TRINITY_DN18042_c0_g1::Assembly02_TRINITY_DN18042_c0_g1_i1::g.282239::m.282239	XP_007901464.1	V9KRI0	V9KRI0_CALMI	unreviewed	Transcription initiation protein SPT3-like protein		Callorhinchus milii (Ghost shark)	383	transcription from RNA polymerase II promoter [GO:0006366]	transcription from RNA polymerase II promoter [GO:0006366]			GO:0006366			24402279
Transcript_37264	Assembly02_TRINITY_DN19074_c0_g1::Assembly02_TRINITY_DN19074_c0_g1_i1::g.256830::m.256830	XP_007888515.1	V9KD27	V9KD27_CALMI	unreviewed	cAMP-dependent protein kinase type II-alpha regulatory subunit-like protein		Callorhinchus milii (Ghost shark)	409	cAMP-dependent protein kinase complex [GO:0005952]; cAMP binding [GO:0030552]; cAMP-dependent protein kinase regulator activity [GO:0008603]; kinase activity [GO:0016301]		cAMP binding [GO:0030552]; cAMP-dependent protein kinase regulator activity [GO:0008603]; kinase activity [GO:0016301]	cAMP-dependent protein kinase complex [GO:0005952]	GO:0005952; GO:0008603; GO:0016301; GO:0030552			24402279
Transcript_37288	Assembly02_TRINITY_DN19338_c0_g1::Assembly02_TRINITY_DN19338_c0_g1_i1::g.283360::m.283360	XP_007892745.1	V9KVY0	V9KVY0_CALMI	unreviewed	Cyclin-dependent kinase inhibitor 1B		Callorhinchus milii (Ghost shark)	203	cytoplasm [GO:0005737]; nucleus [GO:0005634]; cyclin-dependent protein serine/threonine kinase inhibitor activity [GO:0004861]; kinase activity [GO:0016301]; cell cycle arrest [GO:0007050]; regulation of cell proliferation [GO:0042127]	cell cycle arrest [GO:0007050]; regulation of cell proliferation [GO:0042127]	cyclin-dependent protein serine/threonine kinase inhibitor activity [GO:0004861]; kinase activity [GO:0016301]	cytoplasm [GO:0005737]; nucleus [GO:0005634]	GO:0004861; GO:0005634; GO:0005737; GO:0007050; GO:0016301; GO:0042127			24402279
Transcript_37337	Assembly02_TRINITY_DN19808_c0_g1::Assembly02_TRINITY_DN19808_c0_g1_i1::g.309922::m.309922	XP_007904583.1	V9KAG9	V9KAG9_CALMI	unreviewed	E3 ubiquitin-protein ligase Arkadia		Callorhinchus milii (Ghost shark)	971	ligase activity [GO:0016874]; zinc ion binding [GO:0008270]		ligase activity [GO:0016874]; zinc ion binding [GO:0008270]		GO:0008270; GO:0016874			24402279
Transcript_37432	Assembly02_TRINITY_DN20813_c0_g1::Assembly02_TRINITY_DN20813_c0_g1_i1::g.297639::m.297639	XP_007889306.1	V9KE14	V9KE14_CALMI	unreviewed	Ubiquitin-protein ligase E3A		Callorhinchus milii (Ghost shark)	911	ligase activity [GO:0016874]; ubiquitin protein ligase activity [GO:0061630]; ubiquitin-dependent protein catabolic process [GO:0006511]	ubiquitin-dependent protein catabolic process [GO:0006511]	ligase activity [GO:0016874]; ubiquitin protein ligase activity [GO:0061630]		GO:0006511; GO:0016874; GO:0061630			24402279
Transcript_37444	Assembly02_TRINITY_DN20921_c0_g2::Assembly02_TRINITY_DN20921_c0_g2_i1::g.331418::m.331418	XP_007908548.1	V9L1S0	V9L1S0_CALMI	unreviewed	Epoxide hydrolase 4		Callorhinchus milii (Ghost shark)	329	hydrolase activity [GO:0016787]		hydrolase activity [GO:0016787]		GO:0016787			24402279
Transcript_37517	Assembly02_TRINITY_DN21799_c0_g1::Assembly02_TRINITY_DN21799_c0_g1_i1::g.327440::m.327440	XP_007898071.1	V9KBZ5	V9KBZ5_CALMI	unreviewed	GC-rich promoter-binding protein 1-like 1		Callorhinchus milii (Ghost shark)	478	nucleus [GO:0005634]; transcription factor activity, sequence-specific DNA binding [GO:0003700]; positive regulation of transcription, DNA-templated [GO:0045893]; transcription, DNA-templated [GO:0006351]	positive regulation of transcription, DNA-templated [GO:0045893]; transcription, DNA-templated [GO:0006351]	transcription factor activity, sequence-specific DNA binding [GO:0003700]	nucleus [GO:0005634]	GO:0003700; GO:0005634; GO:0006351; GO:0045893			24402279
Transcript_37737	Assembly02_TRINITY_DN24117_c0_g1::Assembly02_TRINITY_DN24117_c0_g1_i1::g.248212::m.248212	XP_007890078.1	V9L6Z9	V9L6Z9_CALMI	unreviewed	RING finger and CHY zinc finger domain-containing protein 1-like protein		Callorhinchus milii (Ghost shark)	254	zinc ion binding [GO:0008270]		zinc ion binding [GO:0008270]		GO:0008270			24402279
Transcript_37766	Assembly02_TRINITY_DN24353_c0_g1::Assembly02_TRINITY_DN24353_c0_g1_i2::g.302113::m.302113	XP_007898587.1	V9LEU1	V9LEU1_CALMI	unreviewed	Tetratricopeptide repeat protein 32		Callorhinchus milii (Ghost shark)	138								24402279
Transcript_37782	Assembly02_TRINITY_DN24485_c0_g1::Assembly02_TRINITY_DN24485_c0_g1_i1::g.248507::m.248507	XP_007890879.1	V9KQA9	V9KQA9_CALMI	unreviewed	Four and a half LIM domains protein 1		Callorhinchus milii (Ghost shark)	296	zinc ion binding [GO:0008270]		zinc ion binding [GO:0008270]		GO:0008270			24402279
Transcript_37799	Assembly02_TRINITY_DN24680_c0_g1::Assembly02_TRINITY_DN24680_c0_g1_i1::g.311393::m.311393	XP_007905713.1	V9KG71	V9KG71_CALMI	unreviewed	Protein MAL2-like protein		Callorhinchus milii (Ghost shark)	174	integral component of membrane [GO:0016021]; membrane raft [GO:0045121]; transcytosis [GO:0045056]	transcytosis [GO:0045056]		integral component of membrane [GO:0016021]; membrane raft [GO:0045121]	GO:0016021; GO:0045056; GO:0045121			24402279
Transcript_37865	Assembly02_TRINITY_DN25463_c0_g1::Assembly02_TRINITY_DN25463_c0_g1_i1::g.256754::m.256754	XP_007907618.1	V9LD90	V9LD90_CALMI	unreviewed	Guanine nucleotide-binding protein subunit gamma		Callorhinchus milii (Ghost shark)	72	heterotrimeric G-protein complex [GO:0005834]; signal transducer activity [GO:0004871]; G-protein coupled receptor signaling pathway [GO:0007186]	G-protein coupled receptor signaling pathway [GO:0007186]	signal transducer activity [GO:0004871]	heterotrimeric G-protein complex [GO:0005834]	GO:0004871; GO:0005834; GO:0007186	SUBCELLULAR LOCATION: Cell membrane {ECO:0000256|RuleBase:RU004973}; Lipid-anchor {ECO:0000256|RuleBase:RU004973}; Cytoplasmic side {ECO:0000256|RuleBase:RU004973}.		24402279
Transcript_37888	Assembly02_TRINITY_DN25616_c0_g1::Assembly02_TRINITY_DN25616_c0_g1_i1::g.283227::m.283227	XP_007906146.1	V9KW48	V9KW48_CALMI	unreviewed	Uncharacterized protein		Callorhinchus milii (Ghost shark)	172								24402279
Transcript_37889	Assembly02_TRINITY_DN25631_c0_g1::Assembly02_TRINITY_DN25631_c0_g1_i1::g.283241::m.283241	XP_007910050.1	V9K7S7	V9K7S7_CALMI	unreviewed	Vigilin-like protein		Callorhinchus milii (Ghost shark)	1262	RNA binding [GO:0003723]		RNA binding [GO:0003723]		GO:0003723			24402279
Transcript_38010	Assembly02_TRINITY_DN26600_c0_g1::Assembly02_TRINITY_DN26600_c0_g1_i1::g.326249::m.326249	XP_007902321.1	K4FY79	K4FY79_CALMI	unreviewed	Putative glutathione S-transferase		Callorhinchus milii (Ghost shark)	156	integral component of membrane [GO:0016021]; transferase activity [GO:0016740]		transferase activity [GO:0016740]	integral component of membrane [GO:0016021]	GO:0016021; GO:0016740
Transcript_38018	Assembly02_TRINITY_DN26660_c0_g1::Assembly02_TRINITY_DN26660_c0_g1_i2::g.326260::m.326260	XP_007910708.1	V9LFJ3	V9LFJ3_CALMI	unreviewed	Golgin subfamily A member 7B-like protein		Callorhinchus milii (Ghost shark)	157								24402279
Transcript_38063	Assembly02_TRINITY_DN27088_c0_g1::Assembly02_TRINITY_DN27088_c0_g1_i1::g.334404::m.334404	XP_007893798.1	K4FY71	K4FY71_CALMI	unreviewed	Putative peroxiredoxin 6		Callorhinchus milii (Ghost shark)	224	cell [GO:0005623]; peroxiredoxin activity [GO:0051920]; cell redox homeostasis [GO:0045454]	cell redox homeostasis [GO:0045454]	peroxiredoxin activity [GO:0051920]	cell [GO:0005623]	GO:0005623; GO:0045454; GO:0051920
Transcript_38164	Assembly02_TRINITY_DN27930_c0_g1::Assembly02_TRINITY_DN27930_c0_g1_i1::g.310730::m.310730	XP_007905981.1	V9KXS9	V9KXS9_CALMI	unreviewed	General transcription factor IIH subunit 3-like protein		Callorhinchus milii (Ghost shark)	314	core TFIIH complex [GO:0000439]; nucleotide-excision repair [GO:0006289]; regulation of transcription, DNA-templated [GO:0006355]	nucleotide-excision repair [GO:0006289]; regulation of transcription, DNA-templated [GO:0006355]		core TFIIH complex [GO:0000439]	GO:0000439; GO:0006289; GO:0006355			24402279
Transcript_38170	Assembly02_TRINITY_DN27983_c0_g1::Assembly02_TRINITY_DN27983_c0_g1_i1::g.310749::m.310749	XP_007908655.1	V9L0G0	V9L0G0_CALMI	unreviewed	28S ribosomal protein S11, mitochondrial-like protein		Callorhinchus milii (Ghost shark)	185	ribosome [GO:0005840]; structural constituent of ribosome [GO:0003735]; translation [GO:0006412]	translation [GO:0006412]	structural constituent of ribosome [GO:0003735]	ribosome [GO:0005840]	GO:0003735; GO:0005840; GO:0006412			24402279
Transcript_38185	Assembly02_TRINITY_DN28053_c0_g1::Assembly02_TRINITY_DN28053_c0_g1_i1::g.275205::m.275205	XP_007883450.1	V9KUB1	V9KUB1_CALMI	unreviewed	Guanine nucleotide-binding protein G(Olf) subunit alpha		Callorhinchus milii (Ghost shark)	418	GTP binding [GO:0005525]; GTPase activity [GO:0003924]; signal transducer activity [GO:0004871]; G-protein coupled receptor signaling pathway [GO:0007186]	G-protein coupled receptor signaling pathway [GO:0007186]	GTPase activity [GO:0003924]; GTP binding [GO:0005525]; signal transducer activity [GO:0004871]		GO:0003924; GO:0004871; GO:0005525; GO:0007186			24402279
Transcript_38192	Assembly02_TRINITY_DN28095_c0_g1::Assembly02_TRINITY_DN28095_c0_g1_i1::g.275181::m.275181	XP_007906901.1	V9K950	V9K950_CALMI	unreviewed	Popeye domain-containing protein 2-like protein		Callorhinchus milii (Ghost shark)	339	integral component of membrane [GO:0016021]			integral component of membrane [GO:0016021]	GO:0016021			24402279
Transcript_38255	Assembly02_TRINITY_DN28438_c0_g1::Assembly02_TRINITY_DN28438_c0_g1_i3::g.255405::m.255405	XP_007910501.1	V9KP78	V9KP78_CALMI	unreviewed	Cyclin-dependent kinase 4		Callorhinchus milii (Ghost shark)	302	ATP binding [GO:0005524]; protein serine/threonine kinase activity [GO:0004674]		ATP binding [GO:0005524]; protein serine/threonine kinase activity [GO:0004674]		GO:0004674; GO:0005524			24402279
Transcript_38267	Assembly02_TRINITY_DN28480_c0_g2::Assembly02_TRINITY_DN28480_c0_g2_i1::g.255276::m.255276	XP_007884597.1	K4FSH0	K4FSH0_CALMI	unreviewed	Gastrin		Callorhinchus milii (Ghost shark)	109	extracellular region [GO:0005576]			extracellular region [GO:0005576]	GO:0005576	SUBCELLULAR LOCATION: Secreted {ECO:0000256|RuleBase:RU004362, ECO:0000256|SAAS:SAAS00049579}.
Transcript_38327	Assembly02_TRINITY_DN28922_c0_g1::Assembly02_TRINITY_DN28922_c0_g1_i1::g.260361::m.260361	XP_007888296.1	V9L093	V9L093_CALMI	unreviewed	Phosphatase 1 regulatory subunit 1C		Callorhinchus milii (Ghost shark)	160	protein phosphatase inhibitor activity [GO:0004864]; signal transduction [GO:0007165]	signal transduction [GO:0007165]	protein phosphatase inhibitor activity [GO:0004864]		GO:0004864; GO:0007165			24402279
Transcript_38433	Assembly02_TRINITY_DN29554_c0_g1::Assembly02_TRINITY_DN29554_c0_g1_i1::g.236222::m.236222	XP_007905650.1	V9L9X7	V9L9X7_CALMI	unreviewed	Calsenilin-like protein		Callorhinchus milii (Ghost shark)	230	integral component of membrane [GO:0016021]; calcium ion binding [GO:0005509]		calcium ion binding [GO:0005509]	integral component of membrane [GO:0016021]	GO:0005509; GO:0016021			24402279
Transcript_38519	Assembly02_TRINITY_DN29950_c0_g1::Assembly02_TRINITY_DN29950_c0_g1_i1::g.293419::m.293419	XP_007901064.1	V9LEE4	V9LEE4_CALMI	unreviewed	Mediator complex subunit 22		Callorhinchus milii (Ghost shark)	204	mediator complex [GO:0016592]; RNA polymerase II transcription cofactor activity [GO:0001104]		RNA polymerase II transcription cofactor activity [GO:0001104]	mediator complex [GO:0016592]	GO:0001104; GO:0016592			24402279
Transcript_38661	Assembly02_TRINITY_DN30808_c0_g1::Assembly02_TRINITY_DN30808_c0_g1_i1::g.233842::m.233842	XP_007907769.1	V9KUT1	V9KUT1_CALMI	unreviewed	Hsc70-interacting protein		Callorhinchus milii (Ghost shark)	363								24402279
Transcript_38711	Assembly02_TRINITY_DN31096_c0_g1::Assembly02_TRINITY_DN31096_c0_g1_i1::g.331905::m.331905	XP_007896889.1	V9KTY0	V9KTY0_CALMI	unreviewed	Putative nuclease HARBI1-like protein		Callorhinchus milii (Ghost shark)	425								24402279
Transcript_38743	Assembly02_TRINITY_DN31289_c0_g1::Assembly02_TRINITY_DN31289_c0_g1_i1::g.251764::m.251764	XP_007883248.1	V9L964	V9L964_CALMI	unreviewed	Putative WW domain-binding protein 2 variant 2		Callorhinchus milii (Ghost shark)	279	perinuclear theca [GO:0033011]; egg activation [GO:0007343]; female pronucleus assembly [GO:0035038]; male pronucleus assembly [GO:0035039]	egg activation [GO:0007343]; female pronucleus assembly [GO:0035038]; male pronucleus assembly [GO:0035039]		perinuclear theca [GO:0033011]	GO:0007343; GO:0033011; GO:0035038; GO:0035039			24402279
Transcript_38757	Assembly02_TRINITY_DN31338_c0_g1::Assembly02_TRINITY_DN31338_c0_g1_i1::g.308206::m.308206	XP_007902006.1	V9L315	V9L315_CALMI	unreviewed	Uncharacterized protein		Callorhinchus milii (Ghost shark)	334								24402279
Transcript_38829	Assembly02_TRINITY_DN31818_c1_g1::Assembly02_TRINITY_DN31818_c1_g1_i3::g.302322::m.302322	XP_007892078.1	V9KKI3	V9KKI3_CALMI	unreviewed	Radial spoke 3-like protein		Callorhinchus milii (Ghost shark)	338								24402279
Transcript_38894	Assembly02_TRINITY_DN32226_c0_g1::Assembly02_TRINITY_DN32226_c0_g1_i4::g.257296::m.257296	XP_007908962.1	V9KY40	V9KY40_CALMI	unreviewed	Synaptonemal complex protein 3		Callorhinchus milii (Ghost shark)	243								24402279
Transcript_38950	Assembly02_TRINITY_DN32445_c0_g1::Assembly02_TRINITY_DN32445_c0_g1_i1::g.288963::m.288963	XP_007898362.1	V9L9Z1	V9L9Z1_CALMI	unreviewed	Uncharacterized protein		Callorhinchus milii (Ghost shark)	161	integral component of membrane [GO:0016021]			integral component of membrane [GO:0016021]	GO:0016021			24402279
Transcript_38997	Assembly02_TRINITY_DN32648_c0_g1::Assembly02_TRINITY_DN32648_c0_g1_i1::g.224571::m.224571	XP_007910309.1	V9KLW7	V9KLW7_CALMI	unreviewed	Acetyltransferase component of pyruvate dehydrogenase complex (EC 2.3.1.12)		Callorhinchus milii (Ghost shark)	632	mitochondrial matrix [GO:0005759]; pyruvate dehydrogenase complex [GO:0045254]; dihydrolipoyllysine-residue acetyltransferase activity [GO:0004742]; pyruvate metabolic process [GO:0006090]	pyruvate metabolic process [GO:0006090]	dihydrolipoyllysine-residue acetyltransferase activity [GO:0004742]	mitochondrial matrix [GO:0005759]; pyruvate dehydrogenase complex [GO:0045254]	GO:0004742; GO:0005759; GO:0006090; GO:0045254	SUBCELLULAR LOCATION: Mitochondrion matrix {ECO:0000256|RuleBase:RU361137}.		24402279
Transcript_39081	Assembly02_TRINITY_DN32973_c0_g2::Assembly02_TRINITY_DN32973_c0_g2_i1::g.241725::m.241725	XP_007895241.1	V9K9V7	V9K9V7_CALMI	unreviewed	Structural maintenance of chromosomes protein 6		Callorhinchus milii (Ghost shark)	1099	Smc5-Smc6 complex [GO:0030915]; double-strand break repair via homologous recombination [GO:0000724]; resolution of recombination intermediates [GO:0071139]	double-strand break repair via homologous recombination [GO:0000724]; resolution of recombination intermediates [GO:0071139]		Smc5-Smc6 complex [GO:0030915]	GO:0000724; GO:0030915; GO:0071139			24402279
Transcript_39146	Assembly02_TRINITY_DN33152_c0_g2::Assembly02_TRINITY_DN33152_c0_g2_i1::g.225197::m.225197	XP_007898245.1	V9K7X3	V9K7X3_CALMI	unreviewed	Collagen, type VI, alpha 1		Callorhinchus milii (Ghost shark)	1013	collagen trimer [GO:0005581]			collagen trimer [GO:0005581]	GO:0005581			24402279
Transcript_39165	Assembly02_TRINITY_DN33241_c0_g1::Assembly02_TRINITY_DN33241_c0_g1_i1::g.299780::m.299780	XP_007895750.1	V9KZ22	V9KZ22_CALMI	unreviewed	CKLF-like MARVEL transmembrane domain-containing protein 8-like protein		Callorhinchus milii (Ghost shark)	169	integral component of membrane [GO:0016021]			integral component of membrane [GO:0016021]	GO:0016021			24402279
Transcript_39214	Assembly02_TRINITY_DN33410_c0_g2::Assembly02_TRINITY_DN33410_c0_g2_i1::g.261969::m.261969	XP_007882600.1	V9L3L1	V9L3L1_CALMI	unreviewed	Uncharacterized protein		Callorhinchus milii (Ghost shark)	317	hydrolase activity, acting on carbon-nitrogen (but not peptide) bonds [GO:0016810]; carbohydrate metabolic process [GO:0005975]	carbohydrate metabolic process [GO:0005975]	hydrolase activity, acting on carbon-nitrogen (but not peptide) bonds [GO:0016810]		GO:0005975; GO:0016810			24402279
Transcript_39254	Assembly02_TRINITY_DN33617_c0_g1::Assembly02_TRINITY_DN33617_c0_g1_i2::g.296379::m.296379	XP_007898138.1	V9KXU6	V9KXU6_CALMI	unreviewed	Pre-mRNA-splicing factor 38A-like protein		Callorhinchus milii (Ghost shark)	313								24402279
Transcript_39280	Assembly02_TRINITY_DN33742_c0_g1::Assembly02_TRINITY_DN33742_c0_g1_i5::g.301208::m.301208	XP_007886093.1	V9KIG5	V9KIG5_CALMI	unreviewed	Uncharacterized protein		Callorhinchus milii (Ghost shark)	193								24402279
Transcript_39388	Assembly02_TRINITY_DN34149_c0_g1::Assembly02_TRINITY_DN34149_c0_g1_i1::g.302759::m.302759	XP_007882655.1	V9L0P7	V9L0P7_CALMI	unreviewed	mRNA export factor		Callorhinchus milii (Ghost shark)	369								24402279
Transcript_39390	Assembly02_TRINITY_DN34154_c0_g1::Assembly02_TRINITY_DN34154_c0_g1_i2::g.302896::m.302896	XP_007898673.1	V9KTI5	V9KTI5_CALMI	unreviewed	3-hydroxyisobutyrate dehydrogenase (HIBADH) (EC 1.1.1.31)		Callorhinchus milii (Ghost shark)	329	3-hydroxyisobutyrate dehydrogenase activity [GO:0008442]; NAD binding [GO:0051287]; phosphogluconate dehydrogenase (decarboxylating) activity [GO:0004616]; branched-chain amino acid catabolic process [GO:0009083]; valine catabolic process [GO:0006574]	branched-chain amino acid catabolic process [GO:0009083]; valine catabolic process [GO:0006574]	3-hydroxyisobutyrate dehydrogenase activity [GO:0008442]; NAD binding [GO:0051287]; phosphogluconate dehydrogenase (decarboxylating) activity [GO:0004616]		GO:0004616; GO:0006574; GO:0008442; GO:0009083; GO:0051287			24402279
Transcript_39469	Assembly02_TRINITY_DN34522_c0_g1::Assembly02_TRINITY_DN34522_c0_g1_i1::g.238268::m.238268	XP_007890663.1	V9KE10	V9KE10_CALMI	unreviewed	Digestive organ expansion factor-like protein		Callorhinchus milii (Ghost shark)	763	nucleus [GO:0005634]			nucleus [GO:0005634]	GO:0005634	SUBCELLULAR LOCATION: Nucleus {ECO:0000256|SAAS:SAAS00560942}.		24402279
Transcript_39488	Assembly02_TRINITY_DN34580_c0_g1::Assembly02_TRINITY_DN34580_c0_g1_i1::g.238128::m.238128	XP_007904270.1	V9KPP0	V9KPP0_CALMI	unreviewed	Synaptogyrin		Callorhinchus milii (Ghost shark)	224	integral component of membrane [GO:0016021]			integral component of membrane [GO:0016021]	GO:0016021	SUBCELLULAR LOCATION: Membrane {ECO:0000256|PIRNR:PIRNR011282}.		24402279
Transcript_39493	Assembly02_TRINITY_DN34591_c0_g1::Assembly02_TRINITY_DN34591_c0_g1_i1::g.238101::m.238101	XP_007891650.1	V9KC83	V9KC83_CALMI	unreviewed	ETS-related transcription factor Elf-1		Callorhinchus milii (Ghost shark)	642	nucleus [GO:0005634]; sequence-specific DNA binding [GO:0043565]; transcription factor activity, sequence-specific DNA binding [GO:0003700]		sequence-specific DNA binding [GO:0043565]; transcription factor activity, sequence-specific DNA binding [GO:0003700]	nucleus [GO:0005634]	GO:0003700; GO:0005634; GO:0043565	SUBCELLULAR LOCATION: Nucleus {ECO:0000256|RuleBase:RU004019, ECO:0000256|SAAS:SAAS00594387}.		24402279
Transcript_39527	Assembly02_TRINITY_DN34720_c0_g1::Assembly02_TRINITY_DN34720_c0_g1_i3::g.273781::m.273781	XP_007906444.1	V9KJ17	V9KJ17_CALMI	unreviewed	Zinc finger protein 652-like protein (Fragment)		Callorhinchus milii (Ghost shark)	705	metal ion binding [GO:0046872]; nucleic acid binding [GO:0003676]		metal ion binding [GO:0046872]; nucleic acid binding [GO:0003676]		GO:0003676; GO:0046872			24402279
Transcript_39606	Assembly02_TRINITY_DN35095_c0_g1::Assembly02_TRINITY_DN35095_c0_g1_i2::g.330173::m.330173	XP_007894041.1	V9LC59	V9LC59_CALMI	unreviewed	Cytochrome c oxidase copper chaperone-like protein		Callorhinchus milii (Ghost shark)	78	mitochondrial intermembrane space [GO:0005758]; copper chaperone activity [GO:0016531]; copper ion transport [GO:0006825]	copper ion transport [GO:0006825]	copper chaperone activity [GO:0016531]	mitochondrial intermembrane space [GO:0005758]	GO:0005758; GO:0006825; GO:0016531			24402279
Transcript_39646	Assembly02_TRINITY_DN35288_c0_g2::Assembly02_TRINITY_DN35288_c0_g2_i1::g.327748::m.327748	XP_007897096.1	K4GID3	K4GID3_CALMI	unreviewed	Ribosomal protein L40-like isoform 1		Callorhinchus milii (Ghost shark)	128	ribosome [GO:0005840]; structural constituent of ribosome [GO:0003735]; translation [GO:0006412]	translation [GO:0006412]	structural constituent of ribosome [GO:0003735]	ribosome [GO:0005840]	GO:0003735; GO:0005840; GO:0006412
Transcript_39786	Assembly02_TRINITY_DN35747_c0_g1::Assembly02_TRINITY_DN35747_c0_g1_i4::g.325968::m.325968	XP_007891930.1	V9KK51	V9KK51_CALMI	unreviewed	Glycerophosphodiester phosphodiesterase 1 (Fragment)		Callorhinchus milii (Ghost shark)	315	glycerophosphodiester phosphodiesterase activity [GO:0008889]; lipid metabolic process [GO:0006629]	lipid metabolic process [GO:0006629]	glycerophosphodiester phosphodiesterase activity [GO:0008889]		GO:0006629; GO:0008889			24402279
Transcript_39929	Assembly02_TRINITY_DN36271_c1_g1::Assembly02_TRINITY_DN36271_c1_g1_i1::g.248922::m.248922	XP_007909758.1	V9KPP2	V9KPP2_CALMI	unreviewed	Adenosine deaminase		Callorhinchus milii (Ghost shark)	371	adenosine deaminase activity [GO:0004000]; purine ribonucleoside monophosphate biosynthetic process [GO:0009168]	purine ribonucleoside monophosphate biosynthetic process [GO:0009168]	adenosine deaminase activity [GO:0004000]		GO:0004000; GO:0009168			24402279
Transcript_39934	Assembly02_TRINITY_DN36289_c2_g1::Assembly02_TRINITY_DN36289_c2_g1_i2::g.248931::m.248931	XP_007909571.1	V9KI15	V9KI15_CALMI	unreviewed	Double-stranded RNA-binding protein Staufen-like 1-like protein		Callorhinchus milii (Ghost shark)	695								24402279
Transcript_39937	Assembly02_TRINITY_DN36296_c0_g1::Assembly02_TRINITY_DN36296_c0_g1_i1::g.248557::m.248557	XP_007910383.1	V9KX32	V9KX32_CALMI	unreviewed	Drebrin-like protein		Callorhinchus milii (Ghost shark)	460	intracellular [GO:0005622]; neuron projection morphogenesis [GO:0048812]; receptor-mediated endocytosis [GO:0006898]; ruffle assembly [GO:0097178]; synapse assembly [GO:0007416]	neuron projection morphogenesis [GO:0048812]; receptor-mediated endocytosis [GO:0006898]; ruffle assembly [GO:0097178]; synapse assembly [GO:0007416]		intracellular [GO:0005622]	GO:0005622; GO:0006898; GO:0007416; GO:0048812; GO:0097178			24402279
Transcript_40535	Assembly02_TRINITY_DN37990_c0_g1::Assembly02_TRINITY_DN37990_c0_g1_i1::g.303793::m.303793	XP_007904935.1	V9KJ89	V9KJ89_CALMI	unreviewed	Nucleolar GTP-binding protein 2		Callorhinchus milii (Ghost shark)	715	nucleolus [GO:0005730]; GTP binding [GO:0005525]		GTP binding [GO:0005525]	nucleolus [GO:0005730]	GO:0005525; GO:0005730			24402279
Transcript_40661	Assembly02_TRINITY_DN38293_c0_g1::Assembly02_TRINITY_DN38293_c0_g1_i1::g.272893::m.272893	XP_007893129.1	V9KTP5	V9KTP5_CALMI	unreviewed	Nuclear migration protein nudC-like protein		Callorhinchus milii (Ghost shark)	337								24402279
Transcript_40716	Assembly02_TRINITY_DN38464_c1_g1::Assembly02_TRINITY_DN38464_c1_g1_i1::g.317917::m.317917	XP_007907607.1	V9L745	V9L745_CALMI	unreviewed	Keratin-like protein KRT222		Callorhinchus milii (Ghost shark)	278	intermediate filament [GO:0005882]; structural molecule activity [GO:0005198]		structural molecule activity [GO:0005198]	intermediate filament [GO:0005882]	GO:0005198; GO:0005882			24402279
Transcript_40763	Assembly02_TRINITY_DN38558_c0_g1::Assembly02_TRINITY_DN38558_c0_g1_i3::g.282348::m.282348	XP_007897464.1	V9L911	V9L911_CALMI	unreviewed	Tumor protein D53-like protein		Callorhinchus milii (Ghost shark)	214								24402279
Transcript_40938	Assembly02_TRINITY_DN39013_c0_g1::Assembly02_TRINITY_DN39013_c0_g1_i1::g.267524::m.267524	XP_007899945.1	V9KN38	V9KN38_CALMI	unreviewed	Uncharacterized protein		Callorhinchus milii (Ghost shark)	235								24402279
Transcript_40946	Assembly02_TRINITY_DN39050_c0_g1::Assembly02_TRINITY_DN39050_c0_g1_i1::g.267417::m.267417	XP_007883546.1	K4FT52	K4FT52_CALMI	unreviewed	Uncharacterized protein		Callorhinchus milii (Ghost shark)	260
Transcript_40952	Assembly02_TRINITY_DN39057_c0_g1::Assembly02_TRINITY_DN39057_c0_g1_i2::g.267267::m.267267	XP_007898929.1	V9KI20	V9KI20_CALMI	unreviewed	Serine/arginine-rich splicing factor 1B		Callorhinchus milii (Ghost shark)	243	nucleic acid binding [GO:0003676]; nucleotide binding [GO:0000166]		nucleic acid binding [GO:0003676]; nucleotide binding [GO:0000166]		GO:0000166; GO:0003676			24402279
Transcript_41134	Assembly02_TRINITY_DN39380_c0_g1::Assembly02_TRINITY_DN39380_c0_g1_i1::g.268679::m.268679	XP_007885854.1	V9LB30	V9LB30_CALMI	unreviewed	Fin bud initiation factor-like protein		Callorhinchus milii (Ghost shark)	205	translation initiation factor activity [GO:0003743]		translation initiation factor activity [GO:0003743]		GO:0003743			24402279
Transcript_41369	Assembly02_TRINITY_DN39871_c1_g1::Assembly02_TRINITY_DN39871_c1_g1_i1::g.321347::m.321347	XP_007882617.1	V9KM23	V9KM23_CALMI	unreviewed	UTP6, small subunit (SSU) processome component-like protein		Callorhinchus milii (Ghost shark)	598	snoRNA binding [GO:0030515]; maturation of SSU-rRNA from tricistronic rRNA transcript (SSU-rRNA, 5.8S rRNA, LSU-rRNA) [GO:0000462]	maturation of SSU-rRNA from tricistronic rRNA transcript (SSU-rRNA, 5.8S rRNA, LSU-rRNA) [GO:0000462]	snoRNA binding [GO:0030515]		GO:0000462; GO:0030515			24402279
Transcript_41497	Assembly02_TRINITY_DN40096_c0_g1::Assembly02_TRINITY_DN40096_c0_g1_i2::g.262374::m.262374	XP_007899528.1	V9L1K7	V9L1K7_CALMI	unreviewed	CCR4-NOT transcription complex subunit 8		Callorhinchus milii (Ghost shark)	285	nucleus [GO:0005634]; nucleic acid binding [GO:0003676]		nucleic acid binding [GO:0003676]	nucleus [GO:0005634]	GO:0003676; GO:0005634			24402279
Transcript_41568	Assembly02_TRINITY_DN40208_c0_g1::Assembly02_TRINITY_DN40208_c0_g1_i1::g.325603::m.325603	XP_007904302.1	V9KQY4	V9KQY4_CALMI	unreviewed	Cleavage and polyadenylation specificity factor subunit 4-like protein		Callorhinchus milii (Ghost shark)	270	nucleic acid binding [GO:0003676]; zinc ion binding [GO:0008270]		nucleic acid binding [GO:0003676]; zinc ion binding [GO:0008270]		GO:0003676; GO:0008270			24402279
Transcript_41602	Assembly02_TRINITY_DN40264_c0_g1::Assembly02_TRINITY_DN40264_c0_g1_i1::g.324986::m.324986	XP_007906432.1	V9KWH0	V9KWH0_CALMI	unreviewed	Guanylate kinase		Callorhinchus milii (Ghost shark)	211	guanylate kinase activity [GO:0004385]		guanylate kinase activity [GO:0004385]		GO:0004385			24402279
Transcript_41784	Assembly02_TRINITY_DN40482_c1_g2::Assembly02_TRINITY_DN40482_c1_g2_i1::g.235333::m.235333	XP_007899563.1	V9KPM2	V9KPM2_CALMI	unreviewed	Dual specificity protein kinase CLK4-like protein		Callorhinchus milii (Ghost shark)	496	ATP binding [GO:0005524]; protein serine/threonine kinase activity [GO:0004674]		ATP binding [GO:0005524]; protein serine/threonine kinase activity [GO:0004674]		GO:0004674; GO:0005524			24402279
Transcript_42097	Assembly02_TRINITY_DN40850_c2_g3::Assembly02_TRINITY_DN40850_c2_g3_i4::g.308630::m.308630	XP_007903600.1	V9KAC4	V9KAC4_CALMI	unreviewed	Mitogen-activated protein kinase kinase kinase 7-interacting protein 3		Callorhinchus milii (Ghost shark)	707	kinase activity [GO:0016301]; zinc ion binding [GO:0008270]		kinase activity [GO:0016301]; zinc ion binding [GO:0008270]		GO:0008270; GO:0016301			24402279
Transcript_42305	Assembly02_TRINITY_DN41073_c0_g4::Assembly02_TRINITY_DN41073_c0_g4_i2::g.306117::m.306117	XP_007894301.1	V9KMV0	V9KMV0_CALMI	unreviewed	Cell adhesion molecule 1		Callorhinchus milii (Ghost shark)	435	integral component of membrane [GO:0016021]			integral component of membrane [GO:0016021]	GO:0016021			24402279
Transcript_42397	Assembly02_TRINITY_DN41145_c5_g1::Assembly02_TRINITY_DN41145_c5_g1_i5::g.252406::m.252406	XP_007908846.1	V9KHX1	V9KHX1_CALMI	unreviewed	PX domain-containing protein kinase-like protein		Callorhinchus milii (Ghost shark)	571	ATP binding [GO:0005524]; phosphatidylinositol binding [GO:0035091]; protein kinase activity [GO:0004672]		ATP binding [GO:0005524]; phosphatidylinositol binding [GO:0035091]; protein kinase activity [GO:0004672]		GO:0004672; GO:0005524; GO:0035091			24402279
Transcript_42802	Assembly02_TRINITY_DN41387_c0_g1::Assembly02_TRINITY_DN41387_c0_g1_i3::g.323114::m.323114	XP_007896491.1	V9KHS5	V9KHS5_CALMI	unreviewed	Kinesin light chain 4		Callorhinchus milii (Ghost shark)	631	kinesin complex [GO:0005871]; microtubule motor activity [GO:0003777]		microtubule motor activity [GO:0003777]	kinesin complex [GO:0005871]	GO:0003777; GO:0005871			24402279
Transcript_42891	Assembly02_TRINITY_DN41436_c1_g2::Assembly02_TRINITY_DN41436_c1_g2_i7::g.229916::m.229916	XP_007893164.1	V9KQL7	V9KQL7_CALMI	unreviewed	Nuclear transcription factor Y, gamma		Callorhinchus milii (Ghost shark)	361	CCAAT-binding factor complex [GO:0016602]; transcription factor activity, sequence-specific DNA binding [GO:0003700]		transcription factor activity, sequence-specific DNA binding [GO:0003700]	CCAAT-binding factor complex [GO:0016602]	GO:0003700; GO:0016602	SUBCELLULAR LOCATION: Nucleus {ECO:0000256|SAAS:SAAS00572571}.		24402279
Transcript_43717	Assembly02_TRINITY_DN41942_c0_g1::Assembly02_TRINITY_DN41942_c0_g1_i1::g.275687::m.275687	XP_007883892.1	V9L2R8	V9L2R8_CALMI	unreviewed	Lysosome-associated membrane glycoprotein 5		Callorhinchus milii (Ghost shark)	282	integral component of membrane [GO:0016021]			integral component of membrane [GO:0016021]	GO:0016021			24402279
Transcript_43803	Assembly02_TRINITY_DN41992_c1_g1::Assembly02_TRINITY_DN41992_c1_g1_i6::g.276121::m.276121	XP_007882989.1	V9KE92	V9KE92_CALMI	unreviewed	Arsenic (+3 oxidation state) methyltransferase		Callorhinchus milii (Ghost shark)	350	cytosol [GO:0005829]; arsenite methyltransferase activity [GO:0030791]		arsenite methyltransferase activity [GO:0030791]	cytosol [GO:0005829]	GO:0005829; GO:0030791			24402279
Transcript_43899	Assembly02_TRINITY_DN42030_c0_g4::Assembly02_TRINITY_DN42030_c0_g4_i6::g.287310::m.287310	XP_007896268.1	V9KBX6	V9KBX6_CALMI	unreviewed	cAMP-regulated phosphoprotein 21-like protein		Callorhinchus milii (Ghost shark)	811	nucleic acid binding [GO:0003676]		nucleic acid binding [GO:0003676]		GO:0003676			24402279
Transcript_44413	Assembly02_TRINITY_DN42255_c10_g5::Assembly02_TRINITY_DN42255_c10_g5_i1::g.259638::m.259638	XP_007899016.1	V9KJ69	V9KJ69_CALMI	unreviewed	Beta-galactosidase-like protein		Callorhinchus milii (Ghost shark)	656	beta-galactosidase activity [GO:0004565]; carbohydrate metabolic process [GO:0005975]	carbohydrate metabolic process [GO:0005975]	beta-galactosidase activity [GO:0004565]		GO:0004565; GO:0005975			24402279
Transcript_44596	Assembly02_TRINITY_DN42337_c7_g1::Assembly02_TRINITY_DN42337_c7_g1_i1::g.298830::m.298830	XP_007902670.1	V9KIR5	V9KIR5_CALMI	unreviewed	Uridine kinase (EC 2.7.1.48) (Uridine-cytidine kinase)		Callorhinchus milii (Ghost shark)	539	ATP binding [GO:0005524]; uridine kinase activity [GO:0004849]; CTP salvage [GO:0044211]; UMP salvage [GO:0044206]	CTP salvage [GO:0044211]; UMP salvage [GO:0044206]	ATP binding [GO:0005524]; uridine kinase activity [GO:0004849]		GO:0004849; GO:0005524; GO:0044206; GO:0044211			24402279
Transcript_44598	Assembly02_TRINITY_DN42338_c0_g1::Assembly02_TRINITY_DN42338_c0_g1_i2::g.298536::m.298536	XP_007907075.1	V9L2Y8	V9L2Y8_CALMI	unreviewed	Centromere protein P		Callorhinchus milii (Ghost shark)	284	chromosome, centromeric region [GO:0000775]; CENP-A containing nucleosome assembly [GO:0034080]	CENP-A containing nucleosome assembly [GO:0034080]		chromosome, centromeric region [GO:0000775]	GO:0000775; GO:0034080			24402279
Transcript_44869	Assembly02_TRINITY_DN42446_c0_g3::Assembly02_TRINITY_DN42446_c0_g3_i1::g.319837::m.319837	XP_007883885.1	K4G690	K4G690_CALMI	unreviewed	Pyrroline-5-carboxylate reductase (EC 1.5.1.2)		Callorhinchus milii (Ghost shark)	271	pyrroline-5-carboxylate reductase activity [GO:0004735]; L-proline biosynthetic process [GO:0055129]	L-proline biosynthetic process [GO:0055129]	pyrroline-5-carboxylate reductase activity [GO:0004735]		GO:0004735; GO:0055129
Transcript_45141	Assembly02_TRINITY_DN42565_c3_g2::Assembly02_TRINITY_DN42565_c3_g2_i1::g.327854::m.327854	XP_007905473.1	V9KXZ6	V9KXZ6_CALMI	unreviewed	Leucine-rich repeat-containing protein 47 (Fragment)		Callorhinchus milii (Ghost shark)	411	phenylalanine-tRNA ligase activity [GO:0004826]; RNA binding [GO:0003723]		phenylalanine-tRNA ligase activity [GO:0004826]; RNA binding [GO:0003723]		GO:0003723; GO:0004826			24402279
Transcript_45268	Assembly02_TRINITY_DN42603_c6_g1::Assembly02_TRINITY_DN42603_c6_g1_i2::g.295994::m.295994	XP_007887469.1	V9L6E5	V9L6E5_CALMI	unreviewed	Uncharacterized protein		Callorhinchus milii (Ghost shark)	243								24402279
Transcript_45337	Assembly02_TRINITY_DN42628_c5_g11::Assembly02_TRINITY_DN42628_c5_g11_i1::g.295088::m.295088	XP_007897122.1	V9KF13	V9KF13_CALMI	unreviewed	Basigin isoform 2		Callorhinchus milii (Ghost shark)	274	integral component of membrane [GO:0016021]			integral component of membrane [GO:0016021]	GO:0016021			24402279
Transcript_46516	Assembly02_TRINITY_DN42986_c1_g1::Assembly02_TRINITY_DN42986_c1_g1_i2::g.242665::m.242665	XP_007901143.1	V9KA14	V9KA14_CALMI	unreviewed	Syntaxin-6-like protein		Callorhinchus milii (Ghost shark)	255	integral component of membrane [GO:0016021]; intracellular [GO:0005622]; Golgi vesicle transport [GO:0048193]; intracellular protein transport [GO:0006886]; membrane fusion [GO:0061025]	Golgi vesicle transport [GO:0048193]; intracellular protein transport [GO:0006886]; membrane fusion [GO:0061025]		integral component of membrane [GO:0016021]; intracellular [GO:0005622]	GO:0005622; GO:0006886; GO:0016021; GO:0048193; GO:0061025			24402279
Transcript_46568	Assembly02_TRINITY_DN42996_c6_g2::Assembly02_TRINITY_DN42996_c6_g2_i3::g.243979::m.243979	XP_007902181.1	V9K8Q9	V9K8Q9_CALMI	unreviewed	Tripartite motif-containing protein 2		Callorhinchus milii (Ghost shark)	751	intracellular [GO:0005622]; zinc ion binding [GO:0008270]		zinc ion binding [GO:0008270]	intracellular [GO:0005622]	GO:0005622; GO:0008270			24402279
Transcript_47109	Assembly02_TRINITY_DN46210_c2_g1::Assembly02_TRINITY_DN46210_c2_g1_i1::g.275127::m.275127	XP_007896922.1	K4G4C4	K4G4C4_CALMI	unreviewed	40S ribosomal protein S15		Callorhinchus milii (Ghost shark)	146	small ribosomal subunit [GO:0015935]; RNA binding [GO:0003723]; structural constituent of ribosome [GO:0003735]; translation [GO:0006412]	translation [GO:0006412]	RNA binding [GO:0003723]; structural constituent of ribosome [GO:0003735]	small ribosomal subunit [GO:0015935]	GO:0003723; GO:0003735; GO:0006412; GO:0015935
Transcript_47473	Assembly02_TRINITY_DN55677_c0_g1::Assembly02_TRINITY_DN55677_c0_g1_i1::g.300810::m.300810	XP_007909833.1	V9KJB0	V9KJB0_CALMI	unreviewed	Stathmin		Callorhinchus milii (Ghost shark)	178	cytoplasm [GO:0005737]; cytoplasmic microtubule organization [GO:0031122]; neuron projection development [GO:0031175]; regulation of microtubule polymerization or depolymerization [GO:0031110]	cytoplasmic microtubule organization [GO:0031122]; neuron projection development [GO:0031175]; regulation of microtubule polymerization or depolymerization [GO:0031110]		cytoplasm [GO:0005737]	GO:0005737; GO:0031110; GO:0031122; GO:0031175			24402279
Transcript_47646	Assembly02_TRINITY_DN59736_c0_g1::Assembly02_TRINITY_DN59736_c0_g1_i1::g.315540::m.315540	XP_007906760.1	V9KLW8	V9KLW8_CALMI	unreviewed	Chaperonin-containing TCP1, subunit 7 (Eta)		Callorhinchus milii (Ghost shark)	543	cytoplasm [GO:0005737]; ATP binding [GO:0005524]; protein folding [GO:0006457]	protein folding [GO:0006457]	ATP binding [GO:0005524]	cytoplasm [GO:0005737]	GO:0005524; GO:0005737; GO:0006457	SUBCELLULAR LOCATION: Cytoplasm {ECO:0000256|SAAS:SAAS00547836}.		24402279
Transcript_48003	Assembly02_TRINITY_DN69308_c0_g1::Assembly02_TRINITY_DN69308_c0_g1_i1::g.307732::m.307732	XP_007887418.1	V9KI16	V9KI16_CALMI	unreviewed	DNA replication complex GINS protein PSF2		Callorhinchus milii (Ghost shark)	185	nucleus [GO:0005634]; DNA replication [GO:0006260]	DNA replication [GO:0006260]		nucleus [GO:0005634]	GO:0005634; GO:0006260	SUBCELLULAR LOCATION: Nucleus {ECO:0000256|PIRNR:PIRNR028998, ECO:0000256|SAAS:SAAS00542169}.		24402279
Transcript_48060	Assembly02_TRINITY_DN8116_c0_g1::Assembly02_TRINITY_DN8116_c0_g1_i1::g.312119::m.312119	XP_007910250.1	V9LC83	V9LC83_CALMI	unreviewed	Peptidyl-prolyl cis-trans isomerase FKBP11		Callorhinchus milii (Ghost shark)	193	integral component of membrane [GO:0016021]; isomerase activity [GO:0016853]; protein folding [GO:0006457]	protein folding [GO:0006457]	isomerase activity [GO:0016853]	integral component of membrane [GO:0016021]	GO:0006457; GO:0016021; GO:0016853			24402279
Transcript_48169	Assembly03_TRINITY_DN10207_c0_g1::Assembly03_TRINITY_DN10207_c0_g1_i1::g.431355::m.431355	XP_007893270.1	K4GAW8	K4GAW8_CALMI	unreviewed	60S ribosomal protein L30		Callorhinchus milii (Ghost shark)	115	ribosome [GO:0005840]; structural constituent of ribosome [GO:0003735]; translation [GO:0006412]	translation [GO:0006412]	structural constituent of ribosome [GO:0003735]	ribosome [GO:0005840]	GO:0003735; GO:0005840; GO:0006412
Transcript_48231	Assembly03_TRINITY_DN11458_c0_g1::Assembly03_TRINITY_DN11458_c0_g1_i1::g.417712::m.417712	XP_007890432.1	V9KVE6	V9KVE6_CALMI	unreviewed	Transcription initiation factor TFIID subunit 9		Callorhinchus milii (Ghost shark)	253	translation initiation factor activity [GO:0003743]; DNA-templated transcription, initiation [GO:0006352]	DNA-templated transcription, initiation [GO:0006352]	translation initiation factor activity [GO:0003743]		GO:0003743; GO:0006352			24402279
Transcript_48325	Assembly03_TRINITY_DN1402_c0_g1::Assembly03_TRINITY_DN1402_c0_g1_i1::g.400679::m.400679	XP_007910547.1	V9L261	V9L261_CALMI	unreviewed	Aldo-keto reductase family 1 member B10		Callorhinchus milii (Ghost shark)	316	oxidoreductase activity [GO:0016491]		oxidoreductase activity [GO:0016491]		GO:0016491			24402279
Transcript_48419	Assembly03_TRINITY_DN16351_c0_g2::Assembly03_TRINITY_DN16351_c0_g2_i1::g.381463::m.381463	XP_007889616.1	V9KST7	V9KST7_CALMI	unreviewed	Programmed cell death protein 4-like protein		Callorhinchus milii (Ghost shark)	453								24402279
Transcript_48429	Assembly03_TRINITY_DN16486_c0_g1::Assembly03_TRINITY_DN16486_c0_g1_i1::g.369047::m.369047	XP_007910443.1	V9KLL0	V9KLL0_CALMI	unreviewed	Corticosteroid 11-beta-dehydrogenase isozyme 2		Callorhinchus milii (Ghost shark)	385	integral component of membrane [GO:0016021]; oxidoreductase activity [GO:0016491]		oxidoreductase activity [GO:0016491]	integral component of membrane [GO:0016021]	GO:0016021; GO:0016491			24402279
Transcript_48479	Assembly03_TRINITY_DN17792_c0_g1::Assembly03_TRINITY_DN17792_c0_g1_i1::g.337251::m.337251	XP_007889231.1	V9KVA9	V9KVA9_CALMI	unreviewed	RNA-binding protein 41-like protein		Callorhinchus milii (Ghost shark)	416	nucleic acid binding [GO:0003676]; nucleotide binding [GO:0000166]		nucleic acid binding [GO:0003676]; nucleotide binding [GO:0000166]		GO:0000166; GO:0003676			24402279
Transcript_48662	Assembly03_TRINITY_DN20093_c0_g1::Assembly03_TRINITY_DN20093_c0_g1_i2::g.363968::m.363968	XP_007910045.1	V9L2F9	V9L2F9_CALMI	unreviewed	Surfeit locus protein 4		Callorhinchus milii (Ghost shark)	270	integral component of membrane [GO:0016021]			integral component of membrane [GO:0016021]	GO:0016021			24402279
Transcript_48664	Assembly03_TRINITY_DN20113_c0_g2::Assembly03_TRINITY_DN20113_c0_g2_i1::g.413775::m.413775	XP_007891612.1	V9KAK9	V9KAK9_CALMI	unreviewed	Cullin-4B-like protein		Callorhinchus milii (Ghost shark)	847	Cul4B-RING E3 ubiquitin ligase complex [GO:0031465]; ubiquitin-dependent protein catabolic process [GO:0006511]	ubiquitin-dependent protein catabolic process [GO:0006511]		Cul4B-RING E3 ubiquitin ligase complex [GO:0031465]	GO:0006511; GO:0031465			24402279
Transcript_48961	Assembly03_TRINITY_DN24342_c0_g1::Assembly03_TRINITY_DN24342_c0_g1_i1::g.404368::m.404368	XP_007907455.1	V9LDF5	V9LDF5_CALMI	unreviewed	Translin		Callorhinchus milii (Ghost shark)	233	RNA binding [GO:0003723]; sequence-specific DNA binding [GO:0043565]; single-stranded DNA binding [GO:0003697]; RNA metabolic process [GO:0016070]	RNA metabolic process [GO:0016070]	RNA binding [GO:0003723]; sequence-specific DNA binding [GO:0043565]; single-stranded DNA binding [GO:0003697]		GO:0003697; GO:0003723; GO:0016070; GO:0043565			24402279
Transcript_48966	Assembly03_TRINITY_DN24414_c0_g1::Assembly03_TRINITY_DN24414_c0_g1_i2::g.358476::m.358476	XP_007891254.1	V9KZA9	V9KZA9_CALMI	unreviewed	COUP transcription factor 1		Callorhinchus milii (Ghost shark)	417	nucleus [GO:0005634]; RNA polymerase II transcription factor activity, ligand-activated sequence-specific DNA binding [GO:0004879]; sequence-specific DNA binding [GO:0043565]; steroid hormone receptor activity [GO:0003707]; zinc ion binding [GO:0008270]; transcription, DNA-templated [GO:0006351]	transcription, DNA-templated [GO:0006351]	RNA polymerase II transcription factor activity, ligand-activated sequence-specific DNA binding [GO:0004879]; sequence-specific DNA binding [GO:0043565]; steroid hormone receptor activity [GO:0003707]; zinc ion binding [GO:0008270]	nucleus [GO:0005634]	GO:0003707; GO:0004879; GO:0005634; GO:0006351; GO:0008270; GO:0043565	SUBCELLULAR LOCATION: Nucleus {ECO:0000256|RuleBase:RU004334, ECO:0000256|SAAS:SAAS00595767}.		24402279
Transcript_48978	Assembly03_TRINITY_DN24589_c0_g1::Assembly03_TRINITY_DN24589_c0_g1_i1::g.365628::m.365628	XP_007908461.1	V9LDC9	V9LDC9_CALMI	unreviewed	Profilin		Callorhinchus milii (Ghost shark)	137	actin cytoskeleton organization [GO:0030036]	actin cytoskeleton organization [GO:0030036]			GO:0030036			24402279
Transcript_49177	Assembly03_TRINITY_DN26982_c0_g1::Assembly03_TRINITY_DN26982_c0_g1_i1::g.411245::m.411245	XP_007889965.1	V9KTH4	V9KTH4_CALMI	unreviewed	Inhibitor of growth protein		Callorhinchus milii (Ghost shark)	275	nucleus [GO:0005634]; zinc ion binding [GO:0008270]; chromatin modification [GO:0016569]; negative regulation of cell proliferation [GO:0008285]; regulation of cell death [GO:0010941]	chromatin modification [GO:0016569]; negative regulation of cell proliferation [GO:0008285]; regulation of cell death [GO:0010941]	zinc ion binding [GO:0008270]	nucleus [GO:0005634]	GO:0005634; GO:0008270; GO:0008285; GO:0010941; GO:0016569	SUBCELLULAR LOCATION: Nucleus {ECO:0000256|RuleBase:RU361213}.		24402279
Transcript_49241	Assembly03_TRINITY_DN27540_c0_g1::Assembly03_TRINITY_DN27540_c0_g1_i1::g.404049::m.404049	XP_007883114.1	V9KXR1	V9KXR1_CALMI	unreviewed	Caspase-7		Callorhinchus milii (Ghost shark)	313	cytoplasm [GO:0005737]; cysteine-type endopeptidase activity [GO:0004197]; apoptotic process [GO:0006915]	apoptotic process [GO:0006915]	cysteine-type endopeptidase activity [GO:0004197]	cytoplasm [GO:0005737]	GO:0004197; GO:0005737; GO:0006915			24402279
Transcript_49361	Assembly03_TRINITY_DN28616_c0_g1::Assembly03_TRINITY_DN28616_c0_g1_i2::g.415063::m.415063	XP_007901424.1	V9KUF7	V9KUF7_CALMI	unreviewed	Transcription factor E2F5		Callorhinchus milii (Ghost shark)	385	nucleus [GO:0005634]; transcription factor complex [GO:0005667]; DNA binding [GO:0003677]; transcription factor activity, sequence-specific DNA binding [GO:0003700]; regulation of cell cycle [GO:0051726]; transcription, DNA-templated [GO:0006351]	regulation of cell cycle [GO:0051726]; transcription, DNA-templated [GO:0006351]	DNA binding [GO:0003677]; transcription factor activity, sequence-specific DNA binding [GO:0003700]	nucleus [GO:0005634]; transcription factor complex [GO:0005667]	GO:0003677; GO:0003700; GO:0005634; GO:0005667; GO:0006351; GO:0051726	SUBCELLULAR LOCATION: Nucleus {ECO:0000256|RuleBase:RU003796}.		24402279
Transcript_49426	Assembly03_TRINITY_DN29162_c0_g1::Assembly03_TRINITY_DN29162_c0_g1_i1::g.409317::m.409317	XP_007907263.1	V9KH96	V9KH96_CALMI	unreviewed	Methionine aminopeptidase 2 (MAP 2) (MetAP 2) (EC 3.4.11.18) (Initiation factor 2-associated 67 kDa glycoprotein) (Peptidase M)	METAP2	Callorhinchus milii (Ghost shark)	609	cytoplasm [GO:0005737]; metal ion binding [GO:0046872]; metalloaminopeptidase activity [GO:0070006]; negative regulation of apoptotic process [GO:0043066]; positive regulation of angiogenesis [GO:0045766]; positive regulation of I-kappaB kinase/NF-kappaB signaling [GO:0043123]; protein initiator methionine removal [GO:0070084]	negative regulation of apoptotic process [GO:0043066]; positive regulation of angiogenesis [GO:0045766]; positive regulation of I-kappaB kinase/NF-kappaB signaling [GO:0043123]; protein initiator methionine removal [GO:0070084]	metal ion binding [GO:0046872]; metalloaminopeptidase activity [GO:0070006]	cytoplasm [GO:0005737]	GO:0005737; GO:0043066; GO:0043123; GO:0045766; GO:0046872; GO:0070006; GO:0070084			24402279
Transcript_49607	Assembly03_TRINITY_DN30761_c0_g1::Assembly03_TRINITY_DN30761_c0_g1_i2::g.407994::m.407994	XP_007901341.1	V9K7V6	V9K7V6_CALMI	unreviewed	Lysine-specific histone demethylase 1B		Callorhinchus milii (Ghost shark)	821	DNA binding [GO:0003677]; methyltransferase activity [GO:0008168]; oxidoreductase activity [GO:0016491]; zinc ion binding [GO:0008270]		DNA binding [GO:0003677]; methyltransferase activity [GO:0008168]; oxidoreductase activity [GO:0016491]; zinc ion binding [GO:0008270]		GO:0003677; GO:0008168; GO:0008270; GO:0016491			24402279
Transcript_49623	Assembly03_TRINITY_DN30878_c0_g1::Assembly03_TRINITY_DN30878_c0_g1_i1::g.345380::m.345380	XP_007890134.1	V9KI85	V9KI85_CALMI	unreviewed	Transcription factor jun-D		Callorhinchus milii (Ghost shark)	313	nucleus [GO:0005634]; sequence-specific DNA binding [GO:0043565]; transcription factor activity, sequence-specific DNA binding [GO:0003700]; regulation of transcription from RNA polymerase II promoter [GO:0006357]; transcription, DNA-templated [GO:0006351]	regulation of transcription from RNA polymerase II promoter [GO:0006357]; transcription, DNA-templated [GO:0006351]	sequence-specific DNA binding [GO:0043565]; transcription factor activity, sequence-specific DNA binding [GO:0003700]	nucleus [GO:0005634]	GO:0003700; GO:0005634; GO:0006351; GO:0006357; GO:0043565			24402279
Transcript_49695	Assembly03_TRINITY_DN31507_c0_g1::Assembly03_TRINITY_DN31507_c0_g1_i1::g.425391::m.425391	XP_007904284.1	V9KJQ8	V9KJQ8_CALMI	unreviewed	RNA polymerase-associated protein LEO1		Callorhinchus milii (Ghost shark)	665	Cdc73/Paf1 complex [GO:0016593]; histone modification [GO:0016570]; transcription elongation from RNA polymerase II promoter [GO:0006368]	histone modification [GO:0016570]; transcription elongation from RNA polymerase II promoter [GO:0006368]		Cdc73/Paf1 complex [GO:0016593]	GO:0006368; GO:0016570; GO:0016593			24402279
Transcript_49805	Assembly03_TRINITY_DN32244_c0_g1::Assembly03_TRINITY_DN32244_c0_g1_i2::g.366094::m.366094	XP_007887435.1	V9KL71	V9KL71_CALMI	unreviewed	Hepatocyte nuclear factor 4-beta-like protein		Callorhinchus milii (Ghost shark)	462	nucleus [GO:0005634]; sequence-specific DNA binding [GO:0043565]; steroid hormone receptor activity [GO:0003707]; transcription factor activity, sequence-specific DNA binding [GO:0003700]; zinc ion binding [GO:0008270]; transcription, DNA-templated [GO:0006351]	transcription, DNA-templated [GO:0006351]	sequence-specific DNA binding [GO:0043565]; steroid hormone receptor activity [GO:0003707]; transcription factor activity, sequence-specific DNA binding [GO:0003700]; zinc ion binding [GO:0008270]	nucleus [GO:0005634]	GO:0003700; GO:0003707; GO:0005634; GO:0006351; GO:0008270; GO:0043565	SUBCELLULAR LOCATION: Nucleus {ECO:0000256|RuleBase:RU004334, ECO:0000256|SAAS:SAAS00595767}.		24402279
Transcript_49913	Assembly03_TRINITY_DN32876_c0_g1::Assembly03_TRINITY_DN32876_c0_g1_i2::g.413129::m.413129	XP_007886622.1	K4G064	K4G064_CALMI	unreviewed	Arf-GAP with dual PH domain-containing protein 1		Callorhinchus milii (Ghost shark)	381	GTPase activator activity [GO:0005096]		GTPase activator activity [GO:0005096]		GO:0005096
Transcript_50238	Assembly03_TRINITY_DN34738_c0_g1::Assembly03_TRINITY_DN34738_c0_g1_i1::g.380397::m.380397	XP_007900497.1	V9KCI9	V9KCI9_CALMI	unreviewed	Activating signal cointegrator 1 complex subunit 2-like protein		Callorhinchus milii (Ghost shark)	766								24402279
Transcript_50316	Assembly03_TRINITY_DN35141_c0_g1::Assembly03_TRINITY_DN35141_c0_g1_i1::g.365206::m.365206	XP_007890443.1	V9KWE1	V9KWE1_CALMI	unreviewed	Succinate-CoA ligase subunit beta (EC 6.2.1.-)		Callorhinchus milii (Ghost shark)	451	ATP binding [GO:0005524]; ligase activity [GO:0016874]; metabolic process [GO:0008152]	metabolic process [GO:0008152]	ATP binding [GO:0005524]; ligase activity [GO:0016874]		GO:0005524; GO:0008152; GO:0016874			24402279
Transcript_50347	Assembly03_TRINITY_DN35306_c0_g1::Assembly03_TRINITY_DN35306_c0_g1_i2::g.349990::m.349990	XP_007892979.1	V9LAQ2	V9LAQ2_CALMI	unreviewed	Dynein light chain Tctex-type 1		Callorhinchus milii (Ghost shark)	116								24402279
Transcript_50349	Assembly03_TRINITY_DN35312_c0_g1::Assembly03_TRINITY_DN35312_c0_g1_i1::g.349902::m.349902	XP_007905482.1	V9KIA3	V9KIA3_CALMI	unreviewed	Mannosyltransferase (EC 2.4.1.-)		Callorhinchus milii (Ghost shark)	610	endoplasmic reticulum membrane [GO:0005789]; integral component of membrane [GO:0016021]; transferase activity, transferring glycosyl groups [GO:0016757]		transferase activity, transferring glycosyl groups [GO:0016757]	endoplasmic reticulum membrane [GO:0005789]; integral component of membrane [GO:0016021]	GO:0005789; GO:0016021; GO:0016757	SUBCELLULAR LOCATION: Endoplasmic reticulum membrane {ECO:0000256|RuleBase:RU363075}; Multi-pass membrane protein {ECO:0000256|RuleBase:RU363075}.		24402279
Transcript_50437	Assembly03_TRINITY_DN35749_c0_g1::Assembly03_TRINITY_DN35749_c0_g1_i2::g.424682::m.424682	XP_007897648.1	V9KJP5	V9KJP5_CALMI	unreviewed	Retinoblastoma-binding protein 5		Callorhinchus milii (Ghost shark)	499								24402279
Transcript_50554	Assembly03_TRINITY_DN36253_c0_g1::Assembly03_TRINITY_DN36253_c0_g1_i1::g.358624::m.358624	XP_007898091.1	V9L2Z1	V9L2Z1_CALMI	unreviewed	Methylmalonic aciduria and homocystinuria type C protein-like protein		Callorhinchus milii (Ghost shark)	242								24402279
Transcript_50774	Assembly03_TRINITY_DN37204_c0_g2::Assembly03_TRINITY_DN37204_c0_g2_i1::g.373997::m.373997	XP_007908382.1	V9KVQ4	V9KVQ4_CALMI	unreviewed	Dephospho-CoA kinase domain-containing protein-like protein		Callorhinchus milii (Ghost shark)	230	integral component of membrane [GO:0016021]; ATP binding [GO:0005524]; dephospho-CoA kinase activity [GO:0004140]; coenzyme A biosynthetic process [GO:0015937]	coenzyme A biosynthetic process [GO:0015937]	ATP binding [GO:0005524]; dephospho-CoA kinase activity [GO:0004140]	integral component of membrane [GO:0016021]	GO:0004140; GO:0005524; GO:0015937; GO:0016021			24402279
Transcript_50812	Assembly03_TRINITY_DN37294_c0_g1::Assembly03_TRINITY_DN37294_c0_g1_i6::g.374065::m.374065	XP_007900596.1	V9K8K1	V9K8K1_CALMI	unreviewed	Protein phosphatase inhibitor 2-like protein		Callorhinchus milii (Ghost shark)	204	protein phosphatase inhibitor activity [GO:0004864]; regulation of phosphoprotein phosphatase activity [GO:0043666]; regulation of signal transduction [GO:0009966]	regulation of phosphoprotein phosphatase activity [GO:0043666]; regulation of signal transduction [GO:0009966]	protein phosphatase inhibitor activity [GO:0004864]		GO:0004864; GO:0009966; GO:0043666			24402279
Transcript_51007	Assembly03_TRINITY_DN38083_c0_g1::Assembly03_TRINITY_DN38083_c0_g1_i1::g.377207::m.377207	XP_007892044.1	V9KSF4	V9KSF4_CALMI	unreviewed	Egl nine 1-like protein		Callorhinchus milii (Ghost shark)	354	iron ion binding [GO:0005506]; L-ascorbic acid binding [GO:0031418]; oxidoreductase activity, acting on paired donors, with incorporation or reduction of molecular oxygen [GO:0016705]		iron ion binding [GO:0005506]; L-ascorbic acid binding [GO:0031418]; oxidoreductase activity, acting on paired donors, with incorporation or reduction of molecular oxygen [GO:0016705]		GO:0005506; GO:0016705; GO:0031418			24402279
Transcript_51081	Assembly03_TRINITY_DN38274_c0_g1::Assembly03_TRINITY_DN38274_c0_g1_i3::g.379762::m.379762	XP_007906563.1	V9KNJ2	V9KNJ2_CALMI	unreviewed	Meteorin-like protein		Callorhinchus milii (Ghost shark)	322								24402279
Transcript_51236	Assembly03_TRINITY_DN38748_c0_g1::Assembly03_TRINITY_DN38748_c0_g1_i1::g.354012::m.354012	XP_007887042.1	V9K7A6	V9K7A6_CALMI	unreviewed	Myosin, heavy chain 7, cardiac muscle, beta		Callorhinchus milii (Ghost shark)	1934	myosin complex [GO:0016459]; ATP binding [GO:0005524]; motor activity [GO:0003774]		ATP binding [GO:0005524]; motor activity [GO:0003774]	myosin complex [GO:0016459]	GO:0003774; GO:0005524; GO:0016459			24402279
Transcript_51282	Assembly03_TRINITY_DN38846_c0_g1::Assembly03_TRINITY_DN38846_c0_g1_i1::g.431458::m.431458	XP_007882648.1	K4FUY7	K4FUY7_CALMI	unreviewed	RNA-binding protein 38		Callorhinchus milii (Ghost shark)	232	nucleic acid binding [GO:0003676]; nucleotide binding [GO:0000166]		nucleic acid binding [GO:0003676]; nucleotide binding [GO:0000166]		GO:0000166; GO:0003676
Transcript_51344	Assembly03_TRINITY_DN39049_c0_g1::Assembly03_TRINITY_DN39049_c0_g1_i1::g.375235::m.375235	XP_007899044.1	V9L081	V9L081_CALMI	unreviewed	tRNA selenocysteine 1-associated protein 1-like protein		Callorhinchus milii (Ghost shark)	304	nucleic acid binding [GO:0003676]; nucleotide binding [GO:0000166]		nucleic acid binding [GO:0003676]; nucleotide binding [GO:0000166]		GO:0000166; GO:0003676			24402279
Transcript_51463	Assembly03_TRINITY_DN39333_c4_g1::Assembly03_TRINITY_DN39333_c4_g1_i1::g.376077::m.376077	XP_007883222.1	V9KX41	V9KX41_CALMI	unreviewed	RNA-binding protein 4B		Callorhinchus milii (Ghost shark)	345	nucleic acid binding [GO:0003676]; nucleotide binding [GO:0000166]; zinc ion binding [GO:0008270]		nucleic acid binding [GO:0003676]; nucleotide binding [GO:0000166]; zinc ion binding [GO:0008270]		GO:0000166; GO:0003676; GO:0008270			24402279
Transcript_51552	Assembly03_TRINITY_DN39522_c0_g1::Assembly03_TRINITY_DN39522_c0_g1_i4::g.395626::m.395626	XP_007899993.1	V9KDX9	V9KDX9_CALMI	unreviewed	DDB1-and CUL4-associated factor 6		Callorhinchus milii (Ghost shark)	855								24402279
Transcript_51625	Assembly03_TRINITY_DN39649_c0_g2::Assembly03_TRINITY_DN39649_c0_g2_i1::g.412154::m.412154	XP_007899357.1	V9KQ32	V9KQ32_CALMI	unreviewed	Acyl-CoA-binding domain-containing protein 5		Callorhinchus milii (Ghost shark)	499	integral component of membrane [GO:0016021]; fatty-acyl-CoA binding [GO:0000062]; lipid binding [GO:0008289]; pexophagy [GO:0030242]; transport [GO:0006810]	pexophagy [GO:0030242]; transport [GO:0006810]	fatty-acyl-CoA binding [GO:0000062]; lipid binding [GO:0008289]	integral component of membrane [GO:0016021]	GO:0000062; GO:0006810; GO:0008289; GO:0016021; GO:0030242			24402279
Transcript_51820	Assembly03_TRINITY_DN40044_c0_g1::Assembly03_TRINITY_DN40044_c0_g1_i2::g.371013::m.371013	XP_007888438.1	V9KDS0	V9KDS0_CALMI	unreviewed	Myotubularin-related protein 14		Callorhinchus milii (Ghost shark)	575	protein tyrosine phosphatase activity [GO:0004725]		protein tyrosine phosphatase activity [GO:0004725]		GO:0004725			24402279
Transcript_52043	Assembly03_TRINITY_DN40388_c1_g1::Assembly03_TRINITY_DN40388_c1_g1_i5::g.420588::m.420588	XP_007888180.1	V9KAN3	V9KAN3_CALMI	unreviewed	Cytoplasmic dynein 1 intermediate chain 2		Callorhinchus milii (Ghost shark)	605	cytoplasmic dynein complex [GO:0005868]; microtubule-based movement [GO:0007018]	microtubule-based movement [GO:0007018]		cytoplasmic dynein complex [GO:0005868]	GO:0005868; GO:0007018			24402279
Transcript_52403	Assembly03_TRINITY_DN40779_c0_g1::Assembly03_TRINITY_DN40779_c0_g1_i2::g.339025::m.339025	XP_007886958.1	V9KX02	V9KX02_CALMI	unreviewed	Uncharacterized protein		Callorhinchus milii (Ghost shark)	428								24402279
Transcript_52450	Assembly03_TRINITY_DN40834_c0_g1::Assembly03_TRINITY_DN40834_c0_g1_i1::g.410889::m.410889	XP_007906340.1	V9KEP0	V9KEP0_CALMI	unreviewed	Selenocysteine lyase		Callorhinchus milii (Ghost shark)	434	lyase activity [GO:0016829]		lyase activity [GO:0016829]		GO:0016829			24402279
Transcript_52602	Assembly03_TRINITY_DN40986_c0_g4::Assembly03_TRINITY_DN40986_c0_g4_i1::g.414496::m.414496	XP_007894667.1	V9LIP6	V9LIP6_CALMI	unreviewed	Zinc finger, SWIM-type-containing 7		Callorhinchus milii (Ghost shark)	140	zinc ion binding [GO:0008270]		zinc ion binding [GO:0008270]		GO:0008270			24402279
Transcript_53283	Assembly03_TRINITY_DN41459_c1_g8::Assembly03_TRINITY_DN41459_c1_g8_i8::g.340810::m.340810	XP_007888453.1	V9LAE4	V9LAE4_CALMI	unreviewed	Uncharacterized protein		Callorhinchus milii (Ghost shark)	216								24402279
Transcript_54269	Assembly03_TRINITY_DN41963_c3_g1::Assembly03_TRINITY_DN41963_c3_g1_i1::g.383218::m.383218	XP_007899865.1	V9L0J7	V9L0J7_CALMI	unreviewed	Uncharacterized protein		Callorhinchus milii (Ghost shark)	156								24402279
Transcript_54448	Assembly03_TRINITY_DN42039_c1_g2::Assembly03_TRINITY_DN42039_c1_g2_i13::g.392875::m.392875	XP_007906251.1	K4G6N5	K4G6N5_CALMI	unreviewed	Cathepsin L		Callorhinchus milii (Ghost shark)	338	cysteine-type peptidase activity [GO:0008234]		cysteine-type peptidase activity [GO:0008234]		GO:0008234
Transcript_54796	Assembly03_TRINITY_DN42175_c6_g2::Assembly03_TRINITY_DN42175_c6_g2_i13::g.359316::m.359316	XP_007903326.1	V9L3A0	V9L3A0_CALMI	unreviewed	DnaJ (Hsp40)-like, subfamily B, member 9		Callorhinchus milii (Ghost shark)	210								24402279
Transcript_54857	Assembly03_TRINITY_DN42205_c3_g2::Assembly03_TRINITY_DN42205_c3_g2_i7::g.367677::m.367677	XP_007906750.1	V9KKE0	V9KKE0_CALMI	unreviewed	Protein phosphatase 1G-like protein		Callorhinchus milii (Ghost shark)	569	metal ion binding [GO:0046872]; protein serine/threonine phosphatase activity [GO:0004722]		metal ion binding [GO:0046872]; protein serine/threonine phosphatase activity [GO:0004722]		GO:0004722; GO:0046872			24402279
Transcript_54861	Assembly03_TRINITY_DN42206_c1_g1::Assembly03_TRINITY_DN42206_c1_g1_i3::g.368265::m.368265	XP_007892829.1	V9L2F7	V9L2F7_CALMI	unreviewed	Periphilin-1-like protein (Fragment)		Callorhinchus milii (Ghost shark)	362								24402279
Transcript_54935	Assembly03_TRINITY_DN42235_c0_g1::Assembly03_TRINITY_DN42235_c0_g1_i1::g.367852::m.367852	XP_007908204.1	V9KBT2	V9KBT2_CALMI	unreviewed	Arf-GAP with GTPase, ANK repeat and PH domain-containing protein 1-like protein		Callorhinchus milii (Ghost shark)	830	intracellular [GO:0005622]; GTP binding [GO:0005525]; GTPase activator activity [GO:0005096]; small GTPase mediated signal transduction [GO:0007264]	small GTPase mediated signal transduction [GO:0007264]	GTPase activator activity [GO:0005096]; GTP binding [GO:0005525]	intracellular [GO:0005622]	GO:0005096; GO:0005525; GO:0005622; GO:0007264			24402279
Transcript_56157	Assembly03_TRINITY_DN42673_c0_g1::Assembly03_TRINITY_DN42673_c0_g1_i10::g.398450::m.398450	XP_007896218.1	V9KGS9	V9KGS9_CALMI	unreviewed	Pantothenate kinase 2, mitochondrial-like protein		Callorhinchus milii (Ghost shark)	445	ATP binding [GO:0005524]; pantothenate kinase activity [GO:0004594]; coenzyme A biosynthetic process [GO:0015937]	coenzyme A biosynthetic process [GO:0015937]	ATP binding [GO:0005524]; pantothenate kinase activity [GO:0004594]		GO:0004594; GO:0005524; GO:0015937			24402279
Transcript_57094	Assembly03_TRINITY_DN47354_c0_g1::Assembly03_TRINITY_DN47354_c0_g1_i1::g.347545::m.347545	XP_007894452.1	V9KHD8	V9KHD8_CALMI	unreviewed	PWWP domain-containing protein 2B-like protein		Callorhinchus milii (Ghost shark)	589								24402279
Transcript_57104	Assembly03_TRINITY_DN47569_c0_g1::Assembly03_TRINITY_DN47569_c0_g1_i1::g.363920::m.363920	XP_007886528.1	V9KZM7	V9KZM7_CALMI	unreviewed	Adaptor-related protein complex 1, sigma 3 subunit		Callorhinchus milii (Ghost shark)	154	protein transporter activity [GO:0008565]		protein transporter activity [GO:0008565]		GO:0008565			24402279
Transcript_57179	Assembly03_TRINITY_DN50379_c2_g1::Assembly03_TRINITY_DN50379_c2_g1_i1::g.366160::m.366160	XP_007892340.1	V9LFC4	V9LFC4_CALMI	unreviewed	Diphosphoinositol polyphosphate phosphohydrolase 1		Callorhinchus milii (Ghost shark)	163	hydrolase activity [GO:0016787]		hydrolase activity [GO:0016787]		GO:0016787			24402279
Transcript_57180	Assembly03_TRINITY_DN50391_c0_g1::Assembly03_TRINITY_DN50391_c0_g1_i1::g.366163::m.366163	XP_007908797.1	V9KCG6	V9KCG6_CALMI	unreviewed	GRIP and coiled-coil domain-containing protein 1-like protein		Callorhinchus milii (Ghost shark)	772	intracellular [GO:0005622]; protein targeting to Golgi [GO:0000042]	protein targeting to Golgi [GO:0000042]		intracellular [GO:0005622]	GO:0000042; GO:0005622			24402279
Transcript_57433	Assembly03_TRINITY_DN59307_c0_g1::Assembly03_TRINITY_DN59307_c0_g1_i1::g.409667::m.409667	XP_007895635.1	V9KH40	V9KH40_CALMI	unreviewed	D-beta-hydroxybutyrate dehydrogenase, mitochondrial		Callorhinchus milii (Ghost shark)	358	integral component of membrane [GO:0016021]; oxidoreductase activity [GO:0016491]		oxidoreductase activity [GO:0016491]	integral component of membrane [GO:0016021]	GO:0016021; GO:0016491			24402279
Transcript_57537	Assembly03_TRINITY_DN63292_c0_g1::Assembly03_TRINITY_DN63292_c0_g1_i1::g.368612::m.368612	XP_007908116.1	K4FU32	K4FU32_CALMI	unreviewed	Cytochrome c oxidase subunit VIIa polypeptide 2 (Liver)		Callorhinchus milii (Ghost shark)	81	integral component of membrane [GO:0016021]; mitochondrial respiratory chain [GO:0005746]; cytochrome-c oxidase activity [GO:0004129]		cytochrome-c oxidase activity [GO:0004129]	integral component of membrane [GO:0016021]; mitochondrial respiratory chain [GO:0005746]	GO:0004129; GO:0005746; GO:0016021
Transcript_57546	Assembly03_TRINITY_DN63663_c0_g1::Assembly03_TRINITY_DN63663_c0_g1_i1::g.340609::m.340609	XP_007889080.1	K4FSW9	K4FSW9_CALMI	unreviewed	Peptidase (Mitochondrial processing) beta		Callorhinchus milii (Ghost shark)	479	metal ion binding [GO:0046872]; metalloendopeptidase activity [GO:0004222]		metal ion binding [GO:0046872]; metalloendopeptidase activity [GO:0004222]		GO:0004222; GO:0046872
Transcript_57547	Assembly03_TRINITY_DN63684_c0_g1::Assembly03_TRINITY_DN63684_c0_g1_i1::g.340603::m.340603	XP_007908720.1	V9KLT4	V9KLT4_CALMI	unreviewed	Uncharacterized protein		Callorhinchus milii (Ghost shark)	359	integral component of membrane [GO:0016021]			integral component of membrane [GO:0016021]	GO:0016021			24402279
Transcript_57916	Assembly04_TRINITY_DN11822_c0_g1::Assembly04_TRINITY_DN11822_c0_g1_i1::g.467030::m.467030	XP_007896254.1	V9KW86	V9KW86_CALMI	unreviewed	SH3 and cysteine rich domain protein		Callorhinchus milii (Ghost shark)	406	intracellular [GO:0005622]; metal ion binding [GO:0046872]; intracellular signal transduction [GO:0035556]	intracellular signal transduction [GO:0035556]	metal ion binding [GO:0046872]	intracellular [GO:0005622]	GO:0005622; GO:0035556; GO:0046872			24402279
Transcript_57924	Assembly04_TRINITY_DN1206_c0_g2::Assembly04_TRINITY_DN1206_c0_g2_i1::g.472659::m.472659	XP_007909095.1	V9K9A2	V9K9A2_CALMI	unreviewed	Eukaryotic translation initiation factor 4E transporter-like protein		Callorhinchus milii (Ghost shark)	949	translation initiation factor activity [GO:0003743]		translation initiation factor activity [GO:0003743]		GO:0003743			24402279
Transcript_57925	Assembly04_TRINITY_DN12090_c0_g1::Assembly04_TRINITY_DN12090_c0_g1_i1::g.469733::m.469733	XP_007893852.1	V9KY57	V9KY57_CALMI	unreviewed	Regulator of G-protein signaling 5		Callorhinchus milii (Ghost shark)	192								24402279
Transcript_57929	Assembly04_TRINITY_DN1221_c0_g2::Assembly04_TRINITY_DN1221_c0_g2_i1::g.472628::m.472628	XP_007883046.1	V9L1G8	V9L1G8_CALMI	unreviewed	NADH dehydrogenase (Ubiquinone) 1 alpha subcomplex, assembly factor 1		Callorhinchus milii (Ghost shark)	292								24402279
Transcript_58077	Assembly04_TRINITY_DN1618_c0_g1::Assembly04_TRINITY_DN1618_c0_g1_i1::g.502593::m.502593	XP_007894244.1	V9KG70	V9KG70_CALMI	unreviewed	Dolichyl-diphosphooligosaccharide-protein glycosyltransferase subunit STT3A-like protein		Callorhinchus milii (Ghost shark)	705	integral component of membrane [GO:0016021]; oligosaccharyl transferase activity [GO:0004576]; protein glycosylation [GO:0006486]	protein glycosylation [GO:0006486]	oligosaccharyl transferase activity [GO:0004576]	integral component of membrane [GO:0016021]	GO:0004576; GO:0006486; GO:0016021			24402279
Transcript_58509	Assembly04_TRINITY_DN23270_c0_g1::Assembly04_TRINITY_DN23270_c0_g1_i1::g.473805::m.473805	XP_007883922.1	V9L3V3	V9L3V3_CALMI	unreviewed	Dr1-associated corepressor		Callorhinchus milii (Ghost shark)	218	nucleus [GO:0005634]			nucleus [GO:0005634]	GO:0005634	SUBCELLULAR LOCATION: Nucleus {ECO:0000256|SAAS:SAAS00572571}.		24402279
Transcript_58739	Assembly04_TRINITY_DN26428_c0_g1::Assembly04_TRINITY_DN26428_c0_g1_i1::g.473197::m.473197	XP_007894530.1	V9LDH8	V9LDH8_CALMI	unreviewed	Spermatogenesis-associated protein 24-like protein		Callorhinchus milii (Ghost shark)	197								24402279
Transcript_58762	Assembly04_TRINITY_DN26703_c0_g1::Assembly04_TRINITY_DN26703_c0_g1_i2::g.492634::m.492634	XP_007889827.1	V9KUP8	V9KUP8_CALMI	unreviewed	Gem-associated protein 8-like protein		Callorhinchus milii (Ghost shark)	230								24402279
Transcript_58775	Assembly04_TRINITY_DN26855_c0_g2::Assembly04_TRINITY_DN26855_c0_g2_i1::g.510305::m.510305	XP_007887522.1	V9LGK6	V9LGK6_CALMI	unreviewed	Dysbindin domain-containing protein 1-like protein		Callorhinchus milii (Ghost shark)	164	cytoplasm [GO:0005737]			cytoplasm [GO:0005737]	GO:0005737			24402279
Transcript_58792	Assembly04_TRINITY_DN27191_c2_g1::Assembly04_TRINITY_DN27191_c2_g1_i1::g.502149::m.502149	XP_007897501.1	V9L000	V9L000_CALMI	unreviewed	Gamma-synuclein		Callorhinchus milii (Ghost shark)	131								24402279
Transcript_59035	Assembly04_TRINITY_DN29456_c0_g1::Assembly04_TRINITY_DN29456_c0_g1_i1::g.466205::m.466205	XP_007885374.1	V9KTQ4	V9KTQ4_CALMI	unreviewed	Endophilin-B1-like protein		Callorhinchus milii (Ghost shark)	386	cytoplasm [GO:0005737]			cytoplasm [GO:0005737]	GO:0005737			24402279
Transcript_59306	Assembly04_TRINITY_DN31894_c0_g1::Assembly04_TRINITY_DN31894_c0_g1_i1::g.498429::m.498429	XP_007887534.1	V9L616	V9L616_CALMI	unreviewed	60S ribosome subunit biogenesis protein NIP7 homolog		Callorhinchus milii (Ghost shark)	180	nucleus [GO:0005634]; RNA binding [GO:0003723]; ribosome assembly [GO:0042255]	ribosome assembly [GO:0042255]	RNA binding [GO:0003723]	nucleus [GO:0005634]	GO:0003723; GO:0005634; GO:0042255			24402279
Transcript_59480	Assembly04_TRINITY_DN33274_c0_g2::Assembly04_TRINITY_DN33274_c0_g2_i1::g.496530::m.496530	XP_007903586.1	K4G8J9	K4G8J9_CALMI	unreviewed	60S ribosomal protein L4-like isoform 2		Callorhinchus milii (Ghost shark)	397	ribosome [GO:0005840]; structural constituent of ribosome [GO:0003735]; translation [GO:0006412]	translation [GO:0006412]	structural constituent of ribosome [GO:0003735]	ribosome [GO:0005840]	GO:0003735; GO:0005840; GO:0006412
Transcript_59484	Assembly04_TRINITY_DN33281_c0_g1::Assembly04_TRINITY_DN33281_c0_g1_i1::g.496482::m.496482	XP_007905325.1	V9KSG8	V9KSG8_CALMI	unreviewed	F-box/WD repeat-containing protein 9-like protein		Callorhinchus milii (Ghost shark)	464								24402279
Transcript_59512	Assembly04_TRINITY_DN3340_c0_g1::Assembly04_TRINITY_DN3340_c0_g1_i1::g.458506::m.458506	XP_007907995.1	V9KS11	V9KS11_CALMI	unreviewed	DEAD (Asp-Glu-Ala-Asp) box polypeptide 47		Callorhinchus milii (Ghost shark)	446	ATP binding [GO:0005524]; helicase activity [GO:0004386]; nucleic acid binding [GO:0003676]		ATP binding [GO:0005524]; helicase activity [GO:0004386]; nucleic acid binding [GO:0003676]		GO:0003676; GO:0004386; GO:0005524			24402279
Transcript_59632	Assembly04_TRINITY_DN34062_c0_g1::Assembly04_TRINITY_DN34062_c0_g1_i1::g.464992::m.464992	XP_007901694.1	V9KQ85	V9KQ85_CALMI	unreviewed	Transcription factor SOX-8-like protein		Callorhinchus milii (Ghost shark)	426	RNA polymerase II transcription factor activity, sequence-specific DNA binding [GO:0000981]		RNA polymerase II transcription factor activity, sequence-specific DNA binding [GO:0000981]		GO:0000981			24402279
Transcript_59740	Assembly04_TRINITY_DN34647_c0_g1::Assembly04_TRINITY_DN34647_c0_g1_i1::g.499234::m.499234	XP_007905637.1	V9KCZ2	V9KCZ2_CALMI	unreviewed	Phosphate transporter		Callorhinchus milii (Ghost shark)	665	integral component of membrane [GO:0016021]; inorganic phosphate transmembrane transporter activity [GO:0005315]; phosphate ion transport [GO:0006817]	phosphate ion transport [GO:0006817]	inorganic phosphate transmembrane transporter activity [GO:0005315]	integral component of membrane [GO:0016021]	GO:0005315; GO:0006817; GO:0016021	SUBCELLULAR LOCATION: Membrane {ECO:0000256|RuleBase:RU363058}; Multi-pass membrane protein {ECO:0000256|RuleBase:RU363058}.		24402279
Transcript_59750	Assembly04_TRINITY_DN34772_c0_g1::Assembly04_TRINITY_DN34772_c0_g1_i1::g.473563::m.473563	XP_007886838.1	V9KHK3	V9KHK3_CALMI	unreviewed	Cytohesin-1-like protein		Callorhinchus milii (Ghost shark)	415	ARF guanyl-nucleotide exchange factor activity [GO:0005086]; regulation of ARF protein signal transduction [GO:0032012]	regulation of ARF protein signal transduction [GO:0032012]	ARF guanyl-nucleotide exchange factor activity [GO:0005086]		GO:0005086; GO:0032012			24402279
Transcript_59777	Assembly04_TRINITY_DN34970_c1_g1::Assembly04_TRINITY_DN34970_c1_g1_i1::g.474079::m.474079	XP_007897841.1	V9KAS3	V9KAS3_CALMI	unreviewed	Nogo-B receptor		Callorhinchus milii (Ghost shark)	264	transferase activity, transferring alkyl or aryl (other than methyl) groups [GO:0016765]		transferase activity, transferring alkyl or aryl (other than methyl) groups [GO:0016765]		GO:0016765			24402279
Transcript_59882	Assembly04_TRINITY_DN35486_c0_g1::Assembly04_TRINITY_DN35486_c0_g1_i2::g.477426::m.477426	XP_007883779.1	V9L7Y9	V9L7Y9_CALMI	unreviewed	Exosome complex component RRP46-like protein		Callorhinchus milii (Ghost shark)	221								24402279
Transcript_60037	Assembly04_TRINITY_DN36123_c0_g1::Assembly04_TRINITY_DN36123_c0_g1_i1::g.496863::m.496863	XP_007896308.1	V9L7G0	V9L7G0_CALMI	unreviewed	Coiled-coil domain-containing 127		Callorhinchus milii (Ghost shark)	269								24402279
Transcript_60382	Assembly04_TRINITY_DN37688_c0_g1::Assembly04_TRINITY_DN37688_c0_g1_i2::g.511520::m.511520	XP_007910741.1	V9KGR1	V9KGR1_CALMI	unreviewed	Putative aminopeptidase NPEPL1-like protein		Callorhinchus milii (Ghost shark)	524	cytoplasm [GO:0005737]; aminopeptidase activity [GO:0004177]; manganese ion binding [GO:0030145]; metalloexopeptidase activity [GO:0008235]		aminopeptidase activity [GO:0004177]; manganese ion binding [GO:0030145]; metalloexopeptidase activity [GO:0008235]	cytoplasm [GO:0005737]	GO:0004177; GO:0005737; GO:0008235; GO:0030145			24402279
Transcript_60390	Assembly04_TRINITY_DN37709_c0_g1::Assembly04_TRINITY_DN37709_c0_g1_i1::g.460298::m.460298	XP_007902250.1	V9KAM0	V9KAM0_CALMI	unreviewed	Splicing factor, arginine/serine-rich 15		Callorhinchus milii (Ghost shark)	1025	nucleic acid binding [GO:0003676]; nucleotide binding [GO:0000166]		nucleic acid binding [GO:0003676]; nucleotide binding [GO:0000166]		GO:0000166; GO:0003676			24402279
Transcript_60544	Assembly04_TRINITY_DN38126_c0_g1::Assembly04_TRINITY_DN38126_c0_g1_i1::g.484210::m.484210	XP_007882925.1	V9KS01	V9KS01_CALMI	unreviewed	RILP-like protein 1		Callorhinchus milii (Ghost shark)	440								24402279
Transcript_60873	Assembly04_TRINITY_DN39157_c0_g1::Assembly04_TRINITY_DN39157_c0_g1_i2::g.437969::m.437969	XP_007889039.1	V9KCY4	V9KCY4_CALMI	unreviewed	Cation/H+ exchanger protein 1		Callorhinchus milii (Ghost shark)	724	integral component of membrane [GO:0016021]; transmembrane transport [GO:0055085]	transmembrane transport [GO:0055085]		integral component of membrane [GO:0016021]	GO:0016021; GO:0055085			24402279
Transcript_61167	Assembly04_TRINITY_DN39784_c1_g1::Assembly04_TRINITY_DN39784_c1_g1_i1::g.525355::m.525355	XP_007894626.1	V9KQ66	V9KQ66_CALMI	unreviewed	Peptidyl-prolyl cis-trans isomerase FKBP6		Callorhinchus milii (Ghost shark)	315	isomerase activity [GO:0016853]; protein folding [GO:0006457]	protein folding [GO:0006457]	isomerase activity [GO:0016853]		GO:0006457; GO:0016853			24402279
Transcript_62184	Assembly04_TRINITY_DN40986_c5_g5::Assembly04_TRINITY_DN40986_c5_g5_i1::g.509281::m.509281	XP_007906868.1	V9KZ17	V9KZ17_CALMI	unreviewed	Purine nucleoside phosphorylase (EC 2.4.2.1) (Inosine-guanosine phosphorylase)		Callorhinchus milii (Ghost shark)	290	purine-nucleoside phosphorylase activity [GO:0004731]; nucleoside metabolic process [GO:0009116]	nucleoside metabolic process [GO:0009116]	purine-nucleoside phosphorylase activity [GO:0004731]		GO:0004731; GO:0009116			24402279
Transcript_62613	Assembly04_TRINITY_DN41219_c7_g5::Assembly04_TRINITY_DN41219_c7_g5_i4::g.445945::m.445945	XP_007904673.1	V9L6C7	V9L6C7_CALMI	unreviewed	Isoamyl acetate-hydrolyzing esterase 1-like protein		Callorhinchus milii (Ghost shark)	237								24402279
Transcript_62795	Assembly04_TRINITY_DN41304_c1_g1::Assembly04_TRINITY_DN41304_c1_g1_i4::g.517625::m.517625	XP_007892070.1	V9LGC9	V9LGC9_CALMI	unreviewed	Dynein molecular motor protein light chain		Callorhinchus milii (Ghost shark)	113								24402279
Transcript_63141	Assembly04_TRINITY_DN41450_c6_g1::Assembly04_TRINITY_DN41450_c6_g1_i1::g.438978::m.438978	XP_007908640.1	V9L5K9	V9L5K9_CALMI	unreviewed	Na(+)/H(+) exchange regulatory cofactor NHE-RF2 (Fragment)		Callorhinchus milii (Ghost shark)	309								24402279
Transcript_65025	Assembly04_TRINITY_DN42212_c0_g1::Assembly04_TRINITY_DN42212_c0_g1_i1::g.461761::m.461761	XP_007883514.1	V9LGU2	V9LGU2_CALMI	unreviewed	CAAX prenyl protease 2 (Fragment)		Callorhinchus milii (Ghost shark)	201	integral component of membrane [GO:0016021]; peptidase activity [GO:0008233]		peptidase activity [GO:0008233]	integral component of membrane [GO:0016021]	GO:0008233; GO:0016021			24402279
Transcript_66597	Assembly04_TRINITY_DN44247_c0_g1::Assembly04_TRINITY_DN44247_c0_g1_i1::g.438401::m.438401	XP_007889011.1	V9KKK5	V9KKK5_CALMI	unreviewed	Rho guanine nucleotide exchange factor 3-like protein		Callorhinchus milii (Ghost shark)	579	intracellular [GO:0005622]; Rho guanyl-nucleotide exchange factor activity [GO:0005089]; intracellular signal transduction [GO:0035556]; regulation of Rho protein signal transduction [GO:0035023]	intracellular signal transduction [GO:0035556]; regulation of Rho protein signal transduction [GO:0035023]	Rho guanyl-nucleotide exchange factor activity [GO:0005089]	intracellular [GO:0005622]	GO:0005089; GO:0005622; GO:0035023; GO:0035556			24402279
Transcript_66690	Assembly04_TRINITY_DN47742_c0_g1::Assembly04_TRINITY_DN47742_c0_g1_i1::g.458110::m.458110	XP_007896963.1	V9LAH6	V9LAH6_CALMI	unreviewed	Guanine nucleotide-binding protein subunit gamma		Callorhinchus milii (Ghost shark)	68	heterotrimeric G-protein complex [GO:0005834]; signal transducer activity [GO:0004871]; G-protein coupled receptor signaling pathway [GO:0007186]	G-protein coupled receptor signaling pathway [GO:0007186]	signal transducer activity [GO:0004871]	heterotrimeric G-protein complex [GO:0005834]	GO:0004871; GO:0005834; GO:0007186	SUBCELLULAR LOCATION: Cell membrane {ECO:0000256|RuleBase:RU004973}; Lipid-anchor {ECO:0000256|RuleBase:RU004973}; Cytoplasmic side {ECO:0000256|RuleBase:RU004973}.		24402279
Transcript_66890	Assembly04_TRINITY_DN55111_c1_g1::Assembly04_TRINITY_DN55111_c1_g1_i1::g.501857::m.501857	XP_007892972.1	K4GIF7	K4GIF7_CALMI	unreviewed	ATPase inhibitor, mitochondrial		Callorhinchus milii (Ghost shark)	106	mitochondrion [GO:0005739]; ATPase inhibitor activity [GO:0042030]; negative regulation of ATPase activity [GO:0032780]	negative regulation of ATPase activity [GO:0032780]	ATPase inhibitor activity [GO:0042030]	mitochondrion [GO:0005739]	GO:0005739; GO:0032780; GO:0042030
Transcript_67067	Assembly04_TRINITY_DN61554_c0_g1::Assembly04_TRINITY_DN61554_c0_g1_i1::g.440796::m.440796	XP_007888198.1	V9KHC5	V9KHC5_CALMI	unreviewed	Cell division cycle-associated protein 7-like protein		Callorhinchus milii (Ghost shark)	418	cell division [GO:0051301]; regulation of cell proliferation [GO:0042127]; regulation of transcription, DNA-templated [GO:0006355]	cell division [GO:0051301]; regulation of cell proliferation [GO:0042127]; regulation of transcription, DNA-templated [GO:0006355]			GO:0006355; GO:0042127; GO:0051301			24402279
	Assembly01_TRINITY_DN4061_c0_g1::Assembly01_TRINITY_DN4061_c0_g1_i1::g.87021::m.87021	XP_007907084.1	K4G3P9	K4G3P9_CALMI	unreviewed	Ribosomal protein L29		Callorhinchus milii (Ghost shark)	65	ribosome [GO:0005840]; structural constituent of ribosome [GO:0003735]; translation [GO:0006412]	translation [GO:0006412]	structural constituent of ribosome [GO:0003735]	ribosome [GO:0005840]	GO:0003735; GO:0005840; GO:0006412
	Gene.11143::gi|222400452|gb|EW688814.1|EW688814::g.11143::m.11143	XP_007899972.1	V9L0X4	V9L0X4_CALMI	unreviewed	RAN-binding protein 1		Callorhinchus milii (Ghost shark)	218	intracellular [GO:0005622]; intracellular transport [GO:0046907]	intracellular transport [GO:0046907]		intracellular [GO:0005622]	GO:0005622; GO:0046907			24402279
	Gene.11398::gi|222400769|gb|EW690565.1|EW690565::g.11398::m.11398	XP_007893339.1	V9KPC9	V9KPC9_CALMI	unreviewed	Protein FAM89A		Callorhinchus milii (Ghost shark)	178								24402279
	Gene.11613::gi|222401063|gb|EW691119.1|EW691119::g.11613::m.11613	XP_007892392.1	V9LFK6	V9LFK6_CALMI	unreviewed	Pleckstrin homology-like domain family A member 1		Callorhinchus milii (Ghost shark)	129								24402279
	Gene.1180::gi|222374387|gb|EW693117.1|EW693117::g.1180::m.1180	XP_007892202.1	K4FSN8	K4FSN8_CALMI	unreviewed	Cytochrome c oxidase subunit VIIb		Callorhinchus milii (Ghost shark)	79	integral component of membrane [GO:0016021]; mitochondrial respiratory chain [GO:0005746]; cytochrome-c oxidase activity [GO:0004129]		cytochrome-c oxidase activity [GO:0004129]	integral component of membrane [GO:0016021]; mitochondrial respiratory chain [GO:0005746]	GO:0004129; GO:0005746; GO:0016021
	Gene.12207::gi|222402679|gb|EW691472.1|EW691472::g.12207::m.12207	XP_007904123.1	V9L4K5	V9L4K5_CALMI	unreviewed	RAS-like, family 12 protein		Callorhinchus milii (Ghost shark)	283	intracellular [GO:0005622]; membrane [GO:0016020]; GTP binding [GO:0005525]; small GTPase mediated signal transduction [GO:0007264]	small GTPase mediated signal transduction [GO:0007264]	GTP binding [GO:0005525]	intracellular [GO:0005622]; membrane [GO:0016020]	GO:0005525; GO:0005622; GO:0007264; GO:0016020			24402279
	Gene.12916::gi|222403830|gb|EW693730.1|EW693730::g.12916::m.12916	XP_007905665.1	K4FUF8	K4FUF8_CALMI	unreviewed	Peptidyl-prolyl cis-trans isomerase (PPIase) (EC 5.2.1.8)		Callorhinchus milii (Ghost shark)	167	peptidyl-prolyl cis-trans isomerase activity [GO:0003755]; protein folding [GO:0006457]	protein folding [GO:0006457]	peptidyl-prolyl cis-trans isomerase activity [GO:0003755]		GO:0003755; GO:0006457
	Gene.12998::gi|222404003|gb|EW691375.1|EW691375::g.12998::m.12998	XP_007904657.1	V9L3G7	V9L3G7_CALMI	unreviewed	DNA-binding protein inhibitor ID-2-like protein		Callorhinchus milii (Ghost shark)	141	cytoplasm [GO:0005737]; nucleus [GO:0005634]; DNA binding [GO:0003677]; negative regulation of transcription, DNA-templated [GO:0045892]	negative regulation of transcription, DNA-templated [GO:0045892]	DNA binding [GO:0003677]	cytoplasm [GO:0005737]; nucleus [GO:0005634]	GO:0003677; GO:0005634; GO:0005737; GO:0045892			24402279
	Gene.13639::gi|222405100|gb|EW688877.1|EW688877::g.13639::m.13639	XP_007885725.1	V9LCF8	V9LCF8_CALMI	unreviewed	Ras-related protein R-Ras2		Callorhinchus milii (Ghost shark)	203	intracellular [GO:0005622]; membrane [GO:0016020]; GTP binding [GO:0005525]; small GTPase mediated signal transduction [GO:0007264]	small GTPase mediated signal transduction [GO:0007264]	GTP binding [GO:0005525]	intracellular [GO:0005622]; membrane [GO:0016020]	GO:0005525; GO:0005622; GO:0007264; GO:0016020			24402279
	Gene.13679::gi|222405121|gb|EW693946.1|EW693946::g.13679::m.13679	XP_007886978.1	K4G812	K4G812_CALMI	unreviewed	Small ubiquitin-related modifier (SUMO)		Callorhinchus milii (Ghost shark)	94	nucleus [GO:0005634]; protein sumoylation [GO:0016925]	protein sumoylation [GO:0016925]		nucleus [GO:0005634]	GO:0005634; GO:0016925	SUBCELLULAR LOCATION: Nucleus {ECO:0000256|RuleBase:RU361190}.		24402279
	Gene.14868::gi|222407725|gb|EW689913.1|EW689913::g.14868::m.14868	XP_007890258.1	V9KUH2	V9KUH2_CALMI	unreviewed	Transmembrane protein 182-like protein		Callorhinchus milii (Ghost shark)	246	integral component of membrane [GO:0016021]			integral component of membrane [GO:0016021]	GO:0016021			24402279
	Gene.16316::gi|222411349|gb|EW694531.1|EW694531::g.16316::m.16316	XP_007895036.1	V9L7G5	V9L7G5_CALMI	unreviewed	Ankyrin repeat domain 22		Callorhinchus milii (Ghost shark)	190	integral component of membrane [GO:0016021]			integral component of membrane [GO:0016021]	GO:0016021			24402279
	Gene.16949::gi|222412316|gb|EW694068.1|EW694068::g.16949::m.16949	XP_007886211.1	K4FS07	K4FS07_CALMI	unreviewed	Cytochrome c oxidase polypeptide VIc-2		Callorhinchus milii (Ghost shark)	79	integral component of membrane [GO:0016021]; cytochrome-c oxidase activity [GO:0004129]		cytochrome-c oxidase activity [GO:0004129]	integral component of membrane [GO:0016021]	GO:0004129; GO:0016021
	Gene.17456::gi|222413246|gb|EW696206.1|EW696206::g.17456::m.17456	YP_003734935.1	D7RWT8	D7RWT8_CALMI	unreviewed	NADH-ubiquinone oxidoreductase chain 6 (EC 1.6.5.3)	ND6	Callorhinchus milii (Ghost shark)	173	integral component of membrane [GO:0016021]; mitochondrion [GO:0005739]; NADH dehydrogenase (ubiquinone) activity [GO:0008137]		NADH dehydrogenase (ubiquinone) activity [GO:0008137]	integral component of membrane [GO:0016021]; mitochondrion [GO:0005739]	GO:0005739; GO:0008137; GO:0016021			20551041
	Gene.18010::gi|222414344|gb|EW697647.1|EW697647::g.18010::m.18010	XP_007901719.1	K4G5K8	K4G5K8_CALMI	unreviewed	40S ribosomal protein S12		Callorhinchus milii (Ghost shark)	137	ribosome [GO:0005840]; structural constituent of ribosome [GO:0003735]; translation [GO:0006412]	translation [GO:0006412]	structural constituent of ribosome [GO:0003735]	ribosome [GO:0005840]	GO:0003735; GO:0005840; GO:0006412
	Gene.18023::gi|222414353|gb|EW689410.1|EW689410::g.18023::m.18023	XP_007899180.1	V9KED8	V9KED8_CALMI	unreviewed	Acidic leucine-rich nuclear phosphoprotein 32 family member B		Callorhinchus milii (Ghost shark)	263								24402279
	Gene.2072::gi|222376832|gb|EW693347.1|EW693347::g.2072::m.2072	XP_007895631.1	V9KMY7	V9KMY7_CALMI	unreviewed	Golgi-associated plant pathogenesis-related protein 1-like protein		Callorhinchus milii (Ghost shark)	154	extracellular region [GO:0005576]			extracellular region [GO:0005576]	GO:0005576			24402279
	Gene.3492::gi|222383119|gb|EW689274.1|EW689274::g.3492::m.3492	XP_007885844.1	V9LGI8	V9LGI8_CALMI	unreviewed	Uncharacterized protein		Callorhinchus milii (Ghost shark)	122								24402279
	Gene.4697::gi|222387116|gb|EW693033.1|EW693033::g.4697::m.4697	XP_007901468.1	V9L155	V9L155_CALMI	unreviewed	Chloride intracellular channel protein		Callorhinchus milii (Ghost shark)	251	chloride channel complex [GO:0034707]; cytoplasm [GO:0005737]; chloride channel activity [GO:0005254]; voltage-gated ion channel activity [GO:0005244]		chloride channel activity [GO:0005254]; voltage-gated ion channel activity [GO:0005244]	chloride channel complex [GO:0034707]; cytoplasm [GO:0005737]	GO:0005244; GO:0005254; GO:0005737; GO:0034707	SUBCELLULAR LOCATION: Membrane {ECO:0000256|RuleBase:RU362009}; Single-pass membrane protein {ECO:0000256|RuleBase:RU362009}. Cytoplasm {ECO:0000256|RuleBase:RU362009}.		24402279
	Gene.4747::gi|222387361|gb|EW689543.1|EW689543::g.4747::m.4747	XP_007904842.1	V9L3P8	V9L3P8_CALMI	unreviewed	Homeobox protein Nkx-2.5		Callorhinchus milii (Ghost shark)	310	nucleus [GO:0005634]; sequence-specific DNA binding [GO:0043565]; transcription factor activity, sequence-specific DNA binding [GO:0003700]; cardiac muscle contraction [GO:0060048]; heart development [GO:0007507]; regulation of cardiac conduction [GO:1903779]; regulation of transcription from RNA polymerase II promoter [GO:0006357]	cardiac muscle contraction [GO:0060048]; heart development [GO:0007507]; regulation of cardiac conduction [GO:1903779]; regulation of transcription from RNA polymerase II promoter [GO:0006357]	sequence-specific DNA binding [GO:0043565]; transcription factor activity, sequence-specific DNA binding [GO:0003700]	nucleus [GO:0005634]	GO:0003700; GO:0005634; GO:0006357; GO:0007507; GO:0043565; GO:0060048; GO:1903779	SUBCELLULAR LOCATION: Nucleus {ECO:0000256|RuleBase:RU000682, ECO:0000256|SAAS:SAAS00544279}.		24402279
	Gene.5206::gi|222388225|gb|EW689888.1|EW689888::g.5206::m.5206	XP_007906680.1	V9KWJ9	V9KWJ9_CALMI	unreviewed	Mitotic-spindle organizing protein 2B		Callorhinchus milii (Ghost shark)	170								24402279
	Gene.5488::gi|222389004|gb|EW695619.1|EW695619::g.5488::m.5488	XP_007904808.1	V9KZ25	V9KZ25_CALMI	unreviewed	Thioredoxin		Callorhinchus milii (Ghost shark)	106	cell [GO:0005623]; protein disulfide oxidoreductase activity [GO:0015035]; cell redox homeostasis [GO:0045454]; glycerol ether metabolic process [GO:0006662]	cell redox homeostasis [GO:0045454]; glycerol ether metabolic process [GO:0006662]	protein disulfide oxidoreductase activity [GO:0015035]	cell [GO:0005623]	GO:0005623; GO:0006662; GO:0015035; GO:0045454			24402279
	Gene.5741::gi|222390105|gb|EW693788.1|EW693788::g.5741::m.5741	XP_007908516.1	V9LC00	V9LC00_CALMI	unreviewed	CAVP-target protein-like protein		Callorhinchus milii (Ghost shark)	232								24402279
	Gene.5828::gi|222390404|gb|EW692482.1|EW692482::g.5828::m.5828	XP_007898253.1	V9KYZ5	V9KYZ5_CALMI	unreviewed	Coenzyme Q-binding protein COQ10-like A, mitochondrial		Callorhinchus milii (Ghost shark)	235								24402279
	Gene.6608::gi|222391937|gb|EW697873.1|EW697873::g.6608::m.6608	YP_003734929.1	D7RWT2	D7RWT2_CALMI	unreviewed	ATP synthase subunit a	ATP6	Callorhinchus milii (Ghost shark)	227	integral component of membrane [GO:0016021]; mitochondrial inner membrane [GO:0005743]; hydrogen ion transmembrane transporter activity [GO:0015078]; ATP synthesis coupled proton transport [GO:0015986]	ATP synthesis coupled proton transport [GO:0015986]	hydrogen ion transmembrane transporter activity [GO:0015078]	integral component of membrane [GO:0016021]; mitochondrial inner membrane [GO:0005743]	GO:0005743; GO:0015078; GO:0015986; GO:0016021	SUBCELLULAR LOCATION: Mitochondrion inner membrane {ECO:0000256|RuleBase:RU004450}; Multi-pass membrane protein {ECO:0000256|RuleBase:RU004450}.		20551041
	Gene.6735::gi|222392073|gb|EW693742.1|EW693742::g.6735::m.6735	XP_007891408.1	V9L737	V9L737_CALMI	unreviewed	Enhancer of rudimentary-like protein		Callorhinchus milii (Ghost shark)	132	cell cycle [GO:0007049]; positive regulation of Notch signaling pathway [GO:0045747]; pyrimidine nucleotide biosynthetic process [GO:0006221]	cell cycle [GO:0007049]; positive regulation of Notch signaling pathway [GO:0045747]; pyrimidine nucleotide biosynthetic process [GO:0006221]			GO:0006221; GO:0007049; GO:0045747			24402279
	Gene.7830::gi|222393600|gb|EW694436.1|EW694436::g.7830::m.7830	XP_007885677.1	V9L435	V9L435_CALMI	unreviewed	Myoblast determination protein 1-like protein		Callorhinchus milii (Ghost shark)	275	nucleus [GO:0005634]; DNA binding [GO:0003677]; muscle organ development [GO:0007517]; regulation of transcription, DNA-templated [GO:0006355]	muscle organ development [GO:0007517]; regulation of transcription, DNA-templated [GO:0006355]	DNA binding [GO:0003677]	nucleus [GO:0005634]	GO:0003677; GO:0005634; GO:0006355; GO:0007517			24402279
	Gene.7855::gi|222393612|gb|EW689294.1|EW689294::g.7855::m.7855	XP_007909237.1	V9LDU1	V9LDU1_CALMI	unreviewed	Eukaryotic translation initiation factor 4E-binding protein 2		Callorhinchus milii (Ghost shark)	110	translation initiation factor activity [GO:0003743]; negative regulation of translational initiation [GO:0045947]	negative regulation of translational initiation [GO:0045947]	translation initiation factor activity [GO:0003743]		GO:0003743; GO:0045947			24402279
	Gene.8282::gi|222394317|gb|EW692046.1|EW692046::g.8282::m.8282	XP_007883737.1	K4FUT0	K4FUT0_CALMI	unreviewed	Desmin		Callorhinchus milii (Ghost shark)	458	intermediate filament [GO:0005882]; structural molecule activity [GO:0005198]		structural molecule activity [GO:0005198]	intermediate filament [GO:0005882]	GO:0005198; GO:0005882
	Gene.9936::gi|222398217|gb|EW693233.1|EW693233::g.9936::m.9936	XP_007901526.1	K4FY39	K4FY39_CALMI	unreviewed	Cellular nucleic acid-binding protein-like protein		Callorhinchus milii (Ghost shark)	167	nucleic acid binding [GO:0003676]; zinc ion binding [GO:0008270]		nucleic acid binding [GO:0003676]; zinc ion binding [GO:0008270]		GO:0003676; GO:0008270
Transcript_00007	Assembly01_TRINITY_DN10023_c0_g1::Assembly01_TRINITY_DN10023_c0_g1_i1::g.56451::m.56451	XP_007898230.1
Transcript_00044	Assembly01_TRINITY_DN10103_c0_g2::Assembly01_TRINITY_DN10103_c0_g2_i1::g.2401::m.2401	XP_007889650.1
Transcript_00056	Assembly01_TRINITY_DN10121_c0_g1::Assembly01_TRINITY_DN10121_c0_g1_i1::g.2308::m.2308	XP_007904338.1
Transcript_00061	Assembly01_TRINITY_DN10130_c0_g1::Assembly01_TRINITY_DN10130_c0_g1_i1::g.2266::m.2266	XP_007905749.1
Transcript_00064	Assembly01_TRINITY_DN10134_c0_g1::Assembly01_TRINITY_DN10134_c0_g1_i1::g.2292::m.2292	XP_007898443.1
Transcript_00068	Assembly01_TRINITY_DN10141_c0_g1::Assembly01_TRINITY_DN10141_c0_g1_i1::g.2445::m.2445	XP_007896423.1
Transcript_00072	Assembly01_TRINITY_DN10149_c0_g2::Assembly01_TRINITY_DN10149_c0_g2_i1::g.2373::m.2373	XP_007899726.1
Transcript_00088	Assembly01_TRINITY_DN10174_c0_g2::Assembly01_TRINITY_DN10174_c0_g2_i1::g.2341::m.2341	XP_007910310.1
Transcript_00131	Assembly01_TRINITY_DN10308_c0_g1::Assembly01_TRINITY_DN10308_c0_g1_i1::g.17829::m.17829	XP_007901646.1
Transcript_00139	Assembly01_TRINITY_DN1035_c0_g1::Assembly01_TRINITY_DN1035_c0_g1_i1::g.44683::m.44683	XP_007902645.1
Transcript_00142	Assembly01_TRINITY_DN10370_c0_g1::Assembly01_TRINITY_DN10370_c0_g1_i1::g.17777::m.17777	XP_007888468.1
Transcript_00163	Assembly01_TRINITY_DN10473_c0_g1::Assembly01_TRINITY_DN10473_c0_g1_i1::g.58924::m.58924	XP_007893186.1
Transcript_00164	Assembly01_TRINITY_DN10475_c0_g2::Assembly01_TRINITY_DN10475_c0_g2_i1::g.58947::m.58947	XP_007902674.1
Transcript_00188	Assembly01_TRINITY_DN10547_c0_g1::Assembly01_TRINITY_DN10547_c0_g1_i1::g.96247::m.96247	XP_007885619.1
Transcript_00210	Assembly01_TRINITY_DN1061_c0_g1::Assembly01_TRINITY_DN1061_c0_g1_i1::g.44791::m.44791	XP_007901824.1
Transcript_00227	Assembly01_TRINITY_DN10671_c0_g2::Assembly01_TRINITY_DN10671_c0_g2_i1::g.61964::m.61964	XP_007892371.1
Transcript_00234	Assembly01_TRINITY_DN10695_c0_g1::Assembly01_TRINITY_DN10695_c0_g1_i1::g.61935::m.61935	XP_007898384.1
Transcript_00242	Assembly01_TRINITY_DN10718_c0_g1::Assembly01_TRINITY_DN10718_c0_g1_i1::g.128450::m.128450	XP_007902648.1
Transcript_00255	Assembly01_TRINITY_DN10748_c0_g1::Assembly01_TRINITY_DN10748_c0_g1_i1::g.128389::m.128389	XP_007891053.1
Transcript_00258	Assembly01_TRINITY_DN10758_c0_g1::Assembly01_TRINITY_DN10758_c0_g1_i1::g.128434::m.128434	XP_007910376.1
Transcript_00276	Assembly01_TRINITY_DN10828_c0_g1::Assembly01_TRINITY_DN10828_c0_g1_i1::g.94328::m.94328	XP_007883672.1
Transcript_00300	Assembly01_TRINITY_DN10884_c0_g2::Assembly01_TRINITY_DN10884_c0_g2_i1::g.94302::m.94302	XP_007900270.1
Transcript_00330	Assembly01_TRINITY_DN10939_c0_g2::Assembly01_TRINITY_DN10939_c0_g2_i1::g.78196::m.78196	XP_007907677.1
Transcript_00333	Assembly01_TRINITY_DN10943_c0_g1::Assembly01_TRINITY_DN10943_c0_g1_i1::g.78116::m.78116	XP_007902012.1
Transcript_00349	Assembly01_TRINITY_DN10984_c0_g1::Assembly01_TRINITY_DN10984_c0_g1_i1::g.78171::m.78171	XP_007894648.1
Transcript_00371	Assembly01_TRINITY_DN11034_c0_g2::Assembly01_TRINITY_DN11034_c0_g2_i1::g.4267::m.4267	XP_007885349.1
Transcript_00398	Assembly01_TRINITY_DN11088_c0_g1::Assembly01_TRINITY_DN11088_c0_g1_i1::g.4253::m.4253	XP_007902007.1
Transcript_00410	Assembly01_TRINITY_DN11129_c0_g1::Assembly01_TRINITY_DN11129_c0_g1_i1::g.131150::m.131150	XP_007883744.1
Transcript_00424	Assembly01_TRINITY_DN11155_c0_g1::Assembly01_TRINITY_DN11155_c0_g1_i1::g.131232::m.131232	XP_007888712.1
Transcript_00444	Assembly01_TRINITY_DN11190_c0_g1::Assembly01_TRINITY_DN11190_c0_g1_i1::g.131220::m.131220	XP_007906865.1
Transcript_00445	Assembly01_TRINITY_DN11198_c0_g1::Assembly01_TRINITY_DN11198_c0_g1_i1::g.131275::m.131275	XP_007895401.1
Transcript_00449	Assembly01_TRINITY_DN11202_c0_g1::Assembly01_TRINITY_DN11202_c0_g1_i1::g.79131::m.79131	XP_007910633.1
Transcript_00456	Assembly01_TRINITY_DN11211_c0_g1::Assembly01_TRINITY_DN11211_c0_g1_i1::g.79324::m.79324	XP_007908491.1
Transcript_00460	Assembly01_TRINITY_DN11215_c0_g1::Assembly01_TRINITY_DN11215_c0_g1_i1::g.79144::m.79144	XP_007901043.1
Transcript_00472	Assembly01_TRINITY_DN11233_c0_g2::Assembly01_TRINITY_DN11233_c0_g2_i1::g.79265::m.79265	XP_007903522.1
Transcript_00479	Assembly01_TRINITY_DN11245_c0_g1::Assembly01_TRINITY_DN11245_c0_g1_i1::g.79199::m.79199	XP_007908762.1
Transcript_00507	Assembly01_TRINITY_DN11303_c0_g1::Assembly01_TRINITY_DN11303_c0_g1_i1::g.135553::m.135553	XP_007892938.1
Transcript_00533	Assembly01_TRINITY_DN11334_c0_g1::Assembly01_TRINITY_DN11334_c0_g1_i1::g.135635::m.135635	XP_007902002.1
Transcript_00548	Assembly01_TRINITY_DN11355_c0_g2::Assembly01_TRINITY_DN11355_c0_g2_i1::g.135425::m.135425	XP_007899497.1
Transcript_00553	Assembly01_TRINITY_DN11365_c0_g1::Assembly01_TRINITY_DN11365_c0_g1_i1::g.135462::m.135462	XP_007886688.1
Transcript_00557	Assembly01_TRINITY_DN11370_c0_g1::Assembly01_TRINITY_DN11370_c0_g1_i1::g.135537::m.135537	XP_007896957.1
Transcript_00559	Assembly01_TRINITY_DN11371_c0_g2::Assembly01_TRINITY_DN11371_c0_g2_i1::g.135477::m.135477	XP_007889088.1
Transcript_00576	Assembly01_TRINITY_DN11410_c0_g1::Assembly01_TRINITY_DN11410_c0_g1_i1::g.191210::m.191210	XP_007888521.1
Transcript_00578	Assembly01_TRINITY_DN11417_c0_g1::Assembly01_TRINITY_DN11417_c0_g1_i1::g.191181::m.191181	XP_007892535.1
Transcript_00606	Assembly01_TRINITY_DN11457_c0_g1::Assembly01_TRINITY_DN11457_c0_g1_i1::g.191195::m.191195	XP_007893656.1
Transcript_00618	Assembly01_TRINITY_DN11479_c0_g1::Assembly01_TRINITY_DN11479_c0_g1_i1::g.191378::m.191378	XP_007899454.1
Transcript_00629	Assembly01_TRINITY_DN11498_c0_g1::Assembly01_TRINITY_DN11498_c0_g1_i1::g.191358::m.191358	XP_007908805.1
Transcript_00635	Assembly01_TRINITY_DN11505_c0_g1::Assembly01_TRINITY_DN11505_c0_g1_i1::g.131638::m.131638	XP_007897227.1
Transcript_00644	Assembly01_TRINITY_DN11524_c0_g2::Assembly01_TRINITY_DN11524_c0_g2_i1::g.131662::m.131662	XP_007893005.1
Transcript_00670	Assembly01_TRINITY_DN11580_c0_g1::Assembly01_TRINITY_DN11580_c0_g1_i1::g.131643::m.131643	XP_007882772.1
Transcript_00679	Assembly01_TRINITY_DN11601_c0_g1::Assembly01_TRINITY_DN11601_c0_g1_i1::g.139378::m.139378	XP_007889026.1
Transcript_00686	Assembly01_TRINITY_DN11613_c0_g1::Assembly01_TRINITY_DN11613_c0_g1_i1::g.139392::m.139392	XP_007894036.1
Transcript_00728	Assembly01_TRINITY_DN11716_c0_g1::Assembly01_TRINITY_DN11716_c0_g1_i1::g.55405::m.55405	XP_007883213.1
Transcript_00730	Assembly01_TRINITY_DN11718_c0_g2::Assembly01_TRINITY_DN11718_c0_g2_i1::g.55371::m.55371	XP_007903539.1
Transcript_00731	Assembly01_TRINITY_DN11719_c0_g1::Assembly01_TRINITY_DN11719_c0_g1_i1::g.55377::m.55377	XP_007904940.1
Transcript_00736	Assembly01_TRINITY_DN11729_c0_g1::Assembly01_TRINITY_DN11729_c0_g1_i1::g.55411::m.55411	XP_007896593.1
Transcript_00758	Assembly01_TRINITY_DN11769_c0_g2::Assembly01_TRINITY_DN11769_c0_g2_i1::g.55386::m.55386	XP_007895118.1
Transcript_00766	Assembly01_TRINITY_DN11782_c0_g1::Assembly01_TRINITY_DN11782_c0_g1_i1::g.55229::m.55229	XP_007887062.1
Transcript_00771	Assembly01_TRINITY_DN11790_c0_g1::Assembly01_TRINITY_DN11790_c0_g1_i1::g.55300::m.55300	XP_007909130.1
Transcript_00790	Assembly01_TRINITY_DN11833_c0_g1::Assembly01_TRINITY_DN11833_c0_g1_i1::g.79890::m.79890	XP_007901649.1
Transcript_00807	Assembly01_TRINITY_DN11857_c0_g2::Assembly01_TRINITY_DN11857_c0_g2_i1::g.79940::m.79940	XP_007893153.1
Transcript_00819	Assembly01_TRINITY_DN11875_c0_g1::Assembly01_TRINITY_DN11875_c0_g1_i1::g.80062::m.80062	XP_007906843.1
Transcript_00826	Assembly01_TRINITY_DN11891_c0_g1::Assembly01_TRINITY_DN11891_c0_g1_i1::g.80002::m.80002	XP_007892676.1
Transcript_00831	Assembly01_TRINITY_DN11898_c0_g1::Assembly01_TRINITY_DN11898_c0_g1_i1::g.80053::m.80053	XP_007886508.1
Transcript_00841	Assembly01_TRINITY_DN11908_c0_g2::Assembly01_TRINITY_DN11908_c0_g2_i1::g.165911::m.165911	XP_007890573.1
Transcript_00870	Assembly01_TRINITY_DN11960_c0_g2::Assembly01_TRINITY_DN11960_c0_g2_i1::g.165707::m.165707	XP_007895700.1
Transcript_00878	Assembly01_TRINITY_DN11974_c0_g1::Assembly01_TRINITY_DN11974_c0_g1_i1::g.165747::m.165747	XP_007889527.1
Transcript_00899	Assembly01_TRINITY_DN12016_c0_g1::Assembly01_TRINITY_DN12016_c0_g1_i1::g.87772::m.87772	XP_007888642.1
Transcript_00910	Assembly01_TRINITY_DN12033_c0_g2::Assembly01_TRINITY_DN12033_c0_g2_i1::g.87696::m.87696	XP_007907676.1
Transcript_00914	Assembly01_TRINITY_DN12042_c0_g1::Assembly01_TRINITY_DN12042_c0_g1_i1::g.87747::m.87747	XP_007906157.1
Transcript_00918	Assembly01_TRINITY_DN12054_c0_g1::Assembly01_TRINITY_DN12054_c0_g1_i1::g.87716::m.87716	XP_007887167.1
Transcript_00981	Assembly01_TRINITY_DN12219_c0_g1::Assembly01_TRINITY_DN12219_c0_g1_i1::g.154425::m.154425	XP_007905118.1
Transcript_00984	Assembly01_TRINITY_DN1222_c0_g1::Assembly01_TRINITY_DN1222_c0_g1_i1::g.93979::m.93979	XP_007894985.1
Transcript_01005	Assembly01_TRINITY_DN12288_c0_g1::Assembly01_TRINITY_DN12288_c0_g1_i1::g.154401::m.154401	XP_007893908.1
Transcript_01012	Assembly01_TRINITY_DN12308_c0_g2::Assembly01_TRINITY_DN12308_c0_g2_i1::g.154715::m.154715	XP_007904482.1
Transcript_01044	Assembly01_TRINITY_DN1239_c0_g1::Assembly01_TRINITY_DN1239_c0_g1_i1::g.93892::m.93892	XP_007907491.1
Transcript_01048	Assembly01_TRINITY_DN1240_c0_g1::Assembly01_TRINITY_DN1240_c0_g1_i1::g.93954::m.93954	XP_007898769.1
Transcript_01059	Assembly01_TRINITY_DN12441_c0_g1::Assembly01_TRINITY_DN12441_c0_g1_i1::g.40641::m.40641	XP_007885511.1
Transcript_01079	Assembly01_TRINITY_DN12502_c0_g1::Assembly01_TRINITY_DN12502_c0_g1_i1::g.156278::m.156278	XP_007909989.1
Transcript_01080	Assembly01_TRINITY_DN12516_c0_g1::Assembly01_TRINITY_DN12516_c0_g1_i1::g.156316::m.156316	XP_007899071.1
Transcript_01102	Assembly01_TRINITY_DN12551_c0_g2::Assembly01_TRINITY_DN12551_c0_g2_i1::g.156239::m.156239	XP_007901313.1
Transcript_01126	Assembly01_TRINITY_DN12619_c0_g2::Assembly01_TRINITY_DN12619_c0_g2_i1::g.24230::m.24230	XP_007897127.1
Transcript_01127	Assembly01_TRINITY_DN12620_c0_g1::Assembly01_TRINITY_DN12620_c0_g1_i1::g.24258::m.24258	XP_007899852.1
Transcript_01141	Assembly01_TRINITY_DN12665_c0_g1::Assembly01_TRINITY_DN12665_c0_g1_i1::g.24214::m.24214	XP_007906715.1
Transcript_01162	Assembly01_TRINITY_DN12745_c0_g1::Assembly01_TRINITY_DN12745_c0_g1_i1::g.58060::m.58060	XP_007894206.1
Transcript_01180	Assembly01_TRINITY_DN1278_c0_g2::Assembly01_TRINITY_DN1278_c0_g2_i1::g.93877::m.93877	XP_007898826.1
Transcript_01199	Assembly01_TRINITY_DN12849_c0_g1::Assembly01_TRINITY_DN12849_c0_g1_i1::g.109690::m.109690	XP_007909685.1
Transcript_01207	Assembly01_TRINITY_DN12869_c0_g1::Assembly01_TRINITY_DN12869_c0_g1_i1::g.109742::m.109742	XP_007892393.1
Transcript_01239	Assembly01_TRINITY_DN12972_c0_g1::Assembly01_TRINITY_DN12972_c0_g1_i1::g.54893::m.54893	XP_007894351.1
Transcript_01252	Assembly01_TRINITY_DN13023_c0_g1::Assembly01_TRINITY_DN13023_c0_g1_i1::g.149841::m.149841	XP_007903292.1
Transcript_01277	Assembly01_TRINITY_DN13106_c1_g1::Assembly01_TRINITY_DN13106_c1_g1_i1::g.65714::m.65714	XP_007884528.1
Transcript_01283	Assembly01_TRINITY_DN13115_c0_g2::Assembly01_TRINITY_DN13115_c0_g2_i1::g.65695::m.65695	XP_007910719.1
Transcript_01307	Assembly01_TRINITY_DN13186_c0_g1::Assembly01_TRINITY_DN13186_c0_g1_i1::g.65795::m.65795	XP_007887430.1
Transcript_01313	Assembly01_TRINITY_DN13209_c0_g1::Assembly01_TRINITY_DN13209_c0_g1_i1::g.128999::m.128999	XP_007885675.1
Transcript_01352	Assembly01_TRINITY_DN13311_c0_g2::Assembly01_TRINITY_DN13311_c0_g2_i1::g.100238::m.100238	XP_007897546.1
Transcript_01358	Assembly01_TRINITY_DN13338_c0_g1::Assembly01_TRINITY_DN13338_c0_g1_i1::g.100266::m.100266	XP_007900047.1
Transcript_01374	Assembly01_TRINITY_DN13371_c0_g1::Assembly01_TRINITY_DN13371_c0_g1_i1::g.100337::m.100337	XP_007897517.1
Transcript_01377	Assembly01_TRINITY_DN13376_c0_g1::Assembly01_TRINITY_DN13376_c0_g1_i1::g.100317::m.100317	XP_007906881.1
Transcript_01383	Assembly01_TRINITY_DN13395_c0_g1::Assembly01_TRINITY_DN13395_c0_g1_i1::g.100251::m.100251	XP_007891506.1
Transcript_01399	Assembly01_TRINITY_DN13440_c0_g2::Assembly01_TRINITY_DN13440_c0_g2_i1::g.136835::m.136835	XP_007906365.1
Transcript_01443	Assembly01_TRINITY_DN13534_c0_g1::Assembly01_TRINITY_DN13534_c0_g1_i1::g.68014::m.68014	XP_007905480.1
Transcript_01445	Assembly01_TRINITY_DN13535_c0_g1::Assembly01_TRINITY_DN13535_c0_g1_i1::g.68100::m.68100	XP_007897222.1
Transcript_01468	Assembly01_TRINITY_DN13597_c0_g1::Assembly01_TRINITY_DN13597_c0_g1_i1::g.68079::m.68079	XP_007900747.1
Transcript_01475	Assembly01_TRINITY_DN13609_c0_g1::Assembly01_TRINITY_DN13609_c0_g1_i1::g.87322::m.87322	XP_007891744.1
Transcript_01484	Assembly01_TRINITY_DN13632_c0_g1::Assembly01_TRINITY_DN13632_c0_g1_i1::g.87291::m.87291	XP_007889133.1
Transcript_01589	Assembly01_TRINITY_DN13921_c0_g1::Assembly01_TRINITY_DN13921_c0_g1_i1::g.46281::m.46281	XP_007896814.1
Transcript_01615	Assembly01_TRINITY_DN13980_c0_g1::Assembly01_TRINITY_DN13980_c0_g1_i1::g.46257::m.46257	XP_007892298.1
Transcript_01625	Assembly01_TRINITY_DN14009_c0_g1::Assembly01_TRINITY_DN14009_c0_g1_i1::g.94176::m.94176	XP_007907299.1
Transcript_01648	Assembly01_TRINITY_DN14059_c0_g1::Assembly01_TRINITY_DN14059_c0_g1_i1::g.94257::m.94257	XP_007904711.1
Transcript_01666	Assembly01_TRINITY_DN14109_c0_g1::Assembly01_TRINITY_DN14109_c0_g1_i1::g.138199::m.138199	XP_007887103.1
Transcript_01669	Assembly01_TRINITY_DN14120_c0_g1::Assembly01_TRINITY_DN14120_c0_g1_i1::g.138240::m.138240	XP_007883179.1
Transcript_01694	Assembly01_TRINITY_DN14214_c0_g1::Assembly01_TRINITY_DN14214_c0_g1_i1::g.182668::m.182668	XP_007896913.1
Transcript_01712	Assembly01_TRINITY_DN14270_c0_g1::Assembly01_TRINITY_DN14270_c0_g1_i1::g.182564::m.182564	XP_007906122.1
Transcript_01731	Assembly01_TRINITY_DN1434_c0_g1::Assembly01_TRINITY_DN1434_c0_g1_i1::g.142561::m.142561	XP_007898806.1
Transcript_01752	Assembly01_TRINITY_DN14436_c0_g1::Assembly01_TRINITY_DN14436_c0_g1_i1::g.168882::m.168882	XP_007904790.1
Transcript_01801	Assembly01_TRINITY_DN14630_c0_g1::Assembly01_TRINITY_DN14630_c0_g1_i1::g.60803::m.60803	XP_007902952.1
Transcript_01828	Assembly01_TRINITY_DN14705_c0_g1::Assembly01_TRINITY_DN14705_c0_g1_i1::g.3806::m.3806	XP_007887628.1
Transcript_01834	Assembly01_TRINITY_DN14733_c0_g1::Assembly01_TRINITY_DN14733_c0_g1_i1::g.3829::m.3829	XP_007900522.1
Transcript_01843	Assembly01_TRINITY_DN14751_c0_g1::Assembly01_TRINITY_DN14751_c0_g1_i1::g.3758::m.3758	XP_007885661.1
Transcript_01886	Assembly01_TRINITY_DN14948_c0_g1::Assembly01_TRINITY_DN14948_c0_g1_i1::g.186418::m.186418	XP_007883667.1
Transcript_01907	Assembly01_TRINITY_DN15029_c0_g1::Assembly01_TRINITY_DN15029_c0_g1_i1::g.75275::m.75275	XP_007892675.1
Transcript_01910	Assembly01_TRINITY_DN1503_c0_g1::Assembly01_TRINITY_DN1503_c0_g1_i1::g.133255::m.133255	XP_007903061.1
Transcript_01929	Assembly01_TRINITY_DN15080_c0_g1::Assembly01_TRINITY_DN15080_c0_g1_i1::g.75293::m.75293	XP_007895077.1
Transcript_01930	Assembly01_TRINITY_DN15084_c0_g1::Assembly01_TRINITY_DN15084_c0_g1_i1::g.75224::m.75224	XP_007886764.1
Transcript_01949	Assembly01_TRINITY_DN15176_c0_g1::Assembly01_TRINITY_DN15176_c0_g1_i1::g.197203::m.197203	XP_007888325.1
Transcript_01968	Assembly01_TRINITY_DN15268_c0_g1::Assembly01_TRINITY_DN15268_c0_g1_i1::g.150298::m.150298	XP_007890692.1
Transcript_01973	Assembly01_TRINITY_DN15279_c0_g1::Assembly01_TRINITY_DN15279_c0_g1_i1::g.150240::m.150240	XP_007907702.1
Transcript_01998	Assembly01_TRINITY_DN1535_c0_g2::Assembly01_TRINITY_DN1535_c0_g2_i1::g.133212::m.133212	XP_007903048.1
Transcript_02042	Assembly01_TRINITY_DN15487_c0_g1::Assembly01_TRINITY_DN15487_c0_g1_i1::g.98481::m.98481	XP_007905099.1
Transcript_02046	Assembly01_TRINITY_DN15489_c0_g1::Assembly01_TRINITY_DN15489_c0_g1_i2::g.98504::m.98504	XP_007909741.1
Transcript_02052	Assembly01_TRINITY_DN15504_c0_g1::Assembly01_TRINITY_DN15504_c0_g1_i1::g.140868::m.140868	XP_007896668.1
Transcript_02060	Assembly01_TRINITY_DN15522_c0_g1::Assembly01_TRINITY_DN15522_c0_g1_i1::g.140969::m.140969	XP_007904348.1
Transcript_02068	Assembly01_TRINITY_DN15541_c0_g1::Assembly01_TRINITY_DN15541_c0_g1_i1::g.140797::m.140797	XP_007907015.1
Transcript_02080	Assembly01_TRINITY_DN15560_c0_g1::Assembly01_TRINITY_DN15560_c0_g1_i1::g.140925::m.140925	XP_007893914.1
Transcript_02083	Assembly01_TRINITY_DN15569_c0_g1::Assembly01_TRINITY_DN15569_c0_g1_i1::g.140930::m.140930	XP_007905328.1
Transcript_02091	Assembly01_TRINITY_DN15583_c0_g1::Assembly01_TRINITY_DN15583_c0_g1_i1::g.140766::m.140766	XP_007885327.1
Transcript_02092	Assembly01_TRINITY_DN15590_c0_g1::Assembly01_TRINITY_DN15590_c0_g1_i1::g.140977::m.140977	XP_007891426.1
Transcript_02096	Assembly01_TRINITY_DN15598_c0_g1::Assembly01_TRINITY_DN15598_c0_g1_i1::g.140733::m.140733	XP_007892025.1
Transcript_02100	Assembly01_TRINITY_DN15609_c0_g1::Assembly01_TRINITY_DN15609_c0_g1_i1::g.139579::m.139579	XP_007900694.1
Transcript_02116	Assembly01_TRINITY_DN15636_c0_g2::Assembly01_TRINITY_DN15636_c0_g2_i1::g.139704::m.139704	XP_007894227.1
Transcript_02124	Assembly01_TRINITY_DN15662_c0_g2::Assembly01_TRINITY_DN15662_c0_g2_i1::g.139515::m.139515	XP_007895925.1
Transcript_02127	Assembly01_TRINITY_DN15664_c0_g1::Assembly01_TRINITY_DN15664_c0_g1_i1::g.139618::m.139618	XP_007897545.1
Transcript_02132	Assembly01_TRINITY_DN15669_c0_g1::Assembly01_TRINITY_DN15669_c0_g1_i1::g.139577::m.139577	XP_007896598.1
Transcript_02142	Assembly01_TRINITY_DN15690_c0_g1::Assembly01_TRINITY_DN15690_c0_g1_i1::g.139519::m.139519	XP_007894993.1
Transcript_02172	Assembly01_TRINITY_DN15738_c0_g1::Assembly01_TRINITY_DN15738_c0_g1_i1::g.112647::m.112647	XP_007895817.1
Transcript_02187	Assembly01_TRINITY_DN15766_c0_g2::Assembly01_TRINITY_DN15766_c0_g2_i1::g.112620::m.112620	XP_007896435.1
Transcript_02197	Assembly01_TRINITY_DN15795_c0_g1::Assembly01_TRINITY_DN15795_c0_g1_i1::g.112518::m.112518	XP_007894983.1
Transcript_02216	Assembly01_TRINITY_DN15846_c0_g2::Assembly01_TRINITY_DN15846_c0_g2_i1::g.64608::m.64608	XP_007894310.1
Transcript_02223	Assembly01_TRINITY_DN15868_c0_g2::Assembly01_TRINITY_DN15868_c0_g2_i1::g.64748::m.64748	XP_007910567.1
Transcript_02230	Assembly01_TRINITY_DN15902_c0_g1::Assembly01_TRINITY_DN15902_c0_g1_i1::g.150033::m.150033	XP_007903524.1
Transcript_02246	Assembly01_TRINITY_DN15933_c0_g1::Assembly01_TRINITY_DN15933_c0_g1_i1::g.149897::m.149897	XP_007907871.1
Transcript_02260	Assembly01_TRINITY_DN15975_c0_g1::Assembly01_TRINITY_DN15975_c0_g1_i1::g.149915::m.149915	XP_007891074.1
Transcript_02311	Assembly01_TRINITY_DN16091_c0_g2::Assembly01_TRINITY_DN16091_c0_g2_i1::g.78996::m.78996	XP_007889790.1
Transcript_02331	Assembly01_TRINITY_DN16143_c0_g1::Assembly01_TRINITY_DN16143_c0_g1_i1::g.153463::m.153463	XP_007885902.1
Transcript_02341	Assembly01_TRINITY_DN16166_c0_g1::Assembly01_TRINITY_DN16166_c0_g1_i1::g.153589::m.153589	XP_007896043.1
Transcript_02342	Assembly01_TRINITY_DN16166_c0_g2::Assembly01_TRINITY_DN16166_c0_g2_i1::g.153590::m.153590	XP_007896045.1
Transcript_02344	Assembly01_TRINITY_DN16170_c0_g1::Assembly01_TRINITY_DN16170_c0_g1_i1::g.153510::m.153510	XP_007897856.1
Transcript_02350	Assembly01_TRINITY_DN16184_c0_g1::Assembly01_TRINITY_DN16184_c0_g1_i1::g.153491::m.153491	XP_007900448.1
Transcript_02376	Assembly01_TRINITY_DN16245_c0_g1::Assembly01_TRINITY_DN16245_c0_g1_i1::g.219669::m.219669	XP_007910138.1
Transcript_02381	Assembly01_TRINITY_DN16257_c0_g1::Assembly01_TRINITY_DN16257_c0_g1_i1::g.219585::m.219585	XP_007908154.1
Transcript_02389	Assembly01_TRINITY_DN16280_c0_g1::Assembly01_TRINITY_DN16280_c0_g1_i1::g.219635::m.219635	XP_007909482.1
Transcript_02406	Assembly01_TRINITY_DN16318_c0_g1::Assembly01_TRINITY_DN16318_c0_g1_i1::g.100662::m.100662	XP_007908220.1
Transcript_02407	Assembly01_TRINITY_DN1631_c0_g1::Assembly01_TRINITY_DN1631_c0_g1_i1::g.164149::m.164149	XP_007887462.1
Transcript_02425	Assembly01_TRINITY_DN16379_c0_g1::Assembly01_TRINITY_DN16379_c0_g1_i1::g.100663::m.100663	XP_007908356.1
Transcript_02430	Assembly01_TRINITY_DN1638_c0_g1::Assembly01_TRINITY_DN1638_c0_g1_i1::g.164098::m.164098	XP_007902921.1
Transcript_02434	Assembly01_TRINITY_DN16393_c0_g2::Assembly01_TRINITY_DN16393_c0_g2_i1::g.100666::m.100666	XP_007902340.1
Transcript_02446	Assembly01_TRINITY_DN16418_c0_g2::Assembly01_TRINITY_DN16418_c0_g2_i1::g.70101::m.70101	XP_007901372.1
Transcript_02449	Assembly01_TRINITY_DN16423_c0_g1::Assembly01_TRINITY_DN16423_c0_g1_i1::g.70017::m.70017	XP_007892615.1
Transcript_02453	Assembly01_TRINITY_DN16431_c0_g2::Assembly01_TRINITY_DN16431_c0_g2_i1::g.70034::m.70034	XP_007907616.1
Transcript_02467	Assembly01_TRINITY_DN16452_c0_g1::Assembly01_TRINITY_DN16452_c0_g1_i2::g.70165::m.70165	XP_007908042.1
Transcript_02474	Assembly01_TRINITY_DN16468_c0_g1::Assembly01_TRINITY_DN16468_c0_g1_i1::g.69990::m.69990	XP_007891530.1
Transcript_02587	Assembly01_TRINITY_DN16788_c0_g1::Assembly01_TRINITY_DN16788_c0_g1_i1::g.149210::m.149210	XP_007895711.1
Transcript_02608	Assembly01_TRINITY_DN16840_c0_g1::Assembly01_TRINITY_DN16840_c0_g1_i1::g.41652::m.41652	XP_007898133.1
Transcript_02627	Assembly01_TRINITY_DN16882_c0_g2::Assembly01_TRINITY_DN16882_c0_g2_i1::g.41667::m.41667	XP_007907744.1
Transcript_02634	Assembly01_TRINITY_DN16893_c0_g2::Assembly01_TRINITY_DN16893_c0_g2_i1::g.41700::m.41700	XP_007906611.1
Transcript_02698	Assembly01_TRINITY_DN17051_c0_g1::Assembly01_TRINITY_DN17051_c0_g1_i1::g.127455::m.127455	XP_007909781.1
Transcript_02713	Assembly01_TRINITY_DN17088_c0_g2::Assembly01_TRINITY_DN17088_c0_g2_i1::g.127585::m.127585	XP_007908993.1
Transcript_02734	Assembly01_TRINITY_DN17129_c0_g1::Assembly01_TRINITY_DN17129_c0_g1_i1::g.164933::m.164933	XP_007898689.1
Transcript_02737	Assembly01_TRINITY_DN17139_c0_g1::Assembly01_TRINITY_DN17139_c0_g1_i1::g.164894::m.164894	XP_007891350.1
Transcript_02792	Assembly01_TRINITY_DN17283_c0_g1::Assembly01_TRINITY_DN17283_c0_g1_i1::g.76968::m.76968	XP_007898141.1
Transcript_02802	Assembly01_TRINITY_DN17318_c0_g1::Assembly01_TRINITY_DN17318_c0_g1_i1::g.18971::m.18971	XP_007890297.1
Transcript_02809	Assembly01_TRINITY_DN17336_c0_g1::Assembly01_TRINITY_DN17336_c0_g1_i1::g.19047::m.19047	XP_007894753.1
Transcript_02825	Assembly01_TRINITY_DN17370_c0_g1::Assembly01_TRINITY_DN17370_c0_g1_i1::g.18942::m.18942	XP_007891909.1
Transcript_02841	Assembly01_TRINITY_DN1741_c0_g1::Assembly01_TRINITY_DN1741_c0_g1_i1::g.118633::m.118633	XP_007894252.1
Transcript_02866	Assembly01_TRINITY_DN17468_c0_g1::Assembly01_TRINITY_DN17468_c0_g1_i1::g.7852::m.7852	XP_007888272.1
Transcript_02868	Assembly01_TRINITY_DN17471_c0_g1::Assembly01_TRINITY_DN17471_c0_g1_i1::g.7790::m.7790	XP_007887870.1
Transcript_02872	Assembly01_TRINITY_DN17479_c0_g1::Assembly01_TRINITY_DN17479_c0_g1_i1::g.7838::m.7838	XP_007896370.1
Transcript_02883	Assembly01_TRINITY_DN17496_c0_g1::Assembly01_TRINITY_DN17496_c0_g1_i1::g.7747::m.7747	XP_007897194.1
Transcript_02891	Assembly01_TRINITY_DN17511_c0_g1::Assembly01_TRINITY_DN17511_c0_g1_i2::g.107482::m.107482	XP_007901513.1
Transcript_02907	Assembly01_TRINITY_DN17542_c0_g1::Assembly01_TRINITY_DN17542_c0_g1_i1::g.107549::m.107549	XP_007909774.1
Transcript_02935	Assembly01_TRINITY_DN17594_c0_g1::Assembly01_TRINITY_DN17594_c0_g1_i1::g.107563::m.107563	XP_007885400.1
Transcript_02963	Assembly01_TRINITY_DN17656_c0_g1::Assembly01_TRINITY_DN17656_c0_g1_i1::g.134439::m.134439	XP_007899594.1
Transcript_02975	Assembly01_TRINITY_DN17690_c0_g2::Assembly01_TRINITY_DN17690_c0_g2_i1::g.134338::m.134338	XP_007898379.1
Transcript_03012	Assembly01_TRINITY_DN17774_c0_g1::Assembly01_TRINITY_DN17774_c0_g1_i1::g.5389::m.5389	XP_007903477.1
Transcript_03017	Assembly01_TRINITY_DN17786_c2_g1::Assembly01_TRINITY_DN17786_c2_g1_i1::g.5304::m.5304	XP_007890230.1
Transcript_03019	Assembly01_TRINITY_DN17802_c0_g1::Assembly01_TRINITY_DN17802_c0_g1_i1::g.158779::m.158779	XP_007906742.1
Transcript_03020	Assembly01_TRINITY_DN17807_c0_g1::Assembly01_TRINITY_DN17807_c0_g1_i1::g.158762::m.158762	XP_007896376.1
Transcript_03027	Assembly01_TRINITY_DN17820_c0_g1::Assembly01_TRINITY_DN17820_c0_g1_i1::g.158852::m.158852	XP_007891562.1
Transcript_03036	Assembly01_TRINITY_DN17839_c0_g1::Assembly01_TRINITY_DN17839_c0_g1_i1::g.158819::m.158819	XP_007907930.1
Transcript_03052	Assembly01_TRINITY_DN17873_c0_g1::Assembly01_TRINITY_DN17873_c0_g1_i1::g.158765::m.158765	XP_007890062.1
Transcript_03056	Assembly01_TRINITY_DN17882_c0_g1::Assembly01_TRINITY_DN17882_c0_g1_i1::g.158752::m.158752	XP_007886494.1
Transcript_03061	Assembly01_TRINITY_DN17888_c0_g1::Assembly01_TRINITY_DN17888_c0_g1_i1::g.158798::m.158798	XP_007894028.1
Transcript_03073	Assembly01_TRINITY_DN17916_c0_g1::Assembly01_TRINITY_DN17916_c0_g1_i1::g.164523::m.164523	XP_007886259.1
Transcript_03081	Assembly01_TRINITY_DN17933_c0_g1::Assembly01_TRINITY_DN17933_c0_g1_i1::g.164424::m.164424	XP_007904898.1
Transcript_03094	Assembly01_TRINITY_DN17978_c0_g1::Assembly01_TRINITY_DN17978_c0_g1_i1::g.164480::m.164480	XP_007886975.1
Transcript_03095	Assembly01_TRINITY_DN17983_c0_g1::Assembly01_TRINITY_DN17983_c0_g1_i1::g.164419::m.164419	XP_007910098.1
Transcript_03116	Assembly01_TRINITY_DN18030_c0_g2::Assembly01_TRINITY_DN18030_c0_g2_i1::g.115079::m.115079	XP_007899191.1
Transcript_03133	Assembly01_TRINITY_DN18052_c0_g1::Assembly01_TRINITY_DN18052_c0_g1_i1::g.115268::m.115268	XP_007894293.1
Transcript_03136	Assembly01_TRINITY_DN18065_c0_g1::Assembly01_TRINITY_DN18065_c0_g1_i1::g.115052::m.115052	XP_007887061.1
Transcript_03138	Assembly01_TRINITY_DN18066_c0_g1::Assembly01_TRINITY_DN18066_c0_g1_i1::g.115280::m.115280	XP_007895727.1
Transcript_03142	Assembly01_TRINITY_DN18075_c0_g1::Assembly01_TRINITY_DN18075_c0_g1_i1::g.115091::m.115091	XP_007885360.1
Transcript_03144	Assembly01_TRINITY_DN18077_c0_g1::Assembly01_TRINITY_DN18077_c0_g1_i1::g.115212::m.115212	XP_007887359.1
Transcript_03145	Assembly01_TRINITY_DN18078_c0_g1::Assembly01_TRINITY_DN18078_c0_g1_i1::g.115134::m.115134	XP_007886197.1
Transcript_03146	Assembly01_TRINITY_DN18079_c0_g1::Assembly01_TRINITY_DN18079_c0_g1_i1::g.115050::m.115050	XP_007893444.1
Transcript_03161	Assembly01_TRINITY_DN18108_c0_g3::Assembly01_TRINITY_DN18108_c0_g3_i1::g.61082::m.61082	XP_007897947.1
Transcript_03175	Assembly01_TRINITY_DN18135_c0_g1::Assembly01_TRINITY_DN18135_c0_g1_i1::g.61067::m.61067	XP_007888762.1
Transcript_03219	Assembly01_TRINITY_DN18217_c0_g1::Assembly01_TRINITY_DN18217_c0_g1_i1::g.46014::m.46014	XP_007903452.1
Transcript_03230	Assembly01_TRINITY_DN18244_c0_g1::Assembly01_TRINITY_DN18244_c0_g1_i1::g.46057::m.46057	XP_007886353.1
Transcript_03231	Assembly01_TRINITY_DN18245_c0_g1::Assembly01_TRINITY_DN18245_c0_g1_i1::g.46140::m.46140	XP_007891332.1
Transcript_03233	Assembly01_TRINITY_DN18255_c0_g1::Assembly01_TRINITY_DN18255_c0_g1_i1::g.46034::m.46034	XP_007898002.1
Transcript_03244	Assembly01_TRINITY_DN18281_c0_g2::Assembly01_TRINITY_DN18281_c0_g2_i1::g.46005::m.46005	XP_007886778.1
Transcript_03282	Assembly01_TRINITY_DN18352_c0_g1::Assembly01_TRINITY_DN18352_c0_g1_i4::g.78449::m.78449	XP_007908299.1
Transcript_03292	Assembly01_TRINITY_DN18365_c0_g2::Assembly01_TRINITY_DN18365_c0_g2_i1::g.78479::m.78479	XP_007886746.1
Transcript_03293	Assembly01_TRINITY_DN18369_c0_g1::Assembly01_TRINITY_DN18369_c0_g1_i2::g.78345::m.78345	XP_007887703.1
Transcript_03301	Assembly01_TRINITY_DN18387_c0_g1::Assembly01_TRINITY_DN18387_c0_g1_i1::g.78371::m.78371	XP_007907113.1
Transcript_03303	Assembly01_TRINITY_DN18388_c0_g1::Assembly01_TRINITY_DN18388_c0_g1_i2::g.78417::m.78417	XP_007896206.1
Transcript_03305	Assembly01_TRINITY_DN18391_c0_g1::Assembly01_TRINITY_DN18391_c0_g1_i1::g.78407::m.78407	XP_007886339.1
Transcript_03312	Assembly01_TRINITY_DN18404_c0_g1::Assembly01_TRINITY_DN18404_c0_g1_i1::g.84530::m.84530	XP_007908912.1
Transcript_03333	Assembly01_TRINITY_DN18440_c0_g1::Assembly01_TRINITY_DN18440_c0_g1_i2::g.84566::m.84566	XP_007900590.1
Transcript_03421	Assembly01_TRINITY_DN18614_c0_g1::Assembly01_TRINITY_DN18614_c0_g1_i2::g.55718::m.55718	XP_007910014.1
Transcript_03447	Assembly01_TRINITY_DN18657_c0_g1::Assembly01_TRINITY_DN18657_c0_g1_i1::g.55688::m.55688	XP_007892770.1
Transcript_03481	Assembly01_TRINITY_DN18709_c0_g1::Assembly01_TRINITY_DN18709_c0_g1_i2::g.64055::m.64055	XP_007908310.1
Transcript_03488	Assembly01_TRINITY_DN18723_c0_g1::Assembly01_TRINITY_DN18723_c0_g1_i1::g.64113::m.64113	XP_007882720.1
Transcript_03493	Assembly01_TRINITY_DN18732_c0_g1::Assembly01_TRINITY_DN18732_c0_g1_i1::g.64119::m.64119	XP_007903997.1
Transcript_03507	Assembly01_TRINITY_DN18749_c0_g2::Assembly01_TRINITY_DN18749_c0_g2_i1::g.64090::m.64090	XP_007883838.1
Transcript_03514	Assembly01_TRINITY_DN18758_c0_g1::Assembly01_TRINITY_DN18758_c0_g1_i1::g.64134::m.64134	XP_007893221.1
Transcript_03582	Assembly01_TRINITY_DN18906_c0_g1::Assembly01_TRINITY_DN18906_c0_g1_i1::g.133057::m.133057	XP_007892337.1
Transcript_03603	Assembly01_TRINITY_DN18949_c0_g1::Assembly01_TRINITY_DN18949_c0_g1_i1::g.133021::m.133021	XP_007896421.1
Transcript_03614	Assembly01_TRINITY_DN18964_c0_g1::Assembly01_TRINITY_DN18964_c0_g1_i1::g.132956::m.132956	XP_007886217.1
Transcript_03623	Assembly01_TRINITY_DN18976_c0_g1::Assembly01_TRINITY_DN18976_c0_g1_i1::g.133018::m.133018	XP_007893962.1
Transcript_03629	Assembly01_TRINITY_DN18987_c0_g1::Assembly01_TRINITY_DN18987_c0_g1_i1::g.132999::m.132999	XP_007908273.1
Transcript_03630	Assembly01_TRINITY_DN18990_c0_g1::Assembly01_TRINITY_DN18990_c0_g1_i1::g.133129::m.133129	XP_007893500.1
Transcript_03695	Assembly01_TRINITY_DN19108_c0_g1::Assembly01_TRINITY_DN19108_c0_g1_i2::g.85156::m.85156	XP_007899844.1
Transcript_03702	Assembly01_TRINITY_DN1912_c0_g1::Assembly01_TRINITY_DN1912_c0_g1_i1::g.213087::m.213087	XP_007890281.1
Transcript_03737	Assembly01_TRINITY_DN19205_c0_g1::Assembly01_TRINITY_DN19205_c0_g1_i3::g.117176::m.117176	XP_007893147.1
Transcript_03766	Assembly01_TRINITY_DN19266_c0_g1::Assembly01_TRINITY_DN19266_c0_g1_i1::g.117306::m.117306	XP_007901523.1
Transcript_03779	Assembly01_TRINITY_DN19290_c0_g1::Assembly01_TRINITY_DN19290_c0_g1_i1::g.117334::m.117334	XP_007892651.1
Transcript_03780	Assembly01_TRINITY_DN19294_c0_g2::Assembly01_TRINITY_DN19294_c0_g2_i1::g.117185::m.117185	XP_007910256.1
Transcript_03787	Assembly01_TRINITY_DN19310_c0_g2::Assembly01_TRINITY_DN19310_c0_g2_i1::g.118445::m.118445	XP_007894762.1
Transcript_03803	Assembly01_TRINITY_DN19336_c0_g1::Assembly01_TRINITY_DN19336_c0_g1_i1::g.118320::m.118320	XP_007888479.1
Transcript_03807	Assembly01_TRINITY_DN19341_c0_g1::Assembly01_TRINITY_DN19341_c0_g1_i2::g.118606::m.118606	XP_007890234.1
Transcript_03841	Assembly01_TRINITY_DN19417_c0_g1::Assembly01_TRINITY_DN19417_c0_g1_i1::g.60639::m.60639	XP_007889811.1
Transcript_03856	Assembly01_TRINITY_DN19445_c0_g1::Assembly01_TRINITY_DN19445_c0_g1_i1::g.60362::m.60362	XP_007886686.1
Transcript_03879	Assembly01_TRINITY_DN19478_c0_g1::Assembly01_TRINITY_DN19478_c0_g1_i1::g.60393::m.60393	XP_007887452.1
Transcript_03890	Assembly01_TRINITY_DN19489_c0_g1::Assembly01_TRINITY_DN19489_c0_g1_i1::g.60415::m.60415	XP_007908059.1
Transcript_03896	Assembly01_TRINITY_DN19499_c0_g1::Assembly01_TRINITY_DN19499_c0_g1_i1::g.60497::m.60497	XP_007902835.1
Transcript_03916	Assembly01_TRINITY_DN19538_c0_g1::Assembly01_TRINITY_DN19538_c0_g1_i1::g.187453::m.187453	XP_007888190.1
Transcript_03941	Assembly01_TRINITY_DN19592_c0_g2::Assembly01_TRINITY_DN19592_c0_g2_i1::g.187431::m.187431	XP_007889447.1
Transcript_03959	Assembly01_TRINITY_DN19617_c0_g1::Assembly01_TRINITY_DN19617_c0_g1_i1::g.172930::m.172930	XP_007896681.1
Transcript_03981	Assembly01_TRINITY_DN19654_c0_g2::Assembly01_TRINITY_DN19654_c0_g2_i1::g.172986::m.172986	XP_007892869.1
Transcript_04007	Assembly01_TRINITY_DN19718_c0_g1::Assembly01_TRINITY_DN19718_c0_g1_i1::g.130028::m.130028	XP_007900006.1
Transcript_04037	Assembly01_TRINITY_DN19780_c0_g2::Assembly01_TRINITY_DN19780_c0_g2_i1::g.129997::m.129997	XP_007891335.1
Transcript_04044	Assembly01_TRINITY_DN19786_c0_g2::Assembly01_TRINITY_DN19786_c0_g2_i1::g.129935::m.129935	XP_007908119.1
Transcript_04047	Assembly01_TRINITY_DN19797_c0_g1::Assembly01_TRINITY_DN19797_c0_g1_i1::g.130003::m.130003	XP_007883547.1
Transcript_04065	Assembly01_TRINITY_DN19827_c0_g1::Assembly01_TRINITY_DN19827_c0_g1_i1::g.170979::m.170979	XP_007889754.1
Transcript_04080	Assembly01_TRINITY_DN19859_c0_g1::Assembly01_TRINITY_DN19859_c0_g1_i1::g.171105::m.171105	XP_007904917.1
Transcript_04082	Assembly01_TRINITY_DN19869_c0_g1::Assembly01_TRINITY_DN19869_c0_g1_i1::g.170973::m.170973	XP_007900454.1
Transcript_04102	Assembly01_TRINITY_DN19911_c0_g2::Assembly01_TRINITY_DN19911_c0_g2_i1::g.105313::m.105313	XP_007884076.1
Transcript_04153	Assembly01_TRINITY_DN20005_c0_g1::Assembly01_TRINITY_DN20005_c0_g1_i3::g.55104::m.55104	XP_007901993.1
Transcript_04158	Assembly01_TRINITY_DN20010_c0_g1::Assembly01_TRINITY_DN20010_c0_g1_i1::g.54922::m.54922	XP_007906458.1
Transcript_04161	Assembly01_TRINITY_DN20024_c0_g1::Assembly01_TRINITY_DN20024_c0_g1_i1::g.54928::m.54928	XP_007903252.1
Transcript_04167	Assembly01_TRINITY_DN20031_c1_g1::Assembly01_TRINITY_DN20031_c1_g1_i1::g.55180::m.55180	XP_007902782.1
Transcript_04214	Assembly01_TRINITY_DN20108_c0_g1::Assembly01_TRINITY_DN20108_c0_g1_i2::g.178314::m.178314	XP_007907250.1
Transcript_04229	Assembly01_TRINITY_DN20129_c0_g1::Assembly01_TRINITY_DN20129_c0_g1_i1::g.178515::m.178515	XP_007891249.1
Transcript_04254	Assembly01_TRINITY_DN20171_c0_g1::Assembly01_TRINITY_DN20171_c0_g1_i1::g.178499::m.178499	XP_007887395.1
Transcript_04255	Assembly01_TRINITY_DN20174_c0_g1::Assembly01_TRINITY_DN20174_c0_g1_i1::g.178406::m.178406	XP_007907353.1
Transcript_04260	Assembly01_TRINITY_DN20183_c0_g1::Assembly01_TRINITY_DN20183_c0_g1_i1::g.178464::m.178464	XP_007889010.1
Transcript_04302	Assembly01_TRINITY_DN20255_c0_g1::Assembly01_TRINITY_DN20255_c0_g1_i2::g.151737::m.151737	XP_007886628.1
Transcript_04304	Assembly01_TRINITY_DN20257_c0_g1::Assembly01_TRINITY_DN20257_c0_g1_i2::g.151811::m.151811	XP_007894233.1
Transcript_04307	Assembly01_TRINITY_DN20260_c0_g1::Assembly01_TRINITY_DN20260_c0_g1_i1::g.151647::m.151647	XP_007893592.1
Transcript_04311	Assembly01_TRINITY_DN20273_c0_g2::Assembly01_TRINITY_DN20273_c0_g2_i1::g.151888::m.151888	XP_007895321.1
Transcript_04323	Assembly01_TRINITY_DN20290_c0_g1::Assembly01_TRINITY_DN20290_c0_g1_i1::g.151842::m.151842	XP_007897092.1
Transcript_04341	Assembly01_TRINITY_DN20323_c0_g1::Assembly01_TRINITY_DN20323_c0_g1_i1::g.17458::m.17458	XP_007895577.1
Transcript_04343	Assembly01_TRINITY_DN20324_c0_g2::Assembly01_TRINITY_DN20324_c0_g2_i1::g.17707::m.17707	XP_007903912.1
Transcript_04358	Assembly01_TRINITY_DN20341_c0_g1::Assembly01_TRINITY_DN20341_c0_g1_i1::g.17420::m.17420	XP_007908027.1
Transcript_04363	Assembly01_TRINITY_DN20353_c0_g1::Assembly01_TRINITY_DN20353_c0_g1_i1::g.17453::m.17453	XP_007885464.1
Transcript_04364	Assembly01_TRINITY_DN20356_c0_g2::Assembly01_TRINITY_DN20356_c0_g2_i1::g.17657::m.17657	XP_007886758.1
Transcript_04365	Assembly01_TRINITY_DN20359_c0_g1::Assembly01_TRINITY_DN20359_c0_g1_i1::g.17603::m.17603	XP_007891007.1
Transcript_04370	Assembly01_TRINITY_DN20365_c1_g1::Assembly01_TRINITY_DN20365_c1_g1_i1::g.17743::m.17743	XP_007904951.1
Transcript_04378	Assembly01_TRINITY_DN20385_c0_g2::Assembly01_TRINITY_DN20385_c0_g2_i1::g.17449::m.17449	XP_007905152.1
Transcript_04381	Assembly01_TRINITY_DN20389_c0_g2::Assembly01_TRINITY_DN20389_c0_g2_i1::g.17510::m.17510	XP_007908673.1
Transcript_04385	Assembly01_TRINITY_DN20390_c0_g1::Assembly01_TRINITY_DN20390_c0_g1_i2::g.17633::m.17633	XP_007897931.1
Transcript_04387	Assembly01_TRINITY_DN20394_c0_g1::Assembly01_TRINITY_DN20394_c0_g1_i1::g.17573::m.17573	XP_007901294.1
Transcript_04388	Assembly01_TRINITY_DN20395_c0_g1::Assembly01_TRINITY_DN20395_c0_g1_i1::g.17544::m.17544	XP_007898053.1
Transcript_04415	Assembly01_TRINITY_DN20436_c0_g2::Assembly01_TRINITY_DN20436_c0_g2_i1::g.189385::m.189385	XP_007887489.1
Transcript_04419	Assembly01_TRINITY_DN20440_c0_g1::Assembly01_TRINITY_DN20440_c0_g1_i1::g.189275::m.189275	XP_007883226.1
Transcript_04420	Assembly01_TRINITY_DN20442_c0_g1::Assembly01_TRINITY_DN20442_c0_g1_i1::g.189277::m.189277	XP_007887486.1
Transcript_04421	Assembly01_TRINITY_DN20443_c0_g1::Assembly01_TRINITY_DN20443_c0_g1_i1::g.189303::m.189303	XP_007908508.1
Transcript_04440	Assembly01_TRINITY_DN20482_c0_g1::Assembly01_TRINITY_DN20482_c0_g1_i1::g.189330::m.189330	XP_007892937.1
Transcript_04444	Assembly01_TRINITY_DN20497_c0_g1::Assembly01_TRINITY_DN20497_c0_g1_i1::g.189433::m.189433	XP_007902417.1
Transcript_04445	Assembly01_TRINITY_DN2049_c0_g1::Assembly01_TRINITY_DN2049_c0_g1_i1::g.32448::m.32448	XP_007895946.1
Transcript_04448	Assembly01_TRINITY_DN20504_c0_g1::Assembly01_TRINITY_DN20504_c0_g1_i1::g.128720::m.128720	XP_007900853.1
Transcript_04466	Assembly01_TRINITY_DN20546_c0_g1::Assembly01_TRINITY_DN20546_c0_g1_i2::g.128963::m.128963	XP_007897949.1
Transcript_04483	Assembly01_TRINITY_DN20573_c0_g1::Assembly01_TRINITY_DN20573_c0_g1_i1::g.128784::m.128784	XP_007898232.1
Transcript_04490	Assembly01_TRINITY_DN20582_c0_g1::Assembly01_TRINITY_DN20582_c0_g1_i1::g.128746::m.128746	XP_007892090.1
Transcript_04497	Assembly01_TRINITY_DN20588_c0_g2::Assembly01_TRINITY_DN20588_c0_g2_i1::g.128821::m.128821	XP_007907111.1
Transcript_04528	Assembly01_TRINITY_DN20634_c0_g1::Assembly01_TRINITY_DN20634_c0_g1_i1::g.4648::m.4648	XP_007905798.1
Transcript_04533	Assembly01_TRINITY_DN20640_c0_g1::Assembly01_TRINITY_DN20640_c0_g1_i1::g.4523::m.4523	XP_007891540.1
Transcript_04555	Assembly01_TRINITY_DN20678_c0_g2::Assembly01_TRINITY_DN20678_c0_g2_i1::g.4623::m.4623	XP_007901243.1
Transcript_04570	Assembly01_TRINITY_DN20704_c0_g1::Assembly01_TRINITY_DN20704_c0_g1_i1::g.83541::m.83541	XP_007889151.1
Transcript_04573	Assembly01_TRINITY_DN20709_c0_g1::Assembly01_TRINITY_DN20709_c0_g1_i1::g.83561::m.83561	XP_007901496.1
Transcript_04627	Assembly01_TRINITY_DN20806_c0_g1::Assembly01_TRINITY_DN20806_c0_g1_i1::g.142323::m.142323	XP_007909077.1
Transcript_04640	Assembly01_TRINITY_DN20824_c0_g2::Assembly01_TRINITY_DN20824_c0_g2_i1::g.142129::m.142129	XP_007889311.1
Transcript_04642	Assembly01_TRINITY_DN20826_c0_g1::Assembly01_TRINITY_DN20826_c0_g1_i2::g.142264::m.142264	XP_007907864.1
Transcript_04674	Assembly01_TRINITY_DN20883_c0_g1::Assembly01_TRINITY_DN20883_c0_g1_i1::g.142222::m.142222	XP_007883205.1
Transcript_04699	Assembly01_TRINITY_DN20933_c0_g1::Assembly01_TRINITY_DN20933_c0_g1_i1::g.213718::m.213718	XP_007892951.1
Transcript_04700	Assembly01_TRINITY_DN20935_c0_g1::Assembly01_TRINITY_DN20935_c0_g1_i1::g.213760::m.213760	XP_007890083.1
Transcript_04702	Assembly01_TRINITY_DN20939_c0_g1::Assembly01_TRINITY_DN20939_c0_g1_i1::g.213512::m.213512	XP_007899649.1
Transcript_04703	Assembly01_TRINITY_DN20944_c0_g1::Assembly01_TRINITY_DN20944_c0_g1_i1::g.213645::m.213645	XP_007891306.1
Transcript_04717	Assembly01_TRINITY_DN20970_c0_g1::Assembly01_TRINITY_DN20970_c0_g1_i1::g.213851::m.213851	XP_007885718.1
Transcript_04726	Assembly01_TRINITY_DN20987_c0_g1::Assembly01_TRINITY_DN20987_c0_g1_i1::g.213700::m.213700	XP_007887261.1
Transcript_04735	Assembly01_TRINITY_DN21000_c0_g1::Assembly01_TRINITY_DN21000_c0_g1_i1::g.219119::m.219119	XP_007889870.1
Transcript_04748	Assembly01_TRINITY_DN21011_c0_g1::Assembly01_TRINITY_DN21011_c0_g1_i2::g.219082::m.219082	XP_007898725.1
Transcript_04754	Assembly01_TRINITY_DN21037_c0_g1::Assembly01_TRINITY_DN21037_c0_g1_i1::g.219069::m.219069	XP_007897952.1
Transcript_04807	Assembly01_TRINITY_DN21206_c0_g1::Assembly01_TRINITY_DN21206_c0_g1_i1::g.148971::m.148971	XP_007899705.1
Transcript_04878	Assembly01_TRINITY_DN2143_c0_g1::Assembly01_TRINITY_DN2143_c0_g1_i1::g.139212::m.139212	XP_007910485.1
Transcript_04939	Assembly01_TRINITY_DN21625_c0_g1::Assembly01_TRINITY_DN21625_c0_g1_i1::g.97428::m.97428	XP_007893127.1
Transcript_04941	Assembly01_TRINITY_DN21639_c0_g1::Assembly01_TRINITY_DN21639_c0_g1_i1::g.97461::m.97461	XP_007908353.1
Transcript_04963	Assembly01_TRINITY_DN21696_c0_g1::Assembly01_TRINITY_DN21696_c0_g1_i1::g.97409::m.97409	XP_007891024.1
Transcript_04965	Assembly01_TRINITY_DN2169_c0_g2::Assembly01_TRINITY_DN2169_c0_g2_i1::g.139203::m.139203	XP_007906380.1
Transcript_05029	Assembly01_TRINITY_DN21893_c0_g1::Assembly01_TRINITY_DN21893_c0_g1_i1::g.134690::m.134690	XP_007882639.1
Transcript_05040	Assembly01_TRINITY_DN21918_c0_g1::Assembly01_TRINITY_DN21918_c0_g1_i1::g.128304::m.128304	XP_007892703.1
Transcript_05071	Assembly01_TRINITY_DN219_c0_g1::Assembly01_TRINITY_DN219_c0_g1_i1::g.33224::m.33224	XP_007899905.1
Transcript_05111	Assembly01_TRINITY_DN22131_c0_g1::Assembly01_TRINITY_DN22131_c0_g1_i1::g.80668::m.80668	XP_007905357.1
Transcript_05131	Assembly01_TRINITY_DN22219_c0_g1::Assembly01_TRINITY_DN22219_c0_g1_i1::g.44928::m.44928	XP_007897285.1
Transcript_05139	Assembly01_TRINITY_DN22243_c0_g2::Assembly01_TRINITY_DN22243_c0_g2_i1::g.44903::m.44903	XP_007895776.1
Transcript_05171	Assembly01_TRINITY_DN22322_c0_g1::Assembly01_TRINITY_DN22322_c0_g1_i1::g.165530::m.165530	XP_007888633.1
Transcript_05172	Assembly01_TRINITY_DN22326_c0_g1::Assembly01_TRINITY_DN22326_c0_g1_i1::g.165551::m.165551	XP_007883272.1
Transcript_05175	Assembly01_TRINITY_DN22331_c0_g1::Assembly01_TRINITY_DN22331_c0_g1_i1::g.165577::m.165577	XP_007895015.1
Transcript_05222	Assembly01_TRINITY_DN22454_c0_g3::Assembly01_TRINITY_DN22454_c0_g3_i1::g.117004::m.117004	XP_007902948.1
Transcript_05248	Assembly01_TRINITY_DN22528_c0_g1::Assembly01_TRINITY_DN22528_c0_g1_i1::g.78664::m.78664	XP_007891887.1
Transcript_05287	Assembly01_TRINITY_DN22654_c0_g2::Assembly01_TRINITY_DN22654_c0_g2_i1::g.177510::m.177510	XP_007906826.1
Transcript_05295	Assembly01_TRINITY_DN22668_c0_g1::Assembly01_TRINITY_DN22668_c0_g1_i1::g.177545::m.177545	XP_007894016.1
Transcript_05299	Assembly01_TRINITY_DN22675_c1_g1::Assembly01_TRINITY_DN22675_c1_g1_i1::g.177446::m.177446	XP_007903987.1
Transcript_05319	Assembly01_TRINITY_DN22721_c0_g1::Assembly01_TRINITY_DN22721_c0_g1_i1::g.35291::m.35291	XP_007898086.1
Transcript_05337	Assembly01_TRINITY_DN22772_c0_g1::Assembly01_TRINITY_DN22772_c0_g1_i1::g.35280::m.35280	XP_007888666.1
Transcript_05359	Assembly01_TRINITY_DN22860_c0_g1::Assembly01_TRINITY_DN22860_c0_g1_i2::g.32677::m.32677	XP_007896248.1
Transcript_05360	Assembly01_TRINITY_DN22863_c0_g1::Assembly01_TRINITY_DN22863_c0_g1_i1::g.32558::m.32558	XP_007898088.1
Transcript_05395	Assembly01_TRINITY_DN22935_c0_g2::Assembly01_TRINITY_DN22935_c0_g2_i1::g.208526::m.208526	XP_007885299.1
Transcript_05410	Assembly01_TRINITY_DN22982_c0_g3::Assembly01_TRINITY_DN22982_c0_g3_i1::g.208565::m.208565	XP_007892751.1
Transcript_05424	Assembly01_TRINITY_DN2302_c0_g1::Assembly01_TRINITY_DN2302_c0_g1_i1::g.100104::m.100104	XP_007898900.1
Transcript_05471	Assembly01_TRINITY_DN23213_c0_g2::Assembly01_TRINITY_DN23213_c0_g2_i1::g.98078::m.98078	XP_007898843.1
Transcript_05523	Assembly01_TRINITY_DN23360_c0_g1::Assembly01_TRINITY_DN23360_c0_g1_i1::g.185198::m.185198	XP_007884351.1
Transcript_05569	Assembly01_TRINITY_DN23451_c0_g1::Assembly01_TRINITY_DN23451_c0_g1_i1::g.12583::m.12583	XP_007901284.1
Transcript_05581	Assembly01_TRINITY_DN23474_c0_g1::Assembly01_TRINITY_DN23474_c0_g1_i1::g.12357::m.12357	XP_007905738.1
Transcript_05583	Assembly01_TRINITY_DN23476_c0_g1::Assembly01_TRINITY_DN23476_c0_g1_i1::g.12400::m.12400	XP_007910231.1
Transcript_05591	Assembly01_TRINITY_DN23483_c0_g1::Assembly01_TRINITY_DN23483_c0_g1_i2::g.12441::m.12441	XP_007908644.1
Transcript_05600	Assembly01_TRINITY_DN23502_c0_g1::Assembly01_TRINITY_DN23502_c0_g1_i2::g.88697::m.88697	XP_007908354.1
Transcript_05616	Assembly01_TRINITY_DN23525_c0_g2::Assembly01_TRINITY_DN23525_c0_g2_i1::g.88639::m.88639	XP_007901034.1
Transcript_05620	Assembly01_TRINITY_DN23528_c0_g1::Assembly01_TRINITY_DN23528_c0_g1_i1::g.88598::m.88598	XP_007909692.1
Transcript_05621	Assembly01_TRINITY_DN23528_c0_g1::Assembly01_TRINITY_DN23528_c0_g1_i2::g.88601::m.88601	XP_007909872.1
Transcript_05636	Assembly01_TRINITY_DN23551_c0_g1::Assembly01_TRINITY_DN23551_c0_g1_i1::g.88553::m.88553	XP_007893533.1
Transcript_05637	Assembly01_TRINITY_DN23551_c0_g1::Assembly01_TRINITY_DN23551_c0_g1_i2::g.88558::m.88558	XP_007893534.1
Transcript_05639	Assembly01_TRINITY_DN23552_c1_g1::Assembly01_TRINITY_DN23552_c1_g1_i1::g.88479::m.88479	XP_007908645.1
Transcript_05645	Assembly01_TRINITY_DN23564_c0_g1::Assembly01_TRINITY_DN23564_c0_g1_i1::g.88615::m.88615	XP_007902235.1
Transcript_05691	Assembly01_TRINITY_DN23653_c0_g1::Assembly01_TRINITY_DN23653_c0_g1_i1::g.45459::m.45459	XP_007885911.1
Transcript_05742	Assembly01_TRINITY_DN23744_c0_g1::Assembly01_TRINITY_DN23744_c0_g1_i1::g.153331::m.153331	XP_007888607.1
Transcript_05774	Assembly01_TRINITY_DN23787_c0_g2::Assembly01_TRINITY_DN23787_c0_g2_i1::g.153211::m.153211	XP_007897965.1
Transcript_05776	Assembly01_TRINITY_DN23789_c0_g1::Assembly01_TRINITY_DN23789_c0_g1_i1::g.153319::m.153319	XP_007907474.1
Transcript_05777	Assembly01_TRINITY_DN23793_c0_g1::Assembly01_TRINITY_DN23793_c0_g1_i1::g.153273::m.153273	XP_007895038.1
Transcript_05782	Assembly01_TRINITY_DN23809_c0_g1::Assembly01_TRINITY_DN23809_c0_g1_i1::g.219273::m.219273	XP_007906649.1
Transcript_05799	Assembly01_TRINITY_DN23843_c0_g1::Assembly01_TRINITY_DN23843_c0_g1_i1::g.219332::m.219332	XP_007900502.1
Transcript_05829	Assembly01_TRINITY_DN23897_c0_g1::Assembly01_TRINITY_DN23897_c0_g1_i1::g.219321::m.219321	XP_007904183.1
Transcript_05839	Assembly01_TRINITY_DN23914_c0_g1::Assembly01_TRINITY_DN23914_c0_g1_i1::g.186738::m.186738	XP_007903509.1
Transcript_05841	Assembly01_TRINITY_DN23916_c0_g1::Assembly01_TRINITY_DN23916_c0_g1_i2::g.186727::m.186727	XP_007901394.1
Transcript_05861	Assembly01_TRINITY_DN23950_c0_g1::Assembly01_TRINITY_DN23950_c0_g1_i1::g.186771::m.186771	XP_007904497.1
Transcript_05876	Assembly01_TRINITY_DN23972_c0_g1::Assembly01_TRINITY_DN23972_c0_g1_i1::g.186683::m.186683	XP_007898721.1
Transcript_05903	Assembly01_TRINITY_DN24022_c0_g1::Assembly01_TRINITY_DN24022_c0_g1_i1::g.205120::m.205120	XP_007886728.1
Transcript_05905	Assembly01_TRINITY_DN24026_c0_g1::Assembly01_TRINITY_DN24026_c0_g1_i1::g.205116::m.205116	XP_007899902.1
Transcript_05909	Assembly01_TRINITY_DN24028_c0_g1::Assembly01_TRINITY_DN24028_c0_g1_i1::g.205052::m.205052	XP_007903572.1
Transcript_05916	Assembly01_TRINITY_DN24039_c0_g1::Assembly01_TRINITY_DN24039_c0_g1_i1::g.205041::m.205041	XP_007904460.1
Transcript_05938	Assembly01_TRINITY_DN24092_c0_g2::Assembly01_TRINITY_DN24092_c0_g2_i1::g.204920::m.204920	XP_007901793.1
Transcript_05941	Assembly01_TRINITY_DN24095_c0_g1::Assembly01_TRINITY_DN24095_c0_g1_i3::g.205225::m.205225	XP_007897104.1
Transcript_05947	Assembly01_TRINITY_DN24099_c0_g2::Assembly01_TRINITY_DN24099_c0_g2_i2::g.205086::m.205086	XP_007896711.1
Transcript_05948	Assembly01_TRINITY_DN240_c0_g1::Assembly01_TRINITY_DN240_c0_g1_i1::g.33236::m.33236	XP_007899521.1
Transcript_05953	Assembly01_TRINITY_DN24103_c0_g1::Assembly01_TRINITY_DN24103_c0_g1_i1::g.45852::m.45852	XP_007888463.1
Transcript_05976	Assembly01_TRINITY_DN24131_c0_g2::Assembly01_TRINITY_DN24131_c0_g2_i1::g.45765::m.45765	XP_007910373.1
Transcript_05987	Assembly01_TRINITY_DN24158_c0_g1::Assembly01_TRINITY_DN24158_c0_g1_i1::g.45823::m.45823	XP_007887298.1
Transcript_05991	Assembly01_TRINITY_DN24162_c0_g2::Assembly01_TRINITY_DN24162_c0_g2_i1::g.45697::m.45697	XP_007903664.1
Transcript_06004	Assembly01_TRINITY_DN24192_c0_g1::Assembly01_TRINITY_DN24192_c0_g1_i2::g.45619::m.45619	XP_007897692.1
Transcript_06018	Assembly01_TRINITY_DN24219_c0_g1::Assembly01_TRINITY_DN24219_c0_g1_i1::g.166190::m.166190	XP_007900201.1
Transcript_06031	Assembly01_TRINITY_DN24240_c0_g3::Assembly01_TRINITY_DN24240_c0_g3_i1::g.166101::m.166101	XP_007882982.1
Transcript_06042	Assembly01_TRINITY_DN24258_c0_g1::Assembly01_TRINITY_DN24258_c0_g1_i1::g.166317::m.166317	XP_007900511.1
Transcript_06052	Assembly01_TRINITY_DN24268_c0_g1::Assembly01_TRINITY_DN24268_c0_g1_i1::g.166202::m.166202	XP_007887634.1
Transcript_06053	Assembly01_TRINITY_DN24269_c0_g1::Assembly01_TRINITY_DN24269_c0_g1_i1::g.166247::m.166247	XP_007888445.1
Transcript_06055	Assembly01_TRINITY_DN24270_c0_g1::Assembly01_TRINITY_DN24270_c0_g1_i1::g.166014::m.166014	XP_007888136.1
Transcript_06057	Assembly01_TRINITY_DN24271_c0_g1::Assembly01_TRINITY_DN24271_c0_g1_i1::g.166277::m.166277	XP_007895956.1
Transcript_06071	Assembly01_TRINITY_DN24286_c0_g1::Assembly01_TRINITY_DN24286_c0_g1_i1::g.166171::m.166171	XP_007887216.1
Transcript_06116	Assembly01_TRINITY_DN24369_c0_g1::Assembly01_TRINITY_DN24369_c0_g1_i1::g.152225::m.152225	XP_007906021.1
Transcript_06118	Assembly01_TRINITY_DN24374_c0_g2::Assembly01_TRINITY_DN24374_c0_g2_i1::g.152124::m.152124	XP_007894950.1
Transcript_06122	Assembly01_TRINITY_DN24381_c0_g2::Assembly01_TRINITY_DN24381_c0_g2_i1::g.152007::m.152007	XP_007883882.1
Transcript_06129	Assembly01_TRINITY_DN24397_c0_g2::Assembly01_TRINITY_DN24397_c0_g2_i1::g.152090::m.152090	XP_007893752.1
Transcript_06157	Assembly01_TRINITY_DN24438_c0_g1::Assembly01_TRINITY_DN24438_c0_g1_i1::g.46645::m.46645	XP_007902456.1
Transcript_06165	Assembly01_TRINITY_DN24449_c0_g1::Assembly01_TRINITY_DN24449_c0_g1_i2::g.46540::m.46540	XP_007904149.1
Transcript_06200	Assembly01_TRINITY_DN24514_c0_g1::Assembly01_TRINITY_DN24514_c0_g1_i1::g.62260::m.62260	XP_007901897.1
Transcript_06202	Assembly01_TRINITY_DN24518_c0_g1::Assembly01_TRINITY_DN24518_c0_g1_i1::g.62057::m.62057	XP_007883761.1
Transcript_06221	Assembly01_TRINITY_DN24544_c0_g1::Assembly01_TRINITY_DN24544_c0_g1_i1::g.62210::m.62210	XP_007889602.1
Transcript_06226	Assembly01_TRINITY_DN24552_c0_g1::Assembly01_TRINITY_DN24552_c0_g1_i2::g.62242::m.62242	XP_007905413.1
Transcript_06229	Assembly01_TRINITY_DN24558_c0_g1::Assembly01_TRINITY_DN24558_c0_g1_i2::g.62276::m.62276	XP_007889521.1
Transcript_06238	Assembly01_TRINITY_DN24564_c0_g1::Assembly01_TRINITY_DN24564_c0_g1_i1::g.62102::m.62102	XP_007896642.1
Transcript_06247	Assembly01_TRINITY_DN24580_c0_g1::Assembly01_TRINITY_DN24580_c0_g1_i1::g.62183::m.62183	XP_007892485.1
Transcript_06255	Assembly01_TRINITY_DN24593_c0_g1::Assembly01_TRINITY_DN24593_c0_g1_i1::g.62121::m.62121	XP_007910172.1
Transcript_06260	Assembly01_TRINITY_DN24608_c0_g1::Assembly01_TRINITY_DN24608_c0_g1_i1::g.173841::m.173841	XP_007894858.1
Transcript_06274	Assembly01_TRINITY_DN24623_c0_g1::Assembly01_TRINITY_DN24623_c0_g1_i4::g.173698::m.173698	XP_007905710.1
Transcript_06277	Assembly01_TRINITY_DN24627_c0_g1::Assembly01_TRINITY_DN24627_c0_g1_i1::g.173927::m.173927	XP_007891438.1
Transcript_06292	Assembly01_TRINITY_DN24654_c0_g1::Assembly01_TRINITY_DN24654_c0_g1_i2::g.173872::m.173872	XP_007910571.1
Transcript_06300	Assembly01_TRINITY_DN24670_c0_g1::Assembly01_TRINITY_DN24670_c0_g1_i1::g.173942::m.173942	XP_007907493.1
Transcript_06303	Assembly01_TRINITY_DN24673_c0_g1::Assembly01_TRINITY_DN24673_c0_g1_i1::g.173825::m.173825	XP_007897669.1
Transcript_06310	Assembly01_TRINITY_DN24682_c0_g1::Assembly01_TRINITY_DN24682_c0_g1_i2::g.173760::m.173760	XP_007903419.1
Transcript_06315	Assembly01_TRINITY_DN24692_c0_g1::Assembly01_TRINITY_DN24692_c0_g1_i1::g.173968::m.173968	XP_007906196.1
Transcript_06321	Assembly01_TRINITY_DN24700_c1_g1::Assembly01_TRINITY_DN24700_c1_g1_i2::g.32982::m.32982	XP_007906598.1
Transcript_06322	Assembly01_TRINITY_DN24704_c0_g1::Assembly01_TRINITY_DN24704_c0_g1_i1::g.32923::m.32923	XP_007902991.1
Transcript_06329	Assembly01_TRINITY_DN24710_c0_g2::Assembly01_TRINITY_DN24710_c0_g2_i2::g.32945::m.32945	XP_007887423.1
Transcript_06340	Assembly01_TRINITY_DN24728_c0_g1::Assembly01_TRINITY_DN24728_c0_g1_i2::g.32733::m.32733	XP_007884112.1
Transcript_06342	Assembly01_TRINITY_DN24729_c0_g1::Assembly01_TRINITY_DN24729_c0_g1_i1::g.32717::m.32717	XP_007893549.1
Transcript_06362	Assembly01_TRINITY_DN24765_c0_g1::Assembly01_TRINITY_DN24765_c0_g1_i1::g.32961::m.32961	XP_007900056.1
Transcript_06397	Assembly01_TRINITY_DN24819_c0_g1::Assembly01_TRINITY_DN24819_c0_g1_i1::g.62855::m.62855	XP_007886842.1
Transcript_06406	Assembly01_TRINITY_DN24835_c0_g1::Assembly01_TRINITY_DN24835_c0_g1_i1::g.62866::m.62866	XP_007888448.1
[truncated: 5,884 more rows]
