# Supplementary material for: Draft de novo transcriptome assembly and proteome characterization of the electric lobe of Tetronarce californica: a molecular tool for the study of cholinergic neurotransmission in the electric organ
Source: BMC Genomics. 2017 Aug 14;18:611. doi: 10.1186/s12864-017-3890-4 (PMC5557070; doi:10.1186/s12864-017-3890-4)
Supplement: Supplementary file 8 — Cross-Annotated T. californica Transcripts Present in H. sapiens. (XLSX 3276 kb) [file 12864_2017_3890_MOESM8_ESM.xlsx]

## Sheet: README
AF08: Cross-Annotated T. californica Transcripts Present in H. sapiens (IDs.Hs.12.UniProtIDs –set12)
T. californica Transcripts Present in H. sapiens
Here we present 5403 assembled T. californica transcipts present in H. sapiens
This file is the combination of Set08 and Set10 (TableS07)
Sheet	Contents
AF08A:	T. californica Transcripts Present in H. sapiens
AF08B:	T. californica Transcripts Present in H. sapiens_Sorted

## Sheet: AF08A
Transcript_ID	Assembly_ID	H. sapiens Gene ID	Entry	Entry name	Status	Protein names	Gene names	Organism	Length	Gene ontology (GO)	Gene ontology (biological process)	Gene ontology (molecular function)	Gene ontology (cellular component)	Gene ontology IDs	Subcellular location [CC]	Mapped PubMed ID	PubMed ID
Transcript_00097	Assembly01_TRINITY_DN10199_c0_g2::Assembly01_TRINITY_DN10199_c0_g2_i1::g.2394::m.2394	O60925	O60925	PFD1_HUMAN	reviewed	Prefoldin subunit 1	PFDN1 PFD1	Homo sapiens (Human)	122	prefoldin complex [GO:0016272]; protein binding involved in protein folding [GO:0044183]; transcription factor activity, sequence-specific DNA binding [GO:0003700]; cell cycle [GO:0007049]	cell cycle [GO:0007049]	protein binding involved in protein folding [GO:0044183]; transcription factor activity, sequence-specific DNA binding [GO:0003700]	prefoldin complex [GO:0016272]	GO:0003700; GO:0007049; GO:0016272; GO:0044183		9630229; 14702039; 15489334; 19413330; 21269460; 14743216; 16169070; 16415341; 16876117; 17353931; 19615732; 20360068; 21900206; 23602568; 26496610; 26553318; 26638075	9630229; 14702039; 15489334; 19413330; 21269460
Transcript_00099	Assembly01_TRINITY_DN1019_c0_g2::Assembly01_TRINITY_DN1019_c0_g2_i1::g.44662::m.44662	Q96IW7	Q96IW7	SC22A_HUMAN	reviewed	Vesicle-trafficking protein SEC22a (SEC22 vesicle-trafficking protein homolog A) (SEC22 vesicle-trafficking protein-like 2)	SEC22A SEC22L2	Homo sapiens (Human)	307	endoplasmic reticulum membrane [GO:0005789]; integral component of membrane [GO:0016021]; SNARE complex [GO:0031201]; SNAP receptor activity [GO:0005484]; SNARE binding [GO:0000149]; transporter activity [GO:0005215]; ER to Golgi vesicle-mediated transport [GO:0006888]; protein transport [GO:0015031]; vesicle fusion with Golgi apparatus [GO:0048280]	ER to Golgi vesicle-mediated transport [GO:0006888]; protein transport [GO:0015031]; vesicle fusion with Golgi apparatus [GO:0048280]	SNAP receptor activity [GO:0005484]; SNARE binding [GO:0000149]; transporter activity [GO:0005215]	endoplasmic reticulum membrane [GO:0005789]; integral component of membrane [GO:0016021]; SNARE complex [GO:0031201]	GO:0000149; GO:0005215; GO:0005484; GO:0005789; GO:0006888; GO:0015031; GO:0016021; GO:0031201; GO:0048280	SUBCELLULAR LOCATION: Endoplasmic reticulum membrane {ECO:0000250}; Multi-pass membrane protein {ECO:0000250}.	11042152; 14702039; 15489334; 18669648; 22814378; 17499046; 20379614; 21516116; 25416956	11042152; 14702039; 15489334; 18669648; 22814378
Transcript_00108	Assembly01_TRINITY_DN10226_c0_g2::Assembly01_TRINITY_DN10226_c0_g2_i1::g.218020::m.218020	Q9NW08	Q9NW08	RPC2_HUMAN	reviewed	DNA-directed RNA polymerase III subunit RPC2 (RNA polymerase III subunit C2) (EC 2.7.7.6) (C128) (DNA-directed RNA polymerase III 127.6 kDa polypeptide) (DNA-directed RNA polymerase III subunit B)	POLR3B	Homo sapiens (Human)	1133	cytosol [GO:0005829]; DNA-directed RNA polymerase III complex [GO:0005666]; nucleoplasm [GO:0005654]; DNA binding [GO:0003677]; DNA-directed RNA polymerase activity [GO:0003899]; metal ion binding [GO:0046872]; ribonucleoside binding [GO:0032549]; defense response to virus [GO:0051607]; innate immune response [GO:0045087]; positive regulation of innate immune response [GO:0045089]; positive regul…	defense response to virus [GO:0051607]; innate immune response [GO:0045087]; positive regulation of innate immune response [GO:0045089]; positive regulation of interferon-beta production [GO:0032728]; positive regulation of type I interferon production [GO:0032481]; transcription from RNA polymerase III promoter [GO:0006383]	DNA binding [GO:0003677]; DNA-directed RNA polymerase activity [GO:0003899]; metal ion binding [GO:0046872]; ribonucleoside binding [GO:0032549]	cytosol [GO:0005829]; DNA-directed RNA polymerase III complex [GO:0005666]; nucleoplasm [GO:0005654]	GO:0003677; GO:0003899; GO:0005654; GO:0005666; GO:0005829; GO:0006383; GO:0032481; GO:0032549; GO:0032728; GO:0045087; GO:0045089; GO:0046872; GO:0051607	SUBCELLULAR LOCATION: Nucleus {ECO:0000250}.	12391170; 14702039; 16541075; 15489334; 19631370; 19609254; 21269460; 24129315; 22036171; 22036172; 23355746; 17903297; 19331820; 19615732; 20379614; 23124897; 23643445; 23902751; 24633075; 25339210; 25635878; 26011300; 26045207; 26496610	12391170; 14702039; 16541075; 15489334; 19631370; 19609254; 21269460; 24129315; 22036171; 22036172; 23355746
Transcript_00121	Assembly01_TRINITY_DN10278_c0_g1::Assembly01_TRINITY_DN10278_c0_g1_i1::g.218000::m.218000	Q8WYA6	Q8WYA6	CTBL1_HUMAN	reviewed	Beta-catenin-like protein 1 (Nuclear-associated protein) (NAP) (Testis development protein NYD-SP19)	CTNNBL1 C20orf33 PP8304	Homo sapiens (Human)	563	cytoplasm [GO:0005737]; membrane [GO:0016020]; nucleoplasm [GO:0005654]; nucleus [GO:0005634]; Prp19 complex [GO:0000974]; spliceosomal complex [GO:0005681]; enzyme binding [GO:0019899]; apoptotic process [GO:0006915]; mRNA splicing, via spliceosome [GO:0000398]; positive regulation of apoptotic process [GO:0043065]; somatic diversification of immunoglobulins [GO:0016445]	apoptotic process [GO:0006915]; mRNA splicing, via spliceosome [GO:0000398]; positive regulation of apoptotic process [GO:0043065]; somatic diversification of immunoglobulins [GO:0016445]	enzyme binding [GO:0019899]	cytoplasm [GO:0005737]; membrane [GO:0016020]; nucleoplasm [GO:0005654]; nucleus [GO:0005634]; Prp19 complex [GO:0000974]; spliceosomal complex [GO:0005681]	GO:0000398; GO:0000974; GO:0005634; GO:0005654; GO:0005681; GO:0005737; GO:0006915; GO:0016020; GO:0016445; GO:0019899; GO:0043065	SUBCELLULAR LOCATION: Isoform 1: Nucleus.; SUBCELLULAR LOCATION: Isoform 2: Cytoplasm {ECO:0000305}.	12659813; 15498874; 14702039; 11780052; 15489334; 18722174; 18669648; 19608861; 20176811; 21269460; 21385873; 22223895; 22814378; 23186163; 24275569; 23897482; 24269683; 16189514; 16730941; 17332742; 17903296; 18325910; 19228371; 19245693; 20200978; 20379614; 20712903; 20816195; 21055033; 21215100; 22105620; 22365833; 24598747; 25268258; 25416956; 25609649; 25920683; 26130721; 26496610	12659813; 15498874; 14702039; 11780052; 15489334; 18722174; 18669648; 19608861; 20176811; 21269460; 21385873; 22223895; 22814378; 23186163; 24275569; 23897482; 24269683
Transcript_00127	Assembly01_TRINITY_DN1029_c0_g1::Assembly01_TRINITY_DN1029_c0_g1_i1::g.44820::m.44820	Q9NVT9	Q9NVT9	ARMC1_HUMAN	reviewed	Armadillo repeat-containing protein 1	ARMC1 ARCP	Homo sapiens (Human)	282	cytoplasm [GO:0005737]; mitochondrion [GO:0005739]; nucleus [GO:0005634]; metal ion binding [GO:0046872]; metal ion transport [GO:0030001]	metal ion transport [GO:0030001]	metal ion binding [GO:0046872]	cytoplasm [GO:0005737]; mitochondrion [GO:0005739]; nucleus [GO:0005634]	GO:0005634; GO:0005737; GO:0005739; GO:0030001; GO:0046872		14702039; 16421571; 15489334; 17974005; 18669648; 19690332; 20068231; 21269460; 22814378; 23186163; 25944712; 20379614; 20877624; 21988832; 25416956	14702039; 16421571; 15489334; 17974005; 18669648; 19690332; 20068231; 21269460; 22814378; 23186163; 25944712
Transcript_00128	Assembly01_TRINITY_DN10300_c0_g1::Assembly01_TRINITY_DN10300_c0_g1_i1::g.17766::m.17766	O95096	O95096	NKX22_HUMAN	reviewed	Homeobox protein Nkx-2.2 (Homeobox protein NK-2 homolog B)	NKX2-2 NKX2.2 NKX2B	Homo sapiens (Human)	273	nucleoplasm [GO:0005654]; chromatin binding [GO:0003682]; core promoter proximal region DNA binding [GO:0001159]; sequence-specific DNA binding [GO:0043565]; transcription coactivator activity [GO:0003713]; transcription factor activity, sequence-specific DNA binding [GO:0003700]; astrocyte differentiation [GO:0048708]; brain development [GO:0007420]; digestive tract development [GO:0048565]; end…	astrocyte differentiation [GO:0048708]; brain development [GO:0007420]; digestive tract development [GO:0048565]; endocrine pancreas development [GO:0031018]; negative regulation of neuron differentiation [GO:0045665]; neuron fate specification [GO:0048665]; oligodendrocyte development [GO:0014003]; optic nerve development [GO:0021554]; pancreatic A cell fate commitment [GO:0003326]; pancreatic P…	chromatin binding [GO:0003682]; core promoter proximal region DNA binding [GO:0001159]; sequence-specific DNA binding [GO:0043565]; transcription coactivator activity [GO:0003713]; transcription factor activity, sequence-specific DNA binding [GO:0003700]	nucleoplasm [GO:0005654]	GO:0001159; GO:0003323; GO:0003326; GO:0003327; GO:0003329; GO:0003682; GO:0003700; GO:0003713; GO:0005654; GO:0006351; GO:0007224; GO:0007420; GO:0009749; GO:0014003; GO:0021522; GO:0021530; GO:0021554; GO:0031018; GO:0032570; GO:0043565; GO:0045665; GO:0045666; GO:0045944; GO:0048565; GO:0048665; GO:0048708; GO:0048714; GO:0051091; GO:0060580	SUBCELLULAR LOCATION: Nucleus {ECO:0000255|PROSITE-ProRule:PRU00108}.	9703340; 11780052; 15489334; 16697960; 16873704; 18414662; 18987169; 19011242; 20467438; 20599218; 21481790; 21624811; 22446943; 24411943; 24821492; 24982138	9703340; 11780052; 15489334
Transcript_00134	Assembly01_TRINITY_DN1032_c0_g1::Assembly01_TRINITY_DN1032_c0_g1_i1::g.44712::m.44712	Q8N8Q9	Q8N8Q9	NIPA2_HUMAN	reviewed	Magnesium transporter NIPA2 (Non-imprinted in Prader-Willi/Angelman syndrome region protein 2)	NIPA2	Homo sapiens (Human)	360	early endosome [GO:0005769]; integral component of membrane [GO:0016021]; membrane [GO:0016020]; plasma membrane [GO:0005886]; magnesium ion transmembrane transporter activity [GO:0015095]; magnesium ion transport [GO:0015693]	magnesium ion transport [GO:0015693]	magnesium ion transmembrane transporter activity [GO:0015095]	early endosome [GO:0005769]; integral component of membrane [GO:0016021]; membrane [GO:0016020]; plasma membrane [GO:0005886]	GO:0005769; GO:0005886; GO:0015095; GO:0015693; GO:0016020; GO:0016021	SUBCELLULAR LOCATION: Cell membrane {ECO:0000305}; Multi-pass membrane protein {ECO:0000305}. Early endosome {ECO:0000250}. Note=Recruited to the cell membrane in response to low extracellular magnesium. {ECO:0000250}.	14508708; 14702039; 16572171; 15489334; 15067324; 16982806; 22367439; 25347071	14508708; 14702039; 16572171; 15489334
Transcript_00162	Assembly01_TRINITY_DN10471_c0_g1::Assembly01_TRINITY_DN10471_c0_g1_i1::g.58884::m.58884	J3KPS0	J3KPS0	J3KPS0_HUMAN	unreviewed	DnaJ (Hsp40) homolog, subfamily B, member 12, isoform CRA_c (DnaJ homolog subfamily B member 12)	DNAJB12 hCG_2024622	Homo sapiens (Human)	409							11181995; 15164054; 21269460; 22814378; 25944712; 21148293; 21150129; 24732912	11181995; 15164054; 21269460; 22814378; 25944712
Transcript_00173	Assembly01_TRINITY_DN10500_c0_g1::Assembly01_TRINITY_DN10500_c0_g1_i1::g.96290::m.96290	Q8WUF8	Q8WUF8	F172A_HUMAN	reviewed	Protein FAM172A	FAM172A C5orf21	Homo sapiens (Human)	416	endoplasmic reticulum [GO:0005783]; extracellular region [GO:0005576]			endoplasmic reticulum [GO:0005783]; extracellular region [GO:0005576]	GO:0005576; GO:0005783	SUBCELLULAR LOCATION: Secreted {ECO:0000305}.	11230166; 14702039; 15372022; 15489334; 20137623; 20360068; 20379614; 20818486; 21092515; 23314443; 26573560	11230166; 14702039; 15372022; 15489334
Transcript_00192	Assembly01_TRINITY_DN10561_c0_g1::Assembly01_TRINITY_DN10561_c0_g1_i1::g.96327::m.96327	P68106	P68106	FKB1B_HUMAN	reviewed	Peptidyl-prolyl cis-trans isomerase FKBP1B (PPIase FKBP1B) (EC 5.2.1.8) (12.6 kDa FK506-binding protein) (12.6 kDa FKBP) (FKBP-12.6) (FK506-binding protein 1B) (FKBP-1B) (Immunophilin FKBP12.6) (Rotamase) (h-FKBP-12)	FKBP1B FKBP12.6 FKBP1L FKBP9 OTK4	Homo sapiens (Human)	108	calcium channel complex [GO:0034704]; cytoplasm [GO:0005737]; cytosol [GO:0005829]; membrane [GO:0016020]; sarcoplasmic reticulum membrane [GO:0033017]; Z disc [GO:0030018]; calcium channel inhibitor activity [GO:0019855]; cyclic nucleotide binding [GO:0030551]; FK506 binding [GO:0005528]; ion channel binding [GO:0044325]; peptidyl-prolyl cis-trans isomerase activity [GO:0003755]; receptor bindin…	'de novo' protein folding [GO:0006458]; calcium-mediated signaling using intracellular calcium source [GO:0035584]; cell communication by electrical coupling involved in cardiac conduction [GO:0086064]; chaperone-mediated protein folding [GO:0061077]; insulin secretion [GO:0030073]; ion transmembrane transport [GO:0034220]; negative regulation of heart rate [GO:0010459]; negative regulation of in…	calcium channel inhibitor activity [GO:0019855]; cyclic nucleotide binding [GO:0030551]; FK506 binding [GO:0005528]; ion channel binding [GO:0044325]; peptidyl-prolyl cis-trans isomerase activity [GO:0003755]; receptor binding [GO:0005102]	calcium channel complex [GO:0034704]; cytoplasm [GO:0005737]; cytosol [GO:0005829]; membrane [GO:0016020]; sarcoplasmic reticulum membrane [GO:0033017]; Z disc [GO:0030018]	GO:0000413; GO:0003755; GO:0005102; GO:0005528; GO:0005737; GO:0005829; GO:0006458; GO:0006939; GO:0009749; GO:0010459; GO:0010880; GO:0010881; GO:0014808; GO:0016020; GO:0019227; GO:0019855; GO:0022417; GO:0030018; GO:0030073; GO:0030551; GO:0032513; GO:0033017; GO:0033197; GO:0034220; GO:0034704; GO:0035584; GO:0042026; GO:0042098; GO:0042542; GO:0044325; GO:0048680; GO:0051280; GO:0051284; GO:…	SUBCELLULAR LOCATION: Cytoplasm {ECO:0000250}. Sarcoplasmic reticulum {ECO:0000250}.	7513996; 7592869; 16122887; 15815621; 15489334; 10830164; 10713512; 9857007; 11237759; 12446682; 12459180; 12754204; 14616768; 15497458; 15591045; 15749201; 15972811; 17200109; 17313373; 17506935; 17921453; 19197348; 19226252; 20404344; 20431056; 22087651; 22236651; 23233753; 23887639; 24598733; 25416956; 25470061; 26009182; 26009186	7513996; 7592869; 16122887; 15815621; 15489334; 10830164; 10713512
Transcript_00207	Assembly01_TRINITY_DN1060_c0_g1::Assembly01_TRINITY_DN1060_c0_g1_i1::g.44654::m.44654	Q96LI5	Q96LI5	CNO6L_HUMAN	reviewed	CCR4-NOT transcription complex subunit 6-like (EC 3.1.13.4) (Carbon catabolite repressor protein 4 homolog B)	CNOT6L CCR4B	Homo sapiens (Human)	555	CCR4-NOT complex [GO:0030014]; cytoplasm [GO:0005737]; cytosol [GO:0005829]; nucleus [GO:0005634]; metal ion binding [GO:0046872]; poly(A)-specific ribonuclease activity [GO:0004535]; DNA damage response, signal transduction by p53 class mediator resulting in cell cycle arrest [GO:0006977]; gene silencing by RNA [GO:0031047]; mRNA destabilization [GO:0061157]; mRNA processing [GO:0006397]; nuclea…	DNA damage response, signal transduction by p53 class mediator resulting in cell cycle arrest [GO:0006977]; gene silencing by RNA [GO:0031047]; mRNA destabilization [GO:0061157]; mRNA processing [GO:0006397]; nuclear-transcribed mRNA poly(A) tail shortening [GO:0000289]; positive regulation of cell proliferation [GO:0008284]; positive regulation of cytoplasmic mRNA processing body assembly [GO:00…	metal ion binding [GO:0046872]; poly(A)-specific ribonuclease activity [GO:0004535]	CCR4-NOT complex [GO:0030014]; cytoplasm [GO:0005737]; cytosol [GO:0005829]; nucleus [GO:0005634]	GO:0000289; GO:0004535; GO:0005634; GO:0005737; GO:0005829; GO:0006351; GO:0006355; GO:0006397; GO:0006977; GO:0008284; GO:0010606; GO:0030014; GO:0031047; GO:0046872; GO:0061157	SUBCELLULAR LOCATION: Cytoplasm. Nucleus.	14702039; 15815621; 17974005; 17452450; 18377426; 19558367; 21269460; 21233283; 20628353; 17353931; 20360068; 20379614; 20711500; 20818722; 21981923; 22977175; 23232451; 23591815; 23663784; 26496610; 26608607; 27013054	14702039; 15815621; 17974005; 17452450; 18377426; 19558367; 21269460; 21233283; 20628353
Transcript_00225	Assembly01_TRINITY_DN10655_c0_g1::Assembly01_TRINITY_DN10655_c0_g1_i1::g.61894::m.61894	A0A0A0MQU6	A0A0A0MQU6	A0A0A0MQU6_HUMAN	unreviewed	Sema domain, transmembrane domain (TM), and cytoplasmic domain, (Semaphorin) 6A, isoform CRA_d (Semaphorin-6A)	SEMA6A hCG_2028216	Homo sapiens (Human)	1047	integral component of plasma membrane [GO:0005887]; transmembrane signaling receptor activity [GO:0004888]; axon guidance [GO:0007411]; centrosome localization [GO:0051642]; neuron migration [GO:0001764]; positive regulation of neuron migration [GO:2001224]; semaphorin-plexin signaling pathway [GO:0071526]	axon guidance [GO:0007411]; centrosome localization [GO:0051642]; neuron migration [GO:0001764]; positive regulation of neuron migration [GO:2001224]; semaphorin-plexin signaling pathway [GO:0071526]	transmembrane signaling receptor activity [GO:0004888]	integral component of plasma membrane [GO:0005887]	GO:0001764; GO:0004888; GO:0005887; GO:0007411; GO:0051642; GO:0071526; GO:2001224		11181995; 15372022; 21406692; 16436660; 17671748; 18187809; 19451621; 19578876; 20379614; 22184411; 23740775; 25576923; 26014517	11181995; 15372022; 21406692;
Transcript_00228	Assembly01_TRINITY_DN10673_c0_g1::Assembly01_TRINITY_DN10673_c0_g1_i1::g.61975::m.61975	Q13503	Q13503	MED21_HUMAN	reviewed	Mediator of RNA polymerase II transcription subunit 21 (Mediator complex subunit 21) (RNA polymerase II holoenzyme component SRB7) (RNAPII complex component SRB7) (hSrb7)	MED21 SRB7 SURB7	Homo sapiens (Human)	144	mediator complex [GO:0016592]; ubiquitin ligase complex [GO:0000151]; DNA-directed RNA polymerase activity [GO:0003899]; RNA polymerase II transcription cofactor activity [GO:0001104]; transcription coactivator activity [GO:0003713]; ubiquitin protein ligase activity [GO:0061630]; blastocyst development [GO:0001824]; positive regulation of transcription from RNA polymerase II promoter [GO:0045944…	blastocyst development [GO:0001824]; positive regulation of transcription from RNA polymerase II promoter [GO:0045944]; regulation of transcription from RNA polymerase II promoter [GO:0006357]; stem cell population maintenance [GO:0019827]; transcription, DNA-templated [GO:0006351]	DNA-directed RNA polymerase activity [GO:0003899]; RNA polymerase II transcription cofactor activity [GO:0001104]; transcription coactivator activity [GO:0003713]; ubiquitin protein ligase activity [GO:0061630]	mediator complex [GO:0016592]; ubiquitin ligase complex [GO:0000151]	GO:0000151; GO:0001104; GO:0001824; GO:0003713; GO:0003899; GO:0006351; GO:0006357; GO:0016592; GO:0019827; GO:0045944; GO:0061630	SUBCELLULAR LOCATION: Nucleus {ECO:0000305}.	8598913; 8609996; 14702039; 15489334; 9660976; 9734358; 9933582; 10024883; 15175163; 15249124; 15989967; 14576168; 14638676; 15710619; 18654987; 20520624; 20711500; 21729782; 23275563; 23602568; 24882805; 25416956; 26496610	8598913; 8609996; 14702039; 15489334; 9660976; 9734358; 9933582; 10024883; 15175163; 15249124; 15989967
Transcript_00243	Assembly01_TRINITY_DN10719_c0_g1::Assembly01_TRINITY_DN10719_c0_g1_i1::g.128385::m.128385	Q9NX01	Q9NX01	TXN4B_HUMAN	reviewed	Thioredoxin-like protein 4B (Dim1-like protein)	TXNL4B DIM2 DLP	Homo sapiens (Human)	149	spliceosomal complex [GO:0005681]; U4/U6 x U5 tri-snRNP complex [GO:0046540]; U5 snRNP [GO:0005682]; cell cycle [GO:0007049]; spliceosomal complex assembly [GO:0000245]	cell cycle [GO:0007049]; spliceosomal complex assembly [GO:0000245]		spliceosomal complex [GO:0005681]; U4/U6 x U5 tri-snRNP complex [GO:0046540]; U5 snRNP [GO:0005682]	GO:0000245; GO:0005681; GO:0005682; GO:0007049; GO:0046540	SUBCELLULAR LOCATION: Nucleus {ECO:0000269|PubMed:15161931}.	15161931; 14702039; 15489334; 18669648; 16142897; 16511018; 23519793; 25416956	15161931; 14702039; 15489334; 18669648; 16142897
Transcript_00270	Assembly01_TRINITY_DN10807_c0_g1::Assembly01_TRINITY_DN10807_c0_g1_i1::g.94340::m.94340	Q9H9A5	Q9H9A5	CNO10_HUMAN	reviewed	CCR4-NOT transcription complex subunit 10	CNOT10	Homo sapiens (Human)	744	CCR4-NOT complex [GO:0030014]; cytosol [GO:0005829]; membrane [GO:0016020]; nucleus [GO:0005634]; DNA damage response, signal transduction by p53 class mediator resulting in cell cycle arrest [GO:0006977]; gene silencing by RNA [GO:0031047]; nuclear-transcribed mRNA poly(A) tail shortening [GO:0000289]; regulation of transcription, DNA-templated [GO:0006355]; regulation of translation [GO:0006417…	DNA damage response, signal transduction by p53 class mediator resulting in cell cycle arrest [GO:0006977]; gene silencing by RNA [GO:0031047]; nuclear-transcribed mRNA poly(A) tail shortening [GO:0000289]; regulation of transcription, DNA-templated [GO:0006355]; regulation of translation [GO:0006417]; transcription, DNA-templated [GO:0006351]		CCR4-NOT complex [GO:0030014]; cytosol [GO:0005829]; membrane [GO:0016020]; nucleus [GO:0005634]	GO:0000289; GO:0005634; GO:0005829; GO:0006351; GO:0006355; GO:0006417; GO:0006977; GO:0016020; GO:0030014; GO:0031047	SUBCELLULAR LOCATION: Cytoplasm {ECO:0000305}. Nucleus {ECO:0000305}.	14702039; 16641997; 15489334; 17974005; 19413330; 19558367; 21269460; 23232451; 23221646; 23303381; 24275569; 16730941; 17353931; 17452450; 18377426; 19615732; 20360068; 20467437; 20711500; 21981923; 23606334; 23663784; 24255178; 26496610; 26638075	14702039; 16641997; 15489334; 17974005; 19413330; 19558367; 21269460; 23232451; 23221646; 23303381; 24275569
Transcript_00274	Assembly01_TRINITY_DN10823_c0_g1::Assembly01_TRINITY_DN10823_c0_g1_i1::g.94404::m.94404	B1AKI9	B1AKI9	ISM1_HUMAN	reviewed	Isthmin-1	ISM1 C20orf82 ISM	Homo sapiens (Human)	464	extracellular region [GO:0005576]			extracellular region [GO:0005576]	GO:0005576	SUBCELLULAR LOCATION: Secreted {ECO:0000305}.	11780052; 15489334; 12128218; 19915575; 21544092; 24956034	11780052; 15489334; 12128218
Transcript_00282	Assembly01_TRINITY_DN10843_c0_g1::Assembly01_TRINITY_DN10843_c0_g1_i1::g.94358::m.94358	O15160	O15160	RPAC1_HUMAN	reviewed	DNA-directed RNA polymerases I and III subunit RPAC1 (DNA-directed RNA polymerase I subunit C) (RNA polymerases I and III subunit AC1) (AC40) (DNA-directed RNA polymerases I and III 40 kDa polypeptide) (RPA40) (RPA39) (RPC40)	POLR1C POLR1E	Homo sapiens (Human)	346	cytosol [GO:0005829]; DNA-directed RNA polymerase I complex [GO:0005736]; DNA-directed RNA polymerase III complex [GO:0005666]; nucleoplasm [GO:0005654]; DNA binding [GO:0003677]; DNA-directed RNA polymerase activity [GO:0003899]; positive regulation of gene expression, epigenetic [GO:0045815]; positive regulation of type I interferon production [GO:0032481]; termination of RNA polymerase I trans…	positive regulation of gene expression, epigenetic [GO:0045815]; positive regulation of type I interferon production [GO:0032481]; termination of RNA polymerase I transcription [GO:0006363]; transcription elongation from RNA polymerase I promoter [GO:0006362]; transcription from RNA polymerase III promoter [GO:0006383]; transcription from RNA polymerase I promoter [GO:0006360]; transcription init…	DNA binding [GO:0003677]; DNA-directed RNA polymerase activity [GO:0003899]	cytosol [GO:0005829]; DNA-directed RNA polymerase I complex [GO:0005736]; DNA-directed RNA polymerase III complex [GO:0005666]; nucleoplasm [GO:0005654]	GO:0003677; GO:0003899; GO:0005654; GO:0005666; GO:0005736; GO:0005829; GO:0006360; GO:0006361; GO:0006362; GO:0006363; GO:0006383; GO:0032481; GO:0045815	SUBCELLULAR LOCATION: Nucleus {ECO:0000269|PubMed:26151409}.	9540830; 9653160; 14574404; 15489334; 12391170; 15592455; 19413330; 21269460; 22223895; 22814378; 23186163; 26151409; 21131976; 14743216; 16189514; 17353931; 17620599; 17932509; 19214185; 19615732; 19738201; 20467437; 21988832; 23902751; 24189400; 25416956; 25609649; 26496610	9540830; 9653160; 14574404; 15489334; 12391170; 15592455; 19413330; 21269460; 22223895; 22814378; 23186163; 26151409; 21131976
Transcript_00299	Assembly01_TRINITY_DN10884_c0_g1::Assembly01_TRINITY_DN10884_c0_g1_i1::g.94298::m.94298	O00154	O00154	BACH_HUMAN	reviewed	Cytosolic acyl coenzyme A thioester hydrolase (EC 3.1.2.2) (Acyl-CoA thioesterase 7) (Brain acyl-CoA hydrolase) (BACH) (CTE-IIa) (CTE-II) (Long chain acyl-CoA thioester hydrolase)	ACOT7 BACH	Homo sapiens (Human)	380	cytoplasm [GO:0005737]; cytosol [GO:0005829]; extracellular exosome [GO:0070062]; mitochondrion [GO:0005739]; nucleoplasm [GO:0005654]; acyl-CoA hydrolase activity [GO:0047617]; carboxylic ester hydrolase activity [GO:0052689]; fatty-acyl-CoA binding [GO:0000062]; long-chain fatty acyl-CoA binding [GO:0036042]; palmitoyl-CoA hydrolase activity [GO:0016290]; protein homodimerization activity [GO:0…	coenzyme A biosynthetic process [GO:0015937]; long-chain fatty-acyl-CoA biosynthetic process [GO:0035338]; long-chain fatty-acyl-CoA catabolic process [GO:0036116]; medium-chain fatty acid biosynthetic process [GO:0051792]; medium-chain fatty-acyl-CoA catabolic process [GO:0036114]; palmitic acid biosynthetic process [GO:1900535]	acyl-CoA hydrolase activity [GO:0047617]; carboxylic ester hydrolase activity [GO:0052689]; fatty-acyl-CoA binding [GO:0000062]; long-chain fatty acyl-CoA binding [GO:0036042]; palmitoyl-CoA hydrolase activity [GO:0016290]; protein homodimerization activity [GO:0042803]	cytoplasm [GO:0005737]; cytosol [GO:0005829]; extracellular exosome [GO:0070062]; mitochondrion [GO:0005739]; nucleoplasm [GO:0005654]	GO:0000062; GO:0005654; GO:0005737; GO:0005739; GO:0005829; GO:0015937; GO:0016290; GO:0035338; GO:0036042; GO:0036114; GO:0036116; GO:0042803; GO:0047617; GO:0051792; GO:0052689; GO:0070062; GO:1900535	SUBCELLULAR LOCATION: Isoform 4: Cytoplasm.; SUBCELLULAR LOCATION: Isoform 6: Cytoplasm.; SUBCELLULAR LOCATION: Isoform 1: Mitochondrion.; SUBCELLULAR LOCATION: Isoform 5: Mitochondrion.	10578051; 12435388; 14702039; 16710414; 15489334; 19608861; 21269460; 16713569; 19305408; 19851296; 20711500; 21044950; 24412244; 24502978; 25416956; 25609649; 26752685	10578051; 12435388; 14702039; 16710414; 15489334; 19608861; 21269460;
Transcript_00303	Assembly01_TRINITY_DN10887_c0_g1::Assembly01_TRINITY_DN10887_c0_g1_i1::g.94392::m.94392	Q9BT23	Q9BT23	LIMD2_HUMAN	reviewed	LIM domain-containing protein 2	LIMD2 SB143	Homo sapiens (Human)	127	zinc ion binding [GO:0008270]		zinc ion binding [GO:0008270]		GO:0008270		14702039; 15489334; 19413330; 21269460; 20711500; 25416956	14702039; 15489334; 19413330; 21269460
Transcript_00315	Assembly01_TRINITY_DN10912_c0_g1::Assembly01_TRINITY_DN10912_c0_g1_i1::g.78085::m.78085	Q86UX6	Q86UX6	ST32C_HUMAN	reviewed	Serine/threonine-protein kinase 32C (EC 2.7.11.1) (PKE) (Yet another novel kinase 3)	STK32C YANK3	Homo sapiens (Human)	486	intracellular [GO:0005622]; ATP binding [GO:0005524]; metal ion binding [GO:0046872]; protein serine/threonine kinase activity [GO:0004674]; intracellular signal transduction [GO:0035556]; peptidyl-serine phosphorylation [GO:0018105]	intracellular signal transduction [GO:0035556]; peptidyl-serine phosphorylation [GO:0018105]	ATP binding [GO:0005524]; metal ion binding [GO:0046872]; protein serine/threonine kinase activity [GO:0004674]	intracellular [GO:0005622]	GO:0004674; GO:0005524; GO:0005622; GO:0018105; GO:0035556; GO:0046872		15164054; 15489334; 12471243; 18669648; 23186163; 16959974; 17344846; 17353931; 20580033; 20936779; 22939624	15164054; 15489334; 12471243; 18669648; 23186163; 16959974; 17344846
Transcript_00322	Assembly01_TRINITY_DN10919_c0_g2::Assembly01_TRINITY_DN10919_c0_g2_i1::g.78055::m.78055	Q13190	Q13190	STX5_HUMAN	reviewed	Syntaxin-5	STX5 STX5A	Homo sapiens (Human)	355	cell-cell adherens junction [GO:0005913]; cytosol [GO:0005829]; endoplasmic reticulum membrane [GO:0005789]; endoplasmic reticulum-Golgi intermediate compartment membrane [GO:0033116]; ER to Golgi transport vesicle membrane [GO:0012507]; Golgi apparatus [GO:0005794]; Golgi membrane [GO:0000139]; integral component of membrane [GO:0016021]; nucleoplasm [GO:0005654]; SNARE complex [GO:0031201]; ves…	COPII vesicle coating [GO:0048208]; early endosome to Golgi transport [GO:0034498]; ER to Golgi vesicle-mediated transport [GO:0006888]; Golgi disassembly [GO:0090166]; intracellular protein transport [GO:0006886]; positive regulation of protein catabolic process [GO:0045732]; regulation of Golgi organization [GO:1903358]; retrograde transport, endosome to Golgi [GO:0042147]; vesicle docking [GO:…	cadherin binding involved in cell-cell adhesion [GO:0098641]; protein N-terminus binding [GO:0047485]; SNAP receptor activity [GO:0005484]; SNARE binding [GO:0000149]	cell-cell adherens junction [GO:0005913]; cytosol [GO:0005829]; endoplasmic reticulum-Golgi intermediate compartment membrane [GO:0033116]; endoplasmic reticulum membrane [GO:0005789]; ER to Golgi transport vesicle membrane [GO:0012507]; Golgi apparatus [GO:0005794]; Golgi membrane [GO:0000139]; integral component of membrane [GO:0016021]; nucleoplasm [GO:0005654]; SNARE complex [GO:0031201]; ves…	GO:0000139; GO:0000149; GO:0005484; GO:0005654; GO:0005789; GO:0005794; GO:0005829; GO:0005913; GO:0006886; GO:0006888; GO:0006906; GO:0012507; GO:0016021; GO:0031201; GO:0031982; GO:0033116; GO:0034498; GO:0042147; GO:0045732; GO:0047485; GO:0048208; GO:0048278; GO:0048280; GO:0090166; GO:0098641; GO:1903358	SUBCELLULAR LOCATION: Endoplasmic reticulum-Golgi intermediate compartment membrane {ECO:0000250|UniProtKB:Q08851}; Single-pass type IV membrane protein {ECO:0000255}. Golgi apparatus membrane {ECO:0000250|UniProtKB:Q08851}. Note=Localizes throughout the Golgi apparatus, but most abundant in the cis-most cisternae. {ECO:0000250|UniProtKB:Q08851}.	9188044; 17974005; 14702039; 16554811; 15489334; 18669648; 19536132; 21269460; 24275569; 25944712; 16959974; 16081076; 16169070; 16189514; 17389686; 18167358; 18843296; 20064372; 21242315; 21715015; 22153078; 23416715; 23701949; 25410859; 25416956; 26359495; 26496610; 26638075	9188044; 17974005; 14702039; 16554811; 15489334; 18669648; 19536132; 21269460; 24275569; 25944712; 16959974
Transcript_00325	Assembly01_TRINITY_DN1092_c0_g1::Assembly01_TRINITY_DN1092_c0_g1_i1::g.44744::m.44744	O94864	O94864	ST65G_HUMAN	reviewed	STAGA complex 65 subunit gamma (Adenocarcinoma antigen ART1) (SPTF-associated factor 65 gamma) (STAF65gamma) (Suppressor of Ty 7-like)	SUPT7L KIAA0764	Homo sapiens (Human)	414	nucleus [GO:0005634]; STAGA complex [GO:0030914]; transcription coactivator activity [GO:0003713]; histone H3 acetylation [GO:0043966]; maintenance of protein location in nucleus [GO:0051457]; regulation of transcription, DNA-templated [GO:0006355]; transcription, DNA-templated [GO:0006351]	histone H3 acetylation [GO:0043966]; maintenance of protein location in nucleus [GO:0051457]; regulation of transcription, DNA-templated [GO:0006355]; transcription, DNA-templated [GO:0006351]	transcription coactivator activity [GO:0003713]	nucleus [GO:0005634]; STAGA complex [GO:0030914]	GO:0003713; GO:0005634; GO:0006351; GO:0006355; GO:0030914; GO:0043966; GO:0051457	SUBCELLULAR LOCATION: Nucleus {ECO:0000269|PubMed:11564863}.	10987294; 9872452; 14702039; 15815621; 15489334; 11564863; 15561718; 17375202; 18669648; 19690332; 20068231; 24275569; 25218447; 25755297; 15728473; 16169070; 18250150; 19615732; 20711500; 24852358	10987294; 9872452; 14702039; 15815621; 15489334; 11564863; 15561718; 17375202; 18669648; 19690332; 20068231; 24275569; 25218447; 25755297
Transcript_00328	Assembly01_TRINITY_DN10938_c0_g1::Assembly01_TRINITY_DN10938_c0_g1_i1::g.78201::m.78201	A0A087WXL6	A0A087WXL6	A0A087WXL6_HUMAN	unreviewed	Vacuolar protein sorting 11 (Yeast), isoform CRA_a (Vacuolar protein sorting-associated protein 11 homolog)	VPS11 hCG_39399	Homo sapiens (Human)	941	actin filament [GO:0005884]; AP-3 adaptor complex [GO:0030123]; CORVET complex [GO:0033263]; early endosome [GO:0005769]; zinc ion binding [GO:0008270]; intracellular protein transport [GO:0006886]; toxin transport [GO:1901998]; vesicle-mediated transport [GO:0016192]	intracellular protein transport [GO:0006886]; toxin transport [GO:1901998]; vesicle-mediated transport [GO:0016192]	zinc ion binding [GO:0008270]	actin filament [GO:0005884]; AP-3 adaptor complex [GO:0030123]; CORVET complex [GO:0033263]; early endosome [GO:0005769]	GO:0005769; GO:0005884; GO:0006886; GO:0008270; GO:0016192; GO:0030123; GO:0033263; GO:1901998		11181995; 12853948; 16554811; 21269460; 22223895; 23186163; 19913121; 20628086; 26307567; 27120463	11181995; 12853948; 16554811; 21269460; 22223895; 23186163;
Transcript_00338	Assembly01_TRINITY_DN10952_c0_g1::Assembly01_TRINITY_DN10952_c0_g1_i1::g.78192::m.78192	P86791	P86791	CCZ1_HUMAN	reviewed	Vacuolar fusion protein CCZ1 homolog	CCZ1 C7orf28A CGI-43	Homo sapiens (Human)	482	aggresome [GO:0016235]; cytoplasm [GO:0005737]; intracellular membrane-bounded organelle [GO:0043231]; lysosomal membrane [GO:0005765]; guanyl-nucleotide exchange factor activity [GO:0005085]		guanyl-nucleotide exchange factor activity [GO:0005085]	aggresome [GO:0016235]; cytoplasm [GO:0005737]; intracellular membrane-bounded organelle [GO:0043231]; lysosomal membrane [GO:0005765]	GO:0005085; GO:0005737; GO:0005765; GO:0016235; GO:0043231	SUBCELLULAR LOCATION: Lysosome membrane {ECO:0000269|PubMed:17897319}.	10810093; 14702039; 12853948; 15489334; 17897319; 18220336; 18669648; 19413330; 21269460; 23084991; 22223895; 23186163; 20709422	10810093; 14702039; 12853948; 15489334; 17897319; 18220336; 18669648; 19413330; 21269460; 23084991; 22223895; 23186163
Transcript_00346	Assembly01_TRINITY_DN10969_c0_g1::Assembly01_TRINITY_DN10969_c0_g1_i1::g.78071::m.78071	Q9Y6U3	Q9Y6U3	ADSV_HUMAN	reviewed	Adseverin (Scinderin)	SCIN KIAA1905	Homo sapiens (Human)	715	brush border [GO:0005903]; cell cortex [GO:0005938]; cytoplasm [GO:0005737]; cytoskeleton [GO:0005856]; extracellular exosome [GO:0070062]; protein complex [GO:0043234]; 1-phosphatidylinositol binding [GO:0005545]; actin binding [GO:0003779]; actin filament binding [GO:0051015]; calcium ion binding [GO:0005509]; phosphatidylinositol-4,5-bisphosphate binding [GO:0005546]; phosphatidylserine bindin…	actin filament capping [GO:0051693]; actin filament severing [GO:0051014]; actin nucleation [GO:0045010]; calcium ion regulated exocytosis [GO:0017156]; negative regulation of cell proliferation [GO:0008285]; positive regulation of actin nucleation [GO:0051127]; positive regulation of apoptotic process [GO:0043065]; positive regulation of megakaryocyte differentiation [GO:0045654]; positive regul…	1-phosphatidylinositol binding [GO:0005545]; actin binding [GO:0003779]; actin filament binding [GO:0051015]; calcium ion binding [GO:0005509]; phosphatidylinositol-4,5-bisphosphate binding [GO:0005546]; phosphatidylserine binding [GO:0001786]	brush border [GO:0005903]; cell cortex [GO:0005938]; cytoplasm [GO:0005737]; cytoskeleton [GO:0005856]; extracellular exosome [GO:0070062]; protein complex [GO:0043234]	GO:0001786; GO:0003779; GO:0005509; GO:0005545; GO:0005546; GO:0005737; GO:0005856; GO:0005903; GO:0005938; GO:0008285; GO:0017156; GO:0032330; GO:0042989; GO:0043065; GO:0043234; GO:0045010; GO:0045654; GO:0051014; GO:0051015; GO:0051047; GO:0051127; GO:0051693; GO:0070062	SUBCELLULAR LOCATION: Cytoplasm, cytoskeleton {ECO:0000305}. Cell projection, podosome {ECO:0000250|UniProtKB:Q60604}.	14702039; 11572484; 12853948; 15489334; 8547642; 11568009; 19666531; 26365202; 12577067; 14743216; 24212916; 24330498; 25174406; 25303873	14702039; 11572484; 12853948; 15489334; 8547642; 11568009; 19666531; 26365202
Transcript_00366	Assembly01_TRINITY_DN11025_c0_g1::Assembly01_TRINITY_DN11025_c0_g1_i1::g.4214::m.4214	Q96H20	Q96H20	SNF8_HUMAN	reviewed	Vacuolar-sorting protein SNF8 (ELL-associated protein of 30 kDa) (ESCRT-II complex subunit VPS22) (hVps22)	SNF8 EAP30	Homo sapiens (Human)	258	cytoplasm [GO:0005737]; cytosol [GO:0005829]; endosome membrane [GO:0010008]; ESCRT II complex [GO:0000814]; extracellular exosome [GO:0070062]; late endosome membrane [GO:0031902]; membrane [GO:0016020]; nucleoplasm [GO:0005654]; nucleus [GO:0005634]; perinuclear region of cytoplasm [GO:0048471]; plasma membrane [GO:0005886]; recycling endosome [GO:0055037]; transcription factor complex [GO:0005…	autophagy [GO:0006914]; early endosome to late endosome transport [GO:0045022]; endocytic recycling [GO:0032456]; endosomal transport [GO:0016197]; multivesicular body assembly [GO:0036258]; multivesicular body sorting pathway [GO:0071985]; positive regulation of exosomal secretion [GO:1903543]; positive regulation of gene expression [GO:0010628]; positive regulation of protein catabolic process …	channel regulator activity [GO:0016247]; protein C-terminus binding [GO:0008022]; protein homodimerization activity [GO:0042803]; protein N-terminus binding [GO:0047485]; transcription factor binding [GO:0008134]	cytoplasm [GO:0005737]; cytosol [GO:0005829]; endosome membrane [GO:0010008]; ESCRT II complex [GO:0000814]; extracellular exosome [GO:0070062]; late endosome membrane [GO:0031902]; membrane [GO:0016020]; nucleoplasm [GO:0005654]; nucleus [GO:0005634]; perinuclear region of cytoplasm [GO:0048471]; plasma membrane [GO:0005886]; recycling endosome [GO:0055037]; transcription factor complex [GO:0005…	GO:0000814; GO:0005634; GO:0005654; GO:0005667; GO:0005737; GO:0005829; GO:0005886; GO:0006351; GO:0006357; GO:0006914; GO:0008022; GO:0008134; GO:0010008; GO:0010628; GO:0010797; GO:0016020; GO:0016197; GO:0016247; GO:0031902; GO:0032456; GO:0036258; GO:0042176; GO:0042803; GO:0043328; GO:0045022; GO:0045732; GO:0047485; GO:0048471; GO:0055037; GO:0061635; GO:0070062; GO:0071985; GO:1903543; GO:…	SUBCELLULAR LOCATION: Cytoplasm. Endosome membrane. Nucleus {ECO:0000305}. Late endosome membrane. Note=Recruited to the endosome membrane to participate in vesicle formation.	10419521; 15489334; 14505570; 14519844; 16857164; 17010938; 16260042; 16973552; 17959629; 17714434; 18031739; 21269460; 22660413; 24129315; 18539118; 16189514; 16371348; 19819239; 21516116; 21988832; 22978549; 23171048; 23416715; 23455924; 25232011; 25416956	10419521; 15489334; 14505570; 14519844; 16857164; 17010938; 16260042; 16973552; 17959629; 17714434; 18031739; 21269460; 22660413; 24129315; 18539118
Transcript_00369	Assembly01_TRINITY_DN11031_c0_g2::Assembly01_TRINITY_DN11031_c0_g2_i1::g.4259::m.4259	Q9UF02	Q9UF02	CCG5_HUMAN	reviewed	Voltage-dependent calcium channel gamma-5 subunit (Neuronal voltage-gated calcium channel gamma-5 subunit) (Transmembrane AMPAR regulatory protein gamma-5) (TARP gamma-5)	CACNG5	Homo sapiens (Human)	275	AMPA glutamate receptor complex [GO:0032281]; cell junction [GO:0030054]; plasma membrane [GO:0005886]; postsynaptic density [GO:0014069]; postsynaptic membrane [GO:0045211]; channel regulator activity [GO:0016247]; ion transmembrane transporter activity [GO:0015075]; voltage-gated calcium channel activity [GO:0005245]; cardiac conduction [GO:0061337]; regulation of alpha-amino-3-hydroxy-5-methyl…	cardiac conduction [GO:0061337]; regulation of alpha-amino-3-hydroxy-5-methyl-4-isoxazole propionate selective glutamate receptor activity [GO:2000311]; transmission of nerve impulse [GO:0019226]; transport [GO:0006810]	channel regulator activity [GO:0016247]; ion transmembrane transporter activity [GO:0015075]; voltage-gated calcium channel activity [GO:0005245]	AMPA glutamate receptor complex [GO:0032281]; cell junction [GO:0030054]; plasma membrane [GO:0005886]; postsynaptic density [GO:0014069]; postsynaptic membrane [GO:0045211]	GO:0005245; GO:0005886; GO:0006810; GO:0014069; GO:0015075; GO:0016247; GO:0019226; GO:0030054; GO:0032281; GO:0045211; GO:0061337; GO:2000311	SUBCELLULAR LOCATION: Membrane {ECO:0000250}; Multi-pass membrane protein {ECO:0000250}. Cell junction, synapse, postsynaptic cell membrane, postsynaptic density {ECO:0000250}.		10613843; 11738816; 11927536; 14702039; 15489334
Transcript_00376	Assembly01_TRINITY_DN11043_c0_g1::Assembly01_TRINITY_DN11043_c0_g1_i1::g.4133::m.4133	Q9Y237	Q9Y237	PIN4_HUMAN	reviewed	Peptidyl-prolyl cis-trans isomerase NIMA-interacting 4 (EC 5.2.1.8) (Parvulin-14) (Par14) (hPar14) (Parvulin-17) (Par17) (hPar17) (Peptidyl-prolyl cis-trans isomerase Pin4) (PPIase Pin4) (Peptidyl-prolyl cis/trans isomerase EPVH) (hEPVH) (Rotamase Pin4)	PIN4	Homo sapiens (Human)	131	cytoplasm [GO:0005737]; extracellular exosome [GO:0070062]; mitochondrial matrix [GO:0005759]; nucleolus [GO:0005730]; nucleus [GO:0005634]; preribosome [GO:0030684]; spindle [GO:0005819]; bent DNA binding [GO:0003681]; DNA binding [GO:0003677]; double-stranded DNA binding [GO:0003690]; peptidyl-prolyl cis-trans isomerase activity [GO:0003755]; poly(A) RNA binding [GO:0044822]; rRNA processing [G…	rRNA processing [GO:0006364]	bent DNA binding [GO:0003681]; DNA binding [GO:0003677]; double-stranded DNA binding [GO:0003690]; peptidyl-prolyl cis-trans isomerase activity [GO:0003755]; poly(A) RNA binding [GO:0044822]	cytoplasm [GO:0005737]; extracellular exosome [GO:0070062]; mitochondrial matrix [GO:0005759]; nucleolus [GO:0005730]; nucleus [GO:0005634]; preribosome [GO:0030684]; spindle [GO:0005819]	GO:0003677; GO:0003681; GO:0003690; GO:0003755; GO:0005634; GO:0005730; GO:0005737; GO:0005759; GO:0005819; GO:0006364; GO:0030684; GO:0044822; GO:0070062	SUBCELLULAR LOCATION: Isoform 1: Nucleus, nucleolus. Cytoplasm, cytoskeleton, spindle. Cytoplasm. Note=Colocalizes in the nucleolus during interphase and on the spindle apparatus during mitosis with NPM1.; SUBCELLULAR LOCATION: Isoform 2: Mitochondrion. Mitochondrion matrix. Note=Imported in a time- and membrane potential-dependent manner to the mitochondrial matrix, but without concomitant proce…	10364457; 10100858; 15772651; 15489334; 16522211; 17875217; 12860119; 14702039; 12144781; 19369196; 21269460; 25944712; 10966801; 11162102; 16169070; 17353931; 20029029; 22081960; 23487458; 23720771; 25416956; 25595659; 25645591; 25940090; 26752685	10364457; 10100858; 15772651; 15489334; 16522211; 17875217; 12860119; 14702039; 12144781; 19369196; 21269460; 25944712; 10966801; 11162102
Transcript_00390	Assembly01_TRINITY_DN11071_c0_g1::Assembly01_TRINITY_DN11071_c0_g1_i1::g.4250::m.4250	Q9UQN3	Q9UQN3	CHM2B_HUMAN	reviewed	Charged multivesicular body protein 2b (CHMP2.5) (Chromatin-modifying protein 2b) (CHMP2b) (Vacuolar protein sorting-associated protein 2-2) (Vps2-2) (hVps2-2)	CHMP2B CGI-84	Homo sapiens (Human)	213	cell-cell adherens junction [GO:0005913]; cytoplasm [GO:0005737]; cytosol [GO:0005829]; ESCRT III complex [GO:0000815]; extracellular exosome [GO:0070062]; intracellular [GO:0005622]; late endosome membrane [GO:0031902]; mitochondrion [GO:0005739]; nucleus [GO:0005634]; cadherin binding involved in cell-cell adhesion [GO:0098641]; protein domain specific binding [GO:0019904]; autophagy [GO:000691…	autophagy [GO:0006914]; cell separation after cytokinesis [GO:0000920]; cognition [GO:0050890]; endosomal transport [GO:0016197]; endosome organization [GO:0007032]; ESCRT III complex disassembly [GO:1904903]; mitotic metaphase plate congression [GO:0007080]; multivesicular body assembly [GO:0036258]; multivesicular body-lysosome fusion [GO:0061763]; neuron cellular homeostasis [GO:0070050]; nucl…	cadherin binding involved in cell-cell adhesion [GO:0098641]; protein domain specific binding [GO:0019904]	cell-cell adherens junction [GO:0005913]; cytoplasm [GO:0005737]; cytosol [GO:0005829]; ESCRT III complex [GO:0000815]; extracellular exosome [GO:0070062]; intracellular [GO:0005622]; late endosome membrane [GO:0031902]; mitochondrion [GO:0005739]; nucleus [GO:0005634]	GO:0000815; GO:0000920; GO:0005622; GO:0005634; GO:0005737; GO:0005739; GO:0005829; GO:0005913; GO:0006914; GO:0006997; GO:0007032; GO:0007080; GO:0010824; GO:0015031; GO:0016197; GO:0019058; GO:0019904; GO:0031902; GO:0036258; GO:0039702; GO:0050890; GO:0061763; GO:0070050; GO:0070062; GO:0098641; GO:1901673; GO:1902188; GO:1904903	SUBCELLULAR LOCATION: Cytoplasm, cytosol {ECO:0000269|PubMed:16041373}. Late endosome membrane {ECO:0000305|PubMed:16041373}; Peripheral membrane protein {ECO:0000305|PubMed:16041373}.	10810093; 11230166; 14702039; 16641997; 15489334; 14519844; 16041373; 16964243; 18669648; 19413330; 20068231; 21269460; 21406692; 22814378; 23186163; 24275569; 17928862; 16807408; 20352044; 15223008; 16169070; 16189514; 16431024; 16730941; 16941655; 16979267; 17353931; 17956895; 18270236; 19091059; 19150442; 19179627; 19202337; 19302785; 19706893; 20195357; 20223751; 20412296; 20420883; 20472325;…	10810093; 11230166; 14702039; 16641997; 15489334; 14519844; 16041373; 16964243; 18669648; 19413330; 20068231; 21269460; 21406692; 22814378; 23186163; 24275569; 17928862; 16807408; 20352044
Transcript_00393	Assembly01_TRINITY_DN11075_c0_g1::Assembly01_TRINITY_DN11075_c0_g1_i1::g.4158::m.4158	Q8N8R3	Q8N8R3	MCATL_HUMAN	reviewed	Mitochondrial basic amino acids transporter (Carnitine/acylcarnitine translocase-like) (CACT-like) (Mitochondrial carnitine/acylcarnitine carrier protein CACL) (Mitochondrial ornithine transporter 3) (Solute carrier family 25 member 29)	SLC25A29 C14orf69 ORNT3	Homo sapiens (Human)	303	integral component of membrane [GO:0016021]; mitochondrial inner membrane [GO:0005743]; acyl carnitine transmembrane transporter activity [GO:0015227]; structural constituent of ribosome [GO:0003735]; translation [GO:0006412]	translation [GO:0006412]	acyl carnitine transmembrane transporter activity [GO:0015227]; structural constituent of ribosome [GO:0003735]	integral component of membrane [GO:0016021]; mitochondrial inner membrane [GO:0005743]	GO:0003735; GO:0005743; GO:0006412; GO:0015227; GO:0016021	SUBCELLULAR LOCATION: Mitochondrion inner membrane {ECO:0000269|PubMed:19287344}; Multi-pass membrane protein {ECO:0000269|PubMed:19287344}.	14702039; 12508121; 15489334; 19287344; 24652292; 25944712; 20877624; 23266187	14702039; 12508121; 15489334; 19287344; 24652292; 25944712
Transcript_00412	Assembly01_TRINITY_DN11131_c0_g1::Assembly01_TRINITY_DN11131_c0_g1_i1::g.131134::m.131134	Q8WU20	Q8WU20	FRS2_HUMAN	reviewed	Fibroblast growth factor receptor substrate 2 (FGFR substrate 2) (FGFR-signaling adaptor SNT) (Suc1-associated neurotrophic factor target 1) (SNT-1)	FRS2	Homo sapiens (Human)	508	cell-cell junction [GO:0005911]; endosome [GO:0005768]; integral component of plasma membrane [GO:0005887]; membrane [GO:0016020]; plasma membrane [GO:0005886]; 1-phosphatidylinositol-3-kinase activity [GO:0016303]; fibroblast growth factor receptor binding [GO:0005104]; neurotrophin TRKA receptor binding [GO:0005168]; phosphatase activator activity [GO:0019211]; phosphatidylinositol-4,5-bisphosp…	activation of MAPK activity [GO:0000187]; activation of MAPKK activity [GO:0000186]; anterior/posterior axis specification, embryo [GO:0008595]; fibroblast growth factor receptor signaling pathway [GO:0008543]; forebrain development [GO:0030900]; gastrulation with mouth forming second [GO:0001702]; G-protein coupled receptor signaling pathway [GO:0007186]; lens fiber cell development [GO:0070307]…	1-phosphatidylinositol-3-kinase activity [GO:0016303]; fibroblast growth factor receptor binding [GO:0005104]; neurotrophin TRKA receptor binding [GO:0005168]; phosphatase activator activity [GO:0019211]; phosphatidylinositol-4,5-bisphosphate 3-kinase activity [GO:0046934]; Ras guanyl-nucleotide exchange factor activity [GO:0005088]; transmembrane receptor protein tyrosine kinase adaptor activity…	cell-cell junction [GO:0005911]; endosome [GO:0005768]; integral component of plasma membrane [GO:0005887]; membrane [GO:0016020]; plasma membrane [GO:0005886]	GO:0000165; GO:0000186; GO:0000187; GO:0001702; GO:0001759; GO:0003281; GO:0005068; GO:0005088; GO:0005104; GO:0005168; GO:0005768; GO:0005886; GO:0005887; GO:0005911; GO:0007185; GO:0007186; GO:0007405; GO:0008543; GO:0008595; GO:0014066; GO:0016020; GO:0016303; GO:0019211; GO:0030900; GO:0042981; GO:0046619; GO:0046934; GO:0048015; GO:0050678; GO:0060527; GO:0070307; GO:0070372	SUBCELLULAR LOCATION: Endomembrane system. Note=Cytoplasmic, membrane-bound.	9660748; 14702039; 16541075; 15489334; 10092678; 12974390; 15488758; 17274988; 18669648; 21765395; 18452557; 20094046; 23186163; 24275569; 11090629; 9632781; 11877385; 12419216; 12571252; 15564375; 16682955; 17145761; 17662249; 18189271; 18391951; 18591461; 19103595; 19111446; 19652666; 20184660; 21048031; 21233699; 21706016; 21793095; 22151832; 22235335; 23393200; 24284065; 24396070; 24470253; 2…	9660748; 14702039; 16541075; 15489334; 10092678; 12974390; 15488758; 17274988; 18669648; 21765395; 18452557; 20094046; 23186163; 24275569; 11090629
Transcript_00418	Assembly01_TRINITY_DN1114_c0_g1::Assembly01_TRINITY_DN1114_c0_g1_i2::g.88963::m.88963	Q15777	Q15777	MPPD2_HUMAN	reviewed	Metallophosphoesterase MPPED2 (EC 3.1.-.-) (Fetal brain protein 239) (239FB) (Metallophosphoesterase domain-containing protein 2)	MPPED2 C11orf8 FAM1B	Homo sapiens (Human)	294	hydrolase activity [GO:0016787]; metal ion binding [GO:0046872]; nervous system development [GO:0007399]	nervous system development [GO:0007399]	hydrolase activity [GO:0016787]; metal ion binding [GO:0046872]		GO:0007399; GO:0016787; GO:0046872		7527372; 8666403; 16554811; 15489334; 19060904; 19240061; 20379614; 21516116; 21824479; 22262177; 25416956	7527372; 8666403; 16554811; 15489334
Transcript_00426	Assembly01_TRINITY_DN11158_c0_g1::Assembly01_TRINITY_DN11158_c0_g1_i1::g.131292::m.131292	D3DSY9	D3DSY9	D3DSY9_HUMAN	unreviewed	Farnesyltransferase, CAAX box, alpha, isoform CRA_a	FNTA hCG_1993221	Homo sapiens (Human)	457	protein prenyltransferase activity [GO:0008318]; protein prenylation [GO:0018342]	protein prenylation [GO:0018342]	protein prenyltransferase activity [GO:0008318]		GO:0008318; GO:0018342			11181995;
Transcript_00429	Assembly01_TRINITY_DN11165_c0_g1::Assembly01_TRINITY_DN11165_c0_g1_i1::g.131203::m.131203	Q99828	Q99828	CIB1_HUMAN	reviewed	Calcium and integrin-binding protein 1 (CIB) (Calcium- and integrin-binding protein) (CIBP) (Calmyrin) (DNA-PKcs-interacting protein) (Kinase-interacting protein) (KIP) (SNK-interacting protein 2-28) (SIP2-28)	CIB1 CIB KIP PRKDCIP	Homo sapiens (Human)	191	apical plasma membrane [GO:0016324]; axon [GO:0030424]; cell periphery [GO:0071944]; centrosome [GO:0005813]; cytoplasm [GO:0005737]; dendrite [GO:0030425]; endoplasmic reticulum [GO:0005783]; extracellular exosome [GO:0070062]; filopodium tip [GO:0032433]; Golgi apparatus [GO:0005794]; growth cone [GO:0030426]; lamellipodium [GO:0030027]; membrane [GO:0016020]; neuron projection [GO:0043005]; ne…	angiogenesis [GO:0001525]; apoptotic process [GO:0006915]; cell adhesion [GO:0007155]; cell division [GO:0051301]; cellular response to DNA damage stimulus [GO:0006974]; cellular response to growth factor stimulus [GO:0071363]; cellular response to nerve growth factor stimulus [GO:1990090]; cellular response to tumor necrosis factor [GO:0071356]; cytoplasmic microtubule organization [GO:0031122];…	calcium-dependent protein kinase inhibitor activity [GO:0008427]; calcium ion binding [GO:0005509]; protein anchor [GO:0043495]; protein serine/threonine kinase inhibitor activity [GO:0030291]; Ras GTPase binding [GO:0017016]	apical plasma membrane [GO:0016324]; axon [GO:0030424]; cell periphery [GO:0071944]; centrosome [GO:0005813]; cytoplasm [GO:0005737]; dendrite [GO:0030425]; endoplasmic reticulum [GO:0005783]; extracellular exosome [GO:0070062]; filopodium tip [GO:0032433]; Golgi apparatus [GO:0005794]; growth cone [GO:0030426]; lamellipodium [GO:0030027]; membrane [GO:0016020]; neuronal cell body [GO:0043025]; n…	GO:0001525; GO:0001933; GO:0001934; GO:0001954; GO:0002931; GO:0005509; GO:0005634; GO:0005654; GO:0005737; GO:0005783; GO:0005794; GO:0005813; GO:0005886; GO:0006302; GO:0006915; GO:0006974; GO:0007026; GO:0007113; GO:0007155; GO:0007286; GO:0008284; GO:0008285; GO:0008427; GO:0010977; GO:0016020; GO:0016324; GO:0017016; GO:0030027; GO:0030220; GO:0030291; GO:0030307; GO:0030335; GO:0030424; GO:…	SUBCELLULAR LOCATION: Membrane; Lipid-anchor. Cell membrane, sarcolemma. Cell membrane. Apical cell membrane. Cell projection, ruffle membrane. Cell projection, filopodium tip. Cell projection, growth cone. Cell projection, lamellipodium. Cytoplasm. Cytoplasm, cytoskeleton. Cytoplasm, cytoskeleton, microtubule organizing center, centrosome. Cytoplasm, perinuclear region. Nucleus. Note=Colocalized…	9030514; 9372844; 10826701; 23503467; 19054851; 15489334; 10477286; 10366599; 11323029; 11856312; 11756406; 12011095; 12023286; 12714504; 14992593; 15475008; 12881299; 15933764; 15685448; 16061695; 15883187; 16723353; 16418530; 18627437; 19805025; 19388079; 19854831; 20639889; 21215777; 20951827; 20473878; 21748785; 21264284; 22779914; 24011356; 22964641; 25944712; 10822252; 15574431; 15840829; 2…	9030514; 9372844; 10826701; 23503467; 19054851; 15489334; 10477286; 10366599; 11323029; 11856312; 11756406; 12011095; 12023286; 12714504; 14992593; 15475008; 12881299; 15933764; 15685448; 16061695; 15883187; 16723353; 16418530; 18627437; 19805025; 19388079; 19854831; 20639889; 21215777; 20951827; 20473878; 21748785; 21264284; 22779914; 24011356; 22964641; 25944712; 10822252; 15574431; 15840829; 2…
Transcript_00432	Assembly01_TRINITY_DN11168_c0_g2::Assembly01_TRINITY_DN11168_c0_g2_i1::g.131227::m.131227	Q7L5Y9	Q7L5Y9	MAEA_HUMAN	reviewed	Macrophage erythroblast attacher (Cell proliferation-inducing gene 5 protein) (Erythroblast macrophage protein) (Human lung cancer oncogene 10 protein) (HLC-10)	MAEA EMP HLC10 PIG5	Homo sapiens (Human)	396	actomyosin contractile ring [GO:0005826]; cytoplasm [GO:0005737]; cytoskeleton [GO:0005856]; GID complex [GO:0034657]; integral component of plasma membrane [GO:0005887]; nuclear matrix [GO:0016363]; nucleus [GO:0005634]; spindle [GO:0005819]; actin binding [GO:0003779]; cell adhesion [GO:0007155]; cell cycle [GO:0007049]; cell division [GO:0051301]; cytoskeleton organization [GO:0007010]; enucle…	cell adhesion [GO:0007155]; cell cycle [GO:0007049]; cell division [GO:0051301]; cytoskeleton organization [GO:0007010]; enucleate erythrocyte development [GO:0048822]; erythrocyte maturation [GO:0043249]; negative regulation of myeloid cell apoptotic process [GO:0033033]; proteasome-mediated ubiquitin-dependent protein catabolic process [GO:0043161]; protein ubiquitination involved in ubiquitin-…	actin binding [GO:0003779]	actomyosin contractile ring [GO:0005826]; cytoplasm [GO:0005737]; cytoskeleton [GO:0005856]; GID complex [GO:0034657]; integral component of plasma membrane [GO:0005887]; nuclear matrix [GO:0016363]; nucleus [GO:0005634]; spindle [GO:0005819]	GO:0003779; GO:0005634; GO:0005737; GO:0005819; GO:0005826; GO:0005856; GO:0005887; GO:0007010; GO:0007049; GO:0007155; GO:0007346; GO:0016363; GO:0033033; GO:0034657; GO:0042787; GO:0043161; GO:0043249; GO:0048822; GO:0051301	SUBCELLULAR LOCATION: Nucleus matrix {ECO:0000269|PubMed:16510120}. Cell membrane {ECO:0000269|PubMed:16510120}. Cytoplasm, cytoskeleton {ECO:0000269|PubMed:16510120}. Note=Localized as nuclear speckled-like pattern.	14702039; 15489334; 9763581; 16510120; 21269460; 23186163; 17467196; 23566571; 26496610	14702039; 15489334; 9763581; 16510120; 21269460; 23186163
Transcript_00438	Assembly01_TRINITY_DN11179_c0_g1::Assembly01_TRINITY_DN11179_c0_g1_i1::g.131313::m.131313	Q14CB8	Q14CB8	RHG19_HUMAN	reviewed	Rho GTPase-activating protein 19 (Rho-type GTPase-activating protein 19)	ARHGAP19	Homo sapiens (Human)	494	cytosol [GO:0005829]; nucleus [GO:0005634]; GTPase activator activity [GO:0005096]; regulation of small GTPase mediated signal transduction [GO:0051056]; signal transduction [GO:0007165]	regulation of small GTPase mediated signal transduction [GO:0051056]; signal transduction [GO:0007165]	GTPase activator activity [GO:0005096]	cytosol [GO:0005829]; nucleus [GO:0005634]	GO:0005096; GO:0005634; GO:0005829; GO:0007165; GO:0051056	SUBCELLULAR LOCATION: Nucleus {ECO:0000269|PubMed:17454002}.	17454002; 14702039; 12693554; 17974005; 15164054; 15489334; 18669648; 19413330; 19690332; 23186163; 16385451; 16713569; 18847512	17454002; 14702039; 12693554; 17974005; 15164054; 15489334; 18669648; 19413330; 19690332; 23186163
Transcript_00440	Assembly01_TRINITY_DN11183_c0_g1::Assembly01_TRINITY_DN11183_c0_g1_i1::g.131206::m.131206	Q8IUK8	Q8IUK8	CBLN2_HUMAN	reviewed	Cerebellin-2	CBLN2 UNQ1892/PRO4338	Homo sapiens (Human)	224	extracellular space [GO:0005615]; positive regulation of synapse assembly [GO:0051965]	positive regulation of synapse assembly [GO:0051965]		extracellular space [GO:0005615]	GO:0005615; GO:0051965	SUBCELLULAR LOCATION: Secreted {ECO:0000250}.	14702039; 12975309; 15489334; 19010793; 22117778; 23502781	14702039; 12975309; 15489334
Transcript_00441	Assembly01_TRINITY_DN11185_c0_g1::Assembly01_TRINITY_DN11185_c0_g1_i1::g.131190::m.131190	Q13200	Q13200	PSMD2_HUMAN	reviewed	26S proteasome non-ATPase regulatory subunit 2 (26S proteasome regulatory subunit RPN1) (26S proteasome regulatory subunit S2) (26S proteasome subunit p97) (Protein 55.11) (Tumor necrosis factor type 1 receptor-associated protein 2)	PSMD2 TRAP2	Homo sapiens (Human)	908	cytosol [GO:0005829]; extracellular exosome [GO:0070062]; membrane [GO:0016020]; nucleoplasm [GO:0005654]; nucleus [GO:0005634]; proteasome accessory complex [GO:0022624]; proteasome complex [GO:0000502]; proteasome regulatory particle [GO:0005838]; proteasome regulatory particle, base subcomplex [GO:0008540]; proteasome storage granule [GO:0034515]; enzyme regulator activity [GO:0030234]; anapha…	anaphase-promoting complex-dependent catabolic process [GO:0031145]; antigen processing and presentation of exogenous peptide antigen via MHC class I, TAP-dependent [GO:0002479]; Fc-epsilon receptor signaling pathway [GO:0038095]; MAPK cascade [GO:0000165]; negative regulation of canonical Wnt signaling pathway [GO:0090090]; negative regulation of ubiquitin-protein ligase activity involved in mit…	enzyme regulator activity [GO:0030234]	cytosol [GO:0005829]; extracellular exosome [GO:0070062]; membrane [GO:0016020]; nucleoplasm [GO:0005654]; nucleus [GO:0005634]; proteasome accessory complex [GO:0022624]; proteasome complex [GO:0000502]; proteasome regulatory particle [GO:0005838]; proteasome regulatory particle, base subcomplex [GO:0008540]; proteasome storage granule [GO:0034515]	GO:0000165; GO:0000209; GO:0000502; GO:0002223; GO:0002479; GO:0005634; GO:0005654; GO:0005829; GO:0005838; GO:0006521; GO:0008540; GO:0016020; GO:0022624; GO:0030234; GO:0031145; GO:0033209; GO:0034515; GO:0038061; GO:0038095; GO:0043161; GO:0043488; GO:0050852; GO:0051436; GO:0051437; GO:0060071; GO:0070062; GO:0090090; GO:0090263		8774743; 14702039; 16641997; 15489334; 9126987; 7601280; 17081983; 17323924; 17924679; 18691976; 18669648; 19413330; 19690332; 20068231; 21269460; 21406692; 23186163; 24275569; 25944712; 14743216; 15161933; 16169070; 16189514; 16763564; 16990800; 17110338; 17139257; 17220478; 17314511; 17353931; 18337449; 18457437; 18922472; 19060904; 19214193; 19490896; 19615732; 19626040; 19638347; 19805454; 19…	8774743; 14702039; 16641997; 15489334; 9126987; 7601280; 17081983; 17323924; 17924679; 18691976; 18669648; 19413330; 19690332; 20068231; 21269460; 21406692; 23186163; 24275569; 25944712
Transcript_00458	Assembly01_TRINITY_DN11213_c0_g1::Assembly01_TRINITY_DN11213_c0_g1_i1::g.79092::m.79092	Q96CU9	Q96CU9	FXRD1_HUMAN	reviewed	FAD-dependent oxidoreductase domain-containing protein 1 (EC 1.-.-.-)	FOXRED1 FP634	Homo sapiens (Human)	486	integral component of membrane [GO:0016021]; mitochondrial inner membrane [GO:0005743]; mitochondrial respiratory chain complex I [GO:0005747]; mitochondrion [GO:0005739]; oxidoreductase activity [GO:0016491]; mitochondrial respiratory chain complex I assembly [GO:0032981]	mitochondrial respiratory chain complex I assembly [GO:0032981]	oxidoreductase activity [GO:0016491]	integral component of membrane [GO:0016021]; mitochondrial inner membrane [GO:0005743]; mitochondrial respiratory chain complex I [GO:0005747]; mitochondrion [GO:0005739]	GO:0005739; GO:0005743; GO:0005747; GO:0016021; GO:0016491; GO:0032981	SUBCELLULAR LOCATION: Mitochondrion inner membrane {ECO:0000269|PubMed:20858599, ECO:0000305|PubMed:25678554}; Single-pass membrane protein {ECO:0000255}. Note=According to a report, it is associated with the matrix face of the mitochondrial inner membrane and does not contain any transmembrane region. However, one transmembrane domain is clearly predicted by different methods (Probable). {ECO:00…	10497265; 11230166; 14702039; 15489334; 21269460; 24275569; 25678554; 25681241; 25944712; 20858599; 20818383; 15231747; 19913121; 20628086; 20877624; 23260140; 24344204; 25609649; 25765152; 26235939	10497265; 11230166; 14702039; 15489334; 21269460; 24275569; 25678554; 25681241; 25944712; 20858599; 20818383
Transcript_00459	Assembly01_TRINITY_DN11214_c0_g1::Assembly01_TRINITY_DN11214_c0_g1_i1::g.79257::m.79257	Q9NP77	Q9NP77	SSU72_HUMAN	reviewed	RNA polymerase II subunit A C-terminal domain phosphatase SSU72 (CTD phosphatase SSU72) (EC 3.1.3.16)	SSU72 HSPC182 PNAS-120	Homo sapiens (Human)	194	cytoplasm [GO:0005737]; mRNA cleavage and polyadenylation specificity factor complex [GO:0005847]; CTD phosphatase activity [GO:0008420]; dephosphorylation of RNA polymerase II C-terminal domain [GO:0070940]; mRNA polyadenylation [GO:0006378]; termination of RNA polymerase II transcription [GO:0006369]	dephosphorylation of RNA polymerase II C-terminal domain [GO:0070940]; mRNA polyadenylation [GO:0006378]; termination of RNA polymerase II transcription [GO:0006369]	CTD phosphatase activity [GO:0008420]	cytoplasm [GO:0005737]; mRNA cleavage and polyadenylation specificity factor complex [GO:0005847]	GO:0005737; GO:0005847; GO:0006369; GO:0006378; GO:0008420; GO:0070940	SUBCELLULAR LOCATION: Nucleus. Cytoplasm. Note=Predominantly in the cytosol.	15659578; 11042152; 14702039; 16710414; 15489334; 21269460; 20861839; 23070812; 18597038; 19615732; 20818333; 21988832; 24149858; 25609649	15659578; 11042152; 14702039; 16710414; 15489334; 21269460; 20861839; 23070812
Transcript_00471	Assembly01_TRINITY_DN11232_c0_g1::Assembly01_TRINITY_DN11232_c0_g1_i1::g.79174::m.79174	P54105	P54105	ICLN_HUMAN	reviewed	Methylosome subunit pICln (Chloride channel, nucleotide sensitive 1A) (Chloride conductance regulatory protein ICln) (I(Cln)) (Chloride ion current inducer protein) (ClCI) (Reticulocyte pICln)	CLNS1A CLCI ICLN	Homo sapiens (Human)	237	cytoplasm [GO:0005737]; cytoskeleton [GO:0005856]; cytosol [GO:0005829]; methylosome [GO:0034709]; nucleoplasm [GO:0005654]; nucleus [GO:0005634]; pICln-Sm protein complex [GO:0034715]; plasma membrane [GO:0005886]; poly(A) RNA binding [GO:0044822]; protein heterodimerization activity [GO:0046982]; cell volume homeostasis [GO:0006884]; chloride transport [GO:0006821]; spliceosomal snRNP assembly …	cell volume homeostasis [GO:0006884]; chloride transport [GO:0006821]; spliceosomal snRNP assembly [GO:0000387]	poly(A) RNA binding [GO:0044822]; protein heterodimerization activity [GO:0046982]	cytoplasm [GO:0005737]; cytoskeleton [GO:0005856]; cytosol [GO:0005829]; methylosome [GO:0034709]; nucleoplasm [GO:0005654]; nucleus [GO:0005634]; pICln-Sm protein complex [GO:0034715]; plasma membrane [GO:0005886]	GO:0000387; GO:0005634; GO:0005654; GO:0005737; GO:0005829; GO:0005856; GO:0005886; GO:0006821; GO:0006884; GO:0034709; GO:0034715; GO:0044822; GO:0046982	SUBCELLULAR LOCATION: Cytoplasm, cytosol {ECO:0000269|PubMed:18984161}. Nucleus {ECO:0000269|PubMed:18984161}. Cytoplasm, cytoskeleton {ECO:0000269|PubMed:18984161}. Note=A small fraction is also associated with the cytoskeleton.	8579598; 7887970; 9359436; 10825435; 14702039; 15489334; 10330151; 11747828; 11713266; 16087681; 17081983; 17487921; 17525332; 18984161; 18691976; 18669648; 18318008; 19413330; 19369195; 19690332; 20068231; 21269460; 21406692; 22814378; 23186163; 24275569; 14960305; 15075326; 15905169; 16169070; 17620599; 17932509; 19167051; 19615732; 19738201; 20379614; 20562859; 20711500; 21081503; 21917931; 21…	8579598; 7887970; 9359436; 10825435; 14702039; 15489334; 10330151; 11747828; 11713266; 16087681; 17081983; 17487921; 17525332; 18984161; 18691976; 18669648; 18318008; 19413330; 19369195; 19690332; 20068231; 21269460; 21406692; 22814378; 23186163; 24275569
Transcript_00473	Assembly01_TRINITY_DN11237_c0_g1::Assembly01_TRINITY_DN11237_c0_g1_i1::g.79125::m.79125	Q969I6	Q969I6	S38A4_HUMAN	reviewed	Sodium-coupled neutral amino acid transporter 4 (Amino acid transporter A3) (Na(+)-coupled neutral amino acid transporter 4) (Solute carrier family 38 member 4) (System A amino acid transporter 3) (System N amino acid transporter 3)	SLC38A4 ATA3 NAT3 SNAT4	Homo sapiens (Human)	547	integral component of plasma membrane [GO:0005887]; plasma membrane [GO:0005886]; amino acid transmembrane transporter activity [GO:0015171]; symporter activity [GO:0015293]; amino acid transmembrane transport [GO:0003333]; amino acid transport [GO:0006865]; sodium ion transport [GO:0006814]	amino acid transmembrane transport [GO:0003333]; amino acid transport [GO:0006865]; sodium ion transport [GO:0006814]	amino acid transmembrane transporter activity [GO:0015171]; symporter activity [GO:0015293]	integral component of plasma membrane [GO:0005887]; plasma membrane [GO:0005886]	GO:0003333; GO:0005886; GO:0005887; GO:0006814; GO:0006865; GO:0015171; GO:0015293	SUBCELLULAR LOCATION: Cell membrane {ECO:0000269|PubMed:11414754, ECO:0000269|PubMed:16148032}; Multi-pass membrane protein {ECO:0000269|PubMed:11414754, ECO:0000269|PubMed:16148032}.	11342143; 11414754; 14702039; 15489334; 12845534; 16148032; 21917917; 18703994; 19015196; 22945694; 25063848	11342143; 11414754; 14702039; 15489334; 12845534; 16148032; 21917917
Transcript_00481	Assembly01_TRINITY_DN1124_c0_g1::Assembly01_TRINITY_DN1124_c0_g1_i1::g.88973::m.88973	J3KR35	J3KR35	J3KR35_HUMAN	unreviewed	Coiled-coil domain containing 12, isoform CRA_a (Coiled-coil domain-containing protein 12)	CCDC12 hCG_15433	Homo sapiens (Human)	179							11181995; 16641997; 18669648; 19413330; 21269460; 22814378; 23186163; 24275569; 22269669	11181995; 16641997; 18669648; 19413330; 21269460; 22814378; 23186163; 24275569
Transcript_00498	Assembly01_TRINITY_DN11273_c0_g1::Assembly01_TRINITY_DN11273_c0_g1_i1::g.79059::m.79059	Q969W1	Q969W1	ZDH16_HUMAN	reviewed	Probable palmitoyltransferase ZDHHC16 (EC 2.3.1.225) (Abl-philin 2) (Zinc finger DHHC domain-containing protein 16) (DHHC-16)	ZDHHC16 APH2 UNQ2570/PRO6258	Homo sapiens (Human)	377	endoplasmic reticulum membrane [GO:0005789]; Golgi apparatus [GO:0005794]; integral component of membrane [GO:0016021]; palmitoyltransferase activity [GO:0016409]; protein-cysteine S-palmitoyltransferase activity [GO:0019706]; zinc ion binding [GO:0008270]; apoptotic process [GO:0006915]; protein palmitoylation [GO:0018345]	apoptotic process [GO:0006915]; protein palmitoylation [GO:0018345]	palmitoyltransferase activity [GO:0016409]; protein-cysteine S-palmitoyltransferase activity [GO:0019706]; zinc ion binding [GO:0008270]	endoplasmic reticulum membrane [GO:0005789]; Golgi apparatus [GO:0005794]; integral component of membrane [GO:0016021]	GO:0005789; GO:0005794; GO:0006915; GO:0008270; GO:0016021; GO:0016409; GO:0018345; GO:0019706	SUBCELLULAR LOCATION: Cytoplasm {ECO:0000269|PubMed:17123647}. Endoplasmic reticulum membrane {ECO:0000250|UniProtKB:Q9ESG8}; Multi-pass membrane protein {ECO:0000250|UniProtKB:Q9ESG8}.	17123647; 12975309; 15164054; 15489334; 16385451; 26514267	17123647; 12975309; 15164054; 15489334
Transcript_00499	Assembly01_TRINITY_DN11275_c0_g1::Assembly01_TRINITY_DN11275_c0_g1_i1::g.79121::m.79121	Q9BVK2	Q9BVK2	ALG8_HUMAN	reviewed	Probable dolichyl pyrophosphate Glc1Man9GlcNAc2 alpha-1,3-glucosyltransferase (EC 2.4.1.265) (Asparagine-linked glycosylation protein 8 homolog) (Dol-P-Glc:Glc(1)Man(9)GlcNAc(2)-PP-dolichyl alpha-1,3-glucosyltransferase) (Dolichyl-P-Glc:Glc1Man9GlcNAc2-PP-dolichyl glucosyltransferase)	ALG8 HUSSY-02	Homo sapiens (Human)	526	endoplasmic reticulum membrane [GO:0005789]; integral component of membrane [GO:0016021]; alpha-1,3-mannosyltransferase activity [GO:0000033]; dolichyl pyrophosphate Man9GlcNAc2 alpha-1,3-glucosyltransferase activity [GO:0042281]; dolichyl-phosphate-glucose-glycolipid alpha-glucosyltransferase activity [GO:0004583]; dolichol-linked oligosaccharide biosynthetic process [GO:0006488]; oligosaccharid…	dolichol-linked oligosaccharide biosynthetic process [GO:0006488]; oligosaccharide-lipid intermediate biosynthetic process [GO:0006490]; protein N-linked glycosylation [GO:0006487]	alpha-1,3-mannosyltransferase activity [GO:0000033]; dolichyl-phosphate-glucose-glycolipid alpha-glucosyltransferase activity [GO:0004583]; dolichyl pyrophosphate Man9GlcNAc2 alpha-1,3-glucosyltransferase activity [GO:0042281]	endoplasmic reticulum membrane [GO:0005789]; integral component of membrane [GO:0016021]	GO:0000033; GO:0004583; GO:0005789; GO:0006487; GO:0006488; GO:0006490; GO:0016021; GO:0042281	SUBCELLULAR LOCATION: Endoplasmic reticulum membrane {ECO:0000250}; Multi-pass membrane protein {ECO:0000250}.	11124703; 16554811; 15489334; 12480927; 15235028; 21988832; 26496610	11124703; 16554811; 15489334; 12480927; 15235028
Transcript_00504	Assembly01_TRINITY_DN11290_c0_g1::Assembly01_TRINITY_DN11290_c0_g1_i1::g.79303::m.79303	Q8NHQ8	Q8NHQ8	RASF8_HUMAN	reviewed	Ras association domain-containing protein 8 (Carcinoma-associated protein HOJ-1)	RASSF8 C12orf2	Homo sapiens (Human)	419	adherens junction maintenance [GO:0034334]; signal transduction [GO:0007165]	adherens junction maintenance [GO:0034334]; signal transduction [GO:0007165]			GO:0007165; GO:0034334		14702039; 15489334; 10951517; 11836357; 18669648; 23186163; 14676191; 15324660; 16189514; 16462760; 17194498; 17353931; 17979178; 20379614; 20514026; 21915095; 23455924; 24255178; 24366813; 26334503; 26439687; 26496610; 26638075	14702039; 15489334; 10951517; 11836357; 18669648; 23186163;
Transcript_00506	Assembly01_TRINITY_DN11295_c0_g1::Assembly01_TRINITY_DN11295_c0_g1_i1::g.79134::m.79134	O60678	O60678	ANM3_HUMAN	reviewed	Protein arginine N-methyltransferase 3 (EC 2.1.1.-) (Heterogeneous nuclear ribonucleoprotein methyltransferase-like protein 3)	PRMT3 HRMT1L3	Homo sapiens (Human)	531	cytoplasm [GO:0005737]; cytosol [GO:0005829]; ribosome [GO:0005840]; histone-arginine N-methyltransferase activity [GO:0008469]; metal ion binding [GO:0046872]; methyltransferase activity [GO:0008168]; protein-arginine N-methyltransferase activity [GO:0016274]; protein-arginine omega-N asymmetric methyltransferase activity [GO:0035242]; negative regulation of protein ubiquitination [GO:0031397]; …	negative regulation of protein ubiquitination [GO:0031397]; regulation of transcription, DNA-templated [GO:0006355]	histone-arginine N-methyltransferase activity [GO:0008469]; metal ion binding [GO:0046872]; methyltransferase activity [GO:0008168]; protein-arginine N-methyltransferase activity [GO:0016274]; protein-arginine omega-N asymmetric methyltransferase activity [GO:0035242]	cytoplasm [GO:0005737]; cytosol [GO:0005829]; ribosome [GO:0005840]	GO:0005737; GO:0005829; GO:0005840; GO:0006355; GO:0008168; GO:0008469; GO:0016274; GO:0031397; GO:0035242; GO:0046872	SUBCELLULAR LOCATION: Cytoplasm.	14702039; 16554811; 15489334; 9642256; 15334060; 18669648; 19413330; 19690332; 20068231; 21269460; 21059412; 21406692; 22223895; 22814378; 23186163; 15175657; 19101556; 19158082; 19641605; 19913121; 20628086; 20711500; 21942715; 22795084; 23455924; 23635657; 23912080; 24320160; 25187371; 25609649; 25728001; 26496610; 26638075	14702039; 16554811; 15489334; 9642256; 15334060; 18669648; 19413330; 19690332; 20068231; 21269460; 21059412; 21406692; 22223895; 22814378; 23186163;
Transcript_00509	Assembly01_TRINITY_DN11308_c0_g1::Assembly01_TRINITY_DN11308_c0_g1_i1::g.135385::m.135385	Q9BSW7	Q9BSW7	SYT17_HUMAN	reviewed	Synaptotagmin-17 (Protein B/K) (Synaptotagmin XVII) (SytXVII)	SYT17	Homo sapiens (Human)	474	exocytic vesicle [GO:0070382]; plasma membrane [GO:0005886]; presynapse [GO:0098793]; trans-Golgi network [GO:0005802]; calcium ion binding [GO:0005509]; calcium-dependent phospholipid binding [GO:0005544]; clathrin binding [GO:0030276]; syntaxin binding [GO:0019905]; calcium ion-regulated exocytosis of neurotransmitter [GO:0048791]; positive regulation of dendrite extension [GO:1903861]; regulat…	calcium ion-regulated exocytosis of neurotransmitter [GO:0048791]; positive regulation of dendrite extension [GO:1903861]; regulation of calcium ion-dependent exocytosis [GO:0017158]; vesicle fusion [GO:0006906]	calcium-dependent phospholipid binding [GO:0005544]; calcium ion binding [GO:0005509]; clathrin binding [GO:0030276]; syntaxin binding [GO:0019905]	exocytic vesicle [GO:0070382]; plasma membrane [GO:0005886]; presynapse [GO:0098793]; trans-Golgi network [GO:0005802]	GO:0005509; GO:0005544; GO:0005802; GO:0005886; GO:0006906; GO:0017158; GO:0019905; GO:0030276; GO:0048791; GO:0070382; GO:0098793; GO:1903861	SUBCELLULAR LOCATION: Membrane {ECO:0000250}; Peripheral membrane protein {ECO:0000250}.	16672768; 15489334; 10493829; 23999003; 16189514; 16713569; 16730941; 20379614; 25416956	16672768; 15489334; 10493829; 23999003;
Transcript_00517	Assembly01_TRINITY_DN11316_c0_g1::Assembly01_TRINITY_DN11316_c0_g1_i1::g.135608::m.135608	Q9UKD2	Q9UKD2	MRT4_HUMAN	reviewed	mRNA turnover protein 4 homolog (Ribosome assembly factor MRTO4)	MRTO4 C1orf33 MRT4	Homo sapiens (Human)	239	cytoplasm [GO:0005737]; nuclear membrane [GO:0031965]; nucleolus [GO:0005730]; nucleoplasm [GO:0005654]; nucleus [GO:0005634]; preribosome, large subunit precursor [GO:0030687]; large ribosomal subunit rRNA binding [GO:0070180]; poly(A) RNA binding [GO:0044822]; nuclear-transcribed mRNA catabolic process [GO:0000956]; ribosomal large subunit assembly [GO:0000027]; rRNA processing [GO:0006364]	nuclear-transcribed mRNA catabolic process [GO:0000956]; ribosomal large subunit assembly [GO:0000027]; rRNA processing [GO:0006364]	large ribosomal subunit rRNA binding [GO:0070180]; poly(A) RNA binding [GO:0044822]	cytoplasm [GO:0005737]; nuclear membrane [GO:0031965]; nucleolus [GO:0005730]; nucleoplasm [GO:0005654]; nucleus [GO:0005634]; preribosome, large subunit precursor [GO:0030687]	GO:0000027; GO:0000956; GO:0005634; GO:0005654; GO:0005730; GO:0005737; GO:0006364; GO:0030687; GO:0031965; GO:0044822; GO:0070180	SUBCELLULAR LOCATION: Nucleus, nucleolus {ECO:0000269|PubMed:12429849, ECO:0000269|PubMed:20083226}. Cytoplasm {ECO:0000269|PubMed:20083226}. Note=Shuttles between the nucleus and the cytoplasm. {ECO:0000269|PubMed:20083226}.	14702039; 16710414; 15489334; 12429849; 20083226; 21269460; 23186163; 17353931; 19738201; 20360068; 20379614; 21044950; 21907836; 22623428; 23414517; 25665578; 26494001; 26496610	14702039; 16710414; 15489334; 12429849; 20083226; 21269460; 23186163
Transcript_00519	Assembly01_TRINITY_DN11319_c0_g1::Assembly01_TRINITY_DN11319_c0_g1_i1::g.135416::m.135416	O95630	O95630	STABP_HUMAN	reviewed	STAM-binding protein (EC 3.4.19.-) (Associated molecule with the SH3 domain of STAM) (Endosome-associated ubiquitin isopeptidase)	STAMBP AMSH	Homo sapiens (Human)	424	cleavage furrow [GO:0032154]; cytoplasm [GO:0005737]; early endosome [GO:0005769]; extracellular exosome [GO:0070062]; nucleoplasm [GO:0005654]; nucleus [GO:0005634]; plasma membrane [GO:0005886]; metal ion binding [GO:0046872]; metallopeptidase activity [GO:0008237]; protein domain specific binding [GO:0019904]; thiol-dependent ubiquitin-specific protease activity [GO:0004843]; JAK-STAT cascade …	JAK-STAT cascade [GO:0007259]; mitotic cytokinesis [GO:0000281]; negative regulation of neuron apoptotic process [GO:0043524]; negative regulation of phosphatidylinositol 3-kinase signaling [GO:0014067]; negative regulation of Ras protein signal transduction [GO:0046580]; positive regulation of cell proliferation [GO:0008284]; protein deubiquitination [GO:0016579]	metal ion binding [GO:0046872]; metallopeptidase activity [GO:0008237]; protein domain specific binding [GO:0019904]; thiol-dependent ubiquitin-specific protease activity [GO:0004843]	cleavage furrow [GO:0032154]; cytoplasm [GO:0005737]; early endosome [GO:0005769]; extracellular exosome [GO:0070062]; nucleoplasm [GO:0005654]; nucleus [GO:0005634]; plasma membrane [GO:0005886]	GO:0000281; GO:0004843; GO:0005634; GO:0005654; GO:0005737; GO:0005769; GO:0005886; GO:0007259; GO:0008237; GO:0008284; GO:0014067; GO:0016579; GO:0019904; GO:0032154; GO:0043524; GO:0046580; GO:0046872; GO:0070062	SUBCELLULAR LOCATION: Nucleus. Membrane; Peripheral membrane protein. Cytoplasm. Early endosome.	10383417; 15815621; 15489334; 19906316; 11483516; 12370088; 15314065; 14755250; 17146056; 17261583; 21269460; 23186163; 23542699; 24275569; 10982817; 12773374; 16169070; 16189514; 16520378; 16716190; 16730941; 16760479; 16854379; 17078930; 17159328; 17711858; 18395747; 18758443; 19060904; 19373254; 19615732; 19684015; 20159979; 20936779; 21448666; 21706016; 21827950; 21888914; 21988832; 22800866;…	10383417; 15815621; 15489334; 19906316; 11483516; 12370088; 15314065; 14755250; 17146056; 17261583; 21269460; 23186163; 23542699; 24275569
Transcript_00524	Assembly01_TRINITY_DN11323_c0_g2::Assembly01_TRINITY_DN11323_c0_g2_i1::g.135551::m.135551	O15116	O15116	LSM1_HUMAN	reviewed	U6 snRNA-associated Sm-like protein LSm1 (Cancer-associated Sm-like) (Small nuclear ribonuclear CaSm)	LSM1 CASM	Homo sapiens (Human)	133	axon [GO:0030424]; cytoplasm [GO:0005737]; cytoplasmic mRNA processing body [GO:0000932]; cytosol [GO:0005829]; dendrite [GO:0030425]; messenger ribonucleoprotein complex [GO:1990124]; neuronal cell body [GO:0043025]; nucleus [GO:0005634]; mRNA binding [GO:0003729]; poly(A) RNA binding [GO:0044822]; pre-mRNA binding [GO:0036002]; RNA cap binding [GO:0000339]; deadenylation-dependent decapping of …	deadenylation-dependent decapping of nuclear-transcribed mRNA [GO:0000290]; exonucleolytic nuclear-transcribed mRNA catabolic process involved in deadenylation-dependent decay [GO:0043928]; histone mRNA catabolic process [GO:0071044]; mRNA processing [GO:0006397]; negative regulation of neuron differentiation [GO:0045665]; RNA splicing [GO:0008380]; RNA splicing, via transesterification reactions…	mRNA binding [GO:0003729]; poly(A) RNA binding [GO:0044822]; pre-mRNA binding [GO:0036002]; RNA cap binding [GO:0000339]	axon [GO:0030424]; cytoplasm [GO:0005737]; cytoplasmic mRNA processing body [GO:0000932]; cytosol [GO:0005829]; dendrite [GO:0030425]; messenger ribonucleoprotein complex [GO:1990124]; neuronal cell body [GO:0043025]; nucleus [GO:0005634]	GO:0000290; GO:0000339; GO:0000375; GO:0000932; GO:0003729; GO:0005634; GO:0005737; GO:0005829; GO:0006397; GO:0008380; GO:0019827; GO:0030424; GO:0030425; GO:0036002; GO:0043025; GO:0043928; GO:0044822; GO:0045665; GO:0071044; GO:1990124	SUBCELLULAR LOCATION: Nucleus {ECO:0000305}.	9230209; 10369684; 14702039; 15489334; 18172165; 23186163; 11953827; 12515382; 14667819; 15231747; 16147992; 17001308; 18218995; 20379614; 20711500; 23902751; 24035562; 25416956; 25872476	9230209; 10369684; 14702039; 15489334; 18172165; 23186163
Transcript_00529	Assembly01_TRINITY_DN11331_c0_g1::Assembly01_TRINITY_DN11331_c0_g1_i1::g.135412::m.135412	P61962	P61962	DCAF7_HUMAN	reviewed	DDB1- and CUL4-associated factor 7 (WD repeat-containing protein 68) (WD repeat-containing protein An11 homolog)	DCAF7 HAN11 WDR68	Homo sapiens (Human)	342	Cul4-RING E3 ubiquitin ligase complex [GO:0080008]; cytoplasm [GO:0005737]; nuclear matrix [GO:0016363]; nucleoplasm [GO:0005654]; protein complex [GO:0043234]; multicellular organism development [GO:0007275]; protein ubiquitination [GO:0016567]	multicellular organism development [GO:0007275]; protein ubiquitination [GO:0016567]		Cul4-RING E3 ubiquitin ligase complex [GO:0080008]; cytoplasm [GO:0005737]; nuclear matrix [GO:0016363]; nucleoplasm [GO:0005654]; protein complex [GO:0043234]	GO:0005654; GO:0005737; GO:0007275; GO:0016363; GO:0016567; GO:0043234; GO:0080008	SUBCELLULAR LOCATION: Cytoplasm. Nucleus. Note=Overexpression of DIAHP1 or active RHOA causes translocation from the nucleus to cytoplasm.	9192870; 14702039; 16625196; 15489334; 14593110; 16887337; 16949367; 21269460; 21328542; 23864635; 14676191; 14743216; 15324660; 15778465; 17979178; 18391951; 18729074; 18775313; 20360068; 20940704; 21282530; 22645275; 23455922; 23524849; 23602568; 24255178; 24835590; 25609649; 25852190; 26496610; 26638075	9192870; 14702039; 16625196; 15489334; 14593110; 16887337; 16949367; 21269460; 21328542; 23864635
Transcript_00532	Assembly01_TRINITY_DN11333_c0_g1::Assembly01_TRINITY_DN11333_c0_g1_i1::g.135419::m.135419	Q13526	Q13526	PIN1_HUMAN	reviewed	Peptidyl-prolyl cis-trans isomerase NIMA-interacting 1 (EC 5.2.1.8) (Peptidyl-prolyl cis-trans isomerase Pin1) (PPIase Pin1) (Rotamase Pin1)	PIN1	Homo sapiens (Human)	163	cytosol [GO:0005829]; midbody [GO:0030496]; mitochondrion [GO:0005739]; neuron projection [GO:0043005]; nuclear speck [GO:0016607]; nucleoplasm [GO:0005654]; nucleus [GO:0005634]; beta-catenin binding [GO:0008013]; GTPase activating protein binding [GO:0032794]; mitogen-activated protein kinase kinase binding [GO:0031434]; motor activity [GO:0003774]; peptidyl-prolyl cis-trans isomerase activity …	cell cycle [GO:0007049]; negative regulation of cell motility [GO:2000146]; negative regulation of ERK1 and ERK2 cascade [GO:0070373]; negative regulation of neuron apoptotic process [GO:0043524]; negative regulation of protein binding [GO:0032091]; negative regulation of protein catabolic process [GO:0042177]; negative regulation of transforming growth factor beta receptor signaling pathway [GO:…	beta-catenin binding [GO:0008013]; GTPase activating protein binding [GO:0032794]; mitogen-activated protein kinase kinase binding [GO:0031434]; motor activity [GO:0003774]; peptidyl-prolyl cis-trans isomerase activity [GO:0003755]; phosphoserine binding [GO:0050815]; phosphothreonine binding [GO:0050816]	cytosol [GO:0005829]; midbody [GO:0030496]; mitochondrion [GO:0005739]; neuron projection [GO:0043005]; nuclear speck [GO:0016607]; nucleoplasm [GO:0005654]; nucleus [GO:0005634]	GO:0000413; GO:0001934; GO:0003755; GO:0003774; GO:0005634; GO:0005654; GO:0005739; GO:0005829; GO:0007049; GO:0007088; GO:0008013; GO:0016607; GO:0030182; GO:0030496; GO:0030512; GO:0031434; GO:0032091; GO:0032465; GO:0032480; GO:0032794; GO:0035307; GO:0042177; GO:0043005; GO:0043524; GO:0043525; GO:0043547; GO:0045944; GO:0050808; GO:0050815; GO:0050816; GO:0050821; GO:0051443; GO:0060393; GO:…	SUBCELLULAR LOCATION: Nucleus {ECO:0000269|PubMed:16476580}. Nucleus speckle {ECO:0000269|PubMed:21497122}. Cytoplasm {ECO:0000269|PubMed:21497122}. Note=Colocalizes with NEK6 in the nucleus (PubMed:16476580). Mainly localized in the nucleus but phosphorylation at Ser-71 by DAPK1 results in inhibition of its nuclear localization (PubMed:21497122). {ECO:0000269|PubMed:16476580}.	8606777; 14702039; 15489334; 11470801; 15664191; 16476580; 16644721; 17828269; 17525332; 18628984; 19367327; 19608861; 21269460; 22033920; 21497122; 22608923; 23186163; 9200606; 10932246; 11313338; 11575923; 11723108; 11786999; 11787050; 11940573; 11978535; 11988841; 12101225; 12153046; 12388558; 12397361; 12397362; 12410395; 12579289; 12686540; 12721297; 12792768; 14572447; 14690596; 14967043; 1…	8606777; 14702039; 15489334; 11470801; 15664191; 16476580; 16644721; 17828269; 17525332; 18628984; 19367327; 19608861; 21269460; 22033920; 21497122; 22608923; 23186163; 9200606
Transcript_00543	Assembly01_TRINITY_DN11348_c0_g1::Assembly01_TRINITY_DN11348_c0_g1_i1::g.135447::m.135447	Q9P0M6	Q9P0M6	H2AW_HUMAN	reviewed	Core histone macro-H2A.2 (Histone macroH2A2) (mH2A2)	H2AFY2 MACROH2A2	Homo sapiens (Human)	372	Barr body [GO:0001740]; extracellular exosome [GO:0070062]; nuclear chromatin [GO:0000790]; nuclear chromosome, telomeric region [GO:0000784]; nucleoplasm [GO:0005654]; nucleosome [GO:0000786]; chromatin DNA binding [GO:0031490]; RNA polymerase II regulatory region sequence-specific DNA binding [GO:0000977]; transcription regulatory region DNA binding [GO:0044212]; brain development [GO:0007420];…	brain development [GO:0007420]; chromatin modification [GO:0016569]; chromatin silencing [GO:0006342]; dosage compensation [GO:0007549]; establishment of protein localization to chromatin [GO:0071169]; negative regulation of gene expression, epigenetic [GO:0045814]; negative regulation of transcription from RNA polymerase II promoter [GO:0000122]; negative regulation of transcription of nuclear l…	chromatin DNA binding [GO:0031490]; RNA polymerase II regulatory region sequence-specific DNA binding [GO:0000977]; transcription regulatory region DNA binding [GO:0044212]	Barr body [GO:0001740]; extracellular exosome [GO:0070062]; nuclear chromatin [GO:0000790]; nuclear chromosome, telomeric region [GO:0000784]; nucleoplasm [GO:0005654]; nucleosome [GO:0000786]	GO:0000122; GO:0000784; GO:0000786; GO:0000790; GO:0000977; GO:0001740; GO:0005654; GO:0006334; GO:0006342; GO:0007420; GO:0007549; GO:0016569; GO:0031490; GO:0044212; GO:0045618; GO:0045814; GO:0070062; GO:0071169; GO:1901837	SUBCELLULAR LOCATION: Nucleus {ECO:0000269|PubMed:11262398, ECO:0000269|PubMed:11331621, ECO:0000269|PubMed:15621527}. Chromosome {ECO:0000269|PubMed:11262398, ECO:0000269|PubMed:11331621, ECO:0000269|PubMed:15621527}. Note=Enriched in inactive X chromosome chromatin (PubMed:11331621, PubMed:11262398) and in senescence-associated heterochromatin (PubMed:15621527). {ECO:0000269|PubMed:11262398, EC…	11331621; 11262398; 14702039; 15164054; 15489334; 15621527; 19413330; 25755297; 16385451; 19648962; 20080650; 21988832; 25036637; 25609649; 25665578	11331621; 11262398; 14702039; 15164054; 15489334; 15621527; 19413330; 25755297
Transcript_00547	Assembly01_TRINITY_DN11354_c0_g1::Assembly01_TRINITY_DN11354_c0_g1_i1::g.135625::m.135625	Q8WWI5	Q8WWI5	CTL1_HUMAN	reviewed	Choline transporter-like protein 1 (CDw92) (Solute carrier family 44 member 1) (CD antigen CD92)	SLC44A1 CD92 CDW92 CTL1	Homo sapiens (Human)	657	extracellular exosome [GO:0070062]; integral component of membrane [GO:0016021]; membrane [GO:0016020]; mitochondrial outer membrane [GO:0005741]; mitochondrion [GO:0005739]; nucleoplasm [GO:0005654]; plasma membrane [GO:0005886]; choline transmembrane transporter activity [GO:0015220]; choline catabolic process [GO:0042426]; choline transport [GO:0015871]; phosphatidylcholine biosynthetic proces…	choline catabolic process [GO:0042426]; choline transport [GO:0015871]; phosphatidylcholine biosynthetic process [GO:0006656]; transmembrane transport [GO:0055085]	choline transmembrane transporter activity [GO:0015220]	extracellular exosome [GO:0070062]; integral component of membrane [GO:0016021]; membrane [GO:0016020]; mitochondrial outer membrane [GO:0005741]; mitochondrion [GO:0005739]; nucleoplasm [GO:0005654]; plasma membrane [GO:0005886]	GO:0005654; GO:0005739; GO:0005741; GO:0005886; GO:0006656; GO:0015220; GO:0015871; GO:0016020; GO:0016021; GO:0042426; GO:0055085; GO:0070062	SUBCELLULAR LOCATION: Cell membrane {ECO:0000269|PubMed:19357133}; Multi-pass membrane protein {ECO:0000269|PubMed:19357133}. Mitochondrion outer membrane {ECO:0000269|PubMed:19357133}; Multi-pass membrane protein {ECO:0000269|PubMed:19357133}.	10677542; 11698453; 15715662; 15164053; 15489334; 18669648; 19357133; 22223895; 24275569; 25944712; 15691711; 16319125; 16609143; 19448620; 19519661; 20410607; 21185344; 21900206; 22483272; 23289620; 23948665; 25466896; 26601765; 26671581	10677542; 11698453; 15715662; 15164053; 15489334; 18669648; 19357133; 22223895; 24275569; 25944712
Transcript_00550	Assembly01_TRINITY_DN11361_c0_g1::Assembly01_TRINITY_DN11361_c0_g1_i1::g.135523::m.135523	Q01658	Q01658	NC2B_HUMAN	reviewed	Protein Dr1 (Down-regulator of transcription 1) (Negative cofactor 2-beta) (NC2-beta) (TATA-binding protein-associated phosphoprotein)	DR1	Homo sapiens (Human)	176	Ada2/Gcn5/Ada3 transcription activator complex [GO:0005671]; nucleus [GO:0005634]; DNA binding [GO:0003677]; TBP-class protein binding [GO:0017025]; transcription corepressor activity [GO:0003714]; transcription factor binding [GO:0008134]; histone H3 acetylation [GO:0043966]; negative regulation of transcription from RNA polymerase II promoter [GO:0000122]; transcription, DNA-templated [GO:00063…	histone H3 acetylation [GO:0043966]; negative regulation of transcription from RNA polymerase II promoter [GO:0000122]; transcription, DNA-templated [GO:0006351]	DNA binding [GO:0003677]; TBP-class protein binding [GO:0017025]; transcription corepressor activity [GO:0003714]; transcription factor binding [GO:0008134]	Ada2/Gcn5/Ada3 transcription activator complex [GO:0005671]; nucleus [GO:0005634]	GO:0000122; GO:0003677; GO:0003714; GO:0005634; GO:0005671; GO:0006351; GO:0008134; GO:0017025; GO:0043966	SUBCELLULAR LOCATION: Nucleus.	1339312; 16710414; 15489334; 8670811; 8836190; 18669648; 19413330; 19103755; 20068231; 21269460; 21406692; 22223895; 23186163; 11461703; 15574413; 16189514; 17584739; 18538002; 18692475; 18838386; 19204005; 19965767; 20230619; 20534741; 20711500; 20936779; 23902751; 24705354; 25589657; 26496610; 26638075	1339312; 16710414; 15489334; 8670811; 8836190; 18669648; 19413330; 19103755; 20068231; 21269460; 21406692; 22223895; 23186163; 11461703
Transcript_00562	Assembly01_TRINITY_DN11378_c0_g1::Assembly01_TRINITY_DN11378_c0_g1_i1::g.135497::m.135497	O14522	O14522	PTPRT_HUMAN	reviewed	Receptor-type tyrosine-protein phosphatase T (R-PTP-T) (EC 3.1.3.48) (Receptor-type tyrosine-protein phosphatase rho) (RPTP-rho)	PTPRT KIAA0283	Homo sapiens (Human)	1441	cell surface [GO:0009986]; integral component of membrane [GO:0016021]; plasma membrane [GO:0005886]; alpha-catenin binding [GO:0045294]; beta-catenin binding [GO:0008013]; cadherin binding [GO:0045296]; delta-catenin binding [GO:0070097]; gamma-catenin binding [GO:0045295]; protein tyrosine phosphatase activity [GO:0004725]; cell adhesion [GO:0007155]; homophilic cell adhesion via plasma membran…	cell adhesion [GO:0007155]; homophilic cell adhesion via plasma membrane adhesion molecules [GO:0007156]; protein dephosphorylation [GO:0006470]; signal transduction [GO:0007165]; transmembrane receptor protein tyrosine kinase signaling pathway [GO:0007169]	alpha-catenin binding [GO:0045294]; beta-catenin binding [GO:0008013]; cadherin binding [GO:0045296]; delta-catenin binding [GO:0070097]; gamma-catenin binding [GO:0045295]; protein tyrosine phosphatase activity [GO:0004725]	cell surface [GO:0009986]; integral component of membrane [GO:0016021]; plasma membrane [GO:0005886]	GO:0004725; GO:0005886; GO:0006470; GO:0007155; GO:0007156; GO:0007165; GO:0007169; GO:0008013; GO:0009986; GO:0016021; GO:0045294; GO:0045295; GO:0045296; GO:0070097	SUBCELLULAR LOCATION: Membrane; Single-pass type I membrane protein.	9602027; 9179496; 11780052; 15489334; 11423001; 19167335; 15155950; 18987736; 24123876; 15978577; 16273344; 17223850; 17360477; 18519826; 18668548; 19351817; 19816407; 20133777; 20201926; 20235792; 20379614; 21517784; 21725282; 22389709; 24395800; 24434140; 25967969; 25982282	9602027; 9179496; 11780052; 15489334; 11423001; 19167335; 15155950; 18987736; 24123876
Transcript_00577	Assembly01_TRINITY_DN11416_c0_g2::Assembly01_TRINITY_DN11416_c0_g2_i1::g.191241::m.191241	Q7Z3K6	Q7Z3K6	MIER3_HUMAN	reviewed	Mesoderm induction early response protein 3 (Mi-er3)	MIER3	Homo sapiens (Human)	550	nucleus [GO:0005634]; DNA binding [GO:0003677]; regulation of transcription, DNA-templated [GO:0006355]; transcription, DNA-templated [GO:0006351]	regulation of transcription, DNA-templated [GO:0006355]; transcription, DNA-templated [GO:0006351]	DNA binding [GO:0003677]	nucleus [GO:0005634]	GO:0003677; GO:0005634; GO:0006351; GO:0006355	SUBCELLULAR LOCATION: Nucleus {ECO:0000255|PROSITE-ProRule:PRU00512, ECO:0000255|PROSITE-ProRule:PRU00624}.	14702039; 17974005; 15372022; 15489334; 18669648; 19690332; 20068231; 21406692; 23186163; 21258344; 22993404; 23752268; 26496610	14702039; 17974005; 15372022; 15489334; 18669648; 19690332; 20068231; 21406692; 23186163
Transcript_00583	Assembly01_TRINITY_DN11421_c0_g1::Assembly01_TRINITY_DN11421_c0_g1_i1::g.191344::m.191344	Q9HAU4	Q9HAU4	SMUF2_HUMAN	reviewed	E3 ubiquitin-protein ligase SMURF2 (hSMURF2) (EC 2.3.2.26) (HECT-type E3 ubiquitin transferase SMURF2) (SMAD ubiquitination regulatory factor 2) (SMAD-specific E3 ubiquitin-protein ligase 2)	SMURF2	Homo sapiens (Human)	748	cytoplasm [GO:0005737]; cytosol [GO:0005829]; membrane raft [GO:0045121]; nucleoplasm [GO:0005654]; nucleus [GO:0005634]; plasma membrane [GO:0005886]; ubiquitin ligase complex [GO:0000151]; identical protein binding [GO:0042802]; SMAD binding [GO:0046332]; ubiquitin protein ligase activity [GO:0061630]; ubiquitin-protein transferase activity [GO:0004842]; BMP signaling pathway [GO:0030509]; nega…	BMP signaling pathway [GO:0030509]; negative regulation of transcription, DNA-templated [GO:0045892]; negative regulation of transcription from RNA polymerase II promoter [GO:0000122]; negative regulation of transforming growth factor beta receptor signaling pathway [GO:0030512]; positive regulation of canonical Wnt signaling pathway [GO:0090263]; positive regulation of trophoblast cell migration…	identical protein binding [GO:0042802]; SMAD binding [GO:0046332]; ubiquitin protein ligase activity [GO:0061630]; ubiquitin-protein transferase activity [GO:0004842]	cytoplasm [GO:0005737]; cytosol [GO:0005829]; membrane raft [GO:0045121]; nucleoplasm [GO:0005654]; nucleus [GO:0005634]; plasma membrane [GO:0005886]; ubiquitin ligase complex [GO:0000151]	GO:0000122; GO:0000151; GO:0000209; GO:0004842; GO:0005634; GO:0005654; GO:0005737; GO:0005829; GO:0005886; GO:0006511; GO:0017015; GO:0030509; GO:0030512; GO:0030579; GO:0042787; GO:0042802; GO:0045121; GO:0045892; GO:0046332; GO:0060071; GO:0061630; GO:0090263; GO:1901165	SUBCELLULAR LOCATION: Nucleus {ECO:0000269|PubMed:12717440}. Cytoplasm {ECO:0000269|PubMed:12717440}. Cell membrane {ECO:0000269|PubMed:12717440}. Membrane raft {ECO:0000269|PubMed:12717440}. Note=Cytoplasmic in the presence of SMAD7. Colocalizes with CAV1, SMAD7 and TGF-beta receptor in membrane rafts.	11163210; 11016919; 11158580; 15489334; 11389444; 12717440; 14562029; 14755250; 18448069; 19343052; 21572392; 16061177; 16641086; 17719543; 15231748; 15574587; 15761153; 15862290; 17318188; 18052755; 18157088; 18181147; 18353873; 18514338; 18671942; 18729074; 18821706; 18842593; 18852296; 18927080; 18985028; 19122240; 19155312; 19255252; 19379695; 19481076; 19557001; 19805145; 19898560; 20676133;…	11163210; 11016919; 11158580; 15489334; 11389444; 12717440; 14562029; 14755250; 18448069; 19343052; 21572392; 16061177; 16641086; 17719543
Transcript_00588	Assembly01_TRINITY_DN11428_c0_g1::Assembly01_TRINITY_DN11428_c0_g1_i1::g.191302::m.191302	Q5VW32	Q5VW32	BROX_HUMAN	reviewed	BRO1 domain-containing protein BROX (BRO1 domain- and CAAX motif-containing protein)	BROX BROFTI C1orf58	Homo sapiens (Human)	411	extracellular exosome [GO:0070062]; membrane [GO:0016020]			extracellular exosome [GO:0070062]; membrane [GO:0016020]	GO:0016020; GO:0070062	SUBCELLULAR LOCATION: Membrane {ECO:0000305}; Lipid-anchor {ECO:0000305}.	18190528; 14702039; 16710414; 15489334; 17411337; 19608861; 21269460; 21889351; 19738201; 22162750; 22484091; 25849655; 26866605	18190528; 14702039; 16710414; 15489334; 17411337; 19608861; 21269460; 21889351
Transcript_00589	Assembly01_TRINITY_DN11432_c0_g1::Assembly01_TRINITY_DN11432_c0_g1_i1::g.191233::m.191233	O60870	O60870	KIN17_HUMAN	reviewed	DNA/RNA-binding protein KIN17 (Binding to curved DNA) (KIN, antigenic determinant of recA protein homolog)	KIN BTCD KIN17	Homo sapiens (Human)	393	cytoplasm [GO:0005737]; intracellular membrane-bounded organelle [GO:0043231]; nuclear matrix [GO:0016363]; nucleus [GO:0005634]; DNA binding [GO:0003677]; double-stranded DNA binding [GO:0003690]; metal ion binding [GO:0046872]; RNA binding [GO:0003723]; cellular response to DNA damage stimulus [GO:0006974]; DNA recombination [GO:0006310]; DNA repair [GO:0006281]; DNA replication [GO:0006260]; m…	cellular response to DNA damage stimulus [GO:0006974]; DNA recombination [GO:0006310]; DNA repair [GO:0006281]; DNA replication [GO:0006260]; mRNA processing [GO:0006397]; viral process [GO:0016032]	DNA binding [GO:0003677]; double-stranded DNA binding [GO:0003690]; metal ion binding [GO:0046872]; RNA binding [GO:0003723]	cytoplasm [GO:0005737]; intracellular membrane-bounded organelle [GO:0043231]; nuclear matrix [GO:0016363]; nucleus [GO:0005634]	GO:0003677; GO:0003690; GO:0003723; GO:0005634; GO:0005737; GO:0006260; GO:0006281; GO:0006310; GO:0006397; GO:0006974; GO:0016032; GO:0016363; GO:0043231; GO:0046872	SUBCELLULAR LOCATION: Nucleus {ECO:0000269|PubMed:11880372, ECO:0000269|PubMed:12359749, ECO:0000269|PubMed:12754299, ECO:0000269|PubMed:12853634, ECO:0000269|PubMed:15831485}. Cytoplasm {ECO:0000269|PubMed:11880372, ECO:0000269|PubMed:12359749, ECO:0000269|PubMed:12754299, ECO:0000269|PubMed:12853634, ECO:0000269|PubMed:15831485}. Note=During S phase, strongly associated with the nuclear matrix,…	10964102; 14702039; 15164054; 15489334; 23349634; 9266022; 12359749; 11880372; 12754299; 12853634; 12525703; 15831485; 21269460; 22814378; 24129315; 17045609; 18029424; 16385451; 20360068; 26496610	10964102; 14702039; 15164054; 15489334; 23349634; 9266022; 12359749; 11880372; 12754299; 12853634; 12525703; 15831485; 21269460; 22814378; 24129315; 17045609; 18029424
Transcript_00593	Assembly01_TRINITY_DN11436_c0_g1::Assembly01_TRINITY_DN11436_c0_g1_i1::g.191333::m.191333	A8K3D0	A8K3D0	A8K3D0_HUMAN	unreviewed	cDNA FLJ75185		Homo sapiens (Human)	436	septin complex [GO:0031105]; GTP binding [GO:0005525]		GTP binding [GO:0005525]	septin complex [GO:0031105]	GO:0005525; GO:0031105		15485874; 16914550; 17637674; 17803907; 18460473; 18543212; 19426592; 19916744; 20035367; 20352323; 20379614; 20385374; 21082023; 21509594; 21767235; 21788367; 21824007; 22064074; 22956766; 23383034; 23572511; 24055994; 24345743; 24685401; 25380047
Transcript_00621	Assembly01_TRINITY_DN11485_c0_g2::Assembly01_TRINITY_DN11485_c0_g2_i1::g.191206::m.191206	Q99942	Q99942	RNF5_HUMAN	reviewed	E3 ubiquitin-protein ligase RNF5 (EC 6.3.2.-) (Protein G16) (RING finger protein 5) (Ram1 homolog) (HsRma1)	RNF5 G16 NG2 RMA1	Homo sapiens (Human)	180	endoplasmic reticulum membrane [GO:0005789]; integral component of membrane [GO:0016021]; mitochondrial membrane [GO:0031966]; ligase activity [GO:0016874]; ubiquitin protein ligase activity involved in ERAD pathway [GO:1904264]; ubiquitin-like protein conjugating enzyme binding [GO:0044390]; ubiquitin-protein transferase activity [GO:0004842]; zinc ion binding [GO:0008270]; cellular protein cata…	cellular protein catabolic process [GO:0044257]; ERAD pathway [GO:0036503]; ER-associated misfolded protein catabolic process [GO:0071712]; negative regulation of autophagy [GO:0010507]; protein destabilization [GO:0031648]; protein K48-linked ubiquitination [GO:0070936]; protein K63-linked ubiquitination [GO:0070534]; protein ubiquitination involved in ubiquitin-dependent protein catabolic proce…	ligase activity [GO:0016874]; ubiquitin-like protein conjugating enzyme binding [GO:0044390]; ubiquitin protein ligase activity involved in ERAD pathway [GO:1904264]; ubiquitin-protein transferase activity [GO:0004842]; zinc ion binding [GO:0008270]	endoplasmic reticulum membrane [GO:0005789]; integral component of membrane [GO:0016021]; mitochondrial membrane [GO:0031966]	GO:0004842; GO:0005789; GO:0008270; GO:0009617; GO:0010507; GO:0016021; GO:0016874; GO:0031648; GO:0031966; GO:0036503; GO:0042787; GO:0044257; GO:0044390; GO:0070534; GO:0070936; GO:0071712; GO:1904264; GO:2000785	SUBCELLULAR LOCATION: Membrane; Multi-pass membrane protein. Mitochondrion membrane. Endoplasmic reticulum membrane. Note=Predominantly located in the plasma membrane, with some localization occurring within cytoplasmic organelles.	9533025; 11329381; 14702039; 14656967; 14574404; 15489334; 12861019; 16176924; 19413330; 19285439; 19269966; 22223895; 22814378; 23186163; 24275569; 11603805; 14667819; 15485865; 16901789; 17804730; 18555783; 19143821; 19549727; 19690564; 19851445; 20064372; 20953506; 21148293; 22190034; 22433715; 22750442; 23798571; 25416956; 25759021; 26183966; 26496610	9533025; 11329381; 14702039; 14656967; 14574404; 15489334; 12861019; 16176924; 19413330; 19285439; 19269966; 22223895; 22814378; 23186163; 24275569
Transcript_00630	Assembly01_TRINITY_DN1149_c0_g1::Assembly01_TRINITY_DN1149_c0_g1_i1::g.88789::m.88789	Q9GZP4	Q9GZP4	PITH1_HUMAN	reviewed	PITH domain-containing protein 1	PITHD1 C1orf128 AD039 HT014 PP603	Homo sapiens (Human)	211	nucleus [GO:0005634]; cellular response to DNA damage stimulus [GO:0006974]	cellular response to DNA damage stimulus [GO:0006974]		nucleus [GO:0005634]	GO:0005634; GO:0006974		10931946; 15498874; 14702039; 16710414; 15489334; 15592455; 21269460; 24275569; 16169070; 25134913	10931946; 15498874; 14702039; 16710414; 15489334; 15592455; 21269460; 24275569
Transcript_00648	Assembly01_TRINITY_DN11534_c0_g2::Assembly01_TRINITY_DN11534_c0_g2_i1::g.131563::m.131563	O75365	O75365	TP4A3_HUMAN	reviewed	Protein tyrosine phosphatase type IVA 3 (EC 3.1.3.48) (PRL-R) (Protein-tyrosine phosphatase 4a3) (Protein-tyrosine phosphatase of regenerating liver 3) (PRL-3)	PTP4A3 PRL3	Homo sapiens (Human)	173	cytoplasm [GO:0005737]; early endosome [GO:0005769]; nucleus [GO:0005634]; plasma membrane [GO:0005886]; prenylated protein tyrosine phosphatase activity [GO:0004727]; protein tyrosine/serine/threonine phosphatase activity [GO:0008138]; endothelial cell migration [GO:0043542]; Notch signaling pathway [GO:0007219]; positive regulation of vascular permeability [GO:0043117]; regulation of vascular e…	endothelial cell migration [GO:0043542]; Notch signaling pathway [GO:0007219]; positive regulation of vascular permeability [GO:0043117]; regulation of vascular endothelial growth factor signaling pathway [GO:1900746]	prenylated protein tyrosine phosphatase activity [GO:0004727]; protein tyrosine/serine/threonine phosphatase activity [GO:0008138]	cytoplasm [GO:0005737]; early endosome [GO:0005769]; nucleus [GO:0005634]; plasma membrane [GO:0005886]	GO:0004727; GO:0005634; GO:0005737; GO:0005769; GO:0005886; GO:0007219; GO:0008138; GO:0043117; GO:0043542; GO:1900746	SUBCELLULAR LOCATION: Cell membrane {ECO:0000269|PubMed:12782572}. Early endosome {ECO:0000269|PubMed:12782572}.	15489334; 9633825; 11355880; 11598267; 12235145; 12516958; 12782572; 15135076; 14704153; 14654542; 15161639; 15534108; 15788667; 16203771; 16472776; 16505094; 16832410; 16873432; 17018620; 17235563; 17353931; 17440740; 17545014; 17545077; 17717498; 17934070; 18021371; 18078820; 18268019; 18561324; 18636172; 18684031; 18813812; 19002188; 19009246; 19040419; 19087692; 19101992; 19115206; 19132388; …	15489334; 9633825; 11355880; 11598267; 12235145; 12516958; 12782572; 15135076; 14704153
Transcript_00650	Assembly01_TRINITY_DN11538_c0_g1::Assembly01_TRINITY_DN11538_c0_g1_i1::g.131619::m.131619	Q7Z2Z2	Q7Z2Z2	EFL1_HUMAN	reviewed	Elongation factor-like GTPase 1 (Elongation factor Tu GTP-binding domain-containing protein 1) (Elongation factor-like 1) (Protein FAM42A)	EFL1 EFTUD1 FAM42A	Homo sapiens (Human)	1120	intracellular [GO:0005622]; GTP binding [GO:0005525]; GTPase activity [GO:0003924]; ribosome binding [GO:0043022]; mature ribosome assembly [GO:0042256]	mature ribosome assembly [GO:0042256]	GTPase activity [GO:0003924]; GTP binding [GO:0005525]; ribosome binding [GO:0043022]	intracellular [GO:0005622]	GO:0003924; GO:0005525; GO:0005622; GO:0042256; GO:0043022		14702039; 17974005; 16572171; 19608861; 21269460; 21536732; 22814378; 26479198; 20711500; 20966410; 25015090; 26496610	14702039; 17974005; 16572171; 19608861; 21269460; 21536732; 22814378; 26479198
Transcript_00666	Assembly01_TRINITY_DN11564_c0_g1::Assembly01_TRINITY_DN11564_c0_g1_i1::g.131596::m.131596	P21953	P21953	ODBB_HUMAN	reviewed	2-oxoisovalerate dehydrogenase subunit beta, mitochondrial (EC 1.2.4.4) (Branched-chain alpha-keto acid dehydrogenase E1 component beta chain) (BCKDE1B) (BCKDH E1-beta)	BCKDHB	Homo sapiens (Human)	392	mitochondrial alpha-ketoglutarate dehydrogenase complex [GO:0005947]; mitochondrial matrix [GO:0005759]; mitochondrion [GO:0005739]; 3-methyl-2-oxobutanoate dehydrogenase (2-methylpropanoyl-transferring) activity [GO:0003863]; alpha-ketoacid dehydrogenase activity [GO:0003826]; carboxy-lyase activity [GO:0016831]; branched-chain amino acid catabolic process [GO:0009083]; glyoxylate metabolic proc…	branched-chain amino acid catabolic process [GO:0009083]; glyoxylate metabolic process [GO:0046487]	3-methyl-2-oxobutanoate dehydrogenase (2-methylpropanoyl-transferring) activity [GO:0003863]; alpha-ketoacid dehydrogenase activity [GO:0003826]; carboxy-lyase activity [GO:0016831]	mitochondrial alpha-ketoglutarate dehydrogenase complex [GO:0005947]; mitochondrial matrix [GO:0005759]; mitochondrion [GO:0005739]	GO:0003826; GO:0003863; GO:0005739; GO:0005759; GO:0005947; GO:0009083; GO:0016831; GO:0046487	SUBCELLULAR LOCATION: Mitochondrion matrix.	2365818; 8651316; 14702039; 14574404; 15489334; 2335211; 7918575; 19608861; 21269460; 24275569; 25944712; 8161368; 11509994; 22326532; 10745006; 11069910; 12902323; 15166214; 15576032; 16472748; 17329260; 17524396; 17922217; 18378174; 19480318; 20379614; 20877624; 22593002; 23313820; 26239723; 26453840; 26496610	2365818; 8651316; 14702039; 14574404; 15489334; 2335211; 7918575; 19608861; 21269460; 24275569; 25944712; 8161368; 11509994; 22326532
Transcript_00668	Assembly01_TRINITY_DN11568_c0_g1::Assembly01_TRINITY_DN11568_c0_g1_i1::g.131584::m.131584	Q2TAL8	Q2TAL8	QRIC1_HUMAN	reviewed	Glutamine-rich protein 1	QRICH1	Homo sapiens (Human)	776	cytoplasm [GO:0005737]; nucleoplasm [GO:0005654]; DNA binding [GO:0003677]; RNA polymerase II transcription factor activity, sequence-specific DNA binding [GO:0000981]; cytoskeleton organization [GO:0007010]; multicellular organism development [GO:0007275]; regulation of cell morphogenesis [GO:0022604]	cytoskeleton organization [GO:0007010]; multicellular organism development [GO:0007275]; regulation of cell morphogenesis [GO:0022604]	DNA binding [GO:0003677]; RNA polymerase II transcription factor activity, sequence-specific DNA binding [GO:0000981]	cytoplasm [GO:0005737]; nucleoplasm [GO:0005654]	GO:0000981; GO:0003677; GO:0005654; GO:0005737; GO:0007010; GO:0007275; GO:0022604		14702039; 15489334; 18669648; 19690332; 21269460; 22814378; 24275569; 20711500; 24705354; 25416956; 25609649	14702039; 15489334; 18669648; 19690332; 21269460; 22814378; 24275569
Transcript_00688	Assembly01_TRINITY_DN11619_c0_g1::Assembly01_TRINITY_DN11619_c0_g1_i1::g.139371::m.139371	P62256	P62256	UBE2H_HUMAN	reviewed	Ubiquitin-conjugating enzyme E2 H (EC 2.3.2.23) ((E3-independent) E2 ubiquitin-conjugating enzyme H) (EC 2.3.2.24) (E2 ubiquitin-conjugating enzyme H) (UbcH2) (Ubiquitin carrier protein H) (Ubiquitin-conjugating enzyme E2-20K) (Ubiquitin-protein ligase H)	UBE2H	Homo sapiens (Human)	183	cytoplasm [GO:0005737]; ATP binding [GO:0005524]; ubiquitin conjugating enzyme activity [GO:0061631]; ubiquitin protein ligase activity [GO:0061630]; ubiquitin protein ligase binding [GO:0031625]; ubiquitin-protein transferase activity [GO:0004842]; proteasome-mediated ubiquitin-dependent protein catabolic process [GO:0043161]; protein K11-linked ubiquitination [GO:0070979]; protein K48-linked ub…	proteasome-mediated ubiquitin-dependent protein catabolic process [GO:0043161]; protein K11-linked ubiquitination [GO:0070979]; protein K48-linked ubiquitination [GO:0070936]; ubiquitin-dependent protein catabolic process [GO:0006511]	ATP binding [GO:0005524]; ubiquitin conjugating enzyme activity [GO:0061631]; ubiquitin protein ligase activity [GO:0061630]; ubiquitin protein ligase binding [GO:0031625]; ubiquitin-protein transferase activity [GO:0004842]	cytoplasm [GO:0005737]	GO:0004842; GO:0005524; GO:0005737; GO:0006511; GO:0031625; GO:0043161; GO:0061630; GO:0061631; GO:0070936; GO:0070979		8132613; 12853948; 12690205; 15489334; 17588522; 20061386; 21269460; 14639049; 15930137; 19058789; 19549727; 19690564; 19922136; 20028976; 20864041; 22496338	8132613; 12853948; 12690205; 15489334; 17588522; 20061386; 21269460
Transcript_00700	Assembly01_TRINITY_DN11655_c0_g1::Assembly01_TRINITY_DN11655_c0_g1_i1::g.139232::m.139232	O75845	O75845	SC5D_HUMAN	reviewed	Lathosterol oxidase (EC 1.14.19.20) (C-5 sterol desaturase) (Delta(7)-sterol 5-desaturase) (Delta(7)-sterol C5(6)-desaturase) (Lathosterol 5-desaturase) (Sterol-C5-desaturase)	SC5D SC5DL	Homo sapiens (Human)	299	endoplasmic reticulum membrane [GO:0005789]; integral component of membrane [GO:0016021]; C-5 sterol desaturase activity [GO:0000248]; iron ion binding [GO:0005506]; lathosterol oxidase activity [GO:0050046]; cholesterol biosynthetic process via desmosterol [GO:0033489]; cholesterol biosynthetic process via lathosterol [GO:0033490]; fatty acid biosynthetic process [GO:0006633]; lipid metabolic pr…	cholesterol biosynthetic process via desmosterol [GO:0033489]; cholesterol biosynthetic process via lathosterol [GO:0033490]; fatty acid biosynthetic process [GO:0006633]; lipid metabolic process [GO:0006629]	C-5 sterol desaturase activity [GO:0000248]; iron ion binding [GO:0005506]; lathosterol oxidase activity [GO:0050046]	endoplasmic reticulum membrane [GO:0005789]; integral component of membrane [GO:0016021]	GO:0000248; GO:0005506; GO:0005789; GO:0006629; GO:0006633; GO:0016021; GO:0033489; GO:0033490; GO:0050046	SUBCELLULAR LOCATION: Endoplasmic reticulum membrane {ECO:0000305}; Multi-pass membrane protein {ECO:0000305}.	8976377; 10344195; 10786622; 14702039; 15489334; 21406692; 12189593; 12812989; 18660489; 20144677; 20379614; 20634891; 27023786	8976377; 10344195; 10786622; 14702039; 15489334; 21406692; 12189593; 12812989
Transcript_00702	Assembly01_TRINITY_DN1165_c0_g1::Assembly01_TRINITY_DN1165_c0_g1_i1::g.88831::m.88831	Q969E2	Q969E2	SCAM4_HUMAN	reviewed	Secretory carrier-associated membrane protein 4 (Secretory carrier membrane protein 4)	SCAMP4	Homo sapiens (Human)	229	integral component of membrane [GO:0016021]; protein transport [GO:0015031]	protein transport [GO:0015031]		integral component of membrane [GO:0016021]	GO:0015031; GO:0016021	SUBCELLULAR LOCATION: Membrane; Multi-pass membrane protein.	14702039; 15489334; 23186163; 20379614; 23416715; 26638075	14702039; 15489334; 23186163
Transcript_00707	Assembly01_TRINITY_DN11677_c0_g1::Assembly01_TRINITY_DN11677_c0_g1_i1::g.139365::m.139365	P06132	P06132	DCUP_HUMAN	reviewed	Uroporphyrinogen decarboxylase (UPD) (URO-D) (EC 4.1.1.37)	UROD	Homo sapiens (Human)	367	cytoplasm [GO:0005737]; cytosol [GO:0005829]; nucleoplasm [GO:0005654]; uroporphyrinogen decarboxylase activity [GO:0004853]; heme biosynthetic process [GO:0006783]; protoporphyrinogen IX biosynthetic process [GO:0006782]	heme biosynthetic process [GO:0006783]; protoporphyrinogen IX biosynthetic process [GO:0006782]	uroporphyrinogen decarboxylase activity [GO:0004853]	cytoplasm [GO:0005737]; cytosol [GO:0005829]; nucleoplasm [GO:0005654]	GO:0004853; GO:0005654; GO:0005737; GO:0005829; GO:0006782; GO:0006783	SUBCELLULAR LOCATION: Cytoplasm.	3015909; 8644733; 14702039; 16710414; 15489334; 3658695; 2243121; 9194196; 19413330; 21269460; 22223895; 22814378; 9564029; 11719352; 14633982; 3775362; 2920211; 1905636; 1634232; 8176248; 7706766; 8896428; 9792863; 10338097; 10477430; 11069625; 11295834; 12071824; 15491440; 17240319; 21668429; 15046048; 15186324; 16390615; 17627795; 19362562; 19419417; 19656450; 20029029; 20479301; 20553007; 207…	3015909; 8644733; 14702039; 16710414; 15489334; 3658695; 2243121; 9194196; 19413330; 21269460; 22223895; 22814378; 9564029; 11719352; 14633982; 3775362; 2920211; 1905636; 1634232; 8176248; 7706766; 8896428; 9792863; 10338097; 10477430; 11069625; 11295834; 12071824; 15491440; 17240319; 21668429
Transcript_00708	Assembly01_TRINITY_DN11678_c0_g1::Assembly01_TRINITY_DN11678_c0_g1_i1::g.139257::m.139257	Q9BV40	Q9BV40	VAMP8_HUMAN	reviewed	Vesicle-associated membrane protein 8 (VAMP-8) (Endobrevin) (EDB)	VAMP8	Homo sapiens (Human)	100	azurophil granule membrane [GO:0035577]; cytoplasm [GO:0005737]; cytosol [GO:0005829]; early endosome [GO:0005769]; early endosome membrane [GO:0031901]; extracellular exosome [GO:0070062]; integral component of membrane [GO:0016021]; late endosome membrane [GO:0031902]; lysosomal membrane [GO:0005765]; membrane [GO:0016020]; mucin granule [GO:0098594]; perinuclear region of cytoplasm [GO:0048471…	autophagosome maturation [GO:0097352]; mucus secretion [GO:0070254]; negative regulation of secretion by cell [GO:1903531]; positive regulation of histamine secretion by mast cell [GO:1903595]; post-Golgi vesicle-mediated transport [GO:0006892]; protein transport [GO:0015031]; regulation of protein localization to plasma membrane [GO:1903076]; vesicle fusion [GO:0006906]; viral entry into host ce…	chloride channel inhibitor activity [GO:0019869]; SNAP receptor activity [GO:0005484]; SNARE binding [GO:0000149]	azurophil granule membrane [GO:0035577]; cytoplasm [GO:0005737]; cytosol [GO:0005829]; early endosome [GO:0005769]; early endosome membrane [GO:0031901]; extracellular exosome [GO:0070062]; integral component of membrane [GO:0016021]; late endosome membrane [GO:0031902]; lysosomal membrane [GO:0005765]; membrane [GO:0016020]; mucin granule [GO:0098594]; perinuclear region of cytoplasm [GO:0048471…	GO:0000149; GO:0005484; GO:0005737; GO:0005765; GO:0005769; GO:0005829; GO:0005886; GO:0006892; GO:0006906; GO:0015031; GO:0016020; GO:0016021; GO:0019869; GO:0030667; GO:0031201; GO:0031901; GO:0031902; GO:0031982; GO:0035577; GO:0046718; GO:0048471; GO:0055037; GO:0070062; GO:0070254; GO:0097352; GO:0098594; GO:1903076; GO:1903531; GO:1903595	SUBCELLULAR LOCATION: Lysosome membrane {ECO:0000250|UniProtKB:Q9WUF4}; Single-pass type IV membrane protein {ECO:0000305}. Early endosome membrane {ECO:0000269|PubMed:9614193}; Single-pass type IV membrane protein {ECO:0000305}. Late endosome membrane {ECO:0000250|UniProtKB:Q9WUF4}; Single-pass type IV membrane protein {ECO:0000305}. Cell membrane {ECO:0000250|UniProtKB:O70404}; Single-pass type…	9614193; 15815621; 15489334; 12130530; 19413330; 21269460; 23217709; 23186163; 25944712; 25686604; 16110299; 16169070; 16195891; 16690874; 17975119; 17979178; 18073581; 18253931; 18570918; 19023099; 19282863; 19374688; 19557002; 19738360; 19752551; 19913121; 19943878; 20089838; 20533276; 20628086; 20706999; 20877624; 21486954; 21674799; 21988832; 22144578; 22192511; 22623428; 23416715; 24550300; …	9614193; 15815621; 15489334; 12130530; 19413330; 21269460; 23217709; 23186163; 25944712; 25686604
Transcript_00739	Assembly01_TRINITY_DN11731_c0_g1::Assembly01_TRINITY_DN11731_c0_g1_i1::g.55303::m.55303	P56589	P56589	PEX3_HUMAN	reviewed	Peroxisomal biogenesis factor 3 (Peroxin-3) (Peroxisomal assembly protein PEX3)	PEX3	Homo sapiens (Human)	373	cytosol [GO:0005829]; endoplasmic reticulum [GO:0005783]; integral component of peroxisomal membrane [GO:0005779]; intracellular membrane-bounded organelle [GO:0043231]; membrane [GO:0016020]; nucleoplasm [GO:0005654]; peroxisomal membrane [GO:0005778]; peroxisome [GO:0005777]; protein complex [GO:0043234]; protein-lipid complex [GO:0032994]; amino acid transmembrane transporter activity [GO:0015…	amino acid transmembrane transport [GO:0003333]; peroxisome membrane biogenesis [GO:0016557]; peroxisome organization [GO:0007031]; protein import into peroxisome membrane [GO:0045046]; transmembrane transport [GO:0055085]	amino acid transmembrane transporter activity [GO:0015171]; lipid binding [GO:0008289]; protein dimerization activity [GO:0046983]	cytosol [GO:0005829]; endoplasmic reticulum [GO:0005783]; integral component of peroxisomal membrane [GO:0005779]; intracellular membrane-bounded organelle [GO:0043231]; membrane [GO:0016020]; nucleoplasm [GO:0005654]; peroxisomal membrane [GO:0005778]; peroxisome [GO:0005777]; protein complex [GO:0043234]; protein-lipid complex [GO:0032994]	GO:0003333; GO:0005654; GO:0005777; GO:0005778; GO:0005779; GO:0005783; GO:0005829; GO:0007031; GO:0008289; GO:0015171; GO:0016020; GO:0016557; GO:0032994; GO:0043231; GO:0043234; GO:0045046; GO:0046983; GO:0055085	SUBCELLULAR LOCATION: Peroxisome membrane {ECO:0000269|PubMed:11390669}; Multi-pass membrane protein {ECO:0000269|PubMed:11390669}.	9657383; 10430017; 10679269; 10848631; 14574404; 15489334; 10704444; 11390669; 15007061; 10958759; 21269460; 21102411; 20554521; 12096124; 14713233; 16189514; 16280322; 16895967; 18174172; 19479899; 19715730; 21525035; 22624858; 25002403; 25062251; 25416956	9657383; 10430017; 10679269; 10848631; 14574404; 15489334; 10704444; 11390669; 15007061; 10958759; 21269460; 21102411; 20554521
Transcript_00741	Assembly01_TRINITY_DN11739_c0_g2::Assembly01_TRINITY_DN11739_c0_g2_i1::g.55320::m.55320	Q9NV56	Q9NV56	MRGBP_HUMAN	reviewed	MRG/MORF4L-binding protein (MRG-binding protein) (Up-regulated in colon cancer 4) (Urcc4)	MRGBP C20orf20	Homo sapiens (Human)	204	NuA4 histone acetyltransferase complex [GO:0035267]; nucleoplasm [GO:0005654]; nucleus [GO:0005634]; histone acetylation [GO:0016573]; regulation of growth [GO:0040008]; regulation of transcription from RNA polymerase II promoter [GO:0006357]; transcription, DNA-templated [GO:0006351]	histone acetylation [GO:0016573]; regulation of growth [GO:0040008]; regulation of transcription from RNA polymerase II promoter [GO:0006357]; transcription, DNA-templated [GO:0006351]		NuA4 histone acetyltransferase complex [GO:0035267]; nucleoplasm [GO:0005654]; nucleus [GO:0005634]	GO:0005634; GO:0005654; GO:0006351; GO:0006357; GO:0016573; GO:0035267; GO:0040008	SUBCELLULAR LOCATION: Nucleus.	14702039; 11780052; 15489334; 12963728; 16964243; 18669648; 19413330; 19690332; 20068231; 21269460; 23186163; 24275569; 15647280; 16230350; 18654987; 20051959; 21150319; 21535316; 21602893; 24510904; 25277244; 25416956; 25609649; 25960410; 26496610	14702039; 11780052; 15489334; 12963728; 16964243; 18669648; 19413330; 19690332; 20068231; 21269460; 23186163; 24275569
Transcript_00756	Assembly01_TRINITY_DN11766_c0_g2::Assembly01_TRINITY_DN11766_c0_g2_i1::g.55401::m.55401	P63098	P63098	CANB1_HUMAN	reviewed	Calcineurin subunit B type 1 (Protein phosphatase 2B regulatory subunit 1) (Protein phosphatase 3 regulatory subunit B alpha isoform 1)	PPP3R1 CNA2 CNB	Homo sapiens (Human)	170	calcineurin complex [GO:0005955]; cytosol [GO:0005829]; mitochondrion [GO:0005739]; nucleoplasm [GO:0005654]; sarcolemma [GO:0042383]; calcium ion binding [GO:0005509]; calcium-dependent protein serine/threonine phosphatase activity [GO:0004723]; calmodulin binding [GO:0005516]; protein domain specific binding [GO:0019904]; calcineurin-NFAT signaling cascade [GO:0033173]; Fc-epsilon receptor sign…	calcineurin-NFAT signaling cascade [GO:0033173]; Fc-epsilon receptor signaling pathway [GO:0038095]; positive regulation of NFAT protein import into nucleus [GO:0051533]; positive regulation of protein insertion into mitochondrial membrane involved in apoptotic signaling pathway [GO:1900740]; positive regulation of transcription from RNA polymerase II promoter [GO:0045944]; Wnt signaling pathway,…	calcium-dependent protein serine/threonine phosphatase activity [GO:0004723]; calcium ion binding [GO:0005509]; calmodulin binding [GO:0005516]; protein domain specific binding [GO:0019904]	calcineurin complex [GO:0005955]; cytosol [GO:0005829]; mitochondrion [GO:0005739]; nucleoplasm [GO:0005654]; sarcolemma [GO:0042383]	GO:0004723; GO:0005509; GO:0005516; GO:0005654; GO:0005739; GO:0005829; GO:0005955; GO:0007223; GO:0019904; GO:0033173; GO:0038095; GO:0042383; GO:0045944; GO:0051533; GO:1900740	SUBCELLULAR LOCATION: Cytoplasm, cytosol {ECO:0000250}. Cell membrane {ECO:0000250}. Cell membrane, sarcolemma. Membrane {ECO:0000305}; Lipid-anchor {ECO:0000305}. Note=Translocates from the cytosol to the sarcolemma in a CIB1-dependent manner during cardiomyocytes hypertrophy. {ECO:0000250}.	2558868; 14702039; 15815621; 15489334; 25255805; 8524402; 12218175; 12357034; 15757646; 16209992; 16648474; 17038582; 17237284; 17498738; 17761791; 18034994; 18296442; 18343007; 18422742; 18818667; 18825932; 19156168; 19285944; 19453261; 19653005; 19896943; 19913121; 20107831; 20237496; 20593291; 20628086; 20862329; 21047202; 21256111; 21565611; 21674474; 21722668; 21910968; 21988832; 22197822; 2…	2558868; 14702039; 15815621; 15489334; 25255805; 8524402; 12218175; 12357034
Transcript_00760	Assembly01_TRINITY_DN11775_c0_g1::Assembly01_TRINITY_DN11775_c0_g1_i1::g.55330::m.55330	A9UHW6	A9UHW6	MI4GD_HUMAN	reviewed	MIF4G domain-containing protein (SLBP-interacting protein 1) (hSLIP1)	MIF4GD SLIP1	Homo sapiens (Human)	222	cytoplasm [GO:0005737]; nucleolus [GO:0005730]; protein C-terminus binding [GO:0008022]; RNA binding [GO:0003723]; regulation of translation [GO:0006417]	regulation of translation [GO:0006417]	protein C-terminus binding [GO:0008022]; RNA binding [GO:0003723]	cytoplasm [GO:0005737]; nucleolus [GO:0005730]	GO:0003723; GO:0005730; GO:0005737; GO:0006417; GO:0008022	SUBCELLULAR LOCATION: Cytoplasm {ECO:0000269|PubMed:18025107}. Nucleus {ECO:0000269|PubMed:18025107}.	18025107; 14702039; 16625196; 15489334; 21269460; 16189514; 16713569; 20309963; 21988832; 22532700; 23286197; 24336329; 25416956	18025107; 14702039; 16625196; 15489334; 21269460
Transcript_00763	Assembly01_TRINITY_DN11779_c0_g2::Assembly01_TRINITY_DN11779_c0_g2_i1::g.55241::m.55241	Q15797	Q15797	SMAD1_HUMAN	reviewed	Mothers against decapentaplegic homolog 1 (MAD homolog 1) (Mothers against DPP homolog 1) (JV4-1) (Mad-related protein 1) (SMAD family member 1) (SMAD 1) (Smad1) (hSMAD1) (Transforming growth factor-beta-signaling protein 1) (BSP-1)	SMAD1 BSP1 MADH1 MADR1	Homo sapiens (Human)	465	cytoplasm [GO:0005737]; cytosol [GO:0005829]; integral component of membrane [GO:0016021]; intracellular [GO:0005622]; nuclear inner membrane [GO:0005637]; nucleoplasm [GO:0005654]; nucleus [GO:0005634]; protein complex [GO:0043234]; SMAD protein complex [GO:0071141]; transcription factor complex [GO:0005667]; co-SMAD binding [GO:0070410]; I-SMAD binding [GO:0070411]; identical protein binding [G…	BMP signaling pathway [GO:0030509]; bone development [GO:0060348]; cardiac muscle cell proliferation [GO:0060038]; cartilage development [GO:0051216]; embryonic pattern specification [GO:0009880]; gamete generation [GO:0007276]; hindbrain development [GO:0030902]; homeostatic process [GO:0042592]; inflammatory response [GO:0006954]; MAPK cascade [GO:0000165]; mesodermal cell fate commitment [GO:0…	co-SMAD binding [GO:0070410]; identical protein binding [GO:0042802]; I-SMAD binding [GO:0070411]; metal ion binding [GO:0046872]; primary miRNA binding [GO:0070878]; protein kinase binding [GO:0019901]; receptor signaling protein activity [GO:0005057]; RNA polymerase II core promoter proximal region sequence-specific DNA binding [GO:0000978]; RNA polymerase II core promoter sequence-specific DNA…	cytoplasm [GO:0005737]; cytosol [GO:0005829]; integral component of membrane [GO:0016021]; intracellular [GO:0005622]; nuclear inner membrane [GO:0005637]; nucleoplasm [GO:0005654]; nucleus [GO:0005634]; protein complex [GO:0043234]; SMAD protein complex [GO:0071141]; transcription factor complex [GO:0005667]	GO:0000165; GO:0000978; GO:0000979; GO:0001077; GO:0001657; GO:0001710; GO:0002051; GO:0003700; GO:0005057; GO:0005622; GO:0005634; GO:0005637; GO:0005654; GO:0005667; GO:0005737; GO:0005829; GO:0006954; GO:0007165; GO:0007179; GO:0007183; GO:0007276; GO:0008285; GO:0009880; GO:0010628; GO:0016021; GO:0019901; GO:0030509; GO:0030618; GO:0030901; GO:0030902; GO:0031053; GO:0042592; GO:0042802; GO:…	SUBCELLULAR LOCATION: Cytoplasm {ECO:0000269|PubMed:15647271}. Nucleus {ECO:0000269|PubMed:15647271, ECO:0000269|PubMed:22781750}. Note=Cytoplasmic in the absence of ligand. Migrates to the nucleus when complexed with SMAD4 (PubMed:15647271). Co-localizes with LEMD3 at the nucleus inner membrane (PubMed:15647271). {ECO:0000269|PubMed:15647271}.	8673135; 8637600; 8653785; 8663601; 8774881; 14702039; 17974005; 15489334; 9136927; 9759503; 10647776; 10660046; 10708948; 10708949; 12097147; 14630787; 15647271; 17292623; 21269460; 21690388; 21947082; 22781750; 21898662; 22814378; 24554596; 11779505; 9335504; 9436979; 10504300; 11811554; 12151307; 12167862; 12354674; 12370310; 12821673; 12857866; 14701756; 14732718; 15231748; 15516492; 15613244…	8673135; 8637600; 8653785; 8663601; 8774881; 14702039; 17974005; 15489334; 9136927; 9759503; 10647776; 10660046; 10708948; 10708949; 12097147; 14630787; 15647271; 17292623; 21269460; 21690388; 21947082; 22781750; 21898662; 22814378; 24554596; 11779505
Transcript_00774	Assembly01_TRINITY_DN11797_c0_g2::Assembly01_TRINITY_DN11797_c0_g2_i1::g.55459::m.55459	O00628	O00628	PEX7_HUMAN	reviewed	Peroxisomal targeting signal 2 receptor (PTS2 receptor) (Peroxin-7)	PEX7 PTS2R	Homo sapiens (Human)	323	cytosol [GO:0005829]; peroxisomal matrix [GO:0005782]; peroxisome [GO:0005777]; enzyme binding [GO:0019899]; peroxisome matrix targeting signal-2 binding [GO:0005053]; protein homodimerization activity [GO:0042803]; endochondral ossification [GO:0001958]; ether lipid biosynthetic process [GO:0008611]; fatty acid beta-oxidation [GO:0006635]; neuron migration [GO:0001764]; peroxisome organization […	endochondral ossification [GO:0001958]; ether lipid biosynthetic process [GO:0008611]; fatty acid beta-oxidation [GO:0006635]; neuron migration [GO:0001764]; peroxisome organization [GO:0007031]; protein import into peroxisome matrix [GO:0016558]	enzyme binding [GO:0019899]; peroxisome matrix targeting signal-2 binding [GO:0005053]; protein homodimerization activity [GO:0042803]	cytosol [GO:0005829]; peroxisomal matrix [GO:0005782]; peroxisome [GO:0005777]	GO:0001764; GO:0001958; GO:0005053; GO:0005777; GO:0005782; GO:0005829; GO:0006635; GO:0007031; GO:0008611; GO:0016558; GO:0019899; GO:0042803	SUBCELLULAR LOCATION: Peroxisome. Cytoplasm.	9090383; 9090381; 10673331; 14574404; 15489334; 12522768; 11781871; 11931631; 12325024; 14713215; 14974078; 18327563; 19913121; 20145307; 20628086; 20634891; 22002062; 22057399; 22378669; 23455924; 24865970; 24989250; 25036637; 25538232; 25800479; 26138649	9090383; 9090381; 10673331; 14574404; 15489334; 12522768
Transcript_00805	Assembly01_TRINITY_DN11853_c0_g1::Assembly01_TRINITY_DN11853_c0_g1_i1::g.79997::m.79997	P00491	P00491	PNPH_HUMAN	reviewed	Purine nucleoside phosphorylase (PNP) (EC 2.4.2.1) (Inosine phosphorylase) (Inosine-guanosine phosphorylase)	PNP NP	Homo sapiens (Human)	289	cytoplasm [GO:0005737]; cytoskeleton [GO:0005856]; cytosol [GO:0005829]; extracellular exosome [GO:0070062]; intracellular [GO:0005622]; nucleus [GO:0005634]; drug binding [GO:0008144]; nucleoside binding [GO:0001882]; phosphate ion binding [GO:0042301]; purine nucleobase binding [GO:0002060]; purine-nucleoside phosphorylase activity [GO:0004731]; immune response [GO:0006955]; inosine catabolic p…	immune response [GO:0006955]; inosine catabolic process [GO:0006148]; interleukin-2 secretion [GO:0070970]; NAD biosynthesis via nicotinamide riboside salvage pathway [GO:0034356]; nicotinamide riboside catabolic process [GO:0006738]; nucleobase-containing compound metabolic process [GO:0006139]; positive regulation of alpha-beta T cell differentiation [GO:0046638]; positive regulation of T cell …	drug binding [GO:0008144]; nucleoside binding [GO:0001882]; phosphate ion binding [GO:0042301]; purine nucleobase binding [GO:0002060]; purine-nucleoside phosphorylase activity [GO:0004731]	cytoplasm [GO:0005737]; cytoskeleton [GO:0005856]; cytosol [GO:0005829]; extracellular exosome [GO:0070062]; intracellular [GO:0005622]; nucleus [GO:0005634]	GO:0001882; GO:0002060; GO:0004731; GO:0005622; GO:0005634; GO:0005737; GO:0005829; GO:0005856; GO:0006139; GO:0006148; GO:0006195; GO:0006738; GO:0006955; GO:0008144; GO:0034356; GO:0034418; GO:0042102; GO:0042301; GO:0042493; GO:0043101; GO:0046638; GO:0070062; GO:0070970	SUBCELLULAR LOCATION: Cytoplasm, cytoskeleton {ECO:0000250}. Cytoplasm {ECO:0000269|PubMed:22509282}.	6087295; 3029074; 12928150; 14702039; 15489334; 19413330; 21269460; 22223895; 22509282; 23186163; 24275569; 25944712; 2104852; 1384322; 8931706; 1763067; 12180982; 12914785; 12914786; 13679061; 13679062; 14680831; 14706628; 14982926; 15571269; 15582582; 15983407; 16154528; 16169070; 17221831; 17353931; 17407325; 17639373; 18154341; 18281956; 18281957; 18790691; 18946041; 19172318; 19191546; 19388…	6087295; 3029074; 12928150; 14702039; 15489334; 19413330; 21269460; 22223895; 22509282; 23186163; 24275569; 25944712; 2104852; 1384322; 8931706
Transcript_00809	Assembly01_TRINITY_DN11860_c0_g2::Assembly01_TRINITY_DN11860_c0_g2_i1::g.80047::m.80047	Q8N357	Q8N357	S35F6_HUMAN	reviewed	Solute carrier family 35 member F6 (ANT2-binding protein) (ANT2BP) (Transport and Golgi organization 9 homolog)	SLC35F6 C2orf18 UNQ3047/PRO9863	Homo sapiens (Human)	371	extracellular exosome [GO:0070062]; integral component of membrane [GO:0016021]; lysosomal membrane [GO:0005765]; mitochondrion [GO:0005739]; negative regulation of mitochondrial outer membrane permeabilization involved in apoptotic signaling pathway [GO:1901029]; positive regulation of cell proliferation [GO:0008284]	negative regulation of mitochondrial outer membrane permeabilization involved in apoptotic signaling pathway [GO:1901029]; positive regulation of cell proliferation [GO:0008284]		extracellular exosome [GO:0070062]; integral component of membrane [GO:0016021]; lysosomal membrane [GO:0005765]; mitochondrion [GO:0005739]	GO:0005739; GO:0005765; GO:0008284; GO:0016021; GO:0070062; GO:1901029	SUBCELLULAR LOCATION: Mitochondrion. Lysosome membrane; Multi-pass membrane protein.	12975309; 14702039; 16303743; 15815621; 15489334; 18691976; 18669648; 19154410; 20957757; 21269460; 16169070; 21674799; 21812934; 26496610	12975309; 14702039; 16303743; 15815621; 15489334; 18691976; 18669648; 19154410; 20957757; 21269460
Transcript_00829	Assembly01_TRINITY_DN11896_c0_g1::Assembly01_TRINITY_DN11896_c0_g1_i1::g.79979::m.79979	A0A024R895	A0A024R895	A0A024R895_HUMAN	unreviewed	SET translocation (Myeloid leukemia-associated), isoform CRA_b	SET hCG_40357	Homo sapiens (Human)	277	nucleus [GO:0005634]; nucleosome assembly [GO:0006334]	nucleosome assembly [GO:0006334]		nucleus [GO:0005634]	GO:0005634; GO:0006334		11181995; 11741927; 11909973; 11978794; 12407107; 12444089; 14671643; 15136563; 15173575; 15556635; 15930275; 15931263; 16061203; 16286244; 16823850; 16861234; 17008916; 17034827; 17245428; 17296573; 17360516; 17529993; 17608644; 17620317; 17868381; 17875674; 18096310; 18374643; 18591933; 18809386; 18931446; 19028839; 19166587; 19234487; 19900756; 20634891; 20693670; 20800572; 21156847; 21289314;…	11181995;
Transcript_00836	Assembly01_TRINITY_DN11903_c0_g1::Assembly01_TRINITY_DN11903_c0_g1_i1::g.165784::m.165784	A6NHR9	A6NHR9	SMHD1_HUMAN	reviewed	Structural maintenance of chromosomes flexible hinge domain-containing protein 1 (SMC hinge domain-containing protein 1)	SMCHD1 KIAA0650	Homo sapiens (Human)	2005	Barr body [GO:0001740]; ATP binding [GO:0005524]; chromosome organization [GO:0051276]; inactivation of X chromosome by DNA methylation [GO:0060821]	chromosome organization [GO:0051276]; inactivation of X chromosome by DNA methylation [GO:0060821]	ATP binding [GO:0005524]	Barr body [GO:0001740]	GO:0001740; GO:0005524; GO:0051276; GO:0060821	SUBCELLULAR LOCATION: Chromosome {ECO:0000250}. Note=Localizes to Barr body. {ECO:0000250}.	14702039; 16177791; 17974005; 9734811; 15489334; 19413330; 19608861; 21269460; 23186163; 25218447; 23143600; 19738201; 20379614; 20467437; 20711500; 22623428; 23269277; 23542155; 24075187; 24128691; 24818964; 25294876; 25370034; 25609649; 25782668; 25820463; 26356006; 26391951; 26446085; 26496610	14702039; 16177791; 17974005; 9734811; 15489334; 19413330; 19608861; 21269460; 23186163; 25218447; 23143600
Transcript_00838	Assembly01_TRINITY_DN11905_c0_g1::Assembly01_TRINITY_DN11905_c0_g1_i1::g.165985::m.165985	P11926	P11926	DCOR_HUMAN	reviewed	Ornithine decarboxylase (ODC) (EC 4.1.1.17)	ODC1	Homo sapiens (Human)	461	cytoplasm [GO:0005737]; cytosol [GO:0005829]; perinuclear region of cytoplasm [GO:0048471]; ornithine decarboxylase activity [GO:0004586]; protein homodimerization activity [GO:0042803]; kidney development [GO:0001822]; polyamine metabolic process [GO:0006595]; positive regulation of cell proliferation [GO:0008284]; putrescine biosynthetic process from ornithine [GO:0033387]; regulation of cellul…	kidney development [GO:0001822]; polyamine metabolic process [GO:0006595]; positive regulation of cell proliferation [GO:0008284]; putrescine biosynthetic process from ornithine [GO:0033387]; regulation of cellular amino acid metabolic process [GO:0006521]; regulation of protein catabolic process [GO:0042176]; response to virus [GO:0009615]	ornithine decarboxylase activity [GO:0004586]; protein homodimerization activity [GO:0042803]	cytoplasm [GO:0005737]; cytosol [GO:0005829]; perinuclear region of cytoplasm [GO:0048471]	GO:0001822; GO:0004586; GO:0005737; GO:0005829; GO:0006521; GO:0006595; GO:0008284; GO:0009615; GO:0033387; GO:0042176; GO:0042803; GO:0048471		3595418; 2693021; 2587220; 2227439; 2318872; 1598217; 8519686; 14702039; 15815621; 15489334; 2317811; 3308908; 10462479; 11461922; 16548883; 17900240; 10623504; 1872802; 2026163; 8486633; 11830503; 12810952; 15015770; 15534104; 15734972; 16219697; 16459331; 16469300; 16520895; 17047198; 17088079; 17353931; 17378176; 17407445; 17569126; 17582600; 17957960; 18330478; 18413818; 18548481; 19047152; 1…	3595418; 2693021; 2587220; 2227439; 2318872; 1598217; 8519686; 14702039; 15815621; 15489334; 2317811; 3308908; 10462479; 11461922; 16548883; 17900240; 10623504
Transcript_00839	Assembly01_TRINITY_DN11906_c0_g1::Assembly01_TRINITY_DN11906_c0_g1_i1::g.165805::m.165805	Q09161	Q09161	NCBP1_HUMAN	reviewed	Nuclear cap-binding protein subunit 1 (80 kDa nuclear cap-binding protein) (CBP80) (NCBP 80 kDa subunit)	NCBP1 CBP80 NCBP	Homo sapiens (Human)	790	cytoplasm [GO:0005737]; cytosol [GO:0005829]; intracellular ribonucleoprotein complex [GO:0030529]; mitochondrion [GO:0005739]; mRNA cap binding complex [GO:0005845]; nuclear cap binding complex [GO:0005846]; nucleoplasm [GO:0005654]; nucleus [GO:0005634]; RNA cap binding complex [GO:0034518]; poly(A) RNA binding [GO:0044822]; RNA binding [GO:0003723]; RNA cap binding [GO:0000339]; 7-methylguanos…	7-methylguanosine mRNA capping [GO:0006370]; fibroblast growth factor receptor signaling pathway [GO:0008543]; gene expression [GO:0010467]; gene silencing by RNA [GO:0031047]; histone mRNA metabolic process [GO:0008334]; mRNA 3'-end processing [GO:0031124]; mRNA cis splicing, via spliceosome [GO:0045292]; mRNA export from nucleus [GO:0006406]; mRNA splicing, via spliceosome [GO:0000398]; nuclear…	poly(A) RNA binding [GO:0044822]; RNA binding [GO:0003723]; RNA cap binding [GO:0000339]	cytoplasm [GO:0005737]; cytosol [GO:0005829]; intracellular ribonucleoprotein complex [GO:0030529]; mitochondrion [GO:0005739]; mRNA cap binding complex [GO:0005845]; nuclear cap binding complex [GO:0005846]; nucleoplasm [GO:0005654]; nucleus [GO:0005634]; RNA cap binding complex [GO:0034518]	GO:0000184; GO:0000339; GO:0000398; GO:0003723; GO:0005634; GO:0005654; GO:0005737; GO:0005739; GO:0005829; GO:0005845; GO:0005846; GO:0006366; GO:0006368; GO:0006369; GO:0006370; GO:0006405; GO:0006406; GO:0006446; GO:0008334; GO:0008380; GO:0008543; GO:0010467; GO:0030307; GO:0030529; GO:0031047; GO:0031124; GO:0031442; GO:0034518; GO:0042795; GO:0044822; GO:0045292; GO:0051168; GO:0098789	SUBCELLULAR LOCATION: Nucleus {ECO:0000269|PubMed:19648179}. Cytoplasm {ECO:0000269|PubMed:17289661}. Note=Localized in cytoplasmic mRNP granules containing untranslated mRNAs. {ECO:0000269|PubMed:17289661}.	8069914; 7937105; 14702039; 15164053; 15489334; 7651522; 9111328; 10973943; 11551508; 11340157; 12093754; 15059963; 15361857; 16186820; 17190602; 17081983; 16317009; 17289661; 17873884; 18423201; 18369367; 18691976; 18669648; 19632182; 19648179; 19690332; 19608861; 20068231; 21269460; 21406692; 23186163; 24275569; 26382858; 27117702; 11545740; 12374755; 12434151; 12454499; 15680326; 16156639; 161…	8069914; 7937105; 14702039; 15164053; 15489334; 7651522; 9111328; 10973943; 11551508; 11340157; 12093754; 15059963; 15361857; 16186820; 17190602; 17081983; 16317009; 17289661; 17873884; 18423201; 18369367; 18691976; 18669648; 19632182; 19648179; 19690332; 19608861; 20068231; 21269460; 21406692; 23186163; 24275569; 26382858; 27117702; 11545740; 12374755; 12434151
Transcript_00850	Assembly01_TRINITY_DN11925_c0_g2::Assembly01_TRINITY_DN11925_c0_g2_i1::g.165964::m.165964	Q08828	Q08828	ADCY1_HUMAN	reviewed	Adenylate cyclase type 1 (EC 4.6.1.1) (ATP pyrophosphate-lyase 1) (Adenylate cyclase type I) (Adenylyl cyclase 1) (Ca(2+)/calmodulin-activated adenylyl cyclase)	ADCY1	Homo sapiens (Human)	1119	cytoplasm [GO:0005737]; extracellular exosome [GO:0070062]; integral component of plasma membrane [GO:0005887]; membrane raft [GO:0045121]; nucleus [GO:0005634]; plasma membrane [GO:0005886]; adenylate cyclase activity [GO:0004016]; ATP binding [GO:0005524]; calcium- and calmodulin-responsive adenylate cyclase activity [GO:0008294]; metal ion binding [GO:0046872]; activation of adenylate cyclase …	activation of adenylate cyclase activity [GO:0007190]; activation of protein kinase A activity [GO:0034199]; adenylate cyclase-activating G-protein coupled receptor signaling pathway [GO:0007189]; adenylate cyclase-inhibiting G-protein coupled receptor signaling pathway [GO:0007193]; axonogenesis [GO:0007409]; cAMP biosynthetic process [GO:0006171]; cAMP-mediated signaling [GO:0019933]; cellular …	adenylate cyclase activity [GO:0004016]; ATP binding [GO:0005524]; calcium- and calmodulin-responsive adenylate cyclase activity [GO:0008294]; metal ion binding [GO:0046872]	cytoplasm [GO:0005737]; extracellular exosome [GO:0070062]; integral component of plasma membrane [GO:0005887]; membrane raft [GO:0045121]; nucleus [GO:0005634]; plasma membrane [GO:0005886]	GO:0003091; GO:0004016; GO:0005524; GO:0005634; GO:0005737; GO:0005886; GO:0005887; GO:0006171; GO:0007189; GO:0007190; GO:0007193; GO:0007409; GO:0007616; GO:0007623; GO:0008294; GO:0010226; GO:0019933; GO:0034199; GO:0042493; GO:0042752; GO:0045121; GO:0046872; GO:0070062; GO:0071277; GO:0071377; GO:1904322	SUBCELLULAR LOCATION: Membrane {ECO:0000250|UniProtKB:P19754}; Multi-pass membrane protein {ECO:0000250|UniProtKB:P19754}. Cell membrane {ECO:0000269|PubMed:11549699}; Multi-pass membrane protein {ECO:0000305}. Cytoplasm {ECO:0000250|UniProtKB:O88444}. Membrane raft {ECO:0000250|UniProtKB:P19754}. Note=Expressed in the cytoplasm of supporting cells and hair cells of the cochlea vestibule, as well…	12853948; 12690205; 8314585; 11549699; 24482543; 12743114; 15133516; 15361543; 16531006; 17586501; 19029295; 19058789; 19156168; 19726641; 19834535; 20554763; 23504261; 25462816; 25568126; 25591908	12853948; 12690205; 8314585; 11549699; 24482543
Transcript_00851	Assembly01_TRINITY_DN11926_c0_g2::Assembly01_TRINITY_DN11926_c0_g2_i1::g.165724::m.165724	P63151	P63151	2ABA_HUMAN	reviewed	Serine/threonine-protein phosphatase 2A 55 kDa regulatory subunit B alpha isoform (PP2A subunit B isoform B55-alpha) (PP2A subunit B isoform PR55-alpha) (PP2A subunit B isoform R2-alpha) (PP2A subunit B isoform alpha)	PPP2R2A	Homo sapiens (Human)	447	cytosol [GO:0005829]; nucleoplasm [GO:0005654]; protein phosphatase type 2A complex [GO:0000159]; protein phosphatase type 2A regulator activity [GO:0008601]; protein serine/threonine phosphatase activity [GO:0004722]; developmental process [GO:0032502]; G2/M transition of mitotic cell cycle [GO:0000086]; mitotic cell cycle [GO:0000278]; mitotic nuclear envelope reassembly [GO:0007084]; nuclear-t…	developmental process [GO:0032502]; G2/M transition of mitotic cell cycle [GO:0000086]; mitotic cell cycle [GO:0000278]; mitotic nuclear envelope reassembly [GO:0007084]; nuclear-transcribed mRNA catabolic process, nonsense-mediated decay [GO:0000184]; peptidyl-serine dephosphorylation [GO:0070262]; protein dephosphorylation [GO:0006470]; response to morphine [GO:0043278]	protein phosphatase type 2A regulator activity [GO:0008601]; protein serine/threonine phosphatase activity [GO:0004722]	cytosol [GO:0005829]; nucleoplasm [GO:0005654]; protein phosphatase type 2A complex [GO:0000159]	GO:0000086; GO:0000159; GO:0000184; GO:0000278; GO:0004722; GO:0005654; GO:0005829; GO:0006470; GO:0007084; GO:0008601; GO:0032502; GO:0043278; GO:0070262		1849734; 14702039; 16421571; 15489334; 17245430; 19413330; 21269460; 22223895; 24275569; 11956189; 15761952; 16239222; 16239230; 16306228; 16456541; 16474850; 16580887; 16790090; 17055435; 17220478; 17255109; 17353931; 17540176; 17604273; 17632056; 17693407; 18339811; 18670647; 18697906; 18782753; 18922469; 19156129; 19293187; 19367725; 19535438; 19556239; 19890961; 20220139; 20360068; 20711181; …	1849734; 14702039; 16421571; 15489334; 17245430; 19413330; 21269460; 22223895; 24275569
Transcript_00854	Assembly01_TRINITY_DN11930_c0_g2::Assembly01_TRINITY_DN11930_c0_g2_i1::g.165696::m.165696	Q9BXC9	Q9BXC9	BBS2_HUMAN	reviewed	Bardet-Biedl syndrome 2 protein	BBS2	Homo sapiens (Human)	721	BBSome [GO:0034464]; ciliary basal body [GO:0036064]; ciliary membrane [GO:0060170]; cytosol [GO:0005829]; membrane [GO:0016020]; microvillus [GO:0005902]; motile cilium [GO:0031514]; stereocilium [GO:0032420]; RNA polymerase II repressing transcription factor binding [GO:0001103]; adult behavior [GO:0030534]; artery smooth muscle contraction [GO:0014824]; brain morphogenesis [GO:0048854]; cartil…	adult behavior [GO:0030534]; artery smooth muscle contraction [GO:0014824]; brain morphogenesis [GO:0048854]; cartilage development [GO:0051216]; cerebral cortex development [GO:0021987]; cilium assembly [GO:0042384]; cilium morphogenesis [GO:0060271]; fat cell differentiation [GO:0045444]; Golgi to plasma membrane protein transport [GO:0043001]; hippocampus development [GO:0021766]; melanosome t…	RNA polymerase II repressing transcription factor binding [GO:0001103]	BBSome [GO:0034464]; ciliary basal body [GO:0036064]; ciliary membrane [GO:0060170]; cytosol [GO:0005829]; membrane [GO:0016020]; microvillus [GO:0005902]; motile cilium [GO:0031514]; stereocilium [GO:0032420]	GO:0001103; GO:0005829; GO:0005902; GO:0007288; GO:0007601; GO:0008104; GO:0010629; GO:0014824; GO:0016020; GO:0021756; GO:0021766; GO:0021987; GO:0030534; GO:0031514; GO:0032402; GO:0032420; GO:0033365; GO:0034464; GO:0035058; GO:0036064; GO:0038108; GO:0040015; GO:0040018; GO:0042311; GO:0042384; GO:0043001; GO:0045444; GO:0045494; GO:0048854; GO:0051216; GO:0060170; GO:0060271; GO:0060296; GO:…	SUBCELLULAR LOCATION: Cell projection, cilium membrane. Cytoplasm. Cytoplasm, cytoskeleton, microtubule organizing center, centrosome, centriolar satellite.	11285252; 14702039; 15489334; 16823392; 16327777; 17574030; 18000879; 20080638; 22072986; 25541840; 11567139; 12677556; 12872256; 12920096; 15666242; 15770229; 20120035; 21344540; 12567324; 12837689; 16189514; 17003356; 18299575; 19077438; 19666486; 19913121; 20603001; 20618352; 20628086; 20801516; 22139371; 22500027; 23432027; 23829372; 24400638; 25416956; 26078953	11285252; 14702039; 15489334; 16823392; 16327777; 17574030; 18000879; 20080638; 22072986; 25541840; 11567139; 12677556; 12872256; 12920096; 15666242; 15770229; 20120035; 21344540
Transcript_00856	Assembly01_TRINITY_DN11935_c0_g3::Assembly01_TRINITY_DN11935_c0_g3_i1::g.165972::m.165972	Q9BW85	Q9BW85	CCD94_HUMAN	reviewed	Coiled-coil domain-containing protein 94	CCDC94	Homo sapiens (Human)	323							14702039; 15489334; 17081983; 18669648; 19690332; 20068231; 21269460; 21406692; 24275569; 25416956; 26496610	14702039; 15489334; 17081983; 18669648; 19690332; 20068231; 21269460; 21406692; 24275569
Transcript_00859	Assembly01_TRINITY_DN11939_c0_g1::Assembly01_TRINITY_DN11939_c0_g1_i1::g.165768::m.165768	P13667	P13667	PDIA4_HUMAN	reviewed	Protein disulfide-isomerase A4 (EC 5.3.4.1) (Endoplasmic reticulum resident protein 70) (ER protein 70) (ERp70) (Endoplasmic reticulum resident protein 72) (ER protein 72) (ERp-72) (ERp72)	PDIA4 ERP70 ERP72	Homo sapiens (Human)	645	cell surface [GO:0009986]; endoplasmic reticulum lumen [GO:0005788]; melanosome [GO:0042470]; poly(A) RNA binding [GO:0044822]; protein disulfide isomerase activity [GO:0003756]; cell redox homeostasis [GO:0045454]; chaperone-mediated protein folding [GO:0061077]; protein folding [GO:0006457]; protein secretion [GO:0009306]; response to endoplasmic reticulum stress [GO:0034976]	cell redox homeostasis [GO:0045454]; chaperone-mediated protein folding [GO:0061077]; protein folding [GO:0006457]; protein secretion [GO:0009306]; response to endoplasmic reticulum stress [GO:0034976]	poly(A) RNA binding [GO:0044822]; protein disulfide isomerase activity [GO:0003756]	cell surface [GO:0009986]; endoplasmic reticulum lumen [GO:0005788]; melanosome [GO:0042470]	GO:0003756; GO:0005788; GO:0006457; GO:0009306; GO:0009986; GO:0034976; GO:0042470; GO:0044822; GO:0045454; GO:0061077	SUBCELLULAR LOCATION: Endoplasmic reticulum lumen {ECO:0000269|PubMed:12643545}. Melanosome {ECO:0000269|PubMed:17081065}. Note=Identified by mass spectrometry in melanosome fractions from stage I to stage IV (PubMed:17081065). {ECO:0000269|PubMed:17081065}.	2549034; 2002068; 14702039; 12853948; 15489334; 12475965; 12643545; 17081065; 19608861; 21269460; 24275569; 25944712; 17170699; 17353931; 18620548; 19805454; 19834535; 20000738; 20360068; 20600112; 20802462; 21743296; 21900206; 22190034; 22304920; 22665516; 24140340; 24189400; 24464223; 24599957; 25036637; 25665578; 26212323; 26496610; 26638075	2549034; 2002068; 14702039; 12853948; 15489334; 12475965; 12643545; 17081065; 19608861; 21269460; 24275569; 25944712
Transcript_00865	Assembly01_TRINITY_DN11947_c0_g1::Assembly01_TRINITY_DN11947_c0_g1_i1::g.165915::m.165915	O95164	O95164	UBL3_HUMAN	reviewed	Ubiquitin-like protein 3 (Membrane-anchored ubiquitin-fold protein) (HsMUB) (MUB) (Protein HCG-1)	UBL3 PNSC1	Homo sapiens (Human)	117	extracellular exosome [GO:0070062]; intracellular [GO:0005622]; plasma membrane [GO:0005886]			extracellular exosome [GO:0070062]; intracellular [GO:0005622]; plasma membrane [GO:0005886]	GO:0005622; GO:0005886; GO:0070062	SUBCELLULAR LOCATION: Cell membrane {ECO:0000250}; Lipid-anchor {ECO:0000250}.	10375635; 11230166; 14702039; 15057823; 15489334; 16831869; 17567738; 20379614	10375635; 11230166; 14702039; 15057823; 15489334; 16831869; 17567738
Transcript_00868	Assembly01_TRINITY_DN11952_c0_g1::Assembly01_TRINITY_DN11952_c0_g1_i1::g.165685::m.165685	P61086	P61086	UBE2K_HUMAN	reviewed	Ubiquitin-conjugating enzyme E2 K (EC 2.3.2.23) (E2 ubiquitin-conjugating enzyme K) (Huntingtin-interacting protein 2) (HIP-2) (Ubiquitin carrier protein) (Ubiquitin-conjugating enzyme E2-25 kDa) (Ubiquitin-conjugating enzyme E2(25K)) (Ubiquitin-conjugating enzyme E2-25K) (Ubiquitin-protein ligase)	UBE2K HIP2 LIG	Homo sapiens (Human)	200	cytoplasm [GO:0005737]; extracellular exosome [GO:0070062]; filopodium tip [GO:0032433]; nucleus [GO:0005634]; ATP binding [GO:0005524]; ubiquitin protein ligase binding [GO:0031625]; ubiquitin-protein transferase activity [GO:0004842]; ubiquitin-ubiquitin ligase activity [GO:0034450]; cellular response to interferon-beta [GO:0035458]; free ubiquitin chain polymerization [GO:0010994]; intrinsic a…	cellular response to interferon-beta [GO:0035458]; free ubiquitin chain polymerization [GO:0010994]; intrinsic apoptotic signaling pathway in response to endoplasmic reticulum stress [GO:0070059]; positive regulation of peptidyl-threonine phosphorylation [GO:0010800]; positive regulation of type I interferon-mediated signaling pathway [GO:0060340]; proteasome-mediated ubiquitin-dependent protein …	ATP binding [GO:0005524]; ubiquitin protein ligase binding [GO:0031625]; ubiquitin-protein transferase activity [GO:0004842]; ubiquitin-ubiquitin ligase activity [GO:0034450]	cytoplasm [GO:0005737]; extracellular exosome [GO:0070062]; filopodium tip [GO:0032433]; nucleus [GO:0005634]	GO:0004842; GO:0005524; GO:0005634; GO:0005737; GO:0006511; GO:0010800; GO:0010994; GO:0031625; GO:0032433; GO:0032434; GO:0034450; GO:0035458; GO:0043161; GO:0060340; GO:0070059; GO:0070062; GO:0070936	SUBCELLULAR LOCATION: Cytoplasm {ECO:0000250|UniProtKB:P61085}.	8702625; 10634809; 10675012; 14702039; 15815621; 15489334; 16714285; 12665801; 16868077; 17873885; 19608861; 20061386; 19906396; 21269460; 21532592; 22223895; 22814378; 23186163; 25114211; 25944712; 19407372; 15383276; 17092742; 17353931; 17500595; 19549727; 20537984; 20826778; 20965177; 21281599; 21565611; 21900206; 21988832; 22164771; 23275563; 23933584; 24446487; 24705354; 25260751; 25416956; …	8702625; 10634809; 10675012; 14702039; 15815621; 15489334; 16714285; 12665801; 16868077; 17873885; 19608861; 20061386; 19906396; 21269460; 21532592; 22223895; 22814378; 23186163; 25114211; 25944712; 19407372;
Transcript_00871	Assembly01_TRINITY_DN11962_c0_g1::Assembly01_TRINITY_DN11962_c0_g1_i1::g.165719::m.165719	Q9H492	Q9H492	MLP3A_HUMAN	reviewed	Microtubule-associated proteins 1A/1B light chain 3A (Autophagy-related protein LC3 A) (Autophagy-related ubiquitin-like modifier LC3 A) (MAP1 light chain 3-like protein 1) (MAP1A/MAP1B light chain 3 A) (MAP1A/MAP1B LC3 A) (Microtubule-associated protein 1 light chain 3 alpha)	MAP1LC3A	Homo sapiens (Human)	121	autophagosome [GO:0005776]; autophagosome membrane [GO:0000421]; cytoplasmic vesicle [GO:0031410]; cytosol [GO:0005829]; late endosome [GO:0005770]; microtubule [GO:0005874]; organelle membrane [GO:0031090]; microtubule binding [GO:0008017]; phosphatidylethanolamine binding [GO:0008429]; phospholipid binding [GO:0005543]; ubiquitin protein ligase binding [GO:0031625]; autophagosome assembly [GO:0…	autophagosome assembly [GO:0000045]; cellular response to nitrogen starvation [GO:0006995]; macroautophagy [GO:0016236]; mitophagy [GO:0000422]	microtubule binding [GO:0008017]; phosphatidylethanolamine binding [GO:0008429]; phospholipid binding [GO:0005543]; ubiquitin protein ligase binding [GO:0031625]	autophagosome [GO:0005776]; autophagosome membrane [GO:0000421]; cytoplasmic vesicle [GO:0031410]; cytosol [GO:0005829]; late endosome [GO:0005770]; microtubule [GO:0005874]; organelle membrane [GO:0031090]	GO:0000045; GO:0000421; GO:0000422; GO:0005543; GO:0005770; GO:0005776; GO:0005829; GO:0005874; GO:0006995; GO:0008017; GO:0008429; GO:0016236; GO:0031090; GO:0031410; GO:0031625	SUBCELLULAR LOCATION: Cytoplasm, cytoskeleton. Endomembrane system; Lipid-anchor. Cytoplasmic vesicle, autophagosome membrane; Lipid-anchor. Cytoplasmic vesicle, autophagosome {ECO:0000269|PubMed:20529957, ECO:0000269|PubMed:23459205}. Note=LC3-II binds to the autophagic membranes.	12740394; 17974005; 11780052; 15489334; 11096062; 11825910; 15187094; 17580304; 19056683; 20529957; 20713600; 22421968; 23043107; 22354992; 22470510; 23112293; 23459205; 25127057; 26347139; 24290141; 26040720; 15213446; 15383276; 15857831; 16169070; 16303767; 17102583; 17438365; 17804493; 18653543; 18688877; 18695874; 19250911; 19322194; 19427866; 19623642; 19696020; 19812190; 20004946; 20010802;…	12740394; 17974005; 11780052; 15489334; 11096062; 11825910; 15187094; 17580304; 19056683; 20529957; 20713600; 22421968; 23043107; 22354992; 22470510; 23112293; 23459205; 25127057; 26347139; 24290141; 26040720
Transcript_00872	Assembly01_TRINITY_DN11963_c0_g1::Assembly01_TRINITY_DN11963_c0_g1_i1::g.165788::m.165788	Q9H267	Q9H267	VP33B_HUMAN	reviewed	Vacuolar protein sorting-associated protein 33B (hVPS33B)	VPS33B	Homo sapiens (Human)	617	clathrin-coated vesicle [GO:0030136]; cytoplasm [GO:0005737]; early endosome membrane [GO:0031901]; late endosome [GO:0005770]; late endosome membrane [GO:0031902]; lysosomal membrane [GO:0005765]; lysosome [GO:0005764]; perinuclear region of cytoplasm [GO:0048471]; platelet alpha granule [GO:0031091]; recycling endosome [GO:0055037]; endosome organization [GO:0007032]; lysosome localization [GO:…	endosome organization [GO:0007032]; lysosome localization [GO:0032418]; megakaryocyte development [GO:0035855]; melanosome localization [GO:0032400]; membrane fusion [GO:0061025]; platelet alpha granule organization [GO:0070889]; protein transport [GO:0015031]; regulation of platelet aggregation [GO:0090330]; vesicle docking involved in exocytosis [GO:0006904]; vesicle-mediated transport [GO:0016…		clathrin-coated vesicle [GO:0030136]; cytoplasm [GO:0005737]; early endosome membrane [GO:0031901]; late endosome [GO:0005770]; late endosome membrane [GO:0031902]; lysosomal membrane [GO:0005765]; lysosome [GO:0005764]; perinuclear region of cytoplasm [GO:0048471]; platelet alpha granule [GO:0031091]; recycling endosome [GO:0055037]	GO:0005737; GO:0005764; GO:0005765; GO:0005770; GO:0006904; GO:0007032; GO:0015031; GO:0016192; GO:0030136; GO:0031091; GO:0031901; GO:0031902; GO:0032400; GO:0032418; GO:0035855; GO:0048471; GO:0055037; GO:0061025; GO:0070889; GO:0090330	SUBCELLULAR LOCATION: Late endosome membrane {ECO:0000269|PubMed:15052268}; Peripheral membrane protein; Cytoplasmic side. Lysosome membrane {ECO:0000269|PubMed:15052268}; Peripheral membrane protein; Cytoplasmic side. Early endosome {ECO:0000269|PubMed:21411634}. Cytoplasmic vesicle, clathrin-coated vesicle {ECO:0000269|PubMed:21411634}. Recycling endosome {ECO:0000269|PubMed:22753090}. Note=Col…	10894945; 11250079; 14702039; 16572171; 15489334; 18474358; 19413330; 19109425; 20190753; 21269460; 21411634; 22753090; 23918659; 23901104; 15052268; 18853461; 15790593; 16123220; 16189514; 18347289; 18367154; 19274792; 20467437; 21900206; 22575643; 22677173; 23002115; 23416715; 24255178; 24415890; 24782640; 24917129; 25416956; 25783203; 25947942; 26399659; 26638075	10894945; 11250079; 14702039; 16572171; 15489334; 18474358; 19413330; 19109425; 20190753; 21269460; 21411634; 22753090; 23918659; 23901104; 15052268; 18853461
Transcript_00876	Assembly01_TRINITY_DN11969_c0_g1::Assembly01_TRINITY_DN11969_c0_g1_i1::g.165980::m.165980	A0A024RAV5	A0A024RAV5	A0A024RAV5_HUMAN	unreviewed	V-Ki-ras2 Kirsten rat sarcoma viral oncogene homolog, isoform CRA_b	KRAS hCG_14731	Homo sapiens (Human)	188	intracellular [GO:0005622]; membrane [GO:0016020]; GTP binding [GO:0005525]; metal ion binding [GO:0046872]; small GTPase mediated signal transduction [GO:0007264]	small GTPase mediated signal transduction [GO:0007264]	GTP binding [GO:0005525]; metal ion binding [GO:0046872]	intracellular [GO:0005622]; membrane [GO:0016020]	GO:0005525; GO:0005622; GO:0007264; GO:0016020; GO:0046872		11181995; 25941399; 1793483; 2196110; 8261457; 9070487; 9347854; 10220498; 10398103; 11016621; 11505392; 11524732; 11668624; 11745231; 11745690; 11746970; 11822784; 11836595; 12006650; 12032847; 12082617; 12085227; 12093899; 12135058; 12211074; 12372883; 12452332; 12557259; 12592366; 12606501; 12606951; 12644542; 12651912; 12720172; 12766905; 12824925; 12826308; 12871370; 12882980; 12908779; 1297…	11181995; 25941399
Transcript_00884	Assembly01_TRINITY_DN11983_c0_g1::Assembly01_TRINITY_DN11983_c0_g1_i1::g.165940::m.165940	Q92562	Q92562	FIG4_HUMAN	reviewed	Polyphosphoinositide phosphatase (EC 3.1.3.-) (Phosphatidylinositol 3,5-bisphosphate 5-phosphatase) (SAC domain-containing protein 3)	FIG4 KIAA0274 SAC3	Homo sapiens (Human)	907	early endosome membrane [GO:0031901]; endoplasmic reticulum [GO:0005783]; endosome membrane [GO:0010008]; Golgi membrane [GO:0000139]; late endosome membrane [GO:0031902]; recycling endosome [GO:0055037]; phosphatidylinositol-3,5-bisphosphate 5-phosphatase activity [GO:0043813]; phosphatidylinositol-3-phosphatase activity [GO:0004438]; phosphatidylinositol-4-phosphate phosphatase activity [GO:004…	locomotory behavior [GO:0007626]; myelin assembly [GO:0032288]; negative regulation of myelination [GO:0031642]; neuron development [GO:0048666]; phosphatidylinositol biosynthetic process [GO:0006661]; pigmentation [GO:0043473]; positive regulation of neuron projection development [GO:0010976]; vacuole organization [GO:0007033]	phosphatidylinositol-3,5-bisphosphate 5-phosphatase activity [GO:0043813]; phosphatidylinositol-3-phosphatase activity [GO:0004438]; phosphatidylinositol-4-phosphate phosphatase activity [GO:0043812]	early endosome membrane [GO:0031901]; endoplasmic reticulum [GO:0005783]; endosome membrane [GO:0010008]; Golgi membrane [GO:0000139]; late endosome membrane [GO:0031902]; recycling endosome [GO:0055037]	GO:0000139; GO:0004438; GO:0005783; GO:0006661; GO:0007033; GO:0007626; GO:0010008; GO:0010976; GO:0031642; GO:0031901; GO:0031902; GO:0032288; GO:0043473; GO:0043812; GO:0043813; GO:0048666; GO:0055037	SUBCELLULAR LOCATION: Endosome membrane {ECO:0000269|PubMed:17556371}. Note=Localization requires VAC14 and PIKFYVE.	9039502; 14574404; 15489334; 17556371; 18950639; 17572665; 19118816; 21705420; 21655088; 23623387; 24598713; 11274189; 19037259; 19240061; 19367725; 19840946; 20472325; 20630877; 23336365; 23416715; 23888880; 24070605; 24085347; 24088667; 26405034; 26519381	9039502; 14574404; 15489334; 17556371; 18950639; 17572665; 19118816; 21705420; 21655088; 23623387; 24598713
Transcript_00893	Assembly01_TRINITY_DN12004_c0_g1::Assembly01_TRINITY_DN12004_c0_g1_i1::g.87708::m.87708	Q9NPB8	Q9NPB8	GPCP1_HUMAN	reviewed	Glycerophosphocholine phosphodiesterase GPCPD1 (EC 3.1.4.2) (Glycerophosphodiester phosphodiesterase 5)	GPCPD1 GDE5 KIAA1434	Homo sapiens (Human)	672	cytosol [GO:0005829]; glycerophosphocholine phosphodiesterase activity [GO:0047389]; glycerophosphodiester phosphodiesterase activity [GO:0008889]; starch binding [GO:2001070]; cellular phosphate ion homeostasis [GO:0030643]; glycerophospholipid catabolic process [GO:0046475]; skeletal muscle tissue development [GO:0007519]	cellular phosphate ion homeostasis [GO:0030643]; glycerophospholipid catabolic process [GO:0046475]; skeletal muscle tissue development [GO:0007519]	glycerophosphocholine phosphodiesterase activity [GO:0047389]; glycerophosphodiester phosphodiesterase activity [GO:0008889]; starch binding [GO:2001070]	cytosol [GO:0005829]	GO:0005829; GO:0007519; GO:0008889; GO:0030643; GO:0046475; GO:0047389; GO:2001070	SUBCELLULAR LOCATION: Cytoplasm, cytosol {ECO:0000250}.	10718198; 11780052; 15489334; 14702039; 22814378; 23186163; 21900206; 22343285; 22570503; 25482527	10718198; 11780052; 15489334; 14702039; 22814378; 23186163;
Transcript_00894	Assembly01_TRINITY_DN12006_c0_g1::Assembly01_TRINITY_DN12006_c0_g1_i1::g.87732::m.87732	P60866	P60866	RS20_HUMAN	reviewed	40S ribosomal protein S20	RPS20	Homo sapiens (Human)	119	cytoplasm [GO:0005737]; cytosol [GO:0005829]; cytosolic small ribosomal subunit [GO:0022627]; extracellular exosome [GO:0070062]; extracellular matrix [GO:0031012]; membrane [GO:0016020]; nucleoplasm [GO:0005654]; poly(A) RNA binding [GO:0044822]; structural constituent of ribosome [GO:0003735]; nuclear-transcribed mRNA catabolic process, nonsense-mediated decay [GO:0000184]; rRNA processing [GO:…	nuclear-transcribed mRNA catabolic process, nonsense-mediated decay [GO:0000184]; rRNA processing [GO:0006364]; SRP-dependent cotranslational protein targeting to membrane [GO:0006614]; translation [GO:0006412]; translational initiation [GO:0006413]; viral transcription [GO:0019083]	poly(A) RNA binding [GO:0044822]; structural constituent of ribosome [GO:0003735]	cytoplasm [GO:0005737]; cytosol [GO:0005829]; cytosolic small ribosomal subunit [GO:0022627]; extracellular exosome [GO:0070062]; extracellular matrix [GO:0031012]; membrane [GO:0016020]; nucleoplasm [GO:0005654]	GO:0000184; GO:0003735; GO:0005654; GO:0005737; GO:0005829; GO:0006364; GO:0006412; GO:0006413; GO:0006614; GO:0016020; GO:0019083; GO:0022627; GO:0031012; GO:0044822; GO:0070062	SUBCELLULAR LOCATION: Cytoplasm {ECO:0000250}.	8479924; 11875025; 14702039; 16421571; 15489334; 8706699; 9582194; 20068231; 21269460; 23186163; 24275569; 25944712; 23636399; 12577067; 14743216; 15231747; 16968546; 17220478; 17373842; 17932509; 18274552; 18391951; 18624398; 19549727; 19656744; 20546612; 20562859; 20951136; 21182203; 21182205; 21988832; 22014111; 22623428; 22810585; 23455153; 23874713; 24189400; 24725412; 24941021; 24947832; 25…	8479924; 11875025; 14702039; 16421571; 15489334; 8706699; 9582194; 20068231; 21269460; 23186163; 24275569; 25944712; 23636399
Transcript_00913	Assembly01_TRINITY_DN12040_c0_g1::Assembly01_TRINITY_DN12040_c0_g1_i1::g.87679::m.87679	P43657	P43657	LPAR6_HUMAN	reviewed	Lysophosphatidic acid receptor 6 (LPA receptor 6) (LPA-6) (Oleoyl-L-alpha-lysophosphatidic acid receptor) (P2Y purinoceptor 5) (P2Y5) (Purinergic receptor 5) (RB intron encoded G-protein coupled receptor)	LPAR6 P2RY5	Homo sapiens (Human)	344	integral component of membrane [GO:0016021]; plasma membrane [GO:0005886]; G-protein coupled receptor activity [GO:0004930]		G-protein coupled receptor activity [GO:0004930]	integral component of membrane [GO:0016021]; plasma membrane [GO:0005886]	GO:0004930; GO:0005886; GO:0016021	SUBCELLULAR LOCATION: Cell membrane {ECO:0000269|PubMed:18297070}; Multi-pass membrane protein {ECO:0000269|PubMed:18297070}.	7902321; 8889552; 17974005; 14702039; 15057823; 15489334; 11004484; 18297070; 18297072; 9240460; 18461368; 18692127; 18803659; 18830268; 19061667; 19292720; 19529952; 20711500; 21048031; 21426374; 22385360; 22531990; 22621192; 23084965; 23773027; 25119526; 25589345; 25849892	7902321; 8889552; 17974005; 14702039; 15057823; 15489334; 11004484; 18297070; 18297072
Transcript_00925	Assembly01_TRINITY_DN12085_c0_g1::Assembly01_TRINITY_DN12085_c0_g1_i1::g.87669::m.87669	P54578	P54578	UBP14_HUMAN	reviewed	Ubiquitin carboxyl-terminal hydrolase 14 (EC 3.4.19.12) (Deubiquitinating enzyme 14) (Ubiquitin thioesterase 14) (Ubiquitin-specific-processing protease 14)	USP14 TGT	Homo sapiens (Human)	494	cell surface [GO:0009986]; cytoplasm [GO:0005737]; cytoplasmic, membrane-bounded vesicle [GO:0016023]; extracellular exosome [GO:0070062]; plasma membrane [GO:0005886]; proteasome complex [GO:0000502]; synapse [GO:0045202]; cysteine-type endopeptidase activity [GO:0004197]; endopeptidase inhibitor activity [GO:0004866]; proteasome binding [GO:0070628]; thiol-dependent ubiquitin-specific protease …	chemical synaptic transmission [GO:0007268]; negative regulation of ER-associated ubiquitin-dependent protein catabolic process [GO:1903070]; protein deubiquitination [GO:0016579]; regulation of chemotaxis [GO:0050920]; regulation of proteasomal protein catabolic process [GO:0061136]; ubiquitin-dependent protein catabolic process [GO:0006511]	cysteine-type endopeptidase activity [GO:0004197]; endopeptidase inhibitor activity [GO:0004866]; proteasome binding [GO:0070628]; thiol-dependent ubiquitin-specific protease activity [GO:0004843]; tRNA guanylyltransferase activity [GO:0008193]	cell surface [GO:0009986]; cytoplasm [GO:0005737]; cytoplasmic, membrane-bounded vesicle [GO:0016023]; extracellular exosome [GO:0070062]; plasma membrane [GO:0005886]; proteasome complex [GO:0000502]; synapse [GO:0045202]	GO:0000502; GO:0004197; GO:0004843; GO:0004866; GO:0005737; GO:0005886; GO:0006511; GO:0007268; GO:0008193; GO:0009986; GO:0016023; GO:0016579; GO:0045202; GO:0050920; GO:0061136; GO:0070062; GO:0070628; GO:1903070	SUBCELLULAR LOCATION: Cytoplasm {ECO:0000269|PubMed:19106094}. Cell membrane {ECO:0000269|PubMed:19106094}; Peripheral membrane protein {ECO:0000269|PubMed:19106094}.	14702039; 16177791; 15489334; 14499622; 19367720; 18162577; 18669648; 19135427; 19106094; 19690332; 19608861; 20068231; 21269460; 21406692; 23186163; 24275569; 16211010; 8579355; 16465409; 17079671; 17353931; 17553343; 18234856; 18624398; 19490896; 19549727; 19615732; 19726649; 19896943; 20237496; 21627382; 23291607; 23615914; 23702845; 24319254; 24556800; 24811749; 25429837; 26397990; 26496610; …	14702039; 16177791; 15489334; 14499622; 19367720; 18162577; 18669648; 19135427; 19106094; 19690332; 19608861; 20068231; 21269460; 21406692; 23186163; 24275569; 16211010
Transcript_00937	Assembly01_TRINITY_DN12111_c0_g1::Assembly01_TRINITY_DN12111_c0_g1_i1::g.56008::m.56008	Q96F85	Q96F85	CNRP1_HUMAN	reviewed	CB1 cannabinoid receptor-interacting protein 1 (CRIP-1)	CNRIP1 C2orf32	Homo sapiens (Human)	164	myelin sheath [GO:0043209]			myelin sheath [GO:0043209]	GO:0043209		17895407; 14702039; 15815621; 15489334; 17974005; 21269460; 16696853; 20379614	17895407; 14702039; 15815621; 15489334; 17974005; 21269460
Transcript_00939	Assembly01_TRINITY_DN12122_c0_g1::Assembly01_TRINITY_DN12122_c0_g1_i1::g.56024::m.56024	Q96M27	Q96M27	PRRC1_HUMAN	reviewed	Protein PRRC1 (Proline-rich and coiled-coil-containing protein 1)	PRRC1	Homo sapiens (Human)	445	Golgi apparatus [GO:0005794]			Golgi apparatus [GO:0005794]	GO:0005794	SUBCELLULAR LOCATION: Golgi apparatus {ECO:0000269|PubMed:15541471}.	15541471; 14702039; 17974005; 15489334; 18669648; 21269460; 23186163; 24275569; 18985028; 19367725; 20360068; 20711500; 25416956	15541471; 14702039; 17974005; 15489334; 18669648; 21269460; 23186163; 24275569
Transcript_00955	Assembly01_TRINITY_DN12157_c0_g1::Assembly01_TRINITY_DN12157_c0_g1_i1::g.56103::m.56103	P55081	P55081	MFAP1_HUMAN	reviewed	Microfibrillar-associated protein 1	MFAP1	Homo sapiens (Human)	439	extracellular region [GO:0005576]; microfibril [GO:0001527]; poly(A) RNA binding [GO:0044822]		poly(A) RNA binding [GO:0044822]	extracellular region [GO:0005576]; microfibril [GO:0001527]	GO:0001527; GO:0005576; GO:0044822	SUBCELLULAR LOCATION: Secreted, extracellular space, extracellular matrix.	7835894; 14702039; 16572171; 15489334; 17081983; 17487921; 18220336; 18691976; 18669648; 18318008; 19413330; 19690332; 20068231; 21269460; 21406692; 22223895; 22814378; 23186163; 24275569; 25755297; 15324660; 17353931; 19913121; 20628086; 22113938; 22365833; 25092792; 25416956; 25609649; 25920683; 26496610	7835894; 14702039; 16572171; 15489334; 17081983; 17487921; 18220336; 18691976; 18669648; 18318008; 19413330; 19690332; 20068231; 21269460; 21406692; 22223895; 22814378; 23186163; 24275569; 25755297
Transcript_00957	Assembly01_TRINITY_DN12159_c0_g1::Assembly01_TRINITY_DN12159_c0_g1_i1::g.56125::m.56125	P42679	P42679	MATK_HUMAN	reviewed	Megakaryocyte-associated tyrosine-protein kinase (EC 2.7.10.2) (CSK homologous kinase) (CHK) (Hematopoietic consensus tyrosine-lacking kinase) (Protein kinase HYL) (Tyrosine-protein kinase CTK)	MATK CTK HYL	Homo sapiens (Human)	507	cytosol [GO:0005829]; extrinsic component of cytoplasmic side of plasma membrane [GO:0031234]; ATP binding [GO:0005524]; non-membrane spanning protein tyrosine kinase activity [GO:0004715]; protein tyrosine kinase activity [GO:0004713]; receptor binding [GO:0005102]; cell differentiation [GO:0030154]; cell migration [GO:0016477]; cell proliferation [GO:0008283]; ERBB2 signaling pathway [GO:003812…	cell differentiation [GO:0030154]; cell migration [GO:0016477]; cell proliferation [GO:0008283]; ERBB2 signaling pathway [GO:0038128]; innate immune response [GO:0045087]; mesoderm development [GO:0007498]; peptidyl-tyrosine autophosphorylation [GO:0038083]; positive regulation of cell proliferation [GO:0008284]; protein phosphorylation [GO:0006468]; transmembrane receptor protein tyrosine kinase…	ATP binding [GO:0005524]; non-membrane spanning protein tyrosine kinase activity [GO:0004715]; protein tyrosine kinase activity [GO:0004713]; receptor binding [GO:0005102]	cytosol [GO:0005829]; extrinsic component of cytoplasmic side of plasma membrane [GO:0031234]	GO:0004713; GO:0004715; GO:0005102; GO:0005524; GO:0005829; GO:0006468; GO:0007169; GO:0007498; GO:0008283; GO:0008284; GO:0016477; GO:0030154; GO:0031234; GO:0038083; GO:0038128; GO:0045087	SUBCELLULAR LOCATION: Cytoplasm {ECO:0000269|PubMed:9171348}. Membrane {ECO:0000269|PubMed:9171348}. Note=In platelets, 90% of MATK localizes to the membrane fraction, and translocates to the cytoskeleton upon thrombin stimulation.	8134117; 8288563; 7530249; 14702039; 17974005; 15057824; 15489334; 7936664; 9171348; 9038210; 16129412; 18691976; 18669648; 19413330; 19369195; 19690332; 23186163; 17344846; 12063569; 12122014; 12429987; 12782282; 15329911; 15748901; 15890649; 16168623; 16189514; 16273093; 16574955; 16707123; 17492661; 17934522; 18292939; 21078624; 21799000; 22939624; 24510904; 24728074; 24947832; 25036637; 25814…	8134117; 8288563; 7530249; 14702039; 17974005; 15057824; 15489334; 7936664; 9171348; 9038210; 16129412; 18691976; 18669648; 19413330; 19369195; 19690332; 23186163; 17344846
Transcript_00974	Assembly01_TRINITY_DN12203_c0_g2::Assembly01_TRINITY_DN12203_c0_g2_i1::g.154482::m.154482	Q8N6D5	Q8N6D5	ANR29_HUMAN	reviewed	Ankyrin repeat domain-containing protein 29	ANKRD29	Homo sapiens (Human)	301								14702039; 16177791; 15489334; 16959974
Transcript_00978	Assembly01_TRINITY_DN12216_c0_g1::Assembly01_TRINITY_DN12216_c0_g1_i1::g.154500::m.154500	P61966	P61966	AP1S1_HUMAN	reviewed	AP-1 complex subunit sigma-1A (Adaptor protein complex AP-1 subunit sigma-1A) (Adaptor-related protein complex 1 subunit sigma-1A) (Clathrin assembly protein complex 1 sigma-1A small chain) (Clathrin coat assembly protein AP19) (Golgi adaptor HA1/AP1 adaptin sigma-1A subunit) (HA1 19 kDa subunit) (Sigma 1a subunit of AP-1 clathrin) (Sigma-adaptin 1A) (Sigma1A-adaptin)	AP1S1 AP19 CLAPS1	Homo sapiens (Human)	158	AP-1 adaptor complex [GO:0030121]; clathrin-coated endocytic vesicle membrane [GO:0030669]; clathrin-coated pit [GO:0005905]; cytoplasmic vesicle membrane [GO:0030659]; cytosol [GO:0005829]; extracellular exosome [GO:0070062]; Golgi apparatus [GO:0005794]; Golgi membrane [GO:0000139]; intracellular membrane-bounded organelle [GO:0043231]; lysosomal membrane [GO:0005765]; membrane [GO:0016020]; te…	antigen processing and presentation of exogenous peptide antigen via MHC class II [GO:0019886]; intracellular protein transport [GO:0006886]; receptor-mediated endocytosis [GO:0006898]; regulation of defense response to virus by virus [GO:0050690]; response to virus [GO:0009615]; retrograde transport, endosome to Golgi [GO:0042147]	protein transporter activity [GO:0008565]	AP-1 adaptor complex [GO:0030121]; clathrin-coated endocytic vesicle membrane [GO:0030669]; clathrin-coated pit [GO:0005905]; cytoplasmic vesicle membrane [GO:0030659]; cytosol [GO:0005829]; extracellular exosome [GO:0070062]; Golgi apparatus [GO:0005794]; Golgi membrane [GO:0000139]; intracellular membrane-bounded organelle [GO:0043231]; lysosomal membrane [GO:0005765]; membrane [GO:0016020]; te…	GO:0000139; GO:0005765; GO:0005794; GO:0005829; GO:0005905; GO:0006886; GO:0006898; GO:0008565; GO:0009615; GO:0016020; GO:0019886; GO:0030121; GO:0030659; GO:0030669; GO:0032588; GO:0042147; GO:0043195; GO:0043231; GO:0050690; GO:0070062	SUBCELLULAR LOCATION: Golgi apparatus {ECO:0000269|PubMed:9733768}. Cytoplasmic vesicle membrane {ECO:0000269|PubMed:9733768}; Peripheral membrane protein {ECO:0000269|PubMed:9733768}; Cytoplasmic side {ECO:0000269|PubMed:9733768}. Membrane, clathrin-coated pit {ECO:0000269|PubMed:9733768}. Note=Component of the coat surrounding the cytoplasmic face of coated vesicles located at the Golgi complex.	9733768; 14702039; 12853948; 15489334; 16548883; 18691976; 19057675; 19413330; 20068231; 21269460; 24275569; 17353931; 23416715; 24843023; 26496610	9733768; 14702039; 12853948; 15489334; 16548883; 18691976; 19057675; 19413330; 20068231; 21269460; 24275569
Transcript_00986	Assembly01_TRINITY_DN12231_c0_g2::Assembly01_TRINITY_DN12231_c0_g2_i1::g.154383::m.154383	C9IZ04	C9IZ04	C9IZ04_HUMAN	unreviewed	Serine/threonine-protein phosphatase 4 regulatory subunit 2 (Fragment)	PPP4R2	Homo sapiens (Human)	226	protein phosphatase 4 complex [GO:0030289]; protein phosphatase type 4 regulator activity [GO:0030362]		protein phosphatase type 4 regulator activity [GO:0030362]	protein phosphatase 4 complex [GO:0030289]	GO:0030289; GO:0030362			17081983; 16641997; 18669648; 19413330; 19690332; 20068231; 21269460; 21406692; 23186163
Transcript_00994	Assembly01_TRINITY_DN12264_c0_g1::Assembly01_TRINITY_DN12264_c0_g1_i1::g.154395::m.154395	Q8TB96	Q8TB96	TIP_HUMAN	reviewed	T-cell immunomodulatory protein (Protein TIP) (Integrin-alpha FG-GAP repeat-containing protein 1) (Linkin)	ITFG1 LNKN-1 TIP CDA08	Homo sapiens (Human)	612	extracellular exosome [GO:0070062]; integral component of membrane [GO:0016021]			extracellular exosome [GO:0070062]; integral component of membrane [GO:0016021]	GO:0016021; GO:0070062	SUBCELLULAR LOCATION: Secreted {ECO:0000305}. Membrane {ECO:0000305}; Single-pass type I membrane protein {ECO:0000305}.	12598909; 14702039; 15489334; 19159218; 25437307; 17384681; 20379614; 21900206	12598909; 14702039; 15489334; 19159218; 25437307
Transcript_01011	Assembly01_TRINITY_DN12308_c0_g1::Assembly01_TRINITY_DN12308_c0_g1_i1::g.154710::m.154710	P61201	P61201	CSN2_HUMAN	reviewed	COP9 signalosome complex subunit 2 (SGN2) (Signalosome subunit 2) (Alien homolog) (JAB1-containing signalosome subunit 2) (Thyroid receptor-interacting protein 15) (TR-interacting protein 15) (TRIP-15)	COPS2 CSN2 TRIP15	Homo sapiens (Human)	443	COP9 signalosome [GO:0008180]; cytoplasm [GO:0005737]; nucleoplasm [GO:0005654]; signal transducer activity [GO:0004871]; transcription corepressor activity [GO:0003714]; cell proliferation [GO:0008283]; cullin deneddylation [GO:0010388]; negative regulation of nucleic acid-templated transcription [GO:1903507]; negative regulation of transcription from RNA polymerase II promoter [GO:0000122]; neg…	cell proliferation [GO:0008283]; cullin deneddylation [GO:0010388]; negative regulation of nucleic acid-templated transcription [GO:1903507]; negative regulation of transcription, DNA-templated [GO:0045892]; negative regulation of transcription from RNA polymerase II promoter [GO:0000122]; neurogenesis [GO:0022008]; neuron differentiation [GO:0030182]; nucleotide-excision repair, DNA damage recog…	signal transducer activity [GO:0004871]; transcription corepressor activity [GO:0003714]	COP9 signalosome [GO:0008180]; cytoplasm [GO:0005737]; nucleoplasm [GO:0005654]	GO:0000122; GO:0000715; GO:0003714; GO:0004871; GO:0005654; GO:0005737; GO:0006283; GO:0006366; GO:0007165; GO:0008180; GO:0008283; GO:0010388; GO:0022008; GO:0030182; GO:0035914; GO:0045892; GO:1903507	SUBCELLULAR LOCATION: Cytoplasm {ECO:0000269|PubMed:9535219}. Nucleus {ECO:0000269|PubMed:10207062}.	10931946; 15489334; 7776974; 10207062; 9535219; 10713076; 10991940; 11285227; 11337588; 12732143; 12628923; 18850735; 21269460; 24275569; 15062575; 15173382; 15304329; 17318178; 17339334; 17353931; 17438371; 17570542; 17929852; 17968325; 18174916; 19367725; 19400951; 19411070; 19535905; 19615732; 20360068; 21903422; 21911577; 22190034; 23441852; 24136289; 24421388; 25043011; 25609649; 26496610; 2…	10931946; 15489334; 7776974; 10207062; 9535219; 10713076; 10991940; 11285227; 11337588; 12732143; 12628923; 18850735; 21269460; 24275569
Transcript_01013	Assembly01_TRINITY_DN12309_c0_g1::Assembly01_TRINITY_DN12309_c0_g1_i1::g.154557::m.154557	O60220	O60220	TIM8A_HUMAN	reviewed	Mitochondrial import inner membrane translocase subunit Tim8 A (Deafness dystonia protein 1) (X-linked deafness dystonia protein)	TIMM8A DDP DDP1 TIM8A	Homo sapiens (Human)	97	mitochondrial inner membrane [GO:0005743]; mitochondrial intermembrane space [GO:0005758]; mitochondrion [GO:0005739]; metal ion binding [GO:0046872]; chaperone-mediated protein transport [GO:0072321]; nervous system development [GO:0007399]	chaperone-mediated protein transport [GO:0072321]; nervous system development [GO:0007399]	metal ion binding [GO:0046872]	mitochondrial inner membrane [GO:0005743]; mitochondrial intermembrane space [GO:0005758]; mitochondrion [GO:0005739]	GO:0005739; GO:0005743; GO:0005758; GO:0007399; GO:0046872; GO:0072321	SUBCELLULAR LOCATION: Mitochondrion inner membrane {ECO:0000269|PubMed:11489896}; Peripheral membrane protein {ECO:0000269|PubMed:11489896}; Intermembrane side {ECO:0000269|PubMed:11489896}.	8841189; 14702039; 15772651; 15489334; 10051608; 10051550; 11489896; 15254020; 11803487; 18669648; 21269460; 21406692; 23186163; 24275569; 10878669; 11875042; 11956200; 16990800; 17353931; 19615732; 22190034; 24344204; 25416956; 26496610	8841189; 14702039; 15772651; 15489334; 10051608; 10051550; 11489896; 15254020; 11803487; 18669648; 21269460; 21406692; 23186163; 24275569; 10878669; 11875042; 11956200
Transcript_01014	Assembly01_TRINITY_DN12315_c0_g1::Assembly01_TRINITY_DN12315_c0_g1_i1::g.154596::m.154596	Q4KMZ8	Q4KMZ8	NKAI1_HUMAN	reviewed	Sodium/potassium-transporting ATPase subunit beta-1-interacting protein 1 (Na(+)/K(+)-transporting ATPase subunit beta-1-interacting protein 1) (Protein FAM77C)	NKAIN1 FAM77C	Homo sapiens (Human)	207	integral component of membrane [GO:0016021]; plasma membrane [GO:0005886]; regulation of sodium ion transport [GO:0002028]	regulation of sodium ion transport [GO:0002028]		integral component of membrane [GO:0016021]; plasma membrane [GO:0005886]	GO:0002028; GO:0005886; GO:0016021	SUBCELLULAR LOCATION: Cell membrane {ECO:0000305}; Multi-pass membrane protein {ECO:0000305}.	14702039; 16710414; 15489334; 23455491	14702039; 16710414; 15489334
Transcript_01019	Assembly01_TRINITY_DN12326_c0_g1::Assembly01_TRINITY_DN12326_c0_g1_i1::g.154580::m.154580	Q86SQ9	Q86SQ9	DHDDS_HUMAN	reviewed	Dehydrodolichyl diphosphate synthase complex subunit DHDDS (EC 2.5.1.87) (Cis-isoprenyltransferase) (CIT) (Cis-IPTase) (Epididymis tissue protein Li 189m)	DHDDS HDS	Homo sapiens (Human)	333	endoplasmic reticulum [GO:0005783]; endoplasmic reticulum membrane [GO:0005789]; transferase activity, transferring alkyl or aryl (other than methyl) groups [GO:0016765]; dolichyl diphosphate biosynthetic process [GO:0006489]; polyprenol biosynthetic process [GO:0016094]; protein glycosylation [GO:0006486]	dolichyl diphosphate biosynthetic process [GO:0006489]; polyprenol biosynthetic process [GO:0016094]; protein glycosylation [GO:0006486]	transferase activity, transferring alkyl or aryl (other than methyl) groups [GO:0016765]	endoplasmic reticulum [GO:0005783]; endoplasmic reticulum membrane [GO:0005789]	GO:0005783; GO:0005789; GO:0006486; GO:0006489; GO:0016094; GO:0016765	SUBCELLULAR LOCATION: Endoplasmic reticulum membrane {ECO:0000269|PubMed:14652022}; Peripheral membrane protein {ECO:0000269|PubMed:14652022}. Note=colocalizes with calnexin.	12591616; 20736409; 14702039; 16710414; 15489334; 14652022; 21572394; 25066056; 25944712; 21295283; 15850770; 20379614; 21295282; 24664694; 25255364	12591616; 20736409; 14702039; 16710414; 15489334; 14652022; 21572394; 25066056; 25944712; 21295283
Transcript_01046	Assembly01_TRINITY_DN12407_c0_g1::Assembly01_TRINITY_DN12407_c0_g1_i1::g.40626::m.40626	A0A0B4J1W3	A0A0B4J1W3	A0A0B4J1W3_HUMAN	unreviewed	N-alpha-acetyltransferase 15, NatA auxiliary subunit	NAA15	Homo sapiens (Human)	865							15815621; 17081983; 18669648; 19413330; 19690332; 19608861; 20068231; 21269460; 21406692; 22814378; 23186163; 12140756; 15496142; 16279846; 16518308; 16518407; 20154145; 23043182; 23557624	15815621; 17081983; 18669648; 19413330; 19690332; 19608861; 20068231; 21269460; 21406692; 22814378; 23186163;
Transcript_01052	Assembly01_TRINITY_DN12421_c0_g1::Assembly01_TRINITY_DN12421_c0_g1_i1::g.40691::m.40691	Q8N7B6	Q8N7B6	PACRL_HUMAN	reviewed	PACRG-like protein	PACRGL C4orf28	Homo sapiens (Human)	248							14702039; 15815621; 15489334; 22814378; 21988832; 25416956	14702039; 15815621; 15489334; 22814378
Transcript_01081	Assembly01_TRINITY_DN12517_c0_g1::Assembly01_TRINITY_DN12517_c0_g1_i1::g.156347::m.156347	Q13308	Q13308	PTK7_HUMAN	reviewed	Inactive tyrosine-protein kinase 7 (Colon carcinoma kinase 4) (CCK-4) (Protein-tyrosine kinase 7) (Pseudo tyrosine kinase receptor 7) (Tyrosine-protein kinase-like 7)	PTK7 CCK4	Homo sapiens (Human)	1070	cell-cell junction [GO:0005911]; focal adhesion [GO:0005925]; integral component of plasma membrane [GO:0005887]; ATP binding [GO:0005524]; coreceptor activity involved in Wnt signaling pathway, planar cell polarity pathway [GO:1904929]; protein kinase activity [GO:0004672]; actin cytoskeleton reorganization [GO:0031532]; axis elongation [GO:0003401]; canonical Wnt signaling pathway [GO:0060070];…	actin cytoskeleton reorganization [GO:0031532]; axis elongation [GO:0003401]; canonical Wnt signaling pathway [GO:0060070]; cell adhesion [GO:0007155]; cell migration [GO:0016477]; cellular response to retinoic acid [GO:0071300]; cochlea morphogenesis [GO:0090103]; convergent extension [GO:0060026]; coronary vasculature development [GO:0060976]; establishment of epithelial cell apical/basal polar…	ATP binding [GO:0005524]; coreceptor activity involved in Wnt signaling pathway, planar cell polarity pathway [GO:1904929]; protein kinase activity [GO:0004672]	cell-cell junction [GO:0005911]; focal adhesion [GO:0005925]; integral component of plasma membrane [GO:0005887]	GO:0001736; GO:0003281; GO:0003401; GO:0004672; GO:0005524; GO:0005887; GO:0005911; GO:0005925; GO:0007155; GO:0007165; GO:0010976; GO:0016477; GO:0031532; GO:0042060; GO:0045198; GO:0060026; GO:0060070; GO:0060484; GO:0060976; GO:0071300; GO:0090103; GO:0090179; GO:1904929	SUBCELLULAR LOCATION: Membrane {ECO:0000269|PubMed:20837484}; Single-pass type I membrane protein {ECO:0000269|PubMed:20837484}. Cell junction {ECO:0000269|PubMed:20837484}. Note=Colocalizes with MMP14 at cell junctions. Also localizes at the leading edge of migrating cells.	7478540; 8882711; 12427550; 14702039; 14574404; 15489334; 12754519; 19159218; 18471990; 19349973; 20558616; 20837484; 21103379; 21269460; 21132015; 17344846; 20711500; 21772251; 25814554; 26638075	7478540; 8882711; 12427550; 14702039; 14574404; 15489334; 12754519; 19159218; 18471990; 19349973; 20558616; 20837484; 21103379; 21269460; 21132015; 17344846
Transcript_01082	Assembly01_TRINITY_DN12519_c0_g1::Assembly01_TRINITY_DN12519_c0_g1_i1::g.156294::m.156294	Q8WXG8	Q8WXG8	S100Z_HUMAN	reviewed	Protein S100-Z (S100 calcium-binding protein Z)	S100Z	Homo sapiens (Human)	99	calcium ion binding [GO:0005509]		calcium ion binding [GO:0005509]		GO:0005509		11747429; 15372022; 15489334; 19861958	11747429; 15372022; 15489334
Transcript_01103	Assembly01_TRINITY_DN12552_c0_g2::Assembly01_TRINITY_DN12552_c0_g2_i1::g.156251::m.156251	Q9NWU2	Q9NWU2	GID8_HUMAN	reviewed	Glucose-induced degradation protein 8 homolog (Two hybrid-associated protein 1 with RanBPM) (Twa1)	GID8 C20orf11	Homo sapiens (Human)	228	cell junction [GO:0030054]; nucleoplasm [GO:0005654]			cell junction [GO:0030054]; nucleoplasm [GO:0005654]	GO:0005654; GO:0030054	SUBCELLULAR LOCATION: Nucleus {ECO:0000269|PubMed:12559565}.	12559565; 14702039; 11780052; 15489334; 21269460; 23186163; 17353931; 19596235; 21911578; 24366813; 26496610; 26638075	12559565; 14702039; 11780052; 15489334; 21269460; 23186163
Transcript_01115	Assembly01_TRINITY_DN12596_c0_g1::Assembly01_TRINITY_DN12596_c0_g1_i1::g.156242::m.156242	P49721	P49721	PSB2_HUMAN	reviewed	Proteasome subunit beta type-2 (EC 3.4.25.1) (Macropain subunit C7-I) (Multicatalytic endopeptidase complex subunit C7-I) (Proteasome component C7-I)	PSMB2	Homo sapiens (Human)	201	cytosol [GO:0005829]; extracellular exosome [GO:0070062]; membrane [GO:0016020]; nucleoplasm [GO:0005654]; nucleus [GO:0005634]; proteasome complex [GO:0000502]; proteasome core complex [GO:0005839]; threonine-type endopeptidase activity [GO:0004298]; anaphase-promoting complex-dependent catabolic process [GO:0031145]; antigen processing and presentation of exogenous peptide antigen via MHC class…	anaphase-promoting complex-dependent catabolic process [GO:0031145]; antigen processing and presentation of exogenous peptide antigen via MHC class I, TAP-dependent [GO:0002479]; Fc-epsilon receptor signaling pathway [GO:0038095]; MAPK cascade [GO:0000165]; negative regulation of canonical Wnt signaling pathway [GO:0090090]; negative regulation of ubiquitin-protein ligase activity involved in mit…	threonine-type endopeptidase activity [GO:0004298]	cytosol [GO:0005829]; extracellular exosome [GO:0070062]; membrane [GO:0016020]; nucleoplasm [GO:0005654]; nucleus [GO:0005634]; proteasome complex [GO:0000502]; proteasome core complex [GO:0005839]	GO:0000165; GO:0000209; GO:0000502; GO:0002223; GO:0002479; GO:0004298; GO:0005634; GO:0005654; GO:0005829; GO:0005839; GO:0006521; GO:0010243; GO:0014070; GO:0016020; GO:0016032; GO:0031145; GO:0033209; GO:0038061; GO:0038095; GO:0043161; GO:0043488; GO:0050852; GO:0051436; GO:0051437; GO:0060071; GO:0070062; GO:0090090; GO:0090263	SUBCELLULAR LOCATION: Cytoplasm. Nucleus.	7918633; 16710414; 15489334; 1286667; 7811265; 14550573; 17323924; 19413330; 19787249; 20068231; 21269460; 22814378; 25944712; 12376572; 12456675; 14733938; 14743216; 15887188; 17139257; 17948026; 18922472; 19490896; 19596235; 19738201; 19805454; 20562859; 20723761; 21565611; 21660142; 21988832; 22623428; 23602568; 25277244; 25416956; 25599644; 26133119; 26496610	7918633; 16710414; 15489334; 1286667; 7811265; 14550573; 17323924; 19413330; 19787249; 20068231; 21269460; 22814378; 25944712
Transcript_01119	Assembly01_TRINITY_DN12607_c0_g1::Assembly01_TRINITY_DN12607_c0_g1_i1::g.24206::m.24206	Q96IZ7	Q96IZ7	RSRC1_HUMAN	reviewed	Serine/Arginine-related protein 53 (SRrp53) (Arginine/serine-rich coiled-coil protein 1)	RSRC1 SRRP53 BM-011	Homo sapiens (Human)	334	cytoplasm [GO:0005737]; nuclear speck [GO:0016607]; nucleus [GO:0005634]; alternative mRNA splicing, via spliceosome [GO:0000380]; mRNA splicing, via spliceosome [GO:0000398]; nucleocytoplasmic transport [GO:0006913]; protein phosphorylation [GO:0006468]; response to antibiotic [GO:0046677]; RNA splicing [GO:0008380]	alternative mRNA splicing, via spliceosome [GO:0000380]; mRNA splicing, via spliceosome [GO:0000398]; nucleocytoplasmic transport [GO:0006913]; protein phosphorylation [GO:0006468]; response to antibiotic [GO:0046677]; RNA splicing [GO:0008380]		cytoplasm [GO:0005737]; nuclear speck [GO:0016607]; nucleus [GO:0005634]	GO:0000380; GO:0000398; GO:0005634; GO:0005737; GO:0006468; GO:0006913; GO:0008380; GO:0016607; GO:0046677	SUBCELLULAR LOCATION: Nucleus {ECO:0000250}. Nucleus speckle {ECO:0000250}. Cytoplasm {ECO:0000250}. Note=Shuttles between the nucleus and cytoplasm. {ECO:0000250}.	14702039; 15489334; 15798186; 21406692; 16169070; 17353931; 19065146; 19913121; 20195357; 20360068; 20379614; 20628086; 23455924; 23602568; 25937118; 26496610	14702039; 15489334; 15798186; 21406692
Transcript_01124	Assembly01_TRINITY_DN12618_c0_g1::Assembly01_TRINITY_DN12618_c0_g1_i1::g.24261::m.24261	Q9NVQ4	Q9NVQ4	FAIM1_HUMAN	reviewed	Fas apoptotic inhibitory molecule 1	FAIM FAIM1	Homo sapiens (Human)	179	cytoplasm [GO:0005737]; apoptotic process [GO:0006915]; negative regulation of apoptotic process [GO:0043066]	apoptotic process [GO:0006915]; negative regulation of apoptotic process [GO:0043066]		cytoplasm [GO:0005737]	GO:0005737; GO:0006915; GO:0043066	SUBCELLULAR LOCATION: Cytoplasm {ECO:0000250}.	14702039; 16641997; 15489334; 12107411; 19413330; 21269460; 17912957; 17942717; 19592656; 19913121; 20628086; 20693673; 23138182; 25416956	14702039; 16641997; 15489334; 12107411; 19413330; 21269460
Transcript_01131	Assembly01_TRINITY_DN1262_c0_g2::Assembly01_TRINITY_DN1262_c0_g2_i1::g.93847::m.93847	P59190	P59190	RAB15_HUMAN	reviewed	Ras-related protein Rab-15	RAB15	Homo sapiens (Human)	212	cytoplasm [GO:0005737]; endosome membrane [GO:0010008]; extracellular exosome [GO:0070062]; perinuclear region of cytoplasm [GO:0048471]; plasma membrane [GO:0005886]; primary cilium [GO:0072372]; GTP binding [GO:0005525]; positive regulation of regulated secretory pathway [GO:1903307]; protein transport [GO:0015031]; small GTPase mediated signal transduction [GO:0007264]	positive regulation of regulated secretory pathway [GO:1903307]; protein transport [GO:0015031]; small GTPase mediated signal transduction [GO:0007264]	GTP binding [GO:0005525]	cytoplasm [GO:0005737]; endosome membrane [GO:0010008]; extracellular exosome [GO:0070062]; perinuclear region of cytoplasm [GO:0048471]; plasma membrane [GO:0005886]; primary cilium [GO:0072372]	GO:0005525; GO:0005737; GO:0005886; GO:0007264; GO:0010008; GO:0015031; GO:0048471; GO:0070062; GO:0072372; GO:1903307	SUBCELLULAR LOCATION: Cell membrane {ECO:0000305}; Lipid-anchor {ECO:0000305}; Cytoplasmic side {ECO:0000305}.	12508121; 15489334; 16195351; 18676680; 19170196; 19367725; 19463016; 19625176; 19692168; 19773279; 19913121; 20379614; 20562859; 20628086; 21491086; 22427180	12508121; 15489334; 16195351
Transcript_01144	Assembly01_TRINITY_DN12684_c0_g1::Assembly01_TRINITY_DN12684_c0_g1_i1::g.24244::m.24244	Q00765	Q00765	REEP5_HUMAN	reviewed	Receptor expression-enhancing protein 5 (Polyposis locus protein 1) (Protein TB2)	REEP5 C5orf18 DP1 TB2	Homo sapiens (Human)	189	endoplasmic reticulum tubular network [GO:0071782]; extracellular exosome [GO:0070062]; integral component of membrane [GO:0016021]			endoplasmic reticulum tubular network [GO:0071782]; extracellular exosome [GO:0070062]; integral component of membrane [GO:0016021]	GO:0016021; GO:0070062; GO:0071782	SUBCELLULAR LOCATION: Membrane {ECO:0000255}; Multi-pass membrane protein {ECO:0000255}. Endoplasmic reticulum {ECO:0000269|PubMed:23969831}. Note=Localizes to endoplasmic reticulum tubular network. {ECO:0000269|PubMed:23969831}.	1678319; 1651562; 15550249; 14702039; 15372022; 15489334; 16720576; 19665976; 19608861; 21269460; 23186163; 23969831; 24275569; 25944712; 12004135; 16762630; 19913121; 20628086; 20953506; 21900206; 21988832; 22795047; 26496610; 26638075	1678319; 1651562; 15550249; 14702039; 15372022; 15489334; 16720576; 19665976; 19608861; 21269460; 23186163; 23969831; 24275569; 25944712
Transcript_01151	Assembly01_TRINITY_DN12715_c0_g1::Assembly01_TRINITY_DN12715_c0_g1_i1::g.58048::m.58048	P49720	P49720	PSB3_HUMAN	reviewed	Proteasome subunit beta type-3 (EC 3.4.25.1) (Proteasome chain 13) (Proteasome component C10-II) (Proteasome theta chain)	PSMB3	Homo sapiens (Human)	205	actin cytoskeleton [GO:0015629]; cytoplasm [GO:0005737]; cytosol [GO:0005829]; extracellular exosome [GO:0070062]; Golgi apparatus [GO:0005794]; mitochondrion [GO:0005739]; nucleoplasm [GO:0005654]; nucleus [GO:0005634]; proteasome complex [GO:0000502]; proteasome core complex [GO:0005839]; proteasome core complex, beta-subunit complex [GO:0019774]; threonine-type endopeptidase activity [GO:00042…	anaphase-promoting complex-dependent catabolic process [GO:0031145]; antigen processing and presentation of exogenous peptide antigen via MHC class I, TAP-dependent [GO:0002479]; Fc-epsilon receptor signaling pathway [GO:0038095]; MAPK cascade [GO:0000165]; negative regulation of canonical Wnt signaling pathway [GO:0090090]; negative regulation of ubiquitin-protein ligase activity involved in mit…	threonine-type endopeptidase activity [GO:0004298]	actin cytoskeleton [GO:0015629]; cytoplasm [GO:0005737]; cytosol [GO:0005829]; extracellular exosome [GO:0070062]; Golgi apparatus [GO:0005794]; mitochondrion [GO:0005739]; nucleoplasm [GO:0005654]; nucleus [GO:0005634]; proteasome complex [GO:0000502]; proteasome core complex [GO:0005839]; proteasome core complex, beta-subunit complex [GO:0019774]	GO:0000165; GO:0000209; GO:0000502; GO:0002223; GO:0002479; GO:0004298; GO:0005634; GO:0005654; GO:0005737; GO:0005739; GO:0005794; GO:0005829; GO:0005839; GO:0006521; GO:0015629; GO:0016032; GO:0019774; GO:0031145; GO:0033209; GO:0038061; GO:0038095; GO:0043161; GO:0043488; GO:0050852; GO:0051436; GO:0051437; GO:0060071; GO:0070062; GO:0090090; GO:0090263	SUBCELLULAR LOCATION: Cytoplasm. Nucleus.	7918633; 15489334; 1286667; 7811265; 14550573; 17323924; 18281682; 19413330; 19608861; 21269460; 22223895; 24275569; 12376572; 14733938; 15161933; 15887188; 17139257; 17314511; 17353931; 17948026; 18922472; 19490896; 19596235; 19615732; 19738201; 20000738; 20711500; 21565611; 21988832; 25416956; 25599644; 25609649; 26133119; 26496610	7918633; 15489334; 1286667; 7811265; 14550573; 17323924; 18281682; 19413330; 19608861; 21269460; 22223895; 24275569
Transcript_01167	Assembly01_TRINITY_DN1274_c0_g1::Assembly01_TRINITY_DN1274_c0_g1_i1::g.93945::m.93945	Q9UJA2	Q9UJA2	CRLS1_HUMAN	reviewed	Cardiolipin synthase (CMP-forming) (CLS) (EC 2.7.8.41) (Protein GCD10 homolog)	CRLS1 C20orf155 CLS1	Homo sapiens (Human)	301	integral component of membrane [GO:0016021]; mitochondrial inner membrane [GO:0005743]; mitochondrion [GO:0005739]; 1-acylglycerol-3-phosphate O-acyltransferase activity [GO:0003841]; 2-acylglycerol-3-phosphate O-acyltransferase activity [GO:0047144]; cardiolipin synthase activity [GO:0008808]; CDP-diacylglycerol-phosphatidylglycerol phosphatidyltransferase activity [GO:0043337]; cardiolipin bios…	cardiolipin biosynthetic process [GO:0032049]; phosphatidylglycerol acyl-chain remodeling [GO:0036148]	1-acylglycerol-3-phosphate O-acyltransferase activity [GO:0003841]; 2-acylglycerol-3-phosphate O-acyltransferase activity [GO:0047144]; cardiolipin synthase activity [GO:0008808]; CDP-diacylglycerol-phosphatidylglycerol phosphatidyltransferase activity [GO:0043337]	integral component of membrane [GO:0016021]; mitochondrial inner membrane [GO:0005743]; mitochondrion [GO:0005739]	GO:0003841; GO:0005739; GO:0005743; GO:0008808; GO:0016021; GO:0032049; GO:0036148; GO:0043337; GO:0047144	SUBCELLULAR LOCATION: Mitochondrion inner membrane {ECO:0000269|PubMed:16547353}; Multi-pass membrane protein {ECO:0000269|PubMed:16547353}.	16678169; 11780052; 17974005; 16547353; 16716149; 16888643; 19048414; 19048416; 19052923; 19089657; 19089659; 20652826; 20877624; 22584571	16678169; 11780052; 17974005; 16547353
Transcript_01190	Assembly01_TRINITY_DN12809_c0_g1::Assembly01_TRINITY_DN12809_c0_g1_i1::g.109727::m.109727	A0A024R6W0	A0A024R6W0	A0A024R6W0_HUMAN	unreviewed	Aspartate aminotransferase (EC 2.6.1.1)	GOT2 hCG_15092	Homo sapiens (Human)	430	L-aspartate:2-oxoglutarate aminotransferase activity [GO:0004069]; L-phenylalanine:2-oxoglutarate aminotransferase activity [GO:0080130]; pyridoxal phosphate binding [GO:0030170]; biosynthetic process [GO:0009058]; cellular amino acid metabolic process [GO:0006520]	biosynthetic process [GO:0009058]; cellular amino acid metabolic process [GO:0006520]	L-aspartate:2-oxoglutarate aminotransferase activity [GO:0004069]; L-phenylalanine:2-oxoglutarate aminotransferase activity [GO:0080130]; pyridoxal phosphate binding [GO:0030170]		GO:0004069; GO:0006520; GO:0009058; GO:0030170; GO:0080130		11181995; 17728674; 17877759; 19305408; 19834535; 20877624; 22713574; 24937540; 25755250; 26791191	11181995;
Transcript_01214	Assembly01_TRINITY_DN12881_c0_g1::Assembly01_TRINITY_DN12881_c0_g1_i1::g.109740::m.109740	Q8N4Q1	Q8N4Q1	MIA40_HUMAN	reviewed	Mitochondrial intermembrane space import and assembly protein 40 (Coiled-coil-helix-coiled-coil-helix domain-containing protein 4)	CHCHD4 MIA40	Homo sapiens (Human)	142	mitochondrial intermembrane space [GO:0005758]; mitochondrion [GO:0005739]; protein disulfide oxidoreductase activity [GO:0015035]; 'de novo' posttranslational protein folding [GO:0051084]; protein import into mitochondrial intermembrane space [GO:0045041]; protein maturation by protein folding [GO:0022417]	'de novo' posttranslational protein folding [GO:0051084]; protein import into mitochondrial intermembrane space [GO:0045041]; protein maturation by protein folding [GO:0022417]	protein disulfide oxidoreductase activity [GO:0015035]	mitochondrial intermembrane space [GO:0005758]; mitochondrion [GO:0005739]	GO:0005739; GO:0005758; GO:0015035; GO:0022417; GO:0045041; GO:0051084	SUBCELLULAR LOCATION: Mitochondrion intermembrane space {ECO:0000269|PubMed:16185709, ECO:0000269|PubMed:23186364}.	14702039; 15489334; 16185709; 21269460; 23186163; 23186364; 24275569; 26387864; 25944712; 19182799; 21059946; 17336303; 18779329; 19397338; 20360068; 20877624; 21383138; 21988832; 23676665; 23937629; 24101517; 24344204; 26004228; 26014136; 26158520; 26178476; 26275620; 26496610; 26589182	14702039; 15489334; 16185709; 21269460; 23186163; 23186364; 24275569; 26387864; 25944712; 19182799; 21059946
Transcript_01228	Assembly01_TRINITY_DN12925_c0_g1::Assembly01_TRINITY_DN12925_c0_g1_i1::g.54880::m.54880	Q59EJ5	Q59EJ5	Q59EJ5_HUMAN	unreviewed	Glutathione S-transferase (EC 2.5.1.18) (Fragment)		Homo sapiens (Human)	231	glutathione transferase activity [GO:0004364]; metabolic process [GO:0008152]	metabolic process [GO:0008152]	glutathione transferase activity [GO:0004364]		GO:0004364; GO:0008152		11040079; 11081456; 11173863; 11289100; 11303592; 11408349; 11511301; 11535247; 11692073; 11740339; 11927838; 12016153; 12063626; 12359356; 12548461; 14634838; 14735473; 14968442; 15069685; 15115915; 15338373; 15459020; 15525789; 15621212; 15654505; 15665284; 15829318; 15914277; 16006997; 16112301; 16172217; 16328000; 16488179; 16509765; 16598069; 16760134; 16765145; 16886896; 16985026; 17034008;…
Transcript_01230	Assembly01_TRINITY_DN12942_c0_g1::Assembly01_TRINITY_DN12942_c0_g1_i1::g.54877::m.54877	O43300	O43300	LRRT2_HUMAN	reviewed	Leucine-rich repeat transmembrane neuronal protein 2 (Leucine-rich repeat neuronal 2 protein)	LRRTM2 KIAA0416 LRRN2	Homo sapiens (Human)	516	cell junction [GO:0030054]; excitatory synapse [GO:0060076]; integral component of membrane [GO:0016021]; postsynaptic membrane [GO:0045211]; long-term synaptic potentiation [GO:0060291]; negative regulation of receptor internalization [GO:0002091]; positive regulation of synapse assembly [GO:0051965]; synapse organization [GO:0050808]	long-term synaptic potentiation [GO:0060291]; negative regulation of receptor internalization [GO:0002091]; positive regulation of synapse assembly [GO:0051965]; synapse organization [GO:0050808]		cell junction [GO:0030054]; excitatory synapse [GO:0060076]; integral component of membrane [GO:0016021]; postsynaptic membrane [GO:0045211]	GO:0002091; GO:0016021; GO:0030054; GO:0045211; GO:0050808; GO:0051965; GO:0060076; GO:0060291	SUBCELLULAR LOCATION: Cell membrane; Single-pass type I membrane protein. Cell junction, synapse, postsynaptic cell membrane {ECO:0000250}; Single-pass type I membrane protein {ECO:0000250}. Note=Localized to excitatory synapses. {ECO:0000250}.	12676565; 9455477; 14702039; 15489334; 19240791; 21708131	12676565; 9455477; 14702039; 15489334
Transcript_01235	Assembly01_TRINITY_DN12953_c0_g1::Assembly01_TRINITY_DN12953_c0_g1_i1::g.54860::m.54860	J3KQ47	J3KQ47	J3KQ47_HUMAN	unreviewed	Protein unc-50 homolog	UNC50	Homo sapiens (Human)	276	integral component of membrane [GO:0016021]			integral component of membrane [GO:0016021]	GO:0016021		15815621; 22814378; 23186163; 17004066; 25738771	15815621; 22814378; 23186163
Transcript_01273	Assembly01_TRINITY_DN1308_c0_g1::Assembly01_TRINITY_DN1308_c0_g1_i1::g.107711::m.107711	Q14696	Q14696	MESD_HUMAN	reviewed	LDLR chaperone MESD (Mesoderm development candidate 2) (Mesoderm development protein) (Renal carcinoma antigen NY-REN-61)	MESDC2 KIAA0081 MESD UNQ1911/PRO4369	Homo sapiens (Human)	234	endoplasmic reticulum [GO:0005783]; plasma membrane [GO:0005886]; mesoderm development [GO:0007498]; protein folding [GO:0006457]; protein localization to cell surface [GO:0034394]; Wnt signaling pathway [GO:0016055]	mesoderm development [GO:0007498]; protein folding [GO:0006457]; protein localization to cell surface [GO:0034394]; Wnt signaling pathway [GO:0016055]		endoplasmic reticulum [GO:0005783]; plasma membrane [GO:0005886]	GO:0005783; GO:0005886; GO:0006457; GO:0007498; GO:0016055; GO:0034394	SUBCELLULAR LOCATION: Endoplasmic reticulum {ECO:0000269|PubMed:15014448, ECO:0000269|PubMed:17488095}.	7788527; 12168954; 12975309; 14702039; 16572171; 15489334; 10508479; 15014448; 17488095; 21269460; 24275569; 25944712; 15917269; 16989816; 19746449; 21337463; 21397183; 21900206; 21907199; 22190034; 23469146; 24140340; 26496610; 26514267; 26638075	7788527; 12168954; 12975309; 14702039; 16572171; 15489334; 10508479; 15014448; 17488095; 21269460; 24275569; 25944712
Transcript_01293	Assembly01_TRINITY_DN13140_c0_g1::Assembly01_TRINITY_DN13140_c0_g1_i1::g.65777::m.65777	B4DGK9	B4DGK9	B4DGK9_HUMAN	unreviewed	cDNA FLJ58529, highly similar to Homo sapiens Rap guanine nucleotide exchange factor (GEF)-like 1 (RAPGEFL1), mRNA		Homo sapiens (Human)	392	intracellular [GO:0005622]; guanyl-nucleotide exchange factor activity [GO:0005085]; small GTPase mediated signal transduction [GO:0007264]	small GTPase mediated signal transduction [GO:0007264]	guanyl-nucleotide exchange factor activity [GO:0005085]	intracellular [GO:0005622]	GO:0005085; GO:0005622; GO:0007264
Transcript_01298	Assembly01_TRINITY_DN13156_c0_g2::Assembly01_TRINITY_DN13156_c0_g2_i1::g.65687::m.65687	Q9Y2S7	Q9Y2S7	PDIP2_HUMAN	reviewed	Polymerase delta-interacting protein 2 (38 kDa DNA polymerase delta interaction protein) (p38)	POLDIP2 PDIP38 POLD4 HSPC017	Homo sapiens (Human)	368	mitochondrial nucleoid [GO:0042645]; mitochondrion [GO:0005739]; nucleus [GO:0005634]; DNA binding [GO:0003677]; mitochondrion morphogenesis [GO:0070584]; negative regulation of macroautophagy [GO:0016242]; positive regulation of mitotic cell cycle [GO:0045931]	mitochondrion morphogenesis [GO:0070584]; negative regulation of macroautophagy [GO:0016242]; positive regulation of mitotic cell cycle [GO:0045931]	DNA binding [GO:0003677]	mitochondrial nucleoid [GO:0042645]; mitochondrion [GO:0005739]; nucleus [GO:0005634]	GO:0003677; GO:0005634; GO:0005739; GO:0016242; GO:0042645; GO:0045931; GO:0070584	SUBCELLULAR LOCATION: Nucleus {ECO:0000305}.	12522211; 11042152; 14702039; 15489334; 21269460; 23186163; 24275569; 25944712; 15811854; 16169070; 16428295; 17353931; 17623671; 19574552; 20158880; 20186120; 20554254; 20869947; 20877624; 21516116; 21900206; 21911578; 22810585; 23455153; 23989611; 24191025; 25416956; 25604459; 25609649; 25930997; 26058080; 26496610; 26984527	12522211; 11042152; 14702039; 15489334; 21269460; 23186163; 24275569; 25944712
Transcript_01299	Assembly01_TRINITY_DN13163_c0_g1::Assembly01_TRINITY_DN13163_c0_g1_i1::g.65766::m.65766	Q8TC76	Q8TC76	F110B_HUMAN	reviewed	Protein FAM110B	FAM110B C8orf72	Homo sapiens (Human)	370	cytoplasm [GO:0005737]; microtubule organizing center [GO:0005815]; mitochondrion [GO:0005739]			cytoplasm [GO:0005737]; microtubule organizing center [GO:0005815]; mitochondrion [GO:0005739]	GO:0005737; GO:0005739; GO:0005815	SUBCELLULAR LOCATION: Cytoplasm {ECO:0000269|PubMed:17499476}. Cytoplasm, cytoskeleton, microtubule organizing center, centrosome {ECO:0000269|PubMed:17499476}.	17499476; 9110174; 15489334; 20068231; 21406692; 23186163; 24275569; 16959974; 19240061; 20360068; 20379614; 20711500; 21919029; 22575643; 23455922	17499476; 9110174; 15489334; 20068231; 21406692; 23186163; 24275569; 16959974
Transcript_01328	Assembly01_TRINITY_DN13248_c0_g1::Assembly01_TRINITY_DN13248_c0_g1_i1::g.129023::m.129023	Q9UKD1	Q9UKD1	GMEB2_HUMAN	reviewed	Glucocorticoid modulatory element-binding protein 2 (GMEB-2) (DNA-binding protein p79PIF) (Parvovirus initiation factor p79) (PIF p79)	GMEB2 KIAA1269	Homo sapiens (Human)	530	cytoplasm [GO:0005737]; nucleoplasm [GO:0005654]; nucleus [GO:0005634]; metal ion binding [GO:0046872]; RNA polymerase II core promoter proximal region sequence-specific DNA binding [GO:0000978]; transcription coactivator activity [GO:0003713]; regulation of transcription from RNA polymerase II promoter [GO:0006357]; transcription from RNA polymerase II promoter [GO:0006366]	regulation of transcription from RNA polymerase II promoter [GO:0006357]; transcription from RNA polymerase II promoter [GO:0006366]	metal ion binding [GO:0046872]; RNA polymerase II core promoter proximal region sequence-specific DNA binding [GO:0000978]; transcription coactivator activity [GO:0003713]	cytoplasm [GO:0005737]; nucleoplasm [GO:0005654]; nucleus [GO:0005634]	GO:0000978; GO:0003713; GO:0005634; GO:0005654; GO:0005737; GO:0006357; GO:0006366; GO:0046872	SUBCELLULAR LOCATION: Nucleus. Cytoplasm. Note=May be also cytoplasmic.	10523663; 10574462; 11780052; 15489334; 17974005; 19690332; 24275569; 25114211; 11743720; 16713569; 21988832	10523663; 10574462; 11780052; 15489334; 17974005; 19690332; 24275569; 25114211
Transcript_01341	Assembly01_TRINITY_DN13281_c0_g1::Assembly01_TRINITY_DN13281_c0_g1_i1::g.129025::m.129025	O60508	O60508	PRP17_HUMAN	reviewed	Pre-mRNA-processing factor 17 (Cell division cycle 40 homolog) (EH-binding protein 3) (Ehb3) (PRP17 homolog) (hPRP17)	CDC40 EHB3 PRP17 PRPF17	Homo sapiens (Human)	579	catalytic step 2 spliceosome [GO:0071013]; nucleoplasm [GO:0005654]; spliceosomal complex [GO:0005681]; poly(A) RNA binding [GO:0044822]; generation of catalytic spliceosome for second transesterification step [GO:0000350]; mRNA 3'-end processing [GO:0031124]; mRNA export from nucleus [GO:0006406]; mRNA splicing, via spliceosome [GO:0000398]; RNA export from nucleus [GO:0006405]; RNA splicing [GO…	generation of catalytic spliceosome for second transesterification step [GO:0000350]; mRNA 3'-end processing [GO:0031124]; mRNA export from nucleus [GO:0006406]; mRNA splicing, via spliceosome [GO:0000398]; RNA export from nucleus [GO:0006405]; RNA splicing [GO:0008380]; termination of RNA polymerase II transcription [GO:0006369]	poly(A) RNA binding [GO:0044822]	catalytic step 2 spliceosome [GO:0071013]; nucleoplasm [GO:0005654]; spliceosomal complex [GO:0005681]	GO:0000350; GO:0000398; GO:0005654; GO:0005681; GO:0006369; GO:0006405; GO:0006406; GO:0008380; GO:0031124; GO:0044822; GO:0071013	SUBCELLULAR LOCATION: Nucleus {ECO:0000269|PubMed:9830021}.	9524131; 9830021; 14702039; 14574404; 15489334; 9769104; 9303539; 11991638; 18669648; 19690332; 20068231; 21406692; 23186163; 24275569; 19420964; 20360068; 22365833; 23084401; 25920683; 26496610	9524131; 9830021; 14702039; 14574404; 15489334; 9769104; 9303539; 11991638; 18669648; 19690332; 20068231; 21406692; 23186163; 24275569
Transcript_01368	Assembly01_TRINITY_DN13353_c0_g1::Assembly01_TRINITY_DN13353_c0_g1_i1::g.100260::m.100260	Q8N5K1	Q8N5K1	CISD2_HUMAN	reviewed	CDGSH iron-sulfur domain-containing protein 2 (Endoplasmic reticulum intermembrane small protein) (MitoNEET-related 1 protein) (Miner1) (Nutrient-deprivation autophagy factor-1) (NAF-1)	CISD2 CDGSH2 ERIS ZCD2	Homo sapiens (Human)	135	endoplasmic reticulum [GO:0005783]; endoplasmic reticulum membrane [GO:0005789]; integral component of membrane [GO:0016021]; membrane [GO:0016020]; mitochondrial outer membrane [GO:0005741]; protein complex [GO:0043234]; 2 iron, 2 sulfur cluster binding [GO:0051537]; metal ion binding [GO:0046872]; poly(A) RNA binding [GO:0044822]; protein homodimerization activity [GO:0042803]; mitophagy [GO:00…	mitophagy [GO:0000422]; multicellular organism aging [GO:0010259]; regulation of autophagy [GO:0010506]	2 iron, 2 sulfur cluster binding [GO:0051537]; metal ion binding [GO:0046872]; poly(A) RNA binding [GO:0044822]; protein homodimerization activity [GO:0042803]	endoplasmic reticulum [GO:0005783]; endoplasmic reticulum membrane [GO:0005789]; integral component of membrane [GO:0016021]; membrane [GO:0016020]; mitochondrial outer membrane [GO:0005741]; protein complex [GO:0043234]	GO:0000422; GO:0005741; GO:0005783; GO:0005789; GO:0010259; GO:0010506; GO:0016020; GO:0016021; GO:0042803; GO:0043234; GO:0044822; GO:0046872; GO:0051537	SUBCELLULAR LOCATION: Endoplasmic reticulum membrane; Single-pass membrane protein. Mitochondrion outer membrane; Single-pass membrane protein. Note=According to PubMed:20010695, it mainly localizes to the endoplasmic reticulum. However, experiments in mouse showed that it mainly localizes to the mitochondrion outer membrane.	17846994; 14702039; 17974005; 15489334; 17376863; 20010695; 21269460; 22814378; 25944712; 19580816; 14724730; 17353931; 20649540; 23416715; 23959881; 24914968; 25134919; 25371195; 26621032; 26638075	17846994; 14702039; 17974005; 15489334; 17376863; 20010695; 21269460; 22814378; 25944712; 19580816
Transcript_01370	Assembly01_TRINITY_DN13355_c0_g2::Assembly01_TRINITY_DN13355_c0_g2_i1::g.100279::m.100279	P0C870	P0C870	JMJD7_HUMAN	reviewed	JmjC domain-containing protein 7 (Jumonji domain-containing protein 7)	JMJD7	Homo sapiens (Human)	316							14702039; 15489334; 23033978; 19913121; 20628086; 24705354; 25416956	14702039; 15489334; 23033978
Transcript_01371	Assembly01_TRINITY_DN13357_c0_g1::Assembly01_TRINITY_DN13357_c0_g1_i1::g.100331::m.100331	X6R2S6	X6R2S6	X6R2S6_HUMAN	unreviewed	Signal peptidase complex subunit 1 (Signal peptidase complex subunit 1 homolog (S. cerevisiae))	SPCS1 hCG_17554	Homo sapiens (Human)	169	integral component of membrane [GO:0016021]; signal peptidase complex [GO:0005787]; peptidase activity [GO:0008233]; ribosome binding [GO:0043022]; signal peptide processing [GO:0006465]	signal peptide processing [GO:0006465]	peptidase activity [GO:0008233]; ribosome binding [GO:0043022]	integral component of membrane [GO:0016021]; signal peptidase complex [GO:0005787]	GO:0005787; GO:0006465; GO:0008233; GO:0016021; GO:0043022		11181995; 16641997; 21269460; 23186163; 25944712; 24009510; 24886551	11181995; 16641997; 21269460; 23186163; 25944712
Transcript_01387	Assembly01_TRINITY_DN13412_c0_g2::Assembly01_TRINITY_DN13412_c0_g2_i1::g.136777::m.136777	Q96LR4	Q96LR4	F19A4_HUMAN	reviewed	Protein FAM19A4 (Chemokine-like protein TAFA-4)	FAM19A4 TAFA4	Homo sapiens (Human)	140	extracellular region [GO:0005576]; regulation of membrane potential [GO:0042391]; regulation of sensory perception of pain [GO:0051930]	regulation of membrane potential [GO:0042391]; regulation of sensory perception of pain [GO:0051930]		extracellular region [GO:0005576]	GO:0005576; GO:0042391; GO:0051930	SUBCELLULAR LOCATION: Secreted {ECO:0000269|PubMed:15028294}.	15028294; 14702039; 16641997; 15489334; 19851296; 20198315; 20379614; 25109685; 25281488; 25416956; 26317579	15028294; 14702039; 16641997; 15489334
Transcript_01392	Assembly01_TRINITY_DN13420_c0_g1::Assembly01_TRINITY_DN13420_c0_g1_i1::g.136759::m.136759	Q00403	Q00403	TF2B_HUMAN	reviewed	Transcription initiation factor IIB (General transcription factor TFIIB) (S300-II)	GTF2B TF2B TFIIB	Homo sapiens (Human)	316	nucleolus [GO:0005730]; nucleoplasm [GO:0005654]; nucleus [GO:0005634]; core promoter binding [GO:0001047]; thyroid hormone receptor binding [GO:0046966]; transcription factor binding [GO:0008134]; zinc ion binding [GO:0008270]; positive regulation of viral transcription [GO:0050434]; regulation of transcription, DNA-templated [GO:0006355]; snRNA transcription from RNA polymerase II promoter [GO:…	positive regulation of viral transcription [GO:0050434]; regulation of transcription, DNA-templated [GO:0006355]; snRNA transcription from RNA polymerase II promoter [GO:0042795]; transcription elongation from RNA polymerase II promoter [GO:0006368]; transcription from RNA polymerase II promoter [GO:0006366]; transcription initiation from RNA polymerase II promoter [GO:0006367]; viral process [GO…	core promoter binding [GO:0001047]; thyroid hormone receptor binding [GO:0046966]; transcription factor binding [GO:0008134]; zinc ion binding [GO:0008270]	nucleolus [GO:0005730]; nucleoplasm [GO:0005654]; nucleus [GO:0005634]	GO:0001047; GO:0005634; GO:0005654; GO:0005730; GO:0006355; GO:0006366; GO:0006367; GO:0006368; GO:0008134; GO:0008270; GO:0016032; GO:0042795; GO:0046966; GO:0050434	SUBCELLULAR LOCATION: Nucleus.	1876184; 1946368; 14702039; 19054851; 16710414; 15489334; 1517211; 8392607; 8566795; 7983760; 8800208; 10359081; 18669648; 19690332; 21269460; 23186163; 7671313; 7675079; 11045620; 16959974; 7666533; 8006019; 8551580; 9311902; 9609687; 10196247; 10330164; 10449590; 10619841; 11029584; 12529369; 12535529; 12578358; 12791683; 12972613; 14585974; 14641108; 15013781; 15024075; 15037660; 15654739; 159…	1876184; 1946368; 14702039; 19054851; 16710414; 15489334; 1517211; 8392607; 8566795; 7983760; 8800208; 10359081; 18669648; 19690332; 21269460; 23186163; 7671313; 7675079; 11045620; 16959974
Transcript_01409	Assembly01_TRINITY_DN13457_c0_g2::Assembly01_TRINITY_DN13457_c0_g2_i1::g.136833::m.136833	Q8NHP6	Q8NHP6	MSPD2_HUMAN	reviewed	Motile sperm domain-containing protein 2	MOSPD2	Homo sapiens (Human)	518	integral component of membrane [GO:0016021]; membrane [GO:0016020]			integral component of membrane [GO:0016021]; membrane [GO:0016020]	GO:0016020; GO:0016021	SUBCELLULAR LOCATION: Membrane {ECO:0000305}; Single-pass membrane protein {ECO:0000305}.	14702039; 15489334; 17974005; 19413330; 21269460; 20711500; 23416715; 26638075	14702039; 15489334; 17974005; 19413330; 21269460
Transcript_01419	Assembly01_TRINITY_DN13479_c0_g1::Assembly01_TRINITY_DN13479_c0_g1_i1::g.136849::m.136849	P43307	P43307	SSRA_HUMAN	reviewed	Translocon-associated protein subunit alpha (TRAP-alpha) (Signal sequence receptor subunit alpha) (SSR-alpha)	SSR1 TRAPA PSEC0262	Homo sapiens (Human)	286	endoplasmic reticulum [GO:0005783]; endoplasmic reticulum membrane [GO:0005789]; integral component of membrane [GO:0016021]; cotranslational protein targeting to membrane [GO:0006613]; IRE1-mediated unfolded protein response [GO:0036498]; positive regulation of cell proliferation [GO:0008284]	cotranslational protein targeting to membrane [GO:0006613]; IRE1-mediated unfolded protein response [GO:0036498]; positive regulation of cell proliferation [GO:0008284]		endoplasmic reticulum [GO:0005783]; endoplasmic reticulum membrane [GO:0005789]; integral component of membrane [GO:0016021]	GO:0005783; GO:0005789; GO:0006613; GO:0008284; GO:0016021; GO:0036498	SUBCELLULAR LOCATION: Endoplasmic reticulum membrane; Single-pass type I membrane protein.	8050590; 10437777; 14702039; 16303743; 14574404; 15489334; 1557127; 12754519; 17081983; 18691976; 18669648; 19159218; 19369195; 19690332; 20068231; 21269460; 22314232; 23186163; 24275569; 25944712; 16169070; 17353931; 17380188; 17932509; 18234856; 20217867; 21150319; 21182203; 21900206; 21907836; 21911578; 21988832; 23455922; 24189400; 25609649; 26496610; 26638075	8050590; 10437777; 14702039; 16303743; 14574404; 15489334; 1557127; 12754519; 17081983; 18691976; 18669648; 19159218; 19369195; 19690332; 20068231; 21269460; 22314232; 23186163; 24275569; 25944712
Transcript_01420	Assembly01_TRINITY_DN13479_c0_g2::Assembly01_TRINITY_DN13479_c0_g2_i1::g.136855::m.136855	C9IZQ1	C9IZQ1	C9IZQ1_HUMAN	unreviewed	Translocon-associated protein subunit alpha	SSR1	Homo sapiens (Human)	298	endoplasmic reticulum [GO:0005783]; endoplasmic reticulum membrane [GO:0005789]; integral component of membrane [GO:0016021]			endoplasmic reticulum [GO:0005783]; endoplasmic reticulum membrane [GO:0005789]; integral component of membrane [GO:0016021]	GO:0005783; GO:0005789; GO:0016021			14574404; 21269460; 24275569; 25944712
Transcript_01422	Assembly01_TRINITY_DN13487_c0_g1::Assembly01_TRINITY_DN13487_c0_g1_i1::g.136901::m.136901	Q15040	Q15040	JOS1_HUMAN	reviewed	Josephin-1 (EC 3.4.19.12) (Josephin domain-containing protein 1)	JOSD1 JSPH1 KIAA0063	Homo sapiens (Human)	202	cytoplasm [GO:0005737]; membrane [GO:0016020]; plasma membrane [GO:0005886]; thiol-dependent ubiquitin-specific protease activity [GO:0004843]; protein deubiquitination [GO:0016579]	protein deubiquitination [GO:0016579]	thiol-dependent ubiquitin-specific protease activity [GO:0004843]	cytoplasm [GO:0005737]; membrane [GO:0016020]; plasma membrane [GO:0005886]	GO:0004843; GO:0005737; GO:0005886; GO:0016020; GO:0016579	SUBCELLULAR LOCATION: Cell membrane {ECO:0000269|PubMed:23625928}. Cytoplasm {ECO:0000269|PubMed:23625928}. Note=Ubiquitination increases localization the plasma membrane. In the cytosol, the unubiquitinated form may be associated with the cytoskeleton via ACTB-binding.	7584044; 15461802; 14702039; 10591208; 15489334; 17696782; 21118805; 23625928; 23186163; 24275569; 12486728; 18579725; 19615732; 21516116; 25416956	7584044; 15461802; 14702039; 10591208; 15489334; 17696782; 21118805; 23625928; 23186163; 24275569; 12486728
Transcript_01459	Assembly01_TRINITY_DN13567_c0_g2::Assembly01_TRINITY_DN13567_c0_g2_i1::g.68111::m.68111	Q9BR01	Q9BR01	ST4A1_HUMAN	reviewed	Sulfotransferase 4A1 (ST4A1) (EC 2.8.2.-) (Brain sulfotransferase-like protein) (hBR-STL) (hBR-STL-1) (Nervous system sulfotransferase) (NST)	SULT4A1 SULTX3	Homo sapiens (Human)	284	cytosol [GO:0005829]; aryl sulfotransferase activity [GO:0004062]; sulfotransferase activity [GO:0008146]; 3'-phosphoadenosine 5'-phosphosulfate metabolic process [GO:0050427]; steroid metabolic process [GO:0008202]	3'-phosphoadenosine 5'-phosphosulfate metabolic process [GO:0050427]; steroid metabolic process [GO:0008202]	aryl sulfotransferase activity [GO:0004062]; sulfotransferase activity [GO:0008146]	cytosol [GO:0005829]	GO:0004062; GO:0005829; GO:0008146; GO:0008202; GO:0050427	SUBCELLULAR LOCATION: Cytoplasm {ECO:0000250}.	10698717; 12039030; 12529303; 15461802; 14702039; 10591208; 15489334; 19690332; 17425406; 19125109; 19439498; 20920535; 21044950; 25640309	10698717; 12039030; 12529303; 15461802; 14702039; 10591208; 15489334; 19690332; 17425406
Transcript_01467	Assembly01_TRINITY_DN13594_c0_g1::Assembly01_TRINITY_DN13594_c0_g1_i1::g.68070::m.68070	P09972	P09972	ALDOC_HUMAN	reviewed	Fructose-bisphosphate aldolase C (EC 4.1.2.13) (Brain-type aldolase)	ALDOC ALDC	Homo sapiens (Human)	364	cytoskeleton [GO:0005856]; cytosol [GO:0005829]; extracellular exosome [GO:0070062]; mitochondrion [GO:0005739]; cytoskeletal protein binding [GO:0008092]; fructose-bisphosphate aldolase activity [GO:0004332]; canonical glycolysis [GO:0061621]; epithelial cell differentiation [GO:0030855]; fructose 1,6-bisphosphate metabolic process [GO:0030388]; fructose metabolic process [GO:0006000]; gluconeog…	canonical glycolysis [GO:0061621]; epithelial cell differentiation [GO:0030855]; fructose 1,6-bisphosphate metabolic process [GO:0030388]; fructose metabolic process [GO:0006000]; gluconeogenesis [GO:0006094]	cytoskeletal protein binding [GO:0008092]; fructose-bisphosphate aldolase activity [GO:0004332]	cytoskeleton [GO:0005856]; cytosol [GO:0005829]; extracellular exosome [GO:0070062]; mitochondrion [GO:0005739]	GO:0004332; GO:0005739; GO:0005829; GO:0005856; GO:0006000; GO:0006094; GO:0008092; GO:0030388; GO:0030855; GO:0061621; GO:0070062		3105602; 3267224; 2209624; 14702039; 15489334; 11399750; 11876650; 19413330; 21269460; 23186163; 24275569; 25944712; 15537755; 15589842; 17500595; 19034380; 19110265; 19405953; 19686046; 19805454; 20381070; 20562859; 21988832; 24525694; 24606918; 24993527; 25416956; 26496610	3105602; 3267224; 2209624; 14702039; 15489334; 11399750; 11876650; 19413330; 21269460; 23186163; 24275569; 25944712; 15537755
Transcript_01480	Assembly01_TRINITY_DN13628_c0_g1::Assembly01_TRINITY_DN13628_c0_g1_i1::g.87250::m.87250	Q8NBM4	Q8NBM4	UBAC2_HUMAN	reviewed	Ubiquitin-associated domain-containing protein 2 (UBA domain-containing protein 2) (Phosphoglycerate dehydrogenase-like protein 1)	UBAC2 PHGDHL1 PSEC0110	Homo sapiens (Human)	344	endoplasmic reticulum [GO:0005783]; endoplasmic reticulum membrane [GO:0005789]; integral component of membrane [GO:0016021]; ubiquitin binding [GO:0043130]; negative regulation of retrograde protein transport, ER to cytosol [GO:1904153]; protein localization to endoplasmic reticulum [GO:0070972]	negative regulation of retrograde protein transport, ER to cytosol [GO:1904153]; protein localization to endoplasmic reticulum [GO:0070972]	ubiquitin binding [GO:0043130]	endoplasmic reticulum [GO:0005783]; endoplasmic reticulum membrane [GO:0005789]; integral component of membrane [GO:0016021]	GO:0005783; GO:0005789; GO:0016021; GO:0043130; GO:0070972; GO:1904153	SUBCELLULAR LOCATION: Endoplasmic reticulum membrane {ECO:0000269|PubMed:23297223}; Multi-pass membrane protein {ECO:0000305}.	14702039; 16303743; 15057823; 15489334; 23297223; 16169070; 17342744; 20379614; 21918955; 22455605; 25416956; 26496610	14702039; 16303743; 15057823; 15489334; 23297223
Transcript_01487	Assembly01_TRINITY_DN13648_c0_g1::Assembly01_TRINITY_DN13648_c0_g1_i1::g.87254::m.87254	P49736	P49736	MCM2_HUMAN	reviewed	DNA replication licensing factor MCM2 (EC 3.6.4.12) (Minichromosome maintenance protein 2 homolog) (Nuclear protein BM28)	MCM2 BM28 CCNL1 CDCL1 KIAA0030	Homo sapiens (Human)	904	chromatin [GO:0000785]; cytoplasm [GO:0005737]; MCM complex [GO:0042555]; microtubule cytoskeleton [GO:0015630]; nuclear chromosome, telomeric region [GO:0000784]; nuclear origin of replication recognition complex [GO:0005664]; nucleoplasm [GO:0005654]; nucleus [GO:0005634]; ATP binding [GO:0005524]; DNA binding [GO:0003677]; DNA helicase activity [GO:0003678]; DNA replication origin binding [GO:…	cell cycle [GO:0007049]; cellular response to interleukin-4 [GO:0071353]; DNA replication [GO:0006260]; DNA replication initiation [GO:0006270]; DNA unwinding involved in DNA replication [GO:0006268]; G1/S transition of mitotic cell cycle [GO:0000082]; nucleosome assembly [GO:0006334]	ATP binding [GO:0005524]; DNA binding [GO:0003677]; DNA helicase activity [GO:0003678]; DNA replication origin binding [GO:0003688]; metal ion binding [GO:0046872]	chromatin [GO:0000785]; cytoplasm [GO:0005737]; MCM complex [GO:0042555]; microtubule cytoskeleton [GO:0015630]; nuclear chromosome, telomeric region [GO:0000784]; nuclear origin of replication recognition complex [GO:0005664]; nucleoplasm [GO:0005654]; nucleus [GO:0005634]	GO:0000082; GO:0000784; GO:0000785; GO:0003677; GO:0003678; GO:0003688; GO:0005524; GO:0005634; GO:0005654; GO:0005664; GO:0005737; GO:0006260; GO:0006268; GO:0006270; GO:0006334; GO:0007049; GO:0015630; GO:0042555; GO:0046872; GO:0071353	SUBCELLULAR LOCATION: Nucleus {ECO:0000269|PubMed:8175912}.	8175912; 7584026; 15489334; 8258304; 9305914; 11095689; 15210935; 17081983; 16899510; 16387653; 16964243; 17487921; 17062569; 17296731; 17525332; 18220336; 19367720; 18691976; 18669648; 19413330; 19690332; 19608861; 20068231; 21269460; 21406692; 22223895; 22814378; 23186163; 24275569; 11472637; 11568184; 11864598; 11872961; 12087101; 12119552; 12740381; 12966424; 15140983; 15232106; 15236977; 156…	8175912; 7584026; 15489334; 8258304; 9305914; 11095689; 15210935; 17081983; 16899510; 16387653; 16964243; 17487921; 17062569; 17296731; 17525332; 18220336; 19367720; 18691976; 18669648; 19413330; 19690332; 19608861; 20068231; 21269460; 21406692; 22223895; 22814378; 23186163; 24275569
Transcript_01495	Assembly01_TRINITY_DN13664_c0_g1::Assembly01_TRINITY_DN13664_c0_g1_i1::g.87309::m.87309	D3DWY7	D3DWY7	D3DWY7_HUMAN	unreviewed	von Hippel-Lindau binding protein 1, isoform CRA_b	VBP1 hCG_17616	Homo sapiens (Human)	233	cytoplasm [GO:0005737]; intracellular membrane-bounded organelle [GO:0043231]; prefoldin complex [GO:0016272]; protein folding [GO:0006457]	protein folding [GO:0006457]		cytoplasm [GO:0005737]; intracellular membrane-bounded organelle [GO:0043231]; prefoldin complex [GO:0016272]	GO:0005737; GO:0006457; GO:0016272; GO:0043231		11181995; 12613020; 17698809; 23964080	11181995;
Transcript_01512	Assembly01_TRINITY_DN1371_c0_g1::Assembly01_TRINITY_DN1371_c0_g1_i1::g.107675::m.107675	Q15545	Q15545	TAF7_HUMAN	reviewed	Transcription initiation factor TFIID subunit 7 (RNA polymerase II TBP-associated factor subunit F) (Transcription initiation factor TFIID 55 kDa subunit) (TAF(II)55) (TAFII-55) (TAFII55)	TAF7 TAF2F TAFII55	Homo sapiens (Human)	349	Golgi apparatus [GO:0005794]; MLL1 complex [GO:0071339]; nucleoplasm [GO:0005654]; transcription factor TFIID complex [GO:0005669]; transcription factor TFTC complex [GO:0033276]; histone acetyltransferase binding [GO:0035035]; thyroid hormone receptor binding [GO:0046966]; transcription coactivator activity [GO:0003713]; transcription factor binding [GO:0008134]; transcription regulatory region …	DNA-templated transcription, initiation [GO:0006352]; intracellular estrogen receptor signaling pathway [GO:0030520]; negative regulation of histone acetylation [GO:0035067]; negative regulation of protein kinase activity [GO:0006469]; negative regulation of transcription, DNA-templated [GO:0045892]; negative regulation of transcription from RNA polymerase II promoter [GO:0000122]; positive regul…	histone acetyltransferase binding [GO:0035035]; thyroid hormone receptor binding [GO:0046966]; transcription coactivator activity [GO:0003713]; transcription factor binding [GO:0008134]; transcription regulatory region DNA binding [GO:0044212]; vitamin D receptor binding [GO:0042809]	Golgi apparatus [GO:0005794]; MLL1 complex [GO:0071339]; nucleoplasm [GO:0005654]; transcription factor TFIID complex [GO:0005669]; transcription factor TFTC complex [GO:0033276]	GO:0000122; GO:0000296; GO:0003713; GO:0005654; GO:0005669; GO:0005794; GO:0006352; GO:0006366; GO:0006367; GO:0006469; GO:0008134; GO:0030520; GO:0033276; GO:0035035; GO:0035067; GO:0042809; GO:0044212; GO:0045892; GO:0045944; GO:0046966; GO:0051123; GO:0071339	SUBCELLULAR LOCATION: Nucleus.	8702684; 7824954; 11340078; 14702039; 15489334; 15960975; 17081983; 16415881; 18691976; 18669648; 19690332; 20068231; 21406692; 22711989; 24036077; 23186163; 24275569; 9603525; 12676957; 15078871; 16407123; 17320040; 17884155; 18391197; 20711500; 20937824; 21729782; 21900206; 21988832; 23027873; 24927529; 25575120; 26496610	8702684; 7824954; 11340078; 14702039; 15489334; 15960975; 17081983; 16415881; 18691976; 18669648; 19690332; 20068231; 21406692; 22711989; 24036077; 23186163; 24275569
Transcript_01513	Assembly01_TRINITY_DN13720_c0_g2::Assembly01_TRINITY_DN13720_c0_g2_i1::g.59110::m.59110	Q15022	Q15022	SUZ12_HUMAN	reviewed	Polycomb protein SUZ12 (Chromatin precipitated E2F target 9 protein) (ChET 9 protein) (Joined to JAZF1 protein) (Suppressor of zeste 12 protein homolog)	SUZ12 CHET9 JJAZ1 KIAA0160	Homo sapiens (Human)	739	ESC/E(Z) complex [GO:0035098]; nucleolus [GO:0005730]; nucleoplasm [GO:0005654]; nucleus [GO:0005634]; protein-DNA complex [GO:0032993]; sex chromatin [GO:0001739]; chromatin DNA binding [GO:0031490]; histone methyltransferase activity [GO:0042054]; metal ion binding [GO:0046872]; methylated histone binding [GO:0035064]; RNA binding [GO:0003723]; RNA polymerase II core promoter sequence-specific …	histone ubiquitination [GO:0016574]; negative regulation of cell differentiation [GO:0045596]; negative regulation of gene expression, epigenetic [GO:0045814]; negative regulation of transcription from RNA polymerase II promoter [GO:0000122]; positive regulation of cell proliferation [GO:0008284]; transcription, DNA-templated [GO:0006351]	chromatin DNA binding [GO:0031490]; histone methyltransferase activity [GO:0042054]; metal ion binding [GO:0046872]; methylated histone binding [GO:0035064]; RNA binding [GO:0003723]; RNA polymerase II core promoter sequence-specific DNA binding [GO:0000979]	ESC/E(Z) complex [GO:0035098]; nucleolus [GO:0005730]; nucleoplasm [GO:0005654]; nucleus [GO:0005634]; protein-DNA complex [GO:0032993]; sex chromatin [GO:0001739]	GO:0000122; GO:0000979; GO:0001739; GO:0003723; GO:0005634; GO:0005654; GO:0005730; GO:0006351; GO:0008284; GO:0016574; GO:0031490; GO:0032993; GO:0035064; GO:0035098; GO:0042054; GO:0045596; GO:0045814; GO:0046872	SUBCELLULAR LOCATION: Nucleus {ECO:0000269|PubMed:15231737}.	8590280; 15489334; 11371647; 11564866; 12435631; 12351676; 14532106; 15385962; 15231737; 15099518; 15225548; 15684044; 16224021; 16712789; 17081983; 16618801; 16431907; 17344414; 17200670; 18220336; 19026781; 18086877; 18285464; 18628979; 18669648; 18772439; 19413330; 19690332; 20068231; 22009739; 21406692; 23186163; 24129315; 15043312; 15257518; 16630818; 17197920; 17406994; 17560333; 17667554; …	8590280; 15489334; 11371647; 11564866; 12435631; 12351676; 14532106; 15385962; 15231737; 15099518; 15225548; 15684044; 16224021; 16712789; 17081983; 16618801; 16431907; 17344414; 17200670; 18220336; 19026781; 18086877; 18285464; 18628979; 18669648; 18772439; 19413330; 19690332; 20068231; 22009739; 21406692; 23186163; 24129315
Transcript_01525	Assembly01_TRINITY_DN1375_c0_g1::Assembly01_TRINITY_DN1375_c0_g1_i1::g.107658::m.107658	Q9BX68	Q9BX68	HINT2_HUMAN	reviewed	Histidine triad nucleotide-binding protein 2, mitochondrial (HINT-2) (EC 3.-.-.-) (HINT-3) (HIT-17kDa) (PKCI-1-related HIT protein)	HINT2	Homo sapiens (Human)	163	mitochondrion [GO:0005739]; nucleolus [GO:0005730]; hydrolase activity [GO:0016787]; nucleotide binding [GO:0000166]; apoptotic process [GO:0006915]; steroid biosynthetic process [GO:0006694]	apoptotic process [GO:0006915]; steroid biosynthetic process [GO:0006694]	hydrolase activity [GO:0016787]; nucleotide binding [GO:0000166]	mitochondrion [GO:0005739]; nucleolus [GO:0005730]	GO:0000166; GO:0005730; GO:0005739; GO:0006694; GO:0006915; GO:0016787	SUBCELLULAR LOCATION: Mitochondrion {ECO:0000269|PubMed:16762638, ECO:0000269|PubMed:18653718}.	15164053; 15489334; 16762638; 18653718; 21269460; 24275569; 25944712; 20877624; 23659632; 23682076	15164053; 15489334; 16762638; 18653718; 21269460; 24275569; 25944712
Transcript_01546	Assembly01_TRINITY_DN13802_c0_g1::Assembly01_TRINITY_DN13802_c0_g1_i1::g.208754::m.208754	P17010	P17010	ZFX_HUMAN	reviewed	Zinc finger X-chromosomal protein	ZFX	Homo sapiens (Human)	805	nucleus [GO:0005634]; DNA binding [GO:0003677]; metal ion binding [GO:0046872]; RNA polymerase II regulatory region sequence-specific DNA binding [GO:0000977]; transcription coactivator activity [GO:0003713]; transcription factor activity, sequence-specific DNA binding [GO:0003700]; multicellular organism development [GO:0007275]; regulation of transcription, DNA-templated [GO:0006355]; transcrip…	multicellular organism development [GO:0007275]; regulation of transcription, DNA-templated [GO:0006355]; transcription, DNA-templated [GO:0006351]	DNA binding [GO:0003677]; metal ion binding [GO:0046872]; RNA polymerase II regulatory region sequence-specific DNA binding [GO:0000977]; transcription coactivator activity [GO:0003713]; transcription factor activity, sequence-specific DNA binding [GO:0003700]	nucleus [GO:0005634]	GO:0000977; GO:0003677; GO:0003700; GO:0003713; GO:0005634; GO:0006351; GO:0006355; GO:0007275; GO:0046872	SUBCELLULAR LOCATION: Nucleus.	2512506; 2308929; 15772651; 15489334; 2500252; 2041734; 20711500; 22009483; 22185393; 22357206; 22879936; 22955854; 23322077; 23461064; 23587796; 23860324; 23866268; 24228108; 24585547; 24831540; 25031734; 25355536; 25441684; 25916205; 26097576; 26496610; 26540164	2512506; 2308929; 15772651; 15489334; 2500252; 2041734
Transcript_01549	Assembly01_TRINITY_DN13813_c0_g1::Assembly01_TRINITY_DN13813_c0_g1_i1::g.208720::m.208720	P07738	P07738	PMGE_HUMAN	reviewed	Bisphosphoglycerate mutase (BPGM) (EC 5.4.2.4) (2,3-bisphosphoglycerate mutase, erythrocyte) (2,3-bisphosphoglycerate synthase) (EC 5.4.2.11) (2,3-diphosphoglycerate mutase) (DPGM) (BPG-dependent PGAM)	BPGM	Homo sapiens (Human)	259	cytosol [GO:0005829]; extracellular exosome [GO:0070062]; 2,3-bisphosphoglycerate-dependent phosphoglycerate mutase activity [GO:0046538]; bisphosphoglycerate 2-phosphatase activity [GO:0004083]; bisphosphoglycerate mutase activity [GO:0004082]; carbohydrate metabolic process [GO:0005975]; erythrocyte development [GO:0048821]; gluconeogenesis [GO:0006094]; glucose metabolic process [GO:0006006]; …	carbohydrate metabolic process [GO:0005975]; erythrocyte development [GO:0048821]; gluconeogenesis [GO:0006094]; glucose metabolic process [GO:0006006]; glycolytic process [GO:0006096]; regulation of pentose-phosphate shunt [GO:0043456]; respiratory gaseous exchange [GO:0007585]	2,3-bisphosphoglycerate-dependent phosphoglycerate mutase activity [GO:0046538]; bisphosphoglycerate 2-phosphatase activity [GO:0004083]; bisphosphoglycerate mutase activity [GO:0004082]	cytosol [GO:0005829]; extracellular exosome [GO:0070062]	GO:0004082; GO:0004083; GO:0005829; GO:0005975; GO:0006006; GO:0006094; GO:0006096; GO:0007585; GO:0043456; GO:0046538; GO:0048821; GO:0070062		2542247; 6313356; 3023066; 3036106; 2844822; 14702039; 12690205; 15489334; 9832630; 8440681; 10477269; 16246416; 21269460; 22814378; 24275569; 1387804; 15258155; 17052986; 21045285; 1421379; 15054810; 18624398; 21988832	2542247; 6313356; 3023066; 3036106; 2844822; 14702039; 12690205; 15489334; 9832630; 8440681; 10477269; 16246416; 21269460; 22814378; 24275569; 1387804; 15258155; 17052986; 21045285; 1421379; 15054810
Transcript_01558	Assembly01_TRINITY_DN13823_c0_g2::Assembly01_TRINITY_DN13823_c0_g2_i1::g.208714::m.208714	X6RFI8	X6RFI8	X6RFI8_HUMAN	unreviewed	Rab11 family-interacting protein 3 (Fragment)	RAB11FIP3	Homo sapiens (Human)	677	intercellular bridge [GO:0045171]; intracellular membrane-bounded organelle [GO:0043231]; microtubule organizing center [GO:0005815]; nucleoplasm [GO:0005654]; calcium ion binding [GO:0005509]; cytokinesis [GO:0000910]; endocytic recycling [GO:0032456]	cytokinesis [GO:0000910]; endocytic recycling [GO:0032456]	calcium ion binding [GO:0005509]	intercellular bridge [GO:0045171]; intracellular membrane-bounded organelle [GO:0043231]; microtubule organizing center [GO:0005815]; nucleoplasm [GO:0005654]	GO:0000910; GO:0005509; GO:0005654; GO:0005815; GO:0032456; GO:0043231; GO:0045171			15616553;
Transcript_01559	Assembly01_TRINITY_DN13825_c1_g1::Assembly01_TRINITY_DN13825_c1_g1_i1::g.208675::m.208675	Q06265	Q06265	EXOS9_HUMAN	reviewed	Exosome complex component RRP45 (Autoantigen PM/Scl 1) (Exosome component 9) (P75 polymyositis-scleroderma overlap syndrome-associated autoantigen) (Polymyositis/scleroderma autoantigen 1) (Polymyositis/scleroderma autoantigen 75 kDa) (PM/Scl-75)	EXOSC9 PMSCL1	Homo sapiens (Human)	439	cytoplasm [GO:0005737]; cytoplasmic exosome (RNase complex) [GO:0000177]; cytosol [GO:0005829]; exosome (RNase complex) [GO:0000178]; extracellular exosome [GO:0070062]; nuclear chromosome [GO:0000228]; nuclear exosome (RNase complex) [GO:0000176]; nucleolus [GO:0005730]; nucleoplasm [GO:0005654]; nucleus [GO:0005634]; 3'-5'-exoribonuclease activity [GO:0000175]; AU-rich element binding [GO:00170…	exonucleolytic nuclear-transcribed mRNA catabolic process involved in deadenylation-dependent decay [GO:0043928]; exonucleolytic trimming to generate mature 3'-end of 5.8S rRNA from tricistronic rRNA transcript (SSU-rRNA, 5.8S rRNA, LSU-rRNA) [GO:0000467]; immune response [GO:0006955]; nuclear mRNA surveillance [GO:0071028]; nuclear polyadenylation-dependent mRNA catabolic process [GO:0071042]; n…	3'-5'-exoribonuclease activity [GO:0000175]; AU-rich element binding [GO:0017091]; poly(A) RNA binding [GO:0044822]; RNA binding [GO:0003723]	cytoplasm [GO:0005737]; cytoplasmic exosome (RNase complex) [GO:0000177]; cytosol [GO:0005829]; exosome (RNase complex) [GO:0000178]; extracellular exosome [GO:0070062]; nuclear chromosome [GO:0000228]; nuclear exosome (RNase complex) [GO:0000176]; nucleolus [GO:0005730]; nucleoplasm [GO:0005654]; nucleus [GO:0005634]	GO:0000175; GO:0000176; GO:0000177; GO:0000178; GO:0000228; GO:0000467; GO:0000956; GO:0003723; GO:0005634; GO:0005654; GO:0005730; GO:0005737; GO:0005829; GO:0006364; GO:0006955; GO:0017091; GO:0030307; GO:0034427; GO:0034473; GO:0034475; GO:0034476; GO:0043488; GO:0043928; GO:0044822; GO:0045944; GO:0070062; GO:0071028; GO:0071035; GO:0071038; GO:0071042	SUBCELLULAR LOCATION: Cytoplasm. Nucleus {ECO:0000269|PubMed:24105744}. Nucleus, nucleolus {ECO:0000269|PubMed:24105744}. Nucleus, nucleoplasm {ECO:0000269|PubMed:24105744}. Note=Colocalizes with SETX in nuclear foci upon induction of transcription-related DNA damage at the S phase (PubMed:24105744). {ECO:0000269|PubMed:24105744}.; SUBCELLULAR LOCATION: Isoform 1: Nucleus, nucleolus.; SUBCELLULAR…	2007859; 12788944; 15815621; 10465791; 11719186; 11782436; 17081983; 16455498; 16912217; 17545563; 18669648; 19413330; 19690332; 19608861; 20531389; 20068231; 21269460; 21406692; 22814378; 24105744; 23186163; 24275569; 25218447; 25114211; 25772364; 25755297; 17174896; 12419256; 14667819; 14872500; 15231747; 16730941; 17412707; 19217413; 19549727; 20531386; 20562859; 20936779; 23764002; 23902751; …	2007859; 12788944; 15815621; 10465791; 11719186; 11782436; 17081983; 16455498; 16912217; 17545563; 18669648; 19413330; 19690332; 19608861; 20531389; 20068231; 21269460; 21406692; 22814378; 24105744; 23186163; 24275569; 25218447; 25114211; 25772364; 25755297; 17174896
Transcript_01561	Assembly01_TRINITY_DN13842_c0_g1::Assembly01_TRINITY_DN13842_c0_g1_i1::g.208689::m.208689	Q9UH65	Q9UH65	SWP70_HUMAN	reviewed	Switch-associated protein 70 (SWAP-70)	SWAP70 KIAA0640 HSPC321	Homo sapiens (Human)	585	cell-cell adherens junction [GO:0005913]; cytoplasm [GO:0005737]; cytoskeleton [GO:0005856]; lamellipodium [GO:0030027]; nucleus [GO:0005634]; plasma membrane [GO:0005886]; ATP binding [GO:0005524]; cadherin binding involved in cell-cell adhesion [GO:0098641]; calcium ion binding [GO:0005509]; DNA binding [GO:0003677]; actin filament bundle assembly [GO:0051017]; isotype switching [GO:0045190]; n…	actin filament bundle assembly [GO:0051017]; isotype switching [GO:0045190]; negative regulation of actin filament depolymerization [GO:0030835]; negative regulation of cell-cell adhesion mediated by integrin [GO:0033633]; negative regulation of peptidyl-serine dephosphorylation [GO:1902309]; positive regulation of actin filament bundle assembly [GO:0032233]; positive regulation of cytosolic calc…	ATP binding [GO:0005524]; cadherin binding involved in cell-cell adhesion [GO:0098641]; calcium ion binding [GO:0005509]; DNA binding [GO:0003677]	cell-cell adherens junction [GO:0005913]; cytoplasm [GO:0005737]; cytoskeleton [GO:0005856]; lamellipodium [GO:0030027]; nucleus [GO:0005634]; plasma membrane [GO:0005886]	GO:0003677; GO:0005509; GO:0005524; GO:0005634; GO:0005737; GO:0005856; GO:0005886; GO:0005913; GO:0007204; GO:0030027; GO:0030835; GO:0032233; GO:0032880; GO:0033633; GO:0045190; GO:0051017; GO:0060754; GO:0098641; GO:1902309	SUBCELLULAR LOCATION: Cytoplasm {ECO:0000269|PubMed:10681448}. Cell membrane. Nucleus {ECO:0000269|PubMed:10681448}. Cell projection, lamellipodium {ECO:0000269|PubMed:12925760}. Cytoplasm, cytoskeleton {ECO:0000269|PubMed:12925760}. Note=In resting B-cells it is localized mainly in the cytoplasm and upon cell activation it is recruited to the plasma membrane and then translocates to the nucleus …	10681448; 11726218; 9734811; 15489334; 12925760; 21269460; 12421765; 16418221; 16547421; 17371938; 17403664; 20800603; 21360565; 22210919; 22247562; 22728961; 23416715; 25416956; 25889342; 26638075	10681448; 11726218; 9734811; 15489334; 12925760; 21269460;
Transcript_01563	Assembly01_TRINITY_DN13849_c0_g1::Assembly01_TRINITY_DN13849_c0_g1_i1::g.208657::m.208657	Q14094	Q14094	CCNI_HUMAN	reviewed	Cyclin-I	CCNI	Homo sapiens (Human)	377	regulation of cell cycle [GO:0051726]; spermatogenesis [GO:0007283]	regulation of cell cycle [GO:0051726]; spermatogenesis [GO:0007283]			GO:0007283; GO:0051726		7493655; 14702039; 15815621; 15489334; 9705831; 17043677; 17507299; 20711500; 21988832; 23907122; 25640309; 25852190; 26698249	7493655; 14702039; 15815621; 15489334; 9705831
Transcript_01590	Assembly01_TRINITY_DN13924_c0_g1::Assembly01_TRINITY_DN13924_c0_g1_i1::g.46288::m.46288	A0A024QZ48	A0A024QZ48	A0A024QZ48_HUMAN	unreviewed	Integrator complex subunit 2, isoform CRA_a	INTS2 hCG_32574	Homo sapiens (Human)	1196	integrator complex [GO:0032039]; snRNA processing [GO:0016180]	snRNA processing [GO:0016180]		integrator complex [GO:0032039]	GO:0016180; GO:0032039			11181995;
Transcript_01619	Assembly01_TRINITY_DN13998_c0_g1::Assembly01_TRINITY_DN13998_c0_g1_i1::g.46261::m.46261	Q14558	Q14558	KPRA_HUMAN	reviewed	Phosphoribosyl pyrophosphate synthase-associated protein 1 (PRPP synthase-associated protein 1) (39 kDa phosphoribosypyrophosphate synthase-associated protein) (PAP39)	PRPSAP1	Homo sapiens (Human)	356	enzyme inhibitor activity [GO:0004857]; magnesium ion binding [GO:0000287]; ribose phosphate diphosphokinase activity [GO:0004749]; nucleobase-containing compound metabolic process [GO:0006139]; nucleotide biosynthetic process [GO:0009165]	nucleobase-containing compound metabolic process [GO:0006139]; nucleotide biosynthetic process [GO:0009165]	enzyme inhibitor activity [GO:0004857]; magnesium ion binding [GO:0000287]; ribose phosphate diphosphokinase activity [GO:0004749]		GO:0000287; GO:0004749; GO:0004857; GO:0006139; GO:0009165		8611620; 14702039; 16625196; 15489334; 18669648; 19413330; 21269460; 23186163; 24275569; 16169070; 16189514; 17353931; 19447967; 21988832; 25416956; 25609649	8611620; 14702039; 16625196; 15489334; 18669648; 19413330; 21269460; 23186163; 24275569;
Transcript_01627	Assembly01_TRINITY_DN14013_c0_g1::Assembly01_TRINITY_DN14013_c0_g1_i1::g.94197::m.94197	Q86TX8	Q86TX8	Q86TX8_HUMAN	unreviewed	Full-length cDNA clone CS0DC015YK16 of Neuroblastoma of Homo sapiens (human) (Fragment)		Homo sapiens (Human)	440	protein farnesyltransferase complex [GO:0005965]; catalytic activity [GO:0003824]; protein farnesylation [GO:0018343]; regulation of cell proliferation [GO:0042127]	protein farnesylation [GO:0018343]; regulation of cell proliferation [GO:0042127]	catalytic activity [GO:0003824]	protein farnesyltransferase complex [GO:0005965]	GO:0003824; GO:0005965; GO:0018343; GO:0042127		11751396; 19841875; 19862010; 22882915; 22992747; 23643986
Transcript_01638	Assembly01_TRINITY_DN14034_c0_g1::Assembly01_TRINITY_DN14034_c0_g1_i1::g.94234::m.94234	Q96N11	Q96N11	CG026_HUMAN	reviewed	Uncharacterized protein C7orf26	C7orf26	Homo sapiens (Human)	449							14702039; 15489334; 16169070; 21907836	14702039; 15489334
Transcript_01644	Assembly01_TRINITY_DN14056_c0_g2::Assembly01_TRINITY_DN14056_c0_g2_i1::g.94149::m.94149	Q9BTX3	Q9BTX3	TM208_HUMAN	reviewed	Transmembrane protein 208	TMEM208 HSPC171	Homo sapiens (Human)	173	endoplasmic reticulum membrane [GO:0005789]; integral component of membrane [GO:0016021]; vacuole [GO:0005773]; autophagy [GO:0006914]; vacuolar protein processing [GO:0006624]	autophagy [GO:0006914]; vacuolar protein processing [GO:0006624]		endoplasmic reticulum membrane [GO:0005789]; integral component of membrane [GO:0016021]; vacuole [GO:0005773]	GO:0005773; GO:0005789; GO:0006624; GO:0006914; GO:0016021	SUBCELLULAR LOCATION: Endoplasmic reticulum membrane {ECO:0000269|PubMed:23691174}; Multi-pass membrane protein {ECO:0000269|PubMed:23691174}.		11042152; 15489334; 22814378; 23691174
Transcript_01699	Assembly01_TRINITY_DN14231_c0_g1::Assembly01_TRINITY_DN14231_c0_g1_i1::g.182638::m.182638	Q01453	Q01453	PMP22_HUMAN	reviewed	Peripheral myelin protein 22 (PMP-22) (Growth arrest-specific protein 3) (GAS-3)	PMP22 GAS3	Homo sapiens (Human)	160	bicellular tight junction [GO:0005923]; compact myelin [GO:0043218]; integral component of membrane [GO:0016021]; plasma membrane [GO:0005886]; bleb assembly [GO:0032060]; cell death [GO:0008219]; chemical synaptic transmission [GO:0007268]; myelination [GO:0042552]; negative regulation of cell proliferation [GO:0008285]; negative regulation of neuron projection development [GO:0010977]; peripher…	bleb assembly [GO:0032060]; cell death [GO:0008219]; chemical synaptic transmission [GO:0007268]; myelination [GO:0042552]; negative regulation of cell proliferation [GO:0008285]; negative regulation of neuron projection development [GO:0010977]; peripheral nervous system development [GO:0007422]		bicellular tight junction [GO:0005923]; compact myelin [GO:0043218]; integral component of membrane [GO:0016021]; plasma membrane [GO:0005886]	GO:0005886; GO:0005923; GO:0007268; GO:0007422; GO:0008219; GO:0008285; GO:0010977; GO:0016021; GO:0032060; GO:0042552; GO:0043218	SUBCELLULAR LOCATION: Cell membrane {ECO:0000269|PubMed:21827951}; Multi-pass membrane protein {ECO:0000269|PubMed:21827951}.	1303228; 1497668; 1303281; 8482547; 15489334; 1303210; 7762451; 7518101; 9888385; 21827951; 8252046; 8275092; 8510709; 8615087; 7728152; 7675244; 8777804; 8655153; 9004143; 9055797; 9187667; 8995589; 8988161; 9040744; 9585367; 9544841; 9452053; 9452099; 9633821; 9748013; 10330345; 10211478; 10489052; 10663978; 10632107; 11140841; 10737979; 11438991; 12439896; 11835375; 12402337; 12090401; 1249764…	1303228; 1497668; 1303281; 8482547; 15489334; 1303210; 7762451; 7518101; 9888385; 21827951; 8252046; 8275092; 8510709; 8615087; 7728152; 7675244; 8777804; 8655153; 9004143; 9055797; 9187667; 8995589; 8988161; 9040744; 9585367; 9544841; 9452053; 9452099; 9633821; 9748013; 10330345; 10211478; 10489052; 10663978; 10632107; 11140841; 10737979; 11438991; 12439896; 11835375; 12402337; 12090401; 1249764…
Transcript_01704	Assembly01_TRINITY_DN14242_c0_g1::Assembly01_TRINITY_DN14242_c0_g1_i1::g.182599::m.182599	Q9Y483	Q9Y483	MTF2_HUMAN	reviewed	Metal-response element-binding transcription factor 2 (Metal regulatory transcription factor 2) (Metal-response element DNA-binding protein M96) (Polycomb-like protein 2) (hPCl2)	MTF2 PCL2	Homo sapiens (Human)	593	cytoplasm [GO:0005737]; ESC/E(Z) complex [GO:0035098]; nucleoplasm [GO:0005654]; nucleus [GO:0005634]; DNA binding [GO:0003677]; methylated histone binding [GO:0035064]; zinc ion binding [GO:0008270]; chromatin modification [GO:0016569]; negative regulation of gene expression, epigenetic [GO:0045814]; negative regulation of histone H3-K27 methylation [GO:0061086]; negative regulation of transcrip…	chromatin modification [GO:0016569]; negative regulation of gene expression, epigenetic [GO:0045814]; negative regulation of histone H3-K27 methylation [GO:0061086]; negative regulation of transcription from RNA polymerase II promoter [GO:0000122]; positive regulation of histone H3-K27 methylation [GO:0061087]; positive regulation of transcription from RNA polymerase II promoter [GO:0045944]; seg…	DNA binding [GO:0003677]; methylated histone binding [GO:0035064]; zinc ion binding [GO:0008270]	cytoplasm [GO:0005737]; ESC/E(Z) complex [GO:0035098]; nucleoplasm [GO:0005654]; nucleus [GO:0005634]	GO:0000122; GO:0003677; GO:0005634; GO:0005654; GO:0005737; GO:0007379; GO:0008270; GO:0016569; GO:0019827; GO:0035064; GO:0035098; GO:0045814; GO:0045944; GO:0048863; GO:0061086; GO:0061087	SUBCELLULAR LOCATION: Nucleus {ECO:0000250}.	14702039; 16710414; 18669648; 23142980; 23228662; 23186163; 15231748; 16169070; 21900206; 21988832; 23455924; 25923537; 26496610	14702039; 16710414; 18669648; 23142980; 23228662; 23186163
Transcript_01705	Assembly01_TRINITY_DN14246_c0_g1::Assembly01_TRINITY_DN14246_c0_g1_i1::g.182676::m.182676	Q96LD8	Q96LD8	SENP8_HUMAN	reviewed	Sentrin-specific protease 8 (EC 3.4.22.68) (Deneddylase-1) (NEDD8-specific protease 1) (Protease, cysteine 2) (Sentrin/SUMO-specific protease SENP8)	SENP8 DEN1 NEDP1 PRSC2 FKSG8	Homo sapiens (Human)	212	cysteine-type peptidase activity [GO:0008234]		cysteine-type peptidase activity [GO:0008234]		GO:0008234		12730221; 15489334; 12759363; 12759362; 15242646; 19413330; 22223895; 15775960; 15567417; 18274552; 19784069; 22110750; 23001041; 23209320; 23408908; 25655932; 26403403	12730221; 15489334; 12759363; 12759362; 15242646; 19413330; 22223895; 15775960; 15567417
Transcript_01707	Assembly01_TRINITY_DN14254_c0_g1::Assembly01_TRINITY_DN14254_c0_g1_i1::g.182642::m.182642	Q96GE6	Q96GE6	CALL4_HUMAN	reviewed	Calmodulin-like protein 4 (Serologically defined breast cancer antigen NY-BR-20)	CALML4	Homo sapiens (Human)	196	calcium ion binding [GO:0005509]		calcium ion binding [GO:0005509]		GO:0005509			12747765; 17974005; 16572171; 15489334; 14702039
Transcript_01713	Assembly01_TRINITY_DN14273_c0_g1::Assembly01_TRINITY_DN14273_c0_g1_i1::g.182681::m.182681	P00167	P00167	CYB5_HUMAN	reviewed	Cytochrome b5 (Microsomal cytochrome b5 type A) (MCB5)	CYB5A CYB5	Homo sapiens (Human)	134	cytoplasm [GO:0005737]; endoplasmic reticulum membrane [GO:0005789]; extracellular exosome [GO:0070062]; integral component of membrane [GO:0016021]; intracellular membrane-bounded organelle [GO:0043231]; membrane [GO:0016020]; mitochondrial outer membrane [GO:0005741]; aldo-keto reductase (NADP) activity [GO:0004033]; cytochrome-c oxidase activity [GO:0004129]; enzyme binding [GO:0019899]; heme …	L-ascorbic acid metabolic process [GO:0019852]; response to cadmium ion [GO:0046686]	aldo-keto reductase (NADP) activity [GO:0004033]; cytochrome-c oxidase activity [GO:0004129]; enzyme binding [GO:0019899]; heme binding [GO:0020037]; metal ion binding [GO:0046872]	cytoplasm [GO:0005737]; endoplasmic reticulum membrane [GO:0005789]; extracellular exosome [GO:0070062]; integral component of membrane [GO:0016021]; intracellular membrane-bounded organelle [GO:0043231]; membrane [GO:0016020]; mitochondrial outer membrane [GO:0005741]	GO:0004033; GO:0004129; GO:0005737; GO:0005741; GO:0005789; GO:0016020; GO:0016021; GO:0019852; GO:0019899; GO:0020037; GO:0043231; GO:0046686; GO:0046872; GO:0070062	SUBCELLULAR LOCATION: Isoform 1: Endoplasmic reticulum membrane; Single-pass membrane protein; Cytoplasmic side. Microsome membrane; Single-pass membrane protein; Cytoplasmic side.; SUBCELLULAR LOCATION: Isoform 2: Cytoplasm.	3178851; 1712589; 7733981; 16177791; 15489334; 4030743; 4993957; 5062820; 4770377; 2752049; 8168836; 21269460; 24275569; 25944712; 1840560; 3951505; 8262522; 14733950; 14985252; 15687493; 15831526; 16679316; 17320757; 17353931; 17446262; 17622936; 17691855; 18299324; 19997042; 20080843; 20511233; 20953506; 21185375; 21988832; 22170710; 23001861; 23620596; 24151200; 24301457; 24319746; 24448000; 2…	3178851; 1712589; 7733981; 16177791; 15489334; 4030743; 4993957; 5062820; 4770377; 2752049; 8168836; 21269460; 24275569; 25944712
Transcript_01720	Assembly01_TRINITY_DN14319_c0_g1::Assembly01_TRINITY_DN14319_c0_g1_i1::g.84298::m.84298	O75175	O75175	CNOT3_HUMAN	reviewed	CCR4-NOT transcription complex subunit 3 (CCR4-associated factor 3) (Leukocyte receptor cluster member 2)	CNOT3 KIAA0691 LENG2 NOT3	Homo sapiens (Human)	753	CCR4-NOT complex [GO:0030014]; CCR4-NOT core complex [GO:0030015]; cytoplasmic mRNA processing body [GO:0000932]; cytosol [GO:0005829]; nucleus [GO:0005634]; DNA damage response, signal transduction by p53 class mediator resulting in cell cycle arrest [GO:0006977]; gene silencing by RNA [GO:0031047]; negative regulation of translation [GO:0017148]; nuclear-transcribed mRNA catabolic process, dead…	DNA damage response, signal transduction by p53 class mediator resulting in cell cycle arrest [GO:0006977]; gene silencing by RNA [GO:0031047]; negative regulation of translation [GO:0017148]; nuclear-transcribed mRNA catabolic process, deadenylation-dependent decay [GO:0000288]; nuclear-transcribed mRNA poly(A) tail shortening [GO:0000289]; regulation of stem cell population maintenance [GO:2000…		CCR4-NOT complex [GO:0030014]; CCR4-NOT core complex [GO:0030015]; cytoplasmic mRNA processing body [GO:0000932]; cytosol [GO:0005829]; nucleus [GO:0005634]	GO:0000288; GO:0000289; GO:0000932; GO:0001829; GO:0005634; GO:0005829; GO:0006351; GO:0006355; GO:0006977; GO:0017148; GO:0030014; GO:0030015; GO:0031047; GO:2000036	SUBCELLULAR LOCATION: Cytoplasm {ECO:0000305}. Nucleus {ECO:0000305}. Cytoplasm, P-body {ECO:0000250}. Note=NANOS2 promotes its localization to P-body. {ECO:0000250}.	10637334; 9734811; 17974005; 15489334; 12207886; 14707134; 18691976; 18669648; 19558367; 21269460; 21299754; 21406692; 22342980; 22367759; 24275569; 16189514; 16778766; 17452450; 18255255; 18377426; 20360068; 20467437; 20711500; 20970119; 21981923; 22294640; 23144630; 23232451; 23263491; 23602568; 23606334; 23663784; 24116917; 24121232; 26496610; 26638075; 26968986	10637334; 9734811; 17974005; 15489334; 12207886; 14707134; 18691976; 18669648; 19558367; 21269460; 21299754; 21406692; 22342980; 22367759; 24275569
Transcript_01722	Assembly01_TRINITY_DN14323_c0_g1::Assembly01_TRINITY_DN14323_c0_g1_i1::g.84347::m.84347	O43660	O43660	PLRG1_HUMAN	reviewed	Pleiotropic regulator 1	PLRG1	Homo sapiens (Human)	514	catalytic step 2 spliceosome [GO:0071013]; Cul4-RING E3 ubiquitin ligase complex [GO:0080008]; nuclear membrane [GO:0031965]; nuclear speck [GO:0016607]; nucleolus [GO:0005730]; nucleoplasm [GO:0005654]; nucleus [GO:0005634]; precatalytic spliceosome [GO:0071011]; Prp19 complex [GO:0000974]; mRNA splicing, via spliceosome [GO:0000398]; positive regulation of G1/S transition of mitotic cell cycle …	mRNA splicing, via spliceosome [GO:0000398]; positive regulation of G1/S transition of mitotic cell cycle [GO:1900087]; protein localization to nucleus [GO:0034504]		catalytic step 2 spliceosome [GO:0071013]; Cul4-RING E3 ubiquitin ligase complex [GO:0080008]; nuclear membrane [GO:0031965]; nuclear speck [GO:0016607]; nucleolus [GO:0005730]; nucleoplasm [GO:0005654]; nucleus [GO:0005634]; precatalytic spliceosome [GO:0071011]; Prp19 complex [GO:0000974]	GO:0000398; GO:0000974; GO:0005634; GO:0005654; GO:0005730; GO:0016607; GO:0031965; GO:0034504; GO:0071011; GO:0071013; GO:0080008; GO:1900087	SUBCELLULAR LOCATION: Nucleus. Nucleus speckle.	9765207; 14702039; 15489334; 11101529; 11544257; 12176931; 19413330; 20176811; 23186163; 14576297; 17332742; 17353931; 19615732; 20360068; 20467437; 20562859; 20711500; 21851590; 22365833; 23084401; 23455922; 23902751; 25609649; 25920683; 26496610	9765207; 14702039; 15489334; 11101529; 11544257; 12176931; 19413330; 20176811; 23186163
Transcript_01728	Assembly01_TRINITY_DN14338_c0_g1::Assembly01_TRINITY_DN14338_c0_g1_i1::g.84327::m.84327	O60762	O60762	DPM1_HUMAN	reviewed	Dolichol-phosphate mannosyltransferase subunit 1 (EC 2.4.1.83) (Dolichol-phosphate mannose synthase subunit 1) (DPM synthase subunit 1) (Dolichyl-phosphate beta-D-mannosyltransferase subunit 1) (Mannose-P-dolichol synthase subunit 1) (MPD synthase subunit 1)	DPM1	Homo sapiens (Human)	260	dolichol-phosphate-mannose synthase complex [GO:0033185]; endoplasmic reticulum [GO:0005783]; endoplasmic reticulum membrane [GO:0005789]; membrane [GO:0016020]; nucleus [GO:0005634]; alcohol binding [GO:0043178]; dolichyl-phosphate beta-D-mannosyltransferase activity [GO:0004582]; dolichyl-phosphate-mannose-protein mannosyltransferase activity [GO:0004169]; mannose binding [GO:0005537]; dolichol…	dolichol metabolic process [GO:0019348]; GDP-mannose metabolic process [GO:0019673]; GPI anchor biosynthetic process [GO:0006506]; protein mannosylation [GO:0035268]; protein N-linked glycosylation [GO:0006487]; protein N-linked glycosylation via asparagine [GO:0018279]; protein O-linked mannosylation [GO:0035269]	alcohol binding [GO:0043178]; dolichyl-phosphate beta-D-mannosyltransferase activity [GO:0004582]; dolichyl-phosphate-mannose-protein mannosyltransferase activity [GO:0004169]; mannose binding [GO:0005537]	dolichol-phosphate-mannose synthase complex [GO:0033185]; endoplasmic reticulum [GO:0005783]; endoplasmic reticulum membrane [GO:0005789]; membrane [GO:0016020]; nucleus [GO:0005634]	GO:0004169; GO:0004582; GO:0005537; GO:0005634; GO:0005783; GO:0005789; GO:0006487; GO:0006506; GO:0016020; GO:0018279; GO:0019348; GO:0019673; GO:0033185; GO:0035268; GO:0035269; GO:0043178	SUBCELLULAR LOCATION: Endoplasmic reticulum.	9535917; 14702039; 11780052; 15489334; 9223280; 10835346; 17081983; 16280320; 18691976; 20068231; 21269460; 21406692; 22814378; 23186163; 24275569; 25944712; 10642597; 10642602; 15669674; 23856421; 16169070; 17314511; 17353931; 20711500; 21150319; 21911578; 22593156; 23455922; 25416956; 25609649; 25852190; 26496610	9535917; 14702039; 11780052; 15489334; 9223280; 10835346; 17081983; 16280320; 18691976; 20068231; 21269460; 21406692; 22814378; 23186163; 24275569; 25944712; 10642597; 10642602; 15669674; 23856421
Transcript_01770	Assembly01_TRINITY_DN14513_c0_g1::Assembly01_TRINITY_DN14513_c0_g1_i1::g.129579::m.129579	P61964	P61964	WDR5_HUMAN	reviewed	WD repeat-containing protein 5 (BMP2-induced 3-kb gene protein)	WDR5 BIG3	Homo sapiens (Human)	334	Ada2/Gcn5/Ada3 transcription activator complex [GO:0005671]; histone acetyltransferase complex [GO:0000123]; histone methyltransferase complex [GO:0035097]; MLL1 complex [GO:0071339]; MLL3/4 complex [GO:0044666]; nucleoplasm [GO:0005654]; nucleus [GO:0005634]; Set1C/COMPASS complex [GO:0048188]; histone-lysine N-methyltransferase activity [GO:0018024]; methylated histone binding [GO:0035064]; his…	histone H3 acetylation [GO:0043966]; histone H3-K4 methylation [GO:0051568]; histone H4-K16 acetylation [GO:0043984]; histone H4-K5 acetylation [GO:0043981]; histone H4-K8 acetylation [GO:0043982]; neuron projection development [GO:0031175]; positive regulation of gluconeogenesis by positive regulation of transcription from RNA polymerase II promoter [GO:0035948]; skeletal system development [GO:…	histone-lysine N-methyltransferase activity [GO:0018024]; methylated histone binding [GO:0035064]	Ada2/Gcn5/Ada3 transcription activator complex [GO:0005671]; histone acetyltransferase complex [GO:0000123]; histone methyltransferase complex [GO:0035097]; MLL1 complex [GO:0071339]; MLL3/4 complex [GO:0044666]; nucleoplasm [GO:0005654]; nucleus [GO:0005634]; Set1C/COMPASS complex [GO:0048188]	GO:0000123; GO:0001501; GO:0005634; GO:0005654; GO:0005671; GO:0006351; GO:0018024; GO:0031175; GO:0035064; GO:0035097; GO:0035948; GO:0043966; GO:0043981; GO:0043982; GO:0043984; GO:0044666; GO:0048188; GO:0051568; GO:0071339	SUBCELLULAR LOCATION: Nucleus {ECO:0000269|PubMed:17355966, ECO:0000269|PubMed:20018852}.	14702039; 15489334; 12670868; 14992727; 15199122; 16253997; 15960975; 17021013; 17355966; 17500065; 17998332; 18378692; 18838538; 19131338; 19556245; 19103755; 19608861; 20018852; 21269460; 23178126; 22814378; 16946699; 16600877; 16829960; 16829959; 18829459; 18840606; 15960974; 16189514; 16340128; 16713569; 16878130; 17041588; 17178841; 17353931; 17825402; 18482256; 18829457; 19124460; 19453261;…	14702039; 15489334; 12670868; 14992727; 15199122; 16253997; 15960975; 17021013; 17355966; 17500065; 17998332; 18378692; 18838538; 19131338; 19556245; 19103755; 19608861; 20018852; 21269460; 23178126; 22814378; 16946699; 16600877; 16829960; 16829959; 18829459; 18840606
Transcript_01774	Assembly01_TRINITY_DN14530_c0_g1::Assembly01_TRINITY_DN14530_c0_g1_i1::g.129537::m.129537	O95777	O95777	LSM8_HUMAN	reviewed	U6 snRNA-associated Sm-like protein LSm8	LSM8	Homo sapiens (Human)	96	nucleoplasm [GO:0005654]; spliceosomal complex [GO:0005681]; U4/U6 x U5 tri-snRNP complex [GO:0046540]; poly(A) RNA binding [GO:0044822]; RNA binding [GO:0003723]; U6 snRNA binding [GO:0017070]; mRNA splicing, via spliceosome [GO:0000398]	mRNA splicing, via spliceosome [GO:0000398]	poly(A) RNA binding [GO:0044822]; RNA binding [GO:0003723]; U6 snRNA binding [GO:0017070]	nucleoplasm [GO:0005654]; spliceosomal complex [GO:0005681]; U4/U6 x U5 tri-snRNP complex [GO:0046540]	GO:0000398; GO:0003723; GO:0005654; GO:0005681; GO:0017070; GO:0044822; GO:0046540	SUBCELLULAR LOCATION: Nucleus {ECO:0000305}.	10523320; 12853948; 15489334; 21269460; 22223895; 22814378; 24275569; 14667819; 15231747; 19549727; 19615732; 20360068; 20711500; 21988832; 22365833; 22623428; 22875987; 23902751; 25814554; 26912367	10523320; 12853948; 15489334; 21269460; 22223895; 22814378; 24275569
Transcript_01775	Assembly01_TRINITY_DN14536_c0_g1::Assembly01_TRINITY_DN14536_c0_g1_i1::g.129569::m.129569	P56556	P56556	NDUA6_HUMAN	reviewed	NADH dehydrogenase [ubiquinone] 1 alpha subcomplex subunit 6 (Complex I-B14) (CI-B14) (LYR motif-containing protein 6) (NADH-ubiquinone oxidoreductase B14 subunit)	NDUFA6 LYRM6 NADHB14	Homo sapiens (Human)	154	mitochondrial inner membrane [GO:0005743]; mitochondrial membrane [GO:0031966]; mitochondrial respiratory chain complex I [GO:0005747]; NADH dehydrogenase (ubiquinone) activity [GO:0008137]; mitochondrial electron transport, NADH to ubiquinone [GO:0006120]; mitochondrial respiratory chain complex I assembly [GO:0032981]; response to oxidative stress [GO:0006979]	mitochondrial electron transport, NADH to ubiquinone [GO:0006120]; mitochondrial respiratory chain complex I assembly [GO:0032981]; response to oxidative stress [GO:0006979]	NADH dehydrogenase (ubiquinone) activity [GO:0008137]	mitochondrial inner membrane [GO:0005743]; mitochondrial membrane [GO:0031966]; mitochondrial respiratory chain complex I [GO:0005747]	GO:0005743; GO:0005747; GO:0006120; GO:0006979; GO:0008137; GO:0031966; GO:0032981	SUBCELLULAR LOCATION: Mitochondrion inner membrane; Peripheral membrane protein; Matrix side.	15461802; 10591208; 14702039; 9425316; 15489334; 12611891; 21269460; 23186163; 25944712; 16169070; 17353931; 17557076; 17601350; 18977241; 19343046; 19688755; 20819778; 20877624; 24344204; 25609649; 26496610	15461802; 10591208; 14702039; 9425316; 15489334; 12611891; 21269460; 23186163; 25944712
Transcript_01780	Assembly01_TRINITY_DN14556_c0_g1::Assembly01_TRINITY_DN14556_c0_g1_i1::g.129572::m.129572	O00442	O00442	RTCA_HUMAN	reviewed	RNA 3'-terminal phosphate cyclase (RNA cyclase) (RNA-3'-phosphate cyclase) (EC 6.5.1.4) (RNA terminal phosphate cyclase domain-containing protein 1) (RTC domain-containing protein 1)	RTCA RPC RPC1 RTC1 RTCD1	Homo sapiens (Human)	366	nucleoplasm [GO:0005654]; nucleus [GO:0005634]; ATP binding [GO:0005524]; poly(A) RNA binding [GO:0044822]; RNA binding [GO:0003723]; RNA-3'-phosphate cyclase activity [GO:0003963]; RNA processing [GO:0006396]	RNA processing [GO:0006396]	ATP binding [GO:0005524]; poly(A) RNA binding [GO:0044822]; RNA-3'-phosphate cyclase activity [GO:0003963]; RNA binding [GO:0003723]	nucleoplasm [GO:0005654]; nucleus [GO:0005634]	GO:0003723; GO:0003963; GO:0005524; GO:0005634; GO:0005654; GO:0006396; GO:0044822	SUBCELLULAR LOCATION: Nucleus, nucleoplasm.	9184239; 16710414; 15489334; 2199762; 21269460; 17353931; 19615732; 19690099; 23902751; 25609649; 26496610	9184239; 16710414; 15489334; 2199762; 21269460
Transcript_01805	Assembly01_TRINITY_DN14643_c0_g1::Assembly01_TRINITY_DN14643_c0_g1_i1::g.60852::m.60852	P26373	P26373	RL13_HUMAN	reviewed	60S ribosomal protein L13 (Breast basic conserved protein 1)	RPL13 BBC1 OK/SW-cl.46	Homo sapiens (Human)	211	cytosol [GO:0005829]; cytosolic large ribosomal subunit [GO:0022625]; cytosolic ribosome [GO:0022626]; membrane [GO:0016020]; nucleus [GO:0005634]; poly(A) RNA binding [GO:0044822]; RNA binding [GO:0003723]; structural constituent of ribosome [GO:0003735]; nuclear-transcribed mRNA catabolic process, nonsense-mediated decay [GO:0000184]; rRNA processing [GO:0006364]; SRP-dependent cotranslational …	nuclear-transcribed mRNA catabolic process, nonsense-mediated decay [GO:0000184]; rRNA processing [GO:0006364]; SRP-dependent cotranslational protein targeting to membrane [GO:0006614]; translation [GO:0006412]; translational initiation [GO:0006413]; viral transcription [GO:0019083]	poly(A) RNA binding [GO:0044822]; RNA binding [GO:0003723]; structural constituent of ribosome [GO:0003735]	cytosol [GO:0005829]; cytosolic large ribosomal subunit [GO:0022625]; cytosolic ribosome [GO:0022626]; membrane [GO:0016020]; nucleus [GO:0005634]	GO:0000184; GO:0003723; GO:0003735; GO:0005634; GO:0005829; GO:0006364; GO:0006412; GO:0006413; GO:0006614; GO:0016020; GO:0019083; GO:0022625; GO:0022626; GO:0044822		1301162; 14702039; 15616553; 15489334; 18691976; 18669648; 19608861; 20068231; 21269460; 21406692; 23186163; 25114211; 25944712; 23636399; 14743216; 16452482; 16786168; 17461779; 17474147; 17932509; 18274552; 18457437; 19034380; 19119138; 20434207; 20467437; 20562859; 21044950; 21150319; 21182205; 21576267; 21851590; 21900206; 21911578; 22113938; 22623428; 23084401; 24189400; 24725412; 24965446; …	1301162; 14702039; 15616553; 15489334; 18691976; 18669648; 19608861; 20068231; 21269460; 21406692; 23186163; 25114211; 25944712; 23636399
Transcript_01813	Assembly01_TRINITY_DN14668_c0_g2::Assembly01_TRINITY_DN14668_c0_g2_i1::g.60927::m.60927	O95861	O95861	BPNT1_HUMAN	reviewed	3'(2'),5'-bisphosphate nucleotidase 1 (EC 3.1.3.7) (Bisphosphate 3'-nucleotidase 1) (PAP-inositol 1,4-phosphatase) (PIP)	BPNT1	Homo sapiens (Human)	308	cytoplasm [GO:0005737]; cytosol [GO:0005829]; extracellular exosome [GO:0070062]; 3'(2'),5'-bisphosphate nucleotidase activity [GO:0008441]; magnesium ion binding [GO:0000287]; 3'-phosphoadenosine 5'-phosphosulfate metabolic process [GO:0050427]; nervous system development [GO:0007399]; nucleobase-containing compound metabolic process [GO:0006139]; phosphatidylinositol phosphorylation [GO:0046854]	3'-phosphoadenosine 5'-phosphosulfate metabolic process [GO:0050427]; nervous system development [GO:0007399]; nucleobase-containing compound metabolic process [GO:0006139]; phosphatidylinositol phosphorylation [GO:0046854]	3'(2'),5'-bisphosphate nucleotidase activity [GO:0008441]; magnesium ion binding [GO:0000287]	cytoplasm [GO:0005737]; cytosol [GO:0005829]; extracellular exosome [GO:0070062]	GO:0000287; GO:0005737; GO:0005829; GO:0006139; GO:0007399; GO:0008441; GO:0046854; GO:0050427; GO:0070062		10224133; 14702039; 16710414; 15489334; 19413330; 21269460; 22223895; 22814378; 23186163; 24275569; 25944712; 17353931; 19367725; 19463016; 20628624; 21565611; 26752685	10224133; 14702039; 16710414; 15489334; 19413330; 21269460; 22223895; 22814378; 23186163; 24275569; 25944712;
Transcript_01815	Assembly01_TRINITY_DN14682_c0_g1::Assembly01_TRINITY_DN14682_c0_g1_i1::g.60805::m.60805	Q96DE0	Q96DE0	NUD16_HUMAN	reviewed	U8 snoRNA-decapping enzyme (EC 3.6.1.62) (IDP phosphatase) (IDPase) (EC 3.6.1.64) (Inosine diphosphate phosphatase) (Nucleoside diphosphate-linked moiety X motif 16) (Nudix motif 16) (U8 snoRNA-binding protein H29K) (m7GpppN-mRNA hydrolase)	NUDT16	Homo sapiens (Human)	195	cytoplasm [GO:0005737]; nucleolus [GO:0005730]; nucleoplasm [GO:0005654]; nucleus [GO:0005634]; cobalt ion binding [GO:0050897]; dIDP diphosphatase activity [GO:0097383]; dITP diphosphatase activity [GO:0035870]; GTP binding [GO:0005525]; inosine-diphosphatase activity [GO:0090450]; ITP binding [GO:1901641]; m7G(5')pppN diphosphatase activity [GO:0050072]; magnesium ion binding [GO:0000287]; mang…	adenosine to inosine editing [GO:0006382]; dITP catabolic process [GO:0035863]; IDP catabolic process [GO:0046709]; mRNA catabolic process [GO:0006402]; negative regulation of rRNA processing [GO:2000233]; nucleobase-containing small molecule catabolic process [GO:0034656]; positive regulation of cell cycle process [GO:0090068]; positive regulation of cell proliferation [GO:0008284]; positive reg…	cobalt ion binding [GO:0050897]; dIDP diphosphatase activity [GO:0097383]; dITP diphosphatase activity [GO:0035870]; GTP binding [GO:0005525]; inosine-diphosphatase activity [GO:0090450]; ITP binding [GO:1901641]; m7G(5')pppN diphosphatase activity [GO:0050072]; magnesium ion binding [GO:0000287]; manganese ion binding [GO:0030145]; metalloexopeptidase activity [GO:0008235]; mRNA binding [GO:0003…	cytoplasm [GO:0005737]; nucleolus [GO:0005730]; nucleoplasm [GO:0005654]; nucleus [GO:0005634]	GO:0000287; GO:0003729; GO:0005525; GO:0005634; GO:0005654; GO:0005730; GO:0005737; GO:0006382; GO:0006402; GO:0008235; GO:0008284; GO:0016077; GO:0030145; GO:0030515; GO:0034656; GO:0035863; GO:0035870; GO:0042803; GO:0046709; GO:0050072; GO:0050897; GO:0090068; GO:0090450; GO:0097383; GO:0098519; GO:1901639; GO:1901640; GO:1901641; GO:2000233; GO:2000781	SUBCELLULAR LOCATION: Nucleus {ECO:0000269|PubMed:20385596, ECO:0000269|PubMed:21337011}. Nucleus, nucleoplasm {ECO:0000250|UniProtKB:Q6TEC1}. Nucleus, nucleolus {ECO:0000250|UniProtKB:Q6TEC1}. Cytoplasm {ECO:0000269|PubMed:21070968, ECO:0000269|PubMed:21337011}. Note=Localized predominantly in the cytoplasm (PubMed:21070968). Localized in nucleolus, and in a minor proportion in distinct foci in …	14702039; 16344560; 16641997; 15489334; 15053875; 17567574; 18820299; 21070968; 20385596; 21269460; 21337011; 24275569; 18607096; 26121039; 23902751; 25609649; 26038567	14702039; 16344560; 16641997; 15489334; 15053875; 17567574; 18820299; 21070968; 20385596; 21269460; 21337011; 24275569; 18607096; 26121039
Transcript_01822	Assembly01_TRINITY_DN14695_c0_g1::Assembly01_TRINITY_DN14695_c0_g1_i1::g.60821::m.60821	P84095	P84095	RHOG_HUMAN	reviewed	Rho-related GTP-binding protein RhoG	RHOG ARHG	Homo sapiens (Human)	191	cytosol [GO:0005829]; endoplasmic reticulum membrane [GO:0005789]; extracellular exosome [GO:0070062]; focal adhesion [GO:0005925]; plasma membrane [GO:0005886]; GTP binding [GO:0005525]; GTPase activity [GO:0003924]; actin cytoskeleton organization [GO:0030036]; activation of GTPase activity [GO:0090630]; cell chemotaxis [GO:0060326]; platelet activation [GO:0030168]; positive regulation of cell…	actin cytoskeleton organization [GO:0030036]; activation of GTPase activity [GO:0090630]; cell chemotaxis [GO:0060326]; platelet activation [GO:0030168]; positive regulation of cell proliferation [GO:0008284]; positive regulation of establishment of protein localization to plasma membrane [GO:0090004]; positive regulation of transcription, DNA-templated [GO:0045893]; Rac protein signal transducti…	GTPase activity [GO:0003924]; GTP binding [GO:0005525]	cytosol [GO:0005829]; endoplasmic reticulum membrane [GO:0005789]; extracellular exosome [GO:0070062]; focal adhesion [GO:0005925]; plasma membrane [GO:0005886]	GO:0003924; GO:0005525; GO:0005789; GO:0005829; GO:0005886; GO:0005925; GO:0007266; GO:0008284; GO:0016601; GO:0030036; GO:0030168; GO:0045893; GO:0051056; GO:0060326; GO:0070062; GO:0090004; GO:0090630; GO:1900027	SUBCELLULAR LOCATION: Cell membrane {ECO:0000305}; Lipid-anchor {ECO:0000305}; Cytoplasmic side {ECO:0000305}.	1620121; 8464478; 15133129; 17074883; 17875742; 20679435; 21269460; 23186163; 25944712; 12376551; 12545154; 12879077; 15199069; 16339170; 16568096; 16621998; 17027967; 17570359; 19208761; 19367725; 19730683; 20056178; 22251971; 22383878; 22683270; 23416715; 24106269; 26496610; 26746014	1620121; 8464478; 15133129; 17074883; 17875742; 20679435; 21269460; 23186163; 25944712
Transcript_01841	Assembly01_TRINITY_DN14748_c0_g1::Assembly01_TRINITY_DN14748_c0_g1_i1::g.3751::m.3751	Q96KA5	Q96KA5	CLP1L_HUMAN	reviewed	Cleft lip and palate transmembrane protein 1-like protein (CLPTM1-like protein) (Cisplatin resistance-related protein 9) (CRR9p)	CLPTM1L CRR9	Homo sapiens (Human)	538	integral component of membrane [GO:0016021]; membrane [GO:0016020]; apoptotic process [GO:0006915]	apoptotic process [GO:0006915]		integral component of membrane [GO:0016021]; membrane [GO:0016020]	GO:0006915; GO:0016020; GO:0016021	SUBCELLULAR LOCATION: Membrane {ECO:0000305}; Multi-pass membrane protein {ECO:0000305}.	14702039; 15489334; 11162647; 17974005; 19159218; 21269460; 25944712; 16959974; 18978787; 18978790; 19151717; 19369581; 19578363; 19654303; 19836008; 19955392; 20101243; 20543847; 20548021; 20562859; 20570912; 20700438; 20802237; 21081471; 21332924; 21617256; 21622582; 21771723; 21903422; 21988832; 21993562; 22037553; 22134622; 22213090; 22370939; 22675468; 22893025; 23137523; 23226346; 23359026;…	14702039; 15489334; 11162647; 17974005; 19159218; 21269460; 25944712; 16959974
Transcript_01859	Assembly01_TRINITY_DN14834_c0_g1::Assembly01_TRINITY_DN14834_c0_g1_i1::g.152732::m.152732	Q15397	Q15397	PUM3_HUMAN	reviewed	Pumilio homolog 3 (HBV X-transactivated gene 5 protein) (HBV XAg-transactivated protein 5) (Minor histocompatibility antigen HA-8) (HLA-HA8)	PUM3 cPERP-C KIAA0020 PUF-A XTP5	Homo sapiens (Human)	648	chromosome [GO:0005694]; endoplasmic reticulum [GO:0005783]; nucleolus [GO:0005730]; nucleoplasm [GO:0005654]; DNA binding [GO:0003677]; mRNA binding [GO:0003729]; poly(A) RNA binding [GO:0044822]; regulation of protein ADP-ribosylation [GO:0010835]; regulation of translation [GO:0006417]	regulation of protein ADP-ribosylation [GO:0010835]; regulation of translation [GO:0006417]	DNA binding [GO:0003677]; mRNA binding [GO:0003729]; poly(A) RNA binding [GO:0044822]	chromosome [GO:0005694]; endoplasmic reticulum [GO:0005783]; nucleolus [GO:0005730]; nucleoplasm [GO:0005654]	GO:0003677; GO:0003729; GO:0005654; GO:0005694; GO:0005730; GO:0005783; GO:0006417; GO:0010835; GO:0044822	SUBCELLULAR LOCATION: Nucleus, nucleolus {ECO:0000269|PubMed:12429849, ECO:0000269|PubMed:21266351, ECO:0000269|Ref.6}. Nucleus, nucleoplasm {ECO:0000269|PubMed:21266351}. Chromosome {ECO:0000269|PubMed:20813266}. Note=Localizes predominantly in the nucleolus with minor punctate signals in the nucleoplasm. {ECO:0000269|PubMed:21266351}.	14702039; 15164053; 15489334; 7584026; 11148223; 12429849; 20813266; 21266351; 25512524; 16169070; 17558408; 18093280; 20353833; 21282530; 23414517; 23480177; 23902751; 25609649; 25665578; 25920683; 26496610	14702039; 15164053; 15489334; 7584026; 11148223; 12429849; 20813266; 21266351; 25512524
Transcript_01873	Assembly01_TRINITY_DN14870_c0_g2::Assembly01_TRINITY_DN14870_c0_g2_i1::g.152755::m.152755	Q9UIG0	Q9UIG0	BAZ1B_HUMAN	reviewed	Tyrosine-protein kinase BAZ1B (EC 2.7.10.2) (Bromodomain adjacent to zinc finger domain protein 1B) (Williams syndrome transcription factor) (Williams-Beuren syndrome chromosomal region 10 protein) (Williams-Beuren syndrome chromosomal region 9 protein) (hWALp2)	BAZ1B WBSC10 WBSCR10 WBSCR9 WSTF	Homo sapiens (Human)	1483	condensed chromosome [GO:0000793]; nucleoplasm [GO:0005654]; pericentric heterochromatin [GO:0005721]; ATP binding [GO:0005524]; chromatin binding [GO:0003682]; histone kinase activity [GO:0035173]; lysine-acetylated histone binding [GO:0070577]; non-membrane spanning protein tyrosine kinase activity [GO:0004715]; protein tyrosine kinase activity [GO:0004713]; vitamin D receptor activator activit…	cellular response to DNA damage stimulus [GO:0006974]; chromatin assembly or disassembly [GO:0006333]; chromatin-mediated maintenance of transcription [GO:0048096]; double-strand break repair [GO:0006302]; heart morphogenesis [GO:0003007]; histone phosphorylation [GO:0016572]; positive regulation of gene expression, epigenetic [GO:0045815]; regulation of transcription, DNA-templated [GO:0006355];…	ATP binding [GO:0005524]; chromatin binding [GO:0003682]; histone kinase activity [GO:0035173]; lysine-acetylated histone binding [GO:0070577]; non-membrane spanning protein tyrosine kinase activity [GO:0004715]; protein tyrosine kinase activity [GO:0004713]; vitamin D receptor activator activity [GO:0071884]; zinc ion binding [GO:0008270]	condensed chromosome [GO:0000793]; nucleoplasm [GO:0005654]; pericentric heterochromatin [GO:0005721]	GO:0000793; GO:0003007; GO:0003682; GO:0004713; GO:0004715; GO:0005524; GO:0005654; GO:0005721; GO:0006302; GO:0006333; GO:0006351; GO:0006355; GO:0006974; GO:0008270; GO:0016572; GO:0035173; GO:0045815; GO:0048096; GO:0070577; GO:0071884	SUBCELLULAR LOCATION: Nucleus {ECO:0000255|PROSITE-ProRule:PRU00063, ECO:0000255|PROSITE-ProRule:PRU00475, ECO:0000269|PubMed:11980720, ECO:0000269|PubMed:15543136}. Note=Accumulates in pericentromeric heterochromatin during replication. Targeted to replication foci throughout S phase via its association with PCNA.	9858827; 9828126; 10662543; 12853948; 15489334; 11980720; 15543136; 16252006; 17081983; 16603771; 18162579; 18691976; 18669648; 19413330; 19092802; 19234442; 19690332; 20068231; 21406692; 23186163; 24275569; 25218447; 25114211; 25755297; 11124022; 15174051; 16514417; 17353931; 19776015; 20195357; 20603019; 22810585; 23416715; 23752268; 25665578; 26496610; 26514267	9858827; 9828126; 10662543; 12853948; 15489334; 11980720; 15543136; 16252006; 17081983; 16603771; 18162579; 18691976; 18669648; 19413330; 19092802; 19234442; 19690332; 20068231; 21406692; 23186163; 24275569; 25218447; 25114211; 25755297; 11124022
Transcript_01883	Assembly01_TRINITY_DN1491_c0_g1::Assembly01_TRINITY_DN1491_c0_g1_i1::g.142668::m.142668	Q0VDI3	Q0VDI3	TM267_HUMAN	reviewed	Transmembrane protein 267	TMEM267 C5orf28	Homo sapiens (Human)	215	integral component of membrane [GO:0016021]			integral component of membrane [GO:0016021]	GO:0016021	SUBCELLULAR LOCATION: Membrane {ECO:0000305}; Multi-pass membrane protein {ECO:0000305}.		14702039; 15489334
Transcript_01928	Assembly01_TRINITY_DN15079_c0_g1::Assembly01_TRINITY_DN15079_c0_g1_i1::g.75234::m.75234	Q5TC63	Q5TC63	GRTP1_HUMAN	reviewed	Growth hormone-regulated TBC protein 1 (TBC1 domain family member 6)	GRTP1 TBC1D6	Homo sapiens (Human)	336	endomembrane system [GO:0012505]; intracellular [GO:0005622]; GTPase activator activity [GO:0005096]; Rab GTPase binding [GO:0017137]; activation of GTPase activity [GO:0090630]; intracellular protein transport [GO:0006886]; regulation of vesicle fusion [GO:0031338]	activation of GTPase activity [GO:0090630]; intracellular protein transport [GO:0006886]; regulation of vesicle fusion [GO:0031338]	GTPase activator activity [GO:0005096]; Rab GTPase binding [GO:0017137]	endomembrane system [GO:0012505]; intracellular [GO:0005622]	GO:0005096; GO:0005622; GO:0006886; GO:0012505; GO:0017137; GO:0031338; GO:0090630		19077034; 15057823; 15489334; 14702039; 23416715; 26496610	19077034; 15057823; 15489334; 14702039
Transcript_01934	Assembly01_TRINITY_DN15107_c0_g2::Assembly01_TRINITY_DN15107_c0_g2_i1::g.197184::m.197184	Q9UHC7	Q9UHC7	MKRN1_HUMAN	reviewed	E3 ubiquitin-protein ligase makorin-1 (EC 6.3.2.-) (RING finger protein 61)	MKRN1 RNF61	Homo sapiens (Human)	482	ligase activity [GO:0016874]; poly(A) RNA binding [GO:0044822]; ubiquitin-protein transferase activity [GO:0004842]; zinc ion binding [GO:0008270]; protein polyubiquitination [GO:0000209]	protein polyubiquitination [GO:0000209]	ligase activity [GO:0016874]; poly(A) RNA binding [GO:0044822]; ubiquitin-protein transferase activity [GO:0004842]; zinc ion binding [GO:0008270]		GO:0000209; GO:0004842; GO:0008270; GO:0016874; GO:0044822		10843807; 10931946; 11230166; 14702039; 12853948; 12690205; 15489334; 15805468; 16785614; 19604354; 19536131; 15231747; 16112766; 19846531; 20379614; 20711500; 21900206; 23104211; 23414517; 26183061; 26817873	10843807; 10931946; 11230166; 14702039; 12853948; 12690205; 15489334; 15805468; 16785614; 19604354; 19536131
Transcript_01939	Assembly01_TRINITY_DN1511_c0_g1::Assembly01_TRINITY_DN1511_c0_g1_i1::g.133157::m.133157	Q9H1B7	Q9H1B7	I2BPL_HUMAN	reviewed	Interferon regulatory factor 2-binding protein-like (Enhanced at puberty protein 1)	IRF2BPL C14orf4 EAP1 KIAA1865 My039	Homo sapiens (Human)	796	extracellular space [GO:0005615]; nucleoplasm [GO:0005654]; nucleus [GO:0005634]; metal ion binding [GO:0046872]; development of secondary female sexual characteristics [GO:0046543]; negative regulation of transcription from RNA polymerase II promoter [GO:0000122]; positive regulation of transcription from RNA polymerase II promoter [GO:0045944]	development of secondary female sexual characteristics [GO:0046543]; negative regulation of transcription from RNA polymerase II promoter [GO:0000122]; positive regulation of transcription from RNA polymerase II promoter [GO:0045944]	metal ion binding [GO:0046872]	extracellular space [GO:0005615]; nucleoplasm [GO:0005654]; nucleus [GO:0005634]	GO:0000122; GO:0005615; GO:0005634; GO:0005654; GO:0045944; GO:0046543; GO:0046872	SUBCELLULAR LOCATION: Nucleus {ECO:0000250}.	11095982; 12508121; 11347906; 17974005; 17081983; 16964243; 17627301; 18220336; 18669648; 19413330; 19690332; 20068231; 21269460; 21406692; 23186163; 24275569; 17334524; 19690564; 21252943; 21903422	11095982; 12508121; 11347906; 17974005; 17081983; 16964243; 17627301; 18220336; 18669648; 19413330; 19690332; 20068231; 21269460; 21406692; 23186163; 24275569; 17334524
Transcript_01945	Assembly01_TRINITY_DN15158_c0_g1::Assembly01_TRINITY_DN15158_c0_g1_i1::g.197191::m.197191	Q8WVE7	Q8WVE7	T170A_HUMAN	reviewed	Transmembrane protein 170A	TMEM170A TMEM170	Homo sapiens (Human)	144	endoplasmic reticulum membrane [GO:0005789]; integral component of membrane [GO:0016021]; nuclear envelope [GO:0005635]; endoplasmic reticulum tubular network organization [GO:0071786]; nuclear envelope organization [GO:0006998]; nuclear pore complex assembly [GO:0051292]	endoplasmic reticulum tubular network organization [GO:0071786]; nuclear envelope organization [GO:0006998]; nuclear pore complex assembly [GO:0051292]		endoplasmic reticulum membrane [GO:0005789]; integral component of membrane [GO:0016021]; nuclear envelope [GO:0005635]	GO:0005635; GO:0005789; GO:0006998; GO:0016021; GO:0051292; GO:0071786	SUBCELLULAR LOCATION: Endoplasmic reticulum membrane {ECO:0000269|PubMed:26906412}; Multi-pass membrane protein {ECO:0000255}. Nucleus envelope {ECO:0000269|PubMed:26906412}.	14702039; 17974005; 15616553; 15489334; 26906412; 19844255; 23152477	14702039; 17974005; 15616553; 15489334; 26906412
Transcript_01965	Assembly01_TRINITY_DN15253_c0_g1::Assembly01_TRINITY_DN15253_c0_g1_i1::g.150215::m.150215	Q8WVQ1	Q8WVQ1	CANT1_HUMAN	reviewed	Soluble calcium-activated nucleotidase 1 (SCAN-1) (EC 3.6.1.6) (Apyrase homolog) (Putative MAPK-activating protein PM09) (Putative NF-kappa-B-activating protein 107)	CANT1 SHAPY	Homo sapiens (Human)	401	endoplasmic reticulum membrane [GO:0005789]; extracellular exosome [GO:0070062]; Golgi cisterna membrane [GO:0032580]; integral component of membrane [GO:0016021]; membrane [GO:0016020]; adenosine-diphosphatase activity [GO:0043262]; calcium ion binding [GO:0005509]; guanosine-diphosphatase activity [GO:0004382]; protein homodimerization activity [GO:0042803]; signal transducer activity [GO:00048…	positive regulation of I-kappaB kinase/NF-kappaB signaling [GO:0043123]; proteoglycan biosynthetic process [GO:0030166]	adenosine-diphosphatase activity [GO:0043262]; calcium ion binding [GO:0005509]; guanosine-diphosphatase activity [GO:0004382]; protein homodimerization activity [GO:0042803]; signal transducer activity [GO:0004871]; uridine-diphosphatase activity [GO:0045134]	endoplasmic reticulum membrane [GO:0005789]; extracellular exosome [GO:0070062]; Golgi cisterna membrane [GO:0032580]; integral component of membrane [GO:0016021]; membrane [GO:0016020]	GO:0004382; GO:0004871; GO:0005509; GO:0005789; GO:0016020; GO:0016021; GO:0030166; GO:0032580; GO:0042803; GO:0043123; GO:0043262; GO:0045134; GO:0070062	SUBCELLULAR LOCATION: Endoplasmic reticulum membrane {ECO:0000269|PubMed:12234496}; Single-pass type II membrane protein {ECO:0000269|PubMed:12234496}. Golgi apparatus, Golgi stack membrane {ECO:0000269|PubMed:12234496}; Single-pass type II membrane protein {ECO:0000269|PubMed:12234496}. Cell membrane {ECO:0000269|PubMed:16835225}. Note=Processed form: Secreted.	12234496; 12761501; 14702039; 15489334; 12167635; 15248776; 20425819; 22539336; 15006348; 16835225; 19853239; 21654728; 21412251; 21037275; 12600208; 18067325; 18222531; 18451133; 19948975; 21435463; 25486376	12234496; 12761501; 14702039; 15489334; 12167635; 15248776; 20425819; 22539336; 15006348; 16835225; 19853239; 21654728; 21412251; 21037275
Transcript_01989	Assembly01_TRINITY_DN15329_c0_g1::Assembly01_TRINITY_DN15329_c0_g1_i1::g.177356::m.177356	Q8IXS8	Q8IXS8	F126B_HUMAN	reviewed	Protein FAM126B	FAM126B	Homo sapiens (Human)	530	cytosol [GO:0005829]; intracellular [GO:0005622]; plasma membrane [GO:0005886]			cytosol [GO:0005829]; intracellular [GO:0005622]; plasma membrane [GO:0005886]	GO:0005622; GO:0005829; GO:0005886	SUBCELLULAR LOCATION: Cytoplasm, cytosol {ECO:0000250|UniProtKB:Q9BYI3}. Cell membrane {ECO:0000250|UniProtKB:Q9BYI3}.	14702039; 17974005; 15815621; 15489334; 23186163; 24275569; 26571211; 23487458; 25416956	14702039; 17974005; 15815621; 15489334; 23186163; 24275569; 26571211
Transcript_02004	Assembly01_TRINITY_DN15379_c0_g1::Assembly01_TRINITY_DN15379_c0_g1_i1::g.177375::m.177375	Q9UKZ1	Q9UKZ1	CNO11_HUMAN	reviewed	CCR4-NOT transcription complex subunit 11	CNOT11 C2orf29 C40	Homo sapiens (Human)	510	CCR4-NOT complex [GO:0030014]; cytosol [GO:0005829]; nucleus [GO:0005634]; cell proliferation [GO:0008283]; DNA damage response, signal transduction by p53 class mediator resulting in cell cycle arrest [GO:0006977]; gene silencing by RNA [GO:0031047]; nuclear-transcribed mRNA poly(A) tail shortening [GO:0000289]; regulation of transcription, DNA-templated [GO:0006355]; regulation of translation […	cell proliferation [GO:0008283]; DNA damage response, signal transduction by p53 class mediator resulting in cell cycle arrest [GO:0006977]; gene silencing by RNA [GO:0031047]; nuclear-transcribed mRNA poly(A) tail shortening [GO:0000289]; regulation of transcription, DNA-templated [GO:0006355]; regulation of translation [GO:0006417]; transcription, DNA-templated [GO:0006351]		CCR4-NOT complex [GO:0030014]; cytosol [GO:0005829]; nucleus [GO:0005634]	GO:0000289; GO:0005634; GO:0005829; GO:0006351; GO:0006355; GO:0006417; GO:0006977; GO:0008283; GO:0030014; GO:0031047	SUBCELLULAR LOCATION: Cytoplasm {ECO:0000305}. Nucleus {ECO:0000305}.	10497265; 15815621; 15489334; 19558367; 21269460; 23232451; 23303381; 24129315; 20360068; 20711500; 21150319; 23602568; 23606334; 23663784; 26496610; 26638075	10497265; 15815621; 15489334; 19558367; 21269460; 23232451; 23303381; 24129315
Transcript_02019	Assembly01_TRINITY_DN1543_c0_g1::Assembly01_TRINITY_DN1543_c0_g1_i1::g.133225::m.133225	Q8TB36	Q8TB36	GDAP1_HUMAN	reviewed	Ganglioside-induced differentiation-associated protein 1 (GDAP1)	GDAP1	Homo sapiens (Human)	358	cytoplasm [GO:0005737]; integral component of mitochondrial outer membrane [GO:0031307]; membrane [GO:0016020]; mitochondrion [GO:0005739]; nucleus [GO:0005634]; glutathione transferase activity [GO:0004364]; glutathione metabolic process [GO:0006749]; mitochondrial fission [GO:0000266]; mitochondrial fusion [GO:0008053]; protein targeting to mitochondrion [GO:0006626]; response to retinoic acid …	glutathione metabolic process [GO:0006749]; mitochondrial fission [GO:0000266]; mitochondrial fusion [GO:0008053]; protein targeting to mitochondrion [GO:0006626]; response to retinoic acid [GO:0032526]	glutathione transferase activity [GO:0004364]	cytoplasm [GO:0005737]; integral component of mitochondrial outer membrane [GO:0031307]; membrane [GO:0016020]; mitochondrion [GO:0005739]; nucleus [GO:0005634]	GO:0000266; GO:0004364; GO:0005634; GO:0005737; GO:0005739; GO:0006626; GO:0006749; GO:0008053; GO:0016020; GO:0031307; GO:0032526	SUBCELLULAR LOCATION: Mitochondrion outer membrane {ECO:0000269|PubMed:15772096, ECO:0000269|PubMed:16172208, ECO:0000269|PubMed:16857173}; Multi-pass membrane protein {ECO:0000269|PubMed:16172208}. Cytoplasm {ECO:0000250|UniProtKB:O88741}.	10217254; 20685671; 14702039; 16421571; 15489334; 11743580; 15772096; 16172208; 16857173; 19608861; 25621951; 11743579; 12499475; 12868504; 12601710; 12566285; 22206013; 24627108; 14561495; 15019704; 16343542; 16607474; 17433678; 17903300; 18062449; 18231710; 18421898; 18464913; 18492089; 18504680; 18991200; 19089472; 19340293; 19381883; 19500985; 19720140; 19782751; 19837996; 20232219; 21199105;…	10217254; 20685671; 14702039; 16421571; 15489334; 11743580; 15772096; 16172208; 16857173; 19608861; 25621951; 11743579; 12499475; 12868504; 12601710; 12566285; 22206013; 24627108
Transcript_02020	Assembly01_TRINITY_DN15440_c0_g1::Assembly01_TRINITY_DN15440_c0_g1_i1::g.98559::m.98559	Q13588	Q13588	GRAP_HUMAN	reviewed	GRB2-related adapter protein	GRAP	Homo sapiens (Human)	217	cytoplasm [GO:0005737]; cytosol [GO:0005829]; SH3/SH2 adaptor activity [GO:0005070]; cell-cell signaling [GO:0007267]; Ras protein signal transduction [GO:0007265]	cell-cell signaling [GO:0007267]; Ras protein signal transduction [GO:0007265]	SH3/SH2 adaptor activity [GO:0005070]	cytoplasm [GO:0005737]; cytosol [GO:0005829]	GO:0005070; GO:0005737; GO:0005829; GO:0007265; GO:0007267		8647802; 16625196; 15489334; 9489702; 9484780; 8995379; 12491092; 15174222; 18295596; 19836472; 20711500; 25416956	8647802; 16625196; 15489334; 9489702; 9484780
Transcript_02033	Assembly01_TRINITY_DN15460_c0_g2::Assembly01_TRINITY_DN15460_c0_g2_i1::g.98550::m.98550	Q9H446	Q9H446	RWDD1_HUMAN	reviewed	RWD domain-containing protein 1 (DRG family-regulatory protein 2)	RWDD1 DFRP2 CGI-24 PTD013	Homo sapiens (Human)	243							10810093; 14702039; 14574404; 15489334; 20068231; 21269460; 22814378; 24275569; 16189514; 18978678; 20195357; 25416956	10810093; 14702039; 14574404; 15489334; 20068231; 21269460; 22814378; 24275569;
Transcript_02036	Assembly01_TRINITY_DN15475_c0_g1::Assembly01_TRINITY_DN15475_c0_g1_i1::g.98433::m.98433	Q13509	Q13509	TBB3_HUMAN	reviewed	Tubulin beta-3 chain (Tubulin beta-4 chain) (Tubulin beta-III)	TUBB3 TUBB4	Homo sapiens (Human)	450	axon [GO:0030424]; cell periphery [GO:0071944]; cytoplasm [GO:0005737]; dendrite [GO:0030425]; extracellular exosome [GO:0070062]; microtubule [GO:0005874]; neuronal cell body [GO:0043025]; nucleus [GO:0005634]; GTP binding [GO:0005525]; GTPase activity [GO:0003924]; peptide binding [GO:0042277]; structural constituent of cytoskeleton [GO:0005200]; axon guidance [GO:0007411]; microtubule-based pr…	axon guidance [GO:0007411]; microtubule-based process [GO:0007017]; mitotic nuclear division [GO:0007067]	GTPase activity [GO:0003924]; GTP binding [GO:0005525]; peptide binding [GO:0042277]; structural constituent of cytoskeleton [GO:0005200]	axon [GO:0030424]; cell periphery [GO:0071944]; cytoplasm [GO:0005737]; dendrite [GO:0030425]; extracellular exosome [GO:0070062]; microtubule [GO:0005874]; neuronal cell body [GO:0043025]; nucleus [GO:0005634]	GO:0003924; GO:0005200; GO:0005525; GO:0005634; GO:0005737; GO:0005874; GO:0007017; GO:0007067; GO:0007411; GO:0030424; GO:0030425; GO:0042277; GO:0043025; GO:0070062; GO:0071944	SUBCELLULAR LOCATION: Cytoplasm, cytoskeleton.	9473684; 14702039; 15616553; 15489334; 14736079; 16371510; 19524510; 20074521; 20191564; 20829227; 26875866; 12577067; 12789263; 12905530; 14743216; 15303970; 15671559; 16061864; 16675570; 16816122; 17289895; 17406983; 17543088; 17620599; 17714470; 18178340; 18379434; 18435451; 18497984; 18645017; 18946987; 18977553; 19074767; 19122647; 19360438; 19405953; 19486527; 19690549; 19724850; 19805454; …	9473684; 14702039; 15616553; 15489334; 14736079; 16371510; 19524510; 20074521; 20191564; 20829227; 26875866
Transcript_02040	Assembly01_TRINITY_DN15485_c0_g1::Assembly01_TRINITY_DN15485_c0_g1_i1::g.98513::m.98513	Q6IBT1	Q6IBT1	Q6IBT1_HUMAN	unreviewed	Proteasome subunit beta type (EC 3.4.25.1)	PSMB7	Homo sapiens (Human)	277	cytoplasm [GO:0005737]; nucleus [GO:0005634]; proteasome core complex [GO:0005839]; threonine-type endopeptidase activity [GO:0004298]; proteolysis involved in cellular protein catabolic process [GO:0051603]	proteolysis involved in cellular protein catabolic process [GO:0051603]	threonine-type endopeptidase activity [GO:0004298]	cytoplasm [GO:0005737]; nucleus [GO:0005634]; proteasome core complex [GO:0005839]	GO:0004298; GO:0005634; GO:0005737; GO:0005839; GO:0051603	SUBCELLULAR LOCATION: Cytoplasm {ECO:0000256|RuleBase:RU000694}. Nucleus {ECO:0000256|RuleBase:RU000694}.; SUBCELLULAR LOCATION: Nucleus {ECO:0000256|SAAS:SAAS00551005}.	8125298; 9373149; 18378283; 18462727; 18549262; 18768472; 19645816; 20010949; 20379614; 21713324; 25416956	8125298; 9373149;
Transcript_02049	Assembly01_TRINITY_DN15492_c0_g1::Assembly01_TRINITY_DN15492_c0_g1_i1::g.98577::m.98577	B3KY12	B3KY12	B3KY12_HUMAN	unreviewed	cDNA FLJ46581 fis, clone THYMU3043200, highly similar to Splicing factor 3A subunit 3		Homo sapiens (Human)	501	spliceosomal complex [GO:0005681]; RNA binding [GO:0003723]; zinc ion binding [GO:0008270]; mRNA splicing, via spliceosome [GO:0000398]	mRNA splicing, via spliceosome [GO:0000398]	RNA binding [GO:0003723]; zinc ion binding [GO:0008270]	spliceosomal complex [GO:0005681]	GO:0000398; GO:0003723; GO:0005681; GO:0008270		15647371; 18713018
Transcript_02058	Assembly01_TRINITY_DN1550_c0_g2::Assembly01_TRINITY_DN1550_c0_g2_i1::g.133175::m.133175	B7ZB44	B7ZB44	B7ZB44_HUMAN	unreviewed	cDNA, FLJ79408, highly similar to Kelch-like protein 13		Homo sapiens (Human)	639							19084217; 25497084
Transcript_02065	Assembly01_TRINITY_DN15536_c0_g1::Assembly01_TRINITY_DN15536_c0_g1_i1::g.140944::m.140944	P30872	P30872	SSR1_HUMAN	reviewed	Somatostatin receptor type 1 (SS-1-R) (SS1-R) (SS1R) (SRIF-2)	SSTR1	Homo sapiens (Human)	391	cytoplasm [GO:0005737]; integral component of plasma membrane [GO:0005887]; neuron projection [GO:0043005]; plasma membrane [GO:0005886]; neuropeptide binding [GO:0042923]; somatostatin receptor activity [GO:0004994]; cell surface receptor signaling pathway [GO:0007166]; cell-cell signaling [GO:0007267]; cellular response to estradiol stimulus [GO:0071392]; cerebellum development [GO:0021549]; ch…	cell-cell signaling [GO:0007267]; cell surface receptor signaling pathway [GO:0007166]; cellular response to estradiol stimulus [GO:0071392]; cerebellum development [GO:0021549]; chemical synaptic transmission [GO:0007268]; digestion [GO:0007586]; forebrain development [GO:0030900]; glutamate receptor signaling pathway [GO:0007215]; G-protein coupled receptor signaling pathway, coupled to cyclic …	neuropeptide binding [GO:0042923]; somatostatin receptor activity [GO:0004994]	cytoplasm [GO:0005737]; integral component of plasma membrane [GO:0005887]; neuron projection [GO:0043005]; plasma membrane [GO:0005886]	GO:0004994; GO:0005737; GO:0005886; GO:0005887; GO:0007166; GO:0007187; GO:0007215; GO:0007267; GO:0007268; GO:0007283; GO:0007584; GO:0007586; GO:0008285; GO:0021549; GO:0030900; GO:0042594; GO:0042923; GO:0043005; GO:0071392	SUBCELLULAR LOCATION: Cell membrane; Multi-pass membrane protein.	1346068; 15489334; 10734105; 11753241; 12021920; 12359227; 12376335; 12414882; 12474541; 12788890; 15247250; 16214911; 17533578; 17848636; 18347174; 18823376; 18936524; 19070659; 19086053; 19106227; 19318729; 19330452; 19423539; 20182388; 20453000; 20529830; 20634197; 20717067; 20739383; 20810604; 20819778; 21419811; 23455179; 23466804; 23722468; 24106690; 24512486; 24634938; 24742330; 25734919; …	1346068; 15489334; 10734105
Transcript_02073	Assembly01_TRINITY_DN15548_c0_g1::Assembly01_TRINITY_DN15548_c0_g1_i1::g.140776::m.140776	O43639	O43639	NCK2_HUMAN	reviewed	Cytoplasmic protein NCK2 (Growth factor receptor-bound protein 4) (NCK adaptor protein 2) (Nck-2) (SH2/SH3 adaptor protein NCK-beta)	NCK2 GRB4	Homo sapiens (Human)	380	cytoplasm [GO:0005737]; cytosol [GO:0005829]; endoplasmic reticulum [GO:0005783]; synapse [GO:0045202]; trans-Golgi network [GO:0005802]; vesicle membrane [GO:0012506]; ARF guanyl-nucleotide exchange factor activity [GO:0005086]; cytoskeletal adaptor activity [GO:0008093]; receptor signaling complex scaffold activity [GO:0030159]; SH3/SH2 adaptor activity [GO:0005070]; actin filament organization…	actin filament organization [GO:0007015]; cell migration [GO:0016477]; dendritic spine development [GO:0060996]; ephrin receptor signaling pathway [GO:0048013]; epidermal growth factor receptor signaling pathway [GO:0007173]; immunological synapse formation [GO:0001771]; lamellipodium assembly [GO:0030032]; negative regulation of cell proliferation [GO:0008285]; negative regulation of endoplasmic…	ARF guanyl-nucleotide exchange factor activity [GO:0005086]; cytoskeletal adaptor activity [GO:0008093]; receptor signaling complex scaffold activity [GO:0030159]; SH3/SH2 adaptor activity [GO:0005070]	cytoplasm [GO:0005737]; cytosol [GO:0005829]; endoplasmic reticulum [GO:0005783]; synapse [GO:0045202]; trans-Golgi network [GO:0005802]; vesicle membrane [GO:0012506]	GO:0001771; GO:0005070; GO:0005086; GO:0005737; GO:0005783; GO:0005802; GO:0005829; GO:0007015; GO:0007165; GO:0007172; GO:0007173; GO:0007176; GO:0008093; GO:0008285; GO:0012506; GO:0016192; GO:0016477; GO:0030032; GO:0030159; GO:0030838; GO:0033137; GO:0036493; GO:0042102; GO:0042110; GO:0045202; GO:0045944; GO:0048010; GO:0048013; GO:0060996; GO:1902237; GO:1903898; GO:1903912; GO:1990441	SUBCELLULAR LOCATION: Cytoplasm {ECO:0000269|PubMed:16835242}. Endoplasmic reticulum {ECO:0000269|PubMed:16835242}.	9737977; 9843575; 15489334; 10026169; 10330411; 11240126; 12470648; 16337946; 16835242; 18088087; 19807924; 19690332; 21406692; 22223895; 23186163; 10574708; 11027258; 11950595; 12110186; 12606549; 15350535; 15721255; 15764601; 16169070; 16189514; 16273093; 16525419; 16604428; 16636066; 16713569; 16729043; 16752908; 17617578; 17721511; 17803907; 17906149; 18086875; 18539162; 18555270; 18723748; 1…	9737977; 9843575; 15489334; 10026169; 10330411; 11240126; 12470648; 16337946; 16835242; 18088087; 19807924; 19690332; 21406692; 22223895; 23186163;
Transcript_02075	Assembly01_TRINITY_DN1554_c0_g1::Assembly01_TRINITY_DN1554_c0_g1_i1::g.133241::m.133241	P62877	P62877	RBX1_HUMAN	reviewed	E3 ubiquitin-protein ligase RBX1 (EC 6.3.2.-) (Protein ZYP) (RING finger protein 75) (RING-box protein 1) (Rbx1) (Regulator of cullins 1) [Cleaved into: E3 ubiquitin-protein ligase RBX1, N-terminally processed]	RBX1 RNF75 ROC1	Homo sapiens (Human)	108	Cul2-RING ubiquitin ligase complex [GO:0031462]; Cul3-RING ubiquitin ligase complex [GO:0031463]; Cul4A-RING E3 ubiquitin ligase complex [GO:0031464]; Cul4B-RING E3 ubiquitin ligase complex [GO:0031465]; Cul5-RING ubiquitin ligase complex [GO:0031466]; Cul7-RING ubiquitin ligase complex [GO:0031467]; cullin-RING ubiquitin ligase complex [GO:0031461]; cytosol [GO:0005829]; nuclear SCF ubiquitin li…	DNA damage response, detection of DNA damage [GO:0042769]; global genome nucleotide-excision repair [GO:0070911]; MAPK cascade [GO:0000165]; negative regulation of canonical Wnt signaling pathway [GO:0090090]; nucleotide-excision repair, DNA damage recognition [GO:0000715]; nucleotide-excision repair, DNA duplex unwinding [GO:0000717]; nucleotide-excision repair, DNA incision [GO:0033683]; nucleo…	cullin family protein binding [GO:0097602]; ligase activity [GO:0016874]; NEDD8 transferase activity [GO:0019788]; ubiquitin protein ligase activity [GO:0061630]; ubiquitin protein ligase binding [GO:0031625]; ubiquitin-protein transferase activity [GO:0004842]; ubiquitin-ubiquitin ligase activity [GO:0034450]; zinc ion binding [GO:0008270]	Cul2-RING ubiquitin ligase complex [GO:0031462]; Cul3-RING ubiquitin ligase complex [GO:0031463]; Cul4A-RING E3 ubiquitin ligase complex [GO:0031464]; Cul4B-RING E3 ubiquitin ligase complex [GO:0031465]; Cul5-RING ubiquitin ligase complex [GO:0031466]; Cul7-RING ubiquitin ligase complex [GO:0031467]; cullin-RING ubiquitin ligase complex [GO:0031461]; cytosol [GO:0005829]; nuclear SCF ubiquitin li…	GO:0000165; GO:0000209; GO:0000715; GO:0000717; GO:0004842; GO:0005654; GO:0005829; GO:0006283; GO:0006293; GO:0006294; GO:0006295; GO:0006296; GO:0006513; GO:0008270; GO:0016032; GO:0016055; GO:0016567; GO:0016874; GO:0019005; GO:0019788; GO:0030891; GO:0031146; GO:0031461; GO:0031462; GO:0031463; GO:0031464; GO:0031465; GO:0031466; GO:0031467; GO:0031625; GO:0033683; GO:0034450; GO:0042769; GO:…	SUBCELLULAR LOCATION: Cytoplasm {ECO:0000269|PubMed:11027288}. Nucleus {ECO:0000269|PubMed:11027288}.	10230407; 10213691; 15461802; 14702039; 10591208; 15489334; 10643962; 10230406; 10579999; 11027288; 11384984; 11337588; 12149480; 12481031; 12732143; 14739464; 15983046; 16751180; 16678110; 18397884; 18691976; 18809579; 19413330; 19112177; 19250909; 19679664; 20596027; 20068231; 21269460; 22223895; 22814378; 23274085; 23186163; 25349211; 27565346; 11961546; 12504026; 12609982; 12813041; 14564014;…	10230407; 10213691; 15461802; 14702039; 10591208; 15489334; 10643962; 10230406; 10579999; 11027288; 11384984; 11337588; 12149480; 12481031; 12732143; 14739464; 15983046; 16751180; 16678110; 18397884; 18691976; 18809579; 19413330; 19112177; 19250909; 19679664; 20596027; 20068231; 21269460; 22223895; 22814378; 23274085; 23186163; 25349211; 27565346; 11961546
Transcript_02105	Assembly01_TRINITY_DN15618_c0_g1::Assembly01_TRINITY_DN15618_c0_g1_i1::g.139724::m.139724	Q14964	Q14964	RB39A_HUMAN	reviewed	Ras-related protein Rab-39A (Rab-39)	RAB39A RAB39	Homo sapiens (Human)	217	Golgi apparatus [GO:0005794]; Golgi membrane [GO:0000139]; lysosome [GO:0005764]; phagocytic vesicle [GO:0045335]; phagocytic vesicle membrane [GO:0030670]; plasma membrane [GO:0005886]; GTP binding [GO:0005525]; autophagy [GO:0006914]; phagosome acidification [GO:0090383]; phagosome-lysosome fusion [GO:0090385]; protein transport [GO:0015031]; small GTPase mediated signal transduction [GO:000726…	autophagy [GO:0006914]; phagosome acidification [GO:0090383]; phagosome-lysosome fusion [GO:0090385]; protein transport [GO:0015031]; small GTPase mediated signal transduction [GO:0007264]	GTP binding [GO:0005525]	Golgi apparatus [GO:0005794]; Golgi membrane [GO:0000139]; lysosome [GO:0005764]; phagocytic vesicle [GO:0045335]; phagocytic vesicle membrane [GO:0030670]; plasma membrane [GO:0005886]	GO:0000139; GO:0005525; GO:0005764; GO:0005794; GO:0005886; GO:0006914; GO:0007264; GO:0015031; GO:0030670; GO:0045335; GO:0090383; GO:0090385	SUBCELLULAR LOCATION: Cell membrane {ECO:0000305}; Lipid-anchor {ECO:0000305}; Cytoplasmic side {ECO:0000305}. Cytoplasmic vesicle, phagosome {ECO:0000269|PubMed:21255211}. Cytoplasmic vesicle, phagosome membrane {ECO:0000269|PubMed:24349490}; Lipid-anchor {ECO:0000250}; Cytoplasmic side {ECO:0000250}. Lysosome {ECO:0000269|PubMed:24349490}. Note=Recruited to phagosomes containing S.aureus or M.t…	9119394; 14702039; 15489334; 21255211; 24349490; 19833722; 20379614; 20562859; 22939626; 25416956; 26163492	9119394; 14702039; 15489334; 21255211; 24349490
Transcript_02115	Assembly01_TRINITY_DN15634_c0_g1::Assembly01_TRINITY_DN15634_c0_g1_i1::g.139429::m.139429	Q16589	Q16589	CCNG2_HUMAN	reviewed	Cyclin-G2	CCNG2	Homo sapiens (Human)	344	cytoplasm [GO:0005737]; cell cycle checkpoint [GO:0000075]; cell division [GO:0051301]; mitotic nuclear division [GO:0007067]; regulation of cell cycle [GO:0051726]	cell cycle checkpoint [GO:0000075]; cell division [GO:0051301]; mitotic nuclear division [GO:0007067]; regulation of cell cycle [GO:0051726]		cytoplasm [GO:0005737]	GO:0000075; GO:0005737; GO:0007067; GO:0051301; GO:0051726	SUBCELLULAR LOCATION: Cytoplasm {ECO:0000250}.	8806701; 8626390; 14702039; 15815621; 11956189; 12452053; 16364039; 16608856; 17123511; 18025271; 18754885; 18784254; 19559447; 19738611; 20677014; 21532621; 21688120; 21988832; 22589537; 22596188; 24059861; 24248541; 24272084; 24289643; 24293374; 24297335; 24307622; 24339739; 24708911; 25117811; 25122062; 25309979; 26573378	8806701; 8626390; 14702039; 15815621;
Transcript_02122	Assembly01_TRINITY_DN15657_c0_g1::Assembly01_TRINITY_DN15657_c0_g1_i1::g.139469::m.139469	A0A024R7L5	A0A024R7L5	A0A024R7L5_HUMAN	unreviewed	UPF1 regulator of nonsense transcripts homolog (Yeast), isoform CRA_b	UPF1 hCG_37042	Homo sapiens (Human)	1118	cytoplasm [GO:0005737]; nucleoplasm [GO:0005654]; ATP binding [GO:0005524]; DNA binding [GO:0003677]; helicase activity [GO:0004386]; zinc ion binding [GO:0008270]; nuclear-transcribed mRNA catabolic process, nonsense-mediated decay [GO:0000184]	nuclear-transcribed mRNA catabolic process, nonsense-mediated decay [GO:0000184]	ATP binding [GO:0005524]; DNA binding [GO:0003677]; helicase activity [GO:0004386]; zinc ion binding [GO:0008270]	cytoplasm [GO:0005737]; nucleoplasm [GO:0005654]	GO:0000184; GO:0003677; GO:0004386; GO:0005524; GO:0005654; GO:0005737; GO:0008270		11181995; 12228722; 12417715; 14636577; 16086026; 16186820; 16452507; 16861888; 16931876; 17159905; 17803942; 18066079; 18362360; 18369187; 18423202; 18427545; 18774934; 19556969; 19704008; 20691628; 20946641; 21029861; 21145460; 21419344; 21749700; 21829167; 22087843; 22156744; 22522823; 22553336; 22622014; 22817733; 22889941; 23275559; 23404710; 23642263; 23785196; 23832275; 23881279; 24173962;…	11181995;
Transcript_02130	Assembly01_TRINITY_DN15667_c0_g1::Assembly01_TRINITY_DN15667_c0_g1_i1::g.139411::m.139411	O60861	O60861	GAS7_HUMAN	reviewed	Growth arrest-specific protein 7 (GAS-7)	GAS7 KIAA0394	Homo sapiens (Human)	476	cytoplasm [GO:0005737]; transcription factor activity, sequence-specific DNA binding [GO:0003700]; cell cycle arrest [GO:0007050]; cell differentiation [GO:0030154]; nervous system development [GO:0007399]	cell cycle arrest [GO:0007050]; cell differentiation [GO:0030154]; nervous system development [GO:0007399]	transcription factor activity, sequence-specific DNA binding [GO:0003700]	cytoplasm [GO:0005737]	GO:0003700; GO:0005737; GO:0007050; GO:0007399; GO:0030154	SUBCELLULAR LOCATION: Cytoplasm {ECO:0000250}.	9455477; 14702039; 16625196; 15489334; 10706619; 19690332; 15948147; 16055720; 19801671; 19851296; 19861958; 19913121; 20195357; 20198315; 20379614; 20628086; 20711500; 20890993; 20936779; 21452305; 21988832; 22081109; 22496485; 22570627; 22662195; 23414517; 24151073; 25416956	9455477; 14702039; 16625196; 15489334; 10706619; 19690332;
Transcript_02136	Assembly01_TRINITY_DN15677_c0_g1::Assembly01_TRINITY_DN15677_c0_g1_i1::g.139593::m.139593	P00387	P00387	NB5R3_HUMAN	reviewed	NADH-cytochrome b5 reductase 3 (B5R) (Cytochrome b5 reductase) (EC 1.6.2.2) (Diaphorase-1) [Cleaved into: NADH-cytochrome b5 reductase 3 membrane-bound form; NADH-cytochrome b5 reductase 3 soluble form]	CYB5R3 DIA1	Homo sapiens (Human)	301	cytoplasm [GO:0005737]; endoplasmic reticulum [GO:0005783]; endoplasmic reticulum membrane [GO:0005789]; extracellular exosome [GO:0070062]; hemoglobin complex [GO:0005833]; lipid particle [GO:0005811]; membrane [GO:0016020]; mitochondrial inner membrane [GO:0005743]; mitochondrial outer membrane [GO:0005741]; mitochondrion [GO:0005739]; ADP binding [GO:0043531]; AMP binding [GO:0016208]; cytochr…	blood circulation [GO:0008015]; cholesterol biosynthetic process [GO:0006695]; L-ascorbic acid metabolic process [GO:0019852]	ADP binding [GO:0043531]; AMP binding [GO:0016208]; cytochrome-b5 reductase activity, acting on NAD(P)H [GO:0004128]; FAD binding [GO:0071949]; flavin adenine dinucleotide binding [GO:0050660]; NAD binding [GO:0051287]	cytoplasm [GO:0005737]; endoplasmic reticulum [GO:0005783]; endoplasmic reticulum membrane [GO:0005789]; extracellular exosome [GO:0070062]; hemoglobin complex [GO:0005833]; lipid particle [GO:0005811]; membrane [GO:0016020]; mitochondrial inner membrane [GO:0005743]; mitochondrial outer membrane [GO:0005741]; mitochondrion [GO:0005739]	GO:0004128; GO:0005737; GO:0005739; GO:0005741; GO:0005743; GO:0005783; GO:0005789; GO:0005811; GO:0005833; GO:0006695; GO:0008015; GO:0016020; GO:0016208; GO:0019852; GO:0043531; GO:0050660; GO:0051287; GO:0070062; GO:0071949	SUBCELLULAR LOCATION: Isoform 1: Endoplasmic reticulum membrane; Lipid-anchor; Cytoplasmic side. Mitochondrion outer membrane; Lipid-anchor; Cytoplasmic side.; SUBCELLULAR LOCATION: Isoform 2: Cytoplasm. Note=Produces the soluble form found in erythrocytes.	2479590; 15461802; 14702039; 10591208; 15489334; 3035541; 2498303; 3700359; 6389526; 9639531; 2019583; 18669648; 19608861; 21269460; 24275569; 25255805; 25944712; 15502298; 1898726; 1707593; 1400360; 8119939; 7718898; 9048929; 9695975; 9886302; 10807796; 15622768; 12393396; 15953014; 1352356; 3268037; 9207238; 12884529; 15039026; 15297856; 15813912; 15921385; 15944396; 17353931; 17620407; 1834369…	2479590; 15461802; 14702039; 10591208; 15489334; 3035541; 2498303; 3700359; 6389526; 9639531; 2019583; 18669648; 19608861; 21269460; 24275569; 25255805; 25944712; 15502298; 1898726; 1707593; 1400360; 8119939; 7718898; 9048929; 9695975; 9886302; 10807796; 15622768; 12393396; 15953014
Transcript_02137	Assembly01_TRINITY_DN15680_c0_g1::Assembly01_TRINITY_DN15680_c0_g1_i1::g.139664::m.139664	Q10472	Q10472	GALT1_HUMAN	reviewed	Polypeptide N-acetylgalactosaminyltransferase 1 (EC 2.4.1.41) (Polypeptide GalNAc transferase 1) (GalNAc-T1) (pp-GaNTase 1) (Protein-UDP acetylgalactosaminyltransferase 1) (UDP-GalNAc:polypeptide N-acetylgalactosaminyltransferase 1) [Cleaved into: Polypeptide N-acetylgalactosaminyltransferase 1 soluble form]	GALNT1	Homo sapiens (Human)	559	endoplasmic reticulum membrane [GO:0005789]; extracellular region [GO:0005576]; Golgi cisterna membrane [GO:0032580]; Golgi membrane [GO:0000139]; integral component of membrane [GO:0016021]; membrane [GO:0016020]; perinuclear region of cytoplasm [GO:0048471]; carbohydrate binding [GO:0030246]; manganese ion binding [GO:0030145]; polypeptide N-acetylgalactosaminyltransferase activity [GO:0004653]…	O-glycan processing [GO:0016266]; protein O-linked glycosylation [GO:0006493]; protein O-linked glycosylation via serine [GO:0018242]; protein O-linked glycosylation via threonine [GO:0018243]	carbohydrate binding [GO:0030246]; manganese ion binding [GO:0030145]; polypeptide N-acetylgalactosaminyltransferase activity [GO:0004653]	endoplasmic reticulum membrane [GO:0005789]; extracellular region [GO:0005576]; Golgi cisterna membrane [GO:0032580]; Golgi membrane [GO:0000139]; integral component of membrane [GO:0016021]; membrane [GO:0016020]; perinuclear region of cytoplasm [GO:0048471]	GO:0000139; GO:0004653; GO:0005576; GO:0005789; GO:0006493; GO:0016020; GO:0016021; GO:0016266; GO:0018242; GO:0018243; GO:0030145; GO:0030246; GO:0032580; GO:0048471	SUBCELLULAR LOCATION: Polypeptide N-acetylgalactosaminyltransferase 1: Golgi apparatus, Golgi stack membrane; Single-pass type II membrane protein.; SUBCELLULAR LOCATION: Polypeptide N-acetylgalactosaminyltransferase 1 soluble form: Secreted.	8690719; 7592619; 15489334; 8727794; 9295285; 9394011; 21269460; 9472029; 14636048; 17916404; 18268124; 18987618; 19460755; 19487295; 19524017; 20142253; 20498016; 21349845; 22042768; 22183981; 23317233; 25730904; 26496610; 26676748	8690719; 7592619; 15489334; 8727794; 9295285; 9394011; 21269460
Transcript_02141	Assembly01_TRINITY_DN15684_c0_g1::Assembly01_TRINITY_DN15684_c0_g1_i1::g.139642::m.139642	P07195	P07195	LDHB_HUMAN	reviewed	L-lactate dehydrogenase B chain (LDH-B) (EC 1.1.1.27) (LDH heart subunit) (LDH-H) (Renal carcinoma antigen NY-REN-46)	LDHB	Homo sapiens (Human)	334	cytoplasm [GO:0005737]; cytosol [GO:0005829]; extracellular exosome [GO:0070062]; membrane [GO:0016020]; membrane raft [GO:0045121]; mitochondrion [GO:0005739]; myelin sheath [GO:0043209]; L-lactate dehydrogenase activity [GO:0004459]; NAD binding [GO:0051287]; carbohydrate metabolic process [GO:0005975]; lactate metabolic process [GO:0006089]; NAD metabolic process [GO:0019674]; pyruvate metabol…	carbohydrate metabolic process [GO:0005975]; lactate metabolic process [GO:0006089]; NAD metabolic process [GO:0019674]; pyruvate metabolic process [GO:0006090]	L-lactate dehydrogenase activity [GO:0004459]; NAD binding [GO:0051287]	cytoplasm [GO:0005737]; cytosol [GO:0005829]; extracellular exosome [GO:0070062]; membrane [GO:0016020]; membrane raft [GO:0045121]; mitochondrion [GO:0005739]; myelin sheath [GO:0043209]	GO:0004459; GO:0005737; GO:0005739; GO:0005829; GO:0005975; GO:0006089; GO:0006090; GO:0016020; GO:0019674; GO:0043209; GO:0045121; GO:0051287; GO:0070062	SUBCELLULAR LOCATION: Cytoplasm.	2930497; 3435492; 15489334; 10508479; 15592455; 19690332; 19608861; 20068231; 21269460; 23186163; 24275569; 25944712; 11276087; 8314553; 8462975; 1587525; 2334429; 8611651; 10211631; 9929983; 11509017; 12555229; 14743216; 15117937; 15161933; 17178662; 18457437; 18593994; 19119138; 19135240; 19338310; 19367725; 19738201; 20000738; 20195357; 20499337; 20592382; 20711500; 20877624; 20951115; 2104495…	2930497; 3435492; 15489334; 10508479; 15592455; 19690332; 19608861; 20068231; 21269460; 23186163; 24275569; 25944712; 11276087; 8314553; 8462975; 1587525; 2334429; 8611651; 10211631; 9929983; 11509017
Transcript_02144	Assembly01_TRINITY_DN15694_c0_g1::Assembly01_TRINITY_DN15694_c0_g1_i1::g.139419::m.139419	Q8N136	Q8N136	DAW1_HUMAN	reviewed	Dynein assembly factor with WDR repeat domains 1 (Outer row dynein assembly protein 16 homolog) (WD repeat-containing protein 69)	DAW1 WDR69	Homo sapiens (Human)	415	cilium [GO:0005929]; determination of left/right symmetry [GO:0007368]; heart development [GO:0007507]	determination of left/right symmetry [GO:0007368]; heart development [GO:0007507]		cilium [GO:0005929]	GO:0005929; GO:0007368; GO:0007507	SUBCELLULAR LOCATION: Cell projection, cilium {ECO:0000305}.	14702039; 15815621; 15489334; 18852297; 16959974; 16093345; 17903302; 23602568	14702039; 15815621; 15489334; 18852297; 16959974
Transcript_02145	Assembly01_TRINITY_DN15695_c0_g1::Assembly01_TRINITY_DN15695_c0_g1_i1::g.139553::m.139553	Q9BUQ8	Q9BUQ8	DDX23_HUMAN	reviewed	Probable ATP-dependent RNA helicase DDX23 (EC 3.6.4.13) (100 kDa U5 snRNP-specific protein) (DEAD box protein 23) (PRP28 homolog) (U5-100kD)	DDX23	Homo sapiens (Human)	820	catalytic step 2 spliceosome [GO:0071013]; extracellular exosome [GO:0070062]; nucleolus [GO:0005730]; nucleoplasm [GO:0005654]; nucleus [GO:0005634]; U5 snRNP [GO:0005682]; ATP binding [GO:0005524]; ATP-dependent RNA helicase activity [GO:0004004]; poly(A) RNA binding [GO:0044822]; cis assembly of pre-catalytic spliceosome [GO:0000354]; mRNA splicing, via spliceosome [GO:0000398]; RNA secondary …	cis assembly of pre-catalytic spliceosome [GO:0000354]; mRNA splicing, via spliceosome [GO:0000398]; RNA secondary structure unwinding [GO:0010501]; RNA splicing [GO:0008380]; RNA splicing, via transesterification reactions [GO:0000375]	ATP binding [GO:0005524]; ATP-dependent RNA helicase activity [GO:0004004]; poly(A) RNA binding [GO:0044822]	catalytic step 2 spliceosome [GO:0071013]; extracellular exosome [GO:0070062]; nucleolus [GO:0005730]; nucleoplasm [GO:0005654]; nucleus [GO:0005634]; U5 snRNP [GO:0005682]	GO:0000354; GO:0000375; GO:0000398; GO:0004004; GO:0005524; GO:0005634; GO:0005654; GO:0005682; GO:0005730; GO:0008380; GO:0010501; GO:0044822; GO:0070062; GO:0071013	SUBCELLULAR LOCATION: Nucleus {ECO:0000269|PubMed:20858735, ECO:0000269|PubMed:9409622}.	9409622; 14702039; 16541075; 15489334; 11991638; 17081983; 16723661; 18425142; 20858735; 20068231; 21269460; 21406692; 22814378; 9774689; 12840015; 15848144; 16055720; 17332742; 17353931; 19615732; 20360068; 20467437; 20711500; 21044950; 22028648; 23602568; 23902751; 24914973; 25609649; 25920683; 26420826; 26496610; 26638075; 26912367	9409622; 14702039; 16541075; 15489334; 11991638; 17081983; 16723661; 18425142; 20858735; 20068231; 21269460; 21406692; 22814378
Transcript_02149	Assembly01_TRINITY_DN15700_c0_g1::Assembly01_TRINITY_DN15700_c0_g1_i1::g.112609::m.112609	Q9Y3D5	Q9Y3D5	RT18C_HUMAN	reviewed	28S ribosomal protein S18c, mitochondrial (MRP-S18-c) (Mrps18-c) (S18mt-c) (28S ribosomal protein S18-1, mitochondrial) (MRP-S18-1)	MRPS18C CGI-134	Homo sapiens (Human)	142	cytosolic small ribosomal subunit [GO:0022627]; mitochondrial inner membrane [GO:0005743]; mitochondrial small ribosomal subunit [GO:0005763]; structural constituent of ribosome [GO:0003735]; mitochondrial translation [GO:0032543]; mitochondrial translational elongation [GO:0070125]; mitochondrial translational termination [GO:0070126]; translation [GO:0006412]	mitochondrial translation [GO:0032543]; mitochondrial translational elongation [GO:0070125]; mitochondrial translational termination [GO:0070126]; translation [GO:0006412]	structural constituent of ribosome [GO:0003735]	cytosolic small ribosomal subunit [GO:0022627]; mitochondrial inner membrane [GO:0005743]; mitochondrial small ribosomal subunit [GO:0005763]	GO:0003735; GO:0005743; GO:0005763; GO:0006412; GO:0022627; GO:0032543; GO:0070125; GO:0070126	SUBCELLULAR LOCATION: Mitochondrion {ECO:0000269|PubMed:11279123}.	10810093; 15489334; 11279123; 21269460; 25944712; 20379614; 20877624	10810093; 15489334; 11279123; 21269460; 25944712
Transcript_02165	Assembly01_TRINITY_DN15731_c0_g1::Assembly01_TRINITY_DN15731_c0_g1_i1::g.112669::m.112669	Q9H6L4	Q9H6L4	ARMC7_HUMAN	reviewed	Armadillo repeat-containing protein 7	ARMC7	Homo sapiens (Human)	198	cytoplasm [GO:0005737]; nucleus [GO:0005634]			cytoplasm [GO:0005737]; nucleus [GO:0005634]	GO:0005634; GO:0005737		14702039; 16625196; 15489334; 20068231; 16189514; 21988832; 25416956	14702039; 16625196; 15489334; 20068231
Transcript_02171	Assembly01_TRINITY_DN15736_c0_g1::Assembly01_TRINITY_DN15736_c0_g1_i1::g.112682::m.112682	O60216	O60216	RAD21_HUMAN	reviewed	Double-strand-break repair protein rad21 homolog (hHR21) (Nuclear matrix protein 1) (NXP-1) (SCC1 homolog)	RAD21 HR21 KIAA0078 NXP1	Homo sapiens (Human)	631	chromatin [GO:0000785]; chromosome [GO:0005694]; chromosome, centromeric region [GO:0000775]; cohesin complex [GO:0008278]; cytosol [GO:0005829]; membrane [GO:0016020]; nuclear meiotic cohesin complex [GO:0034991]; nucleoplasm [GO:0005654]; chromatin binding [GO:0003682]; transcriptional activator activity, RNA polymerase II transcription regulatory region sequence-specific binding [GO:0001228]; …	apoptotic process [GO:0006915]; cell division [GO:0051301]; DNA recombination [GO:0006310]; double-strand break repair [GO:0006302]; meiotic sister chromatid cohesion, centromeric [GO:0051754]; mitotic sister chromatid cohesion [GO:0007064]; protein localization to chromatin [GO:0071168]; protein sumoylation [GO:0016925]; reciprocal meiotic recombination [GO:0007131]; regulation of transcription …	chromatin binding [GO:0003682]; transcriptional activator activity, RNA polymerase II transcription regulatory region sequence-specific binding [GO:0001228]	chromatin [GO:0000785]; chromosome [GO:0005694]; chromosome, centromeric region [GO:0000775]; cohesin complex [GO:0008278]; cytosol [GO:0005829]; membrane [GO:0016020]; nuclear meiotic cohesin complex [GO:0034991]; nucleoplasm [GO:0005654]	GO:0000775; GO:0000785; GO:0001228; GO:0003682; GO:0005654; GO:0005694; GO:0005829; GO:0006302; GO:0006310; GO:0006357; GO:0006915; GO:0007062; GO:0007064; GO:0007131; GO:0008278; GO:0016020; GO:0016925; GO:0034991; GO:0051301; GO:0051754; GO:0071168	SUBCELLULAR LOCATION: Nucleus {ECO:0000269|PubMed:10623634}. Chromosome {ECO:0000269|PubMed:11073952}. Chromosome, centromere {ECO:0000269|PubMed:11073952}. Note=Associates with chromatin. Before prophase it is scattered along chromosome arms. During prophase, most of cohesin complexes dissociate from chromatin probably because of phosphorylation by PLK, except at centromeres, where cohesin compl…	8812457; 10623634; 7584044; 14702039; 15489334; 11590136; 12417729; 11073952; 11509732; 11875078; 15837422; 18669648; 19696148; 11483345; 19690332; 20068231; 21269460; 23186163; 24275569; 22633399; 10931856; 12198550; 12200439; 14603436; 15737063; 15767545; 15855230; 16416296; 17043677; 17112726; 17113138; 17349791; 17962804; 18197499; 18219272; 18829510; 19074885; 19158269; 19322193; 19369356; 1…	8812457; 10623634; 7584044; 14702039; 15489334; 11590136; 12417729; 11073952; 11509732; 11875078; 15837422; 18669648; 19696148; 11483345; 19690332; 20068231; 21269460; 23186163; 24275569; 22633399
Transcript_02190	Assembly01_TRINITY_DN15769_c0_g2::Assembly01_TRINITY_DN15769_c0_g2_i1::g.112759::m.112759	Q8IXX5	Q8IXX5	T183A_HUMAN	reviewed	Transmembrane protein 183A	TMEM183A C1orf37	Homo sapiens (Human)	376	integral component of membrane [GO:0016021]			integral component of membrane [GO:0016021]	GO:0016021	SUBCELLULAR LOCATION: Membrane {ECO:0000305}; Single-pass membrane protein {ECO:0000305}.	14702039; 15489334; 16644869; 17613536; 19536175; 20711500; 25416956	14702039; 15489334
Transcript_02192	Assembly01_TRINITY_DN15774_c0_g1::Assembly01_TRINITY_DN15774_c0_g1_i1::g.112601::m.112601	Q92747	Q92747	ARC1A_HUMAN	reviewed	Actin-related protein 2/3 complex subunit 1A (SOP2-like protein)	ARPC1A SOP2L	Homo sapiens (Human)	370	actin cytoskeleton [GO:0015629]; Arp2/3 protein complex [GO:0005885]; cytosol [GO:0005829]; extracellular exosome [GO:0070062]; muscle cell projection membrane [GO:0036195]; actin binding [GO:0003779]; actin filament binding [GO:0051015]; actin cytoskeleton organization [GO:0030036]; Arp2/3 complex-mediated actin nucleation [GO:0034314]; ephrin receptor signaling pathway [GO:0048013]; Fc-gamma re…	actin cytoskeleton organization [GO:0030036]; Arp2/3 complex-mediated actin nucleation [GO:0034314]; ephrin receptor signaling pathway [GO:0048013]; Fc-gamma receptor signaling pathway involved in phagocytosis [GO:0038096]	actin binding [GO:0003779]; actin filament binding [GO:0051015]	actin cytoskeleton [GO:0015629]; Arp2/3 protein complex [GO:0005885]; cytosol [GO:0005829]; extracellular exosome [GO:0070062]; muscle cell projection membrane [GO:0036195]	GO:0003779; GO:0005829; GO:0005885; GO:0015629; GO:0030036; GO:0034314; GO:0036195; GO:0038096; GO:0048013; GO:0051015; GO:0070062	SUBCELLULAR LOCATION: Cytoplasm, cytoskeleton {ECO:0000305}.	8978670; 14702039; 12853948; 12690205; 15489334; 21269460; 12577067; 17072959; 17353931; 19145645; 20570966; 26496610	8978670; 14702039; 12853948; 12690205; 15489334; 21269460
Transcript_02195	Assembly01_TRINITY_DN15791_c0_g1::Assembly01_TRINITY_DN15791_c0_g1_i1::g.112710::m.112710	Q6ZWT7	Q6ZWT7	MBOA2_HUMAN	reviewed	Lysophospholipid acyltransferase 2 (LPLAT 2) (EC 2.3.1.-) (1-acylglycerophosphate O-acyltransferase) (EC 2.3.1.51) (1-acylglycerophosphoethanolamine O-acyltransferase) (EC 2.3.1.n7) (Lysophosphatidic acid acyltransferase) (LPAAT) (Lyso-PA acyltransferase) (Lysophosphatidylethanolamine acyltransferase) (LPEAT) (Lyso-PE acyltransferase) (Membrane-bound O-acyltransferase domain-containing protein 2)…	MBOAT2 OACT2	Homo sapiens (Human)	520	endoplasmic reticulum membrane [GO:0005789]; integral component of membrane [GO:0016021]; 1-acylglycerol-3-phosphate O-acyltransferase activity [GO:0003841]; 2-acylglycerol-3-phosphate O-acyltransferase activity [GO:0047144]; phosphatidylcholine acyl-chain remodeling [GO:0036151]; phosphatidylethanolamine acyl-chain remodeling [GO:0036152]; phospholipid biosynthetic process [GO:0008654]	phosphatidylcholine acyl-chain remodeling [GO:0036151]; phosphatidylethanolamine acyl-chain remodeling [GO:0036152]; phospholipid biosynthetic process [GO:0008654]	1-acylglycerol-3-phosphate O-acyltransferase activity [GO:0003841]; 2-acylglycerol-3-phosphate O-acyltransferase activity [GO:0047144]	endoplasmic reticulum membrane [GO:0005789]; integral component of membrane [GO:0016021]	GO:0003841; GO:0005789; GO:0008654; GO:0016021; GO:0036151; GO:0036152; GO:0047144	SUBCELLULAR LOCATION: Membrane {ECO:0000305}; Multi-pass membrane protein {ECO:0000305}.	17890783; 14702039; 15815621; 15489334; 16303743; 18772128; 26638075	17890783; 14702039; 15815621; 15489334; 16303743; 18772128
Transcript_02199	Assembly01_TRINITY_DN15802_c0_g1::Assembly01_TRINITY_DN15802_c0_g1_i1::g.64694::m.64694	A0A024QZK4	A0A024QZK4	A0A024QZK4_HUMAN	unreviewed	Phytanoyl-CoA 2-hydroxylase interacting protein-like, isoform CRA_b	PHYHIPL hCG_41128	Homo sapiens (Human)	376							11181995; 16385451; 20379614; 20877624	11181995;
Transcript_02220	Assembly01_TRINITY_DN15863_c0_g1::Assembly01_TRINITY_DN15863_c0_g1_i1::g.64634::m.64634	P62304	P62304	RUXE_HUMAN	reviewed	Small nuclear ribonucleoprotein E (snRNP-E) (Sm protein E) (Sm-E) (SmE)	SNRPE	Homo sapiens (Human)	92	catalytic step 2 spliceosome [GO:0071013]; cytosol [GO:0005829]; extracellular exosome [GO:0070062]; methylosome [GO:0034709]; nucleoplasm [GO:0005654]; nucleus [GO:0005634]; pICln-Sm protein complex [GO:0034715]; precatalytic spliceosome [GO:0071011]; small nuclear ribonucleoprotein complex [GO:0030532]; SMN-Sm protein complex [GO:0034719]; spliceosomal complex [GO:0005681]; U1 snRNP [GO:0005685…	hair cycle [GO:0042633]; histone mRNA metabolic process [GO:0008334]; mRNA splicing, via spliceosome [GO:0000398]; nuclear import [GO:0051170]; spliceosomal complex assembly [GO:0000245]; spliceosomal snRNP assembly [GO:0000387]; termination of RNA polymerase II transcription [GO:0006369]	RNA binding [GO:0003723]	catalytic step 2 spliceosome [GO:0071013]; cytosol [GO:0005829]; extracellular exosome [GO:0070062]; methylosome [GO:0034709]; nucleoplasm [GO:0005654]; nucleus [GO:0005634]; pICln-Sm protein complex [GO:0034715]; precatalytic spliceosome [GO:0071011]; small nuclear ribonucleoprotein complex [GO:0030532]; SMN-Sm protein complex [GO:0034719]; spliceosomal complex [GO:0005681]; U12-type spliceosoma…	GO:0000245; GO:0000387; GO:0000398; GO:0003723; GO:0005634; GO:0005654; GO:0005681; GO:0005682; GO:0005683; GO:0005685; GO:0005686; GO:0005687; GO:0005689; GO:0005829; GO:0006369; GO:0008334; GO:0030532; GO:0034709; GO:0034715; GO:0034719; GO:0042633; GO:0046540; GO:0051170; GO:0070062; GO:0071011; GO:0071013	SUBCELLULAR LOCATION: Cytoplasm, cytosol. Nucleus. Note=SMN-mediated assembly into core snRNPs occurs in the cytosol before SMN-mediated transport to the nucleus to be included in spliceosomes.	2974536; 2972723; 14702039; 15489334; 2440864; 11574479; 11991638; 15146077; 18984161; 21269460; 23246290; 24275569; 19325628; 21516107; 23333303; 2374709; 7984237; 9417867; 10025403; 10931958; 11331594; 11714716; 12022225; 14667819; 15231747; 15312772; 15848170; 17332742; 18208561; 19738201; 20360068; 20467437; 20562859; 21113136; 21642987; 21816274; 22365833; 22575643; 23358685; 23902751; 24189…	2974536; 2972723; 14702039; 15489334; 2440864; 11574479; 11991638; 15146077; 18984161; 21269460; 23246290; 24275569; 19325628; 21516107; 23333303
Transcript_02227	Assembly01_TRINITY_DN15894_c0_g1::Assembly01_TRINITY_DN15894_c0_g1_i1::g.64614::m.64614	Q8IYD2	Q8IYD2	KLD8A_HUMAN	reviewed	Kelch domain-containing protein 8A (Substitute for delta-EGFR expression 1) (S-delta-E1)	KLHDC8A	Homo sapiens (Human)	350	Cul3-RING ubiquitin ligase complex [GO:0031463]; protein ubiquitination involved in ubiquitin-dependent protein catabolic process [GO:0042787]	protein ubiquitination involved in ubiquitin-dependent protein catabolic process [GO:0042787]		Cul3-RING ubiquitin ligase complex [GO:0031463]	GO:0031463; GO:0042787		14702039; 16710414; 15489334; 20133782; 25036637	14702039; 16710414; 15489334
Transcript_02243	Assembly01_TRINITY_DN15920_c0_g1::Assembly01_TRINITY_DN15920_c0_g1_i1::g.149892::m.149892	P50213	P50213	IDH3A_HUMAN	reviewed	Isocitrate dehydrogenase [NAD] subunit alpha, mitochondrial (EC 1.1.1.41) (Isocitric dehydrogenase subunit alpha) (NAD(+)-specific ICDH subunit alpha)	IDH3A	Homo sapiens (Human)	366	mitochondrial matrix [GO:0005759]; mitochondrion [GO:0005739]; myelin sheath [GO:0043209]; nucleus [GO:0005634]; isocitrate dehydrogenase (NAD+) activity [GO:0004449]; magnesium ion binding [GO:0000287]; NAD binding [GO:0051287]; carbohydrate metabolic process [GO:0005975]; tricarboxylic acid cycle [GO:0006099]	carbohydrate metabolic process [GO:0005975]; tricarboxylic acid cycle [GO:0006099]	isocitrate dehydrogenase (NAD+) activity [GO:0004449]; magnesium ion binding [GO:0000287]; NAD binding [GO:0051287]	mitochondrial matrix [GO:0005759]; mitochondrion [GO:0005739]; myelin sheath [GO:0043209]; nucleus [GO:0005634]	GO:0000287; GO:0004449; GO:0005634; GO:0005739; GO:0005759; GO:0005975; GO:0006099; GO:0043209; GO:0051287	SUBCELLULAR LOCATION: Mitochondrion.	7755589; 17974005; 15489334; 19608861; 21269460; 25944712; 14555658; 14743216; 16737955; 17314511; 17432878; 19615732; 20306291; 20435888; 20562859; 20711500; 20869947; 20877624; 21988832; 22190034; 25531325	7755589; 17974005; 15489334; 19608861; 21269460; 25944712
Transcript_02251	Assembly01_TRINITY_DN15956_c0_g1::Assembly01_TRINITY_DN15956_c0_g1_i1::g.149962::m.149962	A0A024R2W4	A0A024R2W4	A0A024R2W4_HUMAN	unreviewed	Dystroglycan 1 (Dystrophin-associated glycoprotein 1), isoform CRA_a	DAG1 hCG_20125	Homo sapiens (Human)	895	dystrophin-associated glycoprotein complex [GO:0016010]; integral component of membrane [GO:0016021]; calcium ion binding [GO:0005509]; cytoskeletal anchoring at plasma membrane [GO:0007016]	cytoskeletal anchoring at plasma membrane [GO:0007016]	calcium ion binding [GO:0005509]	dystrophin-associated glycoprotein complex [GO:0016010]; integral component of membrane [GO:0016021]	GO:0005509; GO:0007016; GO:0016010; GO:0016021		11181995; 12140558; 12386278; 12592373; 12598319; 12920582; 15175275; 16254364; 16466646; 16575202; 17005282; 17012237; 17196572; 17516554; 17640712; 18087214; 18456664; 18691338; 18764929; 18939472; 18983465; 19244252; 19587235; 19913121; 19946898; 20044576; 20307617; 20338590; 20350218; 20507882; 20512930; 20625412; 20626751; 20628086; 20736308; 21203384; 21255062; 21347376; 21741360; 21931648;…	11181995;
Transcript_02257	Assembly01_TRINITY_DN15970_c0_g1::Assembly01_TRINITY_DN15970_c0_g1_i1::g.149942::m.149942	Q8TDR2	Q8TDR2	STK35_HUMAN	reviewed	Serine/threonine-protein kinase 35 (EC 2.7.11.1) (CLP-36-interacting kinase 1) (CLIK-1) (PDLIM1-interacting kinase 1) (Serine/threonine-protein kinase 35 L1)	STK35 CLIK1 PDIK1 STK35L1	Homo sapiens (Human)	534	cytoplasm [GO:0005737]; nucleolus [GO:0005730]; ATP binding [GO:0005524]; protein serine/threonine kinase activity [GO:0004674]		ATP binding [GO:0005524]; protein serine/threonine kinase activity [GO:0004674]	cytoplasm [GO:0005737]; nucleolus [GO:0005730]	GO:0004674; GO:0005524; GO:0005730; GO:0005737	SUBCELLULAR LOCATION: Nucleus. Nucleus, nucleolus. Cytoplasm. Note=When associated with PDLIM1, it is mostly found in cytoplasm, localized to actin stress fibers (PubMed:11973348). However, PubMed:19756140 detected STK35 only in the nucleus, and the presence of PDLIM1 had no influence on its location. {ECO:0000269|PubMed:11973348}.	19756140; 11780052; 14702039; 15489334; 11973348; 21283756; 21964068	19756140; 11780052; 14702039; 15489334; 11973348
Transcript_02269	Assembly01_TRINITY_DN15991_c0_g2::Assembly01_TRINITY_DN15991_c0_g2_i1::g.150007::m.150007	A8K5Z4	A8K5Z4	A8K5Z4_HUMAN	unreviewed	cDNA FLJ76660, highly similar to Homo sapiens RasGEF domain family, member 1B (RASGEF1B), mRNA		Homo sapiens (Human)	472	intracellular [GO:0005622]; guanyl-nucleotide exchange factor activity [GO:0005085]; small GTPase mediated signal transduction [GO:0007264]	small GTPase mediated signal transduction [GO:0007264]	guanyl-nucleotide exchange factor activity [GO:0005085]	intracellular [GO:0005622]	GO:0005085; GO:0005622; GO:0007264		18391951; 19645719; 22303795
Transcript_02282	Assembly01_TRINITY_DN16026_c0_g1::Assembly01_TRINITY_DN16026_c0_g1_i1::g.78903::m.78903	Q9H6E4	Q9H6E4	CC134_HUMAN	reviewed	Coiled-coil domain-containing protein 134	CCDC134	Homo sapiens (Human)	229	extracellular region [GO:0005576]; membrane [GO:0016020]			extracellular region [GO:0005576]; membrane [GO:0016020]	GO:0005576; GO:0016020	SUBCELLULAR LOCATION: Secreted {ECO:0000305}.	15461802; 14702039; 10591208; 15489334; 21269460; 25944712; 16713569; 18087676; 22644376; 23070808; 25125657; 26638075	15461802; 14702039; 10591208; 15489334; 21269460; 25944712
Transcript_02289	Assembly01_TRINITY_DN16047_c0_g1::Assembly01_TRINITY_DN16047_c0_g1_i1::g.79010::m.79010	P25791	P25791	RBTN2_HUMAN	reviewed	Rhombotin-2 (Cysteine-rich protein TTG-2) (LIM domain only protein 2) (LMO-2) (T-cell translocation protein 2)	LMO2 RBTN2 RBTNL1 RHOM2 TTG2	Homo sapiens (Human)	158	nucleus [GO:0005634]; transcription factor complex [GO:0005667]; bHLH transcription factor binding [GO:0043425]; cofactor binding [GO:0048037]; E-box binding [GO:0070888]; RNA polymerase II activating transcription factor binding [GO:0001102]; RNA polymerase II regulatory region sequence-specific DNA binding [GO:0000977]; RNA polymerase II transcription factor activity, sequence-specific DNA bind…	cellular response to thyroid hormone stimulus [GO:0097067]; mRNA transcription from RNA polymerase II promoter [GO:0042789]; multicellular organism development [GO:0007275]; positive regulation of transcription from RNA polymerase II promoter [GO:0045944]	bHLH transcription factor binding [GO:0043425]; cofactor binding [GO:0048037]; E-box binding [GO:0070888]; RNA polymerase II activating transcription factor binding [GO:0001102]; RNA polymerase II regulatory region sequence-specific DNA binding [GO:0000977]; RNA polymerase II transcription factor activity, sequence-specific DNA binding [GO:0000981]; transcriptional activator activity, RNA polymer…	nucleus [GO:0005634]; transcription factor complex [GO:0005667]	GO:0000977; GO:0000981; GO:0001102; GO:0001190; GO:0001228; GO:0005634; GO:0005667; GO:0007275; GO:0008270; GO:0042789; GO:0043425; GO:0045944; GO:0048037; GO:0070888; GO:0097067	SUBCELLULAR LOCATION: Nucleus {ECO:0000305}.	1923511; 15489334; 9129143; 16314316; 11882901; 12067721; 15541480; 16189514; 16793212; 16873670; 17038524; 17268520; 17360939; 17878155; 17910069; 17964543; 17972953; 18079736; 18187418; 18676680; 18844071; 19047678; 19141387; 19170196; 19278969; 19336552; 19336746; 19487290; 19568416; 19573080; 19635185; 19671288; 19692168; 19773279; 20346173; 20519628; 20557670; 20660332; 20676125; 20686118; 2…	1923511; 15489334; 9129143; 16314316
Transcript_02295	Assembly01_TRINITY_DN16062_c0_g1::Assembly01_TRINITY_DN16062_c0_g1_i1::g.79034::m.79034	Q8NE62	Q8NE62	CHDH_HUMAN	reviewed	Choline dehydrogenase, mitochondrial (CDH) (CHD) (EC 1.1.99.1)	CHDH	Homo sapiens (Human)	594	mitochondrial inner membrane [GO:0005743]; choline dehydrogenase activity [GO:0008812]; flavin adenine dinucleotide binding [GO:0050660]; choline catabolic process [GO:0042426]; glycine betaine biosynthetic process from choline [GO:0019285]	choline catabolic process [GO:0042426]; glycine betaine biosynthetic process from choline [GO:0019285]	choline dehydrogenase activity [GO:0008812]; flavin adenine dinucleotide binding [GO:0050660]	mitochondrial inner membrane [GO:0005743]	GO:0005743; GO:0008812; GO:0019285; GO:0042426; GO:0050660	SUBCELLULAR LOCATION: Mitochondrion inner membrane {ECO:0000250}.	16641997; 15489334; 24275569; 16816108; 17975144; 18230680; 19737740; 20031640; 20175737; 20237496; 20662904; 20877624; 21308979; 21900206; 22387881; 22558321; 25416956; 25483962	16641997; 15489334; 24275569
Transcript_02307	Assembly01_TRINITY_DN16085_c0_g1::Assembly01_TRINITY_DN16085_c0_g1_i1::g.78881::m.78881	P22304	P22304	IDS_HUMAN	reviewed	Iduronate 2-sulfatase (EC 3.1.6.13) (Alpha-L-iduronate sulfate sulfatase) (Idursulfase) [Cleaved into: Iduronate 2-sulfatase 42 kDa chain; Iduronate 2-sulfatase 14 kDa chain]	IDS SIDS	Homo sapiens (Human)	550	lysosomal lumen [GO:0043202]; iduronate-2-sulfatase activity [GO:0004423]; metal ion binding [GO:0046872]; chondroitin sulfate catabolic process [GO:0030207]; glycosaminoglycan catabolic process [GO:0006027]	chondroitin sulfate catabolic process [GO:0030207]; glycosaminoglycan catabolic process [GO:0006027]	iduronate-2-sulfatase activity [GO:0004423]; metal ion binding [GO:0046872]	lysosomal lumen [GO:0043202]	GO:0004423; GO:0006027; GO:0030207; GO:0043202; GO:0046872	SUBCELLULAR LOCATION: Lysosome.	2122463; 8244397; 8717057; 8530090; 15772651; 15489334; 8490623; 8111411; 19159218; 1303211; 1284597; 8281149; 7981716; 7866405; 7887413; 7728156; 7581397; 7599640; 8940265; 8566953; 8664909; 8830188; 9222763; 9375851; 9266380; 9875019; 9660053; 9921913; 10215411; 9452044; 10671065; 9501270; 9762601; 10220152; 10447264; 9950361; 10838181; 11015461; 11731225; 11683780; 12794697; 12655569; 16699754…	2122463; 8244397; 8717057; 8530090; 15772651; 15489334; 8490623; 8111411; 19159218; 1303211; 1284597; 8281149; 7981716; 7866405; 7887413; 7728156; 7581397; 7599640; 8940265; 8566953; 8664909; 8830188; 9222763; 9375851; 9266380; 9875019; 9660053; 9921913; 10215411; 9452044; 10671065; 9501270; 9762601; 10220152; 10447264; 9950361; 10838181; 11015461; 11731225; 11683780; 12794697; 12655569; 16699754
Transcript_02322	Assembly01_TRINITY_DN16120_c0_g1::Assembly01_TRINITY_DN16120_c0_g1_i1::g.153600::m.153600	Q86UF1	Q86UF1	TSN33_HUMAN	reviewed	Tetraspanin-33 (Tspan-33) (Penumbra) (hPen) (Proerythroblast new membrane)	TSPAN33 PEN	Homo sapiens (Human)	283	cell surface [GO:0009986]; integral component of plasma membrane [GO:0005887]; plasma membrane [GO:0005886]; tetraspanin-enriched microdomain [GO:0097197]; enzyme binding [GO:0019899]; cell surface receptor signaling pathway [GO:0007166]; establishment of protein localization to plasma membrane [GO:0090002]; positive regulation of Notch signaling pathway [GO:0045747]; protein maturation [GO:00516…	cell surface receptor signaling pathway [GO:0007166]; establishment of protein localization to plasma membrane [GO:0090002]; positive regulation of Notch signaling pathway [GO:0045747]; protein maturation [GO:0051604]	enzyme binding [GO:0019899]	cell surface [GO:0009986]; integral component of plasma membrane [GO:0005887]; plasma membrane [GO:0005886]; tetraspanin-enriched microdomain [GO:0097197]	GO:0005886; GO:0005887; GO:0007166; GO:0009986; GO:0019899; GO:0045747; GO:0051604; GO:0090002; GO:0097197	SUBCELLULAR LOCATION: Cell membrane {ECO:0000269|PubMed:26686862}; Multi-pass membrane protein {ECO:0000305}.	16213355; 17158226; 15489334; 26686862; 24211713	16213355; 17158226; 15489334; 26686862
Transcript_02325	Assembly01_TRINITY_DN16125_c0_g1::Assembly01_TRINITY_DN16125_c0_g1_i1::g.153473::m.153473	Q12947	Q12947	FOXF2_HUMAN	reviewed	Forkhead box protein F2 (Forkhead-related activator 2) (FREAC-2) (Forkhead-related protein FKHL6) (Forkhead-related transcription factor 2)	FOXF2 FKHL6 FREAC2	Homo sapiens (Human)	444	nucleus [GO:0005634]; transcription factor complex [GO:0005667]; DNA binding [GO:0003677]; RNA polymerase II regulatory region sequence-specific DNA binding [GO:0000977]; sequence-specific DNA binding [GO:0043565]; transcription factor activity, RNA polymerase II distal enhancer sequence-specific binding [GO:0003705]; transcription factor activity, sequence-specific DNA binding [GO:0003700]; tran…	embryonic camera-type eye morphogenesis [GO:0048596]; embryonic digestive tract development [GO:0048566]; epithelial to mesenchymal transition [GO:0001837]; establishment of planar polarity of embryonic epithelium [GO:0042249]; extracellular matrix organization [GO:0030198]; genitalia development [GO:0048806]; negative regulation of transcription, DNA-templated [GO:0045892]; palate development [G…	DNA binding [GO:0003677]; RNA polymerase II regulatory region sequence-specific DNA binding [GO:0000977]; sequence-specific DNA binding [GO:0043565]; transcriptional activator activity, RNA polymerase II transcription regulatory region sequence-specific binding [GO:0001228]; transcription factor activity, RNA polymerase II distal enhancer sequence-specific binding [GO:0003705]; transcription fact…	nucleus [GO:0005634]; transcription factor complex [GO:0005667]	GO:0000977; GO:0001228; GO:0001837; GO:0003677; GO:0003700; GO:0003705; GO:0005634; GO:0005667; GO:0008134; GO:0030198; GO:0042249; GO:0043565; GO:0045892; GO:0045893; GO:0045944; GO:0048566; GO:0048596; GO:0048806; GO:0060021	SUBCELLULAR LOCATION: Nucleus.	9799607; 14574404; 8626802; 7957066; 9722567; 17474147; 19276632; 19562724; 20634891; 23383207; 23620774; 25609649; 25738520; 25798833; 25824262; 26070560; 26120030; 26278207	9799607; 14574404; 8626802; 7957066; 9722567
Transcript_02330	Assembly01_TRINITY_DN16142_c0_g1::Assembly01_TRINITY_DN16142_c0_g1_i1::g.153547::m.153547	Q9Y657	Q9Y657	SPIN1_HUMAN	reviewed	Spindlin-1 (Ovarian cancer-related protein) (Spindlin1)	SPIN1 OCR SPIN	Homo sapiens (Human)	262	nucleolus [GO:0005730]; nucleus [GO:0005634]; spindle [GO:0005819]; methylated histone binding [GO:0035064]; chromatin modification [GO:0016569]; gamete generation [GO:0007276]; meiotic cell cycle [GO:0051321]; multicellular organism development [GO:0007275]; positive regulation of Wnt signaling pathway [GO:0030177]; rRNA transcription [GO:0009303]; Wnt signaling pathway [GO:0016055]	chromatin modification [GO:0016569]; gamete generation [GO:0007276]; meiotic cell cycle [GO:0051321]; multicellular organism development [GO:0007275]; positive regulation of Wnt signaling pathway [GO:0030177]; rRNA transcription [GO:0009303]; Wnt signaling pathway [GO:0016055]	methylated histone binding [GO:0035064]	nucleolus [GO:0005730]; nucleus [GO:0005634]; spindle [GO:0005819]	GO:0005634; GO:0005730; GO:0005819; GO:0007275; GO:0007276; GO:0009303; GO:0016055; GO:0016569; GO:0030177; GO:0035064; GO:0051321	SUBCELLULAR LOCATION: Nucleus {ECO:0000269|PubMed:16098913}. Nucleus, nucleolus {ECO:0000269|PubMed:21960006}.	16098913; 11230166; 14702039; 15164053; 15489334; 18669648; 20068231; 21960006; 22258766; 22814378; 23186163; 17082182; 23077255; 24589551; 16169070; 16472086; 17620599; 18201843; 18391951; 18543248; 19167051; 20711500; 21044367; 23455924; 24947832; 25277244; 25749382	16098913; 11230166; 14702039; 15164053; 15489334; 18669648; 20068231; 21960006; 22258766; 22814378; 23186163; 17082182; 23077255; 24589551
Transcript_02337	Assembly01_TRINITY_DN16155_c0_g1::Assembly01_TRINITY_DN16155_c0_g1_i1::g.153528::m.153528	Q5TFE4	Q5TFE4	NT5D1_HUMAN	reviewed	5'-nucleotidase domain-containing protein 1 (EC 3.1.3.-)	NT5DC1 NT5C2L1 LP2642	Homo sapiens (Human)	455	5'-nucleotidase activity [GO:0008253]; metal ion binding [GO:0046872]		5'-nucleotidase activity [GO:0008253]; metal ion binding [GO:0046872]		GO:0008253; GO:0046872		14702039; 14574404; 15489334; 15498874; 19608861; 21269460; 18978678; 19913121; 20628086; 20711500; 22736055	14702039; 14574404; 15489334; 15498874; 19608861; 21269460
Transcript_02347	Assembly01_TRINITY_DN16179_c0_g2::Assembly01_TRINITY_DN16179_c0_g2_i1::g.153596::m.153596	Q99797	Q99797	MIPEP_HUMAN	reviewed	Mitochondrial intermediate peptidase (MIP) (EC 3.4.24.59)	MIPEP MIP	Homo sapiens (Human)	713	mitochondrial matrix [GO:0005759]; mitochondrion [GO:0005739]; metal ion binding [GO:0046872]; metalloendopeptidase activity [GO:0004222]; peptide metabolic process [GO:0006518]; protein processing involved in protein targeting to mitochondrion [GO:0006627]	peptide metabolic process [GO:0006518]; protein processing involved in protein targeting to mitochondrion [GO:0006627]	metal ion binding [GO:0046872]; metalloendopeptidase activity [GO:0004222]	mitochondrial matrix [GO:0005759]; mitochondrion [GO:0005739]	GO:0004222; GO:0005739; GO:0005759; GO:0006518; GO:0006627; GO:0046872	SUBCELLULAR LOCATION: Mitochondrion matrix.	9073519; 14702039; 15057823; 15489334; 19608861; 21269460; 20877624; 21150319; 21900206; 23275563; 25525879; 26496610	9073519; 14702039; 15057823; 15489334; 19608861; 21269460
Transcript_02360	Assembly01_TRINITY_DN1619_c0_g1::Assembly01_TRINITY_DN1619_c0_g1_i1::g.164089::m.164089	Q02127	Q02127	PYRD_HUMAN	reviewed	Dihydroorotate dehydrogenase (quinone), mitochondrial (DHOdehase) (EC 1.3.5.2) (Dihydroorotate oxidase)	DHODH	Homo sapiens (Human)	395	cytoplasm [GO:0005737]; integral component of membrane [GO:0016021]; mitochondrial inner membrane [GO:0005743]; mitochondrion [GO:0005739]; neuronal cell body [GO:0043025]; nucleoplasm [GO:0005654]; dihydroorotate dehydrogenase activity [GO:0004152]; drug binding [GO:0008144]; FMN binding [GO:0010181]; ubiquinone binding [GO:0048039]; 'de novo' pyrimidine nucleobase biosynthetic process [GO:00062…	'de novo' pyrimidine nucleobase biosynthetic process [GO:0006207]; 'de novo' UMP biosynthetic process [GO:0044205]; female pregnancy [GO:0007565]; lactation [GO:0007595]; positive regulation of apoptotic process [GO:0043065]; pyrimidine nucleoside biosynthetic process [GO:0046134]; regulation of mitochondrial fission [GO:0090140]; response to caffeine [GO:0031000]; response to drug [GO:0042493]; …	dihydroorotate dehydrogenase activity [GO:0004152]; drug binding [GO:0008144]; FMN binding [GO:0010181]; ubiquinone binding [GO:0048039]	cytoplasm [GO:0005737]; integral component of membrane [GO:0016021]; mitochondrial inner membrane [GO:0005743]; mitochondrion [GO:0005739]; neuronal cell body [GO:0043025]; nucleoplasm [GO:0005654]	GO:0004152; GO:0005654; GO:0005737; GO:0005739; GO:0005743; GO:0006207; GO:0007565; GO:0007595; GO:0008144; GO:0010181; GO:0016021; GO:0031000; GO:0042493; GO:0042594; GO:0043025; GO:0043065; GO:0044205; GO:0046134; GO:0048039; GO:0090140; GO:1903576	SUBCELLULAR LOCATION: Mitochondrion inner membrane {ECO:0000269|PubMed:10727948}; Single-pass membrane protein {ECO:0000269|PubMed:10727948}.	1446837; 7487077; 14702039; 15489334; 8925840; 10727948; 21269460; 24275569; 25944712; 10673429; 16480261; 19915526; 165196; 9693067; 10889450; 16406782; 18672895; 18951430; 19351152; 20153645; 20183850; 21988832; 22078215; 22621375; 23930152; 24801997	1446837; 7487077; 14702039; 15489334; 8925840; 10727948; 21269460; 24275569; 25944712; 10673429; 16480261; 19915526
Transcript_02364	Assembly01_TRINITY_DN16204_c0_g1::Assembly01_TRINITY_DN16204_c0_g1_i1::g.219627::m.219627	Q9UBU9	Q9UBU9	NXF1_HUMAN	reviewed	Nuclear RNA export factor 1 (Tip-associated protein) (Tip-associating protein) (mRNA export factor TAP)	NXF1 TAP	Homo sapiens (Human)	619	cytosol [GO:0005829]; nuclear inclusion body [GO:0042405]; nuclear pore [GO:0005643]; nuclear speck [GO:0016607]; nucleoplasm [GO:0005654]; nucleus [GO:0005634]; mRNA binding [GO:0003729]; nucleocytoplasmic transporter activity [GO:0005487]; nucleotide binding [GO:0000166]; poly(A) RNA binding [GO:0044822]; single-stranded RNA binding [GO:0003727]; mRNA export from nucleus [GO:0006406]; poly(A)+ …	mRNA export from nucleus [GO:0006406]; poly(A)+ mRNA export from nucleus [GO:0016973]; RNA export from nucleus [GO:0006405]; viral process [GO:0016032]	mRNA binding [GO:0003729]; nucleocytoplasmic transporter activity [GO:0005487]; nucleotide binding [GO:0000166]; poly(A) RNA binding [GO:0044822]; single-stranded RNA binding [GO:0003727]	cytosol [GO:0005829]; nuclear inclusion body [GO:0042405]; nuclear pore [GO:0005643]; nuclear speck [GO:0016607]; nucleoplasm [GO:0005654]; nucleus [GO:0005634]	GO:0000166; GO:0003727; GO:0003729; GO:0005487; GO:0005634; GO:0005643; GO:0005654; GO:0005829; GO:0006405; GO:0006406; GO:0016032; GO:0016607; GO:0016973; GO:0042405; GO:0044822	SUBCELLULAR LOCATION: Nucleus, nucleoplasm {ECO:0000269|PubMed:19324961, ECO:0000269|PubMed:23826332}. Nucleus speckle {ECO:0000269|PubMed:19324961, ECO:0000269|PubMed:23826332}. Cytoplasm {ECO:0000269|PubMed:19324961}. Nucleus {ECO:0000269|PubMed:25662211}. Note=Localized predominantly in the nucleoplasm and at both the nucleoplasmic and cytoplasmic faces of the nuclear pore complex. Shuttles be…	10202158; 10323864; 10454577; 14702039; 16554811; 15489334; 9175835; 9660949; 10228171; 11259411; 10668806; 11256625; 11707413; 11546873; 11546874; 14730019; 18364396; 19413330; 19836239; 19165146; 18936162; 19324961; 19369354; 21269460; 21699900; 22893130; 23299939; 23186163; 23826332; 25662211; 11060011; 11583626; 12581645; 11875519; 10924507; 11854490; 12384575; 14963046; 15184380; 15210956; 1…	10202158; 10323864; 10454577; 14702039; 16554811; 15489334; 9175835; 9660949; 10228171; 11259411; 10668806; 11256625; 11707413; 11546873; 11546874; 14730019; 18364396; 19413330; 19836239; 19165146; 18936162; 19324961; 19369354; 21269460; 21699900; 22893130; 23299939; 23186163; 23826332; 25662211; 11060011; 11583626; 12581645; 11875519
Transcript_02379	Assembly01_TRINITY_DN16253_c0_g1::Assembly01_TRINITY_DN16253_c0_g1_i1::g.219571::m.219571	Q53HC9	Q53HC9	TSSC1_HUMAN	reviewed	Protein TSSC1 (EARP-interacting protein) (Endosome-associated recycling protein-interacting protein) (Tumor-suppressing STF cDNA 1 protein) (Tumor-suppressing subchromosomal transferable fragment candidate gene 1 protein)	EIPR1 TSSC1	Homo sapiens (Human)	387							9403053; 15815621; 15489334; 19690332; 21269460; 22814378; 17353931; 22810585; 23933319; 25036637; 26496610	9403053; 15815621; 15489334; 19690332; 21269460; 22814378
Transcript_02386	Assembly01_TRINITY_DN16273_c0_g1::Assembly01_TRINITY_DN16273_c0_g1_i1::g.219689::m.219689	P51959	P51959	CCNG1_HUMAN	reviewed	Cyclin-G1 (Cyclin-G)	CCNG1 CCNG CYCG1	Homo sapiens (Human)	295	nucleoplasm [GO:0005654]; cell division [GO:0051301]; mitotic nuclear division [GO:0007067]; regulation of cyclin-dependent protein serine/threonine kinase activity [GO:0000079]	cell division [GO:0051301]; mitotic nuclear division [GO:0007067]; regulation of cyclin-dependent protein serine/threonine kinase activity [GO:0000079]		nucleoplasm [GO:0005654]	GO:0000079; GO:0005654; GO:0007067; GO:0051301	SUBCELLULAR LOCATION: Nucleus {ECO:0000269|PubMed:10196184}. Note=DNA replication foci after DNA damage.	8626390; 8806701; 8954786; 10196184; 14702039; 15372022; 15489334; 12556559; 12684677; 15077171; 16322753; 17245430; 17616664; 17868090; 18408012; 18632610; 18981217; 19584283; 19698214; 19738611; 21516116; 21688120; 21988832; 22105316; 22271581; 22649121; 22835824; 23487458; 23589924; 23812426; 25007270; 25416956; 25472877	8626390; 8806701; 8954786; 10196184; 14702039; 15372022; 15489334;
Transcript_02409	Assembly01_TRINITY_DN16321_c0_g1::Assembly01_TRINITY_DN16321_c0_g1_i1::g.100621::m.100621	Q96KP4	Q96KP4	CNDP2_HUMAN	reviewed	Cytosolic non-specific dipeptidase (EC 3.4.13.18) (CNDP dipeptidase 2) (Carnosine dipeptidase II) (Epididymis secretory protein Li 13) (Glutamate carboxypeptidase-like protein 1) (Peptidase A)	CNDP2 CN2 CPGL HEL-S-13 PEPA	Homo sapiens (Human)	475	cytoplasm [GO:0005737]; cytosol [GO:0005829]; extracellular exosome [GO:0070062]; nucleoplasm [GO:0005654]; carboxypeptidase activity [GO:0004180]; cytosolic dipeptidase activity [GO:0102008]; metallodipeptidase activity [GO:0070573]; zinc ion binding [GO:0008270]; glutathione biosynthetic process [GO:0006750]; peptide catabolic process [GO:0043171]; sulfur amino acid metabolic process [GO:000009…	glutathione biosynthetic process [GO:0006750]; peptide catabolic process [GO:0043171]; sulfur amino acid metabolic process [GO:0000096]	carboxypeptidase activity [GO:0004180]; cytosolic dipeptidase activity [GO:0102008]; metallodipeptidase activity [GO:0070573]; zinc ion binding [GO:0008270]	cytoplasm [GO:0005737]; cytosol [GO:0005829]; extracellular exosome [GO:0070062]; nucleoplasm [GO:0005654]	GO:0000096; GO:0004180; GO:0005654; GO:0005737; GO:0005829; GO:0006750; GO:0008270; GO:0043171; GO:0070062; GO:0070573; GO:0102008	SUBCELLULAR LOCATION: Cytoplasm {ECO:0000269|PubMed:12473676, ECO:0000269|PubMed:17121880}.	12473676; 14702039; 15498874; 16177791; 15489334; 17121880; 19346245; 19608861; 21269460; 22223895; 22814378; 24275569; 24395568; 25964343; 17220478; 18753673; 19373489; 19805454; 20199107; 21573905; 22128300; 22410244; 24705354; 24885395; 25814554	12473676; 14702039; 15498874; 16177791; 15489334; 17121880; 19346245; 19608861; 21269460; 22223895; 22814378; 24275569; 24395568; 25964343
Transcript_02415	Assembly01_TRINITY_DN16341_c0_g3::Assembly01_TRINITY_DN16341_c0_g3_i1::g.100730::m.100730	J3KNW7	J3KNW7	J3KNW7_HUMAN	unreviewed	Centrosomal protein of 83 kDa	CEP83	Homo sapiens (Human)	701	centriole [GO:0005814]; cilium assembly [GO:0042384]; establishment of centrosome localization [GO:0051660]; vesicle docking [GO:0048278]	cilium assembly [GO:0042384]; establishment of centrosome localization [GO:0051660]; vesicle docking [GO:0048278]		centriole [GO:0005814]	GO:0005814; GO:0042384; GO:0048278; GO:0051660		16541075; 23530209; 24882706	16541075;
Transcript_02416	Assembly01_TRINITY_DN16343_c0_g1::Assembly01_TRINITY_DN16343_c0_g1_i1::g.100646::m.100646	P23435	P23435	CBLN1_HUMAN	reviewed	Cerebellin-1 (Precerebellin) [Cleaved into: Cerebellin (CER); [des-Ser1]-cerebellin]	CBLN1	Homo sapiens (Human)	193	cell junction [GO:0030054]; extracellular region [GO:0005576]; postsynaptic membrane [GO:0045211]; cerebellar granule cell differentiation [GO:0021707]; chemical synaptic transmission [GO:0007268]; heterophilic cell-cell adhesion via plasma membrane cell adhesion molecules [GO:0007157]; nervous system development [GO:0007399]; positive regulation of synapse assembly [GO:0051965]; protein secretio…	cerebellar granule cell differentiation [GO:0021707]; chemical synaptic transmission [GO:0007268]; heterophilic cell-cell adhesion via plasma membrane cell adhesion molecules [GO:0007157]; nervous system development [GO:0007399]; positive regulation of synapse assembly [GO:0051965]; protein secretion [GO:0009306]		cell junction [GO:0030054]; extracellular region [GO:0005576]; postsynaptic membrane [GO:0045211]	GO:0005576; GO:0007157; GO:0007268; GO:0007399; GO:0009306; GO:0021707; GO:0030054; GO:0045211; GO:0051965	SUBCELLULAR LOCATION: Secreted. Cell junction, synapse, postsynaptic cell membrane {ECO:0000250}.	1704129; 14702039; 15489334; 2760624; 20200953; 22117778	1704129; 14702039; 15489334; 2760624
Transcript_02424	Assembly01_TRINITY_DN16376_c0_g1::Assembly01_TRINITY_DN16376_c0_g1_i1::g.100627::m.100627	Q5T6F0	Q5T6F0	DCA12_HUMAN	reviewed	DDB1- and CUL4-associated factor 12 (Centrosome-related protein TCC52) (Testis cancer centrosome-related protein) (WD repeat-containing protein 40A)	DCAF12 KIAA1892 TCC52 WDR40A	Homo sapiens (Human)	453	centrosome [GO:0005813]; Cul4-RING E3 ubiquitin ligase complex [GO:0080008]; cytoplasm [GO:0005737]; protein ubiquitination [GO:0016567]	protein ubiquitination [GO:0016567]		centrosome [GO:0005813]; Cul4-RING E3 ubiquitin ligase complex [GO:0080008]; cytoplasm [GO:0005737]	GO:0005737; GO:0005813; GO:0016567; GO:0080008	SUBCELLULAR LOCATION: Cytoplasm {ECO:0000269|PubMed:18957058}. Cytoplasm, cytoskeleton, microtubule organizing center, centrosome {ECO:0000269|PubMed:18957058}.	11572484; 14702039; 15164053; 15489334; 17974005; 16949367; 16964240; 18957058; 23186163; 18096478; 19343178; 19966799; 20360068; 20711500; 26496610	11572484; 14702039; 15164053; 15489334; 17974005; 16949367; 16964240; 18957058; 23186163
Transcript_02426	Assembly01_TRINITY_DN16383_c0_g1::Assembly01_TRINITY_DN16383_c0_g1_i1::g.100680::m.100680	Q92558	Q92558	WASF1_HUMAN	reviewed	Wiskott-Aldrich syndrome protein family member 1 (WASP family protein member 1) (Protein WAVE-1) (Verprolin homology domain-containing protein 1)	WASF1 KIAA0269 SCAR1 WAVE1	Homo sapiens (Human)	559	actin cytoskeleton [GO:0015629]; cytoskeleton [GO:0005856]; focal adhesion [GO:0005925]; lamellipodium [GO:0030027]; mitochondrial outer membrane [GO:0005741]; SCAR complex [GO:0031209]; synapse [GO:0045202]; protein complex binding [GO:0032403]; actin filament polymerization [GO:0030041]; lamellipodium morphogenesis [GO:0072673]; movement of cell or subcellular component [GO:0006928]; positive r…	actin filament polymerization [GO:0030041]; lamellipodium morphogenesis [GO:0072673]; movement of cell or subcellular component [GO:0006928]; positive regulation of Arp2/3 complex-mediated actin nucleation [GO:2000601]; protein complex assembly [GO:0006461]; Rac protein signal transduction [GO:0016601]	protein complex binding [GO:0032403]	actin cytoskeleton [GO:0015629]; cytoskeleton [GO:0005856]; focal adhesion [GO:0005925]; lamellipodium [GO:0030027]; mitochondrial outer membrane [GO:0005741]; SCAR complex [GO:0031209]; synapse [GO:0045202]	GO:0005741; GO:0005856; GO:0005925; GO:0006461; GO:0006928; GO:0015629; GO:0016601; GO:0030027; GO:0030041; GO:0031209; GO:0032403; GO:0045202; GO:0072673; GO:2000601	SUBCELLULAR LOCATION: Cytoplasm, cytoskeleton {ECO:0000269|PubMed:9889097}. Cell junction, synapse {ECO:0000250|UniProtKB:Q5BJU7}. Cell junction, focal adhesion {ECO:0000269|PubMed:18559503}. Note=Dot-like pattern in the cytoplasm. Concentrated in Rac-regulated membrane-ruffling areas (PubMed:9889097). Partial translocation to focal adhesion sites might be mediated by interaction with SORBS2 (Pub…	9732292; 9039502; 14574404; 15489334; 9889097; 11130076; 18559503; 23186163; 21107423; 9843499; 10970852; 12181570; 12429845; 12855698; 15280206; 15506982; 15659634; 15670045; 16317717; 16483316; 17101133; 17696648; 17901257; 17939402; 18287015; 18516090; 18947485; 18995840; 19222940; 19497998; 19631450; 19731823; 19890377; 20368433; 20403076; 20426950; 21844371; 21946561; 22028648; 22179776; 227…	9732292; 9039502; 14574404; 15489334; 9889097; 11130076; 18559503; 23186163; 21107423
Transcript_02428	Assembly01_TRINITY_DN16384_c0_g2::Assembly01_TRINITY_DN16384_c0_g2_i1::g.100640::m.100640	Q8TCS8	Q8TCS8	PNPT1_HUMAN	reviewed	Polyribonucleotide nucleotidyltransferase 1, mitochondrial (EC 2.7.7.8) (3'-5' RNA exonuclease OLD35) (PNPase old-35) (Polynucleotide phosphorylase 1) (PNPase 1) (Polynucleotide phosphorylase-like protein)	PNPT1 PNPASE	Homo sapiens (Human)	783	cytoplasm [GO:0005737]; membrane [GO:0016020]; mitochondrial degradosome [GO:0045025]; mitochondrial intermembrane space [GO:0005758]; mitochondrion [GO:0005739]; 3'-5'-exoribonuclease activity [GO:0000175]; miRNA binding [GO:0035198]; poly(A) RNA binding [GO:0044822]; poly(G) binding [GO:0034046]; poly(U) RNA binding [GO:0008266]; polyribonucleotide nucleotidyltransferase activity [GO:0004654]; …	cellular response to interferon-beta [GO:0035458]; cellular response to oxidative stress [GO:0034599]; mitochondrial mRNA catabolic process [GO:0000958]; mitochondrial mRNA polyadenylation [GO:0097222]; mitochondrial RNA 3'-end processing [GO:0000965]; mitochondrial RNA 5'-end processing [GO:0000964]; mitochondrial RNA catabolic process [GO:0000957]; mitochondrion morphogenesis [GO:0070584]; mito…	3'-5'-exoribonuclease activity [GO:0000175]; miRNA binding [GO:0035198]; poly(A) RNA binding [GO:0044822]; poly(G) binding [GO:0034046]; poly(U) RNA binding [GO:0008266]; polyribonucleotide nucleotidyltransferase activity [GO:0004654]	cytoplasm [GO:0005737]; membrane [GO:0016020]; mitochondrial degradosome [GO:0045025]; mitochondrial intermembrane space [GO:0005758]; mitochondrion [GO:0005739]	GO:0000175; GO:0000957; GO:0000958; GO:0000962; GO:0000964; GO:0000965; GO:0004654; GO:0005737; GO:0005739; GO:0005758; GO:0006401; GO:0006402; GO:0008266; GO:0016020; GO:0034046; GO:0034599; GO:0035198; GO:0035458; GO:0035927; GO:0035928; GO:0043457; GO:0043631; GO:0044822; GO:0045025; GO:0045926; GO:0051260; GO:0061014; GO:0070207; GO:0070584; GO:0071042; GO:0071850; GO:0097222; GO:2000627; GO:…	SUBCELLULAR LOCATION: Cytoplasm. Mitochondrion. Mitochondrion intermembrane space; Peripheral membrane protein.	12419256; 12473748; 15815621; 15489334; 17974005; 12721301; 12798676; 16055741; 16410805; 16966381; 16934922; 18501193; 18083836; 18083837; 19509288; 19608861; 20691904; 20547861; 21269460; 21406692; 23186163; 25944712; 23084291; 23084290; 16505900; 16966379; 17353931; 17804700; 17983748; 18391951; 19580345; 19604093; 20186120; 20546612; 20869947; 20877624; 21151174; 22210891; 22815474; 24143183;…	12419256; 12473748; 15815621; 15489334; 17974005; 12721301; 12798676; 16055741; 16410805; 16966381; 16934922; 18501193; 18083836; 18083837; 19509288; 19608861; 20691904; 20547861; 21269460; 21406692; 23186163; 25944712; 23084291; 23084290
Transcript_02432	Assembly01_TRINITY_DN16391_c0_g1::Assembly01_TRINITY_DN16391_c0_g1_i1::g.100752::m.100752	Q9H903	Q9H903	MTD2L_HUMAN	reviewed	Probable bifunctional methylenetetrahydrofolate dehydrogenase/cyclohydrolase 2 (NADP-dependent methylenetetrahydrofolate dehydrogenase 2-like protein) (MTHFD2-like) [Includes: NAD-dependent methylenetetrahydrofolate dehydrogenase (EC 1.5.1.15); Methenyltetrahydrofolate cyclohydrolase (EC 3.5.4.9)]	MTHFD2L	Homo sapiens (Human)	347	mitochondrial inner membrane [GO:0005743]; mitochondrial matrix [GO:0005759]; mitochondrion [GO:0005739]; methenyltetrahydrofolate cyclohydrolase activity [GO:0004477]; methylenetetrahydrofolate dehydrogenase (NAD+) activity [GO:0004487]; methylenetetrahydrofolate dehydrogenase (NADP+) activity [GO:0004488]; 10-formyltetrahydrofolate metabolic process [GO:0009256]; folic acid metabolic process [G…	10-formyltetrahydrofolate metabolic process [GO:0009256]; folic acid-containing compound biosynthetic process [GO:0009396]; folic acid metabolic process [GO:0046655]; histidine biosynthetic process [GO:0000105]; methionine biosynthetic process [GO:0009086]; one-carbon metabolic process [GO:0006730]; purine nucleotide biosynthetic process [GO:0006164]; tetrahydrofolate interconversion [GO:0035999]	methenyltetrahydrofolate cyclohydrolase activity [GO:0004477]; methylenetetrahydrofolate dehydrogenase (NAD+) activity [GO:0004487]; methylenetetrahydrofolate dehydrogenase (NADP+) activity [GO:0004488]	mitochondrial inner membrane [GO:0005743]; mitochondrial matrix [GO:0005759]; mitochondrion [GO:0005739]	GO:0000105; GO:0004477; GO:0004487; GO:0004488; GO:0005739; GO:0005743; GO:0005759; GO:0006164; GO:0006730; GO:0009086; GO:0009256; GO:0009396; GO:0035999; GO:0046655	SUBCELLULAR LOCATION: Mitochondrion inner membrane {ECO:0000250}; Peripheral membrane protein {ECO:0000250}; Matrix side {ECO:0000250}.	15815621; 15489334; 14702039; 21163947; 20877624	15815621; 15489334; 14702039; 21163947
Transcript_02441	Assembly01_TRINITY_DN16403_c0_g1::Assembly01_TRINITY_DN16403_c0_g1_i1::g.70148::m.70148	P24844	P24844	MYL9_HUMAN	reviewed	Myosin regulatory light polypeptide 9 (20 kDa myosin light chain) (LC20) (MLC-2C) (Myosin RLC) (Myosin regulatory light chain 2, smooth muscle isoform) (Myosin regulatory light chain 9) (Myosin regulatory light chain MRLC1)	MYL9 MLC2 MRLC1 MYRL2	Homo sapiens (Human)	172	cytosol [GO:0005829]; muscle myosin complex [GO:0005859]; stress fiber [GO:0001725]; Z disc [GO:0030018]; calcium ion binding [GO:0005509]; structural constituent of muscle [GO:0008307]; muscle contraction [GO:0006936]; platelet aggregation [GO:0070527]; regulation of muscle contraction [GO:0006937]	muscle contraction [GO:0006936]; platelet aggregation [GO:0070527]; regulation of muscle contraction [GO:0006937]	calcium ion binding [GO:0005509]; structural constituent of muscle [GO:0008307]	cytosol [GO:0005829]; muscle myosin complex [GO:0005859]; stress fiber [GO:0001725]; Z disc [GO:0030018]	GO:0001725; GO:0005509; GO:0005829; GO:0005859; GO:0006936; GO:0006937; GO:0008307; GO:0030018; GO:0070527		2526655; 11942626; 11780052; 15489334; 18854160; 21072057; 21457715; 21408167; 3839510; 12081505; 12802051; 16076902; 16169070; 18480596; 18835557; 19724058; 20711500; 21251247; 23538510; 24084383; 24189459; 24338276; 24510904; 25179839; 25277244; 25609649; 26169356	2526655; 11942626; 11780052; 15489334; 18854160; 21072057; 21457715; 21408167
Transcript_02442	Assembly01_TRINITY_DN16408_c0_g1::Assembly01_TRINITY_DN16408_c0_g1_i1::g.70051::m.70051	P42785	P42785	PCP_HUMAN	reviewed	Lysosomal Pro-X carboxypeptidase (EC 3.4.16.2) (Angiotensinase C) (Lysosomal carboxypeptidase C) (Proline carboxypeptidase) (Prolylcarboxypeptidase) (PRCP)	PRCP PCP	Homo sapiens (Human)	496	basal part of cell [GO:0045178]; extracellular exosome [GO:0070062]; lysosome [GO:0005764]; plasma membrane [GO:0005886]; dipeptidyl-peptidase activity [GO:0008239]; serine-type carboxypeptidase activity [GO:0004185]; angiogenesis involved in wound healing [GO:0060055]; blood coagulation, intrinsic pathway [GO:0007597]; energy homeostasis [GO:0097009]; glucose homeostasis [GO:0042593]; negative r…	angiogenesis involved in wound healing [GO:0060055]; blood coagulation, intrinsic pathway [GO:0007597]; energy homeostasis [GO:0097009]; glucose homeostasis [GO:0042593]; negative regulation of systemic arterial blood pressure [GO:0003085]; plasma kallikrein-kinin cascade [GO:0002353]; regulation of blood vessel endothelial cell migration [GO:0043535]; regulation of reactive oxygen species metabo…	dipeptidyl-peptidase activity [GO:0008239]; serine-type carboxypeptidase activity [GO:0004185]	basal part of cell [GO:0045178]; extracellular exosome [GO:0070062]; lysosome [GO:0005764]; plasma membrane [GO:0005886]	GO:0002155; GO:0002353; GO:0003085; GO:0004185; GO:0005764; GO:0005886; GO:0007597; GO:0008239; GO:0042593; GO:0043535; GO:0045178; GO:0060055; GO:0070062; GO:0097009; GO:2000377	SUBCELLULAR LOCATION: Lysosome.	8344943; 14702039; 19054851; 16554811; 15489334; 28321; 19159218; 21269460; 24275569; 25944712; 20540760; 11830581; 12123826; 12768436; 14996700; 16681991; 18396440; 18656443; 19913121; 20079160; 20516604; 20517885; 20628086; 20711500; 21087932; 21988832; 22079761; 22679278; 23744584; 25324000; 25370794; 26496610	8344943; 14702039; 19054851; 16554811; 15489334; 28321; 19159218; 21269460; 24275569; 25944712; 20540760
Transcript_02457	Assembly01_TRINITY_DN16434_c0_g1::Assembly01_TRINITY_DN16434_c0_g1_i1::g.70066::m.70066	A0A0C4DFP6	A0A0C4DFP6	A0A0C4DFP6_HUMAN	unreviewed	Cartilage acidic protein 1	CRTAC1	Homo sapiens (Human)	637	calcium ion binding [GO:0005509]		calcium ion binding [GO:0005509]		GO:0005509		15164054; 16385451; 17074475; 17602227; 20379614	15164054;
Transcript_02463	Assembly01_TRINITY_DN16443_c0_g1::Assembly01_TRINITY_DN16443_c0_g1_i1::g.70152::m.70152	Q9UBT2	Q9UBT2	SAE2_HUMAN	reviewed	SUMO-activating enzyme subunit 2 (EC 6.3.2.-) (Anthracycline-associated resistance ARX) (Ubiquitin-like 1-activating enzyme E1B) (Ubiquitin-like modifier-activating enzyme 2)	UBA2 SAE2 UBLE1B HRIHFB2115	Homo sapiens (Human)	640	cytosol [GO:0005829]; nucleoplasm [GO:0005654]; SUMO activating enzyme complex [GO:0031510]; ATP binding [GO:0005524]; enzyme activator activity [GO:0008047]; metal ion binding [GO:0046872]; protein heterodimerization activity [GO:0046982]; SUMO activating enzyme activity [GO:0019948]; protein sumoylation [GO:0016925]	protein sumoylation [GO:0016925]	ATP binding [GO:0005524]; enzyme activator activity [GO:0008047]; metal ion binding [GO:0046872]; protein heterodimerization activity [GO:0046982]; SUMO activating enzyme activity [GO:0019948]	cytosol [GO:0005829]; nucleoplasm [GO:0005654]; SUMO activating enzyme complex [GO:0031510]	GO:0005524; GO:0005654; GO:0005829; GO:0008047; GO:0016925; GO:0019948; GO:0031510; GO:0046872; GO:0046982	SUBCELLULAR LOCATION: Cytoplasm. Nucleus. Note=Shuttles between the cytoplasm and the nucleus, sumoylation is required either for nuclear translocation or nuclear retention.	9920803; 10217437; 10187858; 11230166; 14702039; 15057824; 15489334; 9853615; 11481243; 11451954; 16620772; 18669648; 19413330; 19443651; 19608861; 20068231; 21269460; 22403398; 23095757; 23186163; 24275569; 25114211; 25772364; 15660128; 17643372; 20164921; 15983381; 16169070; 16189514; 17353931; 18680593; 20195357; 21209321; 21252943; 22157079; 22884621; 24244371; 24318982; 25416956; 26496610; 2…	9920803; 10217437; 10187858; 11230166; 14702039; 15057824; 15489334; 9853615; 11481243; 11451954; 16620772; 18669648; 19413330; 19443651; 19608861; 20068231; 21269460; 22403398; 23095757; 23186163; 24275569; 25114211; 25772364; 15660128; 17643372; 20164921
Transcript_02471	Assembly01_TRINITY_DN16461_c0_g1::Assembly01_TRINITY_DN16461_c0_g1_i1::g.70179::m.70179	P62851	P62851	RS25_HUMAN	reviewed	40S ribosomal protein S25	RPS25	Homo sapiens (Human)	125	cytoplasm [GO:0005737]; cytosol [GO:0005829]; cytosolic small ribosomal subunit [GO:0022627]; extracellular exosome [GO:0070062]; extracellular matrix [GO:0031012]; nucleolus [GO:0005730]; nucleoplasm [GO:0005654]; nucleus [GO:0005634]; ribosome [GO:0005840]; small ribosomal subunit [GO:0015935]; poly(A) RNA binding [GO:0044822]; RNA binding [GO:0003723]; nuclear-transcribed mRNA catabolic proces…	nuclear-transcribed mRNA catabolic process, nonsense-mediated decay [GO:0000184]; rRNA processing [GO:0006364]; SRP-dependent cotranslational protein targeting to membrane [GO:0006614]; translation [GO:0006412]; translational initiation [GO:0006413]; viral transcription [GO:0019083]	poly(A) RNA binding [GO:0044822]; RNA binding [GO:0003723]	cytoplasm [GO:0005737]; cytosol [GO:0005829]; cytosolic small ribosomal subunit [GO:0022627]; extracellular exosome [GO:0070062]; extracellular matrix [GO:0031012]; nucleolus [GO:0005730]; nucleoplasm [GO:0005654]; nucleus [GO:0005634]; ribosome [GO:0005840]; small ribosomal subunit [GO:0015935]	GO:0000184; GO:0003723; GO:0005634; GO:0005654; GO:0005730; GO:0005737; GO:0005829; GO:0005840; GO:0006364; GO:0006412; GO:0006413; GO:0006614; GO:0015935; GO:0019083; GO:0022627; GO:0031012; GO:0044822; GO:0070062		1748303; 11875025; 14702039; 15489334; 8706699; 19608861; 21269460; 25944712; 23636399; 9683573; 12577067; 15231747; 16169070; 19167051; 19486527; 19738201; 19805454; 20195357; 20467437; 20562859; 20951136; 21182203; 22623428; 22777350; 23455153; 23902751; 24189400; 24965446; 25416956; 25609649; 25901680; 25957688; 26155016; 26496610; 26604301	1748303; 11875025; 14702039; 15489334; 8706699; 19608861; 21269460; 25944712; 23636399
Transcript_02479	Assembly01_TRINITY_DN16480_c0_g1::Assembly01_TRINITY_DN16480_c0_g1_i1::g.69942::m.69942	Q9Y2H2	Q9Y2H2	SAC2_HUMAN	reviewed	Phosphatidylinositide phosphatase SAC2 (EC 3.1.3.25) (Inositol polyphosphate 5-phosphatase F) (Sac domain-containing inositol phosphatase 2) (Sac domain-containing phosphoinositide 4-phosphatase 2) (hSAC2)	INPP5F KIAA0966 SAC2 MSTP007 MSTP047	Homo sapiens (Human)	1132	axon [GO:0030424]; clathrin-coated endocytic vesicle [GO:0045334]; clathrin-coated pit [GO:0005905]; dendrite [GO:0030425]; early endosome [GO:0005769]; early endosome membrane [GO:0031901]; neuronal cell body [GO:0043025]; recycling endosome [GO:0055037]; inositol monophosphate 1-phosphatase activity [GO:0008934]; inositol monophosphate 3-phosphatase activity [GO:0052832]; inositol monophosphate…	adult locomotory behavior [GO:0008344]; cardiac muscle hypertrophy in response to stress [GO:0014898]; clathrin-dependent endocytosis [GO:0072583]; negative regulation of axon regeneration [GO:0048681]; negative regulation of tyrosine phosphorylation of Stat3 protein [GO:0042518]; phosphatidylinositol biosynthetic process [GO:0006661]; phosphatidylinositol catabolic process [GO:0031161]; phosphat…	inositol monophosphate 1-phosphatase activity [GO:0008934]; inositol monophosphate 3-phosphatase activity [GO:0052832]; inositol monophosphate 4-phosphatase activity [GO:0052833]; phosphatidylinositol phosphate 4-phosphatase activity [GO:0034596]; phosphatidylinositol phosphate 5-phosphatase activity [GO:0034595]; protein homodimerization activity [GO:0042803]	axon [GO:0030424]; clathrin-coated endocytic vesicle [GO:0045334]; clathrin-coated pit [GO:0005905]; dendrite [GO:0030425]; early endosome [GO:0005769]; early endosome membrane [GO:0031901]; neuronal cell body [GO:0043025]; recycling endosome [GO:0055037]	GO:0001921; GO:0005769; GO:0005905; GO:0006661; GO:0008344; GO:0008934; GO:0014898; GO:0030424; GO:0030425; GO:0031161; GO:0031901; GO:0034595; GO:0034596; GO:0042518; GO:0042803; GO:0043025; GO:0045334; GO:0046856; GO:0048015; GO:0048681; GO:0051896; GO:0052832; GO:0052833; GO:0055037; GO:0072583; GO:2000145; GO:2001135	SUBCELLULAR LOCATION: Membrane, clathrin-coated pit {ECO:0000269|PubMed:25869669}. Early endosome {ECO:0000269|PubMed:25869669}. Recycling endosome {ECO:0000269|PubMed:25869669}. Note=Also found on macropinosomes. {ECO:0000250|UniProtKB:Q8CDA1}.	11274189; 10231032; 14702039; 15164054; 15489334; 17974005; 17322895; 18669648; 19690332; 21406692; 23186163; 24275569; 25476455; 25869668; 26203138; 25869669; 16385451; 19875726; 24255178; 26430724	11274189; 10231032; 14702039; 15164054; 15489334; 17974005; 17322895; 18669648; 19690332; 21406692; 23186163; 24275569; 25476455; 25869668; 26203138; 25869669
Transcript_02499	Assembly01_TRINITY_DN1654_c0_g1::Assembly01_TRINITY_DN1654_c0_g1_i1::g.164183::m.164183	O95816	O95816	BAG2_HUMAN	reviewed	BAG family molecular chaperone regulator 2 (BAG-2) (Bcl-2-associated athanogene 2)	BAG2	Homo sapiens (Human)	211	cytosol [GO:0005829]; adenyl-nucleotide exchange factor activity [GO:0000774]; protein folding [GO:0006457]; protein metabolic process [GO:0019538]; regulation of cellular response to heat [GO:1900034]	protein folding [GO:0006457]; protein metabolic process [GO:0019538]; regulation of cellular response to heat [GO:1900034]	adenyl-nucleotide exchange factor activity [GO:0000774]	cytosol [GO:0005829]	GO:0000774; GO:0005829; GO:0006457; GO:0019538; GO:1900034		9873016; 11230166; 14702039; 14574404; 15489334; 18691976; 20068231; 21269460; 22814378; 23186163; 24275569; 24681825; 25944712; 14743216; 15175163; 15271996; 16169850; 16207813; 17353931; 18457437; 19156129; 19738201; 19875381; 21566117; 21911578; 22085931; 22365833; 22653443; 22810585; 23752268; 24255178; 24318877; 24383081; 24510904; 24811749; 24947832; 25006867; 25036637; 25416956; 25852190; …	9873016; 11230166; 14702039; 14574404; 15489334; 18691976; 20068231; 21269460; 22814378; 23186163; 24275569; 24681825; 25944712
Transcript_02517	Assembly01_TRINITY_DN16629_c0_g1::Assembly01_TRINITY_DN16629_c0_g1_i1::g.148935::m.148935	B4DWJ3	B4DWJ3	B4DWJ3_HUMAN	unreviewed	ELL-associated factor 2 (cDNA FLJ60185, highly similar to ELL-associated factor 2)	EAF2	Homo sapiens (Human)	263	ELL-EAF complex [GO:0032783]; nucleoplasm [GO:0005654]; regulation of transcription, DNA-templated [GO:0006355]	regulation of transcription, DNA-templated [GO:0006355]		ELL-EAF complex [GO:0032783]; nucleoplasm [GO:0005654]	GO:0005654; GO:0006355; GO:0032783		16641997; 18669648; 19690332; 23186163; 12907652; 16006523; 16114057; 17395368; 19826414; 20161747; 20379614; 21483694; 24421387; 24727455; 25808853; 26370086	16641997; 18669648; 19690332; 23186163
Transcript_02550	Assembly01_TRINITY_DN16699_c0_g1::Assembly01_TRINITY_DN16699_c0_g1_i1::g.148959::m.148959	B2R739	B2R739	B2R739_HUMAN	unreviewed	cDNA, FLJ93269, highly similar to Homo sapiens mitochondrial ribosomal protein L15 (MRPL15), nuclear gene encoding mitochondrial protein, mRNA		Homo sapiens (Human)	296	large ribosomal subunit [GO:0015934]; structural constituent of ribosome [GO:0003735]; translation [GO:0006412]	translation [GO:0006412]	structural constituent of ribosome [GO:0003735]	large ribosomal subunit [GO:0015934]	GO:0003735; GO:0006412; GO:0015934		20877624
Transcript_02552	Assembly01_TRINITY_DN16705_c0_g1::Assembly01_TRINITY_DN16705_c0_g1_i1::g.149197::m.149197	Q9UQ80	Q9UQ80	PA2G4_HUMAN	reviewed	Proliferation-associated protein 2G4 (Cell cycle protein p38-2G4 homolog) (hG4-1) (ErbB3-binding protein 1)	PA2G4 EBP1	Homo sapiens (Human)	394	cytoplasm [GO:0005737]; extracellular exosome [GO:0070062]; intracellular ribonucleoprotein complex [GO:0030529]; membrane [GO:0016020]; nucleolus [GO:0005730]; nucleoplasm [GO:0005654]; nucleus [GO:0005634]; DNA binding [GO:0003677]; poly(A) RNA binding [GO:0044822]; transcription factor activity, sequence-specific DNA binding [GO:0003700]; ubiquitin protein ligase binding [GO:0031625]; cell cyc…	cell cycle arrest [GO:0007050]; cell proliferation [GO:0008283]; negative regulation of apoptotic process [GO:0043066]; negative regulation of transcription, DNA-templated [GO:0045892]; positive regulation of cell differentiation [GO:0045597]; regulation of translation [GO:0006417]; rRNA processing [GO:0006364]; transcription, DNA-templated [GO:0006351]	DNA binding [GO:0003677]; poly(A) RNA binding [GO:0044822]; transcription factor activity, sequence-specific DNA binding [GO:0003700]; ubiquitin protein ligase binding [GO:0031625]	cytoplasm [GO:0005737]; extracellular exosome [GO:0070062]; intracellular ribonucleoprotein complex [GO:0030529]; membrane [GO:0016020]; nucleolus [GO:0005730]; nucleoplasm [GO:0005654]; nucleus [GO:0005634]	GO:0003677; GO:0003700; GO:0005634; GO:0005654; GO:0005730; GO:0005737; GO:0006351; GO:0006364; GO:0006417; GO:0007050; GO:0008283; GO:0016020; GO:0030529; GO:0031625; GO:0043066; GO:0044822; GO:0045597; GO:0045892; GO:0070062	SUBCELLULAR LOCATION: Isoform 1: Cytoplasm {ECO:0000269|PubMed:16832058, ECO:0000269|PubMed:19037095}. Nucleus, nucleolus {ECO:0000269|PubMed:16832058, ECO:0000269|PubMed:19037095}. Note=Tranlocates to the nucleus upon treatment with HRG. Phosphorylation at Ser-361 by PKC/PRKCD regulates its nucleolar localization. {ECO:0000269|PubMed:16832058}.; SUBCELLULAR LOCATION: Isoform 2: Cytoplasm {ECO:00…	9345902; 10682683; 15489334; 11325528; 11268000; 12429849; 12682367; 15064750; 15583694; 17081983; 16964243; 16832058; 18669648; 19413330; 19037095; 19690332; 20068231; 21269460; 21406692; 22223895; 22814378; 23186163; 24275569; 25944712; 27346687; 17765895; 15073182; 15231747; 15994225; 16254079; 16396631; 16631606; 16642037; 17295834; 17316401; 17353931; 17641068; 17768350; 17786317; 17951246; …	9345902; 10682683; 15489334; 11325528; 11268000; 12429849; 12682367; 15064750; 15583694; 17081983; 16964243; 16832058; 18669648; 19413330; 19037095; 19690332; 20068231; 21269460; 21406692; 22223895; 22814378; 23186163; 24275569; 25944712; 27346687; 17765895
Transcript_02557	Assembly01_TRINITY_DN16716_c0_g2::Assembly01_TRINITY_DN16716_c0_g2_i1::g.149111::m.149111	O75934	O75934	SPF27_HUMAN	reviewed	Pre-mRNA-splicing factor SPF27 (Breast carcinoma-amplified sequence 2) (DNA amplified in mammary carcinoma 1 protein) (Spliceosome-associated protein SPF 27)	BCAS2 DAM1	Homo sapiens (Human)	225	catalytic step 1 spliceosome [GO:0071012]; catalytic step 2 spliceosome [GO:0071013]; cell junction [GO:0030054]; nucleolus [GO:0005730]; nucleoplasm [GO:0005654]; nucleus [GO:0005634]; precatalytic spliceosome [GO:0071011]; Prp19 complex [GO:0000974]; spliceosomal complex [GO:0005681]; mRNA splicing, via spliceosome [GO:0000398]; RNA splicing [GO:0008380]; RNA splicing, via transesterification r…	mRNA splicing, via spliceosome [GO:0000398]; RNA splicing [GO:0008380]; RNA splicing, via transesterification reactions [GO:0000375]		catalytic step 1 spliceosome [GO:0071012]; catalytic step 2 spliceosome [GO:0071013]; cell junction [GO:0030054]; nucleolus [GO:0005730]; nucleoplasm [GO:0005654]; nucleus [GO:0005634]; precatalytic spliceosome [GO:0071011]; Prp19 complex [GO:0000974]; spliceosomal complex [GO:0005681]	GO:0000375; GO:0000398; GO:0000974; GO:0005634; GO:0005654; GO:0005681; GO:0005730; GO:0008380; GO:0030054; GO:0071011; GO:0071012; GO:0071013	SUBCELLULAR LOCATION: Nucleus, nucleolus {ECO:0000269|PubMed:12169396, ECO:0000269|PubMed:12429849, ECO:0000269|PubMed:20176811}.	9731529; 10403562; 16710414; 15489334; 12169396; 12429849; 19413330; 20176811; 21269460; 22814378; 23186163; 24332808; 16959974; 15694360; 17332742; 17353931; 19903847; 20360068; 20467437; 20562859; 21988832; 22365833; 22575643; 23084401; 23455922; 23902751; 24667650; 25416956; 25461807; 25609649; 26319152; 26496610; 26560693	9731529; 10403562; 16710414; 15489334; 12169396; 12429849; 19413330; 20176811; 21269460; 22814378; 23186163; 24332808; 16959974
Transcript_02564	Assembly01_TRINITY_DN16739_c0_g2::Assembly01_TRINITY_DN16739_c0_g2_i1::g.149090::m.149090	P56179	P56179	DLX6_HUMAN	reviewed	Homeobox protein DLX-6	DLX6	Homo sapiens (Human)	175	nucleus [GO:0005634]; sequence-specific DNA binding [GO:0043565]; transcription factor activity, sequence-specific DNA binding [GO:0003700]; anatomical structure formation involved in morphogenesis [GO:0048646]; embryonic limb morphogenesis [GO:0030326]; epithelial cell differentiation [GO:0030855]; head development [GO:0060322]; inner ear morphogenesis [GO:0042472]; nervous system development [G…	anatomical structure formation involved in morphogenesis [GO:0048646]; embryonic limb morphogenesis [GO:0030326]; epithelial cell differentiation [GO:0030855]; head development [GO:0060322]; inner ear morphogenesis [GO:0042472]; nervous system development [GO:0007399]; palate development [GO:0060021]; positive regulation of epithelial cell proliferation [GO:0050679]; skeletal system development […	sequence-specific DNA binding [GO:0043565]; transcription factor activity, sequence-specific DNA binding [GO:0003700]	nucleus [GO:0005634]	GO:0001501; GO:0003700; GO:0005634; GO:0007399; GO:0030326; GO:0030855; GO:0042472; GO:0043565; GO:0048646; GO:0050679; GO:0060021; GO:0060322	SUBCELLULAR LOCATION: Nucleus {ECO:0000255|PROSITE-ProRule:PRU00108}.	12853948; 12690205; 15489334; 14702039; 7907794; 11711438; 12193642; 12707945; 17701895; 19195802; 19453261; 20634891; 20808887; 21108812; 22342398; 22939624; 23169702; 24459211; 25332435	12853948; 12690205; 15489334; 14702039; 7907794
Transcript_02566	Assembly01_TRINITY_DN16749_c0_g2::Assembly01_TRINITY_DN16749_c0_g2_i1::g.149081::m.149081	Q4LE60	Q4LE60	Q4LE60_HUMAN	unreviewed	TNPO2 variant protein (Fragment)	TNPO2 variant protein	Homo sapiens (Human)	1051	intracellular [GO:0005622]; intracellular protein transport [GO:0006886]	intracellular protein transport [GO:0006886]		intracellular [GO:0005622]	GO:0005622; GO:0006886		12384575; 14981248; 16901787; 20606625; 21646354; 24780099; 26060253
Transcript_02572	Assembly01_TRINITY_DN16764_c0_g1::Assembly01_TRINITY_DN16764_c0_g1_i1::g.149120::m.149120	Q16543	Q16543	CDC37_HUMAN	reviewed	Hsp90 co-chaperone Cdc37 (Hsp90 chaperone protein kinase-targeting subunit) (p50Cdc37) [Cleaved into: Hsp90 co-chaperone Cdc37, N-terminally processed]	CDC37 CDC37A	Homo sapiens (Human)	378	cytoplasm [GO:0005737]; cytosol [GO:0005829]; extracellular exosome [GO:0070062]; HSP90-CDC37 chaperone complex [GO:1990565]; chaperone binding [GO:0051087]; heat shock protein binding [GO:0031072]; kinase binding [GO:0019900]; protein kinase regulator activity [GO:0019887]; protein tyrosine kinase activity [GO:0004713]; unfolded protein binding [GO:0051082]; ERBB2 signaling pathway [GO:0038128];…	ERBB2 signaling pathway [GO:0038128]; mitophagy in response to mitochondrial depolarization [GO:0098779]; posttranscriptional regulation of gene expression [GO:0010608]; protein folding [GO:0006457]; protein stabilization [GO:0050821]; protein targeting [GO:0006605]; regulation of cyclin-dependent protein serine/threonine kinase activity [GO:0000079]; regulation of interferon-gamma-mediated signa…	chaperone binding [GO:0051087]; heat shock protein binding [GO:0031072]; kinase binding [GO:0019900]; protein kinase regulator activity [GO:0019887]; protein tyrosine kinase activity [GO:0004713]; unfolded protein binding [GO:0051082]	cytoplasm [GO:0005737]; cytosol [GO:0005829]; extracellular exosome [GO:0070062]; HSP90-CDC37 chaperone complex [GO:1990565]	GO:0000079; GO:0004713; GO:0005737; GO:0005829; GO:0006457; GO:0006605; GO:0010608; GO:0019887; GO:0019900; GO:0031072; GO:0038128; GO:0050821; GO:0051082; GO:0051087; GO:0060334; GO:0060338; GO:0070062; GO:0098779; GO:1990565	SUBCELLULAR LOCATION: Cytoplasm {ECO:0000269|PubMed:9482106}.	8666233; 8703009; 15489334; 9150368; 9482106; 10409742; 10858314; 11036079; 11085988; 15592455; 17709345; 18669648; 19413330; 19608861; 20068231; 21269460; 21406692; 22814378; 23569206; 23186163; 24275569; 11864612; 11916974; 12176997; 12489981; 12930845; 14668798; 14676191; 14701845; 14718169; 14743216; 15001580; 15082798; 15647277; 15850399; 16132836; 16156789; 16280321; 16306228; 16321986; 163…	8666233; 8703009; 15489334; 9150368; 9482106; 10409742; 10858314; 11036079; 11085988; 15592455; 17709345; 18669648; 19413330; 19608861; 20068231; 21269460; 21406692; 22814378; 23569206; 23186163; 24275569
Transcript_02573	Assembly01_TRINITY_DN16767_c0_g1::Assembly01_TRINITY_DN16767_c0_g1_i1::g.149114::m.149114	Q9Y2D0	Q9Y2D0	CAH5B_HUMAN	reviewed	Carbonic anhydrase 5B, mitochondrial (EC 4.2.1.1) (Carbonate dehydratase VB) (Carbonic anhydrase VB) (CA-VB)	CA5B	Homo sapiens (Human)	317	mitochondrial matrix [GO:0005759]; mitochondrion [GO:0005739]; carbonate dehydratase activity [GO:0004089]; zinc ion binding [GO:0008270]; bicarbonate transport [GO:0015701]; one-carbon metabolic process [GO:0006730]	bicarbonate transport [GO:0015701]; one-carbon metabolic process [GO:0006730]	carbonate dehydratase activity [GO:0004089]; zinc ion binding [GO:0008270]	mitochondrial matrix [GO:0005759]; mitochondrion [GO:0005739]	GO:0004089; GO:0005739; GO:0005759; GO:0006730; GO:0008270; GO:0015701	SUBCELLULAR LOCATION: Mitochondrion.	10409679; 14702039; 15489334; 17705204; 17314045; 19186056; 19206230; 17174092	10409679; 14702039; 15489334; 17705204; 17314045; 19186056; 19206230
Transcript_02580	Assembly01_TRINITY_DN16775_c0_g1::Assembly01_TRINITY_DN16775_c0_g1_i1::g.149183::m.149183	A0A024RC67	A0A024RC67	A0A024RC67_HUMAN	unreviewed	Protein regulator of cytokinesis 1, isoform CRA_e	PRC1 hCG_32579	Homo sapiens (Human)	620	cytoskeleton [GO:0005856]; cytokinesis [GO:0000910]; microtubule bundle formation [GO:0001578]	cytokinesis [GO:0000910]; microtubule bundle formation [GO:0001578]		cytoskeleton [GO:0005856]	GO:0000910; GO:0001578; GO:0005856			11181995;
Transcript_02589	Assembly01_TRINITY_DN16792_c0_g1::Assembly01_TRINITY_DN16792_c0_g1_i1::g.149169::m.149169	Q96ES7	Q96ES7	SGF29_HUMAN	reviewed	SAGA-associated factor 29 (Coiled-coil domain-containing protein 101) (SAGA complex-associated factor 29)	SGF29 CCDC101	Homo sapiens (Human)	293	Ada2/Gcn5/Ada3 transcription activator complex [GO:0005671]; SAGA-type complex [GO:0070461]; methylated histone binding [GO:0035064]; establishment of protein localization to chromatin [GO:0071169]; histone H3 acetylation [GO:0043966]; regulation of transcription, DNA-templated [GO:0006355]; transcription, DNA-templated [GO:0006351]	establishment of protein localization to chromatin [GO:0071169]; histone H3 acetylation [GO:0043966]; regulation of transcription, DNA-templated [GO:0006355]; transcription, DNA-templated [GO:0006351]	methylated histone binding [GO:0035064]	Ada2/Gcn5/Ada3 transcription activator complex [GO:0005671]; SAGA-type complex [GO:0070461]	GO:0005671; GO:0006351; GO:0006355; GO:0035064; GO:0043966; GO:0070461; GO:0071169	SUBCELLULAR LOCATION: Nucleus {ECO:0000250}.	14702039; 15489334; 19103755; 19608861; 20850016; 21269460; 21685874; 15778465; 16189514; 19615732; 19915574; 20360068; 20562830; 23894581; 25416956; 25609649; 26496610; 26578293	14702039; 15489334; 19103755; 19608861; 20850016; 21269460; 21685874
Transcript_02602	Assembly01_TRINITY_DN16833_c0_g1::Assembly01_TRINITY_DN16833_c0_g1_i1::g.41563::m.41563	A0A0S2Z536	A0A0S2Z536	A0A0S2Z536_HUMAN	unreviewed	Rho GTPase activating protein 26 isoform 1 (Fragment)	ARHGAP26	Homo sapiens (Human)	759	GTPase activator activity [GO:0005096]; actin cytoskeleton organization [GO:0030036]; regulation of small GTPase mediated signal transduction [GO:0051056]; signal transduction [GO:0007165]	actin cytoskeleton organization [GO:0030036]; regulation of small GTPase mediated signal transduction [GO:0051056]; signal transduction [GO:0007165]	GTPase activator activity [GO:0005096]		GO:0005096; GO:0007165; GO:0030036; GO:0051056		26871637; 9858476; 18929667; 20374274; 20379614; 20533268; 20602808; 20704716; 21074269; 21622574; 21965292; 24067935; 25088035; 26446261	26871637
Transcript_02610	Assembly01_TRINITY_DN16841_c0_g2::Assembly01_TRINITY_DN16841_c0_g2_i1::g.41751::m.41751	Q15172	Q15172	2A5A_HUMAN	reviewed	Serine/threonine-protein phosphatase 2A 56 kDa regulatory subunit alpha isoform (PP2A B subunit isoform B'-alpha) (PP2A B subunit isoform B56-alpha) (PP2A B subunit isoform PR61-alpha) (PR61alpha) (PP2A B subunit isoform R5-alpha)	PPP2R5A	Homo sapiens (Human)	486	chromosome, centromeric region [GO:0000775]; cytoplasm [GO:0005737]; M band [GO:0031430]; nucleus [GO:0005634]; protein phosphatase type 2A complex [GO:0000159]; Z disc [GO:0030018]; kinase binding [GO:0019900]; protein phosphatase type 2A regulator activity [GO:0008601]; negative regulation of establishment of protein localization to plasma membrane [GO:0090005]; negative regulation of lipid kin…	negative regulation of establishment of protein localization to plasma membrane [GO:0090005]; negative regulation of lipid kinase activity [GO:0090219]; positive regulation of protein dephosphorylation [GO:0035307]; signal transduction [GO:0007165]	kinase binding [GO:0019900]; protein phosphatase type 2A regulator activity [GO:0008601]	chromosome, centromeric region [GO:0000775]; cytoplasm [GO:0005737]; M band [GO:0031430]; nucleus [GO:0005634]; protein phosphatase type 2A complex [GO:0000159]; Z disc [GO:0030018]	GO:0000159; GO:0000775; GO:0005634; GO:0005737; GO:0007165; GO:0008601; GO:0019900; GO:0030018; GO:0031430; GO:0035307; GO:0090005; GO:0090219	SUBCELLULAR LOCATION: Cytoplasm {ECO:0000269|PubMed:8703017}. Nucleus {ECO:0000269|PubMed:8703017}. Chromosome, centromere {ECO:0000269|PubMed:16541025}. Note=From mitotic prophase to metaphase, localizes at the inner centromere between a pair of sister kinetochores. Decreased expression at the onset of anaphase. {ECO:0000269|PubMed:16541025}.	7592815; 14702039; 16710414; 15489334; 8694763; 8703017; 16541025; 18669648; 20068231; 21269460; 21406692; 22223895; 23186163; 24275569; 10866685; 15380617; 16097049; 16407301; 17245428; 17245430; 17540176; 18782753; 18957415; 18981217; 19131971; 19538941; 20160490; 20360068; 20378546; 20562864; 21030067; 21075214; 21874008; 21878643; 22028648; 22810585; 23079597; 23955003; 24225947; 24525234; 26…	7592815; 14702039; 16710414; 15489334; 8694763; 8703017; 16541025; 18669648; 20068231; 21269460; 21406692; 22223895; 23186163; 24275569
Transcript_02616	Assembly01_TRINITY_DN16853_c0_g1::Assembly01_TRINITY_DN16853_c0_g1_i1::g.41552::m.41552	B4DHQ3	B4DHQ3	B4DHQ3_HUMAN	unreviewed	Phosphoserine aminotransferase (EC 2.6.1.52)		Homo sapiens (Human)	415	cytoplasm [GO:0005737]; O-phospho-L-serine:2-oxoglutarate aminotransferase activity [GO:0004648]; L-serine biosynthetic process [GO:0006564]	L-serine biosynthetic process [GO:0006564]	O-phospho-L-serine:2-oxoglutarate aminotransferase activity [GO:0004648]	cytoplasm [GO:0005737]	GO:0004648; GO:0005737; GO:0006564		12633500; 18221502; 20955740; 22360420; 25142862; 25152457; 26439504
Transcript_02618	Assembly01_TRINITY_DN16858_c0_g1::Assembly01_TRINITY_DN16858_c0_g1_i1::g.41693::m.41693	Q9NUQ9	Q9NUQ9	FA49B_HUMAN	reviewed	Protein FAM49B (L1)	FAM49B BM-009	Homo sapiens (Human)	324	cilium [GO:0005929]; extracellular exosome [GO:0070062]; membrane [GO:0016020]			cilium [GO:0005929]; extracellular exosome [GO:0070062]; membrane [GO:0016020]	GO:0005929; GO:0016020; GO:0070062	SUBCELLULAR LOCATION: Membrane {ECO:0000305}; Lipid-anchor {ECO:0000305}.	11042152; 14702039; 16421571; 15489334; 21269460; 25255805; 17353931; 18464913; 21555518; 21900206; 23606334; 25284053; 25416956	11042152; 14702039; 16421571; 15489334; 21269460; 25255805
Transcript_02631	Assembly01_TRINITY_DN16888_c0_g2::Assembly01_TRINITY_DN16888_c0_g2_i1::g.41597::m.41597	Q9HCE3	Q9HCE3	ZN532_HUMAN	reviewed	Zinc finger protein 532	ZNF532 KIAA1629	Homo sapiens (Human)	1301	nucleus [GO:0005634]; metal ion binding [GO:0046872]; sequence-specific DNA binding [GO:0043565]; transcription factor activity, sequence-specific DNA binding [GO:0003700]; transcription regulatory region DNA binding [GO:0044212]; transcription, DNA-templated [GO:0006351]	transcription, DNA-templated [GO:0006351]	metal ion binding [GO:0046872]; sequence-specific DNA binding [GO:0043565]; transcription factor activity, sequence-specific DNA binding [GO:0003700]; transcription regulatory region DNA binding [GO:0044212]	nucleus [GO:0005634]	GO:0003700; GO:0005634; GO:0006351; GO:0043565; GO:0044212; GO:0046872	SUBCELLULAR LOCATION: Nucleus {ECO:0000305}.	10997877; 15489334; 14702039; 17081983; 18669648; 20068231; 21406692; 23186163; 16959974; 20379614; 25123934; 26496610	10997877; 15489334; 14702039; 17081983; 18669648; 20068231; 21406692; 23186163; 16959974
Transcript_02632	Assembly01_TRINITY_DN16891_c0_g1::Assembly01_TRINITY_DN16891_c0_g1_i1::g.41714::m.41714	O14949	O14949	QCR8_HUMAN	reviewed	Cytochrome b-c1 complex subunit 8 (Complex III subunit 8) (Complex III subunit VIII) (Ubiquinol-cytochrome c reductase complex 9.5 kDa protein) (Ubiquinol-cytochrome c reductase complex ubiquinone-binding protein QP-C)	UQCRQ	Homo sapiens (Human)	82	mitochondrial inner membrane [GO:0005743]; mitochondrion [GO:0005739]; respiratory chain [GO:0070469]; ubiquinol-cytochrome-c reductase activity [GO:0008121]; cerebellar Purkinje cell layer development [GO:0021680]; hippocampus development [GO:0021766]; hypothalamus development [GO:0021854]; midbrain development [GO:0030901]; mitochondrial electron transport, ubiquinol to cytochrome c [GO:0006122…	cerebellar Purkinje cell layer development [GO:0021680]; hippocampus development [GO:0021766]; hypothalamus development [GO:0021854]; midbrain development [GO:0030901]; mitochondrial electron transport, ubiquinol to cytochrome c [GO:0006122]; pons development [GO:0021548]; pyramidal neuron development [GO:0021860]; subthalamus development [GO:0021539]; thalamus development [GO:0021794]	ubiquinol-cytochrome-c reductase activity [GO:0008121]	mitochondrial inner membrane [GO:0005743]; mitochondrion [GO:0005739]; respiratory chain [GO:0070469]	GO:0005739; GO:0005743; GO:0006122; GO:0008121; GO:0021539; GO:0021548; GO:0021680; GO:0021766; GO:0021794; GO:0021854; GO:0021860; GO:0030901; GO:0070469	SUBCELLULAR LOCATION: Mitochondrion inner membrane.	15489334; 8592474; 21269460; 23186163; 25944712; 18439546; 16169070; 19688755; 20195357; 20440543; 20877624; 25950827; 26496610	15489334; 8592474; 21269460; 23186163; 25944712; 18439546
Transcript_02636	Assembly01_TRINITY_DN16898_c0_g1::Assembly01_TRINITY_DN16898_c0_g1_i1::g.41627::m.41627	Q9ULK6	Q9ULK6	RN150_HUMAN	reviewed	RING finger protein 150	RNF150 KIAA1214	Homo sapiens (Human)	438	integral component of membrane [GO:0016021]; zinc ion binding [GO:0008270]		zinc ion binding [GO:0008270]	integral component of membrane [GO:0016021]	GO:0008270; GO:0016021	SUBCELLULAR LOCATION: Membrane {ECO:0000305}; Single-pass type I membrane protein {ECO:0000305}.	10574462; 14702039; 15815621; 15489334; 19690564; 20379614; 25609945	10574462; 14702039; 15815621; 15489334
Transcript_02651	Assembly01_TRINITY_DN16942_c0_g2::Assembly01_TRINITY_DN16942_c0_g2_i1::g.216313::m.216313	Q13033	Q13033	STRN3_HUMAN	reviewed	Striatin-3 (Cell cycle autoantigen SG2NA) (S/G2 antigen)	STRN3 GS2NA SG2NA	Homo sapiens (Human)	797	cytoplasm [GO:0005737]; dendrite [GO:0030425]; Golgi apparatus [GO:0005794]; neuronal cell body [GO:0043025]; nucleoplasm [GO:0005654]; nucleus [GO:0005634]; plasma membrane [GO:0005886]; protein complex [GO:0043234]; armadillo repeat domain binding [GO:0070016]; calmodulin binding [GO:0005516]; protein complex binding [GO:0032403]; protein phosphatase 2A binding [GO:0051721]; transcription facto…	negative regulation of intracellular estrogen receptor signaling pathway [GO:0033147]; negative regulation of transcription, DNA-templated [GO:0045892]; negative regulation of transcription from RNA polymerase II promoter [GO:0000122]; positive regulation of transcription from RNA polymerase II promoter [GO:0045944]; response to estradiol [GO:0032355]	armadillo repeat domain binding [GO:0070016]; calmodulin binding [GO:0005516]; protein complex binding [GO:0032403]; protein phosphatase 2A binding [GO:0051721]; transcription factor activity, sequence-specific DNA binding [GO:0003700]	cytoplasm [GO:0005737]; dendrite [GO:0030425]; Golgi apparatus [GO:0005794]; neuronal cell body [GO:0043025]; nucleoplasm [GO:0005654]; nucleus [GO:0005634]; plasma membrane [GO:0005886]; protein complex [GO:0043234]	GO:0000122; GO:0003700; GO:0005516; GO:0005634; GO:0005654; GO:0005737; GO:0005794; GO:0005886; GO:0030425; GO:0032355; GO:0032403; GO:0033147; GO:0043025; GO:0043234; GO:0045892; GO:0045944; GO:0051721; GO:0070016	SUBCELLULAR LOCATION: Cytoplasm {ECO:0000250}. Membrane {ECO:0000250}; Peripheral membrane protein {ECO:0000250}.	7864889; 14702039; 12508121; 15489334; 10748158; 16964243; 18669648; 19413330; 19690332; 20068231; 21269460; 21406692; 22223895; 22814378; 23186163; 24275569; 25743393; 17353931; 17540176; 18782753; 19367725; 19615732; 20360068; 23455922; 23678272; 24255178; 24366813; 24550388; 25015106; 25531779; 26022125; 26496610	7864889; 14702039; 12508121; 15489334; 10748158; 16964243; 18669648; 19413330; 19690332; 20068231; 21269460; 21406692; 22223895; 22814378; 23186163; 24275569; 25743393
Transcript_02657	Assembly01_TRINITY_DN16959_c0_g1::Assembly01_TRINITY_DN16959_c0_g1_i1::g.216204::m.216204	Q14642	Q14642	I5P1_HUMAN	reviewed	Type I inositol 1,4,5-trisphosphate 5-phosphatase (5PTase) (EC 3.1.3.56)	INPP5A	Homo sapiens (Human)	412	extracellular exosome [GO:0070062]; intracellular [GO:0005622]; membrane [GO:0016020]; plasma membrane [GO:0005886]; inositol-1,3,4,5-tetrakisphosphate 5-phosphatase activity [GO:0052659]; inositol-1,4,5-trisphosphate 5-phosphatase activity [GO:0052658]; inositol-polyphosphate 5-phosphatase activity [GO:0004445]; PH domain binding [GO:0042731]; inositol phosphate dephosphorylation [GO:0046855]; i…	inositol phosphate dephosphorylation [GO:0046855]; inositol phosphate-mediated signaling [GO:0048016]; inositol phosphate metabolic process [GO:0043647]; phosphatidylinositol dephosphorylation [GO:0046856]	inositol-1,3,4,5-tetrakisphosphate 5-phosphatase activity [GO:0052659]; inositol-1,4,5-trisphosphate 5-phosphatase activity [GO:0052658]; inositol-polyphosphate 5-phosphatase activity [GO:0004445]; PH domain binding [GO:0042731]	extracellular exosome [GO:0070062]; intracellular [GO:0005622]; membrane [GO:0016020]; plasma membrane [GO:0005886]	GO:0004445; GO:0005622; GO:0005886; GO:0016020; GO:0042731; GO:0043647; GO:0046855; GO:0046856; GO:0048016; GO:0052658; GO:0052659; GO:0070062	SUBCELLULAR LOCATION: Membrane; Lipid-anchor.	8013665; 15164054; 15489334; 8006039; 8999861; 20876729; 26051944	8013665; 15164054; 15489334; 8006039
[truncated: 5,135 more rows]

## Sheet: AF08B
Transcript_ID	Assembly_ID	H. sapiens Gene ID	Entry	Entry name	Status	Protein names	Gene names	Organism	Length	Gene ontology (GO)	Gene ontology (biological process)	Gene ontology (molecular function)	Gene ontology (cellular component)	Gene ontology IDs	Subcellular location [CC]	Mapped PubMed ID	PubMed ID
[truncated: 5,403 more rows]
