# Supplementary material for: Draft de novo transcriptome assembly and proteome characterization of the electric lobe of Tetronarce californica: a molecular tool for the study of cholinergic neurotransmission in the electric organ
Source: BMC Genomics. 2017 Aug 14;18:611. doi: 10.1186/s12864-017-3890-4 (PMC5557070; doi:10.1186/s12864-017-3890-4)
Supplement: Supplementary file 11 — Cross-Annotated T. californica Transcripts Present in H. sapiens Not Present in C. milli. (XLSX 1075 kb) [file 12864_2017_3890_MOESM11_ESM.xlsx]

## Sheet: README
AF11: Cross-Annotated T. californica Transcripts Present in H. sapiens Not Present in C. milli (IDs.Hs.08.UniProtIDs –set08)
We identified 1921 predicted proteins shared between T. californica AND H. sapiens that are NOT present in C. milli
Of those, one corresponds to a polypeptide predicted to be encoded by an assembled transcript smaller than 200 bp
The annotation of the predicted H. sapiens orthologue of this small conserved peptide is presented (Assembled T. californica Transcripts Smaller than 200 bp Present in H. sapiens Not Present in C. milli)
Of the remaining 1920 predicted proteins, 61 correspond to proteins already present in GeneBank
The annotation of the predicted H. sapiens orthologues of these proteins is presented (GenBank T. californica Transcripts Present in H. sapiens Not Present in C. milli)
We were able to retrieve the annotation of 1859 predicted orthologous proteins present in H. sapiens
The annotation of the predicted H. sapiens orthologues of these 1859 proteins is presented (Assembled T. californica Transcripts Present in H. sapiens Not Present in C. milli)
Here, we present annotation for 1921 predicted proteins
Note that assembled transcripts smaller than 200 bp do not have an associated transcript identifier
Transcript identifiers are restricted only to transcripts submitted to GenBank databases
Sheet	Contents
AF11A:	All T. californica Transcripts Present in H. sapiens Not Present in C. milli
AF11B:	Assembled T. californica Transcripts Present in H. sapiens Not Present in C. milli
AF11C:	GenBank T. californica Transcripts Present in H. sapiens Not Present in C. milli
AF11D:	Assembled T. californica Transcripts Smaller than 200 bp Present in H. sapiens Not Present in C. milli

## Sheet: AF11A
Transcript_ID	Assembly_ID	H. sapiens Gene ID	Entry	Entry name	Status	Protein names	Gene names	Organism	Length	Gene ontology (GO)	Gene ontology (biological process)	Gene ontology (molecular function)	Gene ontology (cellular component)	Gene ontology IDs	Subcellular location [CC]	Mapped PubMed ID	PubMed ID
Transcript_00019	Assembly01_TRINITY_DN10059_c0_g2::Assembly01_TRINITY_DN10059_c0_g2_i1::g.56443::m.56443	A8MYC1	A8MYC1	A8MYC1_HUMAN	unreviewed	cDNA FLJ57473, highly similar to Ribonuclease P protein subunit p29 (EC 3.1.26.5)		Homo sapiens (Human)	139	nucleolar ribonuclease P complex [GO:0005655]; ribonuclease MRP complex [GO:0000172]; ribonuclease activity [GO:0004540]; RNA binding [GO:0003723]; mRNA cleavage [GO:0006379]; rRNA processing [GO:0006364]; tRNA processing [GO:0008033]	mRNA cleavage [GO:0006379]; rRNA processing [GO:0006364]; tRNA processing [GO:0008033]	ribonuclease activity [GO:0004540]; RNA binding [GO:0003723]	nucleolar ribonuclease P complex [GO:0005655]; ribonuclease MRP complex [GO:0000172]	GO:0000172; GO:0003723; GO:0004540; GO:0005655; GO:0006364; GO:0006379; GO:0008033
Transcript_00026	Assembly01_TRINITY_DN10068_c0_g1::Assembly01_TRINITY_DN10068_c0_g1_i1::g.56523::m.56523	O75340	O75340	PDCD6_HUMAN	reviewed	Programmed cell death protein 6 (Apoptosis-linked gene 2 protein) (Probable calcium-binding protein ALG-2)	PDCD6 ALG2	Homo sapiens (Human)	191	cytoplasm [GO:0005737]; cytoplasmic vesicle [GO:0031410]; endoplasmic reticulum [GO:0005783]; endoplasmic reticulum exit site [GO:0070971]; endoplasmic reticulum membrane [GO:0005789]; endosome [GO:0005768]; extracellular exosome [GO:0070062]; nuclear membrane [GO:0031965]; nucleus [GO:0005634]; binding, bridging [GO:0060090]; calcium ion binding [GO:0005509]; calcium-dependent cysteine-type endo…	activation of cysteine-type endopeptidase activity involved in apoptotic process [GO:0006919]; angiogenesis [GO:0001525]; apoptotic signaling pathway [GO:0097190]; cellular response to heat [GO:0034605]; intracellular protein transport [GO:0006886]; negative regulation of protein kinase B signaling [GO:0051898]; negative regulation of TOR signaling [GO:0032007]; negative regulation of vascular en…	binding, bridging [GO:0060090]; calcium-dependent cysteine-type endopeptidase activity [GO:0004198]; calcium-dependent protein binding [GO:0048306]; calcium ion binding [GO:0005509]; protein anchor [GO:0043495]; protein dimerization activity [GO:0046983]	cytoplasm [GO:0005737]; cytoplasmic vesicle [GO:0031410]; endoplasmic reticulum [GO:0005783]; endoplasmic reticulum exit site [GO:0070971]; endoplasmic reticulum membrane [GO:0005789]; endosome [GO:0005768]; extracellular exosome [GO:0070062]; nuclear membrane [GO:0031965]; nucleus [GO:0005634]	GO:0001525; GO:0001938; GO:0004198; GO:0005509; GO:0005634; GO:0005737; GO:0005768; GO:0005783; GO:0005789; GO:0006886; GO:0006919; GO:0010595; GO:0030948; GO:0031410; GO:0031965; GO:0032007; GO:0034605; GO:0036324; GO:0043280; GO:0043495; GO:0045766; GO:0046983; GO:0048306; GO:0051592; GO:0051898; GO:0060090; GO:0070062; GO:0070971; GO:0097190	SUBCELLULAR LOCATION: Nucleus membrane; Peripheral membrane protein. Endoplasmic reticulum membrane {ECO:0000269|PubMed:16957052}; Peripheral membrane protein. Nucleus {ECO:0000269|PubMed:21122810}. Endosome {ECO:0000269|PubMed:19864416}. Note=Interaction with RBM22 induces relocalization from the cytoplasm to the nucleus. Translocated from the cytoplasm to the nucleus after heat shock cell treat…	14702039; 15372022; 15489334; 11278427; 11883899; 11883939; 16132846; 17045351; 16957052; 17889823; 18256029; 19520058; 19864416; 21269460; 21122810; 21893193; 22223895; 25944712; 18940611; 20691033; 16959974; 11468406; 11606059; 12445460; 12445461; 12577067; 12819013; 15161933; 15366927; 15925322; 16189514; 17110338; 17174262; 17196169; 17955473; 18957060; 18997320; 19367725; 19738201; 20000738;…	14702039; 15372022; 15489334; 11278427; 11883899; 11883939; 16132846; 17045351; 16957052; 17889823; 18256029; 19520058; 19864416; 21269460; 21122810; 21893193; 22223895; 25944712; 18940611; 20691033; 16959974
Transcript_00044	Assembly01_TRINITY_DN10103_c0_g2::Assembly01_TRINITY_DN10103_c0_g2_i1::g.2401::m.2401	Q9UHB7	Q9UHB7	AFF4_HUMAN	reviewed	AF4/FMR2 family member 4 (ALL1-fused gene from chromosome 5q31 protein) (Protein AF-5q31) (Major CDK9 elongation factor-associated protein)	AFF4 AF5Q31 MCEF HSPC092	Homo sapiens (Human)	1163	transcription elongation factor complex [GO:0008023]; transcriptionally active chromatin [GO:0035327]; transcription factor activity, sequence-specific DNA binding [GO:0003700]; spermatid development [GO:0007286]; transcription from RNA polymerase II promoter [GO:0006366]	spermatid development [GO:0007286]; transcription from RNA polymerase II promoter [GO:0006366]	transcription factor activity, sequence-specific DNA binding [GO:0003700]	transcriptionally active chromatin [GO:0035327]; transcription elongation factor complex [GO:0008023]	GO:0003700; GO:0006366; GO:0007286; GO:0008023; GO:0035327	SUBCELLULAR LOCATION: Nucleus {ECO:0000269|PubMed:12065898}. Note=Associates to transcriptionally active chromatin but not at snRNA genes. {ECO:0000250}.	10588740; 12065898; 15372022; 15489334; 11042152; 17081983; 16964243; 17525332; 18220336; 18691976; 18669648; 19413330; 19369195; 19690332; 20471948; 20159561; 20068231; 21269460; 22195968; 21406692; 22483617; 22895430; 23186163; 23251033; 24275569; 25730767; 21248752; 15175163; 17389929; 17721511; 20153263; 20379614; 21330300; 21729782; 22094252; 22190034; 23455922; 23471103; 23602568; 23746844;…	10588740; 12065898; 15372022; 15489334; 11042152; 17081983; 16964243; 17525332; 18220336; 18691976; 18669648; 19413330; 19369195; 19690332; 20471948; 20159561; 20068231; 21269460; 22195968; 21406692; 22483617; 22895430; 23186163; 23251033; 24275569; 25730767; 21248752
Transcript_00131	Assembly01_TRINITY_DN10308_c0_g1::Assembly01_TRINITY_DN10308_c0_g1_i1::g.17829::m.17829	Q96KN1	Q96KN1	FA84B_HUMAN	reviewed	Protein FAM84B (Breast cancer membrane protein 101) (Protein NSE2)	FAM84B BCMP101 NSE2	Homo sapiens (Human)	310	cytoplasm [GO:0005737]; plasma membrane [GO:0005886]			cytoplasm [GO:0005737]; plasma membrane [GO:0005886]	GO:0005737; GO:0005886		15489334; 16490593; 18669648; 21269460; 19549893; 20158306; 25416956; 25640309; 25980316	15489334; 16490593; 18669648; 21269460
Transcript_00164	Assembly01_TRINITY_DN10475_c0_g2::Assembly01_TRINITY_DN10475_c0_g2_i1::g.58947::m.58947	B7Z9P6	B7Z9P6	B7Z9P6_HUMAN	unreviewed	cDNA, FLJ78910, highly similar to Zinc finger protein 512		Homo sapiens (Human)	490	metal ion binding [GO:0046872]		metal ion binding [GO:0046872]		GO:0046872		20602751
Transcript_00168	Assembly01_TRINITY_DN1048_c0_g2::Assembly01_TRINITY_DN1048_c0_g2_i1::g.44736::m.44736	P05413	P05413	FABPH_HUMAN	reviewed	Fatty acid-binding protein, heart (Fatty acid-binding protein 3) (Heart-type fatty acid-binding protein) (H-FABP) (Mammary-derived growth inhibitor) (MDGI) (Muscle fatty acid-binding protein) (M-FABP)	FABP3 FABP11 MDGI	Homo sapiens (Human)	133	cytosol [GO:0005829]; extracellular exosome [GO:0070062]; extracellular space [GO:0005615]; sarcoplasm [GO:0016528]; cytoskeletal protein binding [GO:0008092]; icosatetraenoic acid binding [GO:0050543]; long-chain fatty acid binding [GO:0036041]; long-chain fatty acid transporter activity [GO:0005324]; oleic acid binding [GO:0070538]; cholesterol homeostasis [GO:0042632]; fatty acid metabolic pro…	cholesterol homeostasis [GO:0042632]; fatty acid metabolic process [GO:0006631]; long-chain fatty acid import [GO:0044539]; negative regulation of cell proliferation [GO:0008285]; phospholipid homeostasis [GO:0055091]; positive regulation of phospholipid biosynthetic process [GO:0071073]; regulation of fatty acid oxidation [GO:0046320]; response to drug [GO:0042493]; response to fatty acid [GO:00…	cytoskeletal protein binding [GO:0008092]; icosatetraenoic acid binding [GO:0050543]; long-chain fatty acid binding [GO:0036041]; long-chain fatty acid transporter activity [GO:0005324]; oleic acid binding [GO:0070538]	cytosol [GO:0005829]; extracellular exosome [GO:0070062]; extracellular space [GO:0005615]; sarcoplasm [GO:0016528]	GO:0005324; GO:0005615; GO:0005829; GO:0006631; GO:0008092; GO:0008285; GO:0016528; GO:0019433; GO:0032868; GO:0036041; GO:0042493; GO:0042632; GO:0044539; GO:0046320; GO:0050543; GO:0055091; GO:0070062; GO:0070538; GO:0070542; GO:0071073	SUBCELLULAR LOCATION: Cytoplasm.	1710107; 14702039; 16710414; 15489334; 3421901; 2266954; 8262516; 7498159; 22223895; 1526991; 7922029; 11171102; 12721663; 12872269; 15068254; 15459486; 16169070; 17289870; 17428383; 17721027; 17826730; 18021874; 18159110; 18256058; 18412949; 18437121; 18460953; 18469019; 18571749; 18660489; 19552571; 19554614; 19576209; 19596235; 19806479; 19913121; 20057506; 20195357; 20360068; 20457766; 204680…	1710107; 14702039; 16710414; 15489334; 3421901; 2266954; 8262516; 7498159; 22223895; 1526991; 7922029; 11171102
Transcript_00205	Assembly01_TRINITY_DN105_c0_g2::Assembly01_TRINITY_DN105_c0_g2_i1::g.165133::m.165133	B7Z831	B7Z831	B7Z831_HUMAN	unreviewed	cDNA FLJ55176, highly similar to G-protein coupled receptor family C group 5 member B		Homo sapiens (Human)	429	integral component of membrane [GO:0016021]; intracellular membrane-bounded organelle [GO:0043231]; nucleolus [GO:0005730]; nucleus [GO:0005634]; G-protein coupled receptor activity [GO:0004930]		G-protein coupled receptor activity [GO:0004930]	integral component of membrane [GO:0016021]; intracellular membrane-bounded organelle [GO:0043231]; nucleolus [GO:0005730]; nucleus [GO:0005634]	GO:0004930; GO:0005634; GO:0005730; GO:0016021; GO:0043231		20424473; 20935630; 24404583
Transcript_00258	Assembly01_TRINITY_DN10758_c0_g1::Assembly01_TRINITY_DN10758_c0_g1_i1::g.128434::m.128434	B4DI01	B4DI01	B4DI01_HUMAN	unreviewed	cDNA FLJ53994, highly similar to CDK5 regulatory subunit-associated protein 1		Homo sapiens (Human)	534	cytoplasm [GO:0005737]; 4 iron, 4 sulfur cluster binding [GO:0051539]; transferase activity [GO:0016740]; tRNA modification [GO:0006400]	tRNA modification [GO:0006400]	4 iron, 4 sulfur cluster binding [GO:0051539]; transferase activity [GO:0016740]	cytoplasm [GO:0005737]	GO:0005737; GO:0006400; GO:0016740; GO:0051539		19913121; 20628086; 20677014; 22422838; 22534366; 25607831; 25738458
Transcript_00283	Assembly01_TRINITY_DN10843_c0_g2::Assembly01_TRINITY_DN10843_c0_g2_i1::g.94361::m.94361	E7EQB9	E7EQB9	E7EQB9_HUMAN	unreviewed	DNA-directed RNA polymerases I and III subunit RPAC1	POLR1C	Homo sapiens (Human)	296	DNA binding [GO:0003677]; DNA-directed RNA polymerase activity [GO:0003899]; transcription, DNA-templated [GO:0006351]	transcription, DNA-templated [GO:0006351]	DNA binding [GO:0003677]; DNA-directed RNA polymerase activity [GO:0003899]		GO:0003677; GO:0003899; GO:0006351			14574404; 15592455; 19413330; 21269460; 22223895; 22814378; 23186163
Transcript_00305	Assembly01_TRINITY_DN10890_c0_g1::Assembly01_TRINITY_DN10890_c0_g1_i1::g.94369::m.94369	F8WAU7	F8WAU7	F8WAU7_HUMAN	unreviewed	Vesicle-trafficking protein SEC22a	SEC22A	Homo sapiens (Human)	71	membrane [GO:0016020]; transport [GO:0006810]	transport [GO:0006810]		membrane [GO:0016020]	GO:0006810; GO:0016020			16641997; 18669648; 22814378
Transcript_00360	Assembly01_TRINITY_DN11009_c0_g1::Assembly01_TRINITY_DN11009_c0_g1_i1::g.4137::m.4137	F8VZ44	F8VZ44	F8VZ44_HUMAN	unreviewed	Aladin	AAAS	Homo sapiens (Human)	422	centrosome [GO:0005813]; cytoplasm [GO:0005737]; nuclear membrane [GO:0031965]; nucleoplasm [GO:0005654]			centrosome [GO:0005813]; cytoplasm [GO:0005737]; nuclear membrane [GO:0031965]; nucleoplasm [GO:0005654]	GO:0005654; GO:0005737; GO:0005813; GO:0031965			16541075; 18669648; 20068231; 21269460; 24275569; 25944712
Transcript_00380	Assembly01_TRINITY_DN11053_c0_g1::Assembly01_TRINITY_DN11053_c0_g1_i1::g.4174::m.4174	P62987	P62987	RL40_HUMAN	reviewed	Ubiquitin-60S ribosomal protein L40 (CEP52) (Ubiquitin A-52 residue ribosomal protein fusion product 1) [Cleaved into: Ubiquitin; 60S ribosomal protein L40]	UBA52 UBCEP2	Homo sapiens (Human)	128	cytosol [GO:0005829]; cytosolic large ribosomal subunit [GO:0022625]; endocytic vesicle membrane [GO:0030666]; endosome membrane [GO:0010008]; extracellular exosome [GO:0070062]; extracellular space [GO:0005615]; lysosomal membrane [GO:0005765]; nucleoplasm [GO:0005654]; nucleus [GO:0005634]; plasma membrane [GO:0005886]; ribosome [GO:0005840]; structural constituent of ribosome [GO:0003735]; act…	activation of MAPK activity [GO:0000187]; anaphase-promoting complex-dependent catabolic process [GO:0031145]; cellular protein metabolic process [GO:0044267]; cellular protein modification process [GO:0006464]; DNA damage response, detection of DNA damage [GO:0042769]; DNA damage response, signal transduction by p53 class mediator resulting in cell cycle arrest [GO:0006977]; endosomal transport …	structural constituent of ribosome [GO:0003735]	cytosol [GO:0005829]; cytosolic large ribosomal subunit [GO:0022625]; endocytic vesicle membrane [GO:0030666]; endosome membrane [GO:0010008]; extracellular exosome [GO:0070062]; extracellular space [GO:0005615]; lysosomal membrane [GO:0005765]; nucleoplasm [GO:0005654]; nucleus [GO:0005634]; plasma membrane [GO:0005886]; ribosome [GO:0005840]	GO:0000086; GO:0000122; GO:0000165; GO:0000184; GO:0000187; GO:0000209; GO:0000715; GO:0000717; GO:0002223; GO:0002755; GO:0002756; GO:0003735; GO:0005615; GO:0005634; GO:0005654; GO:0005765; GO:0005829; GO:0005840; GO:0005886; GO:0005978; GO:0006283; GO:0006294; GO:0006296; GO:0006297; GO:0006364; GO:0006412; GO:0006413; GO:0006464; GO:0006614; GO:0006977; GO:0007179; GO:0007219; GO:0007249; GO:…	SUBCELLULAR LOCATION: Ubiquitin: Cytoplasm {ECO:0000250}. Nucleus {ECO:0000250}.; SUBCELLULAR LOCATION: 60S ribosomal protein L40: Cytoplasm {ECO:0000250}.	1850507; 15057824; 1128706; 16443603; 3037496; 15147878; 16543144; 15466860; 18719106; 19754430; 19608861; 21269460; 23169626; 24660806; 24751536; 24784582; 25527291; 22729708; 23636399; 14743216; 15231748; 19549727; 20936779; 21874239; 21900206; 22157815; 23421577; 23455153; 23726974; 23902751; 24139988; 24568736; 25018021; 25286958; 25320088; 25414354; 25609649; 25752573; 25901680; 25957688; 26…	1850507; 15057824; 1128706; 16443603; 3037496; 15147878; 16543144; 15466860; 18719106; 19754430; 19608861; 21269460; 23169626; 24660806; 24751536; 24784582; 25527291; 22729708; 23636399
Transcript_00398	Assembly01_TRINITY_DN11088_c0_g1::Assembly01_TRINITY_DN11088_c0_g1_i1::g.4253::m.4253	A8K3A3	A8K3A3	A8K3A3_HUMAN	unreviewed	cDNA FLJ77939, highly similar to Homo sapiens potassium channel, subfamily K, member 10 (KCNK10), transcript variant 2, mRNA		Homo sapiens (Human)	543	integral component of membrane [GO:0016021]; potassium channel activity [GO:0005267]		potassium channel activity [GO:0005267]	integral component of membrane [GO:0016021]	GO:0005267; GO:0016021		11897838; 17689202; 21669980; 23479219; 25168769; 25197053; 25766236; 25982558; 26271386; 26332952; 26381449
Transcript_00401	Assembly01_TRINITY_DN11101_c0_g1::Assembly01_TRINITY_DN11101_c0_g1_i1::g.131213::m.131213	P62269	P62269	RS18_HUMAN	reviewed	40S ribosomal protein S18 (Ke-3) (Ke3)	RPS18 D6S218E	Homo sapiens (Human)	152	cytosol [GO:0005829]; cytosolic small ribosomal subunit [GO:0022627]; extracellular exosome [GO:0070062]; extracellular matrix [GO:0031012]; focal adhesion [GO:0005925]; membrane [GO:0016020]; nucleoplasm [GO:0005654]; nucleus [GO:0005634]; ribosome [GO:0005840]; small ribosomal subunit [GO:0015935]; poly(A) RNA binding [GO:0044822]; rRNA binding [GO:0019843]; structural constituent of ribosome […	nuclear-transcribed mRNA catabolic process, nonsense-mediated decay [GO:0000184]; ribosome biogenesis [GO:0042254]; rRNA processing [GO:0006364]; SRP-dependent cotranslational protein targeting to membrane [GO:0006614]; translation [GO:0006412]; translational initiation [GO:0006413]; viral transcription [GO:0019083]	poly(A) RNA binding [GO:0044822]; rRNA binding [GO:0019843]; structural constituent of ribosome [GO:0003735]	cytosol [GO:0005829]; cytosolic small ribosomal subunit [GO:0022627]; extracellular exosome [GO:0070062]; extracellular matrix [GO:0031012]; focal adhesion [GO:0005925]; membrane [GO:0016020]; nucleoplasm [GO:0005654]; nucleus [GO:0005634]; ribosome [GO:0005840]; small ribosomal subunit [GO:0015935]	GO:0000184; GO:0003735; GO:0005634; GO:0005654; GO:0005829; GO:0005840; GO:0005925; GO:0006364; GO:0006412; GO:0006413; GO:0006614; GO:0015935; GO:0016020; GO:0019083; GO:0019843; GO:0022627; GO:0031012; GO:0042254; GO:0044822; GO:0070062	SUBCELLULAR LOCATION: Cytoplasm.	8441687; 14574404; 15489334; 8706699; 19413330; 19608861; 21269460; 22223895; 24275569; 25944712; 23636399; 12577067; 14743216; 15047060; 15532723; 17461779; 17932509; 18259216; 18457437; 19119138; 19167051; 19486527; 19834535; 19851445; 20195357; 20467437; 20562859; 20869947; 21182203; 21182205; 21256985; 21575865; 22113938; 22623428; 22810585; 22863774; 23386615; 23902751; 24189400; 24695225; 2…	8441687; 14574404; 15489334; 8706699; 19413330; 19608861; 21269460; 22223895; 24275569; 25944712; 23636399
Transcript_00417	Assembly01_TRINITY_DN1114_c0_g1::Assembly01_TRINITY_DN1114_c0_g1_i1::g.88957::m.88957	E9PQW8	E9PQW8	E9PQW8_HUMAN	unreviewed	Metallophosphoesterase MPPED2	MPPED2	Homo sapiens (Human)	117								16554811;
Transcript_00431	Assembly01_TRINITY_DN11168_c0_g1::Assembly01_TRINITY_DN11168_c0_g1_i1::g.131225::m.131225	D6RA86	D6RA86	D6RA86_HUMAN	unreviewed	Macrophage erythroblast attacher	MAEA	Homo sapiens (Human)	107								15815621; 21269460; 23186163
Transcript_00445	Assembly01_TRINITY_DN11198_c0_g1::Assembly01_TRINITY_DN11198_c0_g1_i1::g.131275::m.131275	Q96BI3	Q96BI3	APH1A_HUMAN	reviewed	Gamma-secretase subunit APH-1A (APH-1a) (Aph-1alpha) (Presenilin-stabilization factor)	APH1A PSF CGI-78 UNQ579/PRO1141	Homo sapiens (Human)	265	endoplasmic reticulum [GO:0005783]; endoplasmic reticulum membrane [GO:0005789]; gamma-secretase complex [GO:0070765]; Golgi apparatus [GO:0005794]; Golgi cisterna membrane [GO:0032580]; integral component of plasma membrane [GO:0005887]; membrane [GO:0016020]; plasma membrane [GO:0005886]; endopeptidase activity [GO:0004175]; amyloid precursor protein catabolic process [GO:0042987]; ephrin recep…	amyloid precursor protein catabolic process [GO:0042987]; ephrin receptor signaling pathway [GO:0048013]; membrane protein ectodomain proteolysis [GO:0006509]; membrane protein intracellular domain proteolysis [GO:0031293]; metanephros development [GO:0001656]; Notch receptor processing [GO:0007220]; Notch signaling pathway [GO:0007219]; positive regulation of apoptotic process [GO:0043065]; posi…	endopeptidase activity [GO:0004175]	endoplasmic reticulum [GO:0005783]; endoplasmic reticulum membrane [GO:0005789]; gamma-secretase complex [GO:0070765]; Golgi apparatus [GO:0005794]; Golgi cisterna membrane [GO:0032580]; integral component of plasma membrane [GO:0005887]; membrane [GO:0016020]; plasma membrane [GO:0005886]	GO:0001656; GO:0004175; GO:0005783; GO:0005789; GO:0005794; GO:0005886; GO:0005887; GO:0006509; GO:0007219; GO:0007220; GO:0016020; GO:0016485; GO:0031293; GO:0032580; GO:0042987; GO:0043065; GO:0043085; GO:0048013; GO:0070765	SUBCELLULAR LOCATION: Endoplasmic reticulum membrane; Multi-pass membrane protein. Golgi apparatus, Golgi stack membrane; Multi-pass membrane protein. Note=Predominantly located in the endoplasmic reticulum and in the cis-Golgi.	12297508; 10810093; 12975309; 14702039; 16710414; 15489334; 12110170; 12522139; 12471034; 12763021; 12740439; 12679784; 14593096; 12917438; 12972157; 14627705; 15210705; 15286082; 15322084; 15629423; 16757808; 17059559; 18201567; 18801744; 19028695; 19368855; 19369254; 19376115; 20145246; 20299451; 20379614; 20674680; 21443683; 21516116; 21988832; 23253155; 23291095; 25918421; 26280335; 26623517;…	12297508; 10810093; 12975309; 14702039; 16710414; 15489334; 12110170; 12522139; 12471034; 12763021; 12740439; 12679784; 14593096
Transcript_00457	Assembly01_TRINITY_DN11211_c0_g2::Assembly01_TRINITY_DN11211_c0_g2_i1::g.79331::m.79331	Q12772	Q12772	SRBP2_HUMAN	reviewed	Sterol regulatory element-binding protein 2 (SREBP-2) (Class D basic helix-loop-helix protein 2) (bHLHd2) (Sterol regulatory element-binding transcription factor 2) [Cleaved into: Processed sterol regulatory element-binding protein 2]	SREBF2 BHLHD2 SREBP2	Homo sapiens (Human)	1141	cytoplasm [GO:0005737]; cytosol [GO:0005829]; endoplasmic reticulum [GO:0005783]; endoplasmic reticulum membrane [GO:0005789]; ER to Golgi transport vesicle membrane [GO:0012507]; Golgi membrane [GO:0000139]; nucleoplasm [GO:0005654]; nucleus [GO:0005634]; SREBP-SCAP-Insig complex [GO:0032937]; E-box binding [GO:0070888]; protein C-terminus binding [GO:0008022]; RNA polymerase II core promoter pr…	cellular response to laminar fluid shear stress [GO:0071499]; cellular response to starvation [GO:0009267]; cholesterol metabolic process [GO:0008203]; lipid metabolic process [GO:0006629]; negative regulation of cholesterol efflux [GO:0090370]; negative regulation of transcription from RNA polymerase II promoter [GO:0000122]; positive regulation of cholesterol storage [GO:0010886]; positive regu…	E-box binding [GO:0070888]; protein C-terminus binding [GO:0008022]; RNA polymerase II core promoter proximal region sequence-specific DNA binding [GO:0000978]; transcriptional repressor activity, RNA polymerase II core promoter proximal region sequence-specific binding [GO:0001078]	cytoplasm [GO:0005737]; cytosol [GO:0005829]; endoplasmic reticulum [GO:0005783]; endoplasmic reticulum membrane [GO:0005789]; ER to Golgi transport vesicle membrane [GO:0012507]; Golgi membrane [GO:0000139]; nucleoplasm [GO:0005654]; nucleus [GO:0005634]; SREBP-SCAP-Insig complex [GO:0032937]	GO:0000122; GO:0000139; GO:0000978; GO:0001078; GO:0005634; GO:0005654; GO:0005737; GO:0005783; GO:0005789; GO:0005829; GO:0006351; GO:0006629; GO:0008022; GO:0008203; GO:0009267; GO:0010886; GO:0012507; GO:0032937; GO:0045944; GO:0055098; GO:0070888; GO:0071499; GO:0072368; GO:0090370; GO:1903146; GO:1903955; GO:2000188	SUBCELLULAR LOCATION: Endoplasmic reticulum membrane; Multi-pass membrane protein. Golgi apparatus membrane; Multi-pass membrane protein. Cytoplasmic vesicle, COPII-coated vesicle membrane; Multi-pass membrane protein. Note=Moves from the endoplasmic reticulum to the Golgi in the absence of sterols.; SUBCELLULAR LOCATION: Processed sterol regulatory element-binding protein 2: Nucleus.	7903453; 15461802; 10591208; 15489334; 8402897; 8626610; 8643593; 9651382; 10805775; 19706601; 23186163; 14645851; 16959974; 10976766; 12801623; 12842885; 12855700; 14500290; 14765107; 14988395; 15026365; 15085196; 15211801; 15358760; 15388640; 15527767; 15547298; 15721010; 15798184; 16082694; 16141315; 16158080; 16169070; 16227610; 16335799; 16466730; 16697011; 16763159; 16799563; 16901265; 1700…	7903453; 15461802; 10591208; 15489334; 8402897; 8626610; 8643593; 9651382; 10805775; 19706601; 23186163; 14645851; 16959974
Transcript_00507	Assembly01_TRINITY_DN11303_c0_g1::Assembly01_TRINITY_DN11303_c0_g1_i1::g.135553::m.135553	Q9NZN1	Q9NZN1	IRPL1_HUMAN	reviewed	Interleukin-1 receptor accessory protein-like 1 (IL-1-RAPL-1) (IL-1RAPL-1) (IL1RAPL-1) (Oligophrenin-4) (Three immunoglobulin domain-containing IL-1 receptor-related 2) (TIGIRR-2) (X-linked interleukin-1 receptor accessory protein-like 1)	IL1RAPL1 OPHN4	Homo sapiens (Human)	696	axon [GO:0030424]; cell surface [GO:0009986]; cytoplasm [GO:0005737]; dendrite [GO:0030425]; integral component of membrane [GO:0016021]; plasma membrane [GO:0005886]; postsynaptic membrane [GO:0045211]; receptor binding [GO:0005102]; voltage-gated calcium channel activity [GO:0005245]; heterophilic cell-cell adhesion via plasma membrane cell adhesion molecules [GO:0007157]; negative regulation o…	heterophilic cell-cell adhesion via plasma membrane cell adhesion molecules [GO:0007157]; negative regulation of exocytosis [GO:0045920]; neuron differentiation [GO:0030182]; positive regulation of dendrite morphogenesis [GO:0050775]; presynaptic membrane assembly [GO:0097105]; regulation of neuron projection development [GO:0010975]; signal transduction [GO:0007165]	receptor binding [GO:0005102]; voltage-gated calcium channel activity [GO:0005245]	axon [GO:0030424]; cell surface [GO:0009986]; cytoplasm [GO:0005737]; dendrite [GO:0030425]; integral component of membrane [GO:0016021]; plasma membrane [GO:0005886]; postsynaptic membrane [GO:0045211]	GO:0005102; GO:0005245; GO:0005737; GO:0005886; GO:0007157; GO:0007165; GO:0009986; GO:0010975; GO:0016021; GO:0030182; GO:0030424; GO:0030425; GO:0045211; GO:0045920; GO:0050775; GO:0097105	SUBCELLULAR LOCATION: Cell membrane {ECO:0000269|PubMed:12783849}; Single-pass type I membrane protein {ECO:0000269|PubMed:12783849}. Cytoplasm {ECO:0000269|PubMed:12783849}. Cell projection, axon {ECO:0000250}. Cell projection, dendrite {ECO:0000250}. Note=May localize to the cell body and growth cones of dendrite-like processes. {ECO:0000250}.	10471494; 10757639; 10882729; 12777533; 15772651; 15489334; 12783849; 16470793; 18801879; 15123616; 15300857; 17110338; 18253029; 18467032; 19012350; 19736351; 19913121; 20452482; 20479760; 20628086; 20673868; 21271657; 21491612; 21926414; 24685145; 25305082; 25864829	10471494; 10757639; 10882729; 12777533; 15772651; 15489334; 12783849; 16470793; 18801879; 15123616
Transcript_00540	Assembly01_TRINITY_DN11346_c0_g1::Assembly01_TRINITY_DN11346_c0_g1_i1::g.135485::m.135485	B4DL44	B4DL44	B4DL44_HUMAN	unreviewed	cDNA FLJ60121, highly similar to Unc-13 homolog B		Homo sapiens (Human)	416	diacylglycerol binding [GO:0019992]; chemical synaptic transmission [GO:0007268]	chemical synaptic transmission [GO:0007268]	diacylglycerol binding [GO:0019992]		GO:0007268; GO:0019992		12871971; 15466010; 16138900; 18633107; 19492809; 19641095; 20379614; 24854537
Transcript_00553	Assembly01_TRINITY_DN11365_c0_g1::Assembly01_TRINITY_DN11365_c0_g1_i1::g.135462::m.135462	Q8NE00	Q8NE00	TM104_HUMAN	reviewed	Transmembrane protein 104	TMEM104	Homo sapiens (Human)	496	integral component of membrane [GO:0016021]			integral component of membrane [GO:0016021]	GO:0016021	SUBCELLULAR LOCATION: Membrane {ECO:0000305}; Multi-pass membrane protein {ECO:0000305}.	14702039; 15489334; 17974005; 17081983; 21406692; 19615732	14702039; 15489334; 17974005; 17081983; 21406692
Transcript_00592	Assembly01_TRINITY_DN11435_c0_g2::Assembly01_TRINITY_DN11435_c0_g2_i1::g.191292::m.191292	B2R7C5	B2R7C5	B2R7C5_HUMAN	unreviewed	DNA helicase (EC 3.6.4.12)		Homo sapiens (Human)	808	MCM complex [GO:0042555]; nucleus [GO:0005634]; ATP binding [GO:0005524]; DNA binding [GO:0003677]; DNA helicase activity [GO:0003678]; DNA replication initiation [GO:0006270]	DNA replication initiation [GO:0006270]	ATP binding [GO:0005524]; DNA binding [GO:0003677]; DNA helicase activity [GO:0003678]	MCM complex [GO:0042555]; nucleus [GO:0005634]	GO:0003677; GO:0003678; GO:0005524; GO:0005634; GO:0006270; GO:0042555	SUBCELLULAR LOCATION: Nucleus {ECO:0000256|SAAS:SAAS00536536}.	12226073; 15210935; 15623617; 15671553; 15766559; 16537544; 17244605; 18524952; 19818763; 20508983; 20545442; 20661220; 21509594; 21965652; 22805320; 22918583; 23821456; 23886132; 24324072; 24344040; 24386425; 25046975; 25809478; 26504025
Transcript_00623	Assembly01_TRINITY_DN11492_c0_g1::Assembly01_TRINITY_DN11492_c0_g1_i1::g.191121::m.191121	Q96I23	Q96I23	PREY_HUMAN	reviewed	Protein preY, mitochondrial (PIGY upstream reading frame protein)	PYURF PREY	Homo sapiens (Human)	114	endoplasmic reticulum membrane [GO:0005789]; glycosylphosphatidylinositol-N-acetylglucosaminyltransferase (GPI-GnT) complex [GO:0000506]; mitochondrion [GO:0005739]; GPI anchor biosynthetic process [GO:0006506]; positive regulation of metabolic process [GO:0009893]	GPI anchor biosynthetic process [GO:0006506]; positive regulation of metabolic process [GO:0009893]		endoplasmic reticulum membrane [GO:0005789]; glycosylphosphatidylinositol-N-acetylglucosaminyltransferase (GPI-GnT) complex [GO:0000506]; mitochondrion [GO:0005739]	GO:0000506; GO:0005739; GO:0005789; GO:0006506; GO:0009893	SUBCELLULAR LOCATION: Mitochondrion {ECO:0000305}.		14702039; 16162815; 15489334; 24275569
Transcript_00627	Assembly01_TRINITY_DN11496_c0_g1::Assembly01_TRINITY_DN11496_c0_g1_i1::g.191236::m.191236	P63000	P63000	RAC1_HUMAN	reviewed	Ras-related C3 botulinum toxin substrate 1 (Cell migration-inducing gene 5 protein) (Ras-like protein TC25) (p21-Rac1)	RAC1 TC25 MIG5	Homo sapiens (Human)	192	cytoplasm [GO:0005737]; cytoplasmic ribonucleoprotein granule [GO:0036464]; cytosol [GO:0005829]; early endosome membrane [GO:0031901]; endoplasmic reticulum membrane [GO:0005789]; extracellular exosome [GO:0070062]; extracellular matrix [GO:0031012]; extrinsic component of plasma membrane [GO:0019897]; focal adhesion [GO:0005925]; Golgi membrane [GO:0000139]; lamellipodium [GO:0030027]; melanoso…	actin cytoskeleton organization [GO:0030036]; actin filament polymerization [GO:0030041]; anatomical structure arrangement [GO:0048532]; anatomical structure morphogenesis [GO:0009653]; auditory receptor cell morphogenesis [GO:0002093]; axon guidance [GO:0007411]; blood coagulation [GO:0007596]; bone resorption [GO:0045453]; cell adhesion [GO:0007155]; cell-cell junction organization [GO:0045216]…	enzyme binding [GO:0019899]; GTPase activity [GO:0003924]; GTP binding [GO:0005525]; Rho GDP-dissociation inhibitor binding [GO:0051022]; thioesterase binding [GO:0031996]	cytoplasm [GO:0005737]; cytoplasmic ribonucleoprotein granule [GO:0036464]; cytosol [GO:0005829]; early endosome membrane [GO:0031901]; endoplasmic reticulum membrane [GO:0005789]; extracellular exosome [GO:0070062]; extracellular matrix [GO:0031012]; extrinsic component of plasma membrane [GO:0019897]; focal adhesion [GO:0005925]; Golgi membrane [GO:0000139]; lamellipodium [GO:0030027]; melanoso…	GO:0000139; GO:0001891; GO:0001934; GO:0002093; GO:0002551; GO:0003382; GO:0003924; GO:0005525; GO:0005634; GO:0005737; GO:0005789; GO:0005802; GO:0005829; GO:0005886; GO:0005925; GO:0006928; GO:0006954; GO:0006972; GO:0007155; GO:0007160; GO:0007186; GO:0007264; GO:0007411; GO:0007596; GO:0008283; GO:0008361; GO:0009611; GO:0009653; GO:0010310; GO:0010592; GO:0010762; GO:0010811; GO:0014041; GO:…	SUBCELLULAR LOCATION: Cell membrane {ECO:0000250}; Lipid-anchor {ECO:0000250}; Cytoplasmic side {ECO:0000250}. Melanosome {ECO:0000269|PubMed:17081065, ECO:0000269|PubMed:19948726, ECO:0000269|PubMed:21693584}. Cytoplasm {ECO:0000250}. Note=Inner surface of plasma membrane possibly with attachment requiring prenylation of the C-terminal cysteine (By similarity). Identified by mass spectrometry in…	2674130; 2108320; 11062023; 10597294; 12853948; 15489334; 1903399; 1643658; 7673236; 9121475; 9857026; 10559471; 10954424; 11130076; 11035813; 11260256; 11955434; 11807099; 12134158; 12716910; 12612085; 15169762; 15642721; 17081065; 16982419; 17121847; 17430976; 17145773; 18499456; 18093184; 19029984; 18669648; 19934221; 20875796; 20148946; 19403692; 19362538; 19039103; 20116244; 20696765; 199487…	2674130; 2108320; 11062023; 10597294; 12853948; 15489334; 1903399; 1643658; 7673236; 9121475; 9857026; 10559471; 10954424; 11130076; 11035813; 11260256; 11955434; 11807099; 12134158; 12716910; 12612085; 15169762; 15642721; 17081065; 16982419; 17121847; 17430976; 17145773; 18499456; 18093184; 19029984; 18669648; 19934221; 20875796; 20148946; 19403692; 19362538; 19039103; 20116244; 20696765; 199487…
Transcript_00658	Assembly01_TRINITY_DN11555_c0_g1::Assembly01_TRINITY_DN11555_c0_g1_i1::g.131726::m.131726	B4DY08	B4DY08	B4DY08_HUMAN	unreviewed	Heterogeneous nuclear ribonucleoproteins C1/C2 (cDNA FLJ53542, highly similar to Heterogeneous nuclear ribonucleoproteins C)	HNRNPC	Homo sapiens (Human)	288	intracellular ribonucleoprotein complex [GO:0030529]; viral nucleocapsid [GO:0019013]; nucleic acid binding [GO:0003676]; nucleotide binding [GO:0000166]		nucleic acid binding [GO:0003676]; nucleotide binding [GO:0000166]	intracellular ribonucleoprotein complex [GO:0030529]; viral nucleocapsid [GO:0019013]	GO:0000166; GO:0003676; GO:0019013; GO:0030529		12508121; 17081983; 18669648; 18318008; 19690332; 20068231; 21269460; 21406692; 22814378; 23186163; 24275569; 25218447; 25114211; 25772364; 25755297; 25944712; 11877401; 12482981; 12509468; 12564933; 15494373; 15687492; 15731220; 15767428; 16010978; 16217013; 16960656; 17071612; 17159903; 18296503; 18471994; 18494499; 18508286; 19405953; 19628962; 19740742; 20164237; 20189623; 20473314; 20601959;…	12508121; 17081983; 18669648; 18318008; 19690332; 20068231; 21269460; 21406692; 22814378; 23186163; 24275569; 25218447; 25114211; 25772364; 25755297; 25944712
Transcript_00670	Assembly01_TRINITY_DN11580_c0_g1::Assembly01_TRINITY_DN11580_c0_g1_i1::g.131643::m.131643	P50454	P50454	SERPH_HUMAN	reviewed	Serpin H1 (47 kDa heat shock protein) (Arsenic-transactivated protein 3) (AsTP3) (Cell proliferation-inducing gene 14 protein) (Collagen-binding protein) (Colligin) (Rheumatoid arthritis-related antigen RA-A47)	SERPINH1 CBP1 CBP2 HSP47 SERPINH2 PIG14	Homo sapiens (Human)	418	endoplasmic reticulum [GO:0005783]; endoplasmic reticulum lumen [GO:0005788]; endoplasmic reticulum-Golgi intermediate compartment [GO:0005793]; extracellular exosome [GO:0070062]; membrane raft [GO:0045121]; collagen binding [GO:0005518]; poly(A) RNA binding [GO:0044822]; serine-type endopeptidase inhibitor activity [GO:0004867]; chondrocyte development involved in endochondral bone morphogenesi…	chondrocyte development involved in endochondral bone morphogenesis [GO:0003433]; collagen biosynthetic process [GO:0032964]; collagen fibril organization [GO:0030199]; protein maturation [GO:0051604]; response to unfolded protein [GO:0006986]	collagen binding [GO:0005518]; poly(A) RNA binding [GO:0044822]; serine-type endopeptidase inhibitor activity [GO:0004867]	endoplasmic reticulum [GO:0005783]; endoplasmic reticulum-Golgi intermediate compartment [GO:0005793]; endoplasmic reticulum lumen [GO:0005788]; extracellular exosome [GO:0070062]; membrane raft [GO:0045121]	GO:0003433; GO:0004867; GO:0005518; GO:0005783; GO:0005788; GO:0005793; GO:0006986; GO:0030199; GO:0032964; GO:0044822; GO:0045121; GO:0051604; GO:0070062	SUBCELLULAR LOCATION: Endoplasmic reticulum lumen.	1309665; 7656593; 11052465; 14702039; 15489334; 16938879; 21269460; 22905912; 23186163; 24275569; 20188343; 11994473; 12061838; 12163502; 12174873; 12577067; 12659832; 12824005; 15047128; 15225209; 15247019; 15389525; 15806139; 15955241; 16169070; 16171977; 16326708; 16484215; 17353931; 18093617; 18095990; 18205191; 18293509; 18818748; 19019335; 19067716; 19341245; 19367725; 19527514; 19603022; 2…	1309665; 7656593; 11052465; 14702039; 15489334; 16938879; 21269460; 22905912; 23186163; 24275569; 20188343
Transcript_00674	Assembly01_TRINITY_DN11590_c0_g1::Assembly01_TRINITY_DN11590_c0_g1_i1::g.131699::m.131699	G3V0I5	G3V0I5	G3V0I5_HUMAN	unreviewed	NADH dehydrogenase (Ubiquinone) flavoprotein 1, 51kDa, isoform CRA_c (NADH dehydrogenase [ubiquinone] flavoprotein 1, mitochondrial)	NDUFV1 hCG_21057	Homo sapiens (Human)	457	4 iron, 4 sulfur cluster binding [GO:0051539]; FMN binding [GO:0010181]; NAD binding [GO:0051287]; NADH dehydrogenase (ubiquinone) activity [GO:0008137]		4 iron, 4 sulfur cluster binding [GO:0051539]; FMN binding [GO:0010181]; NAD binding [GO:0051287]; NADH dehydrogenase (ubiquinone) activity [GO:0008137]		GO:0008137; GO:0010181; GO:0051287; GO:0051539		11181995; 16554811; 21269460; 24275569; 25944712; 17601350; 17786189; 18977241; 19343046; 20153825; 20877624; 20930427; 21696386; 23266820; 23562761; 25432440; 25615419; 26345448	11181995; 16554811; 21269460; 24275569; 25944712
Transcript_00679	Assembly01_TRINITY_DN11601_c0_g1::Assembly01_TRINITY_DN11601_c0_g1_i1::g.139378::m.139378	Q96A65	Q96A65	EXOC4_HUMAN	reviewed	Exocyst complex component 4 (Exocyst complex component Sec8)	EXOC4 KIAA1699 SEC8 SEC8L1	Homo sapiens (Human)	974	cytoplasm [GO:0005737]; cytosol [GO:0005829]; exocyst [GO:0000145]; growth cone membrane [GO:0032584]; membrane [GO:0016020]; microvillus [GO:0005902]; myelin sheath abaxonal region [GO:0035748]; plasma membrane [GO:0005886]; protein N-terminus binding [GO:0047485]; Ral GTPase binding [GO:0017160]; paraxial mesoderm formation [GO:0048341]; protein transport [GO:0015031]; regulation of macroautoph…	paraxial mesoderm formation [GO:0048341]; protein transport [GO:0015031]; regulation of macroautophagy [GO:0016241]; vesicle docking involved in exocytosis [GO:0006904]	protein N-terminus binding [GO:0047485]; Ral GTPase binding [GO:0017160]	cytoplasm [GO:0005737]; cytosol [GO:0005829]; exocyst [GO:0000145]; growth cone membrane [GO:0032584]; membrane [GO:0016020]; microvillus [GO:0005902]; myelin sheath abaxonal region [GO:0035748]; plasma membrane [GO:0005886]	GO:0000145; GO:0005737; GO:0005829; GO:0005886; GO:0005902; GO:0006904; GO:0015031; GO:0016020; GO:0016241; GO:0017160; GO:0032584; GO:0035748; GO:0047485; GO:0048341		14702039; 17974005; 12690205; 12853948; 11214970; 16964243; 18329369; 18669648; 19690332; 19608861; 20068231; 21269460; 22814378; 23186163; 24275569; 16959974; 14743216; 15175163; 15880602; 17043677; 17353931; 17903302; 18498660; 18541705; 18987618; 19006485; 19367725; 20360068; 20467437; 20579884; 21241894; 21565611; 22190034; 23169490; 23207790; 23416715; 24344185; 25244576; 25594178; 25609649;…	14702039; 17974005; 12690205; 12853948; 11214970; 16964243; 18329369; 18669648; 19690332; 19608861; 20068231; 21269460; 22814378; 23186163; 24275569; 16959974
Transcript_00732	Assembly01_TRINITY_DN11719_c0_g2::Assembly01_TRINITY_DN11719_c0_g2_i1::g.55379::m.55379	Q9HAF1	Q9HAF1	EAF6_HUMAN	reviewed	Chromatin modification-related protein MEAF6 (MYST/Esa1-associated factor 6) (Esa1-associated factor 6 homolog) (Protein EAF6 homolog) (hEAF6) (Sarcoma antigen NY-SAR-91)	MEAF6 C1orf149 CENP-28 EAF6	Homo sapiens (Human)	191	centrosome [GO:0005813]; condensed chromosome kinetochore [GO:0000777]; cytoplasm [GO:0005737]; kinetochore [GO:0000776]; MOZ/MORF histone acetyltransferase complex [GO:0070776]; NuA4 histone acetyltransferase complex [GO:0035267]; nucleolus [GO:0005730]; nucleoplasm [GO:0005654]; histone H2A acetylation [GO:0043968]; histone H3-K14 acetylation [GO:0044154]; histone H4-K12 acetylation [GO:0043983…	histone H2A acetylation [GO:0043968]; histone H3-K14 acetylation [GO:0044154]; histone H4-K12 acetylation [GO:0043983]; histone H4-K5 acetylation [GO:0043981]; histone H4-K8 acetylation [GO:0043982]; regulation of signal transduction by p53 class mediator [GO:1901796]; regulation of transcription, DNA-templated [GO:0006355]; transcription, DNA-templated [GO:0006351]		centrosome [GO:0005813]; condensed chromosome kinetochore [GO:0000777]; cytoplasm [GO:0005737]; kinetochore [GO:0000776]; MOZ/MORF histone acetyltransferase complex [GO:0070776]; NuA4 histone acetyltransferase complex [GO:0035267]; nucleolus [GO:0005730]; nucleoplasm [GO:0005654]	GO:0000776; GO:0000777; GO:0005654; GO:0005730; GO:0005737; GO:0005813; GO:0006351; GO:0006355; GO:0035267; GO:0043968; GO:0043981; GO:0043982; GO:0043983; GO:0044154; GO:0070776; GO:1901796	SUBCELLULAR LOCATION: Nucleus, nucleolus {ECO:0000269|PubMed:18794358}. Chromosome, centromere, kinetochore {ECO:0000269|PubMed:20813266}.	17974005; 14702039; 16710414; 15489334; 12601173; 12963728; 14966270; 15647280; 16387653; 17525332; 18794358; 18669648; 19608861; 20813266; 20068231; 21406692; 22761769; 23186163; 25218447; 25114211; 25755297; 16189514; 16230350; 19060904; 24530230; 25416956	17974005; 14702039; 16710414; 15489334; 12601173; 12963728; 14966270; 15647280; 16387653; 17525332; 18794358; 18669648; 19608861; 20813266; 20068231; 21406692; 22761769; 23186163; 25218447; 25114211; 25755297
Transcript_00767	Assembly01_TRINITY_DN11784_c0_g1::Assembly01_TRINITY_DN11784_c0_g1_i1::g.55352::m.55352	H7BZ69	H7BZ69	H7BZ69_HUMAN	unreviewed	Protein PTHB1 (Fragment)	BBS9	Homo sapiens (Human)	454	BBSome [GO:0034464]			BBSome [GO:0034464]	GO:0034464			12853948;
Transcript_00788	Assembly01_TRINITY_DN11831_c0_g1::Assembly01_TRINITY_DN11831_c0_g1_i1::g.80057::m.80057	B3SZS3	B3SZS3	B3SZS3_HUMAN	unreviewed	Fetal brain Ca2+ voltage-gated channel alpha1A pore-forming subunit (Fragment)	CACNA1A	Homo sapiens (Human)	129							9311738; 10945665; 11320173; 11742003; 11803518; 11804332; 11843866; 11960817; 11971066; 12049805; 12056940; 12235360; 12461694; 12527722; 12542511; 12545428; 12676347; 12736095; 12756131; 14530926; 14534930; 14592859; 14681882; 14756671; 15003170; 15026160; 15026782; 15223312; 15240985; 15254089; 15293273; 15362569; 15448138; 15452324; 15474358; 15504896; 15504897; 15545010; 15710862; 15743764; …
Transcript_00826	Assembly01_TRINITY_DN11891_c0_g1::Assembly01_TRINITY_DN11891_c0_g1_i1::g.80002::m.80002	Q9Y2C2	Q9Y2C2	UST_HUMAN	reviewed	Uronyl 2-sulfotransferase (EC 2.8.2.-)	UST DS2ST	Homo sapiens (Human)	406	Golgi membrane [GO:0000139]; integral component of membrane [GO:0016021]; sulfotransferase activity [GO:0008146]; dermatan sulfate biosynthetic process [GO:0030208]; establishment of cell polarity [GO:0030010]; protein sulfation [GO:0006477]; regulation of axonogenesis [GO:0050770]	dermatan sulfate biosynthetic process [GO:0030208]; establishment of cell polarity [GO:0030010]; protein sulfation [GO:0006477]; regulation of axonogenesis [GO:0050770]	sulfotransferase activity [GO:0008146]	Golgi membrane [GO:0000139]; integral component of membrane [GO:0016021]	GO:0000139; GO:0006477; GO:0008146; GO:0016021; GO:0030010; GO:0030208; GO:0050770	SUBCELLULAR LOCATION: Golgi apparatus membrane {ECO:0000250}; Single-pass type II membrane protein {ECO:0000250}.	10187838; 14702039; 14574404; 15489334; 16192264; 17227754; 19240061; 20195357; 20360315; 20379614; 20467438; 23620144	10187838; 14702039; 14574404; 15489334
Transcript_00831	Assembly01_TRINITY_DN11898_c0_g1::Assembly01_TRINITY_DN11898_c0_g1_i1::g.80053::m.80053	O00423	O00423	EMAL1_HUMAN	reviewed	Echinoderm microtubule-associated protein-like 1 (EMAP-1) (HuEMAP-1)	EML1 EMAP1 EMAPL EMAPL1	Homo sapiens (Human)	815	cytosol [GO:0005829]; microtubule [GO:0005874]; microtubule associated complex [GO:0005875]; mitotic spindle midzone [GO:1990023]; mitotic spindle pole [GO:0097431]; perinuclear region of cytoplasm [GO:0048471]; calcium ion binding [GO:0005509]; microtubule binding [GO:0008017]; tubulin binding [GO:0015631]; brain development [GO:0007420]; hematopoietic progenitor cell differentiation [GO:0002244…	brain development [GO:0007420]; hematopoietic progenitor cell differentiation [GO:0002244]; microtubule cytoskeleton organization [GO:0000226]; mitotic spindle organization [GO:0007052]; neuroblast proliferation [GO:0007405]	calcium ion binding [GO:0005509]; microtubule binding [GO:0008017]; tubulin binding [GO:0015631]	cytosol [GO:0005829]; microtubule [GO:0005874]; microtubule associated complex [GO:0005875]; mitotic spindle midzone [GO:1990023]; mitotic spindle pole [GO:0097431]; perinuclear region of cytoplasm [GO:0048471]	GO:0000226; GO:0002244; GO:0005509; GO:0005829; GO:0005874; GO:0005875; GO:0007052; GO:0007405; GO:0007420; GO:0008017; GO:0015631; GO:0048471; GO:0097431; GO:1990023	SUBCELLULAR LOCATION: Cytoplasm {ECO:0000250}. Cytoplasm, perinuclear region {ECO:0000250}. Cytoplasm, cytoskeleton {ECO:0000250}. Note=Detected in cytoplasmic punctae. Co-localizes with microtubules. Enriched in perinuclear regions during interphase and in the region of spindle microtubules during metaphase. Enriched at the midzone during telophase and cytokinesis. Detected at growth cones in ne…	9226380; 15489334; 10521658; 24275569; 24859200; 24706829; 16189514; 19060904; 20734064; 25036637; 25740311; 26638075	9226380; 15489334; 10521658; 24275569; 24859200; 24706829
Transcript_00852	Assembly01_TRINITY_DN11929_c0_g1::Assembly01_TRINITY_DN11929_c0_g1_i1::g.165741::m.165741	Q9UIL1	Q9UIL1	SCOC_HUMAN	reviewed	Short coiled-coil protein	SCOC SCOCO HRIHFB2072	Homo sapiens (Human)	159	cytosol [GO:0005829]; Golgi membrane [GO:0000139]; positive regulation of macroautophagy [GO:0016239]; regulation of protein complex stability [GO:0061635]	positive regulation of macroautophagy [GO:0016239]; regulation of protein complex stability [GO:0061635]		cytosol [GO:0005829]; Golgi membrane [GO:0000139]	GO:0000139; GO:0005829; GO:0016239; GO:0061635	SUBCELLULAR LOCATION: Golgi apparatus membrane {ECO:0000269|PubMed:11303027, ECO:0000269|PubMed:22354037, ECO:0000269|PubMed:24098481}; Peripheral membrane protein {ECO:0000269|PubMed:11303027, ECO:0000269|PubMed:24098481}; Cytoplasmic side {ECO:0000269|PubMed:11303027, ECO:0000269|PubMed:24098481}. Golgi apparatus, trans-Golgi network {ECO:0000269|PubMed:22354037}. Cytoplasm, cytosol {ECO:000026…	14702039; 15815621; 15489334; 11303027; 9853615; 22354037; 24098481; 20195357; 20379614; 20711500; 21988832; 24116125; 24366813; 25416956	14702039; 15815621; 15489334; 11303027; 9853615; 22354037; 24098481
Transcript_00855	Assembly01_TRINITY_DN11934_c0_g1::Assembly01_TRINITY_DN11934_c0_g1_i1::g.165900::m.165900	Q9UPR3	Q9UPR3	SMG5_HUMAN	reviewed	Protein SMG5 (EST1-like protein B) (LPTS-RP1) (LPTS-interacting protein) (SMG-5 homolog) (hSMG-5)	SMG5 EST1B KIAA1089	Homo sapiens (Human)	1016	cytoplasm [GO:0005737]; cytosol [GO:0005829]; nucleus [GO:0005634]; telomerase holoenzyme complex [GO:0005697]; DNA polymerase binding [GO:0070182]; histone deacetylase binding [GO:0042826]; protein phosphatase 2A binding [GO:0051721]; ribonuclease activity [GO:0004540]; ribonucleoprotein complex binding [GO:0043021]; telomerase RNA binding [GO:0070034]; telomeric DNA binding [GO:0042162]; ubiqui…	mRNA export from nucleus [GO:0006406]; nuclear-transcribed mRNA catabolic process, nonsense-mediated decay [GO:0000184]; regulation of dephosphorylation [GO:0035303]; regulation of RNA stability [GO:0043487]; regulation of telomere maintenance [GO:0032204]; regulation of telomere maintenance via telomerase [GO:0032210]	DNA polymerase binding [GO:0070182]; histone deacetylase binding [GO:0042826]; protein phosphatase 2A binding [GO:0051721]; ribonuclease activity [GO:0004540]; ribonucleoprotein complex binding [GO:0043021]; telomerase RNA binding [GO:0070034]; telomeric DNA binding [GO:0042162]; ubiquitin protein ligase binding [GO:0031625]	cytoplasm [GO:0005737]; cytosol [GO:0005829]; nucleus [GO:0005634]; telomerase holoenzyme complex [GO:0005697]	GO:0000184; GO:0004540; GO:0005634; GO:0005697; GO:0005737; GO:0005829; GO:0006406; GO:0031625; GO:0032204; GO:0032210; GO:0035303; GO:0042162; GO:0042826; GO:0043021; GO:0043487; GO:0051721; GO:0070034; GO:0070182	SUBCELLULAR LOCATION: Cytoplasm {ECO:0000269|PubMed:14636577}. Nucleus {ECO:0000269|PubMed:14636577}. Note=Predominantly cytoplasmic, and nuclear. Shuttles between nucleus and cytoplasm. Detected in cytoplasmic mRNA decay bodies.	14636577; 12699629; 10470851; 12168954; 16710414; 15489334; 17974005; 15546618; 19413330; 23186163; 17053788; 16601204; 16809764; 21145460; 22653443; 23348841; 25013172; 25211080; 25609649; 26638075	14636577; 12699629; 10470851; 12168954; 16710414; 15489334; 17974005; 15546618; 19413330; 23186163; 17053788
Transcript_00862	Assembly01_TRINITY_DN11944_c0_g1::Assembly01_TRINITY_DN11944_c0_g1_i1::g.165795::m.165795	D2DXM9	D2DXM9	D2DXM9_HUMAN	unreviewed	Nuclear factor 1		Homo sapiens (Human)	494	nucleus [GO:0005634]; DNA binding [GO:0003677]; transcription factor activity, sequence-specific DNA binding [GO:0003700]; DNA replication [GO:0006260]; transcription, DNA-templated [GO:0006351]	DNA replication [GO:0006260]; transcription, DNA-templated [GO:0006351]	DNA binding [GO:0003677]; transcription factor activity, sequence-specific DNA binding [GO:0003700]	nucleus [GO:0005634]	GO:0003677; GO:0003700; GO:0005634; GO:0006260; GO:0006351	SUBCELLULAR LOCATION: Nucleus {ECO:0000256|RuleBase:RU000690, ECO:0000256|SAAS:SAAS00573677}.	21189253; 16565071; 16928756; 18754024; 19418463; 20150379; 20673863; 21953450; 22301465; 22422452; 24924640; 25118028; 25220407; 26200704; 26653554; 26695693	21189253
Transcript_00931	Assembly01_TRINITY_DN12101_c0_g1::Assembly01_TRINITY_DN12101_c0_g1_i1::g.56115::m.56115	Q8NFZ8	Q8NFZ8	CADM4_HUMAN	reviewed	Cell adhesion molecule 4 (Immunoglobulin superfamily member 4C) (IgSF4C) (Nectin-like protein 4) (NECL-4) (TSLC1-like protein 2)	CADM4 IGSF4C NECL4 TSLL2	Homo sapiens (Human)	388	cell-cell adherens junction [GO:0005913]; extracellular exosome [GO:0070062]; integral component of plasma membrane [GO:0005887]; cell adhesion molecule binding [GO:0050839]; protein homodimerization activity [GO:0042803]; receptor activity [GO:0004872]; receptor binding [GO:0005102]; cell recognition [GO:0008037]; heterophilic cell-cell adhesion via plasma membrane cell adhesion molecules [GO:00…	cell recognition [GO:0008037]; heterophilic cell-cell adhesion via plasma membrane cell adhesion molecules [GO:0007157]; homophilic cell adhesion via plasma membrane adhesion molecules [GO:0007156]	cell adhesion molecule binding [GO:0050839]; protein homodimerization activity [GO:0042803]; receptor activity [GO:0004872]; receptor binding [GO:0005102]	cell-cell adherens junction [GO:0005913]; extracellular exosome [GO:0070062]; integral component of plasma membrane [GO:0005887]	GO:0004872; GO:0005102; GO:0005887; GO:0005913; GO:0007156; GO:0007157; GO:0008037; GO:0042803; GO:0050839; GO:0070062	SUBCELLULAR LOCATION: Membrane {ECO:0000305}; Single-pass type I membrane protein {ECO:0000305}.	11536053; 14702039; 15057824; 16261159; 19565570; 20200953; 21544807; 21900206; 23559354; 23611113; 23825401; 25893857	11536053; 14702039; 15057824; 16261159
Transcript_00940	Assembly01_TRINITY_DN12124_c0_g1::Assembly01_TRINITY_DN12124_c0_g1_i1::g.56083::m.56083	Q9BQ24	Q9BQ24	ZFY21_HUMAN	reviewed	Zinc finger FYVE domain-containing protein 21 (ZF21)	ZFYVE21	Homo sapiens (Human)	234	cytoplasmic, membrane-bounded vesicle [GO:0016023]; endosome [GO:0005768]; focal adhesion [GO:0005925]; metal ion binding [GO:0046872]		metal ion binding [GO:0046872]	cytoplasmic, membrane-bounded vesicle [GO:0016023]; endosome [GO:0005768]; focal adhesion [GO:0005925]	GO:0005768; GO:0005925; GO:0016023; GO:0046872	SUBCELLULAR LOCATION: Cell junction, focal adhesion. Cytoplasmic vesicle. Endosome. Note=Within cytoplasmic vesicles, partially colocalizes with EEA1, an endosomal marker.	14702039; 15489334; 20439989; 21768110; 19773279; 20601096; 20711500; 20890123; 23382803; 25416956; 26496610	14702039; 15489334; 20439989; 21768110
Transcript_00949	Assembly01_TRINITY_DN12145_c0_g1::Assembly01_TRINITY_DN12145_c0_g1_i1::g.56063::m.56063	Q9P270	Q9P270	SLAI2_HUMAN	reviewed	SLAIN motif-containing protein 2	SLAIN2 KIAA1458	Homo sapiens (Human)	581	centrosome [GO:0005813]; cytoplasm [GO:0005737]; microtubule cytoskeleton [GO:0015630]; cytoplasmic microtubule organization [GO:0031122]; microtubule nucleation [GO:0007020]; positive regulation of microtubule polymerization [GO:0031116]	cytoplasmic microtubule organization [GO:0031122]; microtubule nucleation [GO:0007020]; positive regulation of microtubule polymerization [GO:0031116]		centrosome [GO:0005813]; cytoplasm [GO:0005737]; microtubule cytoskeleton [GO:0015630]	GO:0005737; GO:0005813; GO:0007020; GO:0015630; GO:0031116; GO:0031122	SUBCELLULAR LOCATION: Cytoplasm, cytoskeleton. Note=Colocalizes with microtubules. Detected at the plus end of growing microtubules.	10819331; 14702039; 15489334; 16964243; 18669648; 19413330; 19690332; 20068231; 21406692; 22814378; 23186163; 24275569; 24129315; 21646404; 15161933; 18847512; 20056178; 21706016; 23414517; 23487458; 23602568; 26496610; 26638075	10819331; 14702039; 15489334; 16964243; 18669648; 19413330; 19690332; 20068231; 21406692; 22814378; 23186163; 24275569; 24129315; 21646404
Transcript_00961	Assembly01_TRINITY_DN1217_c0_g1::Assembly01_TRINITY_DN1217_c0_g1_i1::g.93854::m.93854	Q9UK97	Q9UK97	FBX9_HUMAN	reviewed	F-box only protein 9 (Cross-immune reaction antigen 1) (Renal carcinoma antigen NY-REN-57)	FBXO9 FBX9 VCIA1	Homo sapiens (Human)	447	cytoplasm [GO:0005737]; SCF ubiquitin ligase complex [GO:0019005]; ubiquitin ligase complex [GO:0000151]; ubiquitin-protein transferase activity [GO:0004842]; fat cell differentiation [GO:0045444]; innate immune response [GO:0045087]; protein ubiquitination [GO:0016567]; regulation of TOR signaling [GO:0032006]; SCF-dependent proteasomal ubiquitin-dependent protein catabolic process [GO:0031146]	fat cell differentiation [GO:0045444]; innate immune response [GO:0045087]; protein ubiquitination [GO:0016567]; regulation of TOR signaling [GO:0032006]; SCF-dependent proteasomal ubiquitin-dependent protein catabolic process [GO:0031146]	ubiquitin-protein transferase activity [GO:0004842]	cytoplasm [GO:0005737]; SCF ubiquitin ligase complex [GO:0019005]; ubiquitin ligase complex [GO:0000151]	GO:0000151; GO:0004842; GO:0005737; GO:0016567; GO:0019005; GO:0031146; GO:0032006; GO:0045087; GO:0045444	SUBCELLULAR LOCATION: Cytoplasm {ECO:0000269|PubMed:23263282}.	10531037; 17974005; 14702039; 14574404; 15489334; 10531035; 10508479; 20068231; 23186163; 23263282; 24275569; 20459822; 20711500; 22632967; 22939624	10531037; 17974005; 14702039; 14574404; 15489334; 10531035; 10508479; 20068231; 23186163; 23263282; 24275569
Transcript_00985	Assembly01_TRINITY_DN12231_c0_g1::Assembly01_TRINITY_DN12231_c0_g1_i1::g.154380::m.154380	Q9NY27	Q9NY27	PP4R2_HUMAN	reviewed	Serine/threonine-protein phosphatase 4 regulatory subunit 2	PPP4R2 SBBI57	Homo sapiens (Human)	417	centrosome [GO:0005813]; cytoplasm [GO:0005737]; nucleoplasm [GO:0005654]; nucleus [GO:0005634]; protein phosphatase 4 complex [GO:0030289]; protein binding, bridging [GO:0030674]; protein phosphatase type 4 regulator activity [GO:0030362]; cellular protein modification process [GO:0006464]; mRNA processing [GO:0006397]; regulation of double-strand break repair via homologous recombination [GO:00…	cellular protein modification process [GO:0006464]; mRNA processing [GO:0006397]; regulation of double-strand break repair via homologous recombination [GO:0010569]; RNA splicing [GO:0008380]	protein binding, bridging [GO:0030674]; protein phosphatase type 4 regulator activity [GO:0030362]	centrosome [GO:0005813]; cytoplasm [GO:0005737]; nucleoplasm [GO:0005654]; nucleus [GO:0005634]; protein phosphatase 4 complex [GO:0030289]	GO:0005634; GO:0005654; GO:0005737; GO:0005813; GO:0006397; GO:0006464; GO:0008380; GO:0010569; GO:0030289; GO:0030362; GO:0030674	SUBCELLULAR LOCATION: Cytoplasm, cytoskeleton, microtubule organizing center, centrosome. Nucleus. Note=Ionizing radiation induces relocalization to nuclear foci and colocalization with RPA2.	10769191; 14702039; 15489334; 12668731; 17081983; 18614045; 18669648; 19413330; 19690332; 20154705; 20068231; 21269460; 21406692; 23186163; 16085932; 17353931; 18715871; 19156129; 22559936; 26496610	10769191; 14702039; 15489334; 12668731; 17081983; 18614045; 18669648; 19413330; 19690332; 20154705; 20068231; 21269460; 21406692; 23186163
Transcript_01072	Assembly01_TRINITY_DN12486_c0_g2::Assembly01_TRINITY_DN12486_c0_g2_i1::g.40709::m.40709	O00258	O00258	WRB_HUMAN	reviewed	Tail-anchored protein insertion receptor WRB (Congenital heart disease 5 protein) (Tryptophan-rich basic protein) (WRB)	WRB CHD5	Homo sapiens (Human)	174	endoplasmic reticulum membrane [GO:0005789]; integral component of membrane [GO:0016021]; nucleus [GO:0005634]; tail-anchored membrane protein insertion into ER membrane [GO:0071816]	tail-anchored membrane protein insertion into ER membrane [GO:0071816]		endoplasmic reticulum membrane [GO:0005789]; integral component of membrane [GO:0016021]; nucleus [GO:0005634]	GO:0005634; GO:0005789; GO:0016021; GO:0071816	SUBCELLULAR LOCATION: Endoplasmic reticulum membrane {ECO:0000269|PubMed:21444755, ECO:0000269|PubMed:9544840}; Multi-pass membrane protein {ECO:0000269|PubMed:21444755, ECO:0000269|PubMed:9544840}.	9544840; 14702039; 10830953; 15489334; 21444755; 20200978; 23041287; 27100087	9544840; 14702039; 10830953; 15489334; 21444755
Transcript_01074	Assembly01_TRINITY_DN12488_c0_g1::Assembly01_TRINITY_DN12488_c0_g1_i1::g.40650::m.40650	Q5JSZ1	Q5JSZ1	Q5JSZ1_HUMAN	unreviewed	Transducin-like enhancer protein 4 (Fragment)	TLE4	Homo sapiens (Human)	224								15164053;
Transcript_01129	Assembly01_TRINITY_DN12629_c0_g2::Assembly01_TRINITY_DN12629_c0_g2_i1::g.24185::m.24185	E9PQM8	E9PQM8	E9PQM8_HUMAN	unreviewed	Histone-lysine N-methyltransferase SETDB1 (Fragment)	SETDB1	Homo sapiens (Human)	636	cytoplasm [GO:0005737]; nucleoplasm [GO:0005654]; plasma membrane [GO:0005886]; DNA binding [GO:0003677]		DNA binding [GO:0003677]	cytoplasm [GO:0005737]; nucleoplasm [GO:0005654]; plasma membrane [GO:0005886]	GO:0003677; GO:0005654; GO:0005737; GO:0005886			16710414; 21269460; 24275569
Transcript_01143	Assembly01_TRINITY_DN1266_c0_g1::Assembly01_TRINITY_DN1266_c0_g1_i1::g.93912::m.93912	B4DGS9	B4DGS9	B4DGS9_HUMAN	unreviewed	cDNA FLJ58364, highly similar to Sideroflexin-5		Homo sapiens (Human)	236	integral component of membrane [GO:0016021]; ion transmembrane transporter activity [GO:0015075]		ion transmembrane transporter activity [GO:0015075]	integral component of membrane [GO:0016021]	GO:0015075; GO:0016021		20877624
Transcript_01147	Assembly01_TRINITY_DN1269_c0_g1::Assembly01_TRINITY_DN1269_c0_g1_i1::g.93918::m.93918	H0YAH3	H0YAH3	H0YAH3_HUMAN	unreviewed	Polypeptide N-acetylgalactosaminyltransferase (EC 2.4.1.-) (Protein-UDP acetylgalactosaminyltransferase) (Fragment)	GALNT7	Homo sapiens (Human)	454	Golgi membrane [GO:0000139]; integral component of membrane [GO:0016021]; carbohydrate binding [GO:0030246]; transferase activity, transferring glycosyl groups [GO:0016757]; protein glycosylation [GO:0006486]	protein glycosylation [GO:0006486]	carbohydrate binding [GO:0030246]; transferase activity, transferring glycosyl groups [GO:0016757]	Golgi membrane [GO:0000139]; integral component of membrane [GO:0016021]	GO:0000139; GO:0006486; GO:0016021; GO:0016757; GO:0030246	SUBCELLULAR LOCATION: Golgi apparatus membrane {ECO:0000256|RuleBase:RU361242}; Single-pass type II membrane protein {ECO:0000256|RuleBase:RU361242}.		15815621;
Transcript_01163	Assembly01_TRINITY_DN12745_c0_g2::Assembly01_TRINITY_DN12745_c0_g2_i1::g.58069::m.58069	B4E3I5	B4E3I5	B4E3I5_HUMAN	unreviewed	cDNA FLJ56216, highly similar to Amyloid-like protein 2 (CDEIbox-binding protein) (CDEBP)		Homo sapiens (Human)	689	integral component of membrane [GO:0016021]; heparin binding [GO:0008201]; transition metal ion binding [GO:0046914]		heparin binding [GO:0008201]; transition metal ion binding [GO:0046914]	integral component of membrane [GO:0016021]	GO:0008201; GO:0016021; GO:0046914		12228233; 12595709; 14597230; 14699153; 14970212; 15208260; 15584916; 16279945; 16645641; 17405931; 17452623; 18452037; 18641335; 19126676; 19808674; 20379614; 20732423; 21178287; 21695060; 21826533; 21952790; 22641691; 22797723; 23430252; 25683482; 26085104; 26313004
Transcript_01184	Assembly01_TRINITY_DN1279_c0_g1::Assembly01_TRINITY_DN1279_c0_g1_i1::g.93990::m.93990	A0A0C4DGL2	A0A0C4DGL2	A0A0C4DGL2_HUMAN	unreviewed	Transient receptor potential cation channel subfamily M member 7 (Fragment)	TRPM7	Homo sapiens (Human)	535	cell [GO:0005623]; integral component of membrane [GO:0016021]; protein serine/threonine kinase activity [GO:0004674]; cation transport [GO:0006812]; cellular magnesium ion homeostasis [GO:0010961]	cation transport [GO:0006812]; cellular magnesium ion homeostasis [GO:0010961]	protein serine/threonine kinase activity [GO:0004674]	cell [GO:0005623]; integral component of membrane [GO:0016021]	GO:0004674; GO:0005623; GO:0006812; GO:0010961; GO:0016021		16572171; 14594813; 15069188; 15591230; 16051700; 16075242; 16150690; 16357306; 16407977; 16436382; 16533898; 16636202; 16943238; 17095511; 17217066; 17310095; 17510191; 17646711; 17785843; 17823441; 18006838; 18073331; 18301276; 18365021; 18390554; 18675813; 18719395; 18826101; 19032368; 19145781; 19149903; 19405049; 19454490; 19515901; 19644062; 19998500; 20070945; 20075334; 20875900; 21112387;…	16572171;
Transcript_01207	Assembly01_TRINITY_DN12869_c0_g1::Assembly01_TRINITY_DN12869_c0_g1_i1::g.109742::m.109742	Q16527	Q16527	CSRP2_HUMAN	reviewed	Cysteine and glycine-rich protein 2 (Cysteine-rich protein 2) (CRP2) (LIM domain only protein 5) (LMO-5) (Smooth muscle cell LIM protein) (SmLIM)	CSRP2 LMO5 SMLIM	Homo sapiens (Human)	193	focal adhesion [GO:0005925]; nucleus [GO:0005634]; zinc ion binding [GO:0008270]; cell differentiation [GO:0030154]; multicellular organism development [GO:0007275]	cell differentiation [GO:0030154]; multicellular organism development [GO:0007275]	zinc ion binding [GO:0008270]	focal adhesion [GO:0005925]; nucleus [GO:0005634]	GO:0005634; GO:0005925; GO:0007275; GO:0008270; GO:0030154	SUBCELLULAR LOCATION: Nucleus {ECO:0000250}.	8626582; 9286703; 15489334; 10924333; 21269460; 12861049; 20562859; 23386615; 25416956; 25609649; 26638075; 26752685	8626582; 9286703; 15489334; 10924333; 21269460
Transcript_01244	Assembly01_TRINITY_DN12986_c0_g2::Assembly01_TRINITY_DN12986_c0_g2_i1::g.54832::m.54832	B7Z1K1	B7Z1K1	B7Z1K1_HUMAN	unreviewed	cDNA FLJ60431, highly similar to Regulator of G-protein signaling 11		Homo sapiens (Human)	352	heterotrimeric G-protein complex [GO:0005834]; signal transducer activity [GO:0004871]; G-protein coupled receptor signaling pathway [GO:0007186]; intracellular signal transduction [GO:0035556]	G-protein coupled receptor signaling pathway [GO:0007186]; intracellular signal transduction [GO:0035556]	signal transducer activity [GO:0004871]	heterotrimeric G-protein complex [GO:0005834]	GO:0004871; GO:0005834; GO:0007186; GO:0035556		19497306; 20453000; 20627871; 24828608
Transcript_01252	Assembly01_TRINITY_DN13023_c0_g1::Assembly01_TRINITY_DN13023_c0_g1_i1::g.149841::m.149841	Q9UKN5	Q9UKN5	PRDM4_HUMAN	reviewed	PR domain zinc finger protein 4 (EC 2.1.1.-) (PR domain-containing protein 4)	PRDM4 PFM1	Homo sapiens (Human)	801	cytoplasm [GO:0005737]; histone methyltransferase complex [GO:0035097]; DNA binding [GO:0003677]; histone methyltransferase binding [GO:1990226]; methyltransferase activity [GO:0008168]; zinc ion binding [GO:0008270]; cell proliferation [GO:0008283]; histone H4-R3 methylation [GO:0043985]; regulation of transcription, DNA-templated [GO:0006355]; signal transduction [GO:0007165]; transcription fro…	cell proliferation [GO:0008283]; histone H4-R3 methylation [GO:0043985]; regulation of transcription, DNA-templated [GO:0006355]; signal transduction [GO:0007165]; transcription from RNA polymerase II promoter [GO:0006366]	DNA binding [GO:0003677]; histone methyltransferase binding [GO:1990226]; methyltransferase activity [GO:0008168]; zinc ion binding [GO:0008270]	cytoplasm [GO:0005737]; histone methyltransferase complex [GO:0035097]	GO:0003677; GO:0005737; GO:0006355; GO:0006366; GO:0007165; GO:0008168; GO:0008270; GO:0008283; GO:0035097; GO:0043985; GO:1990226	SUBCELLULAR LOCATION: Nucleus {ECO:0000305}.	10552934; 15489334; 17974005; 15231748; 20379614; 20711500; 21604305; 21988832; 25416956	10552934; 15489334; 17974005;
Transcript_01311	Assembly01_TRINITY_DN13196_c0_g1::Assembly01_TRINITY_DN13196_c0_g1_i1::g.65723::m.65723	P0DJ07	P0DJ07	PT100_HUMAN	reviewed	Protein PET100 homolog, mitochondrial	PET100 C19orf79	Homo sapiens (Human)	73	integral component of membrane [GO:0016021]; mitochondrion [GO:0005739]; mitochondrial respiratory chain complex IV assembly [GO:0033617]	mitochondrial respiratory chain complex IV assembly [GO:0033617]		integral component of membrane [GO:0016021]; mitochondrion [GO:0005739]	GO:0005739; GO:0016021; GO:0033617	SUBCELLULAR LOCATION: Membrane {ECO:0000305}; Single-pass membrane protein {ECO:0000305}. Mitochondrion {ECO:0000250}. Note=Localizes to a membrane-bound organelle. {ECO:0000269|PubMed:22356826}.	15057824; 15489334; 22356826; 24462369	15057824; 15489334; 22356826
Transcript_01358	Assembly01_TRINITY_DN13338_c0_g1::Assembly01_TRINITY_DN13338_c0_g1_i1::g.100266::m.100266	H0YIN8	H0YIN8	H0YIN8_HUMAN	unreviewed	Ankyrin repeat domain-containing protein 13A (Fragment)	ANKRD13A	Homo sapiens (Human)	301								16541075; 21269460; 24275569
Transcript_01466	Assembly01_TRINITY_DN13592_c0_g2::Assembly01_TRINITY_DN13592_c0_g2_i1::g.68008::m.68008	C8C066	C8C066	C8C066_HUMAN	unreviewed	Bone morphogenetic protein 2	BMP2	Homo sapiens (Human)	396	extracellular region [GO:0005576]; growth [GO:0040007]	growth [GO:0040007]		extracellular region [GO:0005576]	GO:0005576; GO:0040007	SUBCELLULAR LOCATION: Secreted {ECO:0000256|SAAS:SAAS00536846}.	11642720; 11718007; 11748585; 11792561; 11854297; 11968014; 12002771; 12052447; 12082094; 12126644; 12168799; 12210753; 12489168; 12527559; 12531697; 12535648; 12620973; 12740218; 12819188; 12854828; 12856332; 12872164; 12919699; 12925611; 13678785; 14499589; 14558086; 14587031; 14691541; 14699493; 15037653; 15042598; 15102076; 15150273; 15240857; 15322112; 15358784; 15592496; 15641068; 15647827;…
Transcript_01476	Assembly01_TRINITY_DN13612_c0_g1::Assembly01_TRINITY_DN13612_c0_g1_i1::g.87278::m.87278	Q92785	Q92785	REQU_HUMAN	reviewed	Zinc finger protein ubi-d4 (Apoptosis response zinc finger protein) (BRG1-associated factor 45D) (BAF45D) (D4, zinc and double PHD fingers family 2) (Protein requiem)	DPF2 BAF45D REQ UBID4	Homo sapiens (Human)	391	centrosome [GO:0005813]; cytoplasm [GO:0005737]; intracellular membrane-bounded organelle [GO:0043231]; nuclear chromatin [GO:0000790]; nucleoplasm [GO:0005654]; RNA polymerase II core promoter proximal region sequence-specific DNA binding [GO:0000978]; zinc ion binding [GO:0008270]; apoptotic process [GO:0006915]; apoptotic signaling pathway [GO:0097190]; regulation of transcription, DNA-templat…	apoptotic process [GO:0006915]; apoptotic signaling pathway [GO:0097190]; regulation of transcription, DNA-templated [GO:0006355]; transcription, DNA-templated [GO:0006351]	RNA polymerase II core promoter proximal region sequence-specific DNA binding [GO:0000978]; zinc ion binding [GO:0008270]	centrosome [GO:0005813]; cytoplasm [GO:0005737]; intracellular membrane-bounded organelle [GO:0043231]; nuclear chromatin [GO:0000790]; nucleoplasm [GO:0005654]	GO:0000790; GO:0000978; GO:0005654; GO:0005737; GO:0005813; GO:0006351; GO:0006355; GO:0006915; GO:0008270; GO:0043231; GO:0097190	SUBCELLULAR LOCATION: Nucleus. Cytoplasm. Note=30% nuclear. 70% cytoplasmic.	9253601; 9680388; 14702039; 16554811; 15489334; 8812431; 18669648; 19413330; 19690332; 20068231; 21269460; 21406692; 23186163; 24275569; 25218447; 25772364; 25755297; 21888896; 14743216; 18255255; 18847512; 20360068; 20460684; 20467437; 20562859; 20571937; 20711500; 23540691; 24255178; 25416956; 25609649; 26417682; 26496610; 26571505	9253601; 9680388; 14702039; 16554811; 15489334; 8812431; 18669648; 19413330; 19690332; 20068231; 21269460; 21406692; 23186163; 24275569; 25218447; 25772364; 25755297; 21888896
Transcript_01496	Assembly01_TRINITY_DN13672_c0_g1::Assembly01_TRINITY_DN13672_c0_g1_i1::g.87326::m.87326	Q86TM6	Q86TM6	SYVN1_HUMAN	reviewed	E3 ubiquitin-protein ligase synoviolin (EC 6.3.2.-) (Synovial apoptosis inhibitor 1)	SYVN1 HRD1 KIAA1810	Homo sapiens (Human)	617	Derlin-1 retrotranslocation complex [GO:0036513]; endoplasmic reticulum [GO:0005783]; endoplasmic reticulum membrane [GO:0005789]; endoplasmic reticulum quality control compartment [GO:0044322]; Hrd1p ubiquitin ligase complex [GO:0000836]; Hrd1p ubiquitin ligase ERAD-L complex [GO:0000839]; integral component of endoplasmic reticulum membrane [GO:0030176]; membrane [GO:0016020]; nucleoplasm [GO:0…	endoplasmic reticulum mannose trimming [GO:1904380]; endoplasmic reticulum unfolded protein response [GO:0030968]; ERAD pathway [GO:0036503]; ER-associated ubiquitin-dependent protein catabolic process [GO:0030433]; IRE1-mediated unfolded protein response [GO:0036498]; negative regulation of endoplasmic reticulum stress-induced intrinsic apoptotic signaling pathway [GO:1902236]; protein K48-linke…	ATPase binding [GO:0051117]; chaperone binding [GO:0051087]; ligase activity [GO:0016874]; ubiquitin protein ligase activity [GO:0061630]; ubiquitin protein ligase activity involved in ERAD pathway [GO:1904264]; ubiquitin-specific protease binding [GO:1990381]; unfolded protein binding [GO:0051082]; zinc ion binding [GO:0008270]	Derlin-1 retrotranslocation complex [GO:0036513]; endoplasmic reticulum [GO:0005783]; endoplasmic reticulum membrane [GO:0005789]; endoplasmic reticulum quality control compartment [GO:0044322]; Hrd1p ubiquitin ligase complex [GO:0000836]; Hrd1p ubiquitin ligase ERAD-L complex [GO:0000839]; integral component of endoplasmic reticulum membrane [GO:0030176]; membrane [GO:0016020]; nucleoplasm [GO:0…	GO:0000836; GO:0000839; GO:0005654; GO:0005783; GO:0005789; GO:0005790; GO:0008270; GO:0016020; GO:0016567; GO:0016874; GO:0018279; GO:0030176; GO:0030433; GO:0030968; GO:0030970; GO:0036498; GO:0036503; GO:0036513; GO:0042787; GO:0044322; GO:0050821; GO:0051082; GO:0051087; GO:0051117; GO:0061630; GO:0070936; GO:1902236; GO:1904264; GO:1904380; GO:1990381	SUBCELLULAR LOCATION: Endoplasmic reticulum membrane {ECO:0000269|PubMed:12459480, ECO:0000269|PubMed:12646171, ECO:0000269|PubMed:14593114, ECO:0000269|PubMed:16186510, ECO:0000269|PubMed:26471130}; Multi-pass membrane protein {ECO:0000269|PubMed:12459480, ECO:0000269|PubMed:12646171, ECO:0000269|PubMed:14593114, ECO:0000269|PubMed:16186510}.	12459480; 12646171; 12975321; 14593114; 11347906; 17974005; 15489334; 16289116; 16186510; 16186509; 17059562; 16847254; 17170702; 17141218; 18656546; 18502753; 18691976; 18264092; 18669648; 20068231; 21269460; 22607976; 23186163; 24275569; 26471130; 16713569; 16786162; 16802346; 17582219; 17967421; 18235538; 18314878; 18344614; 18369366; 18664523; 19116932; 19443960; 19690564; 19828134; 19835843;…	12459480; 12646171; 12975321; 14593114; 11347906; 17974005; 15489334; 16289116; 16186510; 16186509; 17059562; 16847254; 17170702; 17141218; 18656546; 18502753; 18691976; 18264092; 18669648; 20068231; 21269460; 22607976; 23186163; 24275569; 26471130
Transcript_01511	Assembly01_TRINITY_DN13719_c0_g1::Assembly01_TRINITY_DN13719_c0_g1_i1::g.59120::m.59120	Q53EV3	Q53EV3	Q53EV3_HUMAN	unreviewed	SRY (Sex determining region Y)-box 5 isoform c variant (Fragment)		Homo sapiens (Human)	377							8125298; 9373149; 11912161; 17230535; 17554380; 18519826; 19173284; 19219070; 19453261; 19754311; 20062060; 20195266; 20379614; 20634891; 20639392; 20668334; 21262861; 21330457; 21728837; 22290657; 22396742; 22547066; 23220431; 23498568; 24418753; 24607904; 24648396; 24945754; 25304615; 25305447; 25572815; 26115875; 26927636	8125298; 9373149;
Transcript_01560	Assembly01_TRINITY_DN1382_c1_g1::Assembly01_TRINITY_DN1382_c1_g1_i1::g.107641::m.107641	Q6FHZ0	Q6FHZ0	Q6FHZ0_HUMAN	unreviewed	Malate dehydrogenase (EC 1.1.1.37)	MDH2	Homo sapiens (Human)	338	L-malate dehydrogenase activity [GO:0030060]; carbohydrate metabolic process [GO:0005975]; malate metabolic process [GO:0006108]; tricarboxylic acid cycle [GO:0006099]	carbohydrate metabolic process [GO:0005975]; malate metabolic process [GO:0006108]; tricarboxylic acid cycle [GO:0006099]	L-malate dehydrogenase activity [GO:0030060]		GO:0005975; GO:0006099; GO:0006108; GO:0030060		17603759; 20379614; 20877624; 25639359; 25766404
Transcript_01602	Assembly01_TRINITY_DN13946_c0_g2::Assembly01_TRINITY_DN13946_c0_g2_i1::g.46219::m.46219	Q15173	Q15173	2A5B_HUMAN	reviewed	Serine/threonine-protein phosphatase 2A 56 kDa regulatory subunit beta isoform (PP2A B subunit isoform B'-beta) (PP2A B subunit isoform B56-beta) (PP2A B subunit isoform PR61-beta) (PP2A B subunit isoform R5-beta)	PPP2R5B	Homo sapiens (Human)	497	cytoplasm [GO:0005737]; cytosol [GO:0005829]; protein phosphatase type 2A complex [GO:0000159]; protein phosphatase type 2A regulator activity [GO:0008601]; cellular response to growth factor stimulus [GO:0071363]; IRE1-mediated unfolded protein response [GO:0036498]; negative regulation of G0 to G1 transition [GO:0070317]; positive regulation of cell cycle arrest [GO:0071158]; positive regulatio…	cellular response to growth factor stimulus [GO:0071363]; IRE1-mediated unfolded protein response [GO:0036498]; negative regulation of G0 to G1 transition [GO:0070317]; positive regulation of cell cycle arrest [GO:0071158]; positive regulation of neuron projection development [GO:0010976]; positive regulation of neurotrophin TRK receptor signaling pathway [GO:0051388]; positive regulation of prot…	protein phosphatase type 2A regulator activity [GO:0008601]	cytoplasm [GO:0005737]; cytosol [GO:0005829]; protein phosphatase type 2A complex [GO:0000159]	GO:0000159; GO:0005737; GO:0005829; GO:0008601; GO:0010469; GO:0010976; GO:0014066; GO:0031334; GO:0031952; GO:0036498; GO:0045944; GO:0050730; GO:0051091; GO:0051388; GO:0070317; GO:0071158; GO:0071363	SUBCELLULAR LOCATION: Cytoplasm {ECO:0000269|PubMed:8703017}.	7592815; 8694763; 15489334; 8703017; 16541025; 21329884; 23186163; 15380617; 15665512; 16456541; 18782753; 20711500; 21878643; 23135275; 24525234; 25972378	7592815; 8694763; 15489334; 8703017; 16541025; 21329884; 23186163
Transcript_01625	Assembly01_TRINITY_DN14009_c0_g1::Assembly01_TRINITY_DN14009_c0_g1_i1::g.94176::m.94176	A0A0C4DFY6	A0A0C4DFY6	A0A0C4DFY6_HUMAN	unreviewed	Rho guanine nucleotide exchange factor 4 (Fragment)	ARHGEF4	Homo sapiens (Human)	695	intracellular [GO:0005622]; Rho guanyl-nucleotide exchange factor activity [GO:0005089]; intracellular signal transduction [GO:0035556]; regulation of Rho protein signal transduction [GO:0035023]	intracellular signal transduction [GO:0035556]; regulation of Rho protein signal transduction [GO:0035023]	Rho guanyl-nucleotide exchange factor activity [GO:0005089]	intracellular [GO:0005622]	GO:0005089; GO:0005622; GO:0035023; GO:0035556			15815621;
Transcript_01666	Assembly01_TRINITY_DN14109_c0_g1::Assembly01_TRINITY_DN14109_c0_g1_i1::g.138199::m.138199	A0A024R8J7	A0A024R8J7	A0A024R8J7_HUMAN	unreviewed	Axin 2 (Conductin, axil), isoform CRA_a	AXIN2 hCG_30134	Homo sapiens (Human)	401							11181995; 11940574; 15042511; 15611123; 15766563; 16247484; 16432638; 16820935; 16941501; 17072303; 17143297; 17373666; 17927870; 18330950; 18372914; 18384130; 18676680; 18683894; 18708403; 18755497; 18790474; 19065536; 19119171; 19170196; 19270026; 19584075; 19623616; 19625176; 19692168; 19816326; 19888426; 20056645; 20300119; 20403997; 20453000; 20508983; 20613673; 20635389; 20844743; 21069480;…	11181995;
Transcript_01712	Assembly01_TRINITY_DN14270_c0_g1::Assembly01_TRINITY_DN14270_c0_g1_i1::g.182564::m.182564	Q6P2C7	Q6P2C7	Q6P2C7_HUMAN	unreviewed	ACSF3 protein (Fragment)	ACSF3	Homo sapiens (Human)	386	catalytic activity [GO:0003824]; metabolic process [GO:0008152]	metabolic process [GO:0008152]	catalytic activity [GO:0003824]		GO:0003824; GO:0008152			15489334
Transcript_01886	Assembly01_TRINITY_DN14948_c0_g1::Assembly01_TRINITY_DN14948_c0_g1_i1::g.186418::m.186418	A0A024RD07	A0A024RD07	A0A024RD07_HUMAN	unreviewed	Trinucleotide repeat containing 5, isoform CRA_c	TNRC5 hCG_17642	Homo sapiens (Human)	278							11181995; 22447933	11181995;
Transcript_01920	Assembly01_TRINITY_DN15062_c0_g1::Assembly01_TRINITY_DN15062_c0_g1_i1::g.75290::m.75290	O76082	O76082	S22A5_HUMAN	reviewed	Solute carrier family 22 member 5 (High-affinity sodium-dependent carnitine cotransporter) (Organic cation/carnitine transporter 2)	SLC22A5 OCTN2	Homo sapiens (Human)	557	apical plasma membrane [GO:0016324]; brush border membrane [GO:0031526]; extracellular exosome [GO:0070062]; integral component of plasma membrane [GO:0005887]; plasma membrane [GO:0005886]; ATP binding [GO:0005524]; carnitine transmembrane transporter activity [GO:0015226]; cation:cation antiporter activity [GO:0015491]; drug transmembrane transporter activity [GO:0015238]; PDZ domain binding [G…	carnitine metabolic process [GO:0009437]; carnitine transport [GO:0015879]; drug transport [GO:0015893]; positive regulation of intestinal epithelial structure maintenance [GO:0060731]; quaternary ammonium group transport [GO:0015697]; quorum sensing involved in interaction with host [GO:0052106]; sodium-dependent organic cation transport [GO:0070715]; sodium ion transport [GO:0006814]	ATP binding [GO:0005524]; carnitine transmembrane transporter activity [GO:0015226]; cation:cation antiporter activity [GO:0015491]; drug transmembrane transporter activity [GO:0015238]; PDZ domain binding [GO:0030165]; quaternary ammonium group transmembrane transporter activity [GO:0015651]; symporter activity [GO:0015293]	apical plasma membrane [GO:0016324]; brush border membrane [GO:0031526]; extracellular exosome [GO:0070062]; integral component of plasma membrane [GO:0005887]; plasma membrane [GO:0005886]	GO:0005524; GO:0005886; GO:0005887; GO:0006814; GO:0009437; GO:0015226; GO:0015238; GO:0015293; GO:0015491; GO:0015651; GO:0015697; GO:0015879; GO:0015893; GO:0016324; GO:0030165; GO:0031526; GO:0052106; GO:0060731; GO:0070062; GO:0070715	SUBCELLULAR LOCATION: Membrane {ECO:0000269|PubMed:10679939}; Multi-pass membrane protein {ECO:0000269|PubMed:10679939}.	9618255; 9685390; 9916797; 17509700; 14702039; 15372022; 15489334; 10454528; 19349973; 19690332; 23186163; 10425211; 10480371; 10072434; 10545605; 10559218; 10612840; 10679939; 11058897; 11715001; 15617188; 15714519; 16931768; 17126586; 20027113; 20574985; 20074989; 21922592; 12183691; 12408185; 12684216; 12802501; 14506273; 14665638; 15107849; 15238359; 15303004; 15486076; 15487009; 15499185; 15…	9618255; 9685390; 9916797; 17509700; 14702039; 15372022; 15489334; 10454528; 19349973; 19690332; 23186163; 10425211; 10480371; 10072434; 10545605; 10559218; 10612840; 10679939; 11058897; 11715001; 15617188; 15714519; 16931768; 17126586; 20027113; 20574985; 20074989; 21922592
Transcript_01929	Assembly01_TRINITY_DN15080_c0_g1::Assembly01_TRINITY_DN15080_c0_g1_i1::g.75293::m.75293	O60739	O60739	EIF1B_HUMAN	reviewed	Eukaryotic translation initiation factor 1b (eIF1b) (Protein translation factor SUI1 homolog GC20)	EIF1B	Homo sapiens (Human)	113	poly(A) RNA binding [GO:0044822]; translation initiation factor activity [GO:0003743]; regulation of translational initiation [GO:0006446]	regulation of translational initiation [GO:0006446]	poly(A) RNA binding [GO:0044822]; translation initiation factor activity [GO:0003743]		GO:0003743; GO:0006446; GO:0044822		10931946; 15489334; 21406692; 23186163; 17353931; 19637314; 21516116; 21988832; 23275563	10931946; 15489334; 21406692; 23186163
Transcript_01968	Assembly01_TRINITY_DN15268_c0_g1::Assembly01_TRINITY_DN15268_c0_g1_i1::g.150298::m.150298	Q9H165	Q9H165	BC11A_HUMAN	reviewed	B-cell lymphoma/leukemia 11A (BCL-11A) (B-cell CLL/lymphoma 11A) (COUP-TF-interacting protein 1) (Ecotropic viral integration site 9 protein homolog) (EVI-9) (Zinc finger protein 856)	BCL11A CTIP1 EVI9 KIAA1809 ZNF856	Homo sapiens (Human)	835	cytoplasm [GO:0005737]; nucleoplasm [GO:0005654]; nucleus [GO:0005634]; metal ion binding [GO:0046872]; protein heterodimerization activity [GO:0046982]; protein homodimerization activity [GO:0042803]; RNA polymerase II core promoter proximal region sequence-specific DNA binding [GO:0000978]; transcriptional repressor activity, RNA polymerase II core promoter proximal region sequence-specific bin…	negative regulation of axon extension [GO:0030517]; negative regulation of collateral sprouting [GO:0048671]; negative regulation of dendrite development [GO:2000171]; negative regulation of neuron projection development [GO:0010977]; negative regulation of protein homooligomerization [GO:0032463]; negative regulation of transcription from RNA polymerase II promoter [GO:0000122]; positive regulat…	metal ion binding [GO:0046872]; protein heterodimerization activity [GO:0046982]; protein homodimerization activity [GO:0042803]; RNA polymerase II core promoter proximal region sequence-specific DNA binding [GO:0000978]; transcriptional repressor activity, RNA polymerase II core promoter proximal region sequence-specific binding [GO:0001078]	cytoplasm [GO:0005737]; nucleoplasm [GO:0005654]; nucleus [GO:0005634]	GO:0000122; GO:0000978; GO:0001078; GO:0005634; GO:0005654; GO:0005737; GO:0006351; GO:0007165; GO:0010976; GO:0010977; GO:0016925; GO:0030517; GO:0032463; GO:0042803; GO:0045944; GO:0046872; GO:0046982; GO:0048671; GO:0048672; GO:0050773; GO:2000171	SUBCELLULAR LOCATION: Cytoplasm {ECO:0000269|PubMed:11161790}. Nucleus {ECO:0000269|PubMed:11161790}. Note=Associates with the nuclear body. Colocalizes with SUMO1 and SENP2 in nuclear speckles (By similarity). {ECO:0000250}.	11161790; 11719382; 11347906; 15489334; 14702039; 19413330; 19369195; 19690332; 25755297; 16959974; 17767159; 16147992; 18245381; 19153051; 19670153; 19862010; 20711500; 21988832; 22094256; 23752268; 25665578	11161790; 11719382; 11347906; 15489334; 14702039; 19413330; 19369195; 19690332; 25755297; 16959974; 17767159
Transcript_02001	Assembly01_TRINITY_DN1536_c0_g1::Assembly01_TRINITY_DN1536_c0_g1_i1::g.133247::m.133247	A0A024R8L7	A0A024R8L7	A0A024R8L7_HUMAN	unreviewed	Acyl-coenzyme A oxidase	ACOX1 hCG_1776087	Homo sapiens (Human)	660	peroxisome [GO:0005777]; acyl-CoA dehydrogenase activity [GO:0003995]; acyl-CoA oxidase activity [GO:0003997]; flavin adenine dinucleotide binding [GO:0050660]; fatty acid beta-oxidation [GO:0006635]	fatty acid beta-oxidation [GO:0006635]	acyl-CoA dehydrogenase activity [GO:0003995]; acyl-CoA oxidase activity [GO:0003997]; flavin adenine dinucleotide binding [GO:0050660]	peroxisome [GO:0005777]	GO:0003995; GO:0003997; GO:0005777; GO:0006635; GO:0050660		11181995; 17458872; 18536048; 18660489; 20195242; 23933200; 24418004	11181995;
Transcript_02034	Assembly01_TRINITY_DN15462_c0_g1::Assembly01_TRINITY_DN15462_c0_g1_i1::g.98539::m.98539	P32320	P32320	CDD_HUMAN	reviewed	Cytidine deaminase (EC 3.5.4.5) (Cytidine aminohydrolase)	CDA CDD	Homo sapiens (Human)	146	cytosol [GO:0005829]; extracellular region [GO:0005576]; cytidine deaminase activity [GO:0004126]; nucleoside binding [GO:0001882]; protein homodimerization activity [GO:0042803]; zinc ion binding [GO:0008270]; cell surface receptor signaling pathway [GO:0007166]; cytidine deamination [GO:0009972]; cytosine metabolic process [GO:0019858]; negative regulation of cell growth [GO:0030308]; negative …	cell surface receptor signaling pathway [GO:0007166]; cytidine deamination [GO:0009972]; cytosine metabolic process [GO:0019858]; negative regulation of cell growth [GO:0030308]; negative regulation of nucleotide metabolic process [GO:0045980]; protein homotetramerization [GO:0051289]; pyrimidine-containing compound salvage [GO:0008655]; pyrimidine nucleoside salvage [GO:0043097]	cytidine deaminase activity [GO:0004126]; nucleoside binding [GO:0001882]; protein homodimerization activity [GO:0042803]; zinc ion binding [GO:0008270]	cytosol [GO:0005829]; extracellular region [GO:0005576]	GO:0001882; GO:0004126; GO:0005576; GO:0005829; GO:0007166; GO:0008270; GO:0008655; GO:0009972; GO:0019858; GO:0030308; GO:0042803; GO:0043097; GO:0045980; GO:0051289		7923172; 9878810; 9596658; 16710414; 15489334; 8422236; 15689149; 12113294; 12651944; 12844405; 14565460; 14565461; 14744791; 15713780; 16303324; 16304576; 16446974; 16507781; 17194903; 17464349; 17479107; 17640070; 18347182; 18537153; 18538445; 18600531; 18762567; 18775979; 19035178; 19293806; 19458626; 19536092; 19898482; 19941076; 20028759; 20045991; 20173083; 20196672; 20211060; 20213492; 204…	7923172; 9878810; 9596658; 16710414; 15489334; 8422236; 15689149
Transcript_02083	Assembly01_TRINITY_DN15569_c0_g1::Assembly01_TRINITY_DN15569_c0_g1_i1::g.140930::m.140930	M0R2H7	M0R2H7	M0R2H7_HUMAN	unreviewed	Cdc42-interacting protein 4	TRIP10	Homo sapiens (Human)	343	actin cytoskeleton organization [GO:0030036]; endocytosis [GO:0006897]	actin cytoskeleton organization [GO:0030036]; endocytosis [GO:0006897]			GO:0006897; GO:0030036			15057824; 17081983; 18088087; 18669648; 20068231; 21269460; 21406692; 23186163; 24275569
Transcript_02132	Assembly01_TRINITY_DN15669_c0_g1::Assembly01_TRINITY_DN15669_c0_g1_i1::g.139577::m.139577	Q8NBX0	Q8NBX0	SCPDL_HUMAN	reviewed	Saccharopine dehydrogenase-like oxidoreductase (EC 1.-.-.-)	SCCPDH CGI-49	Homo sapiens (Human)	429	lipid particle [GO:0005811]; membrane [GO:0016020]; midbody [GO:0030496]; mitochondrion [GO:0005739]; nucleus [GO:0005634]; oxidoreductase activity [GO:0016491]		oxidoreductase activity [GO:0016491]	lipid particle [GO:0005811]; membrane [GO:0016020]; midbody [GO:0030496]; mitochondrion [GO:0005739]; nucleus [GO:0005634]	GO:0005634; GO:0005739; GO:0005811; GO:0016020; GO:0016491; GO:0030496		10810093; 14702039; 16710414; 15489334; 21269460; 23186163; 24275569; 25944712; 19463016; 20877624; 22593156; 23606334	10810093; 14702039; 16710414; 15489334; 21269460; 23186163; 24275569; 25944712
Transcript_02140	Assembly01_TRINITY_DN15683_c0_g1::Assembly01_TRINITY_DN15683_c0_g1_i1::g.139655::m.139655	Q9C0B5	Q9C0B5	ZDHC5_HUMAN	reviewed	Palmitoyltransferase ZDHHC5 (EC 2.3.1.225) (Zinc finger DHHC domain-containing protein 5) (DHHC-5) (Zinc finger protein 375)	ZDHHC5 KIAA1748 ZNF375	Homo sapiens (Human)	715	cytoplasm [GO:0005737]; dendrite [GO:0030425]; integral component of membrane [GO:0016021]; membrane [GO:0016020]; plasma membrane [GO:0005886]; palmitoyltransferase activity [GO:0016409]; protein-cysteine S-palmitoyltransferase activity [GO:0019706]; zinc ion binding [GO:0008270]; protein palmitoylation [GO:0018345]	protein palmitoylation [GO:0018345]	palmitoyltransferase activity [GO:0016409]; protein-cysteine S-palmitoyltransferase activity [GO:0019706]; zinc ion binding [GO:0008270]	cytoplasm [GO:0005737]; dendrite [GO:0030425]; integral component of membrane [GO:0016021]; membrane [GO:0016020]; plasma membrane [GO:0005886]	GO:0005737; GO:0005886; GO:0008270; GO:0016020; GO:0016021; GO:0016409; GO:0018345; GO:0019706; GO:0030425	SUBCELLULAR LOCATION: Cell membrane {ECO:0000250}; Multi-pass membrane protein {ECO:0000250}.	11214970; 14702039; 15489334; 17974005; 15144186; 17081983; 18220336; 18691976; 18669648; 19413330; 19690332; 20068231; 21820437; 21406692; 23186163; 24275569; 24129315; 19801377; 20711500; 25573953; 26496610; 26638075	11214970; 14702039; 15489334; 17974005; 15144186; 17081983; 18220336; 18691976; 18669648; 19413330; 19690332; 20068231; 21820437; 21406692; 23186163; 24275569; 24129315
Transcript_02150	Assembly01_TRINITY_DN15700_c0_g1::Assembly01_TRINITY_DN15700_c0_g1_i2::g.112613::m.112613	H0Y9W2	H0Y9W2	H0Y9W2_HUMAN	unreviewed	28S ribosomal protein S18c, mitochondrial (Fragment)	MRPS18C	Homo sapiens (Human)	92								15815621;
Transcript_02172	Assembly01_TRINITY_DN15738_c0_g1::Assembly01_TRINITY_DN15738_c0_g1_i1::g.112647::m.112647	B3KTN5	B3KTN5	B3KTN5_HUMAN	unreviewed	cDNA FLJ38538 fis, clone HCHON2001407, highly similar to LanC-like protein 2		Homo sapiens (Human)	450	catalytic activity [GO:0003824]		catalytic activity [GO:0003824]		GO:0003824		14702039; 11762191; 12566319; 19165527; 19667068; 20512604; 22037458; 25273559	14702039
Transcript_02188	Assembly01_TRINITY_DN15768_c0_g1::Assembly01_TRINITY_DN15768_c0_g1_i1::g.112585::m.112585	Q96FW1	Q96FW1	OTUB1_HUMAN	reviewed	Ubiquitin thioesterase OTUB1 (EC 3.4.19.12) (Deubiquitinating enzyme OTUB1) (OTU domain-containing ubiquitin aldehyde-binding protein 1) (Otubain-1) (hOTU1) (Ubiquitin-specific-processing protease OTUB1)	OTUB1 OTB1 OTU1 HSPC263	Homo sapiens (Human)	271	cytoplasm [GO:0005737]; extracellular exosome [GO:0070062]; nucleus [GO:0005634]; NEDD8-specific protease activity [GO:0019784]; thiol-dependent ubiquitin-specific protease activity [GO:0004843]; ubiquitin binding [GO:0043130]; ubiquitin protein ligase binding [GO:0031625]; adaptive immune response [GO:0002250]; cellular response to DNA damage stimulus [GO:0006974]; cellular response to interleuk…	adaptive immune response [GO:0002250]; cellular response to DNA damage stimulus [GO:0006974]; cellular response to interleukin-1 [GO:0071347]; DNA repair [GO:0006281]; negative regulation of double-strand break repair [GO:2000780]; negative regulation of histone H2A K63-linked ubiquitination [GO:1901315]; protein K48-linked deubiquitination [GO:0071108]	NEDD8-specific protease activity [GO:0019784]; thiol-dependent ubiquitin-specific protease activity [GO:0004843]; ubiquitin binding [GO:0043130]; ubiquitin protein ligase binding [GO:0031625]	cytoplasm [GO:0005737]; extracellular exosome [GO:0070062]; nucleus [GO:0005634]	GO:0002250; GO:0004843; GO:0005634; GO:0005737; GO:0006281; GO:0006974; GO:0019784; GO:0031625; GO:0043130; GO:0070062; GO:0071108; GO:0071347; GO:1901315; GO:2000780	SUBCELLULAR LOCATION: Cytoplasm {ECO:0000250}.	12704427; 14661020; 11042152; 14702039; 16554811; 15489334; 12401499; 18669648; 19413330; 19383985; 19211026; 20725033; 21269460; 22814378; 23827681; 24275569; 18954305; 22325355; 22367539; 11689694; 15231748; 16364312; 17353931; 19549727; 19615732; 19805454; 19996094; 20553488; 21900206; 22124327; 22679021; 23287719; 23455924; 23524849; 23955022; 24071738; 24403071; 24763515; 25416956; 25431208;…	12704427; 14661020; 11042152; 14702039; 16554811; 15489334; 12401499; 18669648; 19413330; 19383985; 19211026; 20725033; 21269460; 22814378; 23827681; 24275569; 18954305; 22325355; 22367539
Transcript_02197	Assembly01_TRINITY_DN15795_c0_g1::Assembly01_TRINITY_DN15795_c0_g1_i1::g.112518::m.112518	B3KQB8	B3KQB8	B3KQB8_HUMAN	unreviewed	cDNA FLJ90160 fis, clone HEMBB1002661, highly similar to Hairy/enhancer-of-split related with YRPW motif 1		Homo sapiens (Human)	304	nucleus [GO:0005634]; DNA binding [GO:0003677]; regulation of transcription, DNA-templated [GO:0006355]; transcription, DNA-templated [GO:0006351]	regulation of transcription, DNA-templated [GO:0006355]; transcription, DNA-templated [GO:0006351]	DNA binding [GO:0003677]	nucleus [GO:0005634]	GO:0003677; GO:0005634; GO:0006351; GO:0006355	SUBCELLULAR LOCATION: Nucleus {ECO:0000256|SAAS:SAAS00573650}.	12453432; 15314183; 15680351; 15684393; 15749835; 17028039; 17496152; 18239137; 18363832; 18986983; 19369342; 19453261; 19802006; 19857617; 19917614; 21290414; 22034177; 22036964; 23226563; 23252872; 23379739; 23900217; 24124145; 24487962; 24684754; 25361534; 25742474; 25799559; 26068074
Transcript_02208	Assembly01_TRINITY_DN15825_c0_g1::Assembly01_TRINITY_DN15825_c0_g1_i1::g.64641::m.64641	Q7Z4S6	Q7Z4S6	KI21A_HUMAN	reviewed	Kinesin-like protein KIF21A (Kinesin-like protein KIF2) (Renal carcinoma antigen NY-REN-62)	KIF21A KIAA1708 KIF2	Homo sapiens (Human)	1674	cytoplasm [GO:0005737]; kinesin complex [GO:0005871]; microtubule [GO:0005874]; ATP binding [GO:0005524]; ATPase activity [GO:0016887]; microtubule motor activity [GO:0003777]; microtubule-based movement [GO:0007018]	microtubule-based movement [GO:0007018]	ATPase activity [GO:0016887]; ATP binding [GO:0005524]; microtubule motor activity [GO:0003777]	cytoplasm [GO:0005737]; kinesin complex [GO:0005871]; microtubule [GO:0005874]	GO:0003777; GO:0005524; GO:0005737; GO:0005871; GO:0005874; GO:0007018; GO:0016887	SUBCELLULAR LOCATION: Cytoplasm, cytoskeleton {ECO:0000305}.	14595441; 16541075; 15489334; 10508479; 14702039; 11214970; 17974005; 17081983; 18669648; 19413330; 19690332; 20068231; 21269460; 21406692; 22223895; 22814378; 23186163; 24275569; 16157808; 17511870; 24715754; 12702216; 15223798; 15621876; 15621877; 15671279; 15827546; 16365788; 16939002; 18323871; 18332320; 18363169; 19020088; 19165527; 19551685; 19559006; 19852579; 19896199; 20195357; 20467437;…	14595441; 16541075; 15489334; 10508479; 14702039; 11214970; 17974005; 17081983; 18669648; 19413330; 19690332; 20068231; 21269460; 21406692; 22223895; 22814378; 23186163; 24275569; 16157808; 17511870; 24715754
Transcript_02216	Assembly01_TRINITY_DN15846_c0_g2::Assembly01_TRINITY_DN15846_c0_g2_i1::g.64608::m.64608	Q9H0Q3	Q9H0Q3	FXYD6_HUMAN	reviewed	FXYD domain-containing ion transport regulator 6 (Phosphohippolin)	FXYD6 UNQ521/PRO1056	Homo sapiens (Human)	95	integral component of membrane [GO:0016021]; plasma membrane [GO:0005886]; ion channel activity [GO:0005216]; ion transmembrane transport [GO:0034220]; regulation of cardiac conduction [GO:1903779]	ion transmembrane transport [GO:0034220]; regulation of cardiac conduction [GO:1903779]	ion channel activity [GO:0005216]	integral component of membrane [GO:0016021]; plasma membrane [GO:0005886]	GO:0005216; GO:0005886; GO:0016021; GO:0034220; GO:1903779	SUBCELLULAR LOCATION: Membrane {ECO:0000305}; Single-pass type I membrane protein {ECO:0000305}.	11230166; 12975309; 15146197; 14702039; 17974005; 16554811; 15489334; 17357072; 16169070; 18455306; 18985028; 20149392; 20468077; 20711500; 21216238; 21516116; 21983730; 21988832; 24715268; 25416956; 26302771	11230166; 12975309; 15146197; 14702039; 17974005; 16554811; 15489334; 17357072
Transcript_02222	Assembly01_TRINITY_DN15868_c0_g1::Assembly01_TRINITY_DN15868_c0_g1_i1::g.64738::m.64738	H7BXF5	H7BXF5	H7BXF5_HUMAN	unreviewed	Histone deacetylase complex subunit SAP130	SAP130	Homo sapiens (Human)	1056	nucleoplasm [GO:0005654]; regulation of transcription, DNA-templated [GO:0006355]	regulation of transcription, DNA-templated [GO:0006355]		nucleoplasm [GO:0005654]	GO:0005654; GO:0006355		15815621; 18669648; 20068231; 21406692; 23186163; 24275569; 24129315; 25218447; 25755297; 19088080; 20379614; 26496610	15815621; 18669648; 20068231; 21406692; 23186163; 24275569; 24129315; 25218447; 25755297
Transcript_02230	Assembly01_TRINITY_DN15902_c0_g1::Assembly01_TRINITY_DN15902_c0_g1_i1::g.150033::m.150033	B3KPR7	B3KPR7	B3KPR7_HUMAN	unreviewed	cDNA FLJ32101 fis, clone OCBBF2001176, highly similar to Homo sapiens BTB/POZ KELCH domain protein (ENC2), mRNA		Homo sapiens (Human)	558	Cul3-RING ubiquitin ligase complex [GO:0031463]; protein ubiquitination [GO:0016567]; regulation of translational initiation [GO:0006446]	protein ubiquitination [GO:0016567]; regulation of translational initiation [GO:0006446]		Cul3-RING ubiquitin ligase complex [GO:0031463]	GO:0006446; GO:0016567; GO:0031463		14702039; 17903295	14702039
Transcript_02245	Assembly01_TRINITY_DN15931_c0_g1::Assembly01_TRINITY_DN15931_c0_g1_i1::g.150011::m.150011	Q504Q3	Q504Q3	PAN2_HUMAN	reviewed	PAB-dependent poly(A)-specific ribonuclease subunit PAN2 (hPan2) (EC 3.1.13.4) (Inactive ubiquitin carboxyl-terminal hydrolase 52) (PAB1P-dependent poly(A)-nuclease) (PAN deadenylation complex catalytic subunit 2)	PAN2 KIAA0710 USP52	Homo sapiens (Human)	1202	cytoplasmic mRNA processing body [GO:0000932]; cytosol [GO:0005829]; nucleus [GO:0005634]; PAN complex [GO:0031251]; 3'-5'-exoribonuclease activity [GO:0000175]; nucleic acid binding [GO:0003676]; poly(A)-specific ribonuclease activity [GO:0004535]; mRNA processing [GO:0006397]; nuclear-transcribed mRNA poly(A) tail shortening [GO:0000289]; positive regulation of cytoplasmic mRNA processing body …	mRNA processing [GO:0006397]; nuclear-transcribed mRNA poly(A) tail shortening [GO:0000289]; positive regulation of cytoplasmic mRNA processing body assembly [GO:0010606]	3'-5'-exoribonuclease activity [GO:0000175]; nucleic acid binding [GO:0003676]; poly(A)-specific ribonuclease activity [GO:0004535]	cytoplasmic mRNA processing body [GO:0000932]; cytosol [GO:0005829]; nucleus [GO:0005634]; PAN complex [GO:0031251]	GO:0000175; GO:0000289; GO:0000932; GO:0003676; GO:0004535; GO:0005634; GO:0005829; GO:0006397; GO:0010606; GO:0031251	SUBCELLULAR LOCATION: Cytoplasm {ECO:0000269|PubMed:14583602, ECO:0000269|PubMed:16284618}. Cytoplasm, P-body {ECO:0000255|HAMAP-Rule:MF_03182, ECO:0000269|PubMed:18625844}. Nucleus {ECO:0000255|HAMAP-Rule:MF_03182, ECO:0000269|PubMed:16284618}. Note=Shuttles between nucleus and cytoplasm. {ECO:0000255|HAMAP-Rule:MF_03182, ECO:0000269|PubMed:16284618}.	14583602; 9734811; 15489334; 14715245; 16284618; 16964243; 18625844; 18669648; 19413330; 21269460; 23186163; 23932717; 16959974; 17353931; 19615732; 19913121; 20628086; 20711500; 21981923; 23398456	14583602; 9734811; 15489334; 14715245; 16284618; 16964243; 18625844; 18669648; 19413330; 21269460; 23186163; 23932717; 16959974
Transcript_02272	Assembly01_TRINITY_DN15996_c0_g2::Assembly01_TRINITY_DN15996_c0_g2_i1::g.150049::m.150049	H0UI80	H0UI80	H0UI80_HUMAN	unreviewed	Negative elongation factor C/D (TH1-like (Drosophila), isoform CRA_b)	TH1L NELFCD hCG_28547	Homo sapiens (Human)	599	nucleus [GO:0005634]; negative regulation of transcription, DNA-templated [GO:0045892]	negative regulation of transcription, DNA-templated [GO:0045892]		nucleus [GO:0005634]	GO:0005634; GO:0045892			11780052; 11181995; 21269460;
Transcript_02340	Assembly01_TRINITY_DN16165_c0_g1::Assembly01_TRINITY_DN16165_c0_g1_i1::g.153493::m.153493	P56385	P56385	ATP5I_HUMAN	reviewed	ATP synthase subunit e, mitochondrial (ATPase subunit e) [Cleaved into: ATP synthase subunit e, mitochondrial, N-terminally processed]	ATP5I ATP5K	Homo sapiens (Human)	69	mitochondrial inner membrane [GO:0005743]; mitochondrial proton-transporting ATP synthase complex [GO:0005753]; mitochondrial proton-transporting ATP synthase complex, coupling factor F(o) [GO:0000276]; mitochondrion [GO:0005739]; hydrogen ion transmembrane transporter activity [GO:0015078]; transmembrane transporter activity [GO:0022857]; ATP biosynthetic process [GO:0006754]; mitochondrial ATP …	ATP biosynthetic process [GO:0006754]; mitochondrial ATP synthesis coupled proton transport [GO:0042776]	hydrogen ion transmembrane transporter activity [GO:0015078]; transmembrane transporter activity [GO:0022857]	mitochondrial inner membrane [GO:0005743]; mitochondrial proton-transporting ATP synthase complex [GO:0005753]; mitochondrial proton-transporting ATP synthase complex, coupling factor F(o) [GO:0000276]; mitochondrion [GO:0005739]	GO:0000276; GO:0005739; GO:0005743; GO:0005753; GO:0006754; GO:0015078; GO:0022857; GO:0042776	SUBCELLULAR LOCATION: Mitochondrion. Mitochondrion inner membrane.	15489334; 19892738; 21269460; 22814378; 24275569; 25944712; 11939412; 16682002; 18060860; 19167051; 19688755; 20195357; 20877624; 21874239; 22623428; 24344204; 25561175; 25852190; 26496610	15489334; 19892738; 21269460; 22814378; 24275569; 25944712
Transcript_02344	Assembly01_TRINITY_DN16170_c0_g1::Assembly01_TRINITY_DN16170_c0_g1_i1::g.153510::m.153510	Q3SXM5	Q3SXM5	HSDL1_HUMAN	reviewed	Inactive hydroxysteroid dehydrogenase-like protein 1 (Short chain dehydrogenase/reductase family 12C member 3)	HSDL1 SDR12C3	Homo sapiens (Human)	330	mitochondrion [GO:0005739]			mitochondrion [GO:0005739]	GO:0005739	SUBCELLULAR LOCATION: Mitochondrion {ECO:0000269|PubMed:19026618}.	12153137; 14702039; 15616553; 15489334; 19026618; 25944712; 17353931; 20711500; 20877624	12153137; 14702039; 15616553; 15489334; 19026618; 25944712
Transcript_02346	Assembly01_TRINITY_DN16173_c0_g1::Assembly01_TRINITY_DN16173_c0_g1_i1::g.153484::m.153484	B4E265	B4E265	B4E265_HUMAN	unreviewed	cDNA FLJ61059, highly similar to Homo sapiens SMC5 structural maintenance of chromosomes 5-like 1 (SMC5L1), mRNA		Homo sapiens (Human)	729	Smc5-Smc6 complex [GO:0030915]; double-strand break repair via homologous recombination [GO:0000724]; resolution of recombination intermediates [GO:0071139]; sister chromatid cohesion [GO:0007062]	double-strand break repair via homologous recombination [GO:0000724]; resolution of recombination intermediates [GO:0071139]; sister chromatid cohesion [GO:0007062]		Smc5-Smc6 complex [GO:0030915]	GO:0000724; GO:0007062; GO:0030915; GO:0071139		16055714; 16810316; 17589526; 18086888; 18667531; 19502785; 19861517; 20379614; 21550342; 24258023; 25145851; 26983541
Transcript_02373	Assembly01_TRINITY_DN16238_c0_g1::Assembly01_TRINITY_DN16238_c0_g1_i1::g.219614::m.219614	Q92623	Q92623	TTC9A_HUMAN	reviewed	Tetratricopeptide repeat protein 9A (TPR repeat protein 9A)	TTC9 KIAA0227 TTC9A	Homo sapiens (Human)	222	endoplasmic reticulum membrane [GO:0005789]; FK506 binding [GO:0005528]; peptidyl-prolyl cis-trans isomerase activity [GO:0003755]; chaperone-mediated protein folding [GO:0061077]	chaperone-mediated protein folding [GO:0061077]	FK506 binding [GO:0005528]; peptidyl-prolyl cis-trans isomerase activity [GO:0003755]	endoplasmic reticulum membrane [GO:0005789]	GO:0003755; GO:0005528; GO:0005789; GO:0061077		9039502; 12508121; 15489334; 23186163; 18699990; 25798063	9039502; 12508121; 15489334; 23186163
Transcript_02407	Assembly01_TRINITY_DN1631_c0_g1::Assembly01_TRINITY_DN1631_c0_g1_i1::g.164149::m.164149	P23434	P23434	GCSH_HUMAN	reviewed	Glycine cleavage system H protein, mitochondrial (Lipoic acid-containing protein)	GCSH	Homo sapiens (Human)	173	glycine cleavage complex [GO:0005960]; mitochondrial matrix [GO:0005759]; mitochondrion [GO:0005739]; aminomethyltransferase activity [GO:0004047]; glycine catabolic process [GO:0006546]; glycine decarboxylation via glycine cleavage system [GO:0019464]; glyoxylate metabolic process [GO:0046487]	glycine catabolic process [GO:0006546]; glycine decarboxylation via glycine cleavage system [GO:0019464]; glyoxylate metabolic process [GO:0046487]	aminomethyltransferase activity [GO:0004047]	glycine cleavage complex [GO:0005960]; mitochondrial matrix [GO:0005759]; mitochondrion [GO:0005739]	GO:0004047; GO:0005739; GO:0005759; GO:0005960; GO:0006546; GO:0019464; GO:0046487	SUBCELLULAR LOCATION: Mitochondrion.	1671321; 2025283; 15616553; 15489334; 21269460; 24275569; 25944712; 12402263; 16169070; 16189514; 16450403; 19299230; 19844255; 20235792; 21539457; 25231368	1671321; 2025283; 15616553; 15489334; 21269460; 24275569; 25944712
Transcript_02430	Assembly01_TRINITY_DN1638_c0_g1::Assembly01_TRINITY_DN1638_c0_g1_i1::g.164098::m.164098	Q8WVT3	Q8WVT3	TPC12_HUMAN	reviewed	Trafficking protein particle complex subunit 12 (Tetratricopeptide repeat protein 15) (TPR repeat protein 15) (TTC-15) (Trafficking of membranes and mitosis)	TRAPPC12 TRAMM TTC15 CGI-87	Homo sapiens (Human)	735	endoplasmic reticulum-Golgi intermediate compartment [GO:0005793]; kinetochore [GO:0000776]; nucleus [GO:0005634]; endopeptidase activity [GO:0004175]; metaphase plate congression [GO:0051310]; negative regulation of mitotic spindle assembly checkpoint [GO:1902426]; positive regulation of protein localization to kinetochore [GO:1905342]; regulation of kinetochore assembly [GO:0090234]; vesicle-me…	metaphase plate congression [GO:0051310]; negative regulation of mitotic spindle assembly checkpoint [GO:1902426]; positive regulation of protein localization to kinetochore [GO:1905342]; regulation of kinetochore assembly [GO:0090234]; vesicle-mediated transport [GO:0016192]	endopeptidase activity [GO:0004175]	endoplasmic reticulum-Golgi intermediate compartment [GO:0005793]; kinetochore [GO:0000776]; nucleus [GO:0005634]	GO:0000776; GO:0004175; GO:0005634; GO:0005793; GO:0016192; GO:0051310; GO:0090234; GO:1902426; GO:1905342	SUBCELLULAR LOCATION: Endoplasmic reticulum-Golgi intermediate compartment {ECO:0000269|PubMed:21525244}. Nucleus {ECO:0000269|PubMed:25918224}. Note=Mainly localizes to structures resembling the Golgi and a small amount is found in the nucleus. {ECO:0000269|PubMed:25918224}.	14702039; 15489334; 10810093; 18669648; 19413330; 19690332; 21525244; 21406692; 23186163; 24275569; 25918224; 16959974; 20379614; 20562859; 20711500; 26496610	14702039; 15489334; 10810093; 18669648; 19413330; 19690332; 21525244; 21406692; 23186163; 24275569; 25918224; 16959974
Transcript_02445	Assembly01_TRINITY_DN16416_c0_g1::Assembly01_TRINITY_DN16416_c0_g1_i1::g.70214::m.70214	Q9BZK3	Q9BZK3	NACP1_HUMAN	reviewed	Putative nascent polypeptide-associated complex subunit alpha-like protein (Alpha-NAC pseudogene 1) (NAC-alpha pseudogene 1)	NACAP1 FKSG17	Homo sapiens (Human)	213							21269460; 17353931; 19615732; 20360068; 21903422	21269460
Transcript_02449	Assembly01_TRINITY_DN16423_c0_g1::Assembly01_TRINITY_DN16423_c0_g1_i1::g.70017::m.70017	A0A0A0MRJ6	A0A0A0MRJ6	A0A0A0MRJ6_HUMAN	unreviewed	Protein-L-isoaspartate O-methyltransferase (EC 2.1.1.77)	PCMT1	Homo sapiens (Human)	285	protein-L-isoaspartate (D-aspartate) O-methyltransferase activity [GO:0004719]		protein-L-isoaspartate (D-aspartate) O-methyltransferase activity [GO:0004719]		GO:0004719		14574404; 21269460; 24275569; 25944712; 11792715; 11847284; 16256389; 17167531; 18381200; 18582870; 19110265; 19161160; 19913121; 20471030; 20628086; 20800603; 21372823; 21839816; 21841813; 22033921; 22382029; 22647835; 22735455; 23647599; 23903319; 24358311; 25800307; 26997432	14574404; 21269460; 24275569; 25944712
Transcript_02453	Assembly01_TRINITY_DN16431_c0_g2::Assembly01_TRINITY_DN16431_c0_g2_i1::g.70034::m.70034	Q63HR1	Q63HR1	Q63HR1_HUMAN	unreviewed	Putative uncharacterized protein DKFZp686P17171	DKFZp686P17171	Homo sapiens (Human)	387	mRNA 3'-UTR binding [GO:0003730]		mRNA 3'-UTR binding [GO:0003730]		GO:0003730		11001948; 11972486; 12027469; 12505151; 16679534; 16879614; 16963292; 17698176; 18440126; 20360068; 22373659; 22442049; 23236990; 24374978; 26398198
Transcript_02456	Assembly01_TRINITY_DN16433_c1_g1::Assembly01_TRINITY_DN16433_c1_g1_i1::g.70192::m.70192	Q15047	Q15047	SETB1_HUMAN	reviewed	Histone-lysine N-methyltransferase SETDB1 (EC 2.1.1.43) (ERG-associated protein with SET domain) (ESET) (Histone H3-K9 methyltransferase 4) (H3-K9-HMTase 4) (Lysine N-methyltransferase 1E) (SET domain bifurcated 1)	SETDB1 KIAA0067 KMT1E	Homo sapiens (Human)	1291	chromosome [GO:0005694]; cytoplasm [GO:0005737]; intracellular membrane-bounded organelle [GO:0043231]; nucleoplasm [GO:0005654]; nucleus [GO:0005634]; plasma membrane [GO:0005886]; chromatin binding [GO:0003682]; DNA binding [GO:0003677]; histone-lysine N-methyltransferase activity [GO:0018024]; promoter-specific chromatin binding [GO:1990841]; zinc ion binding [GO:0008270]; positive regulation …	positive regulation of methylation-dependent chromatin silencing [GO:0090309]; Ras protein signal transduction [GO:0007265]; response to ethanol [GO:0045471]; response to vitamin [GO:0033273]; transcription, DNA-templated [GO:0006351]	chromatin binding [GO:0003682]; DNA binding [GO:0003677]; histone-lysine N-methyltransferase activity [GO:0018024]; promoter-specific chromatin binding [GO:1990841]; zinc ion binding [GO:0008270]	chromosome [GO:0005694]; cytoplasm [GO:0005737]; intracellular membrane-bounded organelle [GO:0043231]; nucleoplasm [GO:0005654]; nucleus [GO:0005634]; plasma membrane [GO:0005886]	GO:0003677; GO:0003682; GO:0005634; GO:0005654; GO:0005694; GO:0005737; GO:0005886; GO:0006351; GO:0007265; GO:0008270; GO:0018024; GO:0033273; GO:0043231; GO:0045471; GO:0090309; GO:1990841	SUBCELLULAR LOCATION: Nucleus. Chromosome. Note=Associated with non-pericentromeric regions of chromatin. Excluded from nucleoli and islands of condensed chromatin.	7584044; 16710414; 15489334; 11959841; 12869583; 14536086; 15327775; 15899859; 17066076; 15691849; 16682412; 16567619; 17142323; 17952062; 18220336; 19061646; 18669648; 20871592; 21269460; 21406692; 23186163; 24623306; 24275569; 24129315; 25218447; 25114211; 25772364; 25755297; 27029610; 11791185; 12421765; 15231748; 15383276; 16169070; 17577629; 18498648; 18847512; 19124506; 19498464; 19549727; …	7584044; 16710414; 15489334; 11959841; 12869583; 14536086; 15327775; 15899859; 17066076; 15691849; 16682412; 16567619; 17142323; 17952062; 18220336; 19061646; 18669648; 20871592; 21269460; 21406692; 23186163; 24623306; 24275569; 24129315; 25218447; 25114211; 25772364; 25755297; 27029610;
Transcript_02544	Assembly01_TRINITY_DN16688_c0_g2::Assembly01_TRINITY_DN16688_c0_g2_i1::g.148953::m.148953	Q9P0L0	Q9P0L0	VAPA_HUMAN	reviewed	Vesicle-associated membrane protein-associated protein A (VAMP-A) (VAMP-associated protein A) (VAP-A) (33 kDa VAMP-associated protein) (VAP-33)	VAPA VAP33	Homo sapiens (Human)	249	bicellular tight junction [GO:0005923]; cell-cell adherens junction [GO:0005913]; endoplasmic reticulum [GO:0005783]; endoplasmic reticulum membrane [GO:0005789]; Golgi membrane [GO:0000139]; integral component of membrane [GO:0016021]; microtubule cytoskeleton [GO:0015630]; nuclear membrane [GO:0031965]; plasma membrane [GO:0005886]; vesicle [GO:0031982]; cadherin binding involved in cell-cell a…	cell death [GO:0008219]; COPII-coated vesicle budding [GO:0090114]; ER to Golgi vesicle-mediated transport [GO:0006888]; membrane fusion [GO:0061025]; negative regulation by host of viral genome replication [GO:0044828]; neuron projection development [GO:0031175]; positive regulation by host of viral genome replication [GO:0044829]; positive regulation by host of viral release from host cell [GO:…	cadherin binding involved in cell-cell adhesion [GO:0098641]; FFAT motif binding [GO:0033149]; microtubule binding [GO:0008017]; protein domain specific binding [GO:0019904]; protein heterodimerization activity [GO:0046982]; signal transducer activity [GO:0004871]	bicellular tight junction [GO:0005923]; cell-cell adherens junction [GO:0005913]; endoplasmic reticulum [GO:0005783]; endoplasmic reticulum membrane [GO:0005789]; Golgi membrane [GO:0000139]; integral component of membrane [GO:0016021]; microtubule cytoskeleton [GO:0015630]; nuclear membrane [GO:0031965]; plasma membrane [GO:0005886]; vesicle [GO:0031982]	GO:0000139; GO:0004871; GO:0005783; GO:0005789; GO:0005886; GO:0005913; GO:0005923; GO:0006888; GO:0008017; GO:0008219; GO:0015630; GO:0016021; GO:0019904; GO:0030148; GO:0031175; GO:0031965; GO:0031982; GO:0033149; GO:0043123; GO:0044791; GO:0044828; GO:0044829; GO:0046982; GO:0061025; GO:0070972; GO:0090114; GO:0098641	SUBCELLULAR LOCATION: Endoplasmic reticulum membrane {ECO:0000269|PubMed:10523508, ECO:0000269|PubMed:16143324, ECO:0000269|PubMed:19289470, ECO:0000269|PubMed:25447204}; Single-pass type IV membrane protein {ECO:0000269|PubMed:10523508, ECO:0000269|PubMed:19289470}. Cell membrane {ECO:0000269|PubMed:25447204}; Single-pass type IV membrane protein {ECO:0000305}. Cell junction, tight junction {ECO…	10523508; 16177791; 15489334; 9657962; 9920726; 11511104; 16143324; 19289470; 19608861; 21269460; 21976701; 21957124; 23601107; 23186163; 24275569; 25447204; 25944712; 20178991; 10544080; 15016871; 16227268; 16996479; 17353931; 18160438; 18665321; 18713837; 19515777; 19615732; 19665998; 19738201; 20029029; 20360068; 20711500; 21144830; 21152411; 21900206; 21911578; 22190034; 22304920; 22623428; 2…	10523508; 16177791; 15489334; 9657962; 9920726; 11511104; 16143324; 19289470; 19608861; 21269460; 21976701; 21957124; 23601107; 23186163; 24275569; 25447204; 25944712; 20178991
Transcript_02563	Assembly01_TRINITY_DN16739_c0_g1::Assembly01_TRINITY_DN16739_c0_g1_i1::g.149088::m.149088	G3V471	G3V471	G3V471_HUMAN	unreviewed	Homeobox protein DLX-6	DLX6	Homo sapiens (Human)	165	nucleus [GO:0005634]; sequence-specific DNA binding [GO:0043565]; regulation of transcription, DNA-templated [GO:0006355]	regulation of transcription, DNA-templated [GO:0006355]	sequence-specific DNA binding [GO:0043565]	nucleus [GO:0005634]	GO:0005634; GO:0006355; GO:0043565	SUBCELLULAR LOCATION: Nucleus {ECO:0000256|RuleBase:RU000682, ECO:0000256|SAAS:SAAS00544279}.		12853948;
Transcript_02599	Assembly01_TRINITY_DN16815_c0_g2::Assembly01_TRINITY_DN16815_c0_g2_i1::g.41642::m.41642	O94889	O94889	KLH18_HUMAN	reviewed	Kelch-like protein 18	KLHL18 KIAA0795 OK/SW-cl.74	Homo sapiens (Human)	574	Cul3-RING ubiquitin ligase complex [GO:0031463]; protein ubiquitination [GO:0016567]	protein ubiquitination [GO:0016567]		Cul3-RING ubiquitin ligase complex [GO:0031463]	GO:0016567; GO:0031463		14702039; 17974005; 16641997; 15489334; 9872452; 19615732; 21516116; 25416956	14702039; 17974005; 16641997; 15489334; 9872452
Transcript_02627	Assembly01_TRINITY_DN16882_c0_g2::Assembly01_TRINITY_DN16882_c0_g2_i1::g.41667::m.41667	O60234	O60234	GMFG_HUMAN	reviewed	Glia maturation factor gamma (GMF-gamma)	GMFG	Homo sapiens (Human)	142	intracellular [GO:0005622]; enzyme activator activity [GO:0008047]; protein kinase inhibitor activity [GO:0004860]; actin filament debranching [GO:0071846]; negative regulation of Arp2/3 complex-mediated actin nucleation [GO:0034316]; protein phosphorylation [GO:0006468]; regulation of actin cytoskeleton reorganization [GO:2000249]	actin filament debranching [GO:0071846]; negative regulation of Arp2/3 complex-mediated actin nucleation [GO:0034316]; protein phosphorylation [GO:0006468]; regulation of actin cytoskeleton reorganization [GO:2000249]	enzyme activator activity [GO:0008047]; protein kinase inhibitor activity [GO:0004860]	intracellular [GO:0005622]	GO:0004860; GO:0005622; GO:0006468; GO:0008047; GO:0034316; GO:0071846; GO:2000249		9545571; 10541589; 9653160; 15489334; 19608861; 21269460; 25944712; 12591611; 16169070; 17127212; 20711500; 21988832; 22510515; 23677465; 23897816; 24818551; 26895964	9545571; 10541589; 9653160; 15489334; 19608861; 21269460; 25944712;
Transcript_02634	Assembly01_TRINITY_DN16893_c0_g2::Assembly01_TRINITY_DN16893_c0_g2_i1::g.41700::m.41700	Q8WWQ0	Q8WWQ0	PHIP_HUMAN	reviewed	PH-interacting protein (PHIP) (IRS-1 PH domain-binding protein) (WD repeat-containing protein 11)	PHIP WDR11	Homo sapiens (Human)	1821	extracellular exosome [GO:0070062]; nucleus [GO:0005634]; insulin receptor binding [GO:0005158]; lysine-acetylated histone binding [GO:0070577]; cytoskeleton organization [GO:0007010]; insulin receptor signaling pathway [GO:0008286]; negative regulation of apoptotic process [GO:0043066]; negative regulation of extrinsic apoptotic signaling pathway [GO:2001237]; positive regulation of cell prolife…	cytoskeleton organization [GO:0007010]; insulin receptor signaling pathway [GO:0008286]; negative regulation of apoptotic process [GO:0043066]; negative regulation of extrinsic apoptotic signaling pathway [GO:2001237]; positive regulation of cell proliferation [GO:0008284]; positive regulation of insulin-like growth factor receptor signaling pathway [GO:0043568]; positive regulation of mitotic nu…	insulin receptor binding [GO:0005158]; lysine-acetylated histone binding [GO:0070577]	extracellular exosome [GO:0070062]; nucleus [GO:0005634]	GO:0001932; GO:0005158; GO:0005634; GO:0007010; GO:0008284; GO:0008286; GO:0008360; GO:0022604; GO:0043066; GO:0043568; GO:0045840; GO:0045893; GO:0045944; GO:0070062; GO:0070577; GO:2001237	SUBCELLULAR LOCATION: Nucleus {ECO:0000250}.	17636024; 14574404; 15489334; 14702039; 17974005; 11018022; 12242307; 17081983; 18220336; 18669648; 19413330; 19690332; 19608861; 20068231; 21834987; 21406692; 23186163; 24275569; 25114211; 25755297; 22464331; 16959974; 16169070; 20195357; 20711500; 22511720; 23752268; 24005052; 25665578; 26496610; 26638075	17636024; 14574404; 15489334; 14702039; 17974005; 11018022; 12242307; 17081983; 18220336; 18669648; 19413330; 19690332; 19608861; 20068231; 21834987; 21406692; 23186163; 24275569; 25114211; 25755297; 22464331; 16959974
Transcript_02653	Assembly01_TRINITY_DN16950_c0_g1::Assembly01_TRINITY_DN16950_c0_g1_i1::g.216376::m.216376	Q9H2K2	Q9H2K2	TNKS2_HUMAN	reviewed	Tankyrase-2 (TANK2) (EC 2.4.2.30) (ADP-ribosyltransferase diphtheria toxin-like 6) (ARTD6) (Poly [ADP-ribose] polymerase 5B) (TNKS-2) (TRF1-interacting ankyrin-related ADP-ribose polymerase 2) (Tankyrase II) (Tankyrase-like protein) (Tankyrase-related protein)	TNKS2 PARP5B TANK2 TNKL	Homo sapiens (Human)	1166	cytoplasm [GO:0005737]; cytosol [GO:0005829]; Golgi membrane [GO:0000139]; nuclear chromosome, telomeric region [GO:0000784]; nuclear envelope [GO:0005635]; nucleus [GO:0005634]; pericentriolar material [GO:0000242]; perinuclear region of cytoplasm [GO:0048471]; enzyme binding [GO:0019899]; metal ion binding [GO:0046872]; NAD+ ADP-ribosyltransferase activity [GO:0003950]; multicellular organism g…	multicellular organism growth [GO:0035264]; negative regulation of telomere maintenance via telomere lengthening [GO:1904357]; positive regulation of canonical Wnt signaling pathway [GO:0090263]; positive regulation of telomere capping [GO:1904355]; positive regulation of telomere maintenance via telomerase [GO:0032212]; protein ADP-ribosylation [GO:0006471]; protein auto-ADP-ribosylation [GO:007…	enzyme binding [GO:0019899]; metal ion binding [GO:0046872]; NAD+ ADP-ribosyltransferase activity [GO:0003950]	cytoplasm [GO:0005737]; cytosol [GO:0005829]; Golgi membrane [GO:0000139]; nuclear chromosome, telomeric region [GO:0000784]; nuclear envelope [GO:0005635]; nucleus [GO:0005634]; pericentriolar material [GO:0000242]; perinuclear region of cytoplasm [GO:0048471]	GO:0000139; GO:0000209; GO:0000242; GO:0000784; GO:0003950; GO:0005634; GO:0005635; GO:0005737; GO:0005829; GO:0006471; GO:0016055; GO:0019899; GO:0032212; GO:0035264; GO:0040014; GO:0046872; GO:0048471; GO:0070198; GO:0070213; GO:0090263; GO:1904355; GO:1904357	SUBCELLULAR LOCATION: Cytoplasm. Golgi apparatus membrane; Peripheral membrane protein. Nucleus. Chromosome, telomere {ECO:0000305}. Note=Associated with the Golgi and with juxtanuclear SLC2A4/GLUT4-vesicles. Also found around the pericentriolar matrix of mitotic centromeres. During interphase, a small fraction of TNKS2 is found in the nucleus, associated with TRF1.	11205898; 11294570; 11278563; 11454873; 11802774; 14702039; 15164054; 11739745; 18936059; 19759537; 20106667; 21478859; 21799911; 23622245; 21251231; 15231748; 15795250; 16151859; 16385451; 18026951; 18393764; 19766477; 20237496; 20549820; 20565110; 20937264; 21048031; 22153076; 22153077; 22233320; 22343925; 22449978; 23414517; 23473363; 23574272; 23672613; 23762361; 24116873; 24130191; 24291818;…	11205898; 11294570; 11278563; 11454873; 11802774; 14702039; 15164054; 11739745; 18936059; 19759537; 20106667; 21478859; 21799911; 23622245; 21251231
Transcript_02667	Assembly01_TRINITY_DN16980_c0_g1::Assembly01_TRINITY_DN16980_c0_g1_i1::g.216197::m.216197	A0A024R7P3	A0A024R7P3	A0A024R7P3_HUMAN	unreviewed	Cation-transporting ATPase (EC 3.6.3.-)	ATP13A1 hCG_38574	Homo sapiens (Human)	1086	integral component of membrane [GO:0016021]; ATP binding [GO:0005524]; ATPase activity [GO:0016887]; metal ion binding [GO:0046872]; cation transport [GO:0006812]	cation transport [GO:0006812]	ATPase activity [GO:0016887]; ATP binding [GO:0005524]; metal ion binding [GO:0046872]	integral component of membrane [GO:0016021]	GO:0005524; GO:0006812; GO:0016021; GO:0016887; GO:0046872	SUBCELLULAR LOCATION: Membrane {ECO:0000256|RuleBase:RU362082}; Multi-pass membrane protein {ECO:0000256|RuleBase:RU362082}.	11181995; 19913121; 20628086	11181995;
Transcript_02686	Assembly01_TRINITY_DN17013_c0_g1::Assembly01_TRINITY_DN17013_c0_g1_i1::g.127518::m.127518	Q59G39	Q59G39	Q59G39_HUMAN	unreviewed	G protein-coupled receptor 22 variant (Fragment)		Homo sapiens (Human)	449	integral component of membrane [GO:0016021]; G-protein coupled receptor activity [GO:0004930]		G-protein coupled receptor activity [GO:0004930]	integral component of membrane [GO:0016021]	GO:0004930; GO:0016021		18539757; 20112360; 21068099
Transcript_02712	Assembly01_TRINITY_DN17088_c0_g1::Assembly01_TRINITY_DN17088_c0_g1_i1::g.127580::m.127580	Q5BJH7	Q5BJH7	YIF1B_HUMAN	reviewed	Protein YIF1B (YIP1-interacting factor homolog B)	YIF1B PP4519 UNQ3073/PRO9905	Homo sapiens (Human)	314	endoplasmic reticulum membrane [GO:0005789]; endoplasmic reticulum-Golgi intermediate compartment [GO:0005793]; ER to Golgi transport vesicle [GO:0030134]; integral component of Golgi membrane [GO:0030173]; ER to Golgi vesicle-mediated transport [GO:0006888]	ER to Golgi vesicle-mediated transport [GO:0006888]		endoplasmic reticulum-Golgi intermediate compartment [GO:0005793]; endoplasmic reticulum membrane [GO:0005789]; ER to Golgi transport vesicle [GO:0030134]; integral component of Golgi membrane [GO:0030173]	GO:0005789; GO:0005793; GO:0006888; GO:0030134; GO:0030173	SUBCELLULAR LOCATION: Membrane {ECO:0000305}; Multi-pass membrane protein {ECO:0000305}.	12975309; 15498874; 17974005; 15057824; 15489334; 18669648; 19690332; 20068231; 21269460; 26638075	12975309; 15498874; 17974005; 15057824; 15489334; 18669648; 19690332; 20068231; 21269460
Transcript_02737	Assembly01_TRINITY_DN17139_c0_g1::Assembly01_TRINITY_DN17139_c0_g1_i1::g.164894::m.164894	Q96AG3	Q96AG3	S2546_HUMAN	reviewed	Solute carrier family 25 member 46	SLC25A46 TB1	Homo sapiens (Human)	418	integral component of membrane [GO:0016021]; mitochondrial outer membrane [GO:0005741]; mitochondrial membrane fission [GO:0090149]; transport [GO:0006810]	mitochondrial membrane fission [GO:0090149]; transport [GO:0006810]		integral component of membrane [GO:0016021]; mitochondrial outer membrane [GO:0005741]	GO:0005741; GO:0006810; GO:0016021; GO:0090149	SUBCELLULAR LOCATION: Mitochondrion outer membrane {ECO:0000269|PubMed:26168012}; Multi-pass membrane protein {ECO:0000255}.	1651562; 14702039; 15372022; 15489334; 16949250; 18691976; 18669648; 19690332; 23186163; 24275569; 26168012; 19584346; 20877624; 23266187; 23879873; 25416956; 26464032	1651562; 14702039; 15372022; 15489334; 16949250; 18691976; 18669648; 19690332; 23186163; 24275569; 26168012
Transcript_02746	Assembly01_TRINITY_DN17153_c0_g1::Assembly01_TRINITY_DN17153_c0_g1_i1::g.164900::m.164900	P24385	P24385	CCND1_HUMAN	reviewed	G1/S-specific cyclin-D1 (B-cell lymphoma 1 protein) (BCL-1) (BCL-1 oncogene) (PRAD1 oncogene)	CCND1 BCL1 PRAD1	Homo sapiens (Human)	295	bicellular tight junction [GO:0005923]; cyclin-dependent protein kinase holoenzyme complex [GO:0000307]; cytosol [GO:0005829]; intracellular [GO:0005622]; membrane [GO:0016020]; nucleoplasm [GO:0005654]; nucleus [GO:0005634]; transcriptional repressor complex [GO:0017053]; cyclin-dependent protein serine/threonine kinase regulator activity [GO:0016538]; enzyme binding [GO:0019899]; histone deacet…	canonical Wnt signaling pathway [GO:0060070]; cell division [GO:0051301]; cellular response to DNA damage stimulus [GO:0006974]; endoplasmic reticulum unfolded protein response [GO:0030968]; fat cell differentiation [GO:0045444]; G1/S transition of mitotic cell cycle [GO:0000082]; lactation [GO:0007595]; Leydig cell differentiation [GO:0033327]; liver regeneration [GO:0097421]; mammary gland alve…	cyclin-dependent protein serine/threonine kinase regulator activity [GO:0016538]; enzyme binding [GO:0019899]; histone deacetylase binding [GO:0042826]; proline-rich region binding [GO:0070064]; protein kinase activity [GO:0004672]; protein kinase binding [GO:0019901]; transcription corepressor activity [GO:0003714]; transcription factor binding [GO:0008134]	bicellular tight junction [GO:0005923]; cyclin-dependent protein kinase holoenzyme complex [GO:0000307]; cytosol [GO:0005829]; intracellular [GO:0005622]; membrane [GO:0016020]; nucleoplasm [GO:0005654]; nucleus [GO:0005634]; transcriptional repressor complex [GO:0017053]	GO:0000082; GO:0000122; GO:0000307; GO:0000320; GO:0001934; GO:0003714; GO:0004672; GO:0005622; GO:0005634; GO:0005654; GO:0005829; GO:0005923; GO:0006351; GO:0006974; GO:0007595; GO:0008134; GO:0010039; GO:0010165; GO:0010243; GO:0010971; GO:0016020; GO:0016538; GO:0017053; GO:0019899; GO:0019901; GO:0030178; GO:0030857; GO:0030968; GO:0031571; GO:0032026; GO:0032355; GO:0033197; GO:0033327; GO:…	SUBCELLULAR LOCATION: Nucleus {ECO:0000269|PubMed:9106657}. Cytoplasm {ECO:0000269|PubMed:9106657}. Membrane {ECO:0000269|PubMed:9106657}. Note=Cyclin D-CDK4 complexes accumulate at the nuclear membrane and are then translocated to the nucleus through interaction with KIP/CIP family members. {ECO:0000250}.	1826542; 1833066; 1827756; 1833629; 8204893; 15489334; 7687458; 8302605; 8695815; 9106657; 10766840; 15241418; 16569215; 18417529; 19124461; 19917254; 19412162; 21952639; 24275569; 19237565; 2242428; 7568034; 8058338; 8756624; 9796972; 9829720; 9840943; 10952989; 11470749; 11642719; 11696452; 11698342; 11739785; 11751903; 11813305; 11815623; 11836555; 11838966; 11860939; 11870667; 11872630; 11884…	1826542; 1833066; 1827756; 1833629; 8204893; 15489334; 7687458; 8302605; 8695815; 9106657; 10766840; 15241418; 16569215; 18417529; 19124461; 19917254; 19412162; 21952639; 24275569; 19237565
Transcript_02810	Assembly01_TRINITY_DN17336_c0_g2::Assembly01_TRINITY_DN17336_c0_g2_i1::g.19051::m.19051	Q96S79	Q96S79	RSLAB_HUMAN	reviewed	Ras-like protein family member 10B (Ras-like protein VTS58635) (Ras-related protein 17) (RRP17)	RASL10B	Homo sapiens (Human)	203	intracellular [GO:0005622]; plasma membrane [GO:0005886]; GTP binding [GO:0005525]; positive regulation of peptide hormone secretion [GO:0090277]; regulation of systemic arterial blood pressure by atrial natriuretic peptide [GO:0003050]; small GTPase mediated signal transduction [GO:0007264]	positive regulation of peptide hormone secretion [GO:0090277]; regulation of systemic arterial blood pressure by atrial natriuretic peptide [GO:0003050]; small GTPase mediated signal transduction [GO:0007264]	GTP binding [GO:0005525]	intracellular [GO:0005622]; plasma membrane [GO:0005886]	GO:0003050; GO:0005525; GO:0005622; GO:0005886; GO:0007264; GO:0090277	SUBCELLULAR LOCATION: Cell membrane {ECO:0000305}; Lipid-anchor {ECO:0000305}; Cytoplasmic side {ECO:0000305}.	14702039; 15489334; 17984325; 16959974; 17028781; 21988832; 25640309	14702039; 15489334; 17984325; 16959974
Transcript_02819	Assembly01_TRINITY_DN17361_c0_g1::Assembly01_TRINITY_DN17361_c0_g1_i1::g.18967::m.18967	P21926	P21926	CD9_HUMAN	reviewed	CD9 antigen (5H9 antigen) (Cell growth-inhibiting gene 2 protein) (Leukocyte antigen MIC3) (Motility-related protein) (MRP-1) (Tetraspanin-29) (Tspan-29) (p24) (CD antigen CD9)	CD9 MIC3 TSPAN29 GIG2	Homo sapiens (Human)	228	apical plasma membrane [GO:0016324]; clathrin-coated endocytic vesicle membrane [GO:0030669]; endocytic vesicle membrane [GO:0030666]; external side of plasma membrane [GO:0009897]; extracellular exosome [GO:0070062]; extracellular space [GO:0005615]; extracellular vesicle [GO:1903561]; focal adhesion [GO:0005925]; integral component of plasma membrane [GO:0005887]; membrane [GO:0016020]; plasma …	brain development [GO:0007420]; cell adhesion [GO:0007155]; cell surface receptor signaling pathway [GO:0007166]; cellular response to low-density lipoprotein particle stimulus [GO:0071404]; fusion of sperm to egg plasma membrane [GO:0007342]; movement of cell or subcellular component [GO:0006928]; negative regulation of cell proliferation [GO:0008285]; oligodendrocyte development [GO:0014003]; p…		apical plasma membrane [GO:0016324]; clathrin-coated endocytic vesicle membrane [GO:0030669]; endocytic vesicle membrane [GO:0030666]; external side of plasma membrane [GO:0009897]; extracellular exosome [GO:0070062]; extracellular space [GO:0005615]; extracellular vesicle [GO:1903561]; focal adhesion [GO:0005925]; integral component of plasma membrane [GO:0005887]; membrane [GO:0016020]; plasma …	GO:0002576; GO:0005615; GO:0005886; GO:0005887; GO:0005925; GO:0006928; GO:0007155; GO:0007166; GO:0007342; GO:0007420; GO:0008285; GO:0009414; GO:0009897; GO:0014003; GO:0016020; GO:0016324; GO:0030168; GO:0030666; GO:0030669; GO:0030913; GO:0031092; GO:0031623; GO:0070062; GO:0071404; GO:1903561	SUBCELLULAR LOCATION: Membrane {ECO:0000269|PubMed:19640571}; Multi-pass membrane protein {ECO:0000269|PubMed:19640571}. Cell membrane {ECO:0000269|PubMed:19640571}; Multi-pass membrane protein {ECO:0000269|PubMed:19640571}.	1840589; 2037603; 1720807; 8486348; 15196249; 15489334; 2358073; 8478605; 7511626; 14575715; 14556650; 11959120; 11278880; 11504738; 19640571; 21269460; 8194524; 11858824; 11920609; 12036870; 12086470; 12411441; 12453879; 12569360; 12579280; 15047125; 15145525; 15226408; 15389525; 15476162; 15591117; 15941914; 15985154; 16103120; 16128989; 16144798; 16297202; 16491954; 16537545; 16682943; 1690021…	1840589; 2037603; 1720807; 8486348; 15196249; 15489334; 2358073; 8478605; 7511626; 14575715; 14556650; 11959120; 11278880; 11504738; 19640571; 21269460
Transcript_02832	Assembly01_TRINITY_DN17397_c0_g1::Assembly01_TRINITY_DN17397_c0_g1_i1::g.19011::m.19011	P53674	P53674	CRBB1_HUMAN	reviewed	Beta-crystallin B1 (Beta-B1 crystallin)	CRYBB1	Homo sapiens (Human)	252	structural constituent of eye lens [GO:0005212]; visual perception [GO:0007601]	visual perception [GO:0007601]	structural constituent of eye lens [GO:0005212]		GO:0005212; GO:0007601		8626774; 15461802; 10591208; 15489334; 8575764; 12360425; 15667225; 16110300; 14573871; 17460281; 21972112; 23508780; 16331646; 17327390; 17448466; 17531125; 17662718; 18432316; 19071118; 19190732; 19461930; 19463898; 19548648; 20565250; 20616077; 21044950; 21402992; 21447408; 21516116; 22032798; 22267527; 23159606; 25416956	8626774; 15461802; 10591208; 15489334; 8575764; 12360425; 15667225; 16110300; 14573871; 17460281; 21972112; 23508780
Transcript_02838	Assembly01_TRINITY_DN17411_c0_g2::Assembly01_TRINITY_DN17411_c0_g2_i1::g.7802::m.7802	B2R7T8	B2R7T8	B2R7T8_HUMAN	unreviewed	cDNA, FLJ93598, highly similar to Homo sapiens capping protein (actin filament) muscle Z-line, beta (CAPZB), mRNA		Homo sapiens (Human)	272	cytoplasm [GO:0005737]; F-actin capping protein complex [GO:0008290]; actin cytoskeleton organization [GO:0030036]; barbed-end actin filament capping [GO:0051016]	actin cytoskeleton organization [GO:0030036]; barbed-end actin filament capping [GO:0051016]		cytoplasm [GO:0005737]; F-actin capping protein complex [GO:0008290]	GO:0005737; GO:0008290; GO:0030036; GO:0051016		20379614; 21844192
Transcript_02841	Assembly01_TRINITY_DN1741_c0_g1::Assembly01_TRINITY_DN1741_c0_g1_i1::g.118633::m.118633	J3KNL5	J3KNL5	J3KNL5_HUMAN	unreviewed	GRAM domain-containing protein 1B	GRAMD1B	Homo sapiens (Human)	738	integral component of membrane [GO:0016021]			integral component of membrane [GO:0016021]	GO:0016021			16554811; 18669648; 23186163
Transcript_02877	Assembly01_TRINITY_DN17489_c0_g1::Assembly01_TRINITY_DN17489_c0_g1_i1::g.7876::m.7876	Q9BT88	Q9BT88	SYT11_HUMAN	reviewed	Synaptotagmin-11 (Synaptotagmin XI) (SytXI)	SYT11 KIAA0080	Homo sapiens (Human)	431	axon [GO:0030424]; cell body [GO:0044297]; cell junction [GO:0030054]; dendritic spine [GO:0043197]; early phagosome [GO:0032009]; excitatory synapse [GO:0060076]; inhibitory synapse [GO:0060077]; integral component of plasma membrane [GO:0005887]; lysosome [GO:0005764]; phagocytic cup [GO:0001891]; phagocytic vesicle [GO:0045335]; plasma membrane [GO:0005886]; postsynaptic density [GO:0014069]; …	calcium ion-regulated exocytosis of neurotransmitter [GO:0048791]; calcium ion regulated lysosome exocytosis [GO:1990927]; negative regulation of interleukin-6 secretion [GO:1900165]; negative regulation of membrane invagination [GO:1905154]; negative regulation of neurotransmitter secretion [GO:0046929]; negative regulation of phagocytosis [GO:0050765]; negative regulation of synaptic vesicle en…	clathrin binding [GO:0030276]; metal ion binding [GO:0046872]; protein homodimerization activity [GO:0042803]; syntaxin binding [GO:0019905]; ubiquitin protein ligase binding [GO:0031625]	axon [GO:0030424]; cell body [GO:0044297]; cell junction [GO:0030054]; dendritic spine [GO:0043197]; early phagosome [GO:0032009]; excitatory synapse [GO:0060076]; inhibitory synapse [GO:0060077]; integral component of plasma membrane [GO:0005887]; lysosome [GO:0005764]; phagocytic cup [GO:0001891]; phagocytic vesicle [GO:0045335]; plasma membrane [GO:0005886]; postsynaptic density [GO:0014069]; …	GO:0001778; GO:0001891; GO:0005764; GO:0005886; GO:0005887; GO:0006906; GO:0008021; GO:0014069; GO:0019905; GO:0030054; GO:0030276; GO:0030424; GO:0030672; GO:0031625; GO:0032009; GO:0042803; GO:0043197; GO:0044297; GO:0045335; GO:0046872; GO:0046929; GO:0048787; GO:0048791; GO:0050765; GO:0051289; GO:0055037; GO:0060076; GO:0060077; GO:0098793; GO:1900165; GO:1900243; GO:1900424; GO:1904468; GO:…	SUBCELLULAR LOCATION: Membrane {ECO:0000269|PubMed:12925569}; Single-pass membrane protein {ECO:0000269|PubMed:12925569}. Cell junction, synapse {ECO:0000250}. Cytoplasmic vesicle, secretory vesicle, synaptic vesicle membrane {ECO:0000250}; Single-pass membrane protein {ECO:0000250}. Note=In substantia nigra, observed in neuronal cell bodies and neurites. Found in the core of the Lewy bodies in t…	7584044; 14702039; 17974005; 16710414; 15489334; 12925569; 12062430; 15354386; 16189514; 17192956; 19060904; 19156168; 21516116; 22645275; 24164654; 25416956	7584044; 14702039; 17974005; 16710414; 15489334; 12925569
Transcript_02888	Assembly01_TRINITY_DN17505_c0_g2::Assembly01_TRINITY_DN17505_c0_g2_i1::g.107611::m.107611	P18075	P18075	BMP7_HUMAN	reviewed	Bone morphogenetic protein 7 (BMP-7) (Osteogenic protein 1) (OP-1) (Eptotermin alfa)	BMP7 OP1	Homo sapiens (Human)	431	extracellular matrix [GO:0031012]; extracellular region [GO:0005576]; extracellular space [GO:0005615]; membrane-bounded vesicle [GO:0031988]; BMP receptor binding [GO:0070700]; cytokine activity [GO:0005125]; heparin binding [GO:0008201]; transforming growth factor beta receptor binding [GO:0005160]; allantois development [GO:1905069]; axon guidance [GO:0007411]; BMP signaling pathway [GO:003050…	allantois development [GO:1905069]; axon guidance [GO:0007411]; BMP signaling pathway [GO:0030509]; branching involved in salivary gland morphogenesis [GO:0060445]; branching morphogenesis of an epithelial tube [GO:0048754]; cardiac muscle tissue development [GO:0048738]; cardiac septum morphogenesis [GO:0060411]; cartilage development [GO:0051216]; cellular response to BMP stimulus [GO:0071773];…	BMP receptor binding [GO:0070700]; cytokine activity [GO:0005125]; heparin binding [GO:0008201]; transforming growth factor beta receptor binding [GO:0005160]	extracellular matrix [GO:0031012]; extracellular region [GO:0005576]; extracellular space [GO:0005615]; membrane-bounded vesicle [GO:0031988]	GO:0001501; GO:0001503; GO:0001656; GO:0001657; GO:0001707; GO:0001823; GO:0001837; GO:0003272; GO:0003344; GO:0005125; GO:0005160; GO:0005576; GO:0005615; GO:0007411; GO:0008201; GO:0009880; GO:0010664; GO:0010800; GO:0010862; GO:0016358; GO:0021502; GO:0030326; GO:0030501; GO:0030509; GO:0030855; GO:0030902; GO:0031012; GO:0031988; GO:0032088; GO:0032355; GO:0033280; GO:0034116; GO:0034504; GO:…	SUBCELLULAR LOCATION: Secreted.	2357959; 2263636; 11780052; 15489334; 17977014; 15020244; 18339631; 20506283; 8570652; 9872992; 11769973; 12385776; 12478285; 12478660; 12594282; 12667445; 12734180; 12740218; 12792780; 12811818; 12919879; 12925612; 14587033; 14751565; 14981086; 15047707; 15100360; 15574511; 15861517; 15929982; 15994952; 16126463; 16419056; 16646979; 16686760; 16719933; 16831023; 16846353; 16899516; 17003840; 170…	2357959; 2263636; 11780052; 15489334; 17977014; 15020244; 18339631; 20506283; 8570652
Transcript_02891	Assembly01_TRINITY_DN17511_c0_g1::Assembly01_TRINITY_DN17511_c0_g1_i2::g.107482::m.107482	J3KPQ2	J3KPQ2	J3KPQ2_HUMAN	unreviewed	Opsin 5 (Opsin-5)	OPN5 hCG_1642475	Homo sapiens (Human)	353	integral component of membrane [GO:0016021]; G-protein coupled receptor activity [GO:0004930]; photoreceptor activity [GO:0009881]; protein-chromophore linkage [GO:0018298]; visual perception [GO:0007601]	protein-chromophore linkage [GO:0018298]; visual perception [GO:0007601]	G-protein coupled receptor activity [GO:0004930]; photoreceptor activity [GO:0009881]	integral component of membrane [GO:0016021]	GO:0004930; GO:0007601; GO:0009881; GO:0016021; GO:0018298			11181995; 14574404;
Transcript_02916	Assembly01_TRINITY_DN17565_c0_g1::Assembly01_TRINITY_DN17565_c0_g1_i1::g.107569::m.107569	E9PIY1	E9PIY1	E9PIY1_HUMAN	unreviewed	Protein kinase C and casein kinase substrate in neurons protein 3	PACSIN3	Homo sapiens (Human)	320	membrane tubulation [GO:0097320]	membrane tubulation [GO:0097320]			GO:0097320			16554811; 18669648; 20068231; 21269460; 23186163; 24275569
Transcript_02935	Assembly01_TRINITY_DN17594_c0_g1::Assembly01_TRINITY_DN17594_c0_g1_i1::g.107563::m.107563	Q01459	Q01459	DIAC_HUMAN	reviewed	Di-N-acetylchitobiase (EC 3.2.1.-)	CTBS CTB	Homo sapiens (Human)	385	extracellular exosome [GO:0070062]; extracellular space [GO:0005615]; lysosome [GO:0005764]; chitin binding [GO:0008061]; chitinase activity [GO:0004568]; chitin catabolic process [GO:0006032]; oligosaccharide catabolic process [GO:0009313]	chitin catabolic process [GO:0006032]; oligosaccharide catabolic process [GO:0009313]	chitinase activity [GO:0004568]; chitin binding [GO:0008061]	extracellular exosome [GO:0070062]; extracellular space [GO:0005615]; lysosome [GO:0005764]	GO:0004568; GO:0005615; GO:0005764; GO:0006032; GO:0008061; GO:0009313; GO:0070062	SUBCELLULAR LOCATION: Lysosome.	1527079; 10336991; 16710414; 15489334; 19159218; 16794344; 20711500; 26768631	1527079; 10336991; 16710414; 15489334; 19159218
Transcript_02971	Assembly01_TRINITY_DN17684_c0_g1::Assembly01_TRINITY_DN17684_c0_g1_i1::g.134456::m.134456	P55809	P55809	SCOT1_HUMAN	reviewed	Succinyl-CoA:3-ketoacid coenzyme A transferase 1, mitochondrial (EC 2.8.3.5) (3-oxoacid CoA-transferase 1) (Somatic-type succinyl-CoA:3-oxoacid CoA-transferase) (SCOT-s)	OXCT1 OXCT SCOT	Homo sapiens (Human)	520	mitochondrial matrix [GO:0005759]; mitochondrion [GO:0005739]; 3-oxoacid CoA-transferase activity [GO:0008260]; protein homodimerization activity [GO:0042803]; adipose tissue development [GO:0060612]; brain development [GO:0007420]; cellular ketone body metabolic process [GO:0046950]; heart development [GO:0007507]; ketone body catabolic process [GO:0046952]; ketone catabolic process [GO:0042182]…	adipose tissue development [GO:0060612]; brain development [GO:0007420]; cellular ketone body metabolic process [GO:0046950]; heart development [GO:0007507]; ketone body catabolic process [GO:0046952]; ketone catabolic process [GO:0042182]; positive regulation of insulin secretion involved in cellular response to glucose stimulus [GO:0035774]; response to activity [GO:0014823]; response to drug […	3-oxoacid CoA-transferase activity [GO:0008260]; protein homodimerization activity [GO:0042803]	mitochondrial matrix [GO:0005759]; mitochondrion [GO:0005739]	GO:0005739; GO:0005759; GO:0007420; GO:0007507; GO:0007584; GO:0008260; GO:0009725; GO:0014823; GO:0035774; GO:0042182; GO:0042493; GO:0042594; GO:0042803; GO:0045471; GO:0046950; GO:0046952; GO:0060612	SUBCELLULAR LOCATION: Mitochondrion matrix.	8751852; 10964512; 15372022; 14702039; 15489334; 19608861; 20068231; 21269460; 25944712; 9671268; 21296660; 9380443; 11756565; 15496607; 16765626; 17706444; 18648183; 19296078; 20195357; 20381070; 20652411; 20877624; 21163940; 21565611; 21791085; 23420214; 24344204; 26058080	8751852; 10964512; 15372022; 14702039; 15489334; 19608861; 20068231; 21269460; 25944712; 9671268; 21296660
Transcript_02983	Assembly01_TRINITY_DN17708_c0_g1::Assembly01_TRINITY_DN17708_c0_g1_i1::g.5372::m.5372	Q17RX7	Q17RX7	Q17RX7_HUMAN	unreviewed	Ras association (RalGDS/AF-6) domain family member 1	RASSF1	Homo sapiens (Human)	340	intracellular [GO:0005622]; metal ion binding [GO:0046872]; intracellular signal transduction [GO:0035556]; regulation of microtubule cytoskeleton organization [GO:0070507]	intracellular signal transduction [GO:0035556]; regulation of microtubule cytoskeleton organization [GO:0070507]	metal ion binding [GO:0046872]	intracellular [GO:0005622]	GO:0005622; GO:0035556; GO:0046872; GO:0070507		15489334; 15942659; 16125301	15489334
Transcript_03000	Assembly01_TRINITY_DN17740_c0_g1::Assembly01_TRINITY_DN17740_c0_g1_i1::g.5477::m.5477	A0A087WYY3	A0A087WYY3	A0A087WYY3_HUMAN	unreviewed	Cation-transporting ATPase (EC 3.6.3.-)	ATP13A3	Homo sapiens (Human)	701	integral component of membrane [GO:0016021]; ATP binding [GO:0005524]; ATPase activity [GO:0016887]; metal ion binding [GO:0046872]; cation transport [GO:0006812]	cation transport [GO:0006812]	ATPase activity [GO:0016887]; ATP binding [GO:0005524]; metal ion binding [GO:0046872]	integral component of membrane [GO:0016021]	GO:0005524; GO:0006812; GO:0016021; GO:0016887; GO:0046872	SUBCELLULAR LOCATION: Membrane {ECO:0000256|RuleBase:RU362082}; Multi-pass membrane protein {ECO:0000256|RuleBase:RU362082}.		17081983; 16641997; 18691976; 18669648; 19690332; 20068231; 21406692; 23186163; 24275569;
Transcript_03014	Assembly01_TRINITY_DN17778_c0_g1::Assembly01_TRINITY_DN17778_c0_g1_i1::g.5335::m.5335	P50995	P50995	ANX11_HUMAN	reviewed	Annexin A11 (56 kDa autoantigen) (Annexin XI) (Annexin-11) (Calcyclin-associated annexin 50) (CAP-50)	ANXA11 ANX11	Homo sapiens (Human)	505	azurophil granule [GO:0042582]; cytoplasm [GO:0005737]; extracellular exosome [GO:0070062]; melanosome [GO:0042470]; membrane [GO:0016020]; midbody [GO:0030496]; nuclear envelope [GO:0005635]; nucleoplasm [GO:0005654]; phagocytic vesicle [GO:0045335]; specific granule [GO:0042581]; spindle [GO:0005819]; calcium ion binding [GO:0005509]; calcium-dependent phospholipid binding [GO:0005544]; calcium…	cell cycle [GO:0007049]; cell division [GO:0051301]; phagocytosis [GO:0006909]; response to calcium ion [GO:0051592]	calcium-dependent phospholipid binding [GO:0005544]; calcium-dependent protein binding [GO:0048306]; calcium ion binding [GO:0005509]; MHC class II protein complex binding [GO:0023026]; phosphatidylethanolamine binding [GO:0008429]; poly(A) RNA binding [GO:0044822]; S100 protein binding [GO:0044548]	azurophil granule [GO:0042582]; cytoplasm [GO:0005737]; extracellular exosome [GO:0070062]; melanosome [GO:0042470]; membrane [GO:0016020]; midbody [GO:0030496]; nuclear envelope [GO:0005635]; nucleoplasm [GO:0005654]; phagocytic vesicle [GO:0045335]; specific granule [GO:0042581]; spindle [GO:0005819]	GO:0005509; GO:0005544; GO:0005635; GO:0005654; GO:0005737; GO:0005819; GO:0006909; GO:0007049; GO:0008429; GO:0016020; GO:0023026; GO:0030496; GO:0042470; GO:0042581; GO:0042582; GO:0044548; GO:0044822; GO:0045335; GO:0048306; GO:0051301; GO:0051592; GO:0070062	SUBCELLULAR LOCATION: Cytoplasm. Melanosome. Nucleus envelope. Nucleus, nucleoplasm. Cytoplasm, cytoskeleton, spindle. Note=Found throughout the nucleoplasm at interphase and during mitosis concentrates around the mitotic apparatus (By similarity). Elevation of intracellular calcium causes relocalization from the nucleoplasm to the nuclear envelope, with little effect on the cytoplasmic pool. Loc…	7508441; 11013079; 14702039; 15164054; 15489334; 11883939; 12601007; 12805373; 15197175; 17081065; 18256029; 19608861; 21269460; 24275569; 25944712; 12445460; 16169070; 16189514; 16385451; 19165924; 19345290; 19367725; 19484149; 20093723; 20093729; 20467437; 20711500; 20805159; 21562576; 23151485; 23416715; 23579219; 24032725; 24508622; 24705354; 24955142; 25056970; 25540196; 25609649; 26496610	7508441; 11013079; 14702039; 15164054; 15489334; 11883939; 12601007; 12805373; 15197175; 17081065; 18256029; 19608861; 21269460; 24275569; 25944712
Transcript_03027	Assembly01_TRINITY_DN17820_c0_g1::Assembly01_TRINITY_DN17820_c0_g1_i1::g.158852::m.158852	Q9NRL2	Q9NRL2	BAZ1A_HUMAN	reviewed	Bromodomain adjacent to zinc finger domain protein 1A (ATP-dependent chromatin-remodeling protein) (ATP-utilizing chromatin assembly and remodeling factor 1) (hACF1) (CHRAC subunit ACF1) (Williams syndrome transcription factor-related chromatin-remodeling factor 180) (WCRF180) (hWALp1)	BAZ1A ACF1 WCRF180 HSPC317	Homo sapiens (Human)	1556	ACF complex [GO:0016590]; CHRAC [GO:0008623]; zinc ion binding [GO:0008270]; chromatin remodeling [GO:0006338]; DNA-dependent DNA replication [GO:0006261]; regulation of transcription, DNA-templated [GO:0006355]; transcription, DNA-templated [GO:0006351]	chromatin remodeling [GO:0006338]; DNA-dependent DNA replication [GO:0006261]; regulation of transcription, DNA-templated [GO:0006355]; transcription, DNA-templated [GO:0006351]	zinc ion binding [GO:0008270]	ACF complex [GO:0016590]; CHRAC [GO:0008623]	GO:0006261; GO:0006338; GO:0006351; GO:0006355; GO:0008270; GO:0008623; GO:0016590	SUBCELLULAR LOCATION: Nucleus. Note=May target the CHRAC complex to heterochromatin.	10880450; 10655480; 10662543; 12508121; 17974005; 12434153; 14759371; 17081983; 17099699; 17519354; 18669648; 19690332; 20068231; 21269460; 21406692; 23186163; 11980720; 15231748; 16877760; 17500595; 19450608; 20379614; 20467437; 21172662; 21182203; 21738833; 21745822; 21851590; 23416715; 25533843; 25609649; 25665578; 26496610; 26514267	10880450; 10655480; 10662543; 12508121; 17974005; 12434153; 14759371; 17081983; 17099699; 17519354; 18669648; 19690332; 20068231; 21269460; 21406692; 23186163
Transcript_03044	Assembly01_TRINITY_DN17857_c0_g1::Assembly01_TRINITY_DN17857_c0_g1_i1::g.158803::m.158803	A8K5K3	A8K5K3	A8K5K3_HUMAN	unreviewed	cDNA FLJ76841, highly similar to Homo sapiens microphthalmia-associated transcription factor (MITF), transcript variant 1, mRNA		Homo sapiens (Human)	520	nucleus [GO:0005634]; transcription factor activity, sequence-specific DNA binding [GO:0003700]; mast cell migration [GO:0097531]; melanocyte differentiation [GO:0030318]; regulation of apoptotic process [GO:0042981]; regulation of osteoclast differentiation [GO:0045670]; regulation of transcription from RNA polymerase II promoter [GO:0006357]	mast cell migration [GO:0097531]; melanocyte differentiation [GO:0030318]; regulation of apoptotic process [GO:0042981]; regulation of osteoclast differentiation [GO:0045670]; regulation of transcription from RNA polymerase II promoter [GO:0006357]	transcription factor activity, sequence-specific DNA binding [GO:0003700]	nucleus [GO:0005634]	GO:0003700; GO:0005634; GO:0006357; GO:0030318; GO:0042981; GO:0045670; GO:0097531		11751862; 11764295; 12032083; 12048204; 12086670; 12204775; 12235125; 12666593; 12753399; 12819038; 12944398; 14737107; 14744763; 15205688; 15507434; 15623583; 15715979; 15884099; 15983061; 16001072; 16129781; 16140982; 16411896; 16420247; 16455654; 16489066; 16524430; 16586042; 16766266; 17159916; 17182868; 17250547; 17464203; 17516926; 17627390; 17975146; 18039926; 18281284; 18284417; 18316599;…
Transcript_03056	Assembly01_TRINITY_DN17882_c0_g1::Assembly01_TRINITY_DN17882_c0_g1_i1::g.158752::m.158752	Q9Y5S2	Q9Y5S2	MRCKB_HUMAN	reviewed	Serine/threonine-protein kinase MRCK beta (EC 2.7.11.1) (CDC42-binding protein kinase beta) (CDC42BP-beta) (DMPK-like beta) (Myotonic dystrophy kinase-related CDC42-binding kinase beta) (MRCK beta) (Myotonic dystrophy protein kinase-like beta)	CDC42BPB KIAA1124	Homo sapiens (Human)	1711	actomyosin [GO:0042641]; cell leading edge [GO:0031252]; cell-cell junction [GO:0005911]; cytoplasm [GO:0005737]; cytoskeleton [GO:0005856]; extracellular exosome [GO:0070062]; plasma membrane [GO:0005886]; ATP binding [GO:0005524]; magnesium ion binding [GO:0000287]; protein kinase activity [GO:0004672]; protein serine/threonine kinase activity [GO:0004674]; actin cytoskeleton reorganization [GO…	actin cytoskeleton reorganization [GO:0031532]; actomyosin structure organization [GO:0031032]; cell migration [GO:0016477]; cytoskeleton organization [GO:0007010]; establishment or maintenance of cell polarity [GO:0007163]; intracellular signal transduction [GO:0035556]; protein phosphorylation [GO:0006468]; signal transduction [GO:0007165]	ATP binding [GO:0005524]; magnesium ion binding [GO:0000287]; protein kinase activity [GO:0004672]; protein serine/threonine kinase activity [GO:0004674]	actomyosin [GO:0042641]; cell-cell junction [GO:0005911]; cell leading edge [GO:0031252]; cytoplasm [GO:0005737]; cytoskeleton [GO:0005856]; extracellular exosome [GO:0070062]; plasma membrane [GO:0005886]	GO:0000287; GO:0004672; GO:0004674; GO:0005524; GO:0005737; GO:0005856; GO:0005886; GO:0005911; GO:0006468; GO:0007010; GO:0007163; GO:0007165; GO:0016477; GO:0031032; GO:0031252; GO:0031532; GO:0035556; GO:0042641; GO:0070062	SUBCELLULAR LOCATION: Cytoplasm {ECO:0000250}. Cell membrane {ECO:0000269|PubMed:21240187}; Peripheral membrane protein {ECO:0000269|PubMed:21240187}; Cytoplasmic side {ECO:0000269|PubMed:21240187}. Cell junction {ECO:0000269|PubMed:21240187}. Note=Displays a dispersed punctate distribution and concentrates along the cell periphery, especially at the leading edge and cell-cell junction. This conc…	10198171; 10574461; 12168954; 15489334; 17081983; 18854160; 18691976; 18669648; 19369195; 20068231; 21269460; 21240187; 21457715; 21406692; 23186163; 24275569; 24129315; 25743393; 21949762; 17344846; 17353931; 18263588; 19367725; 20177145; 20379614; 20711500; 20936779; 23414517; 23416715; 25288205; 26496610	10198171; 10574461; 12168954; 15489334; 17081983; 18854160; 18691976; 18669648; 19369195; 20068231; 21269460; 21240187; 21457715; 21406692; 23186163; 24275569; 24129315; 25743393; 21949762; 17344846
Transcript_03094	Assembly01_TRINITY_DN17978_c0_g1::Assembly01_TRINITY_DN17978_c0_g1_i1::g.164480::m.164480	Q9NZ52	Q9NZ52	GGA3_HUMAN	reviewed	ADP-ribosylation factor-binding protein GGA3 (Golgi-localized, gamma ear-containing, ARF-binding protein 3)	GGA3 KIAA0154	Homo sapiens (Human)	723	clathrin adaptor complex [GO:0030131]; endosome membrane [GO:0010008]; trans-Golgi network [GO:0005802]; ADP-ribosylation factor binding [GO:0030306]; cellular protein metabolic process [GO:0044267]; intracellular protein transport [GO:0006886]; positive regulation of protein catabolic process [GO:0045732]; vesicle-mediated transport [GO:0016192]	cellular protein metabolic process [GO:0044267]; intracellular protein transport [GO:0006886]; positive regulation of protein catabolic process [GO:0045732]; vesicle-mediated transport [GO:0016192]	ADP-ribosylation factor binding [GO:0030306]	clathrin adaptor complex [GO:0030131]; endosome membrane [GO:0010008]; trans-Golgi network [GO:0005802]	GO:0005802; GO:0006886; GO:0010008; GO:0016192; GO:0030131; GO:0030306; GO:0044267; GO:0045732	SUBCELLULAR LOCATION: Golgi apparatus, trans-Golgi network membrane {ECO:0000269|PubMed:15039775}; Peripheral membrane protein {ECO:0000269|PubMed:15039775}. Endosome membrane {ECO:0000269|PubMed:15039775}; Peripheral membrane protein {ECO:0000269|PubMed:15039775}.	10747089; 10749927; 8590280; 14702039; 16625196; 15489334; 10814529; 11301005; 11387475; 11950392; 12213833; 12060753; 14567678; 12505986; 14638859; 14660606; 14665628; 15143060; 15039775; 21269460; 24275569; 12032548; 16959974; 26477546; 11859375; 12810073; 12858162; 15231748; 15494413; 15611048; 15615712; 15701688; 15966896; 16135791; 16977309; 16996030; 17494868; 17553422; 18418388; 19788741; …	10747089; 10749927; 8590280; 14702039; 16625196; 15489334; 10814529; 11301005; 11387475; 11950392; 12213833; 12060753; 14567678; 12505986; 14638859; 14660606; 14665628; 15143060; 15039775; 21269460; 24275569; 12032548; 16959974; 26477546
Transcript_03133	Assembly01_TRINITY_DN18052_c0_g1::Assembly01_TRINITY_DN18052_c0_g1_i1::g.115268::m.115268	H0YEM9	H0YEM9	H0YEM9_HUMAN	unreviewed	Zinc finger and BTB domain-containing protein 44 (Fragment)	ZBTB44	Homo sapiens (Human)	595	metal ion binding [GO:0046872]; nucleic acid binding [GO:0003676]		metal ion binding [GO:0046872]; nucleic acid binding [GO:0003676]		GO:0003676; GO:0046872			16554811; 17525332; 18669648; 19690332; 20068231; 21406692; 23186163; 25772364
Transcript_03134	Assembly01_TRINITY_DN18055_c0_g1::Assembly01_TRINITY_DN18055_c0_g1_i1::g.115218::m.115218	Q08945	Q08945	SSRP1_HUMAN	reviewed	FACT complex subunit SSRP1 (Chromatin-specific transcription elongation factor 80 kDa subunit) (Facilitates chromatin transcription complex 80 kDa subunit) (FACT 80 kDa subunit) (FACTp80) (Facilitates chromatin transcription complex subunit SSRP1) (Recombination signal sequence recognition protein 1) (Structure-specific recognition protein 1) (hSSRP1) (T160)	SSRP1 FACT80	Homo sapiens (Human)	709	chromosome [GO:0005694]; cytoplasm [GO:0005737]; nucleolus [GO:0005730]; nucleoplasm [GO:0005654]; nucleus [GO:0005634]; chromatin binding [GO:0003682]; DNA binding [GO:0003677]; poly(A) RNA binding [GO:0044822]; DNA repair [GO:0006281]; DNA replication [GO:0006260]; regulation of signal transduction by p53 class mediator [GO:1901796]; regulation of transcription, DNA-templated [GO:0006355]; tran…	DNA repair [GO:0006281]; DNA replication [GO:0006260]; regulation of signal transduction by p53 class mediator [GO:1901796]; regulation of transcription, DNA-templated [GO:0006355]; transcription elongation from RNA polymerase II promoter [GO:0006368]; transcription from RNA polymerase II promoter [GO:0006366]	chromatin binding [GO:0003682]; DNA binding [GO:0003677]; poly(A) RNA binding [GO:0044822]	chromosome [GO:0005694]; cytoplasm [GO:0005737]; nucleolus [GO:0005730]; nucleoplasm [GO:0005654]; nucleus [GO:0005634]	GO:0003677; GO:0003682; GO:0005634; GO:0005654; GO:0005694; GO:0005730; GO:0005737; GO:0006260; GO:0006281; GO:0006355; GO:0006366; GO:0006368; GO:0044822; GO:1901796	SUBCELLULAR LOCATION: Nucleus {ECO:0000269|PubMed:10421373, ECO:0000269|PubMed:22002106}. Nucleus, nucleolus {ECO:0000269|PubMed:22002106}. Chromosome {ECO:0000269|PubMed:10421373}. Note=Colocalizes with RNA polymerase II on chromatin. Recruited to actively transcribed loci. {ECO:0000250|UniProtKB:Q05344}.	1372440; 15489334; 9489704; 9566881; 9836642; 10421373; 10912001; 11344167; 11239457; 12374749; 12393879; 11824977; 12934006; 14660563; 15561718; 15659405; 16713563; 17081983; 16498457; 18220336; 18669648; 18318008; 19413330; 19836239; 19690332; 19608861; 20068231; 21269460; 21406692; 22002106; 22223895; 22814378; 23186163; 24275569; 27499292; 14559993; 15034300; 15047060; 15231747; 16169070; 167…	1372440; 15489334; 9489704; 9566881; 9836642; 10421373; 10912001; 11344167; 11239457; 12374749; 12393879; 11824977; 12934006; 14660563; 15561718; 15659405; 16713563; 17081983; 16498457; 18220336; 18669648; 18318008; 19413330; 19836239; 19690332; 19608861; 20068231; 21269460; 21406692; 22002106; 22223895; 22814378; 23186163; 24275569; 27499292
Transcript_03144	Assembly01_TRINITY_DN18077_c0_g1::Assembly01_TRINITY_DN18077_c0_g1_i1::g.115212::m.115212	Q9Y2Q0	Q9Y2Q0	AT8A1_HUMAN	reviewed	Phospholipid-transporting ATPase IA (EC 3.6.3.1) (ATPase class I type 8A member 1) (Chromaffin granule ATPase II) (P4-ATPase flippase complex alpha subunit ATP8A1)	ATP8A1 ATPIA	Homo sapiens (Human)	1164	chromaffin granule membrane [GO:0042584]; endoplasmic reticulum [GO:0005783]; extracellular exosome [GO:0070062]; Golgi apparatus [GO:0005794]; Golgi membrane [GO:0000139]; integral component of membrane [GO:0016021]; intracellular membrane-bounded organelle [GO:0043231]; membrane [GO:0016020]; plasma membrane [GO:0005886]; trans-Golgi network [GO:0005802]; ATP binding [GO:0005524]; cation-transp…	Golgi vesicle budding [GO:0048194]; ion transmembrane transport [GO:0034220]; learning [GO:0007612]; phospholipid translocation [GO:0045332]; positive regulation of cell migration [GO:0030335]; positive regulation of phospholipid translocation [GO:0061092]	ATP binding [GO:0005524]; cation-transporting ATPase activity [GO:0019829]; magnesium ion binding [GO:0000287]; phospholipid-translocating ATPase activity [GO:0004012]	chromaffin granule membrane [GO:0042584]; endoplasmic reticulum [GO:0005783]; extracellular exosome [GO:0070062]; Golgi apparatus [GO:0005794]; Golgi membrane [GO:0000139]; integral component of membrane [GO:0016021]; intracellular membrane-bounded organelle [GO:0043231]; membrane [GO:0016020]; plasma membrane [GO:0005886]; trans-Golgi network [GO:0005802]	GO:0000139; GO:0000287; GO:0004012; GO:0005524; GO:0005783; GO:0005794; GO:0005802; GO:0005886; GO:0007612; GO:0016020; GO:0016021; GO:0019829; GO:0030335; GO:0034220; GO:0042584; GO:0043231; GO:0045332; GO:0048194; GO:0061092; GO:0070062	SUBCELLULAR LOCATION: Cytoplasmic vesicle, secretory vesicle, chromaffin granule membrane {ECO:0000250|UniProtKB:P70704}; Multi-pass membrane protein {ECO:0000250|UniProtKB:P70704}. Cytoplasmic granule {ECO:0000269|PubMed:20947505}. Cell membrane {ECO:0000269|PubMed:20947505, ECO:0000269|PubMed:21914794}. Endoplasmic reticulum {ECO:0000269|PubMed:20947505, ECO:0000269|PubMed:21914794}. Golgi appa…	10198212; 15815621; 15489334; 18088087; 19690332; 20947505; 20961850; 21914794; 17229723; 18519826; 20235792; 20379614; 23269685; 25595798	10198212; 15815621; 15489334; 18088087; 19690332; 20947505; 20961850; 21914794
Transcript_03160	Assembly01_TRINITY_DN18108_c0_g2::Assembly01_TRINITY_DN18108_c0_g2_i1::g.61079::m.61079	P81877	P81877	SSBP2_HUMAN	reviewed	Single-stranded DNA-binding protein 2 (Sequence-specific single-stranded-DNA-binding protein 2)	SSBP2 SSDP2	Homo sapiens (Human)	361	cytoplasm [GO:0005737]; nucleus [GO:0005634]; single-stranded DNA binding [GO:0003697]; regulation of transcription, DNA-templated [GO:0006355]	regulation of transcription, DNA-templated [GO:0006355]	single-stranded DNA binding [GO:0003697]	cytoplasm [GO:0005737]; nucleus [GO:0005634]	GO:0003697; GO:0005634; GO:0005737; GO:0006355	SUBCELLULAR LOCATION: Nucleus {ECO:0000250}.	12079286; 10931946; 11230166; 14702039; 17974005; 15372022; 15489334; 19690332; 21269460; 22814378; 23186163; 15782145; 16189514; 17311003; 18559593; 18618714; 19658100; 20064372; 20379614; 20540776; 20603019; 20658532; 20711500; 21516116; 21988832; 22094256; 22472174; 25944354	12079286; 10931946; 11230166; 14702039; 17974005; 15372022; 15489334; 19690332; 21269460; 22814378; 23186163
Transcript_03173	Assembly01_TRINITY_DN18131_c0_g1::Assembly01_TRINITY_DN18131_c0_g1_i1::g.61244::m.61244	Q8N5J2	Q8N5J2	FA63A_HUMAN	reviewed	Ubiquitin carboxyl-terminal hydrolase MINDY-1 (EC 3.4.19.12) (Deubiquitinating enzyme MINDY-1) (Protein FAM63A)	FAM63A KIAA1390	Homo sapiens (Human)	469	extracellular exosome [GO:0070062]; nucleoplasm [GO:0005654]; nucleus [GO:0005634]; cysteine-type carboxypeptidase activity [GO:0016807]; Lys48-specific deubiquitinase activity [GO:1990380]; thiol-dependent ubiquitin-specific protease activity [GO:0004843]		cysteine-type carboxypeptidase activity [GO:0016807]; Lys48-specific deubiquitinase activity [GO:1990380]; thiol-dependent ubiquitin-specific protease activity [GO:0004843]	extracellular exosome [GO:0070062]; nucleoplasm [GO:0005654]; nucleus [GO:0005634]	GO:0004843; GO:0005634; GO:0005654; GO:0016807; GO:0070062; GO:1990380		10718198; 14702039; 16710414; 15489334; 18669648; 23186163; 24275569; 27292798; 15231747; 20711500; 25416956	10718198; 14702039; 16710414; 15489334; 18669648; 23186163; 24275569; 27292798
Transcript_03199	Assembly01_TRINITY_DN18173_c0_g1::Assembly01_TRINITY_DN18173_c0_g1_i1::g.61074::m.61074	O00299	O00299	CLIC1_HUMAN	reviewed	Chloride intracellular channel protein 1 (Chloride channel ABP) (Nuclear chloride ion channel 27) (NCC27) (Regulatory nuclear chloride ion channel protein) (hRNCC)	CLIC1 G6 NCC27	Homo sapiens (Human)	241	blood microparticle [GO:0072562]; brush border [GO:0005903]; cell-cell adherens junction [GO:0005913]; chloride channel complex [GO:0034707]; cytoplasm [GO:0005737]; extracellular exosome [GO:0070062]; extracellular space [GO:0005615]; membrane [GO:0016020]; mitochondrion [GO:0005739]; nuclear envelope [GO:0005635]; nuclear membrane [GO:0031965]; nucleus [GO:0005634]; perinuclear region of cytopl…	chloride transport [GO:0006821]; platelet aggregation [GO:0070527]; positive regulation of osteoblast differentiation [GO:0045669]; regulation of cell cycle [GO:0051726]; regulation of mitochondrial membrane potential [GO:0051881]; signal transduction [GO:0007165]	cadherin binding involved in cell-cell adhesion [GO:0098641]; chloride channel activity [GO:0005254]; voltage-gated ion channel activity [GO:0005244]	blood microparticle [GO:0072562]; brush border [GO:0005903]; cell-cell adherens junction [GO:0005913]; chloride channel complex [GO:0034707]; cytoplasm [GO:0005737]; extracellular exosome [GO:0070062]; extracellular space [GO:0005615]; membrane [GO:0016020]; mitochondrion [GO:0005739]; nuclear envelope [GO:0005635]; nuclear membrane [GO:0031965]; nucleus [GO:0005634]; perinuclear region of cytopl…	GO:0005244; GO:0005254; GO:0005615; GO:0005634; GO:0005635; GO:0005737; GO:0005739; GO:0005886; GO:0005903; GO:0005913; GO:0006821; GO:0007165; GO:0016020; GO:0031965; GO:0031982; GO:0034707; GO:0045669; GO:0048471; GO:0051726; GO:0051881; GO:0070062; GO:0070527; GO:0072562; GO:0098641	SUBCELLULAR LOCATION: Nucleus. Nucleus membrane {ECO:0000305}; Single-pass membrane protein {ECO:0000305}. Cytoplasm. Cell membrane {ECO:0000305}; Single-pass membrane protein {ECO:0000305}. Note=Mostly in the nucleus including in the nuclear membrane. Small amount in the cytoplasm and the plasma membrane. Exists both as soluble cytoplasmic protein and as membrane protein with probably a single t…	9139710; 10191309; 10384126; 14656967; 14574404; 15489334; 10834939; 11195932; 10793131; 11940526; 11978800; 12163479; 12681486; 18850721; 19413330; 19608861; 21269460; 22223895; 22814378; 23186163; 24275569; 25944712; 11551966; 14613939; 14667819; 15190104; 15827065; 17326840; 17347778; 17353931; 17620599; 18028448; 18710659; 19143814; 19143821; 19299076; 19463016; 19659809; 19703605; 19805454; …	9139710; 10191309; 10384126; 14656967; 14574404; 15489334; 10834939; 11195932; 10793131; 11940526; 11978800; 12163479; 12681486; 18850721; 19413330; 19608861; 21269460; 22223895; 22814378; 23186163; 24275569; 25944712; 11551966; 14613939
Transcript_03200	Assembly01_TRINITY_DN18174_c0_g1::Assembly01_TRINITY_DN18174_c0_g1_i1::g.61259::m.61259	E9PPJ0	E9PPJ0	E9PPJ0_HUMAN	unreviewed	Splicing factor 3B subunit 2	SF3B2	Homo sapiens (Human)	878	nucleoplasm [GO:0005654]			nucleoplasm [GO:0005654]	GO:0005654		17081983; 16554811; 17525332; 18691976; 18669648; 18318008; 19413330; 19690332; 19608861; 20068231; 21269460; 21406692; 23186163; 24275569; 24129315; 25218447; 25772364; 25755297; 25416956	17081983; 16554811; 17525332; 18691976; 18669648; 18318008; 19413330; 19690332; 19608861; 20068231; 21269460; 21406692; 23186163; 24275569; 24129315; 25218447; 25772364; 25755297
Transcript_03231	Assembly01_TRINITY_DN18245_c0_g1::Assembly01_TRINITY_DN18245_c0_g1_i1::g.46140::m.46140	Q6NVC0	Q6NVC0	Q6NVC0_HUMAN	unreviewed	SLC25A5 protein (Fragment)	SLC25A5	Homo sapiens (Human)	323	integral component of membrane [GO:0016021]; mitochondrial inner membrane [GO:0005743]; transporter activity [GO:0005215]; transmembrane transport [GO:0055085]	transmembrane transport [GO:0055085]	transporter activity [GO:0005215]	integral component of membrane [GO:0016021]; mitochondrial inner membrane [GO:0005743]	GO:0005215; GO:0005743; GO:0016021; GO:0055085		15489334; 12450408; 12777383; 15486956; 18215124; 18267033; 20875141; 20950584; 22707389; 23150669; 23242177; 23266187; 23306701; 23431365; 23783460; 24296486; 25220407; 25982278	15489334
Transcript_03241	Assembly01_TRINITY_DN18273_c0_g1::Assembly01_TRINITY_DN18273_c0_g1_i1::g.46150::m.46150	Q07020	Q07020	RL18_HUMAN	reviewed	60S ribosomal protein L18	RPL18	Homo sapiens (Human)	188	cytoplasm [GO:0005737]; cytosol [GO:0005829]; cytosolic large ribosomal subunit [GO:0022625]; focal adhesion [GO:0005925]; membrane [GO:0016020]; nucleolus [GO:0005730]; nucleus [GO:0005634]; RNA binding [GO:0003723]; structural constituent of ribosome [GO:0003735]; nuclear-transcribed mRNA catabolic process, nonsense-mediated decay [GO:0000184]; rRNA processing [GO:0006364]; SRP-dependent cotran…	nuclear-transcribed mRNA catabolic process, nonsense-mediated decay [GO:0000184]; rRNA processing [GO:0006364]; SRP-dependent cotranslational protein targeting to membrane [GO:0006614]; translation [GO:0006412]; translational initiation [GO:0006413]; viral transcription [GO:0019083]	RNA binding [GO:0003723]; structural constituent of ribosome [GO:0003735]	cytoplasm [GO:0005737]; cytosol [GO:0005829]; cytosolic large ribosomal subunit [GO:0022625]; focal adhesion [GO:0005925]; membrane [GO:0016020]; nucleolus [GO:0005730]; nucleus [GO:0005634]	GO:0000184; GO:0003723; GO:0003735; GO:0005634; GO:0005730; GO:0005737; GO:0005829; GO:0005925; GO:0006364; GO:0006412; GO:0006413; GO:0006614; GO:0016020; GO:0019083; GO:0022625	SUBCELLULAR LOCATION: Cytoplasm.	8218404; 11875025; 15057824; 15489334; 12962325; 16964243; 18691976; 18669648; 20068231; 21269460; 21406692; 23186163; 24275569; 25944712; 23636399; 12577067; 14743216; 15047060; 15064750; 17620599; 17932509; 18274552; 18457437; 19119138; 19738201; 19805454; 19913121; 20562859; 20628086; 21182205; 21911578; 21988832; 22623428; 22810585; 23084401; 23455153; 23902751; 24189400; 25609649; 25901680; …	8218404; 11875025; 15057824; 15489334; 12962325; 16964243; 18691976; 18669648; 20068231; 21269460; 21406692; 23186163; 24275569; 25944712; 23636399
Transcript_03301	Assembly01_TRINITY_DN18387_c0_g1::Assembly01_TRINITY_DN18387_c0_g1_i1::g.78371::m.78371	Q9BRN9	Q9BRN9	TM2D3_HUMAN	reviewed	TM2 domain-containing protein 3 (Beta-amyloid-binding protein-like protein 2) (BBP-like protein 2)	TM2D3 BLP2	Homo sapiens (Human)	247	integral component of membrane [GO:0016021]			integral component of membrane [GO:0016021]	GO:0016021	SUBCELLULAR LOCATION: Membrane {ECO:0000305}; Multi-pass membrane protein {ECO:0000305}.	11278849; 14702039; 16572171; 15489334; 17974005; 16642435	11278849; 14702039; 16572171; 15489334; 17974005
Transcript_03305	Assembly01_TRINITY_DN18391_c0_g1::Assembly01_TRINITY_DN18391_c0_g1_i1::g.78407::m.78407	P12644	P12644	BMP4_HUMAN	reviewed	Bone morphogenetic protein 4 (BMP-4) (Bone morphogenetic protein 2B) (BMP-2B)	BMP4 BMP2B DVR4	Homo sapiens (Human)	408	extracellular region [GO:0005576]; extracellular space [GO:0005615]; proteinaceous extracellular matrix [GO:0005578]; BMP receptor binding [GO:0070700]; chemoattractant activity [GO:0042056]; co-receptor binding [GO:0039706]; cytokine activity [GO:0005125]; heparin binding [GO:0008201]; transforming growth factor beta receptor binding [GO:0005160]; activation of MAPKK activity [GO:0000186]; anter…	activation of MAPKK activity [GO:0000186]; anterior/posterior axis specification [GO:0009948]; aortic valve morphogenesis [GO:0003180]; blood vessel endothelial cell proliferation involved in sprouting angiogenesis [GO:0002043]; BMP signaling pathway [GO:0030509]; BMP signaling pathway involved in heart development [GO:0061312]; BMP signaling pathway involved in heart induction [GO:0003130]; BMP …	BMP receptor binding [GO:0070700]; chemoattractant activity [GO:0042056]; co-receptor binding [GO:0039706]; cytokine activity [GO:0005125]; heparin binding [GO:0008201]; transforming growth factor beta receptor binding [GO:0005160]	extracellular region [GO:0005576]; extracellular space [GO:0005615]; proteinaceous extracellular matrix [GO:0005578]	GO:0000122; GO:0000186; GO:0001649; GO:0001657; GO:0001658; GO:0001822; GO:0001823; GO:0001843; GO:0001934; GO:0001938; GO:0001958; GO:0002043; GO:0002062; GO:0002244; GO:0002320; GO:0003014; GO:0003130; GO:0003139; GO:0003148; GO:0003149; GO:0003180; GO:0003184; GO:0003197; GO:0003279; GO:0003323; GO:0003337; GO:0005125; GO:0005160; GO:0005576; GO:0005578; GO:0005615; GO:0007182; GO:0007224; GO:…	SUBCELLULAR LOCATION: Secreted, extracellular space, extracellular matrix.	3201241; 9701626; 15489334; 7579580; 15020244; 18339631; 26091039; 12404109; 18252212; 18305125; 19249007; 15231748; 18775317; 19011631; 19915575; 20860622; 21054789; 25416956	3201241; 9701626; 15489334; 7579580; 15020244; 18339631; 26091039; 12404109; 18252212; 18305125; 19249007
Transcript_03306	Assembly01_TRINITY_DN18393_c0_g1::Assembly01_TRINITY_DN18393_c0_g1_i1::g.78244::m.78244	Q8N8A2	Q8N8A2	ANR44_HUMAN	reviewed	Serine/threonine-protein phosphatase 6 regulatory ankyrin repeat subunit B (PP6-ARS-B) (Serine/threonine-protein phosphatase 6 regulatory subunit ARS-B) (Ankyrin repeat domain-containing protein 44)	ANKRD44	Homo sapiens (Human)	993							14702039; 15815621; 15489334; 17974005; 18186651; 21269460; 16555005; 19240061; 19596235; 20379614; 21187329; 24255178; 25416956; 26496610	14702039; 15815621; 15489334; 17974005; 18186651; 21269460
Transcript_03312	Assembly01_TRINITY_DN18404_c0_g1::Assembly01_TRINITY_DN18404_c0_g1_i1::g.84530::m.84530	Q9HAB8	Q9HAB8	PPCS_HUMAN	reviewed	Phosphopantothenate--cysteine ligase (EC 6.3.2.5) (Phosphopantothenoylcysteine synthetase) (PPC synthetase)	PPCS COAB	Homo sapiens (Human)	311	cytosol [GO:0005829]; extracellular exosome [GO:0070062]; phosphopantothenate--cysteine ligase activity [GO:0004632]; coenzyme A biosynthetic process [GO:0015937]; coenzyme biosynthetic process [GO:0009108]	coenzyme A biosynthetic process [GO:0015937]; coenzyme biosynthetic process [GO:0009108]	phosphopantothenate--cysteine ligase activity [GO:0004632]	cytosol [GO:0005829]; extracellular exosome [GO:0070062]	GO:0004632; GO:0005829; GO:0009108; GO:0015937; GO:0070062		14702039; 16710414; 15489334; 11923312; 21269460; 22223895; 22814378; 24275569; 12906824; 19683078; 20711500	14702039; 16710414; 15489334; 11923312; 21269460; 22223895; 22814378; 24275569; 12906824
Transcript_03315	Assembly01_TRINITY_DN18415_c0_g2::Assembly01_TRINITY_DN18415_c0_g2_i1::g.84595::m.84595	P26885	P26885	FKBP2_HUMAN	reviewed	Peptidyl-prolyl cis-trans isomerase FKBP2 (PPIase FKBP2) (EC 5.2.1.8) (13 kDa FK506-binding protein) (13 kDa FKBP) (FKBP-13) (FK506-binding protein 2) (FKBP-2) (Immunophilin FKBP13) (Rotamase)	FKBP2 FKBP13	Homo sapiens (Human)	142	endoplasmic reticulum [GO:0005783]; endoplasmic reticulum membrane [GO:0005789]; extracellular exosome [GO:0070062]; FK506 binding [GO:0005528]; peptidyl-prolyl cis-trans isomerase activity [GO:0003755]; chaperone-mediated protein folding [GO:0061077]	chaperone-mediated protein folding [GO:0061077]	FK506 binding [GO:0005528]; peptidyl-prolyl cis-trans isomerase activity [GO:0003755]	endoplasmic reticulum [GO:0005783]; endoplasmic reticulum membrane [GO:0005789]; extracellular exosome [GO:0070062]	GO:0003755; GO:0005528; GO:0005783; GO:0005789; GO:0061077; GO:0070062	SUBCELLULAR LOCATION: Endoplasmic reticulum membrane {ECO:0000305}; Peripheral membrane protein {ECO:0000305}.	1713687; 1281998; 15489334; 12606707; 21269460; 24275569; 25944712; 16169070; 16713569; 18624398; 19913121; 20628086; 20711500; 22665516; 25416956; 26638075	1713687; 1281998; 15489334; 12606707; 21269460; 24275569; 25944712
Transcript_03333	Assembly01_TRINITY_DN18440_c0_g1::Assembly01_TRINITY_DN18440_c0_g1_i2::g.84566::m.84566	Q8IYB7	Q8IYB7	DI3L2_HUMAN	reviewed	DIS3-like exonuclease 2 (hDIS3L2) (EC 3.1.13.-)	DIS3L2 FAM6A	Homo sapiens (Human)	885	cytoplasm [GO:0005737]; cytoplasmic exosome (RNase complex) [GO:0000177]; cytoplasmic mRNA processing body [GO:0000932]; nuclear exosome (RNase complex) [GO:0000176]; polysome [GO:0005844]; 3'-5'-exoribonuclease activity [GO:0000175]; magnesium ion binding [GO:0000287]; poly(U) RNA binding [GO:0008266]; ribonuclease activity [GO:0004540]; cell division [GO:0051301]; miRNA catabolic process [GO:00…	cell division [GO:0051301]; miRNA catabolic process [GO:0010587]; mitotic nuclear division [GO:0007067]; mitotic sister chromatid separation [GO:0051306]; negative regulation of cell proliferation [GO:0008285]; nuclear-transcribed mRNA catabolic process, exonucleolytic [GO:0000291]; nuclear-transcribed mRNA catabolic process, exonucleolytic, 3'-5' [GO:0034427]; polyuridylation-dependent mRNA cata…	3'-5'-exoribonuclease activity [GO:0000175]; magnesium ion binding [GO:0000287]; poly(U) RNA binding [GO:0008266]; ribonuclease activity [GO:0004540]	cytoplasm [GO:0005737]; cytoplasmic exosome (RNase complex) [GO:0000177]; cytoplasmic mRNA processing body [GO:0000932]; nuclear exosome (RNase complex) [GO:0000176]; polysome [GO:0005844]	GO:0000175; GO:0000176; GO:0000177; GO:0000287; GO:0000291; GO:0000932; GO:0004540; GO:0005737; GO:0005844; GO:0006364; GO:0007067; GO:0008266; GO:0008285; GO:0010587; GO:0016075; GO:0019827; GO:0034427; GO:0051301; GO:0051306; GO:1990074	SUBCELLULAR LOCATION: Cytoplasm {ECO:0000269|PubMed:24141620}. Cytoplasm, P-body.	14702039; 17974005; 15815621; 15489334; 11352565; 17373680; 19608861; 20068231; 21269460; 22306653; 23576526; 23756462; 23486540; 23186163; 24141620; 24275569; 16169070; 18391951; 19570815; 20189936; 20379614; 21282530; 23613427; 23902751; 26496610; 26809675	14702039; 17974005; 15815621; 15489334; 11352565; 17373680; 19608861; 20068231; 21269460; 22306653; 23576526; 23756462; 23486540; 23186163; 24141620; 24275569
Transcript_03352	Assembly01_TRINITY_DN18472_c0_g1::Assembly01_TRINITY_DN18472_c0_g1_i1::g.84552::m.84552	Q8N9N8	Q8N9N8	EIF1A_HUMAN	reviewed	Probable RNA-binding protein EIF1AD (Eukaryotic translation initiation factor 1A domain-containing protein) (Haponin)	EIF1AD	Homo sapiens (Human)	165	intermediate filament cytoskeleton [GO:0045111]; intracellular membrane-bounded organelle [GO:0043231]; nucleoplasm [GO:0005654]; nucleus [GO:0005634]; translation initiation factor activity [GO:0003743]		translation initiation factor activity [GO:0003743]	intermediate filament cytoskeleton [GO:0045111]; intracellular membrane-bounded organelle [GO:0043231]; nucleoplasm [GO:0005654]; nucleus [GO:0005634]	GO:0003743; GO:0005634; GO:0005654; GO:0043231; GO:0045111	SUBCELLULAR LOCATION: Nucleus {ECO:0000269|PubMed:20644585, ECO:0000269|PubMed:22095125}.	20644585; 14702039; 15489334; 16189514; 18669648; 20068231; 21269460; 22095125; 23186163; 21516116; 22555292; 25416956	20644585; 14702039; 15489334; 16189514; 18669648; 20068231; 21269460; 22095125; 23186163;
Transcript_03358	Assembly01_TRINITY_DN18481_c0_g1::Assembly01_TRINITY_DN18481_c0_g1_i1::g.84572::m.84572	A0A076VAC5	A0A076VAC5	A0A076VAC5_HUMAN	unreviewed	Dicer1e		Homo sapiens (Human)	820	ribonuclease III activity [GO:0004525]; RNA processing [GO:0006396]	RNA processing [GO:0006396]	ribonuclease III activity [GO:0004525]		GO:0004525; GO:0006396		25115815; 12411504; 12411505; 14576312; 15242644; 15247924; 15811921; 16380083; 16582496; 17071602; 17303335; 17317629; 17332367; 17360756; 17379831; 17452327; 17482383; 17663774; 18023283; 18167183; 18178619; 18239938; 18289125; 18325616; 18413723; 18508075; 18637735; 18700235; 18927112; 18978195; 19017633; 19022417; 19047128; 19082437; 19092150; 19118902; 19127773; 19138993; 19155329; 19393748;…	25115815
Transcript_03432	Assembly01_TRINITY_DN18638_c0_g1::Assembly01_TRINITY_DN18638_c0_g1_i1::g.55835::m.55835	P05166	P05166	PCCB_HUMAN	reviewed	Propionyl-CoA carboxylase beta chain, mitochondrial (PCCase subunit beta) (EC 6.4.1.3) (Propanoyl-CoA:carbon dioxide ligase subunit beta)	PCCB	Homo sapiens (Human)	539	cytosol [GO:0005829]; mitochondrial matrix [GO:0005759]; mitochondrion [GO:0005739]; ATP binding [GO:0005524]; propionyl-CoA carboxylase activity [GO:0004658]; biotin metabolic process [GO:0006768]; short-chain fatty acid catabolic process [GO:0019626]	biotin metabolic process [GO:0006768]; short-chain fatty acid catabolic process [GO:0019626]	ATP binding [GO:0005524]; propionyl-CoA carboxylase activity [GO:0004658]	cytosol [GO:0005829]; mitochondrial matrix [GO:0005759]; mitochondrion [GO:0005739]	GO:0004658; GO:0005524; GO:0005739; GO:0005759; GO:0005829; GO:0006768; GO:0019626	SUBCELLULAR LOCATION: Mitochondrion matrix {ECO:0000269|PubMed:16023992}.	8188292; 8225321; 9683601; 14702039; 16641997; 15489334; 3460076; 16023992; 2154743; 21269460; 24275569; 8411997; 10447268; 10502773; 11749052; 12189489; 12559849; 15059621; 10094392; 12007220; 12757933; 17051315; 18457437; 19156129; 19380743; 19913121; 19936222; 20031576; 20186120; 20628086; 20725044; 20877624; 21642987; 22810585; 24863100; 25609649; 25636094	8188292; 8225321; 9683601; 14702039; 16641997; 15489334; 3460076; 16023992; 2154743; 21269460; 24275569; 8411997; 10447268; 10502773; 11749052; 12189489; 12559849; 15059621
Transcript_03448	Assembly01_TRINITY_DN18659_c0_g2::Assembly01_TRINITY_DN18659_c0_g2_i1::g.55604::m.55604	P46108	P46108	CRK_HUMAN	reviewed	Adapter molecule crk (Proto-oncogene c-Crk) (p38)	CRK	Homo sapiens (Human)	304	actin cytoskeleton [GO:0015629]; cytoplasm [GO:0005737]; cytosol [GO:0005829]; extracellular exosome [GO:0070062]; nucleus [GO:0005634]; plasma membrane [GO:0005886]; ephrin receptor binding [GO:0046875]; SH2 domain binding [GO:0042169]; activation of MAPKK activity [GO:0000186]; ephrin receptor signaling pathway [GO:0048013]; Fc-gamma receptor signaling pathway involved in phagocytosis [GO:00380…	activation of MAPKK activity [GO:0000186]; ephrin receptor signaling pathway [GO:0048013]; Fc-gamma receptor signaling pathway involved in phagocytosis [GO:0038096]; positive regulation of substrate adhesion-dependent cell spreading [GO:1900026]; regulation of actin cytoskeleton organization [GO:0032956]; regulation of GTPase activity [GO:0043087]; regulation of Rac protein signal transduction [G…	ephrin receptor binding [GO:0046875]; SH2 domain binding [GO:0042169]	actin cytoskeleton [GO:0015629]; cytoplasm [GO:0005737]; cytosol [GO:0005829]; extracellular exosome [GO:0070062]; nucleus [GO:0005634]; plasma membrane [GO:0005886]	GO:0000186; GO:0005634; GO:0005737; GO:0005829; GO:0005886; GO:0006357; GO:0015629; GO:0032956; GO:0035020; GO:0038096; GO:0042169; GO:0043087; GO:0046875; GO:0048010; GO:0048013; GO:0070062; GO:1900026	SUBCELLULAR LOCATION: Cytoplasm {ECO:0000250}. Cell membrane {ECO:0000250}. Note=Translocated to the plasma membrane upon cell adhesion. {ECO:0000250}.	1630456; 8378094; 14702039; 16625196; 15489334; 8657152; 8662907; 9614078; 10362357; 10733900; 10964504; 11870224; 12628187; 12878163; 16076871; 16129412; 15592455; 17038317; 18024423; 18669648; 19807924; 19004829; 19381274; 20534451; 20068231; 21269460; 21406692; 22223895; 22814378; 23186163; 24275569; 12384576; 17515907; 7537265; 7561682; 8194526; 8524328; 8621483; 8626543; 8702917; 9546424; 96…	1630456; 8378094; 14702039; 16625196; 15489334; 8657152; 8662907; 9614078; 10362357; 10733900; 10964504; 11870224; 12628187; 12878163; 16076871; 16129412; 15592455; 17038317; 18024423; 18669648; 19807924; 19004829; 19381274; 20534451; 20068231; 21269460; 21406692; 22223895; 22814378; 23186163; 24275569; 12384576; 17515907
Transcript_03464	Assembly01_TRINITY_DN18688_c0_g1::Assembly01_TRINITY_DN18688_c0_g1_i1::g.55610::m.55610	P78406	P78406	RAE1L_HUMAN	reviewed	mRNA export factor (Rae1 protein homolog) (mRNA-associated protein mrnp 41)	RAE1 MRNP41	Homo sapiens (Human)	368	cytoplasm [GO:0005737]; nuclear envelope [GO:0005635]; nuclear pore [GO:0005643]; nucleolus [GO:0005730]; nucleus [GO:0005634]; microtubule binding [GO:0008017]; RNA binding [GO:0003723]; ubiquitin binding [GO:0043130]; cellular response to organic cyclic compound [GO:0071407]; gene silencing by RNA [GO:0031047]; intracellular transport of virus [GO:0075733]; mitotic nuclear envelope disassembly …	cellular response to organic cyclic compound [GO:0071407]; gene silencing by RNA [GO:0031047]; intracellular transport of virus [GO:0075733]; mitotic nuclear envelope disassembly [GO:0007077]; mRNA export from nucleus [GO:0006406]; protein import into nucleus [GO:0006606]; protein sumoylation [GO:0016925]; regulation of cellular response to heat [GO:1900034]; regulation of glucose transport [GO:0…	microtubule binding [GO:0008017]; RNA binding [GO:0003723]; ubiquitin binding [GO:0043130]	cytoplasm [GO:0005737]; nuclear envelope [GO:0005635]; nuclear pore [GO:0005643]; nucleolus [GO:0005730]; nucleus [GO:0005634]	GO:0000972; GO:0003723; GO:0005634; GO:0005635; GO:0005643; GO:0005730; GO:0005737; GO:0006406; GO:0006409; GO:0006606; GO:0007077; GO:0008017; GO:0010827; GO:0016032; GO:0016925; GO:0019083; GO:0031047; GO:0043130; GO:0071407; GO:0075733; GO:1900034	SUBCELLULAR LOCATION: Cytoplasm {ECO:0000269|PubMed:9256445}. Nucleus {ECO:0000269|PubMed:9256445}.	9370289; 9256445; 14702039; 11780052; 15489334; 20068231; 21269460; 25944712; 20498086; 22357847; 10668806; 11831386; 15629720; 15778465; 15851029; 16169070; 17172455; 18212744; 19615732; 19738201; 19745842; 20016259; 20360068; 20467437; 20530257; 20562859; 21467841; 22575643; 22810585; 23028327; 23169621; 23455922; 24189400; 24255178; 24927547; 25036637; 25609649; 26496610; 26638075	9370289; 9256445; 14702039; 11780052; 15489334; 20068231; 21269460; 25944712; 20498086; 22357847
Transcript_03471	Assembly01_TRINITY_DN18701_c0_g1::Assembly01_TRINITY_DN18701_c0_g1_i1::g.64169::m.64169	Q96D21	Q96D21	RHES_HUMAN	reviewed	GTP-binding protein Rhes (Ras homolog enriched in striatum) (Tumor endothelial marker 2)	RASD2 TEM2	Homo sapiens (Human)	266	intracellular [GO:0005622]; plasma membrane [GO:0005886]; G-protein beta-subunit binding [GO:0031681]; GTP binding [GO:0005525]; GTPase activity [GO:0003924]; locomotory behavior [GO:0007626]; negative regulation of protein ubiquitination [GO:0031397]; positive regulation of protein kinase B signaling [GO:0051897]; positive regulation of protein sumoylation [GO:0033235]; regulation of cAMP-mediat…	locomotory behavior [GO:0007626]; negative regulation of protein ubiquitination [GO:0031397]; positive regulation of protein kinase B signaling [GO:0051897]; positive regulation of protein sumoylation [GO:0033235]; regulation of cAMP-mediated signaling [GO:0043949]; small GTPase mediated signal transduction [GO:0007264]; synaptic transmission, dopaminergic [GO:0001963]	G-protein beta-subunit binding [GO:0031681]; GTPase activity [GO:0003924]; GTP binding [GO:0005525]	intracellular [GO:0005622]; plasma membrane [GO:0005886]	GO:0001963; GO:0003924; GO:0005525; GO:0005622; GO:0005886; GO:0007264; GO:0007626; GO:0031397; GO:0031681; GO:0033235; GO:0043949; GO:0051897	SUBCELLULAR LOCATION: Cell membrane {ECO:0000250}; Lipid-anchor {ECO:0000250}.	10947988; 15461802; 10591208; 15489334; 11976265; 19255495; 19498170; 16945334; 17556863; 18571626; 18815223; 19060904; 23583659; 23999124; 24324270; 24955142; 25556834; 25818655; 26190541; 26228524	10947988; 15461802; 10591208; 15489334; 11976265; 19255495; 19498170
Transcript_03523	Assembly01_TRINITY_DN18769_c0_g1::Assembly01_TRINITY_DN18769_c0_g1_i1::g.63908::m.63908	Q5VWW1	Q5VWW1	C1QL3_HUMAN	reviewed	Complement C1q-like protein 3 (C1q and tumor necrosis factor-related protein 13) (C1q/TNF-related protein 13)	C1QL3 CTRP13	Homo sapiens (Human)	255	collagen trimer [GO:0005581]; extracellular region [GO:0005576]; regulation of synapse organization [GO:0050807]	regulation of synapse organization [GO:0050807]		collagen trimer [GO:0005581]; extracellular region [GO:0005576]	GO:0005576; GO:0005581; GO:0050807	SUBCELLULAR LOCATION: Secreted {ECO:0000250}.		15164054; 15489334; 21378161
Transcript_03530	Assembly01_TRINITY_DN18791_c0_g1::Assembly01_TRINITY_DN18791_c0_g1_i1::g.64178::m.64178	Q9H204	Q9H204	MED28_HUMAN	reviewed	Mediator of RNA polymerase II transcription subunit 28 (Endothelial-derived protein 1) (Mediator complex subunit 28) (Merlin and Grb2-interacting cytoskeletal protein) (Magicin) (Tumor angiogenesis marker EG-1)	MED28 EG1 FKSG20	Homo sapiens (Human)	178	cortical actin cytoskeleton [GO:0030864]; mediator complex [GO:0016592]; membrane [GO:0016020]; negative regulation of smooth muscle cell differentiation [GO:0051151]; regulation of transcription, DNA-templated [GO:0006355]; stem cell population maintenance [GO:0019827]; transcription, DNA-templated [GO:0006351]	negative regulation of smooth muscle cell differentiation [GO:0051151]; regulation of transcription, DNA-templated [GO:0006355]; stem cell population maintenance [GO:0019827]; transcription, DNA-templated [GO:0006351]		cortical actin cytoskeleton [GO:0030864]; mediator complex [GO:0016592]; membrane [GO:0016020]	GO:0006351; GO:0006355; GO:0016020; GO:0016592; GO:0019827; GO:0030864; GO:0051151	SUBCELLULAR LOCATION: Nucleus {ECO:0000269|PubMed:15467741}. Cytoplasm {ECO:0000269|PubMed:15467741}. Membrane {ECO:0000269|PubMed:15467741}; Peripheral membrane protein {ECO:0000269|PubMed:15467741}. Note=According to PubMed:15467741, it is cytoplasmic and mainly membrane-associated.	11779215; 15489334; 15175163; 15467741; 15989967; 21269460; 10656681; 16024617; 16189514; 16763564; 16899217; 16964398; 17568184; 17848560; 20584319; 20711500; 21516116; 21729782; 22495818; 23455924; 23602568; 23950709; 24882805; 25416956; 26496610; 26660958	11779215; 15489334; 15175163; 15467741; 15989967; 21269460
Transcript_03549	Assembly01_TRINITY_DN18818_c0_g1::Assembly01_TRINITY_DN18818_c0_g1_i1::g.98688::m.98688	Q9H0U4	Q9H0U4	RAB1B_HUMAN	reviewed	Ras-related protein Rab-1B	RAB1B	Homo sapiens (Human)	201	endoplasmic reticulum membrane [GO:0005789]; endoplasmic reticulum-Golgi intermediate compartment membrane [GO:0033116]; extracellular exosome [GO:0070062]; Golgi apparatus [GO:0005794]; Golgi membrane [GO:0000139]; mitochondrion [GO:0005739]; pre-autophagosomal structure membrane [GO:0034045]; transport vesicle [GO:0030133]; GTP binding [GO:0005525]; autophagy [GO:0006914]; COPII vesicle coating…	autophagy [GO:0006914]; COPII vesicle coating [GO:0048208]; ER to Golgi vesicle-mediated transport [GO:0006888]; positive regulation of glycoprotein metabolic process [GO:1903020]; protein transport [GO:0015031]; regulation of autophagosome assembly [GO:2000785]; retrograde vesicle-mediated transport, Golgi to ER [GO:0006890]; small GTPase mediated signal transduction [GO:0007264]; virion assembl…	GTP binding [GO:0005525]	endoplasmic reticulum-Golgi intermediate compartment membrane [GO:0033116]; endoplasmic reticulum membrane [GO:0005789]; extracellular exosome [GO:0070062]; Golgi apparatus [GO:0005794]; Golgi membrane [GO:0000139]; mitochondrion [GO:0005739]; pre-autophagosomal structure membrane [GO:0034045]; transport vesicle [GO:0030133]	GO:0000139; GO:0005525; GO:0005739; GO:0005789; GO:0005794; GO:0006888; GO:0006890; GO:0006914; GO:0007264; GO:0015031; GO:0019068; GO:0030133; GO:0033116; GO:0034045; GO:0048208; GO:0070062; GO:1903020; GO:2000785	SUBCELLULAR LOCATION: Cytoplasm {ECO:0000269|PubMed:11389151}. Membrane {ECO:0000269|PubMed:11389151}; Lipid-anchor {ECO:0000269|PubMed:11389151}; Cytoplasmic side {ECO:0000269|PubMed:11389151}. Preautophagosomal structure membrane {ECO:0000269|PubMed:20545908}; Lipid-anchor {ECO:0000305}; Cytoplasmic side {ECO:0000305}. Note=Targeted by REP1 to membranes of specific subcellular compartments incl…	11230166; 14702039; 15489334; 8836150; 9437002; 11389151; 15694364; 20545908; 21734656; 21822290; 22158903; 22307087; 21680813; 25944712; 20064470; 20651120; 23236136; 15796781; 17353931; 17429068; 17947549; 17952054; 20164217; 20711500; 20869947; 20980813; 21093099; 21378754; 21680502; 21911578; 21988832; 23188820; 23288104; 23325787; 23416715; 24605759; 25970785; 26977884	11230166; 14702039; 15489334; 8836150; 9437002; 11389151; 15694364; 20545908; 21734656; 21822290; 22158903; 22307087; 21680813; 25944712; 20064470; 20651120; 23236136
Transcript_03582	Assembly01_TRINITY_DN18906_c0_g1::Assembly01_TRINITY_DN18906_c0_g1_i1::g.133057::m.133057	Q9BY11	Q9BY11	PACN1_HUMAN	reviewed	Protein kinase C and casein kinase substrate in neurons protein 1 (Syndapin-1)	PACSIN1 KIAA1379	Homo sapiens (Human)	444	axon terminus [GO:0043679]; cell junction [GO:0030054]; COPI-coated vesicle [GO:0030137]; cytoplasm [GO:0005737]; cytoplasmic vesicle membrane [GO:0030659]; cytosol [GO:0005829]; endosome [GO:0005768]; myelin sheath [GO:0043209]; perinuclear region of cytoplasm [GO:0048471]; plasma membrane [GO:0005886]; ruffle membrane [GO:0032587]; synapse [GO:0045202]; phospholipid binding [GO:0005543]; actin …	actin filament organization [GO:0007015]; establishment of protein localization to plasma membrane [GO:0090002]; membrane tubulation [GO:0097320]; negative regulation of endocytosis [GO:0045806]; neuron projection morphogenesis [GO:0048812]; positive regulation of dendrite development [GO:1900006]; protein localization to membrane [GO:0072657]; regulation of endocytosis [GO:0030100]; synaptic ves…	phospholipid binding [GO:0005543]	axon terminus [GO:0043679]; cell junction [GO:0030054]; COPI-coated vesicle [GO:0030137]; cytoplasm [GO:0005737]; cytoplasmic vesicle membrane [GO:0030659]; cytosol [GO:0005829]; endosome [GO:0005768]; myelin sheath [GO:0043209]; perinuclear region of cytoplasm [GO:0048471]; plasma membrane [GO:0005886]; ruffle membrane [GO:0032587]; synapse [GO:0045202]	GO:0005543; GO:0005737; GO:0005768; GO:0005829; GO:0005886; GO:0007015; GO:0030054; GO:0030100; GO:0030137; GO:0030659; GO:0032587; GO:0043209; GO:0043679; GO:0045202; GO:0045806; GO:0048471; GO:0048488; GO:0048812; GO:0072657; GO:0090002; GO:0097320; GO:1900006	SUBCELLULAR LOCATION: Cytoplasm {ECO:0000250}. Cell projection {ECO:0000250}. Cell junction, synapse, synaptosome {ECO:0000250}. Cell projection, ruffle membrane {ECO:0000250}. Membrane; Peripheral membrane protein. Cytoplasmic vesicle membrane {ECO:0000250}; Peripheral membrane protein {ECO:0000250}. Cell junction, synapse {ECO:0000250}. Cytoplasm, cytosol {ECO:0000250}. Cell membrane {ECO:00002…	11179684; 10718198; 12168954; 17974005; 15489334; 23236520; 19549836; 22573331; 15252009; 16169070; 16189514; 16318909; 17161366; 17500595; 18649358; 20057076; 20195357; 20936779; 21044950; 22355135; 22488361; 23898200; 24204982; 24205826; 24751538; 25416956	11179684; 10718198; 12168954; 17974005; 15489334; 23236520; 19549836; 22573331
Transcript_03598	Assembly01_TRINITY_DN18940_c0_g1::Assembly01_TRINITY_DN18940_c0_g1_i1::g.132977::m.132977	Q14204	Q14204	DYHC1_HUMAN	reviewed	Cytoplasmic dynein 1 heavy chain 1 (Cytoplasmic dynein heavy chain 1) (Dynein heavy chain, cytosolic)	DYNC1H1 DHC1 DNCH1 DNCL DNECL DYHC KIAA0325	Homo sapiens (Human)	4646	centrosome [GO:0005813]; cytoplasmic dynein complex [GO:0005868]; cytosol [GO:0005829]; extracellular exosome [GO:0070062]; extracellular matrix [GO:0031012]; filopodium [GO:0030175]; membrane [GO:0016020]; microtubule [GO:0005874]; ATP binding [GO:0005524]; ATPase activity [GO:0016887]; dynein light intermediate chain binding [GO:0051959]; microtubule motor activity [GO:0003777]; poly(A) RNA bin…	antigen processing and presentation of exogenous peptide antigen via MHC class II [GO:0019886]; cytoplasmic mRNA processing body assembly [GO:0033962]; ER to Golgi vesicle-mediated transport [GO:0006888]; establishment of spindle localization [GO:0051293]; G2/M transition of mitotic cell cycle [GO:0000086]; microtubule-based movement [GO:0007018]; mitotic spindle organization [GO:0007052]; stress…	ATPase activity [GO:0016887]; ATP binding [GO:0005524]; dynein light intermediate chain binding [GO:0051959]; microtubule motor activity [GO:0003777]; poly(A) RNA binding [GO:0044822]	centrosome [GO:0005813]; cytoplasmic dynein complex [GO:0005868]; cytosol [GO:0005829]; extracellular exosome [GO:0070062]; extracellular matrix [GO:0031012]; filopodium [GO:0030175]; membrane [GO:0016020]; microtubule [GO:0005874]	GO:0000086; GO:0003777; GO:0005524; GO:0005813; GO:0005829; GO:0005868; GO:0005874; GO:0006888; GO:0007018; GO:0007052; GO:0016020; GO:0016887; GO:0019886; GO:0030175; GO:0031012; GO:0033962; GO:0034063; GO:0044822; GO:0051293; GO:0051959; GO:0070062	SUBCELLULAR LOCATION: Cytoplasm, cytoskeleton.	9205841; 8666668; 8227145; 15489334; 17081983; 18669648; 19690332; 19608861; 20068231; 21269460; 22223895; 23186163; 24275569; 25944712; 21076407; 21820100; 22368300; 22847149; 22459677; 23033978; 23603762; 25512093; 24307404; 14632200; 14743216; 15161933; 15231748; 16546759; 17043677; 17314511; 17353931; 17500595; 17620599; 19020519; 19343720; 19367725; 19380743; 19463016; 19738201; 19765186; 19…	9205841; 8666668; 8227145; 15489334; 17081983; 18669648; 19690332; 19608861; 20068231; 21269460; 22223895; 23186163; 24275569; 25944712; 21076407; 21820100; 22368300; 22847149; 22459677; 23033978; 23603762; 25512093; 24307404
Transcript_03629	Assembly01_TRINITY_DN18987_c0_g1::Assembly01_TRINITY_DN18987_c0_g1_i1::g.132999::m.132999	Q53GT1	Q53GT1	KLH22_HUMAN	reviewed	Kelch-like protein 22	KLHL22	Homo sapiens (Human)	634	centrosome [GO:0005813]; Cul3-RING ubiquitin ligase complex [GO:0031463]; cytoplasm [GO:0005737]; mitotic spindle [GO:0072686]; polar microtubule [GO:0005827]; cell division [GO:0051301]; mitotic sister chromatid segregation [GO:0000070]; mitotic spindle assembly checkpoint [GO:0007094]; protein monoubiquitination [GO:0006513]	cell division [GO:0051301]; mitotic sister chromatid segregation [GO:0000070]; mitotic spindle assembly checkpoint [GO:0007094]; protein monoubiquitination [GO:0006513]		centrosome [GO:0005813]; Cul3-RING ubiquitin ligase complex [GO:0031463]; cytoplasm [GO:0005737]; mitotic spindle [GO:0072686]; polar microtubule [GO:0005827]	GO:0000070; GO:0005737; GO:0005813; GO:0005827; GO:0006513; GO:0007094; GO:0031463; GO:0051301; GO:0072686	SUBCELLULAR LOCATION: Cytoplasm {ECO:0000269|PubMed:23455478}. Cytoplasm, cytoskeleton, microtubule organizing center, centrosome {ECO:0000269|PubMed:23455478}. Cytoplasm, cytoskeleton, spindle {ECO:0000269|PubMed:23455478}. Note=Mainly. cytoplasmic in prophase and prometaphase. Associates with the mitotic spindle as the cells reach chromosome bi-orientation. Localizes to the centrosomes shortly …	15461802; 14702039; 10591208; 15489334; 19995937; 22223895; 23186163; 23455478; 18775313; 19615732; 22939624; 24067371; 25036637	15461802; 14702039; 10591208; 15489334; 19995937; 22223895; 23186163; 23455478
Transcript_03655	Assembly01_TRINITY_DN19054_c0_g1::Assembly01_TRINITY_DN19054_c0_g1_i1::g.63059::m.63059	O00506	O00506	STK25_HUMAN	reviewed	Serine/threonine-protein kinase 25 (EC 2.7.11.1) (Ste20-like kinase) (Sterile 20/oxidant stress-response kinase 1) (SOK-1) (Ste20/oxidant stress response kinase 1)	STK25 SOK1 YSK1	Homo sapiens (Human)	426	cytoplasm [GO:0005737]; extracellular exosome [GO:0070062]; Golgi membrane [GO:0000139]; ATP binding [GO:0005524]; metal ion binding [GO:0046872]; protein homodimerization activity [GO:0042803]; protein kinase activity [GO:0004672]; receptor signaling protein serine/threonine kinase activity [GO:0004702]; establishment of Golgi localization [GO:0051683]; establishment or maintenance of cell polar…	establishment of Golgi localization [GO:0051683]; establishment or maintenance of cell polarity [GO:0007163]; Golgi localization [GO:0051645]; Golgi reassembly [GO:0090168]; intrinsic apoptotic signaling pathway in response to hydrogen peroxide [GO:0036481]; positive regulation of axonogenesis [GO:0050772]; positive regulation of stress-activated MAPK cascade [GO:0032874]; protein autophosphoryla…	ATP binding [GO:0005524]; metal ion binding [GO:0046872]; protein homodimerization activity [GO:0042803]; protein kinase activity [GO:0004672]; receptor signaling protein serine/threonine kinase activity [GO:0004702]	cytoplasm [GO:0005737]; extracellular exosome [GO:0070062]; Golgi membrane [GO:0000139]	GO:0000139; GO:0004672; GO:0004702; GO:0005524; GO:0005737; GO:0006468; GO:0006979; GO:0007163; GO:0007165; GO:0032874; GO:0036481; GO:0042542; GO:0042803; GO:0046777; GO:0046872; GO:0050772; GO:0051645; GO:0051683; GO:0070062; GO:0090168	SUBCELLULAR LOCATION: Cytoplasm {ECO:0000269|PubMed:15037601}. Golgi apparatus {ECO:0000269|PubMed:15037601}. Note=Localizes to the Golgi apparatus.	8887545; 9160885; 14702039; 15815621; 15489334; 15037601; 18782753; 21269460; 16189514; 17253963; 17353931; 17657516; 18364353; 19615732; 20098747; 20360068; 20592472; 21396913; 21423148; 21516116; 21900206; 22391949; 22652780; 22782892; 23455922; 23665169; 23889253; 24606918; 24705354; 24746913; 25416956; 25550858	8887545; 9160885; 14702039; 15815621; 15489334; 15037601; 18782753; 21269460
Transcript_03661	Assembly01_TRINITY_DN19060_c0_g1::Assembly01_TRINITY_DN19060_c0_g1_i1::g.62901::m.62901	Q9BWS9	Q9BWS9	CHID1_HUMAN	reviewed	Chitinase domain-containing protein 1 (Stabilin-1-interacting chitinase-like protein) (SI-CLP)	CHID1 GL008 PSEC0104 SB139	Homo sapiens (Human)	393	extracellular exosome [GO:0070062]; extracellular space [GO:0005615]; late endosome [GO:0005770]; lysosome [GO:0005764]; membrane [GO:0016020]; nucleus [GO:0005634]; trans-Golgi network [GO:0005802]; chitin binding [GO:0008061]; chitinase activity [GO:0004568]; oligosaccharide binding [GO:0070492]; carbohydrate metabolic process [GO:0005975]; chitin catabolic process [GO:0006032]; innate immune r…	carbohydrate metabolic process [GO:0005975]; chitin catabolic process [GO:0006032]; innate immune response [GO:0045087]; negative regulation of cytokine production involved in inflammatory response [GO:1900016]	chitinase activity [GO:0004568]; chitin binding [GO:0008061]; oligosaccharide binding [GO:0070492]	extracellular exosome [GO:0070062]; extracellular space [GO:0005615]; late endosome [GO:0005770]; lysosome [GO:0005764]; membrane [GO:0016020]; nucleus [GO:0005634]; trans-Golgi network [GO:0005802]	GO:0004568; GO:0005615; GO:0005634; GO:0005764; GO:0005770; GO:0005802; GO:0005975; GO:0006032; GO:0008061; GO:0016020; GO:0045087; GO:0070062; GO:0070492; GO:1900016	SUBCELLULAR LOCATION: Secreted {ECO:0000269|PubMed:16357325}. Lysosome {ECO:0000269|PubMed:16357325}.	16357325; 14702039; 16303743; 15489334; 21269460; 25944712; 20724479; 19275751; 20379614; 24470346; 26638075	16357325; 14702039; 16303743; 15489334; 21269460; 25944712; 20724479
Transcript_03667	Assembly01_TRINITY_DN19063_c0_g2::Assembly01_TRINITY_DN19063_c0_g2_i1::g.63104::m.63104	Q13769	Q13769	THOC5_HUMAN	reviewed	THO complex subunit 5 homolog (Functional spliceosome-associated protein 79) (fSAP79) (NF2/meningioma region protein pK1.3) (Placental protein 39.2) (PP39.2) (hTREX90)	THOC5 C22orf19 KIAA0983	Homo sapiens (Human)	683	cytoplasm [GO:0005737]; nucleoplasm [GO:0005654]; nucleus [GO:0005634]; THO complex [GO:0000347]; THO complex part of transcription export complex [GO:0000445]; transcription export complex [GO:0000346]; mRNA binding [GO:0003729]; monocyte differentiation [GO:0030224]; mRNA 3'-end processing [GO:0031124]; mRNA export from nucleus [GO:0006406]; negative regulation of DNA damage checkpoint [GO:2000…	monocyte differentiation [GO:0030224]; mRNA 3'-end processing [GO:0031124]; mRNA export from nucleus [GO:0006406]; negative regulation of DNA damage checkpoint [GO:2000002]; positive regulation of DNA-templated transcription, elongation [GO:0032786]; primitive hemopoiesis [GO:0060215]; RNA export from nucleus [GO:0006405]; RNA splicing [GO:0008380]; termination of RNA polymerase II transcription …	mRNA binding [GO:0003729]	cytoplasm [GO:0005737]; nucleoplasm [GO:0005654]; nucleus [GO:0005634]; THO complex [GO:0000347]; THO complex part of transcription export complex [GO:0000445]; transcription export complex [GO:0000346]	GO:0000346; GO:0000347; GO:0000445; GO:0003729; GO:0005634; GO:0005654; GO:0005737; GO:0006369; GO:0006405; GO:0006406; GO:0008380; GO:0030224; GO:0031124; GO:0032786; GO:0046784; GO:0060215; GO:2000002	SUBCELLULAR LOCATION: Nucleus {ECO:0000269|PubMed:19059247, ECO:0000269|PubMed:19165146}. Cytoplasm {ECO:0000269|PubMed:19059247}. Note=Shuttles between nucleus and cytoplasm. {ECO:0000269|PubMed:19059247}.	8242058; 10231032; 15461802; 10591208; 15489334; 15833825; 15998806; 17190602; 17525332; 18373705; 18974867; 18669648; 19413330; 19165146; 19059247; 19690332; 20068231; 21269460; 22144908; 21406692; 22893130; 22814378; 23299939; 23186163; 23032722; 23685434; 24275569; 25662211; 26382858; 16959974; 15221008; 19015024; 20009918; 21937706; 22113938; 22365833; 24023261; 25277244; 26496610	8242058; 10231032; 15461802; 10591208; 15489334; 15833825; 15998806; 17190602; 17525332; 18373705; 18974867; 18669648; 19413330; 19165146; 19059247; 19690332; 20068231; 21269460; 22144908; 21406692; 22893130; 22814378; 23299939; 23186163; 23032722; 23685434; 24275569; 25662211; 26382858; 16959974
Transcript_03702	Assembly01_TRINITY_DN1912_c0_g1::Assembly01_TRINITY_DN1912_c0_g1_i1::g.213087::m.213087	P49746	P49746	TSP3_HUMAN	reviewed	Thrombospondin-3	THBS3 TSP3	Homo sapiens (Human)	956	extracellular region [GO:0005576]; perinuclear region of cytoplasm [GO:0048471]; calcium ion binding [GO:0005509]; heparin binding [GO:0008201]; bone trabecula formation [GO:0060346]; cell-matrix adhesion [GO:0007160]; growth plate cartilage development [GO:0003417]; ossification involved in bone maturation [GO:0043931]	bone trabecula formation [GO:0060346]; cell-matrix adhesion [GO:0007160]; growth plate cartilage development [GO:0003417]; ossification involved in bone maturation [GO:0043931]	calcium ion binding [GO:0005509]; heparin binding [GO:0008201]	extracellular region [GO:0005576]; perinuclear region of cytoplasm [GO:0048471]	GO:0003417; GO:0005509; GO:0005576; GO:0007160; GO:0008201; GO:0043931; GO:0048471; GO:0060346		7558000; 14702039; 16710414; 9331372; 15489334; 24275569; 16959974; 11943589; 17022822	7558000; 14702039; 16710414; 9331372; 15489334; 24275569; 16959974
Transcript_03710	Assembly01_TRINITY_DN19151_c0_g1::Assembly01_TRINITY_DN19151_c0_g1_i1::g.85081::m.85081	Q9HC07	Q9HC07	TM165_HUMAN	reviewed	Transmembrane protein 165 (Transmembrane protein PT27) (Transmembrane protein TPARL)	TMEM165 TPARL	Homo sapiens (Human)	324	early endosome membrane [GO:0031901]; endosome membrane [GO:0010008]; Golgi apparatus [GO:0005794]; integral component of membrane [GO:0016021]; intracellular membrane-bounded organelle [GO:0043231]; late endosome membrane [GO:0031902]; lysosomal membrane [GO:0005765]; trans-Golgi network membrane [GO:0032588]; cellular calcium ion homeostasis [GO:0006874]; Golgi calcium ion transport [GO:0032472…	cellular calcium ion homeostasis [GO:0006874]; Golgi calcium ion transport [GO:0032472]; protein N-linked glycosylation [GO:0006487]; regulation of lysosomal lumen pH [GO:0035751]		early endosome membrane [GO:0031901]; endosome membrane [GO:0010008]; Golgi apparatus [GO:0005794]; integral component of membrane [GO:0016021]; intracellular membrane-bounded organelle [GO:0043231]; late endosome membrane [GO:0031902]; lysosomal membrane [GO:0005765]; trans-Golgi network membrane [GO:0032588]	GO:0005765; GO:0005794; GO:0006487; GO:0006874; GO:0010008; GO:0016021; GO:0031901; GO:0031902; GO:0032472; GO:0032588; GO:0035751; GO:0043231	SUBCELLULAR LOCATION: Golgi apparatus membrane {ECO:0000305}; Multi-pass membrane protein {ECO:0000305}. Golgi apparatus, trans-Golgi network membrane. Lysosome membrane. Early endosome membrane. Late endosome membrane.	10931946; 14702039; 15815621; 15489334; 21269460; 23575229; 23430531; 23569283; 25944712; 22683087; 21988832; 24720419; 25561175; 26496610	10931946; 14702039; 15815621; 15489334; 21269460; 23575229; 23430531; 23569283; 25944712; 22683087
Transcript_03711	Assembly01_TRINITY_DN19152_c0_g2::Assembly01_TRINITY_DN19152_c0_g2_i1::g.85176::m.85176	F1D8P7	F1D8P7	F1D8P7_HUMAN	unreviewed	Liver X nuclear receptor beta (Nuclear receptor subfamily 1, group H, member 2, isoform CRA_c)	NR1H2 hCG_22944	Homo sapiens (Human)	461	nucleus [GO:0005634]; sequence-specific DNA binding [GO:0043565]; steroid hormone receptor activity [GO:0003707]; transcription factor activity, sequence-specific DNA binding [GO:0003700]; zinc ion binding [GO:0008270]; transcription, DNA-templated [GO:0006351]	transcription, DNA-templated [GO:0006351]	sequence-specific DNA binding [GO:0043565]; steroid hormone receptor activity [GO:0003707]; transcription factor activity, sequence-specific DNA binding [GO:0003700]; zinc ion binding [GO:0008270]	nucleus [GO:0005634]	GO:0003700; GO:0003707; GO:0005634; GO:0006351; GO:0008270; GO:0043565	SUBCELLULAR LOCATION: Nucleus {ECO:0000256|RuleBase:RU004334, ECO:0000256|SAAS:SAAS00595767}.	11181995; 9053861; 12393874; 12736258; 12957674; 14643652; 14699103; 15539633; 15548517; 16298468; 16354658; 16482468; 16524875; 16567856; 16904112; 16973760; 17045963; 17108812; 17110595; 17135302; 17218271; 17391100; 17396233; 17405904; 17626048; 17724434; 17845217; 17900622; 18026184; 18081155; 18182682; 18221307; 18597895; 18636124; 18660489; 18782758; 18854425; 19105208; 19242521; 19292929; …	11181995;
Transcript_03714	Assembly01_TRINITY_DN19157_c0_g1::Assembly01_TRINITY_DN19157_c0_g1_i1::g.85305::m.85305	P10768	P10768	ESTD_HUMAN	reviewed	S-formylglutathione hydrolase (FGH) (EC 3.1.2.12) (Esterase D) (Methylumbelliferyl-acetate deacetylase) (EC 3.1.1.56)	ESD	Homo sapiens (Human)	282	cytoplasmic, membrane-bounded vesicle [GO:0016023]; endoplasmic reticulum lumen [GO:0005788]; extracellular exosome [GO:0070062]; carboxylic ester hydrolase activity [GO:0052689]; hydrolase activity, acting on ester bonds [GO:0016788]; methylumbelliferyl-acetate deacetylase activity [GO:0047374]; S-formylglutathione hydrolase activity [GO:0018738]; formaldehyde catabolic process [GO:0046294]; glu…	formaldehyde catabolic process [GO:0046294]; glutathione derivative biosynthetic process [GO:1901687]	carboxylic ester hydrolase activity [GO:0052689]; hydrolase activity, acting on ester bonds [GO:0016788]; methylumbelliferyl-acetate deacetylase activity [GO:0047374]; S-formylglutathione hydrolase activity [GO:0018738]	cytoplasmic, membrane-bounded vesicle [GO:0016023]; endoplasmic reticulum lumen [GO:0005788]; extracellular exosome [GO:0070062]	GO:0005788; GO:0016023; GO:0016788; GO:0018738; GO:0046294; GO:0047374; GO:0052689; GO:0070062; GO:1901687	SUBCELLULAR LOCATION: Cytoplasm. Cytoplasmic vesicle.	3462698; 3164702; 10931946; 15057823; 15489334; 3462714; 4768551; 3770744; 19608861; 21269460; 24275569; 25944712; 19126594; 7907313; 12721789; 11436564; 11785295; 11963573; 12942785; 17353931; 18552983; 18624398; 19343046; 20562859; 21596165; 22623428; 23752268; 25416956; 25814554; 26337638; 26752685	3462698; 3164702; 10931946; 15057823; 15489334; 3462714; 4768551; 3770744; 19608861; 21269460; 24275569; 25944712; 19126594; 7907313; 12721789
Transcript_03725	Assembly01_TRINITY_DN19185_c0_g1::Assembly01_TRINITY_DN19185_c0_g1_i1::g.85111::m.85111	E7EV12	E7EV12	E7EV12_HUMAN	unreviewed	Importin-5 (Fragment)	IPO5	Homo sapiens (Human)	142	cytoplasm [GO:0005737]; Golgi apparatus [GO:0005794]; intracellular membrane-bounded organelle [GO:0043231]; nuclear membrane [GO:0031965]; nucleoplasm [GO:0005654]; intracellular protein transport [GO:0006886]	intracellular protein transport [GO:0006886]		cytoplasm [GO:0005737]; Golgi apparatus [GO:0005794]; intracellular membrane-bounded organelle [GO:0043231]; nuclear membrane [GO:0031965]; nucleoplasm [GO:0005654]	GO:0005654; GO:0005737; GO:0005794; GO:0006886; GO:0031965; GO:0043231			15057823; 19413330; 21269460; 22223895; 22814378; 25944712
Transcript_03739	Assembly01_TRINITY_DN19210_c0_g1::Assembly01_TRINITY_DN19210_c0_g1_i1::g.117328::m.117328	Q9NPJ8	Q9NPJ8	NXT2_HUMAN	reviewed	NTF2-related export protein 2 (Protein p15-2)	NXT2 BM-025 DC9	Homo sapiens (Human)	142	cytoplasm [GO:0005737]; nucleoplasm [GO:0005654]; perinuclear region of cytoplasm [GO:0048471]; mRNA transport [GO:0051028]; protein transport [GO:0015031]	mRNA transport [GO:0051028]; protein transport [GO:0015031]		cytoplasm [GO:0005737]; nucleoplasm [GO:0005654]; perinuclear region of cytoplasm [GO:0048471]	GO:0005654; GO:0005737; GO:0015031; GO:0048471; GO:0051028	SUBCELLULAR LOCATION: Nucleus. Cytoplasm. Note=Shuttles between the nucleus and the cytoplasm.	11073998; 11042152; 14702039; 15772651; 15489334; 16189514; 21516116; 23602568; 25416956; 26496610	11073998; 11042152; 14702039; 15772651; 15489334
Transcript_03745	Assembly01_TRINITY_DN19218_c0_g1::Assembly01_TRINITY_DN19218_c0_g1_i1::g.117188::m.117188	Q96MD7	Q96MD7	CI085_HUMAN	reviewed	Uncharacterized protein C9orf85	C9orf85	Homo sapiens (Human)	179								14702039; 15164053; 15489334; 18669648; 19690332; 22814378
Transcript_03792	Assembly01_TRINITY_DN19320_c0_g2::Assembly01_TRINITY_DN19320_c0_g2_i1::g.118558::m.118558	A2A3U5	A2A3U5	A2A3U5_HUMAN	unreviewed	HCG20471, isoform CRA_d (cDNA FLJ76396, highly similar to Homo sapiens opioid receptor, sigma 1 (OPRS1), transcript variant 2, mRNA)	hCG_20471	Homo sapiens (Human)	192	integral component of membrane [GO:0016021]			integral component of membrane [GO:0016021]	GO:0016021		11181995; 9857962; 14567761; 14706429; 15298647; 15542696	11181995;
Transcript_03856	Assembly01_TRINITY_DN19445_c0_g1::Assembly01_TRINITY_DN19445_c0_g1_i1::g.60362::m.60362	Q0IJ48	Q0IJ48	Q0IJ48_HUMAN	unreviewed	C14orf101 protein (Fragment)	C14orf101	Homo sapiens (Human)	595	integral component of membrane [GO:0016021]			integral component of membrane [GO:0016021]	GO:0016021		15489334; 24831772	15489334
Transcript_03895	Assembly01_TRINITY_DN19498_c0_g1::Assembly01_TRINITY_DN19498_c0_g1_i1::g.60355::m.60355	Q9HA65	Q9HA65	TBC17_HUMAN	reviewed	TBC1 domain family member 17	TBC1D17	Homo sapiens (Human)	648	autophagosome [GO:0005776]; cytoplasmic vesicle [GO:0031410]; cytosol [GO:0005829]; GTPase activator activity [GO:0005096]; autophagy [GO:0006914]; protein transport [GO:0015031]; retrograde transport, endosome to Golgi [GO:0042147]	autophagy [GO:0006914]; protein transport [GO:0015031]; retrograde transport, endosome to Golgi [GO:0042147]	GTPase activator activity [GO:0005096]	autophagosome [GO:0005776]; cytoplasmic vesicle [GO:0031410]; cytosol [GO:0005829]	GO:0005096; GO:0005776; GO:0005829; GO:0006914; GO:0015031; GO:0031410; GO:0042147	SUBCELLULAR LOCATION: Cytoplasmic vesicle, autophagosome {ECO:0000269|PubMed:24752605}.	19077034; 14702039; 15057824; 15489334; 20068231; 22854040; 24275569; 24752605; 16169070; 16189514; 23416715; 24569479	19077034; 14702039; 15057824; 15489334; 20068231; 22854040; 24275569; 24752605
Transcript_03917	Assembly01_TRINITY_DN19547_c0_g1::Assembly01_TRINITY_DN19547_c0_g1_i1::g.187487::m.187487	Q9Y6J9	Q9Y6J9	TAF6L_HUMAN	reviewed	TAF6-like RNA polymerase II p300/CBP-associated factor-associated factor 65 kDa subunit 6L (PCAF-associated factor 65-alpha) (PAF65-alpha)	TAF6L PAF65A	Homo sapiens (Human)	622	extracellular exosome [GO:0070062]; histone deacetylase complex [GO:0000118]; STAGA complex [GO:0030914]; DNA binding [GO:0003677]; transcription coactivator activity [GO:0003713]; chromatin remodeling [GO:0006338]; DNA-templated transcription, initiation [GO:0006352]; histone H3 acetylation [GO:0043966]; regulation of sequence-specific DNA binding transcription factor activity [GO:0051090]; regu…	chromatin remodeling [GO:0006338]; DNA-templated transcription, initiation [GO:0006352]; histone H3 acetylation [GO:0043966]; regulation of sequence-specific DNA binding transcription factor activity [GO:0051090]; regulation of transcription from RNA polymerase II promoter [GO:0006357]	DNA binding [GO:0003677]; transcription coactivator activity [GO:0003713]	extracellular exosome [GO:0070062]; histone deacetylase complex [GO:0000118]; STAGA complex [GO:0030914]	GO:0000118; GO:0003677; GO:0003713; GO:0006338; GO:0006352; GO:0006357; GO:0030914; GO:0043966; GO:0051090; GO:0070062	SUBCELLULAR LOCATION: Nucleus {ECO:0000269|PubMed:11564863, ECO:0000269|PubMed:9674425}.	9674425; 14702039; 9674419; 11564863; 12601814; 23186163; 24129315; 15964547; 16189514; 16713569; 18714023; 19615732; 21988832; 25416956; 26496610	9674425; 14702039; 9674419; 11564863; 12601814; 23186163; 24129315
Transcript_03921	Assembly01_TRINITY_DN19558_c0_g2::Assembly01_TRINITY_DN19558_c0_g2_i1::g.187424::m.187424	Q13153	Q13153	PAK1_HUMAN	reviewed	Serine/threonine-protein kinase PAK 1 (EC 2.7.11.1) (Alpha-PAK) (p21-activated kinase 1) (PAK-1) (p65-PAK)	PAK1	Homo sapiens (Human)	545	axon [GO:0030424]; cell-cell junction [GO:0005911]; cytoplasm [GO:0005737]; cytosol [GO:0005829]; dendrite [GO:0030425]; focal adhesion [GO:0005925]; Golgi apparatus [GO:0005794]; intercalated disc [GO:0014704]; invadopodium [GO:0071437]; nuclear membrane [GO:0031965]; plasma membrane [GO:0005886]; protein complex [GO:0043234]; ruffle [GO:0001726]; ruffle membrane [GO:0032587]; Z disc [GO:0030018…	actin cytoskeleton reorganization [GO:0031532]; apoptotic process [GO:0006915]; axonogenesis [GO:0007409]; branching morphogenesis of an epithelial tube [GO:0048754]; cellular response to insulin stimulus [GO:0032869]; ephrin receptor signaling pathway [GO:0048013]; exocytosis [GO:0006887]; Fc-epsilon receptor signaling pathway [GO:0038095]; Fc-gamma receptor signaling pathway involved in phagocy…	ATP binding [GO:0005524]; collagen binding [GO:0005518]; protein kinase activity [GO:0004672]; protein serine/threonine kinase activity [GO:0004674]; receptor signaling protein serine/threonine kinase activity [GO:0004702]	axon [GO:0030424]; cell-cell junction [GO:0005911]; cytoplasm [GO:0005737]; cytosol [GO:0005829]; dendrite [GO:0030425]; focal adhesion [GO:0005925]; Golgi apparatus [GO:0005794]; intercalated disc [GO:0014704]; invadopodium [GO:0071437]; nuclear membrane [GO:0031965]; plasma membrane [GO:0005886]; protein complex [GO:0043234]; ruffle [GO:0001726]; ruffle membrane [GO:0032587]; Z disc [GO:0030018]	GO:0001666; GO:0001726; GO:0001934; GO:0002223; GO:0004672; GO:0004674; GO:0004702; GO:0005518; GO:0005524; GO:0005737; GO:0005794; GO:0005829; GO:0005886; GO:0005911; GO:0005925; GO:0006468; GO:0006887; GO:0006915; GO:0007409; GO:0008284; GO:0014704; GO:0030018; GO:0030335; GO:0030424; GO:0030425; GO:0031295; GO:0031532; GO:0031965; GO:0032587; GO:0032869; GO:0033138; GO:0033148; GO:0038095; GO:…	SUBCELLULAR LOCATION: Cytoplasm {ECO:0000269|PubMed:25766321}. Cell junction, focal adhesion. Cell membrane. Cell projection, ruffle membrane. Cell projection, invadopodium {ECO:0000269|PubMed:25766321}. Note=Colocalizes with RUFY3, F-actin and other core migration components in invadopodia at the cell periphery (PubMed:25766321). Recruited to the cell membrane by interaction with CDC42 and RAC1.…	8805275; 9395435; 16554811; 15489334; 9032240; 9774440; 9528787; 10026169; 10551809; 10995762; 11733498; 11804587; 12624090; 12876277; 14585966; 15169762; 15833848; 15611088; 16061695; 15831477; 16964243; 16278681; 17726028; 17989089; 18325335; 18716323; 18669648; 19413330; 19690332; 21269460; 21406692; 22669945; 22814378; 23186163; 24275569; 23503467; 23633677; 25766321; 10975528; 16101281; 1589…	8805275; 9395435; 16554811; 15489334; 9032240; 9774440; 9528787; 10026169; 10551809; 10995762; 11733498; 11804587; 12624090; 12876277; 14585966; 15169762; 15833848; 15611088; 16061695; 15831477; 16964243; 16278681; 17726028; 17989089; 18325335; 18716323; 18669648; 19413330; 19690332; 21269460; 21406692; 22669945; 22814378; 23186163; 24275569; 23503467; 23633677; 25766321; 10975528; 16101281; 1589…
Transcript_03944	Assembly01_TRINITY_DN19594_c1_g1::Assembly01_TRINITY_DN19594_c1_g1_i1::g.187527::m.187527	H0YKL6	H0YKL6	H0YKL6_HUMAN	unreviewed	Protein FAM81A (Fragment)	FAM81A	Homo sapiens (Human)	146								16572171;
Transcript_03972	Assembly01_TRINITY_DN19637_c0_g2::Assembly01_TRINITY_DN19637_c0_g2_i1::g.173069::m.173069	F5H1F6	F5H1F6	F5H1F6_HUMAN	unreviewed	Vacuolar protein sorting-associated protein 37B (Fragment)	VPS37B	Homo sapiens (Human)	184								16541075; 21269460;
Transcript_03975	Assembly01_TRINITY_DN19645_c0_g1::Assembly01_TRINITY_DN19645_c0_g1_i1::g.172969::m.172969	B7Z2U2	B7Z2U2	B7Z2U2_HUMAN	unreviewed	TOM1-like protein 2 (cDNA FLJ54050, highly similar to Homo sapiens target of myb1-like 2 (TOM1L2), transcript variant 2, mRNA)	TOM1L2	Homo sapiens (Human)	389	intracellular [GO:0005622]; intracellular protein transport [GO:0006886]	intracellular protein transport [GO:0006886]		intracellular [GO:0005622]	GO:0005622; GO:0006886		16625196; 20167577	16625196;
Transcript_03997	Assembly01_TRINITY_DN1968_c0_g1::Assembly01_TRINITY_DN1968_c0_g1_i1::g.213153::m.213153	H7C053	H7C053	H7C053_HUMAN	unreviewed	Polyglutamine-binding protein 1 (Fragment)	PQBP1	Homo sapiens (Human)	150								15772651; 18669648; 21269460; 23186163; 24275569
Transcript_04011	Assembly01_TRINITY_DN19721_c0_g1::Assembly01_TRINITY_DN19721_c0_g1_i1::g.130004::m.130004	F5H385	F5H385	F5H385_HUMAN	unreviewed	Zinc transporter ZIP3	SLC39A3	Homo sapiens (Human)	323	integral component of membrane [GO:0016021]; metal ion transmembrane transporter activity [GO:0046873]		metal ion transmembrane transporter activity [GO:0046873]	integral component of membrane [GO:0016021]	GO:0016021; GO:0046873			15057824; 18691976; 18669648; 19690332; 20068231; 23186163
Transcript_04038	Assembly01_TRINITY_DN19780_c0_g2::Assembly01_TRINITY_DN19780_c0_g2_i2::g.130000::m.130000	Q68D91	Q68D91	MBLC2_HUMAN	reviewed	Metallo-beta-lactamase domain-containing protein 2 (EC 3.-.-.-)	MBLAC2	Homo sapiens (Human)	279	extracellular exosome [GO:0070062]; hydrolase activity [GO:0016787]; metal ion binding [GO:0046872]		hydrolase activity [GO:0016787]; metal ion binding [GO:0046872]	extracellular exosome [GO:0070062]	GO:0016787; GO:0046872; GO:0070062			14702039; 15372022; 15489334; 17974005; 25944712
Transcript_04073	Assembly01_TRINITY_DN19841_c0_g2::Assembly01_TRINITY_DN19841_c0_g2_i1::g.170916::m.170916	E9PMQ6	E9PMQ6	E9PMQ6_HUMAN	unreviewed	Heat shock factor protein 1	HSF1	Homo sapiens (Human)	495	nucleus [GO:0005634]; sequence-specific DNA binding [GO:0043565]; transcription factor activity, sequence-specific DNA binding [GO:0003700]; response to heat [GO:0009408]; transcription, DNA-templated [GO:0006351]	response to heat [GO:0009408]; transcription, DNA-templated [GO:0006351]	sequence-specific DNA binding [GO:0043565]; transcription factor activity, sequence-specific DNA binding [GO:0003700]	nucleus [GO:0005634]	GO:0003700; GO:0005634; GO:0006351; GO:0009408; GO:0043565	SUBCELLULAR LOCATION: Nucleus {ECO:0000256|SAAS:SAAS00535900}.		17081983; 16421571; 18220336; 18669648; 19413330; 19690332; 20068231; 21406692; 23186163; 24275569
Transcript_04093	Assembly01_TRINITY_DN19882_c0_g1::Assembly01_TRINITY_DN19882_c0_g1_i1::g.171001::m.171001	O95292	O95292	VAPB_HUMAN	reviewed	Vesicle-associated membrane protein-associated protein B/C (VAMP-B/VAMP-C) (VAMP-associated protein B/C) (VAP-B/VAP-C)	VAPB UNQ484/PRO983	Homo sapiens (Human)	243	cell-cell adherens junction [GO:0005913]; cytoplasm [GO:0005737]; endoplasmic reticulum [GO:0005783]; endoplasmic reticulum membrane [GO:0005789]; Golgi apparatus [GO:0005794]; Golgi membrane [GO:0000139]; integral component of membrane [GO:0016021]; beta-tubulin binding [GO:0048487]; cadherin binding involved in cell-cell adhesion [GO:0098641]; enzyme binding [GO:0019899]; FFAT motif binding [GO…	activation of signaling protein activity involved in unfolded protein response [GO:0006987]; cellular calcium ion homeostasis [GO:0006874]; COPII-coated vesicle budding [GO:0090114]; endoplasmic reticulum organization [GO:0007029]; endoplasmic reticulum unfolded protein response [GO:0030968]; ER to Golgi vesicle-mediated transport [GO:0006888]; modulation by host of viral RNA genome replication […	beta-tubulin binding [GO:0048487]; cadherin binding involved in cell-cell adhesion [GO:0098641]; enzyme binding [GO:0019899]; FFAT motif binding [GO:0033149]; microtubule binding [GO:0008017]; protein heterodimerization activity [GO:0046982]; protein homodimerization activity [GO:0042803]	cell-cell adherens junction [GO:0005913]; cytoplasm [GO:0005737]; endoplasmic reticulum [GO:0005783]; endoplasmic reticulum membrane [GO:0005789]; Golgi apparatus [GO:0005794]; Golgi membrane [GO:0000139]; integral component of membrane [GO:0016021]	GO:0000139; GO:0005737; GO:0005783; GO:0005789; GO:0005794; GO:0005913; GO:0006874; GO:0006888; GO:0006987; GO:0007029; GO:0008017; GO:0016021; GO:0019048; GO:0019899; GO:0030148; GO:0030968; GO:0033149; GO:0042803; GO:0044790; GO:0044791; GO:0044828; GO:0044829; GO:0044830; GO:0045070; GO:0046725; GO:0046982; GO:0048487; GO:0090114; GO:0098641	SUBCELLULAR LOCATION: Endoplasmic reticulum membrane {ECO:0000250}; Single-pass type IV membrane protein {ECO:0000250}. Note=Present in mitochondria-associated membranes that are endoplasmic reticulum membrane regions closely apposed to the outer mitochondrial membrane. {ECO:0000269|PubMed:22131369}.	9920726; 10931946; 12975309; 11780052; 15489334; 12665801; 16227268; 17081983; 16891305; 18691976; 18669648; 19413330; 19289470; 20940299; 20068231; 21269460; 21976701; 21406692; 22131369; 23186163; 24275569; 25114211; 25944712; 15372378; 15545272; 16571669; 16729899; 17215244; 17536055; 17540579; 17804640; 17947296; 18160438; 18322265; 18555774; 18563468; 18677189; 18701194; 18713837; 19165527; …	9920726; 10931946; 12975309; 11780052; 15489334; 12665801; 16227268; 17081983; 16891305; 18691976; 18669648; 19413330; 19289470; 20940299; 20068231; 21269460; 21976701; 21406692; 22131369; 23186163; 24275569; 25114211; 25944712; 15372378
Transcript_04103	Assembly01_TRINITY_DN19911_c0_g2::Assembly01_TRINITY_DN19911_c0_g2_i2::g.105318::m.105318	A6PW57	A6PW57	A6PW57_HUMAN	unreviewed	Phosphatidylinositol 4-phosphate 5-kinase type-1 alpha	PIP5K1A	Homo sapiens (Human)	550	cytoplasm [GO:0005737]; nucleoplasm [GO:0005654]; plasma membrane [GO:0005886]; phosphatidylinositol phosphate kinase activity [GO:0016307]		phosphatidylinositol phosphate kinase activity [GO:0016307]	cytoplasm [GO:0005737]; nucleoplasm [GO:0005654]; plasma membrane [GO:0005886]	GO:0005654; GO:0005737; GO:0005886; GO:0016307		16710414; 20068231; 21269460; 23186163; 12682053; 15870270; 16979564; 18073347; 18534983; 18981107; 19158393; 19331818; 20426790; 20660631; 23589613; 23994136; 26157143	16710414; 20068231; 21269460; 23186163
Transcript_04128	Assembly01_TRINITY_DN19959_c0_g2::Assembly01_TRINITY_DN19959_c0_g2_i1::g.105198::m.105198	E9PI87	E9PI87	E9PI87_HUMAN	unreviewed	Oxidoreductase HTATIP2	HTATIP2	Homo sapiens (Human)	196	cytoplasm [GO:0005737]; nucleoplasm [GO:0005654]			cytoplasm [GO:0005737]; nucleoplasm [GO:0005654]	GO:0005654; GO:0005737			16554811; 21269460; 22814378; 25944712
Transcript_04153	Assembly01_TRINITY_DN20005_c0_g1::Assembly01_TRINITY_DN20005_c0_g1_i3::g.55104::m.55104	B4E0C7	B4E0C7	B4E0C7_HUMAN	unreviewed	cDNA FLJ58558, highly similar to Tripeptidyl-peptidase 1 (EC 3.4.14.9)		Homo sapiens (Human)	496	serine-type endopeptidase activity [GO:0004252]		serine-type endopeptidase activity [GO:0004252]		GO:0004252		11462245; 12125808; 12134079; 12376936; 12488460; 12698559; 12950156; 14702339; 14736728; 15143070; 15158442; 15317752; 15582991; 15733845; 16091586; 16168594; 16518810; 17690061; 17959406; 18411270; 18552385; 19038966; 19038967; 19201763; 19246452; 19748052; 20672930; 20689811; 21461822; 21784683; 21829167; 21833529; 22016395; 22832778; 22989886; 23103865; 23249249; 23266810; 23418007; 23509301;…
Transcript_04182	Assembly01_TRINITY_DN20063_c0_g1::Assembly01_TRINITY_DN20063_c0_g1_i1::g.55110::m.55110	O95571	O95571	ETHE1_HUMAN	reviewed	Persulfide dioxygenase ETHE1, mitochondrial (EC 1.13.11.18) (Ethylmalonic encephalopathy protein 1) (Hepatoma subtracted clone one protein) (Sulfur dioxygenase ETHE1)	ETHE1 HSCO	Homo sapiens (Human)	254	cytoplasm [GO:0005737]; mitochondrial matrix [GO:0005759]; mitochondrion [GO:0005739]; nucleoplasm [GO:0005654]; iron ion binding [GO:0005506]; sulfur dioxygenase activity [GO:0050313]; glutathione metabolic process [GO:0006749]; hydrogen sulfide metabolic process [GO:0070813]; sulfide oxidation, using sulfide:quinone oxidoreductase [GO:0070221]	glutathione metabolic process [GO:0006749]; hydrogen sulfide metabolic process [GO:0070813]; sulfide oxidation, using sulfide:quinone oxidoreductase [GO:0070221]	iron ion binding [GO:0005506]; sulfur dioxygenase activity [GO:0050313]	cytoplasm [GO:0005737]; mitochondrial matrix [GO:0005759]; mitochondrion [GO:0005739]; nucleoplasm [GO:0005654]	GO:0005506; GO:0005654; GO:0005737; GO:0005739; GO:0005759; GO:0006749; GO:0050313; GO:0070221; GO:0070813	SUBCELLULAR LOCATION: Cytoplasm {ECO:0000269|PubMed:12398897}. Nucleus {ECO:0000269|PubMed:12398897}. Mitochondrion matrix {ECO:0000269|PubMed:14732903}.	12398897; 14732903; 15057824; 15489334; 19136963; 19608861; 21269460; 23144459; 24275569; 25944712; 18593870; 16169070; 16183799; 16929096; 19463016; 20711500; 20877624; 20978941; 24344204; 25198162; 25525879; 25596185	12398897; 14732903; 15057824; 15489334; 19136963; 19608861; 21269460; 23144459; 24275569; 25944712; 18593870
Transcript_04206	Assembly01_TRINITY_DN20096_c0_g1::Assembly01_TRINITY_DN20096_c0_g1_i1::g.54972::m.54972	B7ZL34	B7ZL34	B7ZL34_HUMAN	unreviewed	PUM2 protein (Pumilio homolog 2 (Drosophila), isoform CRA_b)	PUM2 hCG_32092	Homo sapiens (Human)	985	cytoplasm [GO:0005737]; nuclear membrane [GO:0031965]; RNA binding [GO:0003723]		RNA binding [GO:0003723]	cytoplasm [GO:0005737]; nuclear membrane [GO:0031965]	GO:0003723; GO:0005737; GO:0031965		11181995; 15489334; 12511597; 15607425; 15617101; 16967088; 17154300; 19168546; 21397187; 21589936; 21649561; 21800163; 22231398; 22345517; 26517885; 26724866	11181995; 15489334;
Transcript_04274	Assembly01_TRINITY_DN20208_c0_g2::Assembly01_TRINITY_DN20208_c0_g2_i1::g.151864::m.151864	B4DG45	B4DG45	B4DG45_HUMAN	unreviewed	cDNA FLJ53877, highly similar to Sortilin-related receptor (cDNA, FLJ79239, highly similar to Sortilin-related receptor)		Homo sapiens (Human)	829	integral component of membrane [GO:0016021]			integral component of membrane [GO:0016021]	GO:0016021		12530537; 14764453; 15313836; 16174740; 16407538; 16489755; 16531402; 16565469; 17220890; 17420311; 17589324; 17721864; 17826910; 17949987; 17975299; 17978276; 18063222; 18090307; 18093545; 18407551; 18541377; 18562096; 18603531; 18685254; 18713574; 18830724; 18938222; 19064752; 19077115; 19364927; 19368828; 19539718; 19584446; 19653016; 19822782; 19889229; 19889475; 19913121; 20047743; 20379614;…
Transcript_04286	Assembly01_TRINITY_DN20234_c0_g1::Assembly01_TRINITY_DN20234_c0_g1_i1::g.151546::m.151546	Q15853	Q15853	USF2_HUMAN	reviewed	Upstream stimulatory factor 2 (Class B basic helix-loop-helix protein 12) (bHLHb12) (FOS-interacting protein) (FIP) (Major late transcription factor 2) (Upstream transcription factor 2)	USF2 BHLHB12	Homo sapiens (Human)	346	intracellular membrane-bounded organelle [GO:0043231]; nucleoplasm [GO:0005654]; nucleus [GO:0005634]; bHLH transcription factor binding [GO:0043425]; protein heterodimerization activity [GO:0046982]; protein homodimerization activity [GO:0042803]; sequence-specific DNA binding [GO:0043565]; transcription factor activity, RNA polymerase II distal enhancer sequence-specific binding [GO:0003705]; t…	lactation [GO:0007595]; late viral transcription [GO:0019086]; lipid homeostasis [GO:0055088]; positive regulation of transcription from RNA polymerase II promoter [GO:0045944]; positive regulation of transcription from RNA polymerase II promoter by glucose [GO:0000432]; regulation of transcription from RNA polymerase II promoter by glucose [GO:0000430]; transcription from RNA polymerase II promo…	bHLH transcription factor binding [GO:0043425]; protein heterodimerization activity [GO:0046982]; protein homodimerization activity [GO:0042803]; sequence-specific DNA binding [GO:0043565]; transcription factor activity, RNA polymerase II distal enhancer sequence-specific binding [GO:0003705]; transcription factor activity, sequence-specific DNA binding [GO:0003700]	intracellular membrane-bounded organelle [GO:0043231]; nucleoplasm [GO:0005654]; nucleus [GO:0005634]	GO:0000430; GO:0000432; GO:0003700; GO:0003705; GO:0005634; GO:0005654; GO:0006366; GO:0007595; GO:0019086; GO:0042803; GO:0043231; GO:0043425; GO:0043565; GO:0045944; GO:0046982; GO:0055088	SUBCELLULAR LOCATION: Nucleus.	8576131; 8954795; 15276216; 15057824; 15489334; 1450663; 1589769; 11583024; 11945176; 11948912; 12663044; 12857727; 12917334; 12970752; 15187018; 15242350; 15741164; 15767439; 15864740; 16199862; 16386222; 16870626; 17353931; 17379962; 17823260; 18165439; 18167349; 18845576; 18970934; 19074828; 19089909; 19303849; 19505873; 19730683; 19846536; 20180799; 20626032; 20711500; 20814220; 20936779; 218…	8576131; 8954795; 15276216; 15057824; 15489334; 1450663; 1589769
Transcript_04290	Assembly01_TRINITY_DN20237_c0_g2::Assembly01_TRINITY_DN20237_c0_g2_i1::g.151565::m.151565	Q86U44	Q86U44	MTA70_HUMAN	reviewed	N6-adenosine-methyltransferase 70 kDa subunit (MT-A70) (EC 2.1.1.62) (Methyltransferase-like protein 3) (hMETTL3)	METTL3 MTA70	Homo sapiens (Human)	580	MIS complex [GO:0036396]; nuclear speck [GO:0016607]; nucleoplasm [GO:0005654]; nucleus [GO:0005634]; mRNA (2'-O-methyladenosine-N6-)-methyltransferase activity [GO:0016422]; mRNA binding [GO:0003729]; protein heterodimerization activity [GO:0046982]; RNA methyltransferase activity [GO:0008173]; S-adenosyl-L-methionine binding [GO:1904047]; adenosine to inosine editing [GO:0006382]; circadian rhy…	adenosine to inosine editing [GO:0006382]; circadian rhythm [GO:0007623]; gene expression [GO:0010467]; mRNA destabilization [GO:0061157]; mRNA methylation [GO:0080009]; mRNA processing [GO:0006397]; mRNA splicing, via spliceosome [GO:0000398]; positive regulation of cap-independent translational initiation [GO:1903679]; primary miRNA methylation [GO:1990744]; primary miRNA processing [GO:0031053…	mRNA (2'-O-methyladenosine-N6-)-methyltransferase activity [GO:0016422]; mRNA binding [GO:0003729]; protein heterodimerization activity [GO:0046982]; RNA methyltransferase activity [GO:0008173]; S-adenosyl-L-methionine binding [GO:1904047]	MIS complex [GO:0036396]; nuclear speck [GO:0016607]; nucleoplasm [GO:0005654]; nucleus [GO:0005634]	GO:0000398; GO:0001510; GO:0003729; GO:0005634; GO:0005654; GO:0006382; GO:0006397; GO:0007623; GO:0008173; GO:0010467; GO:0016422; GO:0016607; GO:0019827; GO:0031053; GO:0036396; GO:0046982; GO:0061157; GO:0080009; GO:1903679; GO:1904047; GO:1990744	SUBCELLULAR LOCATION: Nucleus {ECO:0000269|PubMed:26458103, ECO:0000269|PubMed:27117702}. Nucleus speckle {ECO:0000269|PubMed:9409616}. Cytoplasm {ECO:0000269|PubMed:27117702}. Note=Colocalizes with speckles in interphase nuclei. Suggesting that it may be associated with nuclear pre-mRNA splicing components. {ECO:0000269|PubMed:9409616}.	9409616; 12508121; 15489334; 16964243; 17525332; 18669648; 19413330; 19690332; 20068231; 21269460; 22575960; 23186163; 24407421; 24981863; 24275569; 24284625; 25719671; 25799998; 26321680; 26593424; 26458103; 27117702; 27373337; 27281194; 24209618; 25456834; 26496610; 26638075	9409616; 12508121; 15489334; 16964243; 17525332; 18669648; 19413330; 19690332; 20068231; 21269460; 22575960; 23186163; 24407421; 24981863; 24275569; 24284625; 25719671; 25799998; 26321680; 26593424; 26458103; 27117702; 27373337; 27281194
Transcript_04311	Assembly01_TRINITY_DN20273_c0_g2::Assembly01_TRINITY_DN20273_c0_g2_i1::g.151888::m.151888	Q59G24	Q59G24	Q59G24_HUMAN	unreviewed	Activated RNA polymerase II transcription cofactor 4 variant (Fragment)		Homo sapiens (Human)	134	nucleolus [GO:0005730]; nucleus [GO:0005634]; DNA binding [GO:0003677]; transcription coactivator activity [GO:0003713]; regulation of transcription, DNA-templated [GO:0006355]	regulation of transcription, DNA-templated [GO:0006355]	DNA binding [GO:0003677]; transcription coactivator activity [GO:0003713]	nucleolus [GO:0005730]; nucleus [GO:0005634]	GO:0003677; GO:0003713; GO:0005634; GO:0005730; GO:0006355		12590132; 14966284; 16415882; 16982701; 17317687; 17785449; 19038270; 19047459; 19525231; 20080105; 20305379; 21193408; 21586571; 25262015; 25321468; 25813861; 25961912; 26350217; 26777301
Transcript_04343	Assembly01_TRINITY_DN20324_c0_g2::Assembly01_TRINITY_DN20324_c0_g2_i1::g.17707::m.17707	Q8N201	Q8N201	INT1_HUMAN	reviewed	Integrator complex subunit 1 (Int1)	INTS1 KIAA1440 UNQ1821/PRO3434	Homo sapiens (Human)	2190	integral component of membrane [GO:0016021]; integrator complex [GO:0032039]; membrane [GO:0016020]; nuclear membrane [GO:0031965]; nucleoplasm [GO:0005654]; snRNA processing [GO:0016180]; snRNA transcription from RNA polymerase II promoter [GO:0042795]	snRNA processing [GO:0016180]; snRNA transcription from RNA polymerase II promoter [GO:0042795]		integral component of membrane [GO:0016021]; integrator complex [GO:0032039]; membrane [GO:0016020]; nuclear membrane [GO:0031965]; nucleoplasm [GO:0005654]	GO:0005654; GO:0016020; GO:0016021; GO:0016180; GO:0031965; GO:0032039; GO:0042795	SUBCELLULAR LOCATION: Nucleus membrane {ECO:0000305}; Single-pass membrane protein {ECO:0000305}.	16421571; 10718198; 12975309; 15489334; 17974005; 16239144; 17081983; 16964243; 18691976; 18669648; 19369195; 19690332; 19608861; 20068231; 21269460; 21406692; 23186163; 24275569; 16169070; 20467437; 21182205; 21888893; 26496610; 26514267	16421571; 10718198; 12975309; 15489334; 17974005; 16239144; 17081983; 16964243; 18691976; 18669648; 19369195; 19690332; 19608861; 20068231; 21269460; 21406692; 23186163; 24275569
Transcript_04363	Assembly01_TRINITY_DN20353_c0_g1::Assembly01_TRINITY_DN20353_c0_g1_i1::g.17453::m.17453	B7Z470	B7Z470	B7Z470_HUMAN	unreviewed	cDNA FLJ60665, highly similar to Choline transporter-like protein 5		Homo sapiens (Human)	756	integral component of membrane [GO:0016021]			integral component of membrane [GO:0016021]	GO:0016021		20379614
Transcript_04374	Assembly01_TRINITY_DN20374_c0_g1::Assembly01_TRINITY_DN20374_c0_g1_i1::g.17399::m.17399	Q96ND0	Q96ND0	F210A_HUMAN	reviewed	Protein FAM210A	FAM210A C18orf19	Homo sapiens (Human)	272	integral component of membrane [GO:0016021]; mitochondrion [GO:0005739]			integral component of membrane [GO:0016021]; mitochondrion [GO:0005739]	GO:0005739; GO:0016021	SUBCELLULAR LOCATION: Membrane {ECO:0000305}; Single-pass membrane protein {ECO:0000305}. Mitochondrion {ECO:0000305}.	14702039; 16177791; 21269460; 22453275; 25944712; 16959974; 19615732; 20711500; 20877624	14702039; 16177791; 21269460; 22453275; 25944712; 16959974
Transcript_04385	Assembly01_TRINITY_DN20390_c0_g1::Assembly01_TRINITY_DN20390_c0_g1_i2::g.17633::m.17633	A0A024RAL2	A0A024RAL2	A0A024RAL2_HUMAN	unreviewed	RAS p21 protein activator (GTPase activating protein) 1, isoform CRA_b	RASA1 hCG_36844	Homo sapiens (Human)	1047	GTPase activator activity [GO:0005096]; negative regulation of Ras protein signal transduction [GO:0046580]; signal transduction [GO:0007165]	negative regulation of Ras protein signal transduction [GO:0046580]; signal transduction [GO:0007165]	GTPase activator activity [GO:0005096]		GO:0005096; GO:0007165; GO:0046580		11181995; 11751853; 11847220; 12730209; 15010862; 15041706; 15187129; 15542850; 15688026; 16046410; 16971514; 18024870; 18327598; 18363760; 18446851; 18761085; 18784923; 19012001; 19151751; 19435801; 19578876; 19773259; 19786546; 19843518; 20007727; 20592250; 20610402; 20688547; 20702649; 20821215; 21368895; 21460216; 21646295; 21664272; 21768288; 22200646; 22205990; 22342634; 22949691; 23158644;…	11181995;
Transcript_04389	Assembly01_TRINITY_DN20396_c0_g1::Assembly01_TRINITY_DN20396_c0_g1_i1::g.17723::m.17723	Q9Y5P8	Q9Y5P8	P2R3B_HUMAN	reviewed	Serine/threonine-protein phosphatase 2A regulatory subunit B'' subunit beta (PP2A subunit B isoform PR48) (Protein phosphatase 2A 48 kDa regulatory subunit)	PPP2R3B PPP2R3L	Homo sapiens (Human)	575	nucleoplasm [GO:0005654]; nucleus [GO:0005634]; protein phosphatase type 2A complex [GO:0000159]; calcium ion binding [GO:0005509]; phosphoprotein phosphatase activity [GO:0004721]; protein phosphatase type 2A regulator activity [GO:0008601]; protein serine/threonine phosphatase activity [GO:0004722]; cell cycle arrest [GO:0007050]; protein dephosphorylation [GO:0006470]	cell cycle arrest [GO:0007050]; protein dephosphorylation [GO:0006470]	calcium ion binding [GO:0005509]; phosphoprotein phosphatase activity [GO:0004721]; protein phosphatase type 2A regulator activity [GO:0008601]; protein serine/threonine phosphatase activity [GO:0004722]	nucleoplasm [GO:0005654]; nucleus [GO:0005634]; protein phosphatase type 2A complex [GO:0000159]	GO:0000159; GO:0004721; GO:0004722; GO:0005509; GO:0005634; GO:0005654; GO:0006470; GO:0007050; GO:0008601	SUBCELLULAR LOCATION: Nucleus {ECO:0000269|PubMed:10629059}.	15772651; 15489334; 10629059; 12605688; 18691976; 18782753; 21150319; 21516116; 23487458; 23752926; 25007185; 25416956; 26496610	15772651; 15489334; 10629059; 12605688; 18691976
Transcript_04392	Assembly01_TRINITY_DN20398_c0_g2::Assembly01_TRINITY_DN20398_c0_g2_i1::g.17661::m.17661	B2RDI5	B2RDI5	B2RDI5_HUMAN	unreviewed	cDNA, FLJ96627, highly similar to Homo sapiens calpain 1, (mu/I) large subunit (CAPN1), mRNA		Homo sapiens (Human)	714	intracellular [GO:0005622]; calcium ion binding [GO:0005509]; calcium-dependent cysteine-type endopeptidase activity [GO:0004198]		calcium-dependent cysteine-type endopeptidase activity [GO:0004198]; calcium ion binding [GO:0005509]	intracellular [GO:0005622]	GO:0004198; GO:0005509; GO:0005622		11861304; 12121992; 12393869; 14612448; 14980313; 15131115; 15302874; 15471877; 15488707; 15590628; 15663601; 15809056; 15948206; 15950654; 15975558; 16107503; 16150694; 16361262; 16598790; 16697376; 16740134; 16908521; 17121855; 17157313; 17359359; 17690304; 17716656; 17765980; 17908236; 17977825; 18032503; 18070881; 18071073; 18085799; 18165173; 18468730; 18498295; 18624772; 18726991; 18793761;…
Transcript_04440	Assembly01_TRINITY_DN20482_c0_g1::Assembly01_TRINITY_DN20482_c0_g1_i1::g.189330::m.189330	Q9Y6W5	Q9Y6W5	WASF2_HUMAN	reviewed	Wiskott-Aldrich syndrome protein family member 2 (WASP family protein member 2) (Protein WAVE-2) (Verprolin homology domain-containing protein 2)	WASF2 WAVE2	Homo sapiens (Human)	498	actin cytoskeleton [GO:0015629]; cell-cell adherens junction [GO:0005913]; cytosol [GO:0005829]; early endosome [GO:0005769]; extracellular exosome [GO:0070062]; intracellular [GO:0005622]; lamellipodium [GO:0030027]; ruffle [GO:0001726]; SCAR complex [GO:0031209]; actin binding [GO:0003779]; cadherin binding involved in cell-cell adhesion [GO:0098641]; protein complex binding [GO:0032403]; actin…	actin cytoskeleton organization [GO:0030036]; actin filament-based movement [GO:0030048]; adenylate cyclase-modulating G-protein coupled receptor signaling pathway [GO:0007188]; ameboidal-type cell migration [GO:0001667]; angiogenesis [GO:0001525]; Fc-gamma receptor signaling pathway involved in phagocytosis [GO:0038096]; lamellipodium assembly [GO:0030032]; lamellipodium morphogenesis [GO:007267…	actin binding [GO:0003779]; cadherin binding involved in cell-cell adhesion [GO:0098641]; protein complex binding [GO:0032403]	actin cytoskeleton [GO:0015629]; cell-cell adherens junction [GO:0005913]; cytosol [GO:0005829]; early endosome [GO:0005769]; extracellular exosome [GO:0070062]; intracellular [GO:0005622]; lamellipodium [GO:0030027]; ruffle [GO:0001726]; SCAR complex [GO:0031209]	GO:0001525; GO:0001667; GO:0001726; GO:0003779; GO:0005622; GO:0005769; GO:0005829; GO:0005913; GO:0007188; GO:0010592; GO:0015629; GO:0016032; GO:0016601; GO:0030027; GO:0030032; GO:0030036; GO:0030048; GO:0031209; GO:0032403; GO:0035855; GO:0038096; GO:0048010; GO:0051497; GO:0070062; GO:0072673; GO:0098641	SUBCELLULAR LOCATION: Cytoplasm, cytoskeleton {ECO:0000250}. Cell projection, lamellipodium {ECO:0000250}. Note=At the interface between the lamellipodial actin meshwork and the membrane. {ECO:0000250}.	10381382; 14702039; 16710414; 15489334; 11130076; 15070726; 19798448; 21107423; 21269460; 23186163; 25121749; 24275569; 16275905; 15048123; 15107862; 15280206; 15657136; 15670045; 16055720; 16401421; 16483316; 16638851; 16702231; 16899465; 17020969; 17101133; 17459058; 17501982; 17591693; 18509249; 18514191; 18795939; 18809728; 19012317; 19162178; 19171758; 19303398; 19367725; 19576655; 19925864;…	10381382; 14702039; 16710414; 15489334; 11130076; 15070726; 19798448; 21107423; 21269460; 23186163; 25121749; 24275569; 16275905
Transcript_04464	Assembly01_TRINITY_DN20544_c0_g1::Assembly01_TRINITY_DN20544_c0_g1_i2::g.128921::m.128921	Q7L5N1	Q7L5N1	CSN6_HUMAN	reviewed	COP9 signalosome complex subunit 6 (SGN6) (Signalosome subunit 6) (JAB1-containing signalosome subunit 6) (MOV34 homolog) (Vpr-interacting protein) (hVIP)	COPS6 CSN6 HVIP	Homo sapiens (Human)	327	COP9 signalosome [GO:0008180]; cytoplasm [GO:0005737]; extracellular exosome [GO:0070062]; nucleoplasm [GO:0005654]; cullin deneddylation [GO:0010388]; nucleotide-excision repair, DNA damage recognition [GO:0000715]; transcription-coupled nucleotide-excision repair [GO:0006283]; viral process [GO:0016032]	cullin deneddylation [GO:0010388]; nucleotide-excision repair, DNA damage recognition [GO:0000715]; transcription-coupled nucleotide-excision repair [GO:0006283]; viral process [GO:0016032]		COP9 signalosome [GO:0008180]; cytoplasm [GO:0005737]; extracellular exosome [GO:0070062]; nucleoplasm [GO:0005654]	GO:0000715; GO:0005654; GO:0005737; GO:0006283; GO:0008180; GO:0010388; GO:0016032; GO:0070062	SUBCELLULAR LOCATION: Nucleus. Cytoplasm. Note=The interaction with HIV-1 Vpr protein possibly leads its translocation to a perinuclear region.	12690205; 15489334; 9341143; 9535219; 8195203; 9520381; 11285227; 11337588; 12220626; 12237292; 12732143; 12628923; 18850735; 21269460; 21625211; 24275569; 14667819; 15383276; 15757663; 16169070; 17337451; 17353931; 18060501; 19214193; 19367725; 19549727; 19615732; 20360068; 20467437; 20711500; 21317535; 21555518; 21900206; 21903422; 21988832; 22190034; 23095642; 23187808; 23414517; 24421388; 250…	12690205; 15489334; 9341143; 9535219; 8195203; 9520381; 11285227; 11337588; 12220626; 12237292; 12732143; 12628923; 18850735; 21269460; 21625211; 24275569
Transcript_04483	Assembly01_TRINITY_DN20573_c0_g1::Assembly01_TRINITY_DN20573_c0_g1_i1::g.128784::m.128784	Q96MC6	Q96MC6	MF14A_HUMAN	reviewed	Hippocampus abundant transcript 1 protein (Major facilitator superfamily domain-containing 14A) (Putative tetracycline transporter-like protein)	MFSD14A HIAT1	Homo sapiens (Human)	490	integral component of membrane [GO:0016021]; transporter activity [GO:0005215]; transmembrane transport [GO:0055085]	transmembrane transport [GO:0055085]	transporter activity [GO:0005215]	integral component of membrane [GO:0016021]	GO:0005215; GO:0016021; GO:0055085	SUBCELLULAR LOCATION: Membrane {ECO:0000305}; Multi-pass membrane protein {ECO:0000305}.		14702039; 17974005; 15489334
Transcript_04534	Assembly01_TRINITY_DN20641_c0_g1::Assembly01_TRINITY_DN20641_c0_g1_i1::g.4516::m.4516	Q92569	Q92569	P55G_HUMAN	reviewed	Phosphatidylinositol 3-kinase regulatory subunit gamma (PI3-kinase regulatory subunit gamma) (PI3K regulatory subunit gamma) (PtdIns-3-kinase regulatory subunit gamma) (Phosphatidylinositol 3-kinase 55 kDa regulatory subunit gamma) (PI3-kinase subunit p55-gamma) (PtdIns-3-kinase regulatory subunit p55-gamma) (p55PIK)	PIK3R3	Homo sapiens (Human)	461	cytosol [GO:0005829]; phosphatidylinositol 3-kinase complex [GO:0005942]; 1-phosphatidylinositol-3-kinase activity [GO:0016303]; 1-phosphatidylinositol-3-kinase regulator activity [GO:0046935]; insulin receptor signaling pathway [GO:0008286]; phosphatidylinositol biosynthetic process [GO:0006661]; positive regulation of glucose import in response to insulin stimulus [GO:2001275]; regulation of ph…	insulin receptor signaling pathway [GO:0008286]; phosphatidylinositol biosynthetic process [GO:0006661]; positive regulation of glucose import in response to insulin stimulus [GO:2001275]; regulation of phosphatidylinositol 3-kinase activity [GO:0043551]	1-phosphatidylinositol-3-kinase activity [GO:0016303]; 1-phosphatidylinositol-3-kinase regulator activity [GO:0046935]	cytosol [GO:0005829]; phosphatidylinositol 3-kinase complex [GO:0005942]	GO:0005829; GO:0005942; GO:0006661; GO:0008286; GO:0016303; GO:0043551; GO:0046935; GO:2001275		9524259; 14702039; 16710414; 12470648; 7542745; 8647200; 16273093; 17360667; 17452746; 17500595; 18624398; 19380743; 20197460; 20379614; 20598684; 21516116; 21706016; 21900206; 21988832; 22402981; 22722333; 22810585; 22876838; 23135998; 23509792; 23904382; 23939377; 24130211; 24189400; 24469061; 24632606; 24658140; 24728074; 24837077; 24982892; 25036637; 25241761; 25371235; 25388664; 25608840; 25…	9524259; 14702039; 16710414; 12470648
Transcript_04573	Assembly01_TRINITY_DN20709_c0_g1::Assembly01_TRINITY_DN20709_c0_g1_i1::g.83561::m.83561	P49406	P49406	RM19_HUMAN	reviewed	39S ribosomal protein L19, mitochondrial (L19mt) (MRP-L19) (39S ribosomal protein L15, mitochondrial) (L15mt) (MRP-L15)	MRPL19 KIAA0104 MRPL15	Homo sapiens (Human)	292	mitochondrial inner membrane [GO:0005743]; mitochondrial large ribosomal subunit [GO:0005762]; nuclear membrane [GO:0031965]; nucleus [GO:0005634]; structural constituent of ribosome [GO:0003735]; mitochondrial translational elongation [GO:0070125]; mitochondrial translational termination [GO:0070126]	mitochondrial translational elongation [GO:0070125]; mitochondrial translational termination [GO:0070126]	structural constituent of ribosome [GO:0003735]	mitochondrial inner membrane [GO:0005743]; mitochondrial large ribosomal subunit [GO:0005762]; nuclear membrane [GO:0031965]; nucleus [GO:0005634]	GO:0003735; GO:0005634; GO:0005743; GO:0005762; GO:0031965; GO:0070125; GO:0070126	SUBCELLULAR LOCATION: Mitochondrion {ECO:0000269|PubMed:10600119, ECO:0000269|PubMed:11543634}.	15815621; 15489334; 7788527; 11543634; 10600119; 21269460; 23186163; 25944712; 17137291; 17309879; 18157088; 20186120; 20379614; 20846247; 20877624; 22118625; 22623428; 22904065; 23954868; 25448322; 25609649; 26496610	15815621; 15489334; 7788527; 11543634; 10600119; 21269460; 23186163; 25944712
Transcript_04627	Assembly01_TRINITY_DN20806_c0_g1::Assembly01_TRINITY_DN20806_c0_g1_i1::g.142323::m.142323	B3KNG6	B3KNG6	B3KNG6_HUMAN	unreviewed	cDNA FLJ14554 fis, clone NT2RM2001839, highly similar to Calumenin		Homo sapiens (Human)	315	calcium ion binding [GO:0005509]		calcium ion binding [GO:0005509]		GO:0005509		14702039; 17596133	14702039
Transcript_04634	Assembly01_TRINITY_DN20812_c0_g1::Assembly01_TRINITY_DN20812_c0_g1_i1::g.142230::m.142230	Q15056	Q15056	IF4H_HUMAN	reviewed	Eukaryotic translation initiation factor 4H (eIF-4H) (Williams-Beuren syndrome chromosomal region 1 protein)	EIF4H KIAA0038 WBSCR1 WSCR1	Homo sapiens (Human)	248	cell-cell adherens junction [GO:0005913]; cytosol [GO:0005829]; eukaryotic translation initiation factor 4F complex [GO:0016281]; membrane [GO:0016020]; perinuclear region of cytoplasm [GO:0048471]; polysome [GO:0005844]; cadherin binding involved in cell-cell adhesion [GO:0098641]; helicase activity [GO:0004386]; nucleotide binding [GO:0000166]; poly(A) RNA binding [GO:0044822]; ribosomal small …	cytoplasmic translation [GO:0002181]; developmental growth [GO:0048589]; eukaryotic translation initiation factor 4F complex assembly [GO:0097010]; formation of translation preinitiation complex [GO:0001731]; regulation of translational initiation [GO:0006446]; sexual reproduction [GO:0019953]; translational initiation [GO:0006413]; viral process [GO:0016032]	cadherin binding involved in cell-cell adhesion [GO:0098641]; helicase activity [GO:0004386]; nucleotide binding [GO:0000166]; poly(A) RNA binding [GO:0044822]; ribosomal small subunit binding [GO:0043024]; RNA binding [GO:0003723]; RNA strand annealing activity [GO:0033592]; RNA strand-exchange activity [GO:0034057]; translation factor activity, RNA binding [GO:0008135]; translation initiation f…	cell-cell adherens junction [GO:0005913]; cytosol [GO:0005829]; eukaryotic translation initiation factor 4F complex [GO:0016281]; membrane [GO:0016020]; perinuclear region of cytoplasm [GO:0048471]; polysome [GO:0005844]	GO:0000166; GO:0001731; GO:0002181; GO:0003723; GO:0003743; GO:0004386; GO:0005829; GO:0005844; GO:0005913; GO:0006413; GO:0006446; GO:0008135; GO:0016020; GO:0016032; GO:0016281; GO:0019953; GO:0033592; GO:0034057; GO:0043024; GO:0044822; GO:0048471; GO:0048589; GO:0097010; GO:0098641	SUBCELLULAR LOCATION: Cytoplasm, perinuclear region {ECO:0000250}.	8812460; 11003705; 7584026; 14702039; 15489334; 12665801; 9516461; 10585411; 11418588; 16014927; 15592455; 19413330; 19690332; 20068231; 21269460; 21406692; 22223895; 22814378; 23186163; 24275569; 24129315; 25944712; 15078951; 16189514; 17353931; 17531812; 18448541; 18719248; 19203580; 19369421; 19738201; 19847924; 20473909; 20549515; 20711500; 21427765; 22623428; 22810585; 23776612; 23902751; 25…	8812460; 11003705; 7584026; 14702039; 15489334; 12665801; 9516461; 10585411; 11418588; 16014927; 15592455; 19413330; 19690332; 20068231; 21269460; 21406692; 22223895; 22814378; 23186163; 24275569; 24129315; 25944712
Transcript_04642	Assembly01_TRINITY_DN20826_c0_g1::Assembly01_TRINITY_DN20826_c0_g1_i2::g.142264::m.142264	C9JYQ9	C9JYQ9	C9JYQ9_HUMAN	unreviewed	60S ribosomal protein L22-like 1	RPL22L1	Homo sapiens (Human)	121	ribosome [GO:0005840]; structural constituent of ribosome [GO:0003735]; translation [GO:0006412]	translation [GO:0006412]	structural constituent of ribosome [GO:0003735]	ribosome [GO:0005840]	GO:0003735; GO:0005840; GO:0006412		16641997; 18669648; 19413330; 19369195; 19690332; 20068231; 21269460; 21406692; 24275569; 20379614; 26496610	16641997; 18669648; 19413330; 19369195; 19690332; 20068231; 21269460; 21406692; 24275569
Transcript_04671	Assembly01_TRINITY_DN20881_c0_g2::Assembly01_TRINITY_DN20881_c0_g2_i1::g.142253::m.142253	P12829	P12829	MYL4_HUMAN	reviewed	Myosin light chain 4 (Myosin light chain 1, embryonic muscle/atrial isoform) (Myosin light chain alkali GT-1 isoform)	MYL4 MLC1 PRO1957	Homo sapiens (Human)	197	A band [GO:0031672]; cytosol [GO:0005829]; myosin complex [GO:0016459]; actin filament binding [GO:0051015]; actin monomer binding [GO:0003785]; calcium ion binding [GO:0005509]; myosin II heavy chain binding [GO:0032038]; cardiac muscle contraction [GO:0060048]; muscle filament sliding [GO:0030049]; positive regulation of ATPase activity [GO:0032781]; regulation of the force of heart contraction…	cardiac muscle contraction [GO:0060048]; muscle filament sliding [GO:0030049]; positive regulation of ATPase activity [GO:0032781]; regulation of the force of heart contraction [GO:0002026]	actin filament binding [GO:0051015]; actin monomer binding [GO:0003785]; calcium ion binding [GO:0005509]; myosin II heavy chain binding [GO:0032038]	A band [GO:0031672]; cytosol [GO:0005829]; myosin complex [GO:0016459]	GO:0002026; GO:0003785; GO:0005509; GO:0005829; GO:0016459; GO:0030049; GO:0031672; GO:0032038; GO:0032781; GO:0051015; GO:0060048		2849544; 3417683; 2129532; 2308163; 2027757; 15489334; 2458299; 21269460; 9000508; 9738905; 10373429; 15174051; 16106982; 19738201; 21988832; 22623428; 25807286; 27066836	2849544; 3417683; 2129532; 2308163; 2027757; 15489334; 2458299; 21269460
Transcript_04676	Assembly01_TRINITY_DN20891_c0_g1::Assembly01_TRINITY_DN20891_c0_g1_i2::g.142168::m.142168	P41586	P41586	PACR_HUMAN	reviewed	Pituitary adenylate cyclase-activating polypeptide type I receptor (PACAP type I receptor) (PACAP-R-1) (PACAP-R1)	ADCYAP1R1	Homo sapiens (Human)	468	bicellular tight junction [GO:0005923]; caveola [GO:0005901]; cell surface [GO:0009986]; endosome [GO:0005768]; integral component of plasma membrane [GO:0005887]; neuron projection [GO:0043005]; plasma membrane [GO:0005886]; receptor complex [GO:0043235]; rough endoplasmic reticulum [GO:0005791]; neuropeptide binding [GO:0042923]; receptor activity [GO:0004872]; vasoactive intestinal polypeptide…	activation of phospholipase C activity [GO:0007202]; cAMP-mediated signaling [GO:0019933]; cell differentiation [GO:0030154]; cell surface receptor signaling pathway [GO:0007166]; development of primary female sexual characteristics [GO:0046545]; multicellular organismal response to stress [GO:0033555]; negative regulation of cell death [GO:0060548]; positive regulation of calcium ion transport i…	neuropeptide binding [GO:0042923]; receptor activity [GO:0004872]; vasoactive intestinal polypeptide receptor activity [GO:0004999]	bicellular tight junction [GO:0005923]; caveola [GO:0005901]; cell surface [GO:0009986]; endosome [GO:0005768]; integral component of plasma membrane [GO:0005887]; neuron projection [GO:0043005]; plasma membrane [GO:0005886]; receptor complex [GO:0043235]; rough endoplasmic reticulum [GO:0005791]	GO:0004872; GO:0004999; GO:0005768; GO:0005791; GO:0005886; GO:0005887; GO:0005901; GO:0005923; GO:0007166; GO:0007202; GO:0007283; GO:0009986; GO:0010524; GO:0019933; GO:0030154; GO:0030819; GO:0032355; GO:0033555; GO:0042493; GO:0042923; GO:0043005; GO:0043235; GO:0045471; GO:0046545; GO:0060548; GO:0060732	SUBCELLULAR LOCATION: Cell membrane; Multi-pass membrane protein.	7902709; 14702039; 12853948; 15489334; 7851900; 10583729; 17470806; 21625560; 11930171; 12409223; 12409233; 12573802; 12732341; 12948842; 14742913; 15518890; 16226889; 16372333; 16401644; 16572459; 16823490; 16888199; 18353507; 18617639; 19086053; 19269029; 19926922; 20026142; 20395540; 21185349; 21350482; 21912390; 22581436; 22609358; 22776899; 22961270; 23147486; 23280952; 23328528; 23394710; 2…	7902709; 14702039; 12853948; 15489334; 7851900; 10583729; 17470806; 21625560
Transcript_04703	Assembly01_TRINITY_DN20944_c0_g1::Assembly01_TRINITY_DN20944_c0_g1_i1::g.213645::m.213645	Q92186	Q92186	SIA8B_HUMAN	reviewed	Alpha-2,8-sialyltransferase 8B (EC 2.4.99.-) (Sialyltransferase 8B) (SIAT8-B) (Sialyltransferase St8Sia II) (ST8SiaII) (Sialyltransferase X) (STX)	ST8SIA2 SIAT8B STX	Homo sapiens (Human)	375	early endosome [GO:0005769]; Golgi membrane [GO:0000139]; integral component of Golgi membrane [GO:0030173]; recycling endosome [GO:0055037]; alpha-N-acetylneuraminate alpha-2,8-sialyltransferase activity [GO:0003828]; sialic acid binding [GO:0033691]; carbohydrate metabolic process [GO:0005975]; cellular protein modification process [GO:0006464]; ganglioside biosynthetic process [GO:0001574]; N-…	carbohydrate metabolic process [GO:0005975]; cellular protein modification process [GO:0006464]; ganglioside biosynthetic process [GO:0001574]; nervous system development [GO:0007399]; N-glycan processing [GO:0006491]; oligosaccharide metabolic process [GO:0009311]; protein glycosylation [GO:0006486]	alpha-N-acetylneuraminate alpha-2,8-sialyltransferase activity [GO:0003828]; sialic acid binding [GO:0033691]	early endosome [GO:0005769]; Golgi membrane [GO:0000139]; integral component of Golgi membrane [GO:0030173]; recycling endosome [GO:0055037]	GO:0000139; GO:0001574; GO:0003828; GO:0005769; GO:0005975; GO:0006464; GO:0006486; GO:0006491; GO:0007399; GO:0009311; GO:0030173; GO:0033691; GO:0055037	SUBCELLULAR LOCATION: Golgi apparatus membrane {ECO:0000305}; Single-pass type II membrane protein {ECO:0000305}.	7559389; 9054414; 15489334; 8027041; 12138100; 15710344; 16229822; 17126533; 19336400; 20386566; 20663923; 21464126; 21555518; 22281821; 22693595; 23643386; 23671285; 24070986; 24651862; 26418860; 27105834	7559389; 9054414; 15489334; 8027041
Transcript_04705	Assembly01_TRINITY_DN20948_c0_g1::Assembly01_TRINITY_DN20948_c0_g1_i1::g.213573::m.213573	P68371	P68371	TBB4B_HUMAN	reviewed	Tubulin beta-4B chain (Tubulin beta-2 chain) (Tubulin beta-2C chain)	TUBB4B TUBB2C	Homo sapiens (Human)	445	cytoskeleton [GO:0005856]; cytosol [GO:0005829]; extracellular exosome [GO:0070062]; extracellular matrix [GO:0031012]; extracellular vesicle [GO:1903561]; microtubule [GO:0005874]; myelin sheath [GO:0043209]; nucleus [GO:0005634]; double-stranded RNA binding [GO:0003725]; GTP binding [GO:0005525]; GTPase activity [GO:0003924]; MHC class I protein binding [GO:0042288]; structural constituent of c…	G2/M transition of mitotic cell cycle [GO:0000086]; microtubule-based process [GO:0007017]; movement of cell or subcellular component [GO:0006928]; natural killer cell mediated cytotoxicity [GO:0042267]	double-stranded RNA binding [GO:0003725]; GTPase activity [GO:0003924]; GTP binding [GO:0005525]; MHC class I protein binding [GO:0042288]; structural constituent of cytoskeleton [GO:0005200]; unfolded protein binding [GO:0051082]	cytoskeleton [GO:0005856]; cytosol [GO:0005829]; extracellular exosome [GO:0070062]; extracellular matrix [GO:0031012]; extracellular vesicle [GO:1903561]; microtubule [GO:0005874]; myelin sheath [GO:0043209]; nucleus [GO:0005634]	GO:0000086; GO:0003725; GO:0003924; GO:0005200; GO:0005525; GO:0005634; GO:0005829; GO:0005856; GO:0005874; GO:0006928; GO:0007017; GO:0031012; GO:0042267; GO:0042288; GO:0043209; GO:0051082; GO:0070062; GO:1903561	SUBCELLULAR LOCATION: Cytoplasm, cytoskeleton.	3999141; 15164053; 15489334; 16371510; 19524510; 19608861; 20191564; 21269460; 23186163; 25944712; 26875866; 12037579; 12577067; 12927047; 17620599; 17955473; 18384219; 18562541; 18985028; 19119138; 19156129; 19167051; 19738201; 19805454; 19996274; 20195357; 20360068; 20467437; 20562859; 20856200; 20872967; 21044950; 21080425; 21146485; 21360678; 21525035; 21565611; 21911578; 21988832; 22264600; …	3999141; 15164053; 15489334; 16371510; 19524510; 19608861; 20191564; 21269460; 23186163; 25944712; 26875866
Transcript_04718	Assembly01_TRINITY_DN20971_c0_g1::Assembly01_TRINITY_DN20971_c0_g1_i1::g.213698::m.213698	P25800	P25800	RBTN1_HUMAN	reviewed	Rhombotin-1 (Cysteine-rich protein TTG-1) (LIM domain only protein 1) (LMO-1) (T-cell translocation protein 1)	LMO1 RBTN1 RHOM1 TTG1	Homo sapiens (Human)	156	nucleus [GO:0005634]; zinc ion binding [GO:0008270]; negative regulation of transcription from RNA polymerase II promoter [GO:0000122]; positive regulation of transcription from RNA polymerase II promoter [GO:0045944]; regulation of T cell homeostatic proliferation [GO:0046013]	negative regulation of transcription from RNA polymerase II promoter [GO:0000122]; positive regulation of transcription from RNA polymerase II promoter [GO:0045944]; regulation of T cell homeostatic proliferation [GO:0046013]	zinc ion binding [GO:0008270]	nucleus [GO:0005634]	GO:0000122; GO:0005634; GO:0008270; GO:0045944; GO:0046013	SUBCELLULAR LOCATION: Nucleus {ECO:0000250}.	2501659; 2311586; 1703797; 11528126; 16554811; 15489334; 2052354; 16103065; 17471240; 20200953; 20379614; 21124317; 21516116; 21602560; 23302769; 24845030; 25037573; 25416956; 26030754; 26459575; 26560027	2501659; 2311586; 1703797; 11528126; 16554811; 15489334; 2052354
Transcript_04726	Assembly01_TRINITY_DN20987_c0_g1::Assembly01_TRINITY_DN20987_c0_g1_i1::g.213700::m.213700	H7C5A5	H7C5A5	H7C5A5_HUMAN	unreviewed	Stromal interaction molecule 2	STIM2	Homo sapiens (Human)	599								15815621; 23186163
Transcript_04821	Assembly01_TRINITY_DN21257_c1_g1::Assembly01_TRINITY_DN21257_c1_g1_i1::g.149046::m.149046	P61018	P61018	RAB4B_HUMAN	reviewed	Ras-related protein Rab-4B	RAB4B PP1596	Homo sapiens (Human)	213	insulin-responsive compartment [GO:0032593]; perinuclear region of cytoplasm [GO:0048471]; plasma membrane [GO:0005886]; recycling endosome [GO:0055037]; GTP binding [GO:0005525]; glucose import [GO:0046323]; protein transport [GO:0015031]; regulation of endocytosis [GO:0030100]; small GTPase mediated signal transduction [GO:0007264]	glucose import [GO:0046323]; protein transport [GO:0015031]; regulation of endocytosis [GO:0030100]; small GTPase mediated signal transduction [GO:0007264]	GTP binding [GO:0005525]	insulin-responsive compartment [GO:0032593]; perinuclear region of cytoplasm [GO:0048471]; plasma membrane [GO:0005886]; recycling endosome [GO:0055037]	GO:0005525; GO:0005886; GO:0007264; GO:0015031; GO:0030100; GO:0032593; GO:0046323; GO:0048471; GO:0055037	SUBCELLULAR LOCATION: Cell membrane {ECO:0000305}; Lipid-anchor {ECO:0000305}; Cytoplasmic side {ECO:0000305}.	15498874; 15489334; 21269460; 22223895; 23186163; 19590752; 20877624; 24006255; 25416956; 26496610	15498874; 15489334; 21269460; 22223895; 23186163;
Transcript_04878	Assembly01_TRINITY_DN2143_c0_g1::Assembly01_TRINITY_DN2143_c0_g1_i1::g.139212::m.139212	E5RK45	E5RK45	E5RK45_HUMAN	unreviewed	5-hydroxytryptamine receptor 4	HTR4	Homo sapiens (Human)	371	integral component of plasma membrane [GO:0005887]; G-protein coupled serotonin receptor activity [GO:0004993]; chemical synaptic transmission [GO:0007268]; regulation of appetite [GO:0032098]	chemical synaptic transmission [GO:0007268]; regulation of appetite [GO:0032098]	G-protein coupled serotonin receptor activity [GO:0004993]	integral component of plasma membrane [GO:0005887]	GO:0004993; GO:0005887; GO:0007268; GO:0032098			15372022;
Transcript_04906	Assembly01_TRINITY_DN21521_c0_g1::Assembly01_TRINITY_DN21521_c0_g1_i1::g.78593::m.78593	G3V2B0	G3V2B0	G3V2B0_HUMAN	unreviewed	MAGUK p55 subfamily member 5	MPP5	Homo sapiens (Human)	124								12508121; 18669648; 20068231; 23186163; 24275569
Transcript_04939	Assembly01_TRINITY_DN21625_c0_g1::Assembly01_TRINITY_DN21625_c0_g1_i1::g.97428::m.97428	Q96I76	Q96I76	GPTC3_HUMAN	reviewed	G patch domain-containing protein 3	GPATCH3 GPATC3	Homo sapiens (Human)	525	nucleic acid binding [GO:0003676]		nucleic acid binding [GO:0003676]		GO:0003676		14702039; 17974005; 16710414; 15489334; 20711500	14702039; 17974005; 16710414; 15489334
Transcript_04951	Assembly01_TRINITY_DN2166_c0_g2::Assembly01_TRINITY_DN2166_c0_g2_i1::g.139201::m.139201	A0A024RD22	A0A024RD22	A0A024RD22_HUMAN	unreviewed	Nuclear transcription factor Y, alpha, isoform CRA_a	NFYA hCG_33333	Homo sapiens (Human)	318	CCAAT-binding factor complex [GO:0016602]; nucleoplasm [GO:0005654]; DNA binding [GO:0003677]; transcription factor activity, sequence-specific DNA binding [GO:0003700]		DNA binding [GO:0003677]; transcription factor activity, sequence-specific DNA binding [GO:0003700]	CCAAT-binding factor complex [GO:0016602]; nucleoplasm [GO:0005654]	GO:0003677; GO:0003700; GO:0005654; GO:0016602		11181995; 3476205; 11777930; 12392713; 12427542; 12482752; 12511565; 12791656; 12857729; 14586402; 14688259; 15044452; 15150264; 15647279; 15707954; 15847654; 16081537; 16343534; 17289878; 17910945; 18281530; 18372207; 18446193; 18496767; 18541673; 18654640; 19302979; 19828605; 20023394; 20630860; 20952509; 20965718; 22285817; 22383952; 22530004; 23071749; 23332751; 23595228; 24407240; 25463392; …	11181995;
Transcript_04966	Assembly01_TRINITY_DN21701_c0_g1::Assembly01_TRINITY_DN21701_c0_g1_i1::g.206294::m.206294	O75995	O75995	SASH3_HUMAN	reviewed	SAM and SH3 domain-containing protein 3 (SH3 protein expressed in lymphocytes homolog)	SASH3 CXorf9 SLY	Homo sapiens (Human)	380	cytoplasm [GO:0005737]; nucleus [GO:0005634]; homeostasis of number of cells within a tissue [GO:0048873]; positive regulation of B cell proliferation [GO:0030890]; positive regulation of CD4-positive, alpha-beta T cell differentiation [GO:0043372]; positive regulation of immunoglobulin production [GO:0002639]; positive regulation of interferon-gamma production [GO:0032729]; positive regulation o…	homeostasis of number of cells within a tissue [GO:0048873]; positive regulation of B cell proliferation [GO:0030890]; positive regulation of CD4-positive, alpha-beta T cell differentiation [GO:0043372]; positive regulation of immunoglobulin production [GO:0002639]; positive regulation of interferon-gamma production [GO:0032729]; positive regulation of interleukin-10 production [GO:0032733]; posi…		cytoplasm [GO:0005737]; nucleus [GO:0005634]	GO:0002639; GO:0002726; GO:0005634; GO:0005737; GO:0030890; GO:0032729; GO:0032733; GO:0032743; GO:0032753; GO:0032760; GO:0042102; GO:0043372; GO:0046622; GO:0048873		14702039; 15772651; 15489334; 12515807; 19690332; 21269460; 20711500	14702039; 15772651; 15489334; 12515807; 19690332; 21269460
Transcript_04979	Assembly01_TRINITY_DN21744_c0_g2::Assembly01_TRINITY_DN21744_c0_g2_i1::g.206285::m.206285	Q6ZRY4	Q6ZRY4	RBPS2_HUMAN	reviewed	RNA-binding protein with multiple splicing 2	RBPMS2	Homo sapiens (Human)	209	cytoplasm [GO:0005737]; mRNA binding [GO:0003729]; nucleotide binding [GO:0000166]; protein homodimerization activity [GO:0042803]; embryonic digestive tract morphogenesis [GO:0048557]; negative regulation of BMP signaling pathway [GO:0030514]; negative regulation of smooth muscle cell differentiation [GO:0051151]; positive regulation of smooth muscle cell proliferation [GO:0048661]	embryonic digestive tract morphogenesis [GO:0048557]; negative regulation of BMP signaling pathway [GO:0030514]; negative regulation of smooth muscle cell differentiation [GO:0051151]; positive regulation of smooth muscle cell proliferation [GO:0048661]	mRNA binding [GO:0003729]; nucleotide binding [GO:0000166]; protein homodimerization activity [GO:0042803]	cytoplasm [GO:0005737]	GO:0000166; GO:0003729; GO:0005737; GO:0030514; GO:0042803; GO:0048557; GO:0048661; GO:0051151	SUBCELLULAR LOCATION: Cytoplasm {ECO:0000269|PubMed:25064856}.	14702039; 16572171; 15489334; 19413330; 25064856; 22683258; 23295309	14702039; 16572171; 15489334; 19413330; 25064856
Transcript_05029	Assembly01_TRINITY_DN21893_c0_g1::Assembly01_TRINITY_DN21893_c0_g1_i1::g.134690::m.134690	Q16822	Q16822	PCKGM_HUMAN	reviewed	Phosphoenolpyruvate carboxykinase [GTP], mitochondrial (PEPCK-M) (EC 4.1.1.32)	PCK2 PEPCK2	Homo sapiens (Human)	640	extracellular exosome [GO:0070062]; mitochondrial matrix [GO:0005759]; mitochondrion [GO:0005739]; GTP binding [GO:0005525]; metal ion binding [GO:0046872]; phosphoenolpyruvate carboxykinase (GTP) activity [GO:0004613]; phosphoenolpyruvate carboxykinase activity [GO:0004611]; cellular response to glucose stimulus [GO:0071333]; cellular response to tumor necrosis factor [GO:0071356]; gluconeogenes…	cellular response to glucose stimulus [GO:0071333]; cellular response to tumor necrosis factor [GO:0071356]; gluconeogenesis [GO:0006094]; NADH oxidation [GO:0006116]; oxaloacetate metabolic process [GO:0006107]; positive regulation of insulin secretion [GO:0032024]; pyruvate metabolic process [GO:0006090]; response to dexamethasone [GO:0071548]; response to lipopolysaccharide [GO:0032496]	GTP binding [GO:0005525]; metal ion binding [GO:0046872]; phosphoenolpyruvate carboxykinase (GTP) activity [GO:0004613]; phosphoenolpyruvate carboxykinase activity [GO:0004611]	extracellular exosome [GO:0070062]; mitochondrial matrix [GO:0005759]; mitochondrion [GO:0005739]	GO:0004611; GO:0004613; GO:0005525; GO:0005739; GO:0005759; GO:0006090; GO:0006094; GO:0006107; GO:0006116; GO:0032024; GO:0032496; GO:0046872; GO:0070062; GO:0071333; GO:0071356; GO:0071548	SUBCELLULAR LOCATION: Mitochondrion.	8645161; 9657976; 12508121; 15489334; 21269460; 24275569; 25944712; 12916001; 15315819; 16132948; 17097062; 18660489; 19521512; 19587243; 19805454; 20682687; 20711500; 20797423; 20869947; 20877624; 21733854; 21988832; 22955269; 24602180; 24632615; 24973213; 25525879; 26036577; 26474064; 26481663; 26496610; 26556724	8645161; 9657976; 12508121; 15489334; 21269460; 24275569; 25944712
Transcript_05111	Assembly01_TRINITY_DN22131_c0_g1::Assembly01_TRINITY_DN22131_c0_g1_i1::g.80668::m.80668	Q9Y284	Q9Y284	ASTER_HUMAN	reviewed	Protein Asterix (WD repeat domain 83 opposite strand) (WDR83 opposite strand)	WDR83OS C19orf56 CGI-140 My006 PTD008	Homo sapiens (Human)	106	integral component of membrane [GO:0016021]			integral component of membrane [GO:0016021]	GO:0016021	SUBCELLULAR LOCATION: Membrane {ECO:0000305}; Multi-pass membrane protein {ECO:0000305}.	10810093; 14702039; 15489334; 19413330; 22645275	10810093; 14702039; 15489334; 19413330
Transcript_05131	Assembly01_TRINITY_DN22219_c0_g1::Assembly01_TRINITY_DN22219_c0_g1_i1::g.44928::m.44928	H0YIV9	H0YIV9	H0YIV9_HUMAN	unreviewed	Uncharacterized protein (Fragment)		Homo sapiens (Human)	168	integral component of membrane [GO:0016021]; mitochondrial respiratory chain complex IV [GO:0005751]; cytochrome-c oxidase activity [GO:0004129]; regulation of translational fidelity [GO:0006450]	regulation of translational fidelity [GO:0006450]	cytochrome-c oxidase activity [GO:0004129]	integral component of membrane [GO:0016021]; mitochondrial respiratory chain complex IV [GO:0005751]	GO:0004129; GO:0005751; GO:0006450; GO:0016021			16541075;
Transcript_05157	Assembly01_TRINITY_DN22283_c0_g3::Assembly01_TRINITY_DN22283_c0_g3_i1::g.44859::m.44859	A0A0C4DGK4	A0A0C4DGK4	A0A0C4DGK4_HUMAN	unreviewed	Neurexin-3-beta	NRXN3	Homo sapiens (Human)	398	presynapse [GO:0098793]; neurotransmitter secretion [GO:0007269]; positive regulation of synapse assembly [GO:0051965]; positive regulation of synapse maturation [GO:0090129]; synapse assembly [GO:0007416]	neurotransmitter secretion [GO:0007269]; positive regulation of synapse assembly [GO:0051965]; positive regulation of synapse maturation [GO:0090129]; synapse assembly [GO:0007416]		presynapse [GO:0098793]	GO:0007269; GO:0007416; GO:0051965; GO:0090129; GO:0098793		12508121; 8163501; 9856994; 12379233; 17804423; 18519826; 18978678; 19086053; 19557197; 19658047; 20379614; 20398908; 20703240; 20724581; 21084300; 21358552; 21674055; 21676558; 21688152; 22209245; 22391885; 22716474; 23118423; 23245376; 23306218; 23383267; 23909413; 24265751; 24469609; 25450229	12508121;
Transcript_05175	Assembly01_TRINITY_DN22331_c0_g1::Assembly01_TRINITY_DN22331_c0_g1_i1::g.165577::m.165577	Q96DZ5	Q96DZ5	CLIP3_HUMAN	reviewed	CAP-Gly domain-containing linker protein 3 (Cytoplasmic linker protein 170-related 59 kDa protein) (CLIP-170-related 59 kDa protein) (CLIPR-59)	CLIP3 CLIPR59	Homo sapiens (Human)	547	cytosol [GO:0005829]; early endosome membrane [GO:0031901]; Golgi stack [GO:0005795]; membrane raft [GO:0045121]; plasma membrane [GO:0005886]; recycling endosome membrane [GO:0055038]; trans-Golgi network [GO:0005802]; trans-Golgi network membrane [GO:0032588]; ganglioside binding [GO:0035594]; microtubule binding [GO:0008017]; chaperone-mediated protein transport [GO:0072321]; fat cell differen…	chaperone-mediated protein transport [GO:0072321]; fat cell differentiation [GO:0045444]; membrane biogenesis [GO:0044091]; negative regulation of microtubule polymerization [GO:0031115]; peptidyl-L-cysteine S-palmitoylation [GO:0018230]; positive regulation of apoptotic process [GO:0043065]; positive regulation of endocytosis [GO:0045807]; positive regulation of establishment of protein localiza…	ganglioside binding [GO:0035594]; microtubule binding [GO:0008017]	cytosol [GO:0005829]; early endosome membrane [GO:0031901]; Golgi stack [GO:0005795]; membrane raft [GO:0045121]; plasma membrane [GO:0005886]; recycling endosome membrane [GO:0055038]; trans-Golgi network [GO:0005802]; trans-Golgi network membrane [GO:0032588]	GO:0001934; GO:0005795; GO:0005802; GO:0005829; GO:0005886; GO:0008017; GO:0010803; GO:0010828; GO:0018230; GO:0031115; GO:0031901; GO:0032588; GO:0035594; GO:0043065; GO:0044091; GO:0045121; GO:0045444; GO:0045807; GO:0055038; GO:0072321; GO:0090004	SUBCELLULAR LOCATION: Cell membrane {ECO:0000269|PubMed:24001771}; Lipid-anchor {ECO:0000269|PubMed:24001771}. Cytoplasm {ECO:0000269|PubMed:24001771}. Golgi apparatus, Golgi stack {ECO:0000269|PubMed:24001771}. Note=Localized to Golgi stacks as well as on tubulovesicular elements juxtaposed to Golgi cisternae.	11854307; 14702039; 15489334; 17974005; 19139280; 24001771; 26198635; 15262990; 20052288; 22297296; 26017671	11854307; 14702039; 15489334; 17974005; 19139280; 24001771; 26198635;
Transcript_05181	Assembly01_TRINITY_DN22341_c0_g1::Assembly01_TRINITY_DN22341_c0_g1_i1::g.165651::m.165651	A0A0A0MRI2	A0A0A0MRI2	A0A0A0MRI2_HUMAN	unreviewed	Sorting nexin	SNX6 hCG_2013610	Homo sapiens (Human)	418	intracellular [GO:0005622]; phosphatidylinositol binding [GO:0035091]; intracellular protein transport [GO:0006886]	intracellular protein transport [GO:0006886]	phosphatidylinositol binding [GO:0035091]	intracellular [GO:0005622]	GO:0005622; GO:0006886; GO:0035091		11181995; 12508121; 19413330; 21269460; 22223895; 22814378; 23186163; 24275569; 25944712; 17148574; 19935774; 20354142; 20830743; 25535984	11181995; 12508121; 19413330; 21269460; 22223895; 22814378; 23186163; 24275569; 25944712
Transcript_05222	Assembly01_TRINITY_DN22454_c0_g3::Assembly01_TRINITY_DN22454_c0_g3_i1::g.117004::m.117004	Q7Z6M0	Q7Z6M0	Q7Z6M0_HUMAN	unreviewed	DYNC1I1 protein	DYNC1I1	Homo sapiens (Human)	628	cytoplasmic dynein complex [GO:0005868]; microtubule-based movement [GO:0007018]	microtubule-based movement [GO:0007018]		cytoplasmic dynein complex [GO:0005868]	GO:0005868; GO:0007018		15489334; 12006665; 20048338; 20201926; 21763495; 21767414; 23960070; 24459211; 25015291; 25231166	15489334
Transcript_05319	Assembly01_TRINITY_DN22721_c0_g1::Assembly01_TRINITY_DN22721_c0_g1_i1::g.35291::m.35291	Q5T418	Q5T418	Q5T418_HUMAN	unreviewed	Adenine DNA glycosylase (Fragment)	MUTYH	Homo sapiens (Human)	215	4 iron, 4 sulfur cluster binding [GO:0051539]; catalytic activity [GO:0003824]; DNA binding [GO:0003677]; base-excision repair [GO:0006284]	base-excision repair [GO:0006284]	4 iron, 4 sulfur cluster binding [GO:0051539]; catalytic activity [GO:0003824]; DNA binding [GO:0003677]		GO:0003677; GO:0003824; GO:0006284; GO:0051539			16710414;
Transcript_05349	Assembly01_TRINITY_DN22828_c0_g2::Assembly01_TRINITY_DN22828_c0_g2_i1::g.32690::m.32690	Q9NZ42	Q9NZ42	PEN2_HUMAN	reviewed	Gamma-secretase subunit PEN-2 (Presenilin enhancer protein 2)	PSENEN PEN2 MDS033	Homo sapiens (Human)	101	endoplasmic reticulum [GO:0005783]; endoplasmic reticulum membrane [GO:0005789]; gamma-secretase complex [GO:0070765]; Golgi apparatus [GO:0005794]; Golgi cisterna membrane [GO:0032580]; integral component of plasma membrane [GO:0005887]; plasma membrane [GO:0005886]; amyloid precursor protein catabolic process [GO:0042987]; ephrin receptor signaling pathway [GO:0048013]; membrane protein ectodom…	amyloid precursor protein catabolic process [GO:0042987]; ephrin receptor signaling pathway [GO:0048013]; membrane protein ectodomain proteolysis [GO:0006509]; membrane protein intracellular domain proteolysis [GO:0031293]; Notch receptor processing [GO:0007220]; Notch signaling pathway [GO:0007219]; positive regulation of apoptotic process [GO:0043065]; positive regulation of catalytic activity …		endoplasmic reticulum [GO:0005783]; endoplasmic reticulum membrane [GO:0005789]; gamma-secretase complex [GO:0070765]; Golgi apparatus [GO:0005794]; Golgi cisterna membrane [GO:0032580]; integral component of plasma membrane [GO:0005887]; plasma membrane [GO:0005886]	GO:0005783; GO:0005789; GO:0005794; GO:0005886; GO:0005887; GO:0006509; GO:0007219; GO:0007220; GO:0016485; GO:0031293; GO:0032580; GO:0042987; GO:0043065; GO:0043085; GO:0048013; GO:0070765	SUBCELLULAR LOCATION: Endoplasmic reticulum membrane {ECO:0000269|PubMed:12522139}; Multi-pass membrane protein. Golgi apparatus, Golgi stack membrane {ECO:0000269|PubMed:12522139, ECO:0000269|PubMed:12639958}; Multi-pass membrane protein. Note=Predominantly located in the endoplasmic reticulum and in the cis-Golgi. {ECO:0000269|PubMed:12522139}.	14702039; 15489334; 12198112; 12110170; 12522139; 12639958; 12763021; 12740439; 12679784; 20929727; 12660785; 15322084; 15322109; 15953349; 15975090; 16234243; 16234244; 16331303; 16449647; 16641999; 17280645; 17668005; 18201567; 19036728; 19376115; 19889971; 20178366; 20534834; 20847418; 21412258; 21454611; 21516116; 21852538; 21988832; 22622421; 22689582; 22787762; 23096707; 23134962; 23246698;…	14702039; 15489334; 12198112; 12110170; 12522139; 12639958; 12763021; 12740439; 12679784; 20929727
Transcript_05359	Assembly01_TRINITY_DN22860_c0_g1::Assembly01_TRINITY_DN22860_c0_g1_i2::g.32677::m.32677	Q12959	Q12959	DLG1_HUMAN	reviewed	Disks large homolog 1 (Synapse-associated protein 97) (SAP-97) (SAP97) (hDlg)	DLG1	Homo sapiens (Human)	904	basal lamina [GO:0005605]; basolateral plasma membrane [GO:0016323]; bicellular tight junction [GO:0005923]; cell junction [GO:0030054]; cell projection membrane [GO:0031253]; cell-cell adherens junction [GO:0005913]; cell-cell junction [GO:0005911]; cytoplasm [GO:0005737]; cytoplasmic side of plasma membrane [GO:0009898]; cytosol [GO:0005829]; endoplasmic reticulum [GO:0005783]; endoplasmic reti…	actin filament organization [GO:0007015]; activation of protein kinase activity [GO:0032147]; amyloid precursor protein metabolic process [GO:0042982]; astral microtubule organization [GO:0030953]; bicellular tight junction assembly [GO:0070830]; branching involved in ureteric bud morphogenesis [GO:0001658]; cellular protein complex localization [GO:0034629]; chemical synaptic transmission [GO:00…	cadherin binding involved in cell-cell adhesion [GO:0098641]; cytoskeletal protein binding [GO:0008092]; guanylate kinase activity [GO:0004385]; ion channel binding [GO:0044325]; ionotropic glutamate receptor binding [GO:0035255]; L27 domain binding [GO:0097016]; ligand-gated ion channel activity [GO:0015276]; mitogen-activated protein kinase kinase binding [GO:0031434]; phosphatase binding [GO:0…	basal lamina [GO:0005605]; basolateral plasma membrane [GO:0016323]; bicellular tight junction [GO:0005923]; cell-cell adherens junction [GO:0005913]; cell-cell junction [GO:0005911]; cell junction [GO:0030054]; cell projection membrane [GO:0031253]; cytoplasm [GO:0005737]; cytoplasmic side of plasma membrane [GO:0009898]; cytosol [GO:0005829]; endoplasmic reticulum [GO:0005783]; endoplasmic reti…	GO:0000122; GO:0001658; GO:0001771; GO:0001772; GO:0001935; GO:0002088; GO:0002369; GO:0004385; GO:0004721; GO:0005605; GO:0005634; GO:0005737; GO:0005783; GO:0005789; GO:0005794; GO:0005829; GO:0005874; GO:0005886; GO:0005911; GO:0005913; GO:0005923; GO:0007015; GO:0007093; GO:0007163; GO:0007268; GO:0007399; GO:0008022; GO:0008092; GO:0008284; GO:0008360; GO:0009898; GO:0014069; GO:0014704; GO:…	SUBCELLULAR LOCATION: Membrane {ECO:0000250}; Peripheral membrane protein {ECO:0000250}. Basolateral cell membrane {ECO:0000250}. Endoplasmic reticulum membrane {ECO:0000250}. Cell junction, synapse, postsynaptic cell membrane, postsynaptic density {ECO:0000250}. Cell junction, synapse. Cell membrane, sarcolemma. Note=Colocalizes with EPB41 at regions of intercellular contacts. Basolateral in epi…	7937897; 14702039; 17974005; 16641997; 15489334; 7477295; 8922391; 8638125; 9192623; 10557085; 10859302; 10656683; 10779557; 11602598; 12445884; 11723125; 12807908; 14699157; 15263016; 15021905; 12766944; 17081983; 16630835; 17237226; 17332497; 19118189; 18220336; 18669648; 19213956; 19690332; 20605917; 20068231; 21269460; 23186163; 24275569; 25558062; 25944712; 8757139; 20702775; 9341123; 112741…	7937897; 14702039; 17974005; 16641997; 15489334; 7477295; 8922391; 8638125; 9192623; 10557085; 10859302; 10656683; 10779557; 11602598; 12445884; 11723125; 12807908; 14699157; 15263016; 15021905; 12766944; 17081983; 16630835; 17237226; 17332497; 19118189; 18220336; 18669648; 19213956; 19690332; 20605917; 20068231; 21269460; 23186163; 24275569; 25558062; 25944712; 8757139; 20702775
Transcript_05361	Assembly01_TRINITY_DN22863_c0_g1::Assembly01_TRINITY_DN22863_c0_g1_i3::g.32565::m.32565	B4DP23	B4DP23	B4DP23_HUMAN	unreviewed	cDNA FLJ57546, highly similar to Homo sapiens target of EGR1, member 1 (nuclear) (TOE1), mRNA		Homo sapiens (Human)	262	nucleus [GO:0005634]; nucleic acid binding [GO:0003676]		nucleic acid binding [GO:0003676]	nucleus [GO:0005634]	GO:0003676; GO:0005634		12562764; 26056259
Transcript_05390	Assembly01_TRINITY_DN22915_c0_g1::Assembly01_TRINITY_DN22915_c0_g1_i1::g.208593::m.208593	O14920	O14920	IKKB_HUMAN	reviewed	Inhibitor of nuclear factor kappa-B kinase subunit beta (I-kappa-B-kinase beta) (IKK-B) (IKK-beta) (IkBKB) (EC 2.7.11.10) (I-kappa-B kinase 2) (IKK2) (Nuclear factor NF-kappa-B inhibitor kinase beta) (NFKBIKB)	IKBKB IKKB	Homo sapiens (Human)	756	CD40 receptor complex [GO:0035631]; cytoplasm [GO:0005737]; cytoplasmic side of plasma membrane [GO:0009898]; cytosol [GO:0005829]; IkappaB kinase complex [GO:0008385]; membrane raft [GO:0045121]; nucleus [GO:0005634]; ATP binding [GO:0005524]; IkappaB kinase activity [GO:0008384]; protein heterodimerization activity [GO:0046982]; protein homodimerization activity [GO:0042803]; protein kinase act…	cellular response to tumor necrosis factor [GO:0071356]; cortical actin cytoskeleton organization [GO:0030866]; establishment of protein localization to plasma membrane [GO:0090002]; Fc-epsilon receptor signaling pathway [GO:0038095]; I-kappaB kinase/NF-kappaB signaling [GO:0007249]; inflammatory response [GO:0006954]; innate immune response [GO:0045087]; interleukin-1-mediated signaling pathway …	ATP binding [GO:0005524]; IkappaB kinase activity [GO:0008384]; protein heterodimerization activity [GO:0046982]; protein homodimerization activity [GO:0042803]; protein kinase activity [GO:0004672]; protein kinase binding [GO:0019901]; protein serine/threonine kinase activity [GO:0004674]; scaffold protein binding [GO:0097110]	CD40 receptor complex [GO:0035631]; cytoplasm [GO:0005737]; cytoplasmic side of plasma membrane [GO:0009898]; cytosol [GO:0005829]; IkappaB kinase complex [GO:0008385]; membrane raft [GO:0045121]; nucleus [GO:0005634]	GO:0002223; GO:0004672; GO:0004674; GO:0005524; GO:0005634; GO:0005737; GO:0005829; GO:0006468; GO:0006954; GO:0007249; GO:0008384; GO:0008385; GO:0009615; GO:0009898; GO:0010803; GO:0019901; GO:0030866; GO:0033209; GO:0035509; GO:0035631; GO:0035666; GO:0038095; GO:0042325; GO:0042501; GO:0042803; GO:0043066; GO:0043123; GO:0045087; GO:0045121; GO:0045893; GO:0045944; GO:0046982; GO:0050852; GO:…	SUBCELLULAR LOCATION: Cytoplasm {ECO:0000269|PubMed:20797629}. Nucleus {ECO:0000269|PubMed:20797629}. Membrane raft {ECO:0000269|PubMed:17287217}. Note=Colocalized with DPP4 in membrane rafts. {ECO:0000269|PubMed:17287217}.	9346484; 9346485; 9813230; 9763654; 14702039; 16421571; 15489334; 17116858; 9819420; 9751059; 10356400; 10022904; 10195894; 10848580; 10783893; 11297557; 12133833; 11971985; 12612076; 15084260; 14739303; 15456791; 15173580; 15184672; 15951441; 16207722; 16267042; 16177806; 17114296; 16728640; 16497931; 17287217; 17684021; 17213322; 10712233; 18626576; 18691976; 18669648; 19413330; 19716809; 18930…	9346484; 9346485; 9813230; 9763654; 14702039; 16421571; 15489334; 17116858; 9819420; 9751059; 10356400; 10022904; 10195894; 10848580; 10783893; 11297557; 12133833; 11971985; 12612076; 15084260; 14739303; 15456791; 15173580; 15184672; 15951441; 16207722; 16267042; 16177806; 17114296; 16728640; 16497931; 17287217; 17684021; 17213322; 10712233; 18626576; 18691976; 18669648; 19413330; 19716809; 18930…
Transcript_05407	Assembly01_TRINITY_DN2297_c0_g2::Assembly01_TRINITY_DN2297_c0_g2_i1::g.165362::m.165362	H0Y403	H0Y403	H0Y403_HUMAN	unreviewed	Juxtaposed with another zinc finger protein 1 (Fragment)	JAZF1	Homo sapiens (Human)	230	metal ion binding [GO:0046872]; nucleic acid binding [GO:0003676]		metal ion binding [GO:0046872]; nucleic acid binding [GO:0003676]		GO:0003676; GO:0046872			12853948; 23186163
Transcript_05426	Assembly01_TRINITY_DN23039_c0_g1::Assembly01_TRINITY_DN23039_c0_g1_i1::g.143582::m.143582	Q53ET9	Q53ET9	Q53ET9_HUMAN	unreviewed	Ariadne homolog 2 variant (Fragment)		Homo sapiens (Human)	493	ubiquitin-protein transferase activity [GO:0004842]; zinc ion binding [GO:0008270]		ubiquitin-protein transferase activity [GO:0004842]; zinc ion binding [GO:0008270]		GO:0004842; GO:0008270		8125298; 9373149; 16118314; 17646546; 19340006; 21454682; 22037423; 22819825; 22940738; 24076655; 24486325	8125298; 9373149;
Transcript_05517	Assembly01_TRINITY_DN23353_c0_g1::Assembly01_TRINITY_DN23353_c0_g1_i1::g.185080::m.185080	Q32P41	Q32P41	TRM5_HUMAN	reviewed	tRNA (guanine(37)-N1)-methyltransferase (EC 2.1.1.228) (M1G-methyltransferase) (tRNA [GM37] methyltransferase) (tRNA methyltransferase 5 homolog)	TRMT5 KIAA1393 TRM5	Homo sapiens (Human)	509	mitochondrial matrix [GO:0005759]; nucleus [GO:0005634]; tRNA (guanine(37)-N(1))-methyltransferase activity [GO:0052906]; mitochondrial tRNA methylation [GO:0070901]	mitochondrial tRNA methylation [GO:0070901]	tRNA (guanine(37)-N(1))-methyltransferase activity [GO:0052906]	mitochondrial matrix [GO:0005759]; nucleus [GO:0005634]	GO:0005634; GO:0005759; GO:0052906; GO:0070901	SUBCELLULAR LOCATION: Mitochondrion matrix {ECO:0000255|HAMAP-Rule:MF_03152, ECO:0000269|PubMed:26189817}. Nucleus {ECO:0000255|HAMAP-Rule:MF_03152}. Cytoplasm {ECO:0000255|HAMAP-Rule:MF_03152}. Note=Predominantly in the mitochondria and in the nucleus. {ECO:0000255|HAMAP-Rule:MF_03152}.	14702039; 12508121; 15489334; 10718198; 15248782; 21269460; 26189817; 23887145	14702039; 12508121; 15489334; 10718198; 15248782; 21269460; 26189817
Transcript_05520	Assembly01_TRINITY_DN23357_c0_g1::Assembly01_TRINITY_DN23357_c0_g1_i1::g.185135::m.185135	O15145	O15145	ARPC3_HUMAN	reviewed	Actin-related protein 2/3 complex subunit 3 (Arp2/3 complex 21 kDa subunit) (p21-ARC)	ARPC3 ARC21	Homo sapiens (Human)	178	actin cytoskeleton [GO:0015629]; Arp2/3 protein complex [GO:0005885]; cytosol [GO:0005829]; extracellular exosome [GO:0070062]; focal adhesion [GO:0005925]; growth cone [GO:0030426]; lamellipodium [GO:0030027]; membrane [GO:0016020]; structural constituent of cytoskeleton [GO:0005200]; Arp2/3 complex-mediated actin nucleation [GO:0034314]; cellular response to nerve growth factor stimulus [GO:199…	Arp2/3 complex-mediated actin nucleation [GO:0034314]; cellular response to nerve growth factor stimulus [GO:1990090]; ephrin receptor signaling pathway [GO:0048013]; Fc-gamma receptor signaling pathway involved in phagocytosis [GO:0038096]; movement of cell or subcellular component [GO:0006928]	structural constituent of cytoskeleton [GO:0005200]	actin cytoskeleton [GO:0015629]; Arp2/3 protein complex [GO:0005885]; cytosol [GO:0005829]; extracellular exosome [GO:0070062]; focal adhesion [GO:0005925]; growth cone [GO:0030426]; lamellipodium [GO:0030027]; membrane [GO:0016020]	GO:0005200; GO:0005829; GO:0005885; GO:0005925; GO:0006928; GO:0015629; GO:0016020; GO:0030027; GO:0030426; GO:0034314; GO:0038096; GO:0048013; GO:0070062; GO:1990090	SUBCELLULAR LOCATION: Cytoplasm, cytoskeleton. Cell projection.	9359840; 9230079; 15489334; 12665801; 11741539; 19690332; 19608861; 21269460; 24275569; 25944712; 12577067; 12769847; 15793564; 16169070; 17353931; 19367725; 19738201; 20711500; 21251247; 21900206; 22623428; 25416956; 26496610; 26638075	9359840; 9230079; 15489334; 12665801; 11741539; 19690332; 19608861; 21269460; 24275569; 25944712
Transcript_05529	Assembly01_TRINITY_DN23377_c0_g1::Assembly01_TRINITY_DN23377_c0_g1_i1::g.185209::m.185209	Q9NV35	Q9NV35	NUD15_HUMAN	reviewed	Nucleotide triphosphate diphosphatase NUDT15 (EC 3.6.1.9) (MutT homolog 2) (MTH2) (Nucleoside diphosphate-linked moiety X motif 15) (Nudix motif 15) (Nucleoside diphosphate-linked to another moiety X hydrolase 15) (Nudix hydrolase 15)	NUDT15 MTH2	Homo sapiens (Human)	164	cytosol [GO:0005829]; 8-oxo-7,8-dihydrodeoxyguanosine triphosphate pyrophosphatase activity [GO:0035539]; 8-oxo-7,8-dihydroguanosine triphosphate pyrophosphatase activity [GO:0008413]; metal ion binding [GO:0046872]; nucleoside-diphosphatase activity [GO:0017110]; nucleoside-triphosphate diphosphatase activity [GO:0047429]; dGTP catabolic process [GO:0006203]; DNA protection [GO:0042262]; exogeno…	dGTP catabolic process [GO:0006203]; DNA protection [GO:0042262]; exogenous drug catabolic process [GO:0042738]; mitotic cell cycle [GO:0000278]; nucleobase-containing small molecule catabolic process [GO:0034656]; nucleoside phosphate catabolic process [GO:1901292]; purine nucleotide catabolic process [GO:0006195]; regulation of proteasomal protein catabolic process [GO:0061136]	8-oxo-7,8-dihydrodeoxyguanosine triphosphate pyrophosphatase activity [GO:0035539]; 8-oxo-7,8-dihydroguanosine triphosphate pyrophosphatase activity [GO:0008413]; metal ion binding [GO:0046872]; nucleoside-diphosphatase activity [GO:0017110]; nucleoside-triphosphate diphosphatase activity [GO:0047429]	cytosol [GO:0005829]	GO:0000278; GO:0005829; GO:0006195; GO:0006203; GO:0008413; GO:0017110; GO:0034656; GO:0035539; GO:0042262; GO:0042738; GO:0046872; GO:0047429; GO:0061136; GO:1901292		14702039; 15057823; 15489334; 8810257; 19419956; 21269460; 22556419; 25108385; 26878724; 26238318; 20144704; 21988832; 25624441; 26033531; 26405151	14702039; 15057823; 15489334; 8810257; 19419956; 21269460; 22556419; 25108385; 26878724; 26238318
Transcript_05581	Assembly01_TRINITY_DN23474_c0_g1::Assembly01_TRINITY_DN23474_c0_g1_i1::g.12357::m.12357	O76094	O76094	SRP72_HUMAN	reviewed	Signal recognition particle subunit SRP72 (SRP72) (Signal recognition particle 72 kDa protein)	SRP72	Homo sapiens (Human)	671	cytoplasm [GO:0005737]; cytosol [GO:0005829]; endoplasmic reticulum [GO:0005783]; nucleolus [GO:0005730]; plasma membrane [GO:0005886]; signal recognition particle, endoplasmic reticulum targeting [GO:0005786]; 7S RNA binding [GO:0008312]; poly(A) RNA binding [GO:0044822]; signal recognition particle binding [GO:0005047]; response to drug [GO:0042493]; SRP-dependent cotranslational protein target…	response to drug [GO:0042493]; SRP-dependent cotranslational protein targeting to membrane [GO:0006614]	7S RNA binding [GO:0008312]; poly(A) RNA binding [GO:0044822]; signal recognition particle binding [GO:0005047]	cytoplasm [GO:0005737]; cytosol [GO:0005829]; endoplasmic reticulum [GO:0005783]; nucleolus [GO:0005730]; plasma membrane [GO:0005886]; signal recognition particle, endoplasmic reticulum targeting [GO:0005786]	GO:0005047; GO:0005730; GO:0005737; GO:0005783; GO:0005786; GO:0005829; GO:0005886; GO:0006614; GO:0008312; GO:0042493; GO:0044822	SUBCELLULAR LOCATION: Cytoplasm {ECO:0000269|PubMed:22541560}. Endoplasmic reticulum {ECO:0000269|PubMed:22541560}.	17974005; 15815621; 18691976; 18669648; 19413330; 19690332; 21269460; 22223895; 22814378; 23186163; 24275569; 25114211; 25944712; 22541560; 15231748; 15588816; 16672232; 17353931; 18441046; 18654987; 19367725; 19463016; 20467437; 20562859; 20729213; 21073748; 22593156; 23048028; 23414517; 24965446; 25277244; 25609649; 26496610; 26638075	17974005; 15815621; 18691976; 18669648; 19413330; 19690332; 21269460; 22223895; 22814378; 23186163; 24275569; 25114211; 25944712; 22541560
Transcript_05583	Assembly01_TRINITY_DN23476_c0_g1::Assembly01_TRINITY_DN23476_c0_g1_i1::g.12400::m.12400	Q16478	Q16478	GRIK5_HUMAN	reviewed	Glutamate receptor ionotropic, kainate 5 (GluK5) (Excitatory amino acid receptor 2) (EAA2) (Glutamate receptor KA-2) (KA2)	GRIK5 GRIK2	Homo sapiens (Human)	980	cell junction [GO:0030054]; dendrite [GO:0030425]; endoplasmic reticulum [GO:0005783]; kainate selective glutamate receptor complex [GO:0032983]; perikaryon [GO:0043204]; plasma membrane [GO:0005886]; postsynaptic density [GO:0014069]; postsynaptic membrane [GO:0045211]; presynaptic membrane [GO:0042734]; terminal bouton [GO:0043195]; extracellular-glutamate-gated ion channel activity [GO:0005234…	cellular response to glucose stimulus [GO:0071333]; establishment of localization in cell [GO:0051649]; excitatory postsynaptic potential [GO:0060079]; positive regulation of neuron apoptotic process [GO:0043525]; protein retention in ER lumen [GO:0006621]; receptor clustering [GO:0043113]; regulation of synaptic vesicle fusion to presynaptic membrane [GO:0031630]; synaptic transmission, glutamat…	extracellular-glutamate-gated ion channel activity [GO:0005234]; kainate selective glutamate receptor activity [GO:0015277]; ligand-gated ion channel activity [GO:0015276]	cell junction [GO:0030054]; dendrite [GO:0030425]; endoplasmic reticulum [GO:0005783]; kainate selective glutamate receptor complex [GO:0032983]; perikaryon [GO:0043204]; plasma membrane [GO:0005886]; postsynaptic density [GO:0014069]; postsynaptic membrane [GO:0045211]; presynaptic membrane [GO:0042734]; terminal bouton [GO:0043195]	GO:0005234; GO:0005783; GO:0005886; GO:0006621; GO:0014069; GO:0015276; GO:0015277; GO:0030054; GO:0030425; GO:0031630; GO:0032983; GO:0035249; GO:0042734; GO:0043113; GO:0043195; GO:0043204; GO:0043525; GO:0045211; GO:0051649; GO:0060079; GO:0071333	SUBCELLULAR LOCATION: Cell membrane; Multi-pass membrane protein. Cell junction, synapse, postsynaptic cell membrane; Multi-pass membrane protein.	1321949; 14511640; 15254951; 16169070; 16325263; 18247129; 19086053; 19125103; 23288040	1321949;
Transcript_05629	Assembly01_TRINITY_DN23549_c0_g3::Assembly01_TRINITY_DN23549_c0_g3_i1::g.88757::m.88757	H0Y2Q1	H0Y2Q1	H0Y2Q1_HUMAN	unreviewed	tRNA (adenine(58)-N(1))-methyltransferase catalytic subunit TRMT61A (Fragment)	TRMT61A	Homo sapiens (Human)	191	tRNA (m1A) methyltransferase complex [GO:0031515]; tRNA (adenine-N1-)-methyltransferase activity [GO:0016429]		tRNA (adenine-N1-)-methyltransferase activity [GO:0016429]	tRNA (m1A) methyltransferase complex [GO:0031515]	GO:0016429; GO:0031515			12508121; 19690332; 21269460;
Transcript_05657	Assembly01_TRINITY_DN23584_c0_g1::Assembly01_TRINITY_DN23584_c0_g1_i1::g.88762::m.88762	Q9H078	Q9H078	CLPB_HUMAN	reviewed	Caseinolytic peptidase B protein homolog (EC 3.6.1.3) (Suppressor of potassium transport defect 3)	CLPB HSP78 SKD3	Homo sapiens (Human)	707	mitochondrion [GO:0005739]; ATP binding [GO:0005524]; ATPase activity [GO:0016887]; cellular response to heat [GO:0034605]	cellular response to heat [GO:0034605]	ATPase activity [GO:0016887]; ATP binding [GO:0005524]	mitochondrion [GO:0005739]	GO:0005524; GO:0005739; GO:0016887; GO:0034605	SUBCELLULAR LOCATION: Mitochondrion {ECO:0000269|PubMed:25597510}.	11230166; 14702039; 16554811; 15489334; 19608861; 21269460; 24275569; 25944712; 25597510; 25597511; 12927788; 15231748; 18488042; 18984158; 19060904; 19615732; 19698713; 20562859; 20711500; 20877624; 21911578; 22593156; 23416715; 23752268; 23902751; 25036637; 25288401; 25416956; 25595726; 25650066	11230166; 14702039; 16554811; 15489334; 19608861; 21269460; 24275569; 25944712; 25597510; 25597511
Transcript_05683	Assembly01_TRINITY_DN23626_c0_g1::Assembly01_TRINITY_DN23626_c0_g1_i1::g.45299::m.45299	O14874	O14874	BCKD_HUMAN	reviewed	[3-methyl-2-oxobutanoate dehydrogenase [lipoamide]] kinase, mitochondrial (EC 2.7.11.4) (Branched-chain alpha-ketoacid dehydrogenase kinase) (BCKD-kinase) (BCKDHKIN)	BCKDK	Homo sapiens (Human)	412	mitochondrial alpha-ketoglutarate dehydrogenase complex [GO:0005947]; mitochondrial matrix [GO:0005759]; mitochondrion [GO:0005739]; [3-methyl-2-oxobutanoate dehydrogenase (acetyl-transferring)] kinase activity [GO:0047323]; ATP binding [GO:0005524]; kinase activity [GO:0016301]; protein serine/threonine kinase activity [GO:0004674]; branched-chain amino acid catabolic process [GO:0009083]; cellu…	branched-chain amino acid catabolic process [GO:0009083]; cellular amino acid catabolic process [GO:0009063]; phosphorylation [GO:0016310]	[3-methyl-2-oxobutanoate dehydrogenase (acetyl-transferring)] kinase activity [GO:0047323]; ATP binding [GO:0005524]; kinase activity [GO:0016301]; protein serine/threonine kinase activity [GO:0004674]	mitochondrial alpha-ketoglutarate dehydrogenase complex [GO:0005947]; mitochondrial matrix [GO:0005759]; mitochondrion [GO:0005739]	GO:0004674; GO:0005524; GO:0005739; GO:0005759; GO:0005947; GO:0009063; GO:0009083; GO:0016301; GO:0016310; GO:0047323	SUBCELLULAR LOCATION: Mitochondrion matrix. Mitochondrion {ECO:0000269|PubMed:24449431}.	14702039; 15616553; 15489334; 17081983; 18220336; 18691976; 19608861; 20068231; 21406692; 23186163; 24275569; 25944712; 22956686; 24449431; 11839747; 15302860; 17000644; 17353931; 18985028; 19913121; 20628086; 20877624; 21988832	14702039; 15616553; 15489334; 17081983; 18220336; 18691976; 19608861; 20068231; 21406692; 23186163; 24275569; 25944712; 22956686; 24449431
Transcript_05718	Assembly01_TRINITY_DN23705_c0_g1::Assembly01_TRINITY_DN23705_c0_g1_i5::g.153422::m.153422	B2R8L3	B2R8L3	B2R8L3_HUMAN	unreviewed	cDNA, FLJ93955, highly similar to Homo sapiens beta-transducin repeat containing (BTRC), transcript variant 2, mRNA		Homo sapiens (Human)	569							11994270; 12037680; 12124804; 12151397; 12791267; 12820959; 12902344; 14526201; 14561767; 14603323; 14676825; 14988407; 15070733; 15340078; 15735746; 15917222; 15927956; 16165251; 16303288; 16371461; 16385451; 16651270; 16691619; 16705181; 16757476; 17053147; 17295679; 17319651; 17387146; 17491012; 17965458; 18052253; 18316598; 18354482; 18354483; 18372914; 18378770; 18460583; 18650423; 19061640;…
Transcript_05738	Assembly01_TRINITY_DN23735_c0_g1::Assembly01_TRINITY_DN23735_c0_g1_i1::g.153390::m.153390	Q9Y484	Q9Y484	WIPI4_HUMAN	reviewed	WD repeat domain phosphoinositide-interacting protein 4 (WIPI-4) (WD repeat-containing protein 45)	WDR45 WDRX1 WDRXI4 WIPI4 JM5	Homo sapiens (Human)	360	cytosol [GO:0005829]; extrinsic component of membrane [GO:0019898]; pre-autophagosomal structure membrane [GO:0034045]; phosphatidylinositol-3,5-bisphosphate binding [GO:0080025]; phosphatidylinositol-3-phosphate binding [GO:0032266]; autophagosome assembly [GO:0000045]; autophagy [GO:0006914]; mitophagy [GO:0000422]; nucleophagy [GO:0044804]; protein lipidation [GO:0006497]; protein localization…	autophagosome assembly [GO:0000045]; autophagy [GO:0006914]; mitophagy [GO:0000422]; nucleophagy [GO:0044804]; protein lipidation [GO:0006497]; protein localization to pre-autophagosomal structure [GO:0034497]	phosphatidylinositol-3,5-bisphosphate binding [GO:0080025]; phosphatidylinositol-3-phosphate binding [GO:0032266]	cytosol [GO:0005829]; extrinsic component of membrane [GO:0019898]; pre-autophagosomal structure membrane [GO:0034045]	GO:0000045; GO:0000422; GO:0005829; GO:0006497; GO:0006914; GO:0019898; GO:0032266; GO:0034045; GO:0034497; GO:0044804; GO:0080025		15602573; 15772651; 15489334; 23435086; 20195357; 20562859; 20711500; 23176820; 23687123; 24368176; 25263061; 25592411; 26496610; 26638075; 27349079; 27349085	15602573; 15772651; 15489334; 23435086
Transcript_05742	Assembly01_TRINITY_DN23744_c0_g1::Assembly01_TRINITY_DN23744_c0_g1_i1::g.153331::m.153331	Q16877	Q16877	F264_HUMAN	reviewed	6-phosphofructo-2-kinase/fructose-2,6-bisphosphatase 4 (6PF-2-K/Fru-2,6-P2ase 4) (PFK/FBPase 4) (6PF-2-K/Fru-2,6-P2ase testis-type isozyme) [Includes: 6-phosphofructo-2-kinase (EC 2.7.1.105); Fructose-2,6-bisphosphatase (EC 3.1.3.46)]	PFKFB4	Homo sapiens (Human)	469	cytosol [GO:0005829]; 6-phosphofructo-2-kinase activity [GO:0003873]; ATP binding [GO:0005524]; fructose-2,6-bisphosphate 2-phosphatase activity [GO:0004331]; canonical glycolysis [GO:0061621]; fructose 2,6-bisphosphate metabolic process [GO:0006003]; fructose metabolic process [GO:0006000]	canonical glycolysis [GO:0061621]; fructose 2,6-bisphosphate metabolic process [GO:0006003]; fructose metabolic process [GO:0006000]	6-phosphofructo-2-kinase activity [GO:0003873]; ATP binding [GO:0005524]; fructose-2,6-bisphosphate 2-phosphatase activity [GO:0004331]	cytosol [GO:0005829]	GO:0003873; GO:0004331; GO:0005524; GO:0005829; GO:0006000; GO:0006003; GO:0061621		15474002; 10095107; 15642344; 16641997; 15489334; 8830046; 16959974; 15925437; 17143338; 21396842; 21640852; 21900206; 22056879; 22576210; 22811469; 22892400; 25115398; 25772235; 26221874; 27491149	15474002; 10095107; 15642344; 16641997; 15489334; 8830046; 16959974
Transcript_05777	Assembly01_TRINITY_DN23793_c0_g1::Assembly01_TRINITY_DN23793_c0_g1_i1::g.153273::m.153273	P42704	P42704	LPPRC_HUMAN	reviewed	Leucine-rich PPR motif-containing protein, mitochondrial (130 kDa leucine-rich protein) (LRP 130) (GP130)	LRPPRC LRP130	Homo sapiens (Human)	1394	condensed nuclear chromosome [GO:0000794]; cytoskeleton [GO:0005856]; intracellular ribonucleoprotein complex [GO:0030529]; membrane [GO:0016020]; microtubule [GO:0005874]; mitochondrial nucleoid [GO:0042645]; mitochondrion [GO:0005739]; nuclear inner membrane [GO:0005637]; nuclear outer membrane [GO:0005640]; nucleoplasm [GO:0005654]; nucleus [GO:0005634]; perinuclear region of cytoplasm [GO:004…	mitochondrion transport along microtubule [GO:0047497]; mRNA transport [GO:0051028]; negative regulation of mitochondrial RNA catabolic process [GO:0000961]; regulation of mitochondrial translation [GO:0070129]; regulation of transcription, DNA-templated [GO:0006355]; transcription, DNA-templated [GO:0006351]	beta-tubulin binding [GO:0048487]; microtubule binding [GO:0008017]; poly(A) RNA binding [GO:0044822]; RNA binding [GO:0003723]; single-stranded DNA binding [GO:0003697]; ubiquitin protein ligase binding [GO:0031625]	condensed nuclear chromosome [GO:0000794]; cytoskeleton [GO:0005856]; intracellular ribonucleoprotein complex [GO:0030529]; membrane [GO:0016020]; microtubule [GO:0005874]; mitochondrial nucleoid [GO:0042645]; mitochondrion [GO:0005739]; nuclear inner membrane [GO:0005637]; nuclear outer membrane [GO:0005640]; nucleoplasm [GO:0005654]; nucleus [GO:0005634]; perinuclear region of cytoplasm [GO:004…	GO:0000794; GO:0000961; GO:0003697; GO:0003723; GO:0005634; GO:0005637; GO:0005640; GO:0005654; GO:0005739; GO:0005856; GO:0005874; GO:0006351; GO:0006355; GO:0008017; GO:0016020; GO:0030529; GO:0031625; GO:0042645; GO:0044822; GO:0047497; GO:0048471; GO:0048487; GO:0051028; GO:0070129	SUBCELLULAR LOCATION: Mitochondrion. Nucleus, nucleoplasm. Nucleus inner membrane. Nucleus outer membrane. Note=Seems to be predominantly mitochondrial.	15139850; 14702039; 15815621; 15489334; 8012652; 11585913; 11827465; 12832482; 15081402; 15272088; 15907802; 17050673; 19608861; 21269460; 23186163; 24275569; 25944712; 12529507; 26510951; 14743216; 15047060; 15161933; 17314511; 17353931; 18457437; 19262567; 19463016; 19615732; 19703396; 20186120; 20200222; 20201926; 20220140; 20562859; 20633537; 20711500; 20869947; 20877624; 21109938; 21150319; …	15139850; 14702039; 15815621; 15489334; 8012652; 11585913; 11827465; 12832482; 15081402; 15272088; 15907802; 17050673; 19608861; 21269460; 23186163; 24275569; 25944712; 12529507; 26510951
Transcript_05784	Assembly01_TRINITY_DN23816_c0_g2::Assembly01_TRINITY_DN23816_c0_g2_i1::g.219295::m.219295	Q5T280	Q5T280	CI114_HUMAN	reviewed	Putative methyltransferase C9orf114 (EC 2.1.1.-)	C9orf114 CENP-32	Homo sapiens (Human)	376	condensed chromosome kinetochore [GO:0000777]; methyltransferase activity [GO:0008168]; poly(A) RNA binding [GO:0044822]; cell cycle [GO:0007049]; cell division [GO:0051301]	cell cycle [GO:0007049]; cell division [GO:0051301]	methyltransferase activity [GO:0008168]; poly(A) RNA binding [GO:0044822]	condensed chromosome kinetochore [GO:0000777]	GO:0000777; GO:0007049; GO:0008168; GO:0044822; GO:0051301	SUBCELLULAR LOCATION: Chromosome, centromere, kinetochore {ECO:0000269|PubMed:20813266}. Note=Associated with the outer kinetochore. {ECO:0000269|PubMed:20813266}.	15164053; 15489334; 20813266; 21269460; 21182203; 21900206; 25609649; 25657325; 25665578; 26496610	15164053; 15489334; 20813266; 21269460
Transcript_05785	Assembly01_TRINITY_DN23819_c0_g1::Assembly01_TRINITY_DN23819_c0_g1_i1::g.219510::m.219510	O60507	O60507	TPST1_HUMAN	reviewed	Protein-tyrosine sulfotransferase 1 (EC 2.8.2.20) (Tyrosylprotein sulfotransferase 1) (TPST-1)	TPST1	Homo sapiens (Human)	370	Golgi apparatus [GO:0005794]; Golgi membrane [GO:0000139]; integral component of membrane [GO:0016021]; membrane [GO:0016020]; protein-tyrosine sulfotransferase activity [GO:0008476]; inflammatory response [GO:0006954]; peptidyl-tyrosine sulfation [GO:0006478]	inflammatory response [GO:0006954]; peptidyl-tyrosine sulfation [GO:0006478]	protein-tyrosine sulfotransferase activity [GO:0008476]	Golgi apparatus [GO:0005794]; Golgi membrane [GO:0000139]; integral component of membrane [GO:0016021]; membrane [GO:0016020]	GO:0000139; GO:0005794; GO:0006478; GO:0006954; GO:0008476; GO:0016020; GO:0016021	SUBCELLULAR LOCATION: Golgi apparatus membrane {ECO:0000250}; Single-pass type II membrane protein {ECO:0000250}.	9501187; 14702039; 12690205; 15489334; 12032733; 12056800; 12169668; 16244708; 16859706; 18672380; 19343046; 20379614; 23472069; 25079514; 26238632	9501187; 14702039; 12690205; 15489334
Transcript_05811	Assembly01_TRINITY_DN23864_c0_g1::Assembly01_TRINITY_DN23864_c0_g1_i1::g.219281::m.219281	Q9UPT9	Q9UPT9	UBP22_HUMAN	reviewed	Ubiquitin carboxyl-terminal hydrolase 22 (EC 3.4.19.12) (Deubiquitinating enzyme 22) (Ubiquitin thioesterase 22) (Ubiquitin-specific-processing protease 22)	USP22 KIAA1063 USP3L	Homo sapiens (Human)	525	SAGA complex [GO:0000124]; enzyme binding [GO:0019899]; ligand-dependent nuclear receptor transcription coactivator activity [GO:0030374]; thiol-dependent ubiquitin-specific protease activity [GO:0004843]; transcription coactivator activity [GO:0003713]; zinc ion binding [GO:0008270]; cell cycle [GO:0007049]; embryo development [GO:0009790]; histone deubiquitination [GO:0016578]; histone H4 acety…	cell cycle [GO:0007049]; embryo development [GO:0009790]; histone deubiquitination [GO:0016578]; histone H4 acetylation [GO:0043967]; histone ubiquitination [GO:0016574]; positive regulation of mitotic cell cycle [GO:0045931]; positive regulation of transcription, DNA-templated [GO:0045893]; protein deubiquitination [GO:0016579]; transcription, DNA-templated [GO:0006351]; ubiquitin-dependent prot…	enzyme binding [GO:0019899]; ligand-dependent nuclear receptor transcription coactivator activity [GO:0030374]; thiol-dependent ubiquitin-specific protease activity [GO:0004843]; transcription coactivator activity [GO:0003713]; zinc ion binding [GO:0008270]	SAGA complex [GO:0000124]	GO:0000124; GO:0003713; GO:0004843; GO:0006351; GO:0006511; GO:0007049; GO:0008270; GO:0009790; GO:0016574; GO:0016578; GO:0016579; GO:0019899; GO:0030374; GO:0043967; GO:0045893; GO:0045931	SUBCELLULAR LOCATION: Nucleus {ECO:0000250|UniProtKB:Q5DU02}.	10470851; 15489334; 17974005; 16378762; 18206972; 18206973; 18469533; 19608861; 22814378; 15931389; 16169070; 19615732; 20824490; 21039844; 21337558; 21691749; 21735131; 21746879; 21773699; 21779003; 21900206; 21928107; 22067483; 22447106; 22880026; 23217440; 23300749; 23361242; 23382074; 23412977; 23664741; 23979981; 24466336; 24561192; 24573640; 24802393; 24969755; 24993031; 25070659; 25111486;…	10470851; 15489334; 17974005; 16378762; 18206972; 18206973; 18469533; 19608861; 22814378
Transcript_05814	Assembly01_TRINITY_DN23870_c0_g1::Assembly01_TRINITY_DN23870_c0_g1_i1::g.219449::m.219449	A0A024R7X3	A0A024R7X3	A0A024R7X3_HUMAN	unreviewed	ATPase, H+ transporting, lysosomal 50/57kDa, V1 subunit H, isoform CRA_b	ATP6V1H hCG_27354	Homo sapiens (Human)	465	vacuolar proton-transporting V-type ATPase, V1 domain [GO:0000221]; proton-transporting ATPase activity, rotational mechanism [GO:0046961]; ATP hydrolysis coupled proton transport [GO:0015991]	ATP hydrolysis coupled proton transport [GO:0015991]	proton-transporting ATPase activity, rotational mechanism [GO:0046961]	vacuolar proton-transporting V-type ATPase, V1 domain [GO:0000221]	GO:0000221; GO:0015991; GO:0046961		11181995; 18368028; 19815536; 21871445; 22360420	11181995;
Transcript_05817	Assembly01_TRINITY_DN23877_c0_g1::Assembly01_TRINITY_DN23877_c0_g1_i1::g.219487::m.219487	P33992	P33992	MCM5_HUMAN	reviewed	DNA replication licensing factor MCM5 (EC 3.6.4.12) (CDC46 homolog) (P1-CDC46)	MCM5 CDC46	Homo sapiens (Human)	734	MCM complex [GO:0042555]; membrane [GO:0016020]; nuclear chromosome, telomeric region [GO:0000784]; nucleoplasm [GO:0005654]; nucleus [GO:0005634]; ATP binding [GO:0005524]; chromatin binding [GO:0003682]; DNA helicase activity [GO:0003678]; DNA replication origin binding [GO:0003688]; DNA replication [GO:0006260]; DNA replication initiation [GO:0006270]; G1/S transition of mitotic cell cycle [GO…	DNA replication [GO:0006260]; DNA replication initiation [GO:0006270]; G1/S transition of mitotic cell cycle [GO:0000082]	ATP binding [GO:0005524]; chromatin binding [GO:0003682]; DNA helicase activity [GO:0003678]; DNA replication origin binding [GO:0003688]	MCM complex [GO:0042555]; membrane [GO:0016020]; nuclear chromosome, telomeric region [GO:0000784]; nucleoplasm [GO:0005654]; nucleus [GO:0005634]	GO:0000082; GO:0000784; GO:0003678; GO:0003682; GO:0003688; GO:0005524; GO:0005634; GO:0005654; GO:0006260; GO:0006270; GO:0016020; GO:0042555	SUBCELLULAR LOCATION: Nucleus.	15461802; 10591208; 15489334; 8265339; 16899510; 17296731; 19413330; 19608861; 21269460; 22223895; 22814378; 23711367; 23186163; 12364596; 14743216; 15232106; 15696126; 16189514; 16199513; 16212417; 16902406; 17353931; 17557111; 17932485; 17940502; 17988337; 18181189; 18274552; 18465232; 18799789; 19074885; 19130399; 19156129; 19318354; 19615732; 19805454; 19862764; 20085707; 20508983; 20562859; …	15461802; 10591208; 15489334; 8265339; 16899510; 17296731; 19413330; 19608861; 21269460; 22223895; 22814378; 23711367; 23186163
Transcript_05829	Assembly01_TRINITY_DN23897_c0_g1::Assembly01_TRINITY_DN23897_c0_g1_i1::g.219321::m.219321	Q9H9K4	Q9H9K4	Q9H9K4_HUMAN	unreviewed	cDNA FLJ12685 fis, clone NT2RM4002493		Homo sapiens (Human)	451	integral component of membrane [GO:0016021]			integral component of membrane [GO:0016021]	GO:0016021		14702039; 12110693; 17143962; 19913121; 20628086	14702039
Transcript_05839	Assembly01_TRINITY_DN23914_c0_g1::Assembly01_TRINITY_DN23914_c0_g1_i1::g.186738::m.186738	P63211	P63211	GBG1_HUMAN	reviewed	Guanine nucleotide-binding protein G(T) subunit gamma-T1 (Transducin gamma chain)	GNGT1	Homo sapiens (Human)	74	heterotrimeric G-protein complex [GO:0005834]; photoreceptor disc membrane [GO:0097381]; photoreceptor inner segment [GO:0001917]; plasma membrane [GO:0005886]; GTPase activity [GO:0003924]; signal transducer activity [GO:0004871]; cardiac muscle cell apoptotic process [GO:0010659]; cellular response to hypoxia [GO:0071456]; eye photoreceptor cell development [GO:0042462]; protein localization [G…	cardiac muscle cell apoptotic process [GO:0010659]; cellular response to hypoxia [GO:0071456]; eye photoreceptor cell development [GO:0042462]; protein localization [GO:0008104]; regulation of rhodopsin mediated signaling pathway [GO:0022400]; rhodopsin mediated signaling pathway [GO:0016056]; signal transduction [GO:0007165]	GTPase activity [GO:0003924]; signal transducer activity [GO:0004871]	heterotrimeric G-protein complex [GO:0005834]; photoreceptor disc membrane [GO:0097381]; photoreceptor inner segment [GO:0001917]; plasma membrane [GO:0005886]	GO:0001917; GO:0003924; GO:0004871; GO:0005834; GO:0005886; GO:0007165; GO:0008104; GO:0010659; GO:0016056; GO:0022400; GO:0042462; GO:0071456; GO:0097381	SUBCELLULAR LOCATION: Cell membrane {ECO:0000305}; Lipid-anchor {ECO:0000305}; Cytoplasmic side {ECO:0000305}.	8500562; 8661128; 12690205; 12853948; 15489334; 15901556; 17110384; 17548351; 20048162; 22065575; 23954591; 25416956; 25675501; 25916507	8500562; 8661128; 12690205; 12853948; 15489334
Transcript_05841	Assembly01_TRINITY_DN23916_c0_g1::Assembly01_TRINITY_DN23916_c0_g1_i2::g.186727::m.186727	Q9Y6M1	Q9Y6M1	IF2B2_HUMAN	reviewed	Insulin-like growth factor 2 mRNA-binding protein 2 (IGF2 mRNA-binding protein 2) (IMP-2) (Hepatocellular carcinoma autoantigen p62) (IGF-II mRNA-binding protein 2) (VICKZ family member 2)	IGF2BP2 IMP2 VICKZ2	Homo sapiens (Human)	599	cytoplasm [GO:0005737]; cytoskeleton [GO:0005856]; cytosol [GO:0005829]; nucleus [GO:0005634]; mRNA 3'-UTR binding [GO:0003730]; mRNA 5'-UTR binding [GO:0048027]; nucleotide binding [GO:0000166]; poly(A) RNA binding [GO:0044822]; translation regulator activity [GO:0045182]; anatomical structure morphogenesis [GO:0009653]; gene expression [GO:0010467]; mRNA transport [GO:0051028]; negative regulat…	anatomical structure morphogenesis [GO:0009653]; gene expression [GO:0010467]; mRNA transport [GO:0051028]; negative regulation of translation [GO:0017148]; regulation of cytokine biosynthetic process [GO:0042035]	mRNA 3'-UTR binding [GO:0003730]; mRNA 5'-UTR binding [GO:0048027]; nucleotide binding [GO:0000166]; poly(A) RNA binding [GO:0044822]; translation regulator activity [GO:0045182]	cytoplasm [GO:0005737]; cytoskeleton [GO:0005856]; cytosol [GO:0005829]; nucleus [GO:0005634]	GO:0000166; GO:0003730; GO:0005634; GO:0005737; GO:0005829; GO:0005856; GO:0009653; GO:0010467; GO:0017148; GO:0042035; GO:0044822; GO:0045182; GO:0048027; GO:0051028	SUBCELLULAR LOCATION: Nucleus. Cytoplasm. Note=Localized in cytoplasmic mRNP granules containing untranslated mRNAs. Localizes at the connecting piece and the tail of the spermatozoa. In response to cellular stress, such as oxidative stress, recruited to stress granules.	10190901; 16641997; 15489334; 9891060; 12674497; 15601260; 16049158; 17289661; 18669648; 19413330; 19690332; 20080952; 21269460; 21406692; 22223895; 22427968; 22814378; 23640942; 23186163; 15225648; 15618018; 17296566; 17314511; 17353931; 17426251; 17463246; 17463248; 17463249; 17620599; 17804762; 17827400; 17928989; 18162508; 18259684; 18372903; 18426861; 18430866; 18443202; 18469204; 18477659; …	10190901; 16641997; 15489334; 9891060; 12674497; 15601260; 16049158; 17289661; 18669648; 19413330; 19690332; 20080952; 21269460; 21406692; 22223895; 22427968; 22814378; 23640942; 23186163;
Transcript_05895	Assembly01_TRINITY_DN24008_c0_g1::Assembly01_TRINITY_DN24008_c0_g1_i1::g.205103::m.205103	Q9Y6C9	Q9Y6C9	MTCH2_HUMAN	reviewed	Mitochondrial carrier homolog 2 (Met-induced mitochondrial protein)	MTCH2 MIMP HSPC032	Homo sapiens (Human)	303	extracellular exosome [GO:0070062]; integral component of membrane [GO:0016021]; membrane [GO:0016020]; mitochondrial inner membrane [GO:0005743]; mitochondrial outer membrane [GO:0005741]; mitochondrion [GO:0005739]; nucleus [GO:0005634]; hepatocyte apoptotic process [GO:0097284]; positive regulation of apoptotic process [GO:0043065]; protein localization to mitochondrion [GO:0070585]; regulatio…	hepatocyte apoptotic process [GO:0097284]; positive regulation of apoptotic process [GO:0043065]; protein localization to mitochondrion [GO:0070585]; regulation of mitochondrial membrane permeability involved in apoptotic process [GO:1902108]		extracellular exosome [GO:0070062]; integral component of membrane [GO:0016021]; membrane [GO:0016020]; mitochondrial inner membrane [GO:0005743]; mitochondrial outer membrane [GO:0005741]; mitochondrion [GO:0005739]; nucleus [GO:0005634]	GO:0005634; GO:0005739; GO:0005741; GO:0005743; GO:0016020; GO:0016021; GO:0043065; GO:0070062; GO:0070585; GO:0097284; GO:1902108	SUBCELLULAR LOCATION: Mitochondrion inner membrane {ECO:0000305}; Multi-pass membrane protein {ECO:0000305}.	12407445; 11042152; 14702039; 15489334; 19413330; 21269460; 24275569; 25944712; 15899861; 19079261; 19164386; 19692490; 19746409; 19812171; 19851340; 19910641; 19910938; 20215397; 20386550; 20571754; 20712903; 20724581; 20725061; 20816152; 20816195; 20877624; 21795451; 22179955; 22190034; 22416135; 22443470; 23229156; 23266187; 23744079; 26638075; 26827940	12407445; 11042152; 14702039; 15489334; 19413330; 21269460; 24275569; 25944712
Transcript_05904	Assembly01_TRINITY_DN24023_c0_g1::Assembly01_TRINITY_DN24023_c0_g1_i1::g.204952::m.204952	O60927	O60927	PP1RB_HUMAN	reviewed	Protein phosphatase 1 regulatory subunit 11 (Hemochromatosis candidate gene V protein) (HCG V) (Protein phosphatase inhibitor 3)	PPP1R11 HCGV TCTE5	Homo sapiens (Human)	126	cytoplasm [GO:0005737]; nucleus [GO:0005634]; protein phosphatase type 1 complex [GO:0000164]; protein serine/threonine phosphatase inhibitor activity [GO:0004865]; negative regulation of phosphoprotein phosphatase activity [GO:0032515]	negative regulation of phosphoprotein phosphatase activity [GO:0032515]	protein serine/threonine phosphatase inhibitor activity [GO:0004865]	cytoplasm [GO:0005737]; nucleus [GO:0005634]; protein phosphatase type 1 complex [GO:0000164]	GO:0000164; GO:0004865; GO:0005634; GO:0005737; GO:0032515		8781118; 8938444; 14574404; 15489334; 9843442; 18669648; 20068231; 22814378; 23186163; 17353931; 24366813; 26496610	8781118; 8938444; 14574404; 15489334; 9843442; 18669648; 20068231; 22814378; 23186163
Transcript_05914	Assembly01_TRINITY_DN24035_c0_g2::Assembly01_TRINITY_DN24035_c0_g2_i1::g.205140::m.205140	A0A024R7E8	A0A024R7E8	A0A024R7E8_HUMAN	unreviewed	Elongation factor 1 homolog (S. cerevisiae), isoform CRA_a (Transcription elongation factor 1 homolog)	ELOF1 hCG_29982	Homo sapiens (Human)	104	translation elongation factor activity [GO:0003746]		translation elongation factor activity [GO:0003746]		GO:0003746			11181995; 15057824;
Transcript_05941	Assembly01_TRINITY_DN24095_c0_g1::Assembly01_TRINITY_DN24095_c0_g1_i3::g.205225::m.205225	Q8NB15	Q8NB15	ZN511_HUMAN	reviewed	Zinc finger protein 511	ZNF511	Homo sapiens (Human)	262	nucleus [GO:0005634]; DNA binding [GO:0003677]; metal ion binding [GO:0046872]; regulation of transcription, DNA-templated [GO:0006355]; transcription, DNA-templated [GO:0006351]	regulation of transcription, DNA-templated [GO:0006355]; transcription, DNA-templated [GO:0006351]	DNA binding [GO:0003677]; metal ion binding [GO:0046872]	nucleus [GO:0005634]	GO:0003677; GO:0005634; GO:0006351; GO:0006355; GO:0046872	SUBCELLULAR LOCATION: Nucleus {ECO:0000305}.	14702039; 15164054; 15489334; 24129315; 25416956	14702039; 15164054; 15489334; 24129315
Transcript_05947	Assembly01_TRINITY_DN24099_c0_g2::Assembly01_TRINITY_DN24099_c0_g2_i2::g.205086::m.205086	Q9BYH2	Q9BYH2	Q9BYH2_HUMAN	unreviewed	Cystine/glutamate exchanger (HCG19504, isoform CRA_b)	hxCT hCG_19504	Homo sapiens (Human)	494	integral component of membrane [GO:0016021]; amino acid transmembrane transporter activity [GO:0015171]		amino acid transmembrane transporter activity [GO:0015171]	integral component of membrane [GO:0016021]	GO:0015171; GO:0016021		11181995; 14722095; 15151999; 15326101; 16574866; 18054200; 18287333; 18469825; 18648370; 18978678; 19015640; 19017641; 19207949; 20007406; 20053169; 20634891; 20733204; 21369940; 21510944; 21555518; 21639880; 21689549; 23771433; 24094812; 24516043; 24686172; 25002527; 25399695; 25860939; 26019222; 26252954; 26254540; 26540405	11181995;
Transcript_05978	Assembly01_TRINITY_DN24133_c0_g1::Assembly01_TRINITY_DN24133_c0_g1_i1::g.45793::m.45793	Q8WXS5	Q8WXS5	CCG8_HUMAN	reviewed	Voltage-dependent calcium channel gamma-8 subunit (Neuronal voltage-gated calcium channel gamma-8 subunit) (Transmembrane AMPAR regulatory protein gamma-8) (TARP gamma-8)	CACNG8 CACNG6	Homo sapiens (Human)	425	AMPA glutamate receptor complex [GO:0032281]; cell junction [GO:0030054]; endocytic vesicle membrane [GO:0030666]; plasma membrane [GO:0005886]; postsynaptic density [GO:0014069]; postsynaptic membrane [GO:0045211]; voltage-gated calcium channel complex [GO:0005891]; channel regulator activity [GO:0016247]; voltage-gated calcium channel activity [GO:0005245]; calcium ion transmembrane transport […	calcium ion transmembrane transport [GO:0070588]; calcium ion transport [GO:0006816]; cardiac conduction [GO:0061337]; regulation of alpha-amino-3-hydroxy-5-methyl-4-isoxazole propionate selective glutamate receptor activity [GO:2000311]; transmission of nerve impulse [GO:0019226]	channel regulator activity [GO:0016247]; voltage-gated calcium channel activity [GO:0005245]	AMPA glutamate receptor complex [GO:0032281]; cell junction [GO:0030054]; endocytic vesicle membrane [GO:0030666]; plasma membrane [GO:0005886]; postsynaptic density [GO:0014069]; postsynaptic membrane [GO:0045211]; voltage-gated calcium channel complex [GO:0005891]	GO:0005245; GO:0005886; GO:0005891; GO:0006816; GO:0014069; GO:0016247; GO:0019226; GO:0030054; GO:0030666; GO:0032281; GO:0045211; GO:0061337; GO:0070588; GO:2000311	SUBCELLULAR LOCATION: Membrane {ECO:0000250}; Multi-pass membrane protein {ECO:0000250}. Cell junction, synapse, postsynaptic cell membrane, postsynaptic density {ECO:0000250}.	11738816; 15057824; 11170751; 21172611; 20805473; 26710323	11738816; 15057824; 11170751; 21172611; 20805473
Transcript_05987	Assembly01_TRINITY_DN24158_c0_g1::Assembly01_TRINITY_DN24158_c0_g1_i1::g.45823::m.45823	Q59HD9	Q59HD9	Q59HD9_HUMAN	unreviewed	Kelch-like 5 isoform 2 variant (Fragment)		Homo sapiens (Human)	593							14672410; 26514267
Transcript_05991	Assembly01_TRINITY_DN24162_c0_g2::Assembly01_TRINITY_DN24162_c0_g2_i1::g.45697::m.45697	P60880	P60880	SNP25_HUMAN	reviewed	Synaptosomal-associated protein 25 (SNAP-25) (Super protein) (SUP) (Synaptosomal-associated 25 kDa protein)	SNAP25 SNAP	Homo sapiens (Human)	206	cell junction [GO:0030054]; cytoplasm [GO:0005737]; cytosol [GO:0005829]; growth cone [GO:0030426]; membrane [GO:0016020]; myelin sheath [GO:0043209]; neuron projection [GO:0043005]; perinuclear region of cytoplasm [GO:0048471]; plasma membrane [GO:0005886]; presynaptic membrane [GO:0042734]; SNARE complex [GO:0031201]; synaptic vesicle [GO:0008021]; synaptobrevin 2-SNAP-25-syntaxin-1a-complexin …	associative learning [GO:0008306]; chemical synaptic transmission [GO:0007268]; glutamate secretion [GO:0014047]; locomotory behavior [GO:0007626]; long-term synaptic potentiation [GO:0060291]; neurotransmitter secretion [GO:0007269]; neurotransmitter uptake [GO:0001504]; regulation of insulin secretion [GO:0050796]; regulation of neuron projection development [GO:0010975]; synaptic vesicle docki…	calcium-dependent protein binding [GO:0048306]; SNAP receptor activity [GO:0005484]; syntaxin-1 binding [GO:0017075]	cell junction [GO:0030054]; cytoplasm [GO:0005737]; cytosol [GO:0005829]; growth cone [GO:0030426]; membrane [GO:0016020]; myelin sheath [GO:0043209]; neuron projection [GO:0043005]; perinuclear region of cytoplasm [GO:0048471]; plasma membrane [GO:0005886]; presynaptic membrane [GO:0042734]; SNARE complex [GO:0031201]; synaptic vesicle [GO:0008021]; synaptobrevin 2-SNAP-25-syntaxin-1a-complexin …	GO:0001504; GO:0005484; GO:0005737; GO:0005802; GO:0005829; GO:0005886; GO:0007268; GO:0007269; GO:0007626; GO:0008021; GO:0008306; GO:0010975; GO:0014047; GO:0016020; GO:0016079; GO:0016081; GO:0016082; GO:0017075; GO:0030054; GO:0030426; GO:0031201; GO:0031629; GO:0042734; GO:0043005; GO:0043209; GO:0048306; GO:0048471; GO:0050796; GO:0060291; GO:0070032	SUBCELLULAR LOCATION: Cytoplasm, perinuclear region {ECO:0000250}. Cell membrane {ECO:0000250|UniProtKB:P60881}; Lipid-anchor. Cell junction, synapse, synaptosome. Note=Membrane association requires palmitoylation. Expressed throughout cytoplasm, concentrating at the perinuclear region. Colocalizes with KCNB1 at the cell membrane (By similarity). {ECO:0000250, ECO:0000250|UniProtKB:P60881}.	8112622; 8056350; 8760387; 14702039; 11780052; 15489334; 18375205; 19546860; 25381298; 11832227; 8294407; 9886085; 10800949; 10889551; 11287790; 11920846; 12114505; 12403834; 12475239; 12499044; 12660803; 12691775; 12814864; 14529723; 14709554; 15007392; 15121806; 15592454; 15603740; 15717291; 15752769; 15823421; 16088329; 16169070; 16189514; 16801949; 16874303; 16939418; 17325194; 17325713; 1732…	8112622; 8056350; 8760387; 14702039; 11780052; 15489334; 18375205; 19546860; 25381298; 11832227
Transcript_06021	Assembly01_TRINITY_DN24225_c0_g1::Assembly01_TRINITY_DN24225_c0_g1_i1::g.166359::m.166359	G3V1M6	G3V1M6	G3V1M6_HUMAN	unreviewed	Nucleoside diphosphate-linked moiety X motif 22 (Nudix (Nucleoside diphosphate linked moiety X)-type motif 22, isoform CRA_d)	NUDT22 hCG_2039175	Homo sapiens (Human)	165							11181995; 16554811; 19913121; 20237496; 20628086	11181995; 16554811;
Transcript_06033	Assembly01_TRINITY_DN24242_c0_g1::Assembly01_TRINITY_DN24242_c0_g1_i2::g.166239::m.166239	Q9H0W8	Q9H0W8	SMG9_HUMAN	reviewed	Protein SMG9 (Protein smg-9 homolog)	SMG9 C19orf61	Homo sapiens (Human)	520	cytosol [GO:0005829]; intracellular [GO:0005622]; nuclear-transcribed mRNA catabolic process, nonsense-mediated decay [GO:0000184]	nuclear-transcribed mRNA catabolic process, nonsense-mediated decay [GO:0000184]		cytosol [GO:0005829]; intracellular [GO:0005622]	GO:0000184; GO:0005622; GO:0005829		11230166; 14702039; 15057824; 15489334; 18691976; 18669648; 19413330; 19417104; 19690332; 20068231; 21269460; 21245168; 20817927; 21406692; 23186163; 24275569; 20371770; 20711500; 21640080; 25416956; 26496610; 26638075; 27018474	11230166; 14702039; 15057824; 15489334; 18691976; 18669648; 19413330; 19417104; 19690332; 20068231; 21269460; 21245168; 20817927; 21406692; 23186163; 24275569
Transcript_06039	Assembly01_TRINITY_DN24254_c0_g1::Assembly01_TRINITY_DN24254_c0_g1_i1::g.166019::m.166019	A0A024R7E3	A0A024R7E3	A0A024R7E3_HUMAN	unreviewed	DNA (cytosine-5)-methyltransferase (EC 2.1.1.37)	DNMT1 hCG_28474	Homo sapiens (Human)	1678	nucleus [GO:0005634]; chromatin binding [GO:0003682]; DNA (cytosine-5-)-methyltransferase activity [GO:0003886]; DNA binding [GO:0003677]; zinc ion binding [GO:0008270]		chromatin binding [GO:0003682]; DNA (cytosine-5-)-methyltransferase activity [GO:0003886]; DNA binding [GO:0003677]; zinc ion binding [GO:0008270]	nucleus [GO:0005634]	GO:0003677; GO:0003682; GO:0003886; GO:0005634; GO:0008270	SUBCELLULAR LOCATION: Nucleus {ECO:0000256|PIRNR:PIRNR037404}.	11181995; 11834837; 11932749; 12145218; 12496760; 12530095; 12538344; 12548018; 12576480; 12594811; 12637155; 12738984; 12789259; 12804601; 14559786; 14577574; 14583449; 14684836; 15087453; 15220328; 15289832; 15340041; 15375672; 15526354; 15657147; 15735013; 15755728; 15799776; 15870198; 15956212; 16053511; 16227093; 16314526; 16322686; 16423997; 16424002; 16497664; 16537562; 16769694; 16801630;…	11181995;
Transcript_06040	Assembly01_TRINITY_DN24255_c0_g1::Assembly01_TRINITY_DN24255_c0_g1_i1::g.166008::m.166008	Q6UW60	Q6UW60	PCSK4_HUMAN	reviewed	Proprotein convertase subtilisin/kexin type 4 (EC 3.4.21.-) (Proprotein convertase 4) (PC4)	PCSK4 PC4 UNQ2757/PRO6496	Homo sapiens (Human)	755	acrosomal membrane [GO:0002080]; acrosomal vesicle [GO:0001669]; extracellular space [GO:0005615]; integral component of membrane [GO:0016021]; serine-type endopeptidase activity [GO:0004252]; acrosome reaction [GO:0007340]; binding of sperm to zona pellucida [GO:0007339]; fertilization [GO:0009566]; protein processing [GO:0016485]; reproductive process [GO:0022414]; sperm capacitation [GO:004824…	acrosome reaction [GO:0007340]; binding of sperm to zona pellucida [GO:0007339]; fertilization [GO:0009566]; protein processing [GO:0016485]; reproductive process [GO:0022414]; sperm capacitation [GO:0048240]	serine-type endopeptidase activity [GO:0004252]	acrosomal membrane [GO:0002080]; acrosomal vesicle [GO:0001669]; extracellular space [GO:0005615]; integral component of membrane [GO:0016021]	GO:0001669; GO:0002080; GO:0004252; GO:0005615; GO:0007339; GO:0007340; GO:0009566; GO:0016021; GO:0016485; GO:0022414; GO:0048240	SUBCELLULAR LOCATION: Membrane {ECO:0000255}; Single-pass membrane protein {ECO:0000255}. Cytoplasmic vesicle, secretory vesicle, acrosome membrane {ECO:0000250|UniProtKB:P29121}.	12975309; 15057824; 15489334; 17974005; 16040806; 21080038; 19913121; 20628086	12975309; 15057824; 15489334; 17974005; 16040806; 21080038
Transcript_06055	Assembly01_TRINITY_DN24270_c0_g1::Assembly01_TRINITY_DN24270_c0_g1_i1::g.166014::m.166014	B5LY71	B5LY71	B5LY71_HUMAN	unreviewed	Uridine monophosphate synthetase isoform I	UMPS	Homo sapiens (Human)	480	orotate phosphoribosyltransferase activity [GO:0004588]; orotidine-5'-phosphate decarboxylase activity [GO:0004590]; 'de novo' pyrimidine nucleobase biosynthetic process [GO:0006207]; 'de novo' UMP biosynthetic process [GO:0044205]	'de novo' pyrimidine nucleobase biosynthetic process [GO:0006207]; 'de novo' UMP biosynthetic process [GO:0044205]	orotate phosphoribosyltransferase activity [GO:0004588]; orotidine-5'-phosphate decarboxylase activity [GO:0004590]		GO:0004588; GO:0004590; GO:0006207; GO:0044205		14562021; 15999119; 16142362; 16328050; 16818689; 17237621; 17549346; 17607371; 17854773; 18597678; 18633253; 18949394; 19020740; 19020767; 19074750; 19082440; 19307741; 19332728; 19562503; 19724871; 20112501; 20453000; 20527751; 20647221; 20665215; 21631301; 22249354; 22641663; 22931617; 24158442
Transcript_06076	Assembly01_TRINITY_DN24290_c0_g2::Assembly01_TRINITY_DN24290_c0_g2_i1::g.166213::m.166213	P43686	P43686	PRS6B_HUMAN	reviewed	26S protease regulatory subunit 6B (26S proteasome AAA-ATPase subunit RPT3) (MB67-interacting protein) (MIP224) (Proteasome 26S subunit ATPase 4) (Tat-binding protein 7) (TBP-7)	PSMC4 MIP224 TBP7	Homo sapiens (Human)	418	cytoplasm [GO:0005737]; cytosol [GO:0005829]; cytosolic proteasome complex [GO:0031597]; inclusion body [GO:0016234]; membrane [GO:0016020]; nuclear proteasome complex [GO:0031595]; nucleoplasm [GO:0005654]; nucleus [GO:0005634]; proteasome accessory complex [GO:0022624]; proteasome complex [GO:0000502]; proteasome regulatory particle, base subcomplex [GO:0008540]; ATP binding [GO:0005524]; ATPas…	anaphase-promoting complex-dependent catabolic process [GO:0031145]; antigen processing and presentation of exogenous peptide antigen via MHC class I, TAP-dependent [GO:0002479]; blastocyst development [GO:0001824]; ER-associated ubiquitin-dependent protein catabolic process [GO:0030433]; Fc-epsilon receptor signaling pathway [GO:0038095]; MAPK cascade [GO:0000165]; negative regulation of canonic…	ATPase activity [GO:0016887]; ATP binding [GO:0005524]; proteasome-activating ATPase activity [GO:0036402]; TBP-class protein binding [GO:0017025]	cytoplasm [GO:0005737]; cytosol [GO:0005829]; cytosolic proteasome complex [GO:0031597]; inclusion body [GO:0016234]; membrane [GO:0016020]; nuclear proteasome complex [GO:0031595]; nucleoplasm [GO:0005654]; nucleus [GO:0005634]; proteasome accessory complex [GO:0022624]; proteasome complex [GO:0000502]; proteasome regulatory particle, base subcomplex [GO:0008540]	GO:0000165; GO:0000209; GO:0000502; GO:0001824; GO:0002223; GO:0002479; GO:0005524; GO:0005634; GO:0005654; GO:0005737; GO:0005829; GO:0006508; GO:0006521; GO:0008540; GO:0016020; GO:0016234; GO:0016887; GO:0017025; GO:0022624; GO:0030433; GO:0031145; GO:0031595; GO:0031597; GO:0033209; GO:0036402; GO:0038061; GO:0038095; GO:0043161; GO:0043488; GO:0045899; GO:0050852; GO:0051436; GO:0051437; GO:…	SUBCELLULAR LOCATION: Cytoplasm. Nucleus.	8419915; 11042152; 8603043; 15057824; 15489334; 8060531; 15831487; 17323924; 18691976; 18669648; 19413330; 19690332; 19608861; 20068231; 21269460; 22078707; 22223895; 22814378; 24275569; 25944712; 17292836; 11779854; 12525503; 16189514; 16990800; 17139257; 17314511; 17327361; 17353931; 18446261; 18922472; 19214193; 19490896; 19615732; 20467437; 20562859; 20711500; 20937828; 21979464; 21988832; 22…	8419915; 11042152; 8603043; 15057824; 15489334; 8060531; 15831487; 17323924; 18691976; 18669648; 19413330; 19690332; 19608861; 20068231; 21269460; 22078707; 22223895; 22814378; 24275569; 25944712; 17292836
Transcript_06112	Assembly01_TRINITY_DN24358_c0_g1::Assembly01_TRINITY_DN24358_c0_g1_i1::g.152033::m.152033	P14324	P14324	FPPS_HUMAN	reviewed	Farnesyl pyrophosphate synthase (FPP synthase) (FPS) (EC 2.5.1.10) ((2E,6E)-farnesyl diphosphate synthase) (Dimethylallyltranstransferase) (EC 2.5.1.1) (Farnesyl diphosphate synthase) (Geranyltranstransferase)	FDPS FPS KIAA1293	Homo sapiens (Human)	419	cytoplasm [GO:0005737]; cytosol [GO:0005829]; nucleoplasm [GO:0005654]; dimethylallyltranstransferase activity [GO:0004161]; geranyltranstransferase activity [GO:0004337]; metal ion binding [GO:0046872]; poly(A) RNA binding [GO:0044822]; cholesterol biosynthetic process [GO:0006695]; farnesyl diphosphate biosynthetic process [GO:0045337]; geranyl diphosphate biosynthetic process [GO:0033384]; vir…	cholesterol biosynthetic process [GO:0006695]; farnesyl diphosphate biosynthetic process [GO:0045337]; geranyl diphosphate biosynthetic process [GO:0033384]; viral process [GO:0016032]	dimethylallyltranstransferase activity [GO:0004161]; geranyltranstransferase activity [GO:0004337]; metal ion binding [GO:0046872]; poly(A) RNA binding [GO:0044822]	cytoplasm [GO:0005737]; cytosol [GO:0005829]; nucleoplasm [GO:0005654]	GO:0004161; GO:0004337; GO:0005654; GO:0005737; GO:0005829; GO:0006695; GO:0016032; GO:0033384; GO:0044822; GO:0045337; GO:0046872	SUBCELLULAR LOCATION: Cytoplasm.	1968462; 7584026; 14702039; 16710414; 15489334; 2690933; 11773414; 18005724; 15827605; 19413330; 19608861; 21269460; 22223895; 22814378; 24275569; 26202976; 25944712; 16892359; 16684881; 19309137; 15713990; 16713569; 17198737; 17368768; 17387528; 18494934; 18660489; 18687167; 19056481; 19060904; 19494338; 19549727; 20191015; 20450493; 20711197; 20711500; 20877624; 21151198; 21196316; 22278941; 22…	1968462; 7584026; 14702039; 16710414; 15489334; 2690933; 11773414; 18005724; 15827605; 19413330; 19608861; 21269460; 22223895; 22814378; 24275569; 26202976; 25944712; 16892359; 16684881; 19309137
Transcript_06134	Assembly01_TRINITY_DN24402_c0_g1::Assembly01_TRINITY_DN24402_c0_g1_i2::g.46437::m.46437	Q8TEW6	Q8TEW6	DOK4_HUMAN	reviewed	Docking protein 4 (Downstream of tyrosine kinase 4) (Insulin receptor substrate 5) (IRS-5) (IRS5)	DOK4	Homo sapiens (Human)	326	intracellular [GO:0005622]; receptor signaling protein activity [GO:0005057]; MAPK cascade [GO:0000165]; nervous system development [GO:0007399]; transmembrane receptor protein tyrosine kinase signaling pathway [GO:0007169]	MAPK cascade [GO:0000165]; nervous system development [GO:0007399]; transmembrane receptor protein tyrosine kinase signaling pathway [GO:0007169]	receptor signaling protein activity [GO:0005057]	intracellular [GO:0005622]	GO:0000165; GO:0005057; GO:0005622; GO:0007169; GO:0007399		12595900; 12730241; 14702039; 10493829; 15489334; 16273093; 16820412; 17443497; 19073520; 19494292; 22982678; 23840749; 25814554	12595900; 12730241; 14702039; 10493829; 15489334
Transcript_06159	Assembly01_TRINITY_DN24442_c0_g1::Assembly01_TRINITY_DN24442_c0_g1_i2::g.46551::m.46551	Q9Y6K0	Q9Y6K0	CEPT1_HUMAN	reviewed	Choline/ethanolaminephosphotransferase 1 (hCEPT1) (EC 2.7.8.1) (EC 2.7.8.2)	CEPT1 PRO1101	Homo sapiens (Human)	416	endoplasmic reticulum membrane [GO:0005789]; integral component of membrane [GO:0016021]; nuclear membrane [GO:0031965]; diacylglycerol cholinephosphotransferase activity [GO:0004142]; ethanolaminephosphotransferase activity [GO:0004307]; metal ion binding [GO:0046872]; lipid metabolic process [GO:0006629]; phosphatidylcholine biosynthetic process [GO:0006656]; phosphatidylethanolamine biosynthet…	lipid metabolic process [GO:0006629]; phosphatidylcholine biosynthetic process [GO:0006656]; phosphatidylethanolamine biosynthetic process [GO:0006646]	diacylglycerol cholinephosphotransferase activity [GO:0004142]; ethanolaminephosphotransferase activity [GO:0004307]; metal ion binding [GO:0046872]	endoplasmic reticulum membrane [GO:0005789]; integral component of membrane [GO:0016021]; nuclear membrane [GO:0031965]	GO:0004142; GO:0004307; GO:0005789; GO:0006629; GO:0006646; GO:0006656; GO:0016021; GO:0031965; GO:0046872	SUBCELLULAR LOCATION: Endoplasmic reticulum membrane {ECO:0000269|PubMed:12221122}; Multi-pass membrane protein {ECO:0000269|PubMed:12221122}. Nucleus membrane {ECO:0000269|PubMed:12221122}; Multi-pass membrane protein {ECO:0000269|PubMed:12221122}.	10191259; 16710414; 15489334; 17974005; 10893425; 12216837; 12221122; 18691976; 20068231; 23186163; 25944712; 17314511; 20379614; 20711500; 21911578; 26496610	10191259; 16710414; 15489334; 17974005; 10893425; 12216837; 12221122; 18691976; 20068231; 23186163; 25944712
Transcript_06172	Assembly01_TRINITY_DN2446_c0_g1::Assembly01_TRINITY_DN2446_c0_g1_i1::g.187976::m.187976	Q59GE9	Q59GE9	Q59GE9_HUMAN	unreviewed	Mitochondrial ribosomal protein L49 variant (Fragment)		Homo sapiens (Human)	143	ribosome [GO:0005840]; structural constituent of ribosome [GO:0003735]; translation [GO:0006412]	translation [GO:0006412]	structural constituent of ribosome [GO:0003735]	ribosome [GO:0005840]	GO:0003735; GO:0005840; GO:0006412		20877624
Transcript_06177	Assembly01_TRINITY_DN24479_c0_g1::Assembly01_TRINITY_DN24479_c0_g1_i1::g.46636::m.46636	P16066	P16066	ANPRA_HUMAN	reviewed	Atrial natriuretic peptide receptor 1 (EC 4.6.1.2) (Atrial natriuretic peptide receptor type A) (ANP-A) (ANPR-A) (NPR-A) (Guanylate cyclase A) (GC-A)	NPR1 ANPRA	Homo sapiens (Human)	1061	guanylate cyclase complex, soluble [GO:0008074]; integral component of plasma membrane [GO:0005887]; plasma membrane [GO:0005886]; receptor complex [GO:0043235]; ATP binding [GO:0005524]; G-protein coupled peptide receptor activity [GO:0008528]; GTP binding [GO:0005525]; guanylate cyclase activity [GO:0004383]; hormone binding [GO:0042562]; natriuretic peptide receptor activity [GO:0016941]; pept…	body fluid secretion [GO:0007589]; cell surface receptor signaling pathway [GO:0007166]; cGMP biosynthetic process [GO:0006182]; dopamine metabolic process [GO:0042417]; intracellular signal transduction [GO:0035556]; negative regulation of angiogenesis [GO:0016525]; negative regulation of cell growth [GO:0030308]; negative regulation of smooth muscle cell proliferation [GO:0048662]; positive reg…	ATP binding [GO:0005524]; G-protein coupled peptide receptor activity [GO:0008528]; GTP binding [GO:0005525]; guanylate cyclase activity [GO:0004383]; hormone binding [GO:0042562]; natriuretic peptide receptor activity [GO:0016941]; peptide hormone binding [GO:0017046]; protein kinase activity [GO:0004672]	guanylate cyclase complex, soluble [GO:0008074]; integral component of plasma membrane [GO:0005887]; plasma membrane [GO:0005886]; receptor complex [GO:0043235]	GO:0004383; GO:0004672; GO:0005524; GO:0005525; GO:0005886; GO:0005887; GO:0006182; GO:0007166; GO:0007168; GO:0007589; GO:0008074; GO:0008217; GO:0008528; GO:0016525; GO:0016941; GO:0017046; GO:0030308; GO:0030828; GO:0035556; GO:0035810; GO:0035815; GO:0042312; GO:0042417; GO:0042562; GO:0043114; GO:0043235; GO:0048662; GO:1903779	SUBCELLULAR LOCATION: Membrane; Single-pass type I membrane protein.	2569967; 9618281; 16710414; 15489334; 7954658; 1660465; 1672777; 20977274; 23186163; 17344846; 9528788; 11704663; 11851379; 12135318; 12483301; 12506509; 12547834; 12794112; 12855709; 12872042; 14646971; 15231748; 15459247; 15911067; 15911069; 15911610; 16262696; 16778132; 16875975; 16986166; 17460430; 17672826; 18306933; 18360023; 18436476; 18713751; 19086053; 19126660; 19165164; 19326473; 19458…	2569967; 9618281; 16710414; 15489334; 7954658; 1660465; 1672777; 20977274; 23186163; 17344846
Transcript_06194	Assembly01_TRINITY_DN24504_c0_g2::Assembly01_TRINITY_DN24504_c0_g2_i1::g.62287::m.62287	Q59EA2	Q59EA2	Q59EA2_HUMAN	unreviewed	Coronin (Fragment)		Homo sapiens (Human)	501	actin cytoskeleton [GO:0015629]; actin cytoskeleton organization [GO:0030036]	actin cytoskeleton organization [GO:0030036]		actin cytoskeleton [GO:0015629]	GO:0015629; GO:0030036		12377779; 17274980; 19423540; 19651142; 19913511; 20406964; 20438785; 20678442; 20690162; 22974233; 23292607; 25518741; 25862165
Transcript_06198	Assembly01_TRINITY_DN24508_c0_g1::Assembly01_TRINITY_DN24508_c0_g1_i1::g.62137::m.62137	B5MC96	B5MC96	B5MC96_HUMAN	unreviewed	HCLS1-binding protein 3	HS1BP3	Homo sapiens (Human)	199	phosphatidylinositol binding [GO:0035091]		phosphatidylinositol binding [GO:0035091]		GO:0035091			15815621; 20068231; 22814378; 23186163
Transcript_06215	Assembly01_TRINITY_DN24536_c0_g1::Assembly01_TRINITY_DN24536_c0_g1_i1::g.62009::m.62009	Q9P0M9	Q9P0M9	RM27_HUMAN	reviewed	39S ribosomal protein L27, mitochondrial (L27mt) (MRP-L27)	MRPL27 HSPC250	Homo sapiens (Human)	148	mitochondrial inner membrane [GO:0005743]; mitochondrial large ribosomal subunit [GO:0005762]; poly(A) RNA binding [GO:0044822]; structural constituent of ribosome [GO:0003735]; mitochondrial translational elongation [GO:0070125]; mitochondrial translational termination [GO:0070126]; translation [GO:0006412]	mitochondrial translational elongation [GO:0070125]; mitochondrial translational termination [GO:0070126]; translation [GO:0006412]	poly(A) RNA binding [GO:0044822]; structural constituent of ribosome [GO:0003735]	mitochondrial inner membrane [GO:0005743]; mitochondrial large ribosomal subunit [GO:0005762]	GO:0003735; GO:0005743; GO:0005762; GO:0006412; GO:0044822; GO:0070125; GO:0070126	SUBCELLULAR LOCATION: Mitochondrion {ECO:0000269|PubMed:11279069}.	11279069; 11042152; 14702039; 15489334; 21269460; 25944712; 20186120; 22118625; 25416956; 25609649	11279069; 11042152; 14702039; 15489334; 21269460; 25944712
Transcript_06217	Assembly01_TRINITY_DN24538_c0_g1::Assembly01_TRINITY_DN24538_c0_g1_i1::g.62279::m.62279	Q05BP1	Q05BP1	Q05BP1_HUMAN	unreviewed	Phosphatase and actin regulator (Fragment)	MKL2	Homo sapiens (Human)	402	protein phosphatase inhibitor activity [GO:0004864]		protein phosphatase inhibitor activity [GO:0004864]		GO:0004864		15489334; 14565952; 17947237; 18056415; 19198601; 20442744; 20607705; 22139079; 23672313; 23692340; 23853104; 24968937	15489334
Transcript_06247	Assembly01_TRINITY_DN24580_c0_g1::Assembly01_TRINITY_DN24580_c0_g1_i1::g.62183::m.62183	Q96PE7	Q96PE7	MCEE_HUMAN	reviewed	Methylmalonyl-CoA epimerase, mitochondrial (EC 5.1.99.1) (DL-methylmalonyl-CoA racemase)	MCEE	Homo sapiens (Human)	176	mitochondrial matrix [GO:0005759]; metal ion binding [GO:0046872]; methylmalonyl-CoA epimerase activity [GO:0004493]; L-methylmalonyl-CoA metabolic process [GO:0046491]; short-chain fatty acid catabolic process [GO:0019626]	L-methylmalonyl-CoA metabolic process [GO:0046491]; short-chain fatty acid catabolic process [GO:0019626]	metal ion binding [GO:0046872]; methylmalonyl-CoA epimerase activity [GO:0004493]	mitochondrial matrix [GO:0005759]	GO:0004493; GO:0005759; GO:0019626; GO:0046491; GO:0046872	SUBCELLULAR LOCATION: Mitochondrion {ECO:0000305}.	11481338; 15815621; 15489334; 16752391; 24275569; 25944712; 13934211; 17823972; 20877624; 25416956	11481338; 15815621; 15489334; 16752391; 24275569; 25944712;
Transcript_06260	Assembly01_TRINITY_DN24608_c0_g1::Assembly01_TRINITY_DN24608_c0_g1_i1::g.173841::m.173841	O75771	O75771	RA51D_HUMAN	reviewed	DNA repair protein RAD51 homolog 4 (R51H3) (RAD51 homolog D) (RAD51-like protein 3) (TRAD)	RAD51D RAD51L3	Homo sapiens (Human)	328	centrosome [GO:0005813]; chromosome, telomeric region [GO:0000781]; cytoplasm [GO:0005737]; nuclear chromosome, telomeric region [GO:0000784]; nucleoplasm [GO:0005654]; nucleus [GO:0005634]; Rad51B-Rad51C-Rad51D-XRCC2 complex [GO:0033063]; replication fork [GO:0005657]; ATP binding [GO:0005524]; DNA binding [GO:0003677]; DNA-dependent ATPase activity [GO:0008094]; double-stranded DNA binding [GO:…	DNA repair [GO:0006281]; DNA synthesis involved in DNA repair [GO:0000731]; double-strand break repair via homologous recombination [GO:0000724]; interstrand cross-link repair [GO:0036297]; meiotic DNA recombinase assembly [GO:0000707]; mitotic recombination [GO:0006312]; nucleotide-excision repair [GO:0006289]; reciprocal meiotic recombination [GO:0007131]; regulation of cell cycle [GO:0051726];…	ATP binding [GO:0005524]; DNA binding [GO:0003677]; DNA-dependent ATPase activity [GO:0008094]; double-stranded DNA binding [GO:0003690]; gamma-tubulin binding [GO:0043015]; recombinase activity [GO:0000150]; single-stranded DNA binding [GO:0003697]	centrosome [GO:0005813]; chromosome, telomeric region [GO:0000781]; cytoplasm [GO:0005737]; nuclear chromosome, telomeric region [GO:0000784]; nucleoplasm [GO:0005654]; nucleus [GO:0005634]; Rad51B-Rad51C-Rad51D-XRCC2 complex [GO:0033063]; replication fork [GO:0005657]	GO:0000150; GO:0000707; GO:0000723; GO:0000724; GO:0000731; GO:0000732; GO:0000781; GO:0000784; GO:0003677; GO:0003690; GO:0003697; GO:0005524; GO:0005634; GO:0005654; GO:0005657; GO:0005737; GO:0005813; GO:0006281; GO:0006289; GO:0006312; GO:0007131; GO:0008094; GO:0010212; GO:0033063; GO:0036297; GO:0042148; GO:0043015; GO:0051726	SUBCELLULAR LOCATION: Nucleus {ECO:0000305}. Cytoplasm, cytoskeleton, microtubule organizing center, centrosome. Chromosome, telomere.	9512535; 9570954; 10092526; 14702039; 16625196; 15489334; 17974005; 10871607; 11751635; 11834724; 11842113; 11744692; 11842112; 12975363; 15109494; 14759258; 16710300; 21276791; 21965664; 21822267; 23149936; 21111057; 10749867; 17353931; 21516116; 24141787; 25416956	9512535; 9570954; 10092526; 14702039; 16625196; 15489334; 17974005; 10871607; 11751635; 11834724; 11842113; 11744692; 11842112; 12975363; 15109494; 14759258; 16710300; 21276791; 21965664; 21822267; 23149936; 21111057
Transcript_06274	Assembly01_TRINITY_DN24623_c0_g1::Assembly01_TRINITY_DN24623_c0_g1_i4::g.173698::m.173698	Q6P1X5	Q6P1X5	TAF2_HUMAN	reviewed	Transcription initiation factor TFIID subunit 2 (150 kDa cofactor of initiator function) (RNA polymerase II TBP-associated factor subunit B) (TBP-associated factor 150 kDa) (Transcription initiation factor TFIID 150 kDa subunit) (TAF(II)150) (TAFII-150) (TAFII150)	TAF2 CIF150 TAF2B	Homo sapiens (Human)	1199	nucleoplasm [GO:0005654]; transcription factor TFIID complex [GO:0005669]; transcription factor TFTC complex [GO:0033276]; chromatin binding [GO:0003682]; metallopeptidase activity [GO:0008237]; RNA polymerase II transcription factor activity, TBP-class protein binding, involved in preinitiation complex assembly [GO:0001129]; sequence-specific DNA binding [GO:0043565]; transcription regulatory re…	G2/M transition of mitotic cell cycle [GO:0000086]; positive regulation of transcription from RNA polymerase II promoter [GO:0045944]; regulation of signal transduction by p53 class mediator [GO:1901796]; response to organic cyclic compound [GO:0014070]; transcription elongation from RNA polymerase II promoter [GO:0006368]; transcription from RNA polymerase II promoter [GO:0006366]; transcription…	chromatin binding [GO:0003682]; metallopeptidase activity [GO:0008237]; RNA polymerase II transcription factor activity, TBP-class protein binding, involved in preinitiation complex assembly [GO:0001129]; sequence-specific DNA binding [GO:0043565]; transcription regulatory region DNA binding [GO:0044212]; zinc ion binding [GO:0008270]	nucleoplasm [GO:0005654]; transcription factor TFIID complex [GO:0005669]; transcription factor TFTC complex [GO:0033276]	GO:0000086; GO:0001129; GO:0003682; GO:0005654; GO:0005669; GO:0006366; GO:0006367; GO:0006368; GO:0008237; GO:0008270; GO:0014070; GO:0033276; GO:0043565; GO:0044212; GO:0045944; GO:1901796	SUBCELLULAR LOCATION: Nucleus {ECO:0000269|PubMed:9774672}.	9418870; 9774672; 14702039; 16421571; 15489334; 12601814; 18669648; 20068231; 23186163; 21937992; 24084144; 10373431; 17884155; 21150319; 21729782; 24366813; 25586196; 26496610; 26638075	9418870; 9774672; 14702039; 16421571; 15489334; 12601814; 18669648; 20068231; 23186163; 21937992; 24084144
Transcript_06277	Assembly01_TRINITY_DN24627_c0_g1::Assembly01_TRINITY_DN24627_c0_g1_i1::g.173927::m.173927	B4DMQ0	B4DMQ0	B4DMQ0_HUMAN	unreviewed	cDNA FLJ53137, highly similar to WD repeat protein 21A		Homo sapiens (Human)	281							22366774; 25624462
Transcript_06289	Assembly01_TRINITY_DN24650_c0_g2::Assembly01_TRINITY_DN24650_c0_g2_i1::g.173877::m.173877	P11047	P11047	LAMC1_HUMAN	reviewed	Laminin subunit gamma-1 (Laminin B2 chain) (Laminin-1 subunit gamma) (Laminin-10 subunit gamma) (Laminin-11 subunit gamma) (Laminin-2 subunit gamma) (Laminin-3 subunit gamma) (Laminin-4 subunit gamma) (Laminin-6 subunit gamma) (Laminin-7 subunit gamma) (Laminin-8 subunit gamma) (Laminin-9 subunit gamma) (S-laminin subunit gamma) (S-LAM gamma)	LAMC1 LAMB2	Homo sapiens (Human)	1609	basement membrane [GO:0005604]; extracellular exosome [GO:0070062]; extracellular matrix [GO:0031012]; extracellular region [GO:0005576]; extracellular space [GO:0005615]; laminin-1 complex [GO:0005606]; laminin-10 complex [GO:0043259]; laminin-11 complex [GO:0043260]; extracellular matrix structural constituent [GO:0005201]; cell adhesion [GO:0007155]; cell migration [GO:0016477]; endoderm devel…	cell adhesion [GO:0007155]; cell migration [GO:0016477]; endoderm development [GO:0007492]; extracellular matrix disassembly [GO:0022617]; extracellular matrix organization [GO:0030198]; hemidesmosome assembly [GO:0031581]; positive regulation of epithelial cell proliferation [GO:0050679]; protein complex assembly [GO:0006461]; substrate adhesion-dependent cell spreading [GO:0034446]	extracellular matrix structural constituent [GO:0005201]	basement membrane [GO:0005604]; extracellular exosome [GO:0070062]; extracellular matrix [GO:0031012]; extracellular region [GO:0005576]; extracellular space [GO:0005615]; laminin-10 complex [GO:0043259]; laminin-11 complex [GO:0043260]; laminin-1 complex [GO:0005606]	GO:0005201; GO:0005576; GO:0005604; GO:0005606; GO:0005615; GO:0006461; GO:0007155; GO:0007492; GO:0016477; GO:0022617; GO:0030198; GO:0031012; GO:0031581; GO:0034446; GO:0043259; GO:0043260; GO:0050679; GO:0070062	SUBCELLULAR LOCATION: Secreted, extracellular space, extracellular matrix, basement membrane.	3360804; 1985895; 16710414; 1806043; 3234037; 12754519; 16335952; 19159218; 21269460; 21406692; 22905912; 24275569; 26091039; 16959974; 11891225; 12111806; 12526023; 12615822; 12743034; 15159456; 15231748; 15370542; 15561105; 15967115; 16146715; 16169070; 17021862; 17170699; 17554784; 18073332; 18697739; 19416897; 19834535; 20217867; 20223449; 20628624; 20688161; 21192846; 21276136; 21851590; 219…	3360804; 1985895; 16710414; 1806043; 3234037; 12754519; 16335952; 19159218; 21269460; 21406692; 22905912; 24275569; 26091039; 16959974
Transcript_06292	Assembly01_TRINITY_DN24654_c0_g1::Assembly01_TRINITY_DN24654_c0_g1_i2::g.173872::m.173872	Q92879	Q92879	CELF1_HUMAN	reviewed	CUGBP Elav-like family member 1 (CELF-1) (50 kDa nuclear polyadenylated RNA-binding protein) (Bruno-like protein 2) (CUG triplet repeat RNA-binding protein 1) (CUG-BP1) (CUG-BP- and ETR-3-like factor 1) (Deadenylation factor CUG-BP) (Embryo deadenylation element-binding protein homolog) (EDEN-BP homolog) (RNA-binding protein BRUNOL-2)	CELF1 BRUNOL2 CUGBP CUGBP1 NAB50	Homo sapiens (Human)	486	cytoplasm [GO:0005737]; intracellular ribonucleoprotein complex [GO:0030529]; membrane [GO:0016020]; nucleoplasm [GO:0005654]; nucleus [GO:0005634]; BRE binding [GO:0042835]; mRNA binding [GO:0003729]; nucleotide binding [GO:0000166]; poly(A) RNA binding [GO:0044822]; RNA binding [GO:0003723]; translation repressor activity, nucleic acid binding [GO:0000900]; embryo development [GO:0009790]; germ…	embryo development [GO:0009790]; germ cell development [GO:0007281]; mRNA processing [GO:0006397]; mRNA splice site selection [GO:0006376]; positive regulation of multicellular organism growth [GO:0040018]; regulation of RNA splicing [GO:0043484]; RNA interference [GO:0016246]; spermatid development [GO:0007286]	BRE binding [GO:0042835]; mRNA binding [GO:0003729]; nucleotide binding [GO:0000166]; poly(A) RNA binding [GO:0044822]; RNA binding [GO:0003723]; translation repressor activity, nucleic acid binding [GO:0000900]	cytoplasm [GO:0005737]; intracellular ribonucleoprotein complex [GO:0030529]; membrane [GO:0016020]; nucleoplasm [GO:0005654]; nucleus [GO:0005634]	GO:0000166; GO:0000900; GO:0003723; GO:0003729; GO:0005634; GO:0005654; GO:0005737; GO:0006376; GO:0006397; GO:0007281; GO:0007286; GO:0009790; GO:0016020; GO:0016246; GO:0030529; GO:0040018; GO:0042835; GO:0043484; GO:0044822	SUBCELLULAR LOCATION: Nucleus {ECO:0000269|PubMed:8948631}. Cytoplasm {ECO:0000269|PubMed:8948631}. Note=RNA-binding activity is detected in both nuclear and cytoplasmic compartments.	8948631; 10893231; 11686919; 11707455; 14702039; 16554811; 15489334; 10536163; 11124939; 11158314; 12799066; 12649496; 14726956; 14759258; 16946708; 16862542; 16601207; 19413330; 21269460; 23186163; 24275569; 20947024; 11564876; 15082764; 15099703; 16169070; 17531403; 17854664; 17936705; 18039683; 18164289; 18243120; 18570922; 19047369; 19106619; 19553194; 19615732; 20051426; 20227387; 20547756; …	8948631; 10893231; 11686919; 11707455; 14702039; 16554811; 15489334; 10536163; 11124939; 11158314; 12799066; 12649496; 14726956; 14759258; 16946708; 16862542; 16601207; 19413330; 21269460; 23186163; 24275569; 20947024
Transcript_06318	Assembly01_TRINITY_DN24696_c0_g1::Assembly01_TRINITY_DN24696_c0_g1_i1::g.173718::m.173718	Q13049	Q13049	TRI32_HUMAN	reviewed	E3 ubiquitin-protein ligase TRIM32 (EC 6.3.2.-) (72 kDa Tat-interacting protein) (Tripartite motif-containing protein 32) (Zinc finger protein HT2A)	TRIM32 HT2A	Homo sapiens (Human)	653	cytoplasm [GO:0005737]; cytosol [GO:0005829]; nucleus [GO:0005634]; striated muscle myosin thick filament [GO:0005863]; ligase activity [GO:0016874]; myosin binding [GO:0017022]; protein self-association [GO:0043621]; RNA binding [GO:0003723]; Tat protein binding [GO:0030957]; transcription coactivator activity [GO:0003713]; translation initiation factor binding [GO:0031369]; ubiquitin binding [G…	actin ubiquitination [GO:0007014]; axon development [GO:0061564]; fat cell differentiation [GO:0045444]; innate immune response [GO:0045087]; muscle cell cellular homeostasis [GO:0046716]; negative regulation of fibroblast proliferation [GO:0048147]; negative regulation of intrinsic apoptotic signaling pathway in response to DNA damage [GO:1902230]; negative regulation of viral release from host …	ligase activity [GO:0016874]; myosin binding [GO:0017022]; protein self-association [GO:0043621]; RNA binding [GO:0003723]; Tat protein binding [GO:0030957]; transcription coactivator activity [GO:0003713]; translation initiation factor binding [GO:0031369]; ubiquitin binding [GO:0043130]; ubiquitin protein ligase activity [GO:0061630]; ubiquitin-protein transferase activity [GO:0004842]; zinc io…	cytoplasm [GO:0005737]; cytosol [GO:0005829]; nucleus [GO:0005634]; striated muscle myosin thick filament [GO:0005863]	GO:0000209; GO:0001894; GO:0003713; GO:0003723; GO:0004842; GO:0005634; GO:0005737; GO:0005829; GO:0005863; GO:0007014; GO:0008270; GO:0009411; GO:0016567; GO:0016874; GO:0017022; GO:0030307; GO:0030335; GO:0030957; GO:0031369; GO:0032479; GO:0032897; GO:0034612; GO:0042787; GO:0043123; GO:0043130; GO:0043621; GO:0045087; GO:0045444; GO:0045666; GO:0045732; GO:0045787; GO:0045862; GO:0046716; GO:…	SUBCELLULAR LOCATION: Cytoplasm. Note=Localized in cytoplasmic bodies, often located around the nucleus.	7778269; 15164053; 15489334; 18669648; 19349376; 22500027; 23186163; 11822024; 16606853; 17994549; 21344540; 15778465; 15786463; 16189514; 16713569; 16816390; 17987106; 18632609; 19060904; 19303295; 19492423; 19549727; 19690564; 19913121; 20054338; 20628086; 20801516; 21496629; 21516116; 21628460; 21798009; 21903422; 21984809; 22182411; 22493164; 22745133; 22939624; 23408431; 23414517; 23444366; …	7778269; 15164053; 15489334; 18669648; 19349376; 22500027; 23186163; 11822024; 16606853; 17994549; 21344540
Transcript_06334	Assembly01_TRINITY_DN24719_c0_g2::Assembly01_TRINITY_DN24719_c0_g2_i1::g.32969::m.32969	O43715	O43715	TRIA1_HUMAN	reviewed	TP53-regulated inhibitor of apoptosis 1 (Protein 15E1.1) (WF-1) (p53-inducible cell-survival factor) (p53CSV)	TRIAP1 15E1.1 HSPC132	Homo sapiens (Human)	76	mitochondrial intermembrane space [GO:0005758]; mitochondrion [GO:0005739]; perinuclear region of cytoplasm [GO:0048471]; protein complex [GO:0043234]; p53 binding [GO:0002039]; apoptotic process [GO:0006915]; cellular response to UV [GO:0034644]; DNA damage response, signal transduction by p53 class mediator [GO:0030330]; DNA damage response, signal transduction by p53 class mediator resulting i…	apoptotic process [GO:0006915]; cellular response to UV [GO:0034644]; DNA damage response, signal transduction by p53 class mediator [GO:0030330]; DNA damage response, signal transduction by p53 class mediator resulting in cell cycle arrest [GO:0006977]; negative regulation of apoptotic process [GO:0043066]; negative regulation of cysteine-type endopeptidase activity involved in apoptotic process…	p53 binding [GO:0002039]	mitochondrial intermembrane space [GO:0005758]; mitochondrion [GO:0005739]; perinuclear region of cytoplasm [GO:0048471]; protein complex [GO:0043234]	GO:0002039; GO:0005739; GO:0005758; GO:0006915; GO:0006977; GO:0015914; GO:0030330; GO:0034644; GO:0042981; GO:0043066; GO:0043154; GO:0043234; GO:0045944; GO:0048471; GO:0090201; GO:0097035; GO:1902166; GO:2001140	SUBCELLULAR LOCATION: Cytoplasm, perinuclear region {ECO:0000269|PubMed:15735003}. Mitochondrion {ECO:0000269|PubMed:15735003, ECO:0000269|PubMed:23931759}. Mitochondrion intermembrane space {ECO:0000269|PubMed:23931759}.	15735003; 11042152; 14702039; 16541075; 15489334; 19413330; 21269460; 22814378; 23931759; 24275569; 26071602; 15735665; 19171422; 20711500; 20877624; 21988832; 23684607; 25998939	15735003; 11042152; 14702039; 16541075; 15489334; 19413330; 21269460; 22814378; 23931759; 24275569; 26071602
Transcript_06377	Assembly01_TRINITY_DN24782_c0_g2::Assembly01_TRINITY_DN24782_c0_g2_i1::g.32954::m.32954	E9PE19	E9PE19	E9PE19_HUMAN	unreviewed	Nucleosome-remodeling factor subunit BPTF (Fragment)	BPTF	Homo sapiens (Human)	650	zinc ion binding [GO:0008270]		zinc ion binding [GO:0008270]		GO:0008270			16625196; 18669648; 21406692;
Transcript_06397	Assembly01_TRINITY_DN24819_c0_g1::Assembly01_TRINITY_DN24819_c0_g1_i1::g.62855::m.62855	O14543	O14543	SOCS3_HUMAN	reviewed	Suppressor of cytokine signaling 3 (SOCS-3) (Cytokine-inducible SH2 protein 3) (CIS-3) (STAT-induced STAT inhibitor 3) (SSI-3)	SOCS3 CIS3 SSI3	Homo sapiens (Human)	225	cytoplasm [GO:0005737]; cytosol [GO:0005829]; protein kinase inhibitor activity [GO:0004860]; branching involved in labyrinthine layer morphogenesis [GO:0060670]; cytokine-mediated signaling pathway [GO:0019221]; JAK-STAT cascade [GO:0007259]; negative regulation of apoptotic process [GO:0043066]; negative regulation of inflammatory response [GO:0050728]; negative regulation of insulin receptor s…	branching involved in labyrinthine layer morphogenesis [GO:0060670]; cytokine-mediated signaling pathway [GO:0019221]; JAK-STAT cascade [GO:0007259]; negative regulation of apoptotic process [GO:0043066]; negative regulation of inflammatory response [GO:0050728]; negative regulation of insulin receptor signaling pathway [GO:0046627]; negative regulation of JAK-STAT cascade [GO:0046426]; negative …	protein kinase inhibitor activity [GO:0004860]	cytoplasm [GO:0005737]; cytosol [GO:0005829]	GO:0004860; GO:0005737; GO:0005829; GO:0007259; GO:0016567; GO:0019221; GO:0040008; GO:0042512; GO:0042517; GO:0042518; GO:0043066; GO:0045597; GO:0046426; GO:0046627; GO:0050728; GO:0060334; GO:0060670; GO:0060674; GO:0060707; GO:0060708		9266833; 9344848; 11071852; 15489334; 10421843; 12027890; 14559241; 15070676; 15601820; 16685656; 16410555; 23019338; 10882725; 11331873; 11727828; 12198248; 12351404; 12403768; 12459551; 12560330; 12565872; 12626585; 12654831; 12688541; 12783885; 12847520; 14617776; 15163721; 15217536; 15240148; 15249995; 15300962; 15308667; 15331532; 15361843; 15385932; 15589317; 15618960; 15629435; 15939448; 1…	9266833; 9344848; 11071852; 15489334; 10421843; 12027890; 14559241; 15070676; 15601820; 16685656; 16410555; 23019338
Transcript_06401	Assembly01_TRINITY_DN24821_c0_g1::Assembly01_TRINITY_DN24821_c0_g1_i1::g.62795::m.62795	Q07687	Q07687	DLX2_HUMAN	reviewed	Homeobox protein DLX-2	DLX2	Homo sapiens (Human)	328	nucleus [GO:0005634]; chromatin binding [GO:0003682]; RNA polymerase II regulatory region sequence-specific DNA binding [GO:0000977]; single-stranded RNA binding [GO:0003727]; transcription factor activity, sequence-specific DNA binding [GO:0003700]; transcriptional activator activity, RNA polymerase II transcription regulatory region sequence-specific binding [GO:0001228]; brain development [GO:…	brain development [GO:0007420]; branching morphogenesis of a nerve [GO:0048755]; cartilage development [GO:0051216]; cerebral cortex GABAergic interneuron fate commitment [GO:0021893]; embryonic cranial skeleton morphogenesis [GO:0048701]; hippocampus development [GO:0021766]; negative regulation of Notch signaling pathway [GO:0045746]; negative regulation of oligodendrocyte differentiation [GO:0…	chromatin binding [GO:0003682]; RNA polymerase II regulatory region sequence-specific DNA binding [GO:0000977]; single-stranded RNA binding [GO:0003727]; transcriptional activator activity, RNA polymerase II transcription regulatory region sequence-specific binding [GO:0001228]; transcription factor activity, sequence-specific DNA binding [GO:0003700]	nucleus [GO:0005634]	GO:0000122; GO:0000977; GO:0001228; GO:0003682; GO:0003700; GO:0003727; GO:0005634; GO:0007420; GO:0009954; GO:0021544; GO:0021766; GO:0021772; GO:0021882; GO:0021893; GO:0042475; GO:0045746; GO:0048701; GO:0048715; GO:0048755; GO:0051216	SUBCELLULAR LOCATION: Nucleus {ECO:0000255|PROSITE-ProRule:PRU00108}.	8812481; 14702039; 15815621; 15489334; 7901126; 7907794; 18220336; 18669648; 7590232; 9111364; 12957859; 15751970; 18728693; 19018235; 19453261; 20634891; 21108812; 21357706; 21917150; 21988832; 22458338; 23312518; 23331016; 23674878; 24756434; 25416956; 25651912; 26799321; 26833729	8812481; 14702039; 15815621; 15489334; 7901126; 7907794; 18220336; 18669648
Transcript_06437	Assembly01_TRINITY_DN24903_c0_g1::Assembly01_TRINITY_DN24903_c0_g1_i1::g.177675::m.177675	P50458	P50458	LHX2_HUMAN	reviewed	LIM/homeobox protein Lhx2 (Homeobox protein LH-2) (LIM homeobox protein 2)	LHX2 LH2	Homo sapiens (Human)	406	nucleus [GO:0005634]; chromatin binding [GO:0003682]; sequence-specific DNA binding [GO:0043565]; transcription factor activity, RNA polymerase II transcription factor binding [GO:0001076]; zinc ion binding [GO:0008270]; axon extension [GO:0048675]; axon guidance [GO:0007411]; cerebral cortex development [GO:0021987]; dorsal/ventral pattern formation [GO:0009953]; hair follicle development [GO:00…	axon extension [GO:0048675]; axon guidance [GO:0007411]; cerebral cortex development [GO:0021987]; dorsal/ventral pattern formation [GO:0009953]; hair follicle development [GO:0001942]; maintenance of epithelial cell apical/basal polarity [GO:0045199]; mesoderm development [GO:0007498]; negative regulation of transcription regulatory region DNA binding [GO:2000678]; neural tube closure [GO:000184…	chromatin binding [GO:0003682]; sequence-specific DNA binding [GO:0043565]; transcription factor activity, RNA polymerase II transcription factor binding [GO:0001076]; zinc ion binding [GO:0008270]	nucleus [GO:0005634]	GO:0001076; GO:0001843; GO:0001942; GO:0003682; GO:0005634; GO:0006351; GO:0007411; GO:0007498; GO:0008270; GO:0009953; GO:0021772; GO:0021978; GO:0021987; GO:0043565; GO:0045199; GO:0045893; GO:0045944; GO:0048675; GO:0060041; GO:2000678	SUBCELLULAR LOCATION: Nucleus {ECO:0000305}.	8649822; 15489334; 14702039; 10051612; 20949537; 21203406; 22535646; 23307637; 23804753; 24423492; 25324171; 25505333; 26189214	8649822; 15489334; 14702039; 10051612
Transcript_06447	Assembly01_TRINITY_DN24928_c0_g1::Assembly01_TRINITY_DN24928_c0_g1_i1::g.177690::m.177690	P12004	P12004	PCNA_HUMAN	reviewed	Proliferating cell nuclear antigen (PCNA) (Cyclin)	PCNA	Homo sapiens (Human)	261	centrosome [GO:0005813]; cytoplasm [GO:0005737]; DNA replication factor C complex [GO:0005663]; extracellular exosome [GO:0070062]; nuclear chromosome, telomeric region [GO:0000784]; nuclear replication fork [GO:0043596]; nucleoplasm [GO:0005654]; nucleus [GO:0005634]; PCNA complex [GO:0043626]; PCNA-p21 complex [GO:0070557]; replisome [GO:0030894]; chromatin binding [GO:0003682]; damaged DNA bin…	cell proliferation [GO:0008283]; cellular response to hydrogen peroxide [GO:0070301]; cellular response to UV [GO:0034644]; DNA damage response, detection of DNA damage [GO:0042769]; DNA damage response, signal transduction by p53 class mediator resulting in cell cycle arrest [GO:0006977]; DNA strand elongation involved in DNA replication [GO:0006271]; epithelial cell differentiation [GO:0030855]…	chromatin binding [GO:0003682]; damaged DNA binding [GO:0003684]; dinucleotide insertion or deletion binding [GO:0032139]; DNA polymerase binding [GO:0070182]; DNA polymerase processivity factor activity [GO:0030337]; enzyme binding [GO:0019899]; histone acetyltransferase binding [GO:0035035]; identical protein binding [GO:0042802]; MutLalpha complex binding [GO:0032405]; purine-specific mismatch…	centrosome [GO:0005813]; cytoplasm [GO:0005737]; DNA replication factor C complex [GO:0005663]; extracellular exosome [GO:0070062]; nuclear chromosome, telomeric region [GO:0000784]; nuclear replication fork [GO:0043596]; nucleoplasm [GO:0005654]; nucleus [GO:0005634]; PCNA complex [GO:0043626]; PCNA-p21 complex [GO:0070557]; replisome [GO:0030894]	GO:0000082; GO:0000083; GO:0000701; GO:0000722; GO:0000723; GO:0000784; GO:0003682; GO:0003684; GO:0005634; GO:0005654; GO:0005663; GO:0005737; GO:0005813; GO:0006271; GO:0006272; GO:0006283; GO:0006296; GO:0006297; GO:0006298; GO:0006977; GO:0007507; GO:0008283; GO:0016925; GO:0019899; GO:0019985; GO:0030337; GO:0030855; GO:0030894; GO:0030971; GO:0031297; GO:0032077; GO:0032139; GO:0032355; GO:…	SUBCELLULAR LOCATION: Nucleus {ECO:0000269|PubMed:24115439, ECO:0000269|PubMed:24939902}. Note=Colocalizes with CREBBP, EP300 and POLD1 to sites of DNA damage (PubMed:24939902). Forms nuclear foci representing sites of ongoing DNA replication and vary in morphology and number during S phase. Together with APEX2, is redistributed in discrete nuclear foci in presence of oxidative DNA damaging agent…	2882507; 2565339; 14702039; 11780052; 15489334; 2882422; 9305916; 9302295; 9566895; 11376153; 11784855; 12786946; 12522211; 15225546; 15149598; 15543136; 16510448; 17130289; 16949367; 17115032; 17108083; 18948756; 18794347; 18499658; 18703516; 19443450; 18316726; 18719106; 19419956; 19608861; 20129063; 20457750; 21269460; 21549307; 21628590; 22153967; 22681887; 22759634; 22705370; 23000965; 22704…	2882507; 2565339; 14702039; 11780052; 15489334; 2882422; 9305916; 9302295; 9566895; 11376153; 11784855; 12786946; 12522211; 15225546; 15149598; 15543136; 16510448; 17130289; 16949367; 17115032; 17108083; 18948756; 18794347; 18499658; 18703516; 19443450; 18316726; 18719106; 19419956; 19608861; 20129063; 20457750; 21269460; 21549307; 21628590; 22153967; 22681887; 22759634; 22705370; 23000965; 22704…
Transcript_06522	Assembly01_TRINITY_DN25122_c0_g1::Assembly01_TRINITY_DN25122_c0_g1_i1::g.164053::m.164053	Q06547	Q06547	GABP1_HUMAN	reviewed	GA-binding protein subunit beta-1 (GABP subunit beta-1) (GABPB-1) (GABP subunit beta-2) (GABPB-2) (Nuclear respiratory factor 2) (Transcription factor E4TF1-47) (Transcription factor E4TF1-53)	GABPB1 E4TF1B GABPB GABPB2	Homo sapiens (Human)	395	nucleoplasm [GO:0005654]; nucleus [GO:0005634]; protein heterodimerization activity [GO:0046982]; transcription factor activity, sequence-specific DNA binding [GO:0003700]; transcription regulatory region DNA binding [GO:0044212]; mitochondrion organization [GO:0007005]; positive regulation of transcription from RNA polymerase II promoter [GO:0045944]; regulation of transcription from RNA polymer…	mitochondrion organization [GO:0007005]; positive regulation of transcription from RNA polymerase II promoter [GO:0045944]; regulation of transcription from RNA polymerase II promoter [GO:0006357]; transcription, DNA-templated [GO:0006351]	protein heterodimerization activity [GO:0046982]; transcription factor activity, sequence-specific DNA binding [GO:0003700]; transcription regulatory region DNA binding [GO:0044212]	nucleoplasm [GO:0005654]; nucleus [GO:0005634]	GO:0003700; GO:0005634; GO:0005654; GO:0006351; GO:0006357; GO:0007005; GO:0044212; GO:0045944; GO:0046982	SUBCELLULAR LOCATION: Nucleus.	8441384; 7799916; 15489334; 7918435; 8383622; 8816484; 10675337; 21269460; 22814378; 16959974; 9461436; 12016589; 16189514; 16412436; 16713569; 17357964; 17726090; 18343819; 18660489; 19060904; 20028934; 20064372; 21076620; 21516116; 21609478; 23684612; 23856623; 24855949; 25416956	8441384; 7799916; 15489334; 7918435; 8383622; 8816484; 10675337; 21269460; 22814378; 16959974
Transcript_06555	Assembly01_TRINITY_DN25207_c0_g1::Assembly01_TRINITY_DN25207_c0_g1_i1::g.21377::m.21377	Q9P2F9	Q9P2F9	ZN319_HUMAN	reviewed	Zinc finger protein 319	ZNF319 KIAA1388	Homo sapiens (Human)	582	nucleus [GO:0005634]; DNA binding [GO:0003677]; metal ion binding [GO:0046872]; regulation of transcription, DNA-templated [GO:0006355]; transcription, DNA-templated [GO:0006351]	regulation of transcription, DNA-templated [GO:0006355]; transcription, DNA-templated [GO:0006351]	DNA binding [GO:0003677]; metal ion binding [GO:0046872]	nucleus [GO:0005634]	GO:0003677; GO:0005634; GO:0006351; GO:0006355; GO:0046872	SUBCELLULAR LOCATION: Nucleus {ECO:0000305}.		10718198; 15489334; 20068231; 25755297
Transcript_06562	Assembly01_TRINITY_DN25221_c0_g1::Assembly01_TRINITY_DN25221_c0_g1_i1::g.21357::m.21357	O43676	O43676	NDUB3_HUMAN	reviewed	NADH dehydrogenase [ubiquinone] 1 beta subcomplex subunit 3 (Complex I-B12) (CI-B12) (NADH-ubiquinone oxidoreductase B12 subunit)	NDUFB3	Homo sapiens (Human)	98	extracellular exosome [GO:0070062]; integral component of membrane [GO:0016021]; mitochondrial inner membrane [GO:0005743]; mitochondrial respiratory chain complex I [GO:0005747]; NADH dehydrogenase (ubiquinone) activity [GO:0008137]; mitochondrial electron transport, NADH to ubiquinone [GO:0006120]; mitochondrial respiratory chain complex I assembly [GO:0032981]	mitochondrial electron transport, NADH to ubiquinone [GO:0006120]; mitochondrial respiratory chain complex I assembly [GO:0032981]	NADH dehydrogenase (ubiquinone) activity [GO:0008137]	extracellular exosome [GO:0070062]; integral component of membrane [GO:0016021]; mitochondrial inner membrane [GO:0005743]; mitochondrial respiratory chain complex I [GO:0005747]	GO:0005743; GO:0005747; GO:0006120; GO:0008137; GO:0016021; GO:0032981; GO:0070062	SUBCELLULAR LOCATION: Mitochondrion inner membrane; Single-pass membrane protein; Matrix side.	9425316; 9878551; 15815621; 15489334; 12611891; 21269460; 25944712; 16169070; 19688755; 19773279; 20877624; 22277967; 24344204	9425316; 9878551; 15815621; 15489334; 12611891; 21269460; 25944712
Transcript_06643	Assembly01_TRINITY_DN25399_c0_g1::Assembly01_TRINITY_DN25399_c0_g1_i4::g.193077::m.193077	A0A087WTC6	A0A087WTC6	A0A087WTC6_HUMAN	unreviewed	Meiotic nuclear division protein 1 homolog	MND1	Homo sapiens (Human)	122							15815621; 21269460; 22814378; 16407260; 20379614; 23675907	15815621; 21269460; 22814378;
Transcript_06682	Assembly01_TRINITY_DN25468_c0_g1::Assembly01_TRINITY_DN25468_c0_g1_i1::g.62416::m.62416	Q14249	Q14249	NUCG_HUMAN	reviewed	Endonuclease G, mitochondrial (Endo G) (EC 3.1.30.-)	ENDOG	Homo sapiens (Human)	297	cytosol [GO:0005829]; mitochondrion [GO:0005739]; nucleus [GO:0005634]; perikaryon [GO:0043204]; deoxyribonuclease activity [GO:0004536]; endonuclease activity [GO:0004519]; metal ion binding [GO:0046872]; nucleic acid binding [GO:0003676]; aging [GO:0007568]; apoptotic DNA fragmentation [GO:0006309]; cellular response to calcium ion [GO:0071277]; cellular response to glucose stimulus [GO:0071333…	aging [GO:0007568]; apoptotic DNA fragmentation [GO:0006309]; cellular response to calcium ion [GO:0071277]; cellular response to glucose stimulus [GO:0071333]; cellular response to hypoxia [GO:0071456]; DNA recombination [GO:0006310]; in utero embryonic development [GO:0001701]; neuron death in response to oxidative stress [GO:0036475]; positive regulation of apoptotic DNA fragmentation [GO:1902…	deoxyribonuclease activity [GO:0004536]; endonuclease activity [GO:0004519]; metal ion binding [GO:0046872]; nucleic acid binding [GO:0003676]	cytosol [GO:0005829]; mitochondrion [GO:0005739]; nucleus [GO:0005634]; perikaryon [GO:0043204]	GO:0001701; GO:0003676; GO:0004519; GO:0004536; GO:0005634; GO:0005739; GO:0005829; GO:0006309; GO:0006310; GO:0007568; GO:0009612; GO:0032355; GO:0034612; GO:0036475; GO:0043204; GO:0046677; GO:0046872; GO:0071277; GO:0071333; GO:0071456; GO:1901300; GO:1902512	SUBCELLULAR LOCATION: Mitochondrion.	15164053; 15489334; 7789991; 21269460; 12444964; 15182854; 16133872; 17046751; 17107772; 17347867; 18705403; 18754329; 19199036; 19272175; 19781850; 20211237; 20877624; 21080888; 21206973; 22011247; 22160858; 23109891; 23764847; 23986585; 24038028; 24129513; 24371120; 25036637; 25132265; 25401220; 25436615; 26492643; 27239850	15164053; 15489334; 7789991; 21269460
Transcript_06721	Assembly01_TRINITY_DN25550_c0_g1::Assembly01_TRINITY_DN25550_c0_g1_i1::g.171996::m.171996	A8K7W3	A8K7W3	A8K7W3_HUMAN	unreviewed	cDNA FLJ75780, highly similar to Homo sapiens SGT1, suppressor of G2 allele of SKP1 (SUGT1), mRNA		Homo sapiens (Human)	333							12746458; 15346769; 17420470; 17466273; 18358234; 19398558; 20126976; 20213445; 20404110; 21864708; 22869522; 23184943; 23440515; 23935490
Transcript_06749	Assembly01_TRINITY_DN25607_c0_g1::Assembly01_TRINITY_DN25607_c0_g1_i1::g.117990::m.117990	Q6PI48	Q6PI48	SYDM_HUMAN	reviewed	Aspartate--tRNA ligase, mitochondrial (EC 6.1.1.12) (Aspartyl-tRNA synthetase) (AspRS)	DARS2	Homo sapiens (Human)	645	mitochondrial matrix [GO:0005759]; mitochondrion [GO:0005739]; nucleus [GO:0005634]; aspartate-tRNA ligase activity [GO:0004815]; aspartate-tRNA(Asn) ligase activity [GO:0050560]; ATP binding [GO:0005524]; protein homodimerization activity [GO:0042803]; tRNA binding [GO:0000049]; mitochondrial asparaginyl-tRNA aminoacylation [GO:0070145]; tRNA aminoacylation [GO:0043039]; tRNA aminoacylation for …	mitochondrial asparaginyl-tRNA aminoacylation [GO:0070145]; tRNA aminoacylation [GO:0043039]; tRNA aminoacylation for protein translation [GO:0006418]	aspartate-tRNA(Asn) ligase activity [GO:0050560]; aspartate-tRNA ligase activity [GO:0004815]; ATP binding [GO:0005524]; protein homodimerization activity [GO:0042803]; tRNA binding [GO:0000049]	mitochondrial matrix [GO:0005759]; mitochondrion [GO:0005739]; nucleus [GO:0005634]	GO:0000049; GO:0004815; GO:0005524; GO:0005634; GO:0005739; GO:0005759; GO:0006418; GO:0042803; GO:0043039; GO:0050560; GO:0070145	SUBCELLULAR LOCATION: Mitochondrion matrix {ECO:0000269|PubMed:15779907}.	16710414; 15489334; 15779907; 19608861; 21269460; 23186163; 24275569; 25944712; 23275545; 17384640; 16597625; 19209188; 19254750; 19592391; 20877624; 20878420; 21749991; 21792730; 21815884; 21988832; 22023289; 22810585; 23216004; 23652419; 23902751; 24566671; 25527264; 25609649; 26620921	16710414; 15489334; 15779907; 19608861; 21269460; 23186163; 24275569; 25944712; 23275545; 17384640
Transcript_06792	Assembly01_TRINITY_DN25693_c0_g3::Assembly01_TRINITY_DN25693_c0_g3_i1::g.118073::m.118073	E5RJ93	E5RJ93	E5RJ93_HUMAN	unreviewed	Transcription elongation factor A protein 1	TCEA1	Homo sapiens (Human)	90	nucleus [GO:0005634]; DNA binding [GO:0003677]; transcription, DNA-templated [GO:0006351]	transcription, DNA-templated [GO:0006351]	DNA binding [GO:0003677]	nucleus [GO:0005634]	GO:0003677; GO:0005634; GO:0006351			16421571; 19413330; 21269460; 22814378; 23186163
Transcript_06798	Assembly01_TRINITY_DN25700_c0_g2::Assembly01_TRINITY_DN25700_c0_g2_i1::g.220171::m.220171	Q5XUX0	Q5XUX0	FBX31_HUMAN	reviewed	F-box only protein 31	FBXO31 FBX14 FBX31 PP2386	Homo sapiens (Human)	539	cytosol [GO:0005829]; neuronal cell body [GO:0043025]; SCF ubiquitin ligase complex [GO:0019005]; cyclin binding [GO:0030332]; ubiquitin-protein transferase activity [GO:0004842]; cellular response to DNA damage stimulus [GO:0006974]; mitotic G1 DNA damage checkpoint [GO:0031571]; negative regulation of cyclin-dependent protein serine/threonine kinase by cyclin degradation [GO:0008054]; protein p…	cellular response to DNA damage stimulus [GO:0006974]; mitotic G1 DNA damage checkpoint [GO:0031571]; negative regulation of cyclin-dependent protein serine/threonine kinase by cyclin degradation [GO:0008054]; protein polyubiquitination [GO:0000209]; SCF-dependent proteasomal ubiquitin-dependent protein catabolic process [GO:0031146]	cyclin binding [GO:0030332]; ubiquitin-protein transferase activity [GO:0004842]	cytosol [GO:0005829]; neuronal cell body [GO:0043025]; SCF ubiquitin ligase complex [GO:0019005]	GO:0000209; GO:0004842; GO:0005829; GO:0006974; GO:0008054; GO:0019005; GO:0030332; GO:0031146; GO:0031571; GO:0043025		15520277; 15498874; 15616553; 15489334; 17974005; 16357137; 19412162; 24623383; 21537837; 22632967; 22632973; 23469015; 24828503; 24936062; 25115392; 26124108; 26496610	15520277; 15498874; 15616553; 15489334; 17974005; 16357137; 19412162; 24623383
Transcript_06815	Assembly01_TRINITY_DN25742_c0_g1::Assembly01_TRINITY_DN25742_c0_g1_i2::g.220340::m.220340	Q9UJ68	Q9UJ68	MSRA_HUMAN	reviewed	Mitochondrial peptide methionine sulfoxide reductase (EC 1.8.4.11) (Peptide-methionine (S)-S-oxide reductase) (Peptide Met(O) reductase) (Protein-methionine-S-oxide reductase) (PMSR)	MSRA	Homo sapiens (Human)	235	actin cytoskeleton [GO:0015629]; cytoplasm [GO:0005737]; cytosol [GO:0005829]; extracellular exosome [GO:0070062]; membrane [GO:0016020]; mitochondrion [GO:0005739]; nucleoplasm [GO:0005654]; peptide-methionine (S)-S-oxide reductase activity [GO:0008113]; cellular protein modification process [GO:0006464]; methionine metabolic process [GO:0006555]; protein repair [GO:0030091]; response to oxidati…	cellular protein modification process [GO:0006464]; methionine metabolic process [GO:0006555]; protein repair [GO:0030091]; response to oxidative stress [GO:0006979]	peptide-methionine (S)-S-oxide reductase activity [GO:0008113]	actin cytoskeleton [GO:0015629]; cytoplasm [GO:0005737]; cytosol [GO:0005829]; extracellular exosome [GO:0070062]; membrane [GO:0016020]; mitochondrion [GO:0005739]; nucleoplasm [GO:0005654]	GO:0005654; GO:0005737; GO:0005739; GO:0005829; GO:0006464; GO:0006555; GO:0006979; GO:0008113; GO:0015629; GO:0016020; GO:0030091; GO:0070062	SUBCELLULAR LOCATION: Isoform 1: Mitochondrion.; SUBCELLULAR LOCATION: Isoform 2: Cytoplasm.; SUBCELLULAR LOCATION: Isoform 3: Cytoplasm. Nucleus.; SUBCELLULAR LOCATION: Isoform 5: Cytoplasm. Membrane {ECO:0000305}; Lipid-anchor {ECO:0000305}.	10452521; 15680232; 16364291; 14702039; 16421571; 15489334; 12039877; 20368336; 24275569; 25807930; 14759519; 15199188; 16162094; 16257642; 16480945; 17601350; 17784942; 17943184; 18506707; 18845237; 18977241; 19085252; 19237503; 19430479; 19542914; 19557161; 19747232; 19844733; 19913121; 20379614; 20421936; 20617525; 20628086; 20689807; 20703240; 20724581; 20877624; 20937881; 21079812; 21679298;…	10452521; 15680232; 16364291; 14702039; 16421571; 15489334; 12039877; 20368336; 24275569; 25807930
Transcript_06911	Assembly01_TRINITY_DN25949_c0_g1::Assembly01_TRINITY_DN25949_c0_g1_i2::g.125694::m.125694	P45877	P45877	PPIC_HUMAN	reviewed	Peptidyl-prolyl cis-trans isomerase C (PPIase C) (EC 5.2.1.8) (Cyclophilin C) (Rotamase C)	PPIC CYPC	Homo sapiens (Human)	212	cytoplasm [GO:0005737]; extracellular exosome [GO:0070062]; cyclosporin A binding [GO:0016018]; peptidyl-prolyl cis-trans isomerase activity [GO:0003755]; protein folding [GO:0006457]	protein folding [GO:0006457]	cyclosporin A binding [GO:0016018]; peptidyl-prolyl cis-trans isomerase activity [GO:0003755]	cytoplasm [GO:0005737]; extracellular exosome [GO:0070062]	GO:0003755; GO:0005737; GO:0006457; GO:0016018; GO:0070062	SUBCELLULAR LOCATION: Cytoplasm.	8031755; 15489334; 16713569; 19584346; 21988832; 24990953; 25416956; 26691022	8031755; 15489334
Transcript_06927	Assembly01_TRINITY_DN25982_c0_g2::Assembly01_TRINITY_DN25982_c0_g2_i1::g.125545::m.125545	B3KN02	B3KN02	B3KN02_HUMAN	unreviewed	cDNA FLJ13106 fis, clone NT2RP3002455, highly similar to DnaJ homolog subfamily C member 13		Homo sapiens (Human)	890	lysosomal membrane [GO:0005765]			lysosomal membrane [GO:0005765]	GO:0005765		14702039; 16179350; 18256511; 18307993; 22507240; 24126164; 24218364; 24643499; 25118025; 25186792; 25393719; 25550792; 26134565; 26278106	14702039
Transcript_06944	Assembly01_TRINITY_DN26015_c0_g2::Assembly01_TRINITY_DN26015_c0_g2_i1::g.64332::m.64332	Q8NFH4	Q8NFH4	NUP37_HUMAN	reviewed	Nucleoporin Nup37 (p37) (Nup107-160 subcomplex subunit Nup37)	NUP37	Homo sapiens (Human)	326	condensed chromosome kinetochore [GO:0000777]; cytosol [GO:0005829]; nuclear envelope [GO:0005635]; nuclear pore outer ring [GO:0031080]; nucleoplasm [GO:0005654]; nucleus [GO:0005634]; cell division [GO:0051301]; gene silencing by RNA [GO:0031047]; intracellular transport of virus [GO:0075733]; mitotic nuclear division [GO:0007067]; mitotic nuclear envelope disassembly [GO:0007077]; mRNA export …	cell division [GO:0051301]; gene silencing by RNA [GO:0031047]; intracellular transport of virus [GO:0075733]; mitotic nuclear division [GO:0007067]; mitotic nuclear envelope disassembly [GO:0007077]; mRNA export from nucleus [GO:0006406]; protein sumoylation [GO:0016925]; protein transport [GO:0015031]; regulation of cellular response to heat [GO:1900034]; regulation of glucose transport [GO:001…		condensed chromosome kinetochore [GO:0000777]; cytosol [GO:0005829]; nuclear envelope [GO:0005635]; nuclear pore outer ring [GO:0031080]; nucleoplasm [GO:0005654]; nucleus [GO:0005634]	GO:0000777; GO:0005634; GO:0005635; GO:0005654; GO:0005829; GO:0006406; GO:0006409; GO:0007062; GO:0007067; GO:0007077; GO:0010827; GO:0015031; GO:0016032; GO:0016925; GO:0019083; GO:0031047; GO:0031080; GO:0051301; GO:0075733; GO:1900034	SUBCELLULAR LOCATION: Chromosome, centromere, kinetochore. Nucleus, nuclear pore complex.	12196509; 15489334; 14702039; 15146057; 17363900; 17360435; 21269460; 19893584; 20360068; 20467437; 24315095; 26416747; 26496610	12196509; 15489334; 14702039; 15146057; 17363900; 17360435; 21269460
Transcript_06956	Assembly01_TRINITY_DN26033_c0_g2::Assembly01_TRINITY_DN26033_c0_g2_i1::g.64390::m.64390	Q5VVW0	Q5VVW0	Q5VVW0_HUMAN	unreviewed	Solute carrier family 2, facilitated glucose transporter member 8 (Fragment)	SLC2A8	Homo sapiens (Human)	256	integral component of membrane [GO:0016021]; transmembrane transporter activity [GO:0022857]		transmembrane transporter activity [GO:0022857]	integral component of membrane [GO:0016021]	GO:0016021; GO:0022857			15164053;
Transcript_06985	Assembly01_TRINITY_DN26091_c0_g1::Assembly01_TRINITY_DN26091_c0_g1_i2::g.64456::m.64456	H0Y905	H0Y905	H0Y905_HUMAN	unreviewed	Rap guanine nucleotide exchange factor 2 (Fragment)	RAPGEF2	Homo sapiens (Human)	279								15815621; 24275569
Transcript_07009	Assembly01_TRINITY_DN26137_c0_g1::Assembly01_TRINITY_DN26137_c0_g1_i1::g.24543::m.24543	Q14320	Q14320	FA50A_HUMAN	reviewed	Protein FAM50A (Protein HXC-26) (Protein XAP-5)	FAM50A DXS9928E HXC26 XAP5	Homo sapiens (Human)	339	nucleoplasm [GO:0005654]; nucleus [GO:0005634]; poly(A) RNA binding [GO:0044822]; spermatogenesis [GO:0007283]	spermatogenesis [GO:0007283]	poly(A) RNA binding [GO:0044822]	nucleoplasm [GO:0005654]; nucleus [GO:0005634]	GO:0005634; GO:0005654; GO:0007283; GO:0044822	SUBCELLULAR LOCATION: Nucleus {ECO:0000305}.	9339379; 14702039; 15772651; 15489334; 9039504; 8733135; 21269460; 22814378; 19913121; 20195357; 20628086; 26496610	9339379; 14702039; 15772651; 15489334; 9039504; 8733135; 21269460; 22814378
Transcript_07041	Assembly01_TRINITY_DN26205_c0_g1::Assembly01_TRINITY_DN26205_c0_g1_i1::g.51051::m.51051	Q9H936	Q9H936	GHC1_HUMAN	reviewed	Mitochondrial glutamate carrier 1 (GC-1) (Glutamate/H(+) symporter 1) (Solute carrier family 25 member 22)	SLC25A22 GC1	Homo sapiens (Human)	323	integral component of membrane [GO:0016021]; mitochondrial inner membrane [GO:0005743]; mitochondrion [GO:0005739]; nucleoplasm [GO:0005654]; L-glutamate transmembrane transporter activity [GO:0005313]; structural constituent of ribosome [GO:0003735]; symporter activity [GO:0015293]; L-glutamate transport [GO:0015813]; translation [GO:0006412]	L-glutamate transport [GO:0015813]; translation [GO:0006412]	L-glutamate transmembrane transporter activity [GO:0005313]; structural constituent of ribosome [GO:0003735]; symporter activity [GO:0015293]	integral component of membrane [GO:0016021]; mitochondrial inner membrane [GO:0005743]; mitochondrion [GO:0005739]; nucleoplasm [GO:0005654]	GO:0003735; GO:0005313; GO:0005654; GO:0005739; GO:0005743; GO:0006412; GO:0015293; GO:0015813; GO:0016021	SUBCELLULAR LOCATION: Mitochondrion inner membrane {ECO:0000305}; Multi-pass membrane protein {ECO:0000305}.	11897791; 14702039; 16554811; 15489334; 21269460; 24275569; 25944712; 15592994; 17353931; 19167051; 19780765; 20562859; 21911578; 23266187; 24596948; 24725412; 25561175; 25609649; 25852190; 26496610	11897791; 14702039; 16554811; 15489334; 21269460; 24275569; 25944712; 15592994
Transcript_07104	Assembly01_TRINITY_DN26294_c0_g2::Assembly01_TRINITY_DN26294_c0_g2_i1::g.50764::m.50764	O95167	O95167	NDUA3_HUMAN	reviewed	NADH dehydrogenase [ubiquinone] 1 alpha subcomplex subunit 3 (Complex I-B9) (CI-B9) (NADH-ubiquinone oxidoreductase B9 subunit)	NDUFA3	Homo sapiens (Human)	84	integral component of membrane [GO:0016021]; mitochondrial inner membrane [GO:0005743]; mitochondrial respiratory chain complex I [GO:0005747]; mitochondrion [GO:0005739]; NADH dehydrogenase (ubiquinone) activity [GO:0008137]; mitochondrial electron transport, NADH to ubiquinone [GO:0006120]; mitochondrial respiratory chain complex I assembly [GO:0032981]	mitochondrial electron transport, NADH to ubiquinone [GO:0006120]; mitochondrial respiratory chain complex I assembly [GO:0032981]	NADH dehydrogenase (ubiquinone) activity [GO:0008137]	integral component of membrane [GO:0016021]; mitochondrial inner membrane [GO:0005743]; mitochondrial respiratory chain complex I [GO:0005747]; mitochondrion [GO:0005739]	GO:0005739; GO:0005743; GO:0005747; GO:0006120; GO:0008137; GO:0016021; GO:0032981	SUBCELLULAR LOCATION: Mitochondrion inner membrane; Single-pass membrane protein.	9878551; 11042152; 15489334; 12611891; 21269460; 24275569; 25944712; 16959974; 17601350; 18977241; 19343046; 20877624; 21048031; 24344204; 24717771; 26496610	9878551; 11042152; 15489334; 12611891; 21269460; 24275569; 25944712; 16959974
Transcript_07122	Assembly01_TRINITY_DN26348_c0_g1::Assembly01_TRINITY_DN26348_c0_g1_i1::g.155345::m.155345	E7EWR4	E7EWR4	E7EWR4_HUMAN	unreviewed	Cleavage stimulation factor subunit 2	CSTF2	Homo sapiens (Human)	597	mRNA cleavage and polyadenylation specificity factor complex [GO:0005847]; nucleoplasm [GO:0005654]; nucleotide binding [GO:0000166]; RNA binding [GO:0003723]; cellular response to nerve growth factor stimulus [GO:1990090]; mRNA polyadenylation [GO:0006378]	cellular response to nerve growth factor stimulus [GO:1990090]; mRNA polyadenylation [GO:0006378]	nucleotide binding [GO:0000166]; RNA binding [GO:0003723]	mRNA cleavage and polyadenylation specificity factor complex [GO:0005847]; nucleoplasm [GO:0005654]	GO:0000166; GO:0003723; GO:0005654; GO:0005847; GO:0006378; GO:1990090		15772651; 17525332; 18669648; 19690332; 20068231; 21269460; 21406692; 23186163; 24129315; 25755297; 9736695; 15769465; 16207706; 18272196; 19887456; 21119002; 21813631; 23112178; 24149845; 25266659; 25409906; 26496945	15772651; 17525332; 18669648; 19690332; 20068231; 21269460; 21406692; 23186163; 24129315; 25755297
Transcript_07125	Assembly01_TRINITY_DN26353_c0_g1::Assembly01_TRINITY_DN26353_c0_g1_i3::g.155423::m.155423	Q8TDQ7	Q8TDQ7	GNPI2_HUMAN	reviewed	Glucosamine-6-phosphate isomerase 2 (EC 3.5.99.6) (Glucosamine-6-phosphate deaminase 2) (GNPDA 2) (GlcN6P deaminase 2) (Glucosamine-6-phosphate isomerase SB52)	GNPDA2 GNP2	Homo sapiens (Human)	276	cytoplasm [GO:0005737]; cytosol [GO:0005829]; nucleus [GO:0005634]; glucosamine-6-phosphate deaminase activity [GO:0004342]; hydrolase activity [GO:0016787]; glucose metabolic process [GO:0006006]; N-acetylglucosamine catabolic process [GO:0006046]; N-acetylneuraminate catabolic process [GO:0019262]; UDP-N-acetylglucosamine biosynthetic process [GO:0006048]	glucose metabolic process [GO:0006006]; N-acetylglucosamine catabolic process [GO:0006046]; N-acetylneuraminate catabolic process [GO:0019262]; UDP-N-acetylglucosamine biosynthetic process [GO:0006048]	glucosamine-6-phosphate deaminase activity [GO:0004342]; hydrolase activity [GO:0016787]	cytoplasm [GO:0005737]; cytosol [GO:0005829]; nucleus [GO:0005634]	GO:0004342; GO:0005634; GO:0005737; GO:0005829; GO:0006006; GO:0006046; GO:0006048; GO:0016787; GO:0019262	SUBCELLULAR LOCATION: Cytoplasm {ECO:0000250}.	12616532; 14702039; 15815621; 15489334; 17974005; 12965206; 19079261; 19164386; 19692490; 19746409; 19812171; 19851340; 19910641; 19910938; 20215397; 20520848; 20571754; 20712903; 20724581; 20725061; 20816152; 20816195; 20843981; 25416956	12616532; 14702039; 15815621; 15489334; 17974005; 12965206
Transcript_07209	Assembly01_TRINITY_DN26548_c0_g2::Assembly01_TRINITY_DN26548_c0_g2_i1::g.54213::m.54213	O75052	O75052	CAPON_HUMAN	reviewed	Carboxyl-terminal PDZ ligand of neuronal nitric oxide synthase protein (C-terminal PDZ ligand of neuronal nitric oxide synthase protein) (Nitric oxide synthase 1 adaptor protein)	NOS1AP CAPON KIAA0464	Homo sapiens (Human)	506	cytosol [GO:0005829]; mitochondrion [GO:0005739]; nucleus [GO:0005634]; perinuclear region of cytoplasm [GO:0048471]; sarcoplasmic reticulum membrane [GO:0033017]; Z disc [GO:0030018]; nitric-oxide synthase binding [GO:0050998]; positive regulation of delayed rectifier potassium channel activity [GO:1902261]; positive regulation of gene expression [GO:0010628]; positive regulation of nitric oxide…	positive regulation of delayed rectifier potassium channel activity [GO:1902261]; positive regulation of gene expression [GO:0010628]; positive regulation of nitric oxide biosynthetic process [GO:0045429]; positive regulation of nitric oxide mediated signal transduction [GO:0010750]; positive regulation of nitric-oxide synthase activity [GO:0051000]; positive regulation of peptidyl-cysteine S-nit…	nitric-oxide synthase binding [GO:0050998]	cytosol [GO:0005829]; mitochondrion [GO:0005739]; nucleus [GO:0005634]; perinuclear region of cytoplasm [GO:0048471]; sarcoplasmic reticulum membrane [GO:0033017]; Z disc [GO:0030018]	GO:0003062; GO:0005634; GO:0005739; GO:0005829; GO:0010628; GO:0010750; GO:0030018; GO:0033017; GO:0042981; GO:0045428; GO:0045429; GO:0048471; GO:0050998; GO:0050999; GO:0051000; GO:0060307; GO:0098901; GO:1901381; GO:1901841; GO:1902261; GO:1902514; GO:1903762; GO:2000170		9455484; 16146415; 16710414; 15489334; 9459447; 16648850; 18220336; 18691976; 18669648; 20068231; 23186163; 24275569; 11043403; 11867766; 15707951; 16202394; 17565224; 17576865; 17903306; 18077426; 18235038; 18337493; 18430503; 18474209; 18511491; 18551039; 18766325; 18785031; 18927126; 19019189; 19076153; 19077434; 19111066; 19180230; 19204306; 19247217; 19255043; 19289301; 19305408; 19305409; 1…	9455484; 16146415; 16710414; 15489334; 9459447; 16648850; 18220336; 18691976; 18669648; 20068231; 23186163; 24275569
Transcript_07233	Assembly01_TRINITY_DN26586_c0_g1::Assembly01_TRINITY_DN26586_c0_g1_i1::g.54424::m.54424	Q86UY6	Q86UY6	NAA40_HUMAN	reviewed	N-alpha-acetyltransferase 40 (EC 2.3.1.-) (N-acetyltransferase 11) (NatD catalytic subunit)	NAA40 NAT11	Homo sapiens (Human)	237	N-acetyltransferase activity [GO:0008080]; lipid metabolic process [GO:0006629]	lipid metabolic process [GO:0006629]	N-acetyltransferase activity [GO:0008080]		GO:0006629; GO:0008080		14702039; 17974005; 16554811; 15489334; 19660095; 21935442; 19695338; 24248912; 25619998	14702039; 17974005; 16554811; 15489334; 19660095; 21935442
Transcript_07234	Assembly01_TRINITY_DN26586_c0_g1::Assembly01_TRINITY_DN26586_c0_g1_i2::g.54430::m.54430	F5H2C9	F5H2C9	F5H2C9_HUMAN	unreviewed	N-alpha-acetyltransferase 40	NAA40	Homo sapiens (Human)	124								16554811;
Transcript_07253	Assembly01_TRINITY_DN26623_c0_g1::Assembly01_TRINITY_DN26623_c0_g1_i2::g.203275::m.203275	Q9UQF2	Q9UQF2	JIP1_HUMAN	reviewed	C-Jun-amino-terminal kinase-interacting protein 1 (JIP-1) (JNK-interacting protein 1) (Islet-brain 1) (IB-1) (JNK MAP kinase scaffold protein 1) (Mitogen-activated protein kinase 8-interacting protein 1)	MAPK8IP1 IB1 JIP1 PRKM8IP	Homo sapiens (Human)	711	axonal growth cone [GO:0044295]; cell body [GO:0044297]; cytoplasm [GO:0005737]; cytosol [GO:0005829]; dendritic growth cone [GO:0044294]; dentate gyrus mossy fiber [GO:0044302]; endoplasmic reticulum membrane [GO:0005789]; mitochondrial membrane [GO:0031966]; nucleus [GO:0005634]; perinuclear region of cytoplasm [GO:0048471]; synapse [GO:0045202]; kinesin binding [GO:0019894]; MAP-kinase scaffol…	JUN phosphorylation [GO:0007258]; negative regulation of intrinsic apoptotic signaling pathway [GO:2001243]; negative regulation of JUN kinase activity [GO:0043508]; regulation of JNK cascade [GO:0046328]; regulation of transcription, DNA-templated [GO:0006355]; vesicle-mediated transport [GO:0016192]	kinesin binding [GO:0019894]; MAP-kinase scaffold activity [GO:0005078]; protein kinase inhibitor activity [GO:0004860]	axonal growth cone [GO:0044295]; cell body [GO:0044297]; cytoplasm [GO:0005737]; cytosol [GO:0005829]; dendritic growth cone [GO:0044294]; dentate gyrus mossy fiber [GO:0044302]; endoplasmic reticulum membrane [GO:0005789]; mitochondrial membrane [GO:0031966]; nucleus [GO:0005634]; perinuclear region of cytoplasm [GO:0048471]; synapse [GO:0045202]	GO:0004860; GO:0005078; GO:0005634; GO:0005737; GO:0005789; GO:0005829; GO:0006355; GO:0007258; GO:0016192; GO:0019894; GO:0031966; GO:0043508; GO:0044294; GO:0044295; GO:0044297; GO:0044302; GO:0045202; GO:0046328; GO:0048471; GO:2001243	SUBCELLULAR LOCATION: Cytoplasm {ECO:0000250}. Cytoplasm, perinuclear region {ECO:0000250}. Nucleus {ECO:0000250}. Endoplasmic reticulum membrane. Mitochondrion membrane. Note=Accumulates in cell surface projections. Under certain stress conditions, translocates to the perinuclear region of neurons. In insulin-secreting cells, detected in both the cytoplasm and nucleus (By similarity). {ECO:00002…	9933567; 10574993; 11238452; 11726277; 11912189; 12756254; 11147798; 14507925; 12937412; 16195223; 17709393; 18286207; 10700186; 11517249; 11724784; 12064607; 12563035; 12606711; 12665528; 12740599; 12783873; 12893827; 12917434; 15138488; 15868948; 15894166; 15911620; 15998799; 16169070; 16273093; 16301330; 16527482; 16759099; 16840345; 16854050; 17200414; 17332754; 18480379; 19491104; 19616077; …	9933567; 10574993; 11238452; 11726277; 11912189; 12756254; 11147798; 14507925; 12937412; 16195223; 17709393; 18286207; 10700186
Transcript_07259	Assembly01_TRINITY_DN26639_c0_g1::Assembly01_TRINITY_DN26639_c0_g1_i1::g.203487::m.203487	Q9HB20	Q9HB20	PKHA3_HUMAN	reviewed	Pleckstrin homology domain-containing family A member 3 (PH domain-containing family A member 3) (Phosphatidylinositol-four-phosphate adapter protein 1) (FAPP-1) (Phosphoinositol 4-phosphate adapter protein 1)	PLEKHA3 FAPP1	Homo sapiens (Human)	300	Golgi apparatus [GO:0005794]; membrane [GO:0016020]; 1-phosphatidylinositol binding [GO:0005545]; phospholipid binding [GO:0005543]		1-phosphatidylinositol binding [GO:0005545]; phospholipid binding [GO:0005543]	Golgi apparatus [GO:0005794]; membrane [GO:0016020]	GO:0005543; GO:0005545; GO:0005794; GO:0016020	SUBCELLULAR LOCATION: Golgi apparatus, trans-Golgi network membrane {ECO:0000269|PubMed:15107860}; Peripheral membrane protein {ECO:0000269|PubMed:15107860}.	11001876; 14702039; 15815621; 15489334; 15107860; 18669648; 23186163; 20300118; 21454700; 21298564; 24462251; 26496610	11001876; 14702039; 15815621; 15489334; 15107860; 18669648; 23186163; 20300118; 21454700
Transcript_07296	Assembly01_TRINITY_DN26699_c0_g1::Assembly01_TRINITY_DN26699_c0_g1_i2::g.203517::m.203517	Q53HI7	Q53HI7	Q53HI7_HUMAN	unreviewed	Dehydrogenase/reductase (SDR family) member 3 variant (Fragment)		Homo sapiens (Human)	302	integral component of membrane [GO:0016021]; retinol dehydrogenase activity [GO:0004745]; retinol metabolic process [GO:0042572]	retinol metabolic process [GO:0042572]	retinol dehydrogenase activity [GO:0004745]	integral component of membrane [GO:0016021]	GO:0004745; GO:0016021; GO:0042572		8125298; 9373149; 18676742; 20379614; 20543567; 21659514; 24733397	8125298; 9373149;
[truncated: 1,619 more rows]

## Sheet: AF11B
Transcript_ID	Assembly_ID	H. sapiens Gene ID	Entry	Entry name	Status	Protein names	Gene names	Organism	Length	Gene ontology (GO)	Gene ontology (biological process)	Gene ontology (molecular function)	Gene ontology (cellular component)	Gene ontology IDs	Subcellular location [CC]	Mapped PubMed ID	PubMed ID
[truncated: 1,859 more rows]

## Sheet: AF11C
GeneBank_ID	H. sapiens Gene ID	Entry	Entry name	Status	Protein names	Gene names	Organism	Length	Gene ontology (GO)	Gene ontology (biological process)	Gene ontology (molecular function)	Gene ontology (cellular component)	Gene ontology IDs	Subcellular location [CC]	Mapped PubMed ID	PubMed ID
[truncated: 61 more rows]

[truncated: 1 more sheets: AF11D]
