# Supplementary material for: Draft de novo transcriptome assembly and proteome characterization of the electric lobe of Tetronarce californica: a molecular tool for the study of cholinergic neurotransmission in the electric organ
Source: BMC Genomics. 2017 Aug 14;18:611. doi: 10.1186/s12864-017-3890-4 (PMC5557070; doi:10.1186/s12864-017-3890-4)
Supplement: Supplementary file 12 — Cross-Annotated Proteins Present in H. sapiens and C. milli Not Present in T. californica. (XLSX 1976 kb) [file 12864_2017_3890_MOESM12_ESM.xlsx]

## Sheet: README
AF12: Cross-Annotated Proteins Present in H. sapiens and C. milli Not Present in T. californica (IDs.Hs.09.UniProtIDs – set09)
We identified 3727 Proteins Present in H. sapiens AND C. milli NOT Present in our assembled set of transcripts of T. californica
The annotation of the predicted H. sapiens orthologues of these proteins is presented (Proteins Present in H. sapiens and C. milli Not Present in T. californica)
Here, we present annotation for 3727 predicted proteins
Sheet	Contents
AF12A:	Proteins Present in H. sapiens and C. milli Not Present in T. californica

## Sheet: AF12A
H. sapiens Gene ID	C. milli Gene ID	Entry	Entry name	Status	Protein names	Gene names	Organism	Length	Gene ontology (GO)	Gene ontology (biological process)	Gene ontology (molecular function)	Gene ontology (cellular component)	Gene ontology IDs	Subcellular location [CC]	Mapped PubMed ID	PubMed ID
A0A024QYV6	XP_007894652.1	A0A024QYV6	A0A024QYV6_HUMAN	unreviewed	Chromosome 7 open reading frame 19, isoform CRA_a	C7orf19 hCG_1736771	Homo sapiens (Human)	261	integral component of membrane [GO:0016021]			integral component of membrane [GO:0016021]	GO:0016021		11181995; 17452328; 18403424; 19506081; 19706554; 20607548; 22640869; 24040356; 24603752; 25769459	11181995;
A0A024QYY7	XP_007904391.1	A0A024QYY7	A0A024QYY7_HUMAN	unreviewed	Unc-51-like kinase 2 (C. elegans), isoform CRA_a	ULK2 hCG_30690	Homo sapiens (Human)	1036	ATP binding [GO:0005524]; protein serine/threonine kinase activity [GO:0004674]; axonogenesis [GO:0007409]; signal transduction [GO:0007165]	axonogenesis [GO:0007409]; signal transduction [GO:0007165]	ATP binding [GO:0005524]; protein serine/threonine kinase activity [GO:0004674]		GO:0004674; GO:0005524; GO:0007165; GO:0007409		11181995; 12471243; 19225151; 20379614; 21475306; 24923441; 25925668; 26052940; 26920049	11181995;
A0A024QZJ5	XP_007895139.1	A0A024QZJ5	A0A024QZJ5_HUMAN	unreviewed	Apobec-1 complementation factor, isoform CRA_b	ACF hCG_1811530	Homo sapiens (Human)	586	apolipoprotein B mRNA editing enzyme complex [GO:0030895]; nucleoplasm [GO:0005654]; nucleotide binding [GO:0000166]; single-stranded RNA binding [GO:0003727]; mRNA modification [GO:0016556]	mRNA modification [GO:0016556]	nucleotide binding [GO:0000166]; single-stranded RNA binding [GO:0003727]	apolipoprotein B mRNA editing enzyme complex [GO:0030895]; nucleoplasm [GO:0005654]	GO:0000166; GO:0003727; GO:0005654; GO:0016556; GO:0030895		11181995; 15148397; 16055734; 19932086; 25902538	11181995;
A0A024QZM0	XP_007895852.1	A0A024QZM0	A0A024QZM0_HUMAN	unreviewed	Activating signal cointegrator 1 complex subunit 1, isoform CRA_a	ASCC1 hCG_1787834	Homo sapiens (Human)	357	RNA binding [GO:0003723]		RNA binding [GO:0003723]		GO:0003723		11181995; 16385451	11181995;
A0A024QZN9	XP_007897045.1	A0A024QZN9	A0A024QZN9_HUMAN	unreviewed	Voltage-dependent anion channel 2, isoform CRA_a	VDAC2 hCG_23984	Homo sapiens (Human)	319	integral component of membrane [GO:0016021]; mitochondrial outer membrane [GO:0005741]; voltage-gated anion channel activity [GO:0008308]		voltage-gated anion channel activity [GO:0008308]	integral component of membrane [GO:0016021]; mitochondrial outer membrane [GO:0005741]	GO:0005741; GO:0008308; GO:0016021		11181995; 14739283; 15757910; 16385451; 18278581; 20809416; 20877624; 21241999; 21347391; 22114330; 22119777; 22842492; 23060438; 23873934; 24642864; 25187518; 25341036; 25583988; 25617717; 26417093; 26487717; 26947058	11181995;
A0A024R011	XP_007904561.1	A0A024R011	A0A024R011_HUMAN	unreviewed	TBC1 domain family, member 7, isoform CRA_a	TBC1D7 hCG_37421	Homo sapiens (Human)	266							11181995; 20095038; 20235792; 22795129; 23687350; 24515783; 26893383	11181995;
A0A024R0E9	XP_007897782.1	A0A024R0E9	A0A024R0E9_HUMAN	unreviewed	Membrane associated guanylate kinase, WW and PDZ domain containing 3, isoform CRA_b	MAGI3 hCG_2043269	Homo sapiens (Human)	1125	cell-cell junction [GO:0005911]; kinase activity [GO:0016301]; regulation of JNK cascade [GO:0046328]; signal transduction [GO:0007165]	regulation of JNK cascade [GO:0046328]; signal transduction [GO:0007165]	kinase activity [GO:0016301]	cell-cell junction [GO:0005911]	GO:0005911; GO:0007165; GO:0016301; GO:0046328		11181995; 12140759; 12615970; 16904289; 18518978; 20379614; 21134377; 26248734	11181995;
A0A024R0V9	XP_007906425.1	A0A024R0V9	A0A024R0V9_HUMAN	unreviewed	Kinesin family member 21A, isoform CRA_c	KIF21A hCG_39186	Homo sapiens (Human)	1307	ATP binding [GO:0005524]; microtubule motor activity [GO:0003777]; microtubule-based movement [GO:0007018]	microtubule-based movement [GO:0007018]	ATP binding [GO:0005524]; microtubule motor activity [GO:0003777]		GO:0003777; GO:0005524; GO:0007018		11181995; 12702216; 14595441; 15223798; 15621876; 15621877; 15671279; 15827546; 16157808; 16365788; 16939002; 17511870; 18323871; 18332320; 18363169; 19020088; 19165527; 19551685; 19559006; 19852579; 19896199; 21042561; 21805025; 21983718; 22442075; 22465342; 22552340; 22968744; 23535681; 24120883; 24426772; 24656932; 26190014	11181995;
A0A024R0Y4	XP_007898941.1	A0A024R0Y4	A0A024R0Y4_HUMAN	unreviewed	Transcriptional adapter 2-alpha (Transcriptional adaptor 2 (ADA2 homolog, yeast)-like, isoform CRA_a)	TADA2L TADA2A hCG_28187	Homo sapiens (Human)	443	Ada2/Gcn5/Ada3 transcription activator complex [GO:0005671]; mitotic spindle [GO:0072686]; DNA binding [GO:0003677]; histone acetylation [GO:0016573]; mitotic nuclear division [GO:0007067]; regulation of histone deacetylation [GO:0031063]; regulation of protein phosphorylation [GO:0001932]; regulation of protein stability [GO:0031647]; regulation of transcription from RNA polymerase II promoter […	histone acetylation [GO:0016573]; mitotic nuclear division [GO:0007067]; regulation of histone deacetylation [GO:0031063]; regulation of protein phosphorylation [GO:0001932]; regulation of protein stability [GO:0031647]; regulation of transcription from RNA polymerase II promoter [GO:0006357]; regulation of tubulin deacetylation [GO:0090043]	DNA binding [GO:0003677]	Ada2/Gcn5/Ada3 transcription activator complex [GO:0005671]; mitotic spindle [GO:0072686]	GO:0001932; GO:0003677; GO:0005671; GO:0006357; GO:0007067; GO:0016573; GO:0031063; GO:0031647; GO:0072686; GO:0090043	SUBCELLULAR LOCATION: Nucleus {ECO:0000256|SAAS:SAAS00548613}.	11181995; 16625196; 23186163; 16299514; 18059173; 20602615; 22644376; 25492086; 26468280	11181995; 16625196; 23186163;
A0A024R1F4	XP_007884489.1	A0A024R1F4	A0A024R1F4_HUMAN	unreviewed	HCG2010666, isoform CRA_a	hCG_2010666	Homo sapiens (Human)	569	gamma-glutamyltransferase activity [GO:0003840]; glutathione metabolic process [GO:0006749]	glutathione metabolic process [GO:0006749]	gamma-glutamyltransferase activity [GO:0003840]		GO:0003840; GO:0006749			11181995;
A0A024R1K5	XP_007909093.1	A0A024R1K5	A0A024R1K5_HUMAN	unreviewed	Phosphatidylserine decarboxylase, isoform CRA_a	PISD hCG_2010605	Homo sapiens (Human)	375	mitochondrion [GO:0005739]; phosphatidylserine decarboxylase activity [GO:0004609]; phospholipid biosynthetic process [GO:0008654]	phospholipid biosynthetic process [GO:0008654]	phosphatidylserine decarboxylase activity [GO:0004609]	mitochondrion [GO:0005739]	GO:0004609; GO:0005739; GO:0008654		11181995; 17478478; 20877624	11181995;
A0A024R1W8	XP_007899658.1	A0A024R1W8	A0A024R1W8_HUMAN	unreviewed	MAX-like protein X, isoform CRA_b	MLX hCG_16944	Homo sapiens (Human)	298	regulation of transcription, DNA-templated [GO:0006355]	regulation of transcription, DNA-templated [GO:0006355]			GO:0006355		11181995; 12446771; 15664996; 16782875; 18458340; 24857747; 25640402	11181995;
A0A024R1X8	XP_007908890.1	A0A024R1X8	A0A024R1X8_HUMAN	unreviewed	Junction plakoglobin, isoform CRA_a	JUP hCG_1771506	Homo sapiens (Human)	745	catenin complex [GO:0016342]; cell-cell adherens junction [GO:0005913]; signal transducer activity [GO:0004871]; structural molecule activity [GO:0005198]; adherens junction assembly [GO:0034333]; cell adhesion [GO:0007155]; desmosome assembly [GO:0002159]	adherens junction assembly [GO:0034333]; cell adhesion [GO:0007155]; desmosome assembly [GO:0002159]	signal transducer activity [GO:0004871]; structural molecule activity [GO:0005198]	catenin complex [GO:0016342]; cell-cell adherens junction [GO:0005913]	GO:0002159; GO:0004871; GO:0005198; GO:0005913; GO:0007155; GO:0016342; GO:0034333		11181995; 11984022; 12068170; 12386812; 12939402; 14517306; 14661054; 14661058; 14739224; 15701841; 15781623; 15916880; 15942628; 16537559; 17924338; 17998942; 18245958; 18469796; 18568994; 18837082; 18937352; 19348003; 19584275; 20031617; 20130592; 20400443; 20525856; 20529814; 20529828; 20737155; 20859650; 20864495; 20933443; 21059263; 21075858; 21158719; 21781455; 21859801; 22046445; 22098624;…	11181995;
A0A024R201	XP_007882893.1	A0A024R201	A0A024R201_HUMAN	unreviewed	Proteasome (Prosome, macropain) 26S subunit, non-ATPase, 13, isoform CRA_a	PSMD13 hCG_37689	Homo sapiens (Human)	376	proteasome complex [GO:0000502]			proteasome complex [GO:0000502]	GO:0000502		11181995; 17059877; 26624926	11181995;
A0A024R214	XP_007906277.1	A0A024R214	A0A024R214_HUMAN	unreviewed	Cytoplasmic polyadenylation element binding protein 1, isoform CRA_c (Cytoplasmic polyadenylation element-binding protein 1)	CPEB1 hCG_26948	Homo sapiens (Human)	626	cytoplasm [GO:0005737]; nucleoplasm [GO:0005654]; nucleic acid binding [GO:0003676]; nucleotide binding [GO:0000166]		nucleic acid binding [GO:0003676]; nucleotide binding [GO:0000166]	cytoplasm [GO:0005737]; nucleoplasm [GO:0005654]	GO:0000166; GO:0003676; GO:0005654; GO:0005737		11181995; 16572171; 18669648; 19690332; 15731006; 18923137; 19141477; 19161537; 20062064; 20144904; 20339377; 21478871; 22052064; 22253608; 22334078; 22727665; 23178487; 23434754; 23500490; 23788032; 24141422; 25216517; 26398195; 26456073; 26627607	11181995; 16572171; 18669648; 19690332;
A0A024R233	XP_007890842.1	A0A024R233	A0A024R233_HUMAN	unreviewed	Tight junction protein 2 (Zona occludens 2), isoform CRA_a	TJP2 hCG_30538	Homo sapiens (Human)	1190	bicellular tight junction [GO:0005923]			bicellular tight junction [GO:0005923]	GO:0005923			11181995;
A0A024R273	XP_007898221.1	A0A024R273	A0A024R273_HUMAN	unreviewed	Tyrosine-protein kinase (EC 2.7.10.2)	SYK hCG_29698	Homo sapiens (Human)	612	cytoplasm [GO:0005737]; ATP binding [GO:0005524]; non-membrane spanning protein tyrosine kinase activity [GO:0004715]; intracellular signal transduction [GO:0035556]	intracellular signal transduction [GO:0035556]	ATP binding [GO:0005524]; non-membrane spanning protein tyrosine kinase activity [GO:0004715]	cytoplasm [GO:0005737]	GO:0004715; GO:0005524; GO:0005737; GO:0035556		11181995; 11441091; 11988077; 12009018; 12209081; 12387735; 12393431; 12445683; 12477728; 12682251; 12711606; 12907655; 14646171; 14699155; 15059510; 15059847; 15062056; 15163542; 15166239; 15188513; 15337524; 15507431; 15536084; 15557085; 15583006; 15670211; 15707999; 15744341; 15754322; 15795233; 15955106; 15956283; 16085052; 16289966; 16371508; 16449524; 16474166; 16501050; 16754322; 16849645;…	11181995;
A0A024R2X6	XP_007888481.1	A0A024R2X6	A0A024R2X6_HUMAN	unreviewed	Ubiquitin specific peptidase 4 (Proto-oncogene), isoform CRA_b	USP4 hCG_20131	Homo sapiens (Human)	916	cytoplasm [GO:0005737]; plasma membrane [GO:0005886]; thiol-dependent ubiquitin-specific protease activity [GO:0004843]; protein deubiquitination [GO:0016579]; ubiquitin-dependent protein catabolic process [GO:0006511]	protein deubiquitination [GO:0016579]; ubiquitin-dependent protein catabolic process [GO:0006511]	thiol-dependent ubiquitin-specific protease activity [GO:0004843]	cytoplasm [GO:0005737]; plasma membrane [GO:0005886]	GO:0004843; GO:0005737; GO:0005886; GO:0006511; GO:0016579		11181995; 16316627; 16472766; 19367581; 20141612; 20307617; 21331078; 21931648; 22029577; 22262844; 22347420; 22706160; 23022198; 23313255; 23388719; 24798342; 25404403; 25821221; 26189775; 26387952; 26455393; 26669864	11181995;
A0A024R3B5	XP_007903820.1	A0A024R3B5	A0A024R3B5_HUMAN	unreviewed	Kelch repeat and BTB (POZ) domain containing 3, isoform CRA_b	KBTBD3 hCG_40528	Homo sapiens (Human)	612							11181995; 20353815	11181995;
A0A024R3D7	XP_007906975.1	A0A024R3D7	A0A024R3D7_HUMAN	unreviewed	Beta-site APP-cleaving enzyme 1, isoform CRA_d	BACE1 hCG_37942	Homo sapiens (Human)	501	axon [GO:0030424]; cytoplasmic vesicle [GO:0031410]; endosome [GO:0005768]; integral component of membrane [GO:0016021]; trans-Golgi network [GO:0005802]; aspartic-type endopeptidase activity [GO:0004190]; beta-amyloid metabolic process [GO:0050435]	beta-amyloid metabolic process [GO:0050435]	aspartic-type endopeptidase activity [GO:0004190]	axon [GO:0030424]; cytoplasmic vesicle [GO:0031410]; endosome [GO:0005768]; integral component of membrane [GO:0016021]; trans-Golgi network [GO:0005802]	GO:0004190; GO:0005768; GO:0005802; GO:0016021; GO:0030424; GO:0031410; GO:0050435		11181995; 11234778; 11466313; 11684351; 11714100; 11741910; 11744168; 11847218; 11860271; 11922623; 12054507; 12054559; 12093293; 12112088; 12135764; 12206667; 12223024; 12270690; 12438920; 12445809; 12471021; 12514700; 12535780; 12586838; 12618121; 12649271; 12665519; 12801932; 12824768; 12857759; 12928915; 14507929; 14681914; 14699153; 14701757; 14748006; 14748707; 14978286; 14991462; 15034149;…	11181995;
A0A024R3K7	XP_007894191.1	A0A024R3K7	A0A024R3K7_HUMAN	unreviewed	Potassium inwardly-rectifying channel, subfamily J, member 5, isoform CRA_a	KCNJ5 hCG_39644	Homo sapiens (Human)	419	integral component of membrane [GO:0016021]; G-protein activated inward rectifier potassium channel activity [GO:0015467]		G-protein activated inward rectifier potassium channel activity [GO:0015467]	integral component of membrane [GO:0016021]	GO:0015467; GO:0016021	SUBCELLULAR LOCATION: Membrane {ECO:0000256|RuleBase:RU003822}; Multi-pass membrane protein {ECO:0000256|RuleBase:RU003822}.	11181995; 15142872; 15694835; 16109170; 17967416; 18239147; 18289755; 19135528; 19208499; 19805912; 20110696; 20560207; 21311022; 21555883; 21586291; 21637918; 21659651; 22203740; 22252394; 22275527; 22278422; 22308486; 22315453; 22442279; 22628607; 22628608; 22645387; 22701748; 22743686; 22798349; 22848660; 22863749; 23012392; 23225057; 23229280; 23318698; 23376008; 23382865; 23778974; 23829355;…	11181995;
A0A024R3L1	XP_007905490.1	A0A024R3L1	A0A024R3L1_HUMAN	unreviewed	Solute carrier family 37 (Glycerol-6-phosphate transporter), member 4, isoform CRA_b	SLC37A4 hCG_38437	Homo sapiens (Human)	451	integral component of membrane [GO:0016021]; transporter activity [GO:0005215]; transmembrane transport [GO:0055085]	transmembrane transport [GO:0055085]	transporter activity [GO:0005215]	integral component of membrane [GO:0016021]	GO:0005215; GO:0016021; GO:0055085		11181995; 15260472; 15906092; 16435186; 16777101; 17354259; 17460777; 18267120; 19008136; 20578944; 21446359; 21575371; 23965881; 25982172	11181995;
A0A024R3N8	XP_007894213.1	A0A024R3N8	A0A024R3N8_HUMAN	unreviewed	Transmembrane protein 45B, isoform CRA_b	TMEM45B hCG_2032868	Homo sapiens (Human)	275	integral component of membrane [GO:0016021]			integral component of membrane [GO:0016021]	GO:0016021		11181995; 19773279; 20379614	11181995;
A0A024R4E5	XP_007910050.1	A0A024R4E5	A0A024R4E5_HUMAN	unreviewed	High density lipoprotein binding protein (Vigilin), isoform CRA_a (Vigilin)	HDLBP hCG_33048	Homo sapiens (Human)	1268	cytoplasm [GO:0005737]; RNA binding [GO:0003723]		RNA binding [GO:0003723]	cytoplasm [GO:0005737]	GO:0003723; GO:0005737		11181995; 15592455; 15815621; 18669648; 19413330; 19369195; 19690332; 20068231; 21269460; 21406692; 22223895; 23186163; 24275569; 25944712; 14500828; 15109574; 18648073; 19878569; 19913121; 19950580; 20442750; 20628086; 20974809; 21500547; 24561205; 24676454	11181995; 15592455; 15815621; 18669648; 19413330; 19369195; 19690332; 20068231; 21269460; 21406692; 22223895; 23186163; 24275569; 25944712
A0A024R4V5	XP_007889172.1	A0A024R4V5	A0A024R4V5_HUMAN	unreviewed	Bromodomain containing 1, isoform CRA_a	BRD1 hCG_15662	Homo sapiens (Human)	1189	dendrite [GO:0030425]; nucleoplasm [GO:0005654]; perikaryon [GO:0043204]; zinc ion binding [GO:0008270]; response to electrical stimulus [GO:0051602]; response to immobilization stress [GO:0035902]	response to electrical stimulus [GO:0051602]; response to immobilization stress [GO:0035902]	zinc ion binding [GO:0008270]	dendrite [GO:0030425]; nucleoplasm [GO:0005654]; perikaryon [GO:0043204]	GO:0005654; GO:0008270; GO:0030425; GO:0035902; GO:0043204; GO:0051602			11181995;
A0A024R4Z9	XP_007908809.1	A0A024R4Z9	A0A024R4Z9_HUMAN	unreviewed	SET binding factor 1, isoform CRA_a	SBF1 hCG_16879	Homo sapiens (Human)	1893	phosphatase regulator activity [GO:0019208]; regulation of GTPase activity [GO:0043087]; spermatogenesis [GO:0007283]	regulation of GTPase activity [GO:0043087]; spermatogenesis [GO:0007283]	phosphatase regulator activity [GO:0019208]		GO:0007283; GO:0019208; GO:0043087		11181995; 9736772; 12668758; 19369647; 19851296; 20198315; 23749797; 24817947	11181995;
A0A024R531	XP_007884771.1	A0A024R531	A0A024R531_HUMAN	unreviewed	Paired box 8 isoform 2 (Paired box gene 8, isoform CRA_f)	PAX8 hCG_26667	Homo sapiens (Human)	387	nucleus [GO:0005634]; DNA binding [GO:0003677]; multicellular organism development [GO:0007275]; regulation of transcription, DNA-templated [GO:0006355]; transcription, DNA-templated [GO:0006351]	multicellular organism development [GO:0007275]; regulation of transcription, DNA-templated [GO:0006355]; transcription, DNA-templated [GO:0006351]	DNA binding [GO:0003677]	nucleus [GO:0005634]	GO:0003677; GO:0005634; GO:0006351; GO:0006355; GO:0007275	SUBCELLULAR LOCATION: Nucleus {ECO:0000256|RuleBase:RU000491, ECO:0000256|SAAS:SAAS00117811}.	11181995; 26871637; 16763387; 19730683	11181995; 26871637
A0A024R5N1	XP_007907934.1	A0A024R5N1	A0A024R5N1_HUMAN	unreviewed	Purinergic receptor P2Y, G-protein coupled, 2, isoform CRA_a	P2RY2 hCG_23327	Homo sapiens (Human)	377	integral component of membrane [GO:0016021]; G-protein coupled purinergic nucleotide receptor activity [GO:0045028]; phospholipase C-activating G-protein coupled receptor signaling pathway [GO:0007200]; positive regulation of mucus secretion [GO:0070257]; regulation of vasodilation [GO:0042312]	phospholipase C-activating G-protein coupled receptor signaling pathway [GO:0007200]; positive regulation of mucus secretion [GO:0070257]; regulation of vasodilation [GO:0042312]	G-protein coupled purinergic nucleotide receptor activity [GO:0045028]	integral component of membrane [GO:0016021]	GO:0007200; GO:0016021; GO:0042312; GO:0045028; GO:0070257		11181995; 11690642; 12603858; 12691958; 12714597; 12787128; 12880424; 14613890; 14645014; 14670955; 15175347; 15590415; 15778502; 15908695; 16186116; 16311903; 16495779; 16543499; 16545868; 16741950; 17137217; 17170310; 17186500; 17452627; 17609252; 18434089; 18475022; 18506388; 18568944; 19118095; 19634190; 19710694; 19734210; 19735076; 19763137; 19797825; 19808895; 19913121; 19996104; 20022380;…	11181995;
A0A024R5Q4	XP_007903741.1	A0A024R5Q4	A0A024R5Q4_HUMAN	unreviewed	Glycine amidinotransferase (L-arginine:glycine amidinotransferase), isoform CRA_a	GATM hCG_38743	Homo sapiens (Human)	476	amidinotransferase activity [GO:0015067]		amidinotransferase activity [GO:0015067]		GO:0015067		11181995; 16820567; 19430482; 20682460; 20877624; 23010440; 24004504; 25863251; 26490222	11181995;
A0A024R5V6	XP_007904594.1	A0A024R5V6	A0A024R5V6_HUMAN	unreviewed	Ring finger protein 111, isoform CRA_b	RNF111 hCG_1811968	Homo sapiens (Human)	917	zinc ion binding [GO:0008270]		zinc ion binding [GO:0008270]		GO:0008270		11181995; 11298452; 11298453; 14657019; 17510063; 17591695; 18059455; 19898560; 19959502; 20965945; 21795712; 21998011; 22411132; 23212909; 23246292; 23394999; 23467611; 23530056; 23751493; 24912682; 26151477; 26238425; 26656854	11181995;
A0A024R5Z0	XP_007904690.1	A0A024R5Z0	A0A024R5Z0_HUMAN	unreviewed	Transcription factor 12 (HTF4, helix-loop-helix transcription factors 4), isoform CRA_b	TCF12 hCG_40686	Homo sapiens (Human)	706	nucleus [GO:0005634]; transcription factor complex [GO:0005667]; cAMP response element binding [GO:0035497]; E-box binding [GO:0070888]; positive regulation of neuron differentiation [GO:0045666]; positive regulation of transcription from RNA polymerase II promoter [GO:0045944]	positive regulation of neuron differentiation [GO:0045666]; positive regulation of transcription from RNA polymerase II promoter [GO:0045944]	cAMP response element binding [GO:0035497]; E-box binding [GO:0070888]	nucleus [GO:0005634]; transcription factor complex [GO:0005667]	GO:0005634; GO:0005667; GO:0035497; GO:0045666; GO:0045944; GO:0070888		11181995; 12826747; 15333839; 15351717; 18456661; 19043539; 19730683; 20379614; 20483740; 20798984; 21828274; 22130667; 23354436; 23386606; 23812588; 24736737; 25271085; 26068201; 26671595	11181995;
A0A024R638	XP_007900764.1	A0A024R638	A0A024R638_HUMAN	unreviewed	Endothelin receptor type B, isoform CRA_a	EDNRB hCG_2026806	Homo sapiens (Human)	532	integral component of membrane [GO:0016021]; membrane raft [GO:0045121]; nuclear membrane [GO:0031965]; plasma membrane [GO:0005886]; endothelin receptor activity [GO:0004962]; aging [GO:0007568]; cellular response to lipopolysaccharide [GO:0071222]; cGMP-mediated signaling [GO:0019934]; enteric nervous system development [GO:0048484]; enteric smooth muscle cell differentiation [GO:0035645]; epit…	aging [GO:0007568]; cellular response to lipopolysaccharide [GO:0071222]; cGMP-mediated signaling [GO:0019934]; enteric nervous system development [GO:0048484]; enteric smooth muscle cell differentiation [GO:0035645]; epithelial fluid transport [GO:0042045]; melanocyte differentiation [GO:0030318]; negative regulation of apoptotic process [GO:0043066]; negative regulation of neuron maturation [GO…	endothelin receptor activity [GO:0004962]	integral component of membrane [GO:0016021]; membrane raft [GO:0045121]; nuclear membrane [GO:0031965]; plasma membrane [GO:0005886]	GO:0000122; GO:0001755; GO:0001934; GO:0004962; GO:0005886; GO:0006885; GO:0007200; GO:0007204; GO:0007422; GO:0007497; GO:0007568; GO:0008217; GO:0008284; GO:0014043; GO:0014070; GO:0016021; GO:0019233; GO:0019934; GO:0030318; GO:0031620; GO:0031965; GO:0035645; GO:0035810; GO:0035815; GO:0042045; GO:0042310; GO:0042311; GO:0043066; GO:0045121; GO:0048265; GO:0048484; GO:0050678; GO:0051930; GO:…		11181995; 9585428; 10448102; 11376172; 12628594; 17011274; 17525706; 18660489	11181995;
A0A024R6C4	XP_007891429.1	A0A024R6C4	A0A024R6C4_HUMAN	unreviewed	Numb homolog (Drosophila), isoform CRA_a	NUMB hCG_1811757	Homo sapiens (Human)	640							11181995; 12646252; 15492044; 16394100; 16508311; 16865239; 17115028; 17301032; 17609107; 17903303; 18172499; 18179751; 18384513; 18599481; 19138666; 19344753; 19468255; 19795205; 20818436; 21122105; 21486681; 21775625; 21939656; 22337874; 22455121; 22593191; 22734830; 22784712; 23140583; 23233047; 23624653; 23706821; 23872314; 23881403; 24302991; 24332178; 24770339; 24980814; 25331956; 25403733;…	11181995;
A0A024R6E7	XP_007902061.1	A0A024R6E7	A0A024R6E7_HUMAN	unreviewed	Ankyrin repeat and SOCS box-containing 2, isoform CRA_c	ASB2 hCG_20059	Homo sapiens (Human)	635	Cul5-RING ubiquitin ligase complex [GO:0031466]; ubiquitin protein ligase activity [GO:0061630]; intracellular signal transduction [GO:0035556]; myoblast differentiation [GO:0045445]; protein polyubiquitination [GO:0000209]; protein ubiquitination involved in ubiquitin-dependent protein catabolic process [GO:0042787]; skeletal muscle cell differentiation [GO:0035914]	intracellular signal transduction [GO:0035556]; myoblast differentiation [GO:0045445]; protein polyubiquitination [GO:0000209]; protein ubiquitination involved in ubiquitin-dependent protein catabolic process [GO:0042787]; skeletal muscle cell differentiation [GO:0035914]	ubiquitin protein ligase activity [GO:0061630]	Cul5-RING ubiquitin ligase complex [GO:0031466]	GO:0000209; GO:0031466; GO:0035556; GO:0035914; GO:0042787; GO:0045445; GO:0061630		11181995; 18799729; 21119685; 21737450; 22174154; 22382022; 22916308; 24044920; 24052262; 26537633	11181995;
A0A024R6M2	XP_007908318.1	A0A024R6M2	A0A024R6M2_HUMAN	unreviewed	KIAA2010, isoform CRA_a	KIAA2010 hCG_21480	Homo sapiens (Human)	820							11181995; 22349239; 26378810	11181995;
A0A024R6V8	XP_007902839.1	A0A024R6V8	A0A024R6V8_HUMAN	unreviewed	NDRG family member 4, isoform CRA_b	NDRG4 hCG_15959	Homo sapiens (Human)	371							11181995; 11936845; 12755708; 16408304; 19305408; 19305409; 19535783; 19592488; 20379614; 22399192; 22489821; 22869042; 23725756; 24993691; 25241110; 25520251; 26053091	11181995;
A0A024R6W3	XP_007902880.1	A0A024R6W3	A0A024R6W3_HUMAN	unreviewed	Core-binding factor, beta subunit, isoform CRA_a	CBFB hCG_28838	Homo sapiens (Human)	155	nucleus [GO:0005634]; transcription coactivator activity [GO:0003713]		transcription coactivator activity [GO:0003713]	nucleus [GO:0005634]	GO:0003713; GO:0005634		11181995; 12239155; 12495904; 15386419; 15585652; 16502584; 16504290; 16767164; 17287858; 17379770; 17571080; 18695000; 19156145; 19179469; 19453261; 19603346; 20225274; 20306249; 20306685; 20433876; 20591170; 20607802; 22190036; 22190037; 22205746; 22725134; 23098073; 23152542; 23175372; 23878140; 24002588; 24390320; 24390335; 24402281; 24418540; 24522927; 24648201; 24651404; 25079347; 25122780;…	11181995;
A0A024R774	XP_007889045.1	A0A024R774	A0A024R774_HUMAN	unreviewed	Nuclear respiratory factor 1, isoform CRA_b	NRF1 hCG_1811093	Homo sapiens (Human)	522	nucleus [GO:0005634]; core promoter sequence-specific DNA binding [GO:0001046]; protein homodimerization activity [GO:0042803]		core promoter sequence-specific DNA binding [GO:0001046]; protein homodimerization activity [GO:0042803]	nucleus [GO:0005634]	GO:0001046; GO:0005634; GO:0042803		11181995; 7558044; 8034649; 12174908; 12832613; 12958173; 14747477; 15452206; 15992771; 16082529; 18071027; 18184751; 18222924; 18234454; 18364745; 18660489; 18719883; 19181665; 19453261; 19674972; 19913121; 20561910; 20587593; 20599696; 20628086; 20724482; 21146886; 21447778; 21486948; 21609478; 21953459; 22105178; 22500024; 22580151; 23048038; 23144760; 23939472; 24024152; 24204994; 24462598; 2…	11181995;
A0A024R781	XP_007896783.1	A0A024R781	A0A024R781_HUMAN	unreviewed	CCR4-NOT transcription complex, subunit 4, isoform CRA_b	CNOT4 hCG_19348	Homo sapiens (Human)	642	nucleotide binding [GO:0000166]; RNA binding [GO:0003723]; zinc ion binding [GO:0008270]		nucleotide binding [GO:0000166]; RNA binding [GO:0003723]; zinc ion binding [GO:0008270]		GO:0000166; GO:0003723; GO:0008270		11181995; 15001359; 19558367; 20379614; 22159038; 25663449; 25933433	11181995;
A0A024R7E3	XP_007910047.1	A0A024R7E3	A0A024R7E3_HUMAN	unreviewed	DNA (cytosine-5)-methyltransferase (EC 2.1.1.37)	DNMT1 hCG_28474	Homo sapiens (Human)	1678	nucleus [GO:0005634]; chromatin binding [GO:0003682]; DNA (cytosine-5-)-methyltransferase activity [GO:0003886]; DNA binding [GO:0003677]; zinc ion binding [GO:0008270]		chromatin binding [GO:0003682]; DNA (cytosine-5-)-methyltransferase activity [GO:0003886]; DNA binding [GO:0003677]; zinc ion binding [GO:0008270]	nucleus [GO:0005634]	GO:0003677; GO:0003682; GO:0003886; GO:0005634; GO:0008270	SUBCELLULAR LOCATION: Nucleus {ECO:0000256|PIRNR:PIRNR037404}.	11181995; 11834837; 11932749; 12145218; 12496760; 12530095; 12538344; 12548018; 12576480; 12594811; 12637155; 12738984; 12789259; 12804601; 14559786; 14577574; 14583449; 14684836; 15087453; 15220328; 15289832; 15340041; 15375672; 15526354; 15657147; 15735013; 15755728; 15799776; 15870198; 15956212; 16053511; 16227093; 16314526; 16322686; 16423997; 16424002; 16497664; 16537562; 16769694; 16801630;…	11181995;
A0A024R7G6	XP_007899253.1	A0A024R7G6	A0A024R7G6_HUMAN	unreviewed	Epidermal growth factor receptor pathway substrate 15-like 1, isoform CRA_a	EPS15L1 hCG_36964	Homo sapiens (Human)	754	calcium ion binding [GO:0005509]		calcium ion binding [GO:0005509]		GO:0005509			11181995;
A0A024R7V7	XP_007894912.1	A0A024R7V7	A0A024R7V7_HUMAN	unreviewed	Chromodomain helicase DNA binding protein 7, isoform CRA_a	CHD7 hCG_1988293	Homo sapiens (Human)	3011	nucleus [GO:0005634]; ATP binding [GO:0005524]; hydrolase activity, acting on acid anhydrides [GO:0016817]		ATP binding [GO:0005524]; hydrolase activity, acting on acid anhydrides [GO:0016817]	nucleus [GO:0005634]	GO:0005524; GO:0005634; GO:0016817	SUBCELLULAR LOCATION: Nucleus {ECO:0000256|SAAS:SAAS00539527}.	11181995; 15300250; 16118347; 16155193; 16169932; 16207732; 16400610; 16763960; 17253929; 17299439; 17436250; 17603073; 17661815; 18073582; 18074359; 18445044; 18472328; 18484313; 18505430; 18834967; 18978652; 19021638; 19065520; 19159393; 19279158; 19336370; 20130577; 20186815; 20425471; 20453063; 20507341; 20591827; 20624498; 20634891; 20736290; 20800603; 20943277; 21041284; 21378379; 21554267;…	11181995;
A0A024R814	XP_007885176.1	A0A024R814	A0A024R814_HUMAN	unreviewed	Ribosomal protein L7, isoform CRA_a	RPL7 hCG_1983988	Homo sapiens (Human)	259	ribosome [GO:0005840]			ribosome [GO:0005840]	GO:0005840		11181995; 16797011; 17258209; 20379614; 20828572; 21509594; 23266416	11181995;
A0A024R889	XP_007898432.1	A0A024R889	A0A024R889_HUMAN	unreviewed	Spectrin, alpha, non-erythrocytic 1 (Alpha-fodrin), isoform CRA_g	SPTAN1 hCG_41038	Homo sapiens (Human)	2452	calcium ion binding [GO:0005509]		calcium ion binding [GO:0005509]		GO:0005509		11181995; 12630566; 12820899; 12893251; 15948206; 16192640; 16889989; 18978357; 19034380; 19102630; 19217883; 19454697; 19913121; 20011051; 20379614; 20381070; 20408766; 20493457; 20518497; 20628086; 22022780; 22163289; 22258530; 23536563; 24193021; 24456667; 25757157	11181995;
A0A024R8I4	XP_007901046.1	A0A024R8I4	A0A024R8I4_HUMAN	unreviewed	Caspase recruitment domain family, member 9, isoform CRA_a	CARD9 hCG_2022361	Homo sapiens (Human)	366	regulation of apoptotic process [GO:0042981]	regulation of apoptotic process [GO:0042981]			GO:0042981		11181995; 17936701; 18439550; 19809088; 19864672; 19915572; 20228799; 20237496; 20463747; 21425313; 21436691; 21881131; 21985303; 22013052; 22423967; 24018495; 24068945; 24131138; 24231284; 24334645; 24465786; 24686315; 24704721; 24722209; 24777530; 25057046; 25267792; 25305756; 25621893; 25790941; 26044242; 26202982; 26488816; 26498133; 26521038; 26679537	11181995;
A0A024R8L5	XP_007886795.1	A0A024R8L5	A0A024R8L5_HUMAN	unreviewed	WD repeat domain, phosphoinositide interacting 1, isoform CRA_b	WIPI1 hCG_28468	Homo sapiens (Human)	446	phosphatidylinositol-3-phosphate binding [GO:0032266]; autophagy [GO:0006914]	autophagy [GO:0006914]	phosphatidylinositol-3-phosphate binding [GO:0032266]		GO:0006914; GO:0032266		11181995; 15602573; 17618624; 19936222; 21317285; 21564513; 24384561; 24991767; 25233424; 25462558	11181995;
A0A024R8N6	XP_007886849.1	A0A024R8N6	A0A024R8N6_HUMAN	unreviewed	Thymidine kinase (EC 2.7.1.21)	TK1 hCG_29392	Homo sapiens (Human)	276	ATP binding [GO:0005524]; thymidine kinase activity [GO:0004797]; DNA biosynthetic process [GO:0071897]	DNA biosynthetic process [GO:0071897]	ATP binding [GO:0005524]; thymidine kinase activity [GO:0004797]		GO:0004797; GO:0005524; GO:0071897		11181995; 11992400; 12699056; 14659972; 14697231; 14701726; 14719072; 15153115; 15353126; 15611477; 15733844; 15809747; 15978330; 16969512; 17065087; 17227951; 17407781; 18615770; 19087190; 19123476; 19282758; 19396699; 19654105; 19913121; 19957115; 20003201; 20140744; 20354751; 20450760; 20479645; 20544518; 20544519; 20554529; 20560637; 20592392; 20628086; 20849417; 21505426; 21545220; 21764789;…	11181995;
A0A024R8P7	XP_007887088.1	A0A024R8P7	A0A024R8P7_HUMAN	unreviewed	Glutamate receptor, ionotropic, N-methyl D-aspartate 2C, isoform CRA_b	GRIN2C hCG_29832	Homo sapiens (Human)	1277	cell junction [GO:0030054]; integral component of membrane [GO:0016021]; postsynaptic membrane [GO:0045211]; extracellular-glutamate-gated ion channel activity [GO:0005234]; ionotropic glutamate receptor activity [GO:0004970]		extracellular-glutamate-gated ion channel activity [GO:0005234]; ionotropic glutamate receptor activity [GO:0004970]	cell junction [GO:0030054]; integral component of membrane [GO:0016021]; postsynaptic membrane [GO:0045211]	GO:0004970; GO:0005234; GO:0016021; GO:0030054; GO:0045211	SUBCELLULAR LOCATION: Cell junction, synapse, postsynaptic cell membrane {ECO:0000256|SAAS:SAAS00582638}.	11181995; 1350383; 12082569; 18444252; 19156168; 19874574; 22833210; 23070074; 24102971; 24925192; 25788577; 26229101	11181995;
A0A024R8Q1	XP_007886783.1	A0A024R8Q1	A0A024R8Q1_HUMAN	unreviewed	Glucosidase, alpha acid (Pompe disease, glycogen storage disease type II), isoform CRA_a	GAA hCG_27920	Homo sapiens (Human)	952	integral component of membrane [GO:0016021]; carbohydrate binding [GO:0030246]; hydrolase activity, hydrolyzing O-glycosyl compounds [GO:0004553]; carbohydrate metabolic process [GO:0005975]	carbohydrate metabolic process [GO:0005975]	carbohydrate binding [GO:0030246]; hydrolase activity, hydrolyzing O-glycosyl compounds [GO:0004553]	integral component of membrane [GO:0016021]	GO:0004553; GO:0005975; GO:0016021; GO:0030246		11181995; 7717400; 11854868; 12065598; 12601120; 12923862; 15145338; 15313146; 15520017; 15668445; 15993875; 16917947; 17056254; 17092519; 17210890; 17213836; 17293352; 17592248; 17616415; 17915575; 18285536; 18301443; 18425781; 18429042; 18458862; 18757064; 19343043; 19362502; 19609281; 19834502; 19913121; 20080426; 20350966; 20628086; 21039225; 21484825; 21982629; 22644586; 22658377; 23000108; …	11181995;
A0A024R987	XP_007893892.1	A0A024R987	A0A024R987_HUMAN	unreviewed	HCG2039668, isoform CRA_f	hCG_2039668	Homo sapiens (Human)	745							11181995; 20032318; 20816195; 22065758; 22977732; 24347560; 26055712; 26774822	11181995;
A0A024R9A1	XP_007897811.1	A0A024R9A1	A0A024R9A1_HUMAN	unreviewed	RAB7B, member RAS oncogene family, isoform CRA_a	RAB7B hCG_1759007	Homo sapiens (Human)	142	intracellular [GO:0005622]; GTP binding [GO:0005525]; small GTPase mediated signal transduction [GO:0007264]	small GTPase mediated signal transduction [GO:0007264]	GTP binding [GO:0005525]	intracellular [GO:0005622]	GO:0005525; GO:0005622; GO:0007264		11181995; 20375062; 20953574; 22708738; 23345514; 25996526	11181995;
A0A024R9N8	XP_007895515.1	A0A024R9N8	A0A024R9N8_HUMAN	unreviewed	Solute carrier family 2 (Facilitated glucose transporter), member 9, isoform CRA_b	SLC2A9 hCG_20912	Homo sapiens (Human)	511	integral component of membrane [GO:0016021]; substrate-specific transmembrane transporter activity [GO:0022891]; carbohydrate transport [GO:0008643]	carbohydrate transport [GO:0008643]	substrate-specific transmembrane transporter activity [GO:0022891]	integral component of membrane [GO:0016021]	GO:0008643; GO:0016021; GO:0022891		11181995; 11991658; 14739288; 17997608; 18172662; 18177733; 18179892; 18327256; 18327257; 18398472; 18487473; 18606621; 18701466; 18759275; 18834626; 18842065; 19026395; 19260141; 19503597; 19593129; 19679263; 19723617; 19797240; 19833602; 19877038; 19890391; 19926891; 20053405; 20162742; 20162743; 20162744; 20162745; 20197412; 20379614; 20413573; 20472486; 20588307; 20589538; 20714133; 20800603;…	11181995;
A0A024R9P1	XP_007891862.1	A0A024R9P1	A0A024R9P1_HUMAN	unreviewed	HCG2026745, isoform CRA_a	hCG_2026745	Homo sapiens (Human)	305	nucleic acid binding [GO:0003676]; nucleotide binding [GO:0000166]		nucleic acid binding [GO:0003676]; nucleotide binding [GO:0000166]		GO:0000166; GO:0003676			11181995;
A0A024R9Q1	XP_007886260.1	A0A024R9Q1	A0A024R9Q1_HUMAN	unreviewed	Thrombospondin 1, isoform CRA_a	THBS1 hCG_1787130	Homo sapiens (Human)	1170	extracellular space [GO:0005615]; calcium ion binding [GO:0005509]; extracellular matrix binding [GO:0050840]; heparin binding [GO:0008201]; cell adhesion [GO:0007155]; inflammatory response [GO:0006954]; negative regulation of angiogenesis [GO:0016525]	cell adhesion [GO:0007155]; inflammatory response [GO:0006954]; negative regulation of angiogenesis [GO:0016525]	calcium ion binding [GO:0005509]; extracellular matrix binding [GO:0050840]; heparin binding [GO:0008201]	extracellular space [GO:0005615]	GO:0005509; GO:0005615; GO:0006954; GO:0007155; GO:0008201; GO:0016525; GO:0050840		11181995; 11801541; 11820799; 11882904; 11920574; 11964147; 11980922; 11986954; 12054567; 12147243; 12147682; 12220191; 12358136; 12391027; 12443715; 12450399; 12482844; 12530526; 12553016; 12598312; 12609716; 12658547; 12676576; 12679131; 12718556; 12759541; 12824298; 12902472; 12909644; 12927044; 12947001; 12964017; 14555767; 14557872; 14559817; 14568985; 14583433; 14683523; 14991768; 15007078;…	11181995;
A0A024R9W3	XP_007887342.1	A0A024R9W3	A0A024R9W3_HUMAN	unreviewed	RNA-binding protein, isoform CRA_d	FLJ20273 hCG_31729	Homo sapiens (Human)	524	nucleic acid binding [GO:0003676]; nucleotide binding [GO:0000166]		nucleic acid binding [GO:0003676]; nucleotide binding [GO:0000166]		GO:0000166; GO:0003676		11181995; 20379614; 24898756	11181995;
A0A024RA57	XP_007901377.1	A0A024RA57	A0A024RA57_HUMAN	unreviewed	Uncharacterized protein	MGC72075 hCG_37984	Homo sapiens (Human)	262								11181995;
A0A024RAB2	XP_007896015.1	A0A024RAB2	A0A024RAB2_HUMAN	unreviewed	Endothelin converting enzyme 1, isoform CRA_c	ECE1 hCG_38869	Homo sapiens (Human)	767	integral component of membrane [GO:0016021]; metalloendopeptidase activity [GO:0004222]; protein processing [GO:0016485]	protein processing [GO:0016485]	metalloendopeptidase activity [GO:0004222]	integral component of membrane [GO:0016021]	GO:0004222; GO:0016021; GO:0016485		11181995; 11723113; 11906289; 12011762; 12244060; 12393864; 12464614; 12609744; 14597855; 15010576; 15126915; 15240857; 15340356; 15665524; 16023075; 16234608; 16526315; 16531800; 16567585; 16698938; 16986361; 17264805; 17545092; 17592116; 17618613; 17664854; 17701914; 17712175; 17761169; 17977716; 18039931; 18334739; 18660489; 18781169; 18974277; 18992253; 19222484; 19289136; 19531493; 19889475;…	11181995;
A0A024RAL6	XP_007891245.1	A0A024RAL6	A0A024RAL6_HUMAN	unreviewed	MADS box transcription enhancer factor 2, polypeptide C (Myocyte enhancer factor 2C), isoform CRA_a	MEF2C hCG_36839	Homo sapiens (Human)	465	intracellular membrane-bounded organelle [GO:0043231]; nucleoplasm [GO:0005654]; RNA polymerase II regulatory region sequence-specific DNA binding [GO:0000977]; MAPK cascade [GO:0000165]; positive regulation of transcription from RNA polymerase II promoter [GO:0045944]; transcription, DNA-templated [GO:0006351]	MAPK cascade [GO:0000165]; positive regulation of transcription from RNA polymerase II promoter [GO:0045944]; transcription, DNA-templated [GO:0006351]	RNA polymerase II regulatory region sequence-specific DNA binding [GO:0000977]	intracellular membrane-bounded organelle [GO:0043231]; nucleoplasm [GO:0005654]	GO:0000165; GO:0000977; GO:0005654; GO:0006351; GO:0043231; GO:0045944	SUBCELLULAR LOCATION: Nucleus {ECO:0000256|RuleBase:RU000476, ECO:0000256|SAAS:SAAS00579852}.	11181995; 11744164; 11792813; 12061776; 12135755; 12376544; 15084602; 15831463; 15834131; 16469744; 16478538; 16504037; 17611778; 17903302; 18067759; 18079734; 18660489; 18950845; 19011954; 19065516; 19093215; 19453261; 19592390; 19720801; 19751190; 19801982; 19828686; 19913121; 20412115; 20513142; 20610535; 20628086; 20709755; 21060863; 21481790; 21652706; 21849497; 21901155; 22073279; 22275376;…	11181995;
A0A024RAQ3	XP_007897958.1	A0A024RAQ3	A0A024RAQ3_HUMAN	unreviewed	Dihydrofolate reductase, isoform CRA_a	DHFR hCG_1759545	Homo sapiens (Human)	262	dihydrofolate reductase activity [GO:0004146]; NADP binding [GO:0050661]; glycine biosynthetic process [GO:0006545]; nucleotide biosynthetic process [GO:0009165]	glycine biosynthetic process [GO:0006545]; nucleotide biosynthetic process [GO:0009165]	dihydrofolate reductase activity [GO:0004146]; NADP binding [GO:0050661]		GO:0004146; GO:0006545; GO:0009165; GO:0050661		11181995; 11448909; 11779239; 11964483; 11996001; 12084458; 12096917; 12384595; 12588981; 12612070; 12788094; 14664697; 14679136; 14735580; 15755837; 15817466; 16116078; 16124424; 16467096; 16735474; 16969375; 17237763; 17336564; 17413111; 17449906; 17486595; 17597297; 17683969; 17917571; 18045573; 18093916; 18247058; 18451149; 18498051; 18636124; 18676680; 18682947; 18785313; 18799873; 18818748;…	11181995;
A0A024RB03	XP_007895484.1	A0A024RB03	A0A024RB03_HUMAN	unreviewed	KIAA0528, isoform CRA_b	KIAA0528 hCG_24787	Homo sapiens (Human)	1100								11181995;
A0A024RBN6	XP_007885604.1	A0A024RBN6	A0A024RBN6_HUMAN	unreviewed	Cytochrome c oxidase subunit 6A, mitochondrial (Cytochrome c oxidase polypeptide VIa)	COX6A1 hCG_1778021	Homo sapiens (Human)	152	mitochondrial respiratory chain complex IV [GO:0005751]; cytochrome-c oxidase activity [GO:0004129]		cytochrome-c oxidase activity [GO:0004129]	mitochondrial respiratory chain complex IV [GO:0005751]	GO:0004129; GO:0005751	SUBCELLULAR LOCATION: Mitochondrion inner membrane {ECO:0000256|RuleBase:RU004397}.	11181995; 18549809; 19843159; 20307258; 20877624; 25152455; 25666558	11181995;
A0A024RD17	XP_007909764.1	A0A024RD17	A0A024RD17_HUMAN	unreviewed	Molybdenum cofactor synthesis 1, isoform CRA_c	MOCS1 hCG_33197	Homo sapiens (Human)	385	molybdopterin synthase complex [GO:0019008]; 4 iron, 4 sulfur cluster binding [GO:0051539]; catalytic activity [GO:0003824]; metal ion binding [GO:0046872]; Mo-molybdopterin cofactor biosynthetic process [GO:0006777]	Mo-molybdopterin cofactor biosynthetic process [GO:0006777]	4 iron, 4 sulfur cluster binding [GO:0051539]; catalytic activity [GO:0003824]; metal ion binding [GO:0046872]	molybdopterin synthase complex [GO:0019008]	GO:0003824; GO:0006777; GO:0019008; GO:0046872; GO:0051539			11181995;
A0A024RD22	XP_007897652.1	A0A024RD22	A0A024RD22_HUMAN	unreviewed	Nuclear transcription factor Y, alpha, isoform CRA_a	NFYA hCG_33333	Homo sapiens (Human)	318	CCAAT-binding factor complex [GO:0016602]; nucleoplasm [GO:0005654]; DNA binding [GO:0003677]; transcription factor activity, sequence-specific DNA binding [GO:0003700]		DNA binding [GO:0003677]; transcription factor activity, sequence-specific DNA binding [GO:0003700]	CCAAT-binding factor complex [GO:0016602]; nucleoplasm [GO:0005654]	GO:0003677; GO:0003700; GO:0005654; GO:0016602		11181995; 3476205; 11777930; 12392713; 12427542; 12482752; 12511565; 12791656; 12857729; 14586402; 14688259; 15044452; 15150264; 15647279; 15707954; 15847654; 16081537; 16343534; 17289878; 17910945; 18281530; 18372207; 18446193; 18496767; 18541673; 18654640; 19302979; 19828605; 20023394; 20630860; 20952509; 20965718; 22285817; 22383952; 22530004; 23071749; 23332751; 23595228; 24407240; 25463392; …	11181995;
A0A024RDA1	XP_007890961.1	A0A024RDA1	A0A024RDA1_HUMAN	unreviewed	Exocyst complex component 1, isoform CRA_a	EXOC1 hCG_20601	Homo sapiens (Human)	879	exocyst [GO:0000145]; exocytosis [GO:0006887]	exocytosis [GO:0006887]		exocyst [GO:0000145]	GO:0000145; GO:0006887		11181995; 18541705; 19889084; 19889837; 23522008; 25591774	11181995;
A0A024RDA6	XP_007890239.1	A0A024RDA6	A0A024RDA6_HUMAN	unreviewed	Insulin-like growth factor binding protein 7, isoform CRA_a (Fragment)	IGFBP7 hCG_1746984	Homo sapiens (Human)	194	extracellular region [GO:0005576]; regulation of cell growth [GO:0001558]	regulation of cell growth [GO:0001558]		extracellular region [GO:0005576]	GO:0001558; GO:0005576		11181995; 9627112; 12065244; 12592389; 12679483; 14633696; 15077158; 15708897; 16302002; 16873698; 17048309; 17136345; 17312390; 17465992; 17972510; 18267069; 18711401; 18981723; 19019211; 19374835; 19542015; 19638426; 19710688; 19829302; 19919630; 20029996; 20433702; 20440262; 20464481; 20478260; 20535151; 20599521; 20977730; 21040219; 21095038; 21328580; 21413833; 21525788; 21562573; 21835307; …	11181995;
A0A024RDB4	XP_007887160.1	A0A024RDB4	A0A024RDB4_HUMAN	unreviewed	Heterogeneous nuclear ribonucleoprotein D (AU-rich element RNA binding protein 1, 37kDa), isoform CRA_c	HNRPD hCG_24827	Homo sapiens (Human)	336	intracellular ribonucleoprotein complex [GO:0030529]; nucleoplasm [GO:0005654]; viral nucleocapsid [GO:0019013]; nucleic acid binding [GO:0003676]; nucleotide binding [GO:0000166]		nucleic acid binding [GO:0003676]; nucleotide binding [GO:0000166]	intracellular ribonucleoprotein complex [GO:0030529]; nucleoplasm [GO:0005654]; viral nucleocapsid [GO:0019013]	GO:0000166; GO:0003676; GO:0005654; GO:0019013; GO:0030529		11181995; 11531333; 11856759; 12356764; 12819194; 12819195; 14585195; 15257295; 15514034; 15734733; 15951444; 16109718; 16144962; 16155006; 16289864; 16494882; 16835382; 16954375; 17030625; 17486099; 17626845; 17878526; 18202450; 18240226; 18573886; 18842733; 18844578; 19015635; 19074427; 19574297; 20102719; 20489206; 20571027; 20926381; 21135123; 21245386; 21733716; 21799732; 21956942; 22086907;…	11181995;
A0A024RDH3	XP_007907029.1	A0A024RDH3	A0A024RDH3_HUMAN	unreviewed	Uncharacterized protein	MGC16169 hCG_20770	Homo sapiens (Human)	893	ATP binding [GO:0005524]; protein kinase activity [GO:0004672]		ATP binding [GO:0005524]; protein kinase activity [GO:0004672]		GO:0004672; GO:0005524		11181995; 20332099; 23977024; 24576458; 27040691; 27040692	11181995;
A0A024RDI4	XP_007895202.1	A0A024RDI4	A0A024RDI4_HUMAN	unreviewed	Ankyrin 2, neuronal, isoform CRA_a	ANK2 hCG_22680	Homo sapiens (Human)	1851	signal transduction [GO:0007165]	signal transduction [GO:0007165]			GO:0007165		11181995; 11781319; 12571597; 14657231; 15075330; 15262991; 15310273; 15851119; 16253912; 16864073; 17161064; 17242276; 17940615; 18052691; 18275062; 18303017; 18782775; 18790697; 18832177; 19913121; 20031550; 20080650; 20332099; 20379614; 20471030; 20573981; 20628086; 21859974; 22861190; 23142288; 23569209; 25383926; 26109584	11181995;
A0A024RDI9	XP_007890240.1	A0A024RDI9	A0A024RDI9_HUMAN	unreviewed	DnaJ (Hsp40) homolog, subfamily B, member 14, isoform CRA_b	DNAJB14 hCG_1811920	Homo sapiens (Human)	294							11181995; 24732912	11181995;
A0A024RDT5	XP_007889427.1	A0A024RDT5	A0A024RDT5_HUMAN	unreviewed	Periostin, osteoblast specific factor, isoform CRA_a	POSTN hCG_32814	Homo sapiens (Human)	779							11181995; 12235007; 15082792; 15093540; 15880581; 16136586; 16702213; 16807673; 17014703; 17043657; 17060937; 17649947; 17876898; 18086302; 18097555; 18208976; 18270434; 18381746; 18434370; 18443362; 18450759; 18465194; 18487994; 18560459; 18753297; 18949745; 19038863; 19079190; 19141349; 19321256; 19328625; 19419450; 19453261; 19478074; 19524268; 19578758; 19619531; 19688273; 19695571; 19834535;…	11181995;
A0A067XG54	XP_007891055.1	A0A067XG54	A0A067XG54_HUMAN	unreviewed	Phospholipid-transporting ATPase (EC 3.6.3.1)	ATP11C	Homo sapiens (Human)	1113	integral component of membrane [GO:0016021]; ATP binding [GO:0005524]; magnesium ion binding [GO:0000287]; phospholipid-translocating ATPase activity [GO:0004012]		ATP binding [GO:0005524]; magnesium ion binding [GO:0000287]; phospholipid-translocating ATPase activity [GO:0004012]	integral component of membrane [GO:0016021]	GO:0000287; GO:0004012; GO:0005524; GO:0016021	SUBCELLULAR LOCATION: Membrane {ECO:0000256|RuleBase:RU362033}; Multi-pass membrane protein {ECO:0000256|RuleBase:RU362033}.		15772651; 17525332; 18669648; 19413330; 19690332; 21406692; 23186163; 24275569;
A0A075B6F3	XP_007896555.1	A0A075B6F3	A0A075B6F3_HUMAN	unreviewed	Dynein heavy chain 8, axonemal	DNAH8	Homo sapiens (Human)	4707	dynein complex [GO:0030286]; sperm principal piece [GO:0097228]; ATP binding [GO:0005524]; ATPase activity [GO:0016887]; microtubule motor activity [GO:0003777]; microtubule-based movement [GO:0007018]	microtubule-based movement [GO:0007018]	ATPase activity [GO:0016887]; ATP binding [GO:0005524]; microtubule motor activity [GO:0003777]	dynein complex [GO:0030286]; sperm principal piece [GO:0097228]	GO:0003777; GO:0005524; GO:0007018; GO:0016887; GO:0030286; GO:0097228			14574404; 18691976;
A0A087WSV8	XP_007885701.1	A0A087WSV8	A0A087WSV8_HUMAN	unreviewed	Nucleobindin 2, isoform CRA_b (Nucleobindin-2)	NUCB2 hCG_15642	Homo sapiens (Human)	420	calcium ion binding [GO:0005509]		calcium ion binding [GO:0005509]		GO:0005509		11181995; 16554811; 19690332; 20068231; 21269460; 24275569; 25944712; 16407280; 18154733; 19262995; 19351608; 19913121; 20030931; 20032201; 20427481; 20625762; 20628086; 20813143; 20937336; 21252251; 21459029; 21554911; 21653697; 21803054; 21988594; 22020667; 22036920; 22108805; 22203468; 22225987; 22334726; 22367584; 22950627; 23141462; 23155701; 23178145; 23266808; 23269222; 23306670; 23346951;…	11181995; 16554811; 19690332; 20068231; 21269460; 24275569; 25944712
A0A087WSZ7	XP_007890348.1	A0A087WSZ7	A0A087WSZ7_HUMAN	unreviewed	Phosphodiesterase (EC 3.1.4.-)	PDE4D	Homo sapiens (Human)	678	3',5'-cyclic-nucleotide phosphodiesterase activity [GO:0004114]; metal ion binding [GO:0046872]; signal transduction [GO:0007165]	signal transduction [GO:0007165]	3',5'-cyclic-nucleotide phosphodiesterase activity [GO:0004114]; metal ion binding [GO:0046872]		GO:0004114; GO:0007165; GO:0046872			15372022; 17081983; 20068231; 21406692; 23186163;
A0A087WTA8	XP_007907447.1	A0A087WTA8	A0A087WTA8_HUMAN	unreviewed	Collagen alpha-2(I) chain	COL1A2	Homo sapiens (Human)	1364	proteinaceous extracellular matrix [GO:0005578]; extracellular matrix structural constituent [GO:0005201]		extracellular matrix structural constituent [GO:0005201]	proteinaceous extracellular matrix [GO:0005578]	GO:0005201; GO:0005578	SUBCELLULAR LOCATION: Secreted, extracellular space, extracellular matrix {ECO:0000256|SAAS:SAAS00565546}.		12853948; 22905912; 24275569;
A0A087WTE4	XP_007894289.1	A0A087WTE4	A0A087WTE4_HUMAN	unreviewed	Neural cell adhesion molecule 1	NCAM1	Homo sapiens (Human)	761	membrane [GO:0016020]; cell adhesion [GO:0007155]; neuron projection development [GO:0031175]; regulation of synaptic plasticity [GO:0048167]	cell adhesion [GO:0007155]; neuron projection development [GO:0031175]; regulation of synaptic plasticity [GO:0048167]		membrane [GO:0016020]	GO:0007155; GO:0016020; GO:0031175; GO:0048167			16554811; 24275569;
A0A087WTS3	XP_007900888.1	A0A087WTS3	A0A087WTS3_HUMAN	unreviewed	Protein FAM92A1	FAM92A1	Homo sapiens (Human)	288								16421571;
A0A087WTW0	XP_007899301.1	A0A087WTW0	A0A087WTW0_HUMAN	unreviewed	E3 ubiquitin-protein ligase UHRF1	UHRF1	Homo sapiens (Human)	857	zinc ion binding [GO:0008270]		zinc ion binding [GO:0008270]		GO:0008270			15057824; 17081983; 16964243; 18220336; 18669648; 19690332; 19608861; 20068231; 21269460; 21406692; 23186163; 25218447;
A0A087WU33	XP_007882843.1	A0A087WU33	A0A087WU33_HUMAN	unreviewed	SRC kinase-signaling inhibitor 1 (Fragment)	SRCIN1	Homo sapiens (Human)	473	regulation of cell migration [GO:0030334]; regulation of dendritic spine morphogenesis [GO:0061001]; substrate adhesion-dependent cell spreading [GO:0034446]	regulation of cell migration [GO:0030334]; regulation of dendritic spine morphogenesis [GO:0061001]; substrate adhesion-dependent cell spreading [GO:0034446]			GO:0030334; GO:0034446; GO:0061001			16625196; 24275569;
A0A087WUI7	XP_007904921.1	A0A087WUI7	A0A087WUI7_HUMAN	unreviewed	Down syndrome cell adhesion molecule	DSCAM	Homo sapiens (Human)	1847	integral component of plasma membrane [GO:0005887]; cell adhesion [GO:0007155]; nervous system development [GO:0007399]	cell adhesion [GO:0007155]; nervous system development [GO:0007399]		integral component of plasma membrane [GO:0005887]	GO:0005887; GO:0007155; GO:0007399			10830953;
A0A087WUL7	XP_007895413.1	A0A087WUL7	A0A087WUL7_HUMAN		Deleted.
A0A087WUX1	XP_007887906.1	A0A087WUX1	A0A087WUX1_HUMAN	unreviewed	Enkurin	ENKUR	Homo sapiens (Human)	194							15164054; 15385169	15164054;
A0A087WVF1	XP_007907112.1	A0A087WVF1	A0A087WVF1_HUMAN	unreviewed	Uncharacterized protein C18orf25	C18orf25	Homo sapiens (Human)	275								16177791; 17081983; 18220336; 18691976; 18669648; 19369195; 19690332; 20068231; 21406692; 23186163;
A0A087WW14	XP_007888203.1	A0A087WW14	A0A087WW14_HUMAN		Deleted.
A0A087WW40	XP_007885374.1	A0A087WW40	A0A087WW40_HUMAN	unreviewed	Endophilin-B1	SH3GLB1	Homo sapiens (Human)	394	membrane [GO:0016020]; mitochondrion [GO:0005739]; protein complex [GO:0043234]; fatty acid binding [GO:0005504]; lysophosphatidic acid acyltransferase activity [GO:0042171]; 'de novo' posttranslational protein folding [GO:0051084]; autophagic cell death [GO:0048102]; negative regulation of intrinsic apoptotic signaling pathway by p53 class mediator [GO:1902254]; phosphatidic acid biosynthetic pr…	'de novo' posttranslational protein folding [GO:0051084]; autophagic cell death [GO:0048102]; negative regulation of intrinsic apoptotic signaling pathway by p53 class mediator [GO:1902254]; phosphatidic acid biosynthetic process [GO:0006654]; phospholipid biosynthetic process [GO:0008654]; positive regulation of autophagosome assembly [GO:2000786]; positive regulation of intrinsic apoptotic sign…	fatty acid binding [GO:0005504]; lysophosphatidic acid acyltransferase activity [GO:0042171]	membrane [GO:0016020]; mitochondrion [GO:0005739]; protein complex [GO:0043234]	GO:0005504; GO:0005739; GO:0006654; GO:0008654; GO:0016020; GO:0042171; GO:0043234; GO:0043552; GO:0048102; GO:0051084; GO:1900740; GO:1902254; GO:1902255; GO:1903778; GO:2000786		16710414; 21269460; 22814378; 25944712; 15452144; 16227588; 16763557; 16916719; 18474606; 18752120; 18824435; 18833585; 19074440; 19125733; 19132989; 19805544; 20159967; 21068542; 21283040; 22785202; 23429496; 25619828; 25981964	16710414; 21269460; 22814378; 25944712
A0A087WW95	XP_007883660.1	A0A087WW95	A0A087WW95_HUMAN		Deleted.
A0A087WWI0	XP_007896729.1	A0A087WWI0	A0A087WWI0_HUMAN	unreviewed	Leucine-rich repeat-containing protein C10orf11	C10orf11	Homo sapiens (Human)	226							15164054; 18088087; 25944712; 16385451; 19844253; 20379614	15164054; 18088087; 25944712
A0A087WWT6	XP_007900892.1	A0A087WWT6	A0A087WWT6_HUMAN	unreviewed	Protein CBFA2T1 (Runt-related transcription factor 1 translocated to, 1 (Cyclin D-related), isoform CRA_c)	RUNX1T1 hCG_20715	Homo sapiens (Human)	584	metal ion binding [GO:0046872]; transcription corepressor activity [GO:0003714]; transcription factor activity, sequence-specific DNA binding [GO:0003700]; negative regulation of transcription, DNA-templated [GO:0045892]	negative regulation of transcription, DNA-templated [GO:0045892]	metal ion binding [GO:0046872]; transcription corepressor activity [GO:0003714]; transcription factor activity, sequence-specific DNA binding [GO:0003700]		GO:0003700; GO:0003714; GO:0045892; GO:0046872		11181995; 16421571; 19413330; 21406692; 11869944; 11983111; 11986950; 12393523; 12427969; 12557226; 12773394; 12874834; 14551142; 14751048; 15203865; 15295650; 15298716; 15333839; 15377655; 15676213; 15723339; 15735013; 15829516; 16502583; 16616331; 16652140; 16741927; 16990610; 17058450; 17244680; 17284535; 17560011; 17625612; 17649722; 17875504; 17989718; 17996649; 18039847; 18156164; 18183572;…	11181995; 16421571; 19413330; 21406692;
A0A087WWZ6	XP_007903028.1	A0A087WWZ6	A0A087WWZ6_HUMAN	unreviewed	PR domain-containing protein 11	PRDM11	Homo sapiens (Human)	1177	chromatin binding [GO:0003682]		chromatin binding [GO:0003682]		GO:0003682		16554811; 18669648; 25218447; 20235792; 25499759	16554811; 18669648; 25218447;
A0A087WXD1	XP_007889285.1	A0A087WXD1	A0A087WXD1_HUMAN	unreviewed	Sodium/hydrogen exchanger	SLC9A7	Homo sapiens (Human)	726	integral component of membrane [GO:0016021]; sodium:proton antiporter activity [GO:0015385]; regulation of pH [GO:0006885]	regulation of pH [GO:0006885]	sodium:proton antiporter activity [GO:0015385]	integral component of membrane [GO:0016021]	GO:0006885; GO:0015385; GO:0016021		15772651; 15840657; 18654930; 20364249; 21171650; 22076128; 24767989	15772651;
A0A087WXK5	XP_007898568.1	A0A087WXK5	A0A087WXK5_HUMAN	unreviewed	ATP-binding cassette sub-family A member 2	ABCA2	Homo sapiens (Human)	2466	integral component of membrane [GO:0016021]; ATP binding [GO:0005524]; ATPase activity [GO:0016887]; transporter activity [GO:0005215]		ATPase activity [GO:0016887]; ATP binding [GO:0005524]; transporter activity [GO:0005215]	integral component of membrane [GO:0016021]	GO:0005215; GO:0005524; GO:0016021; GO:0016887			15164053; 17081983; 18669648; 23186163; 24275569;
A0A087WXR2	XP_007907930.1	A0A087WXR2	A0A087WXR2_HUMAN		Deleted.
A0A087WXS0	XP_007885671.1	A0A087WXS0	A0A087WXS0_HUMAN	unreviewed	Troponin I, fast skeletal muscle	TNNI2	Homo sapiens (Human)	182	troponin complex [GO:0005861]			troponin complex [GO:0005861]	GO:0005861			16554811;
A0A087WXZ8	XP_007890318.1	A0A087WXZ8	A0A087WXZ8_HUMAN		Deleted.
A0A087WY55	XP_007904524.1	A0A087WY55	A0A087WY55_HUMAN	unreviewed	Chromosome 6 open reading frame 55, isoform CRA_b (Vacuolar protein sorting-associated protein VTA1 homolog)	VTA1 C6orf55 hCG_18120	Homo sapiens (Human)	280							11181995; 14574404; 19413330; 21269460; 22223895; 20358264; 21060863; 23105106; 25164817; 25637630; 25657007	11181995; 14574404; 19413330; 21269460; 22223895;
A0A087WYJ6	XP_007891842.1	A0A087WYJ6	A0A087WYJ6_HUMAN	unreviewed	Glutamate receptor 3	GRIA3	Homo sapiens (Human)	824	cell junction [GO:0030054]; integral component of membrane [GO:0016021]; postsynaptic membrane [GO:0045211]; extracellular-glutamate-gated ion channel activity [GO:0005234]; ionotropic glutamate receptor activity [GO:0004970]		extracellular-glutamate-gated ion channel activity [GO:0005234]; ionotropic glutamate receptor activity [GO:0004970]	cell junction [GO:0030054]; integral component of membrane [GO:0016021]; postsynaptic membrane [GO:0045211]	GO:0004970; GO:0005234; GO:0016021; GO:0030054; GO:0045211	SUBCELLULAR LOCATION: Cell junction, synapse, postsynaptic cell membrane {ECO:0000256|SAAS:SAAS00582638}.		15772651;
A0A087WYN9	XP_007890373.1	A0A087WYN9	A0A087WYN9_HUMAN	unreviewed	ATP-dependent RNA helicase DHX29	DHX29	Homo sapiens (Human)	1370	ATP binding [GO:0005524]; ATP-dependent helicase activity [GO:0008026]; nucleic acid binding [GO:0003676]		ATP binding [GO:0005524]; ATP-dependent helicase activity [GO:0008026]; nucleic acid binding [GO:0003676]		GO:0003676; GO:0005524; GO:0008026			15372022; 16964243; 18669648; 19413330; 20068231; 21269460; 21406692; 23186163; 24275569;
A0A087WYR3	XP_007910599.1	A0A087WYR3	A0A087WYR3_HUMAN	unreviewed	Tumor protein D54	TPD52L2	Homo sapiens (Human)	222							11780052; 17081983; 18691976; 18669648; 19413330; 19690332; 20068231; 21269460; 21406692; 22223895; 22814378; 23186163; 24275569; 25944712; 16620967; 23529586; 24052230; 25629696; 25746840	11780052; 17081983; 18691976; 18669648; 19413330; 19690332; 20068231; 21269460; 21406692; 22223895; 22814378; 23186163; 24275569; 25944712
A0A087WYU8	XP_007884208.1	A0A087WYU8	A0A087WYU8_HUMAN	unreviewed	RUN and SH3 domain-containing protein 1	RUSC1	Homo sapiens (Human)	105								16710414;
A0A087WZ62	XP_007905482.1	A0A087WZ62	A0A087WZ62_HUMAN	unreviewed	Mannosyltransferase (EC 2.4.1.-)		Homo sapiens (Human)	844	endoplasmic reticulum membrane [GO:0005789]; integral component of membrane [GO:0016021]; transferase activity, transferring glycosyl groups [GO:0016757]		transferase activity, transferring glycosyl groups [GO:0016757]	endoplasmic reticulum membrane [GO:0005789]; integral component of membrane [GO:0016021]	GO:0005789; GO:0016021; GO:0016757	SUBCELLULAR LOCATION: Endoplasmic reticulum membrane {ECO:0000256|RuleBase:RU363075}; Multi-pass membrane protein {ECO:0000256|RuleBase:RU363075}.		16554811;
A0A087WZG3	XP_007902348.1	A0A087WZG3	A0A087WZG3_HUMAN		Deleted.
A0A087WZR0	XP_007905602.1	A0A087WZR0	A0A087WZR0_HUMAN	unreviewed	Proprotein convertase subtilisin/kexin type 6	PCSK6	Homo sapiens (Human)	962	serine-type endopeptidase activity [GO:0004252]		serine-type endopeptidase activity [GO:0004252]		GO:0004252			16572171;
A0A087X0K4	XP_007904620.1	A0A087X0K4	A0A087X0K4_HUMAN	unreviewed	CUB and sushi domain-containing protein 2	CSMD2	Homo sapiens (Human)	3591	integral component of membrane [GO:0016021]			integral component of membrane [GO:0016021]	GO:0016021			16710414;
A0A087X0N3	XP_007883962.1	A0A087X0N3	A0A087X0N3_HUMAN	unreviewed	Nucleolar protein 4-like	NOL4L	Homo sapiens (Human)	680							11780052; 18669648; 23186163; 20520637; 21765475	11780052; 18669648; 23186163;
A0A087X117	XP_007891916.1	A0A087X117	A0A087X117_HUMAN	unreviewed	Nodal modulator 1	NOMO1	Homo sapiens (Human)	1267	carbohydrate binding [GO:0030246]		carbohydrate binding [GO:0030246]		GO:0030246			15616553;
A0A087X169	XP_007901080.1	A0A087X169	A0A087X169_HUMAN	unreviewed	PHD finger protein 19	PHF19	Homo sapiens (Human)	599	ESC/E(Z) complex [GO:0035098]; zinc ion binding [GO:0008270]; negative regulation of transcription from RNA polymerase II promoter [GO:0000122]; positive regulation of histone H3-K27 methylation [GO:0061087]; stem cell differentiation [GO:0048863]; stem cell population maintenance [GO:0019827]	negative regulation of transcription from RNA polymerase II promoter [GO:0000122]; positive regulation of histone H3-K27 methylation [GO:0061087]; stem cell differentiation [GO:0048863]; stem cell population maintenance [GO:0019827]	zinc ion binding [GO:0008270]	ESC/E(Z) complex [GO:0035098]	GO:0000122; GO:0008270; GO:0019827; GO:0035098; GO:0048863; GO:0061087		15164053; 23186163; 15563832; 21143197; 22487681; 23160351; 23228662; 25955388	15164053; 23186163;
A0A087X171	XP_007906278.1	A0A087X171	A0A087X171_HUMAN	unreviewed	Cytoplasmic polyadenylation element-binding protein 1	CPEB1	Homo sapiens (Human)	561	nucleic acid binding [GO:0003676]; nucleotide binding [GO:0000166]		nucleic acid binding [GO:0003676]; nucleotide binding [GO:0000166]		GO:0000166; GO:0003676			16572171; 18669648; 19690332;
A0A087X2D8	XP_007907378.1	A0A087X2D8	A0A087X2D8_HUMAN	unreviewed	C-Jun-amino-terminal kinase-interacting protein 4	SPAG9	Homo sapiens (Human)	1312								15144186; 17081983; 16625196; 17525332; 18220336; 18669648; 19413330; 19690332; 20068231; 21269460; 21406692; 22814378; 23186163; 24275569;
A0A087X2I1	XP_007886353.1	A0A087X2I1	A0A087X2I1_HUMAN	unreviewed	26S protease regulatory subunit 10B	PSMC6	Homo sapiens (Human)	403	cytosolic proteasome complex [GO:0031597]; inclusion body [GO:0016234]; proteasome accessory complex [GO:0022624]; ATP binding [GO:0005524]; hydrolase activity [GO:0016787]; positive regulation of inclusion body assembly [GO:0090261]; protein catabolic process [GO:0030163]	positive regulation of inclusion body assembly [GO:0090261]; protein catabolic process [GO:0030163]	ATP binding [GO:0005524]; hydrolase activity [GO:0016787]	cytosolic proteasome complex [GO:0031597]; inclusion body [GO:0016234]; proteasome accessory complex [GO:0022624]	GO:0005524; GO:0016234; GO:0016787; GO:0022624; GO:0030163; GO:0031597; GO:0090261		12508121; 17323924; 19608861; 21269460; 23186163; 24275569; 25944712; 20478047; 24875235; 25801217; 26661414	12508121; 17323924; 19608861; 21269460; 23186163; 24275569; 25944712
A0A090N8P1	XP_007887857.1	A0A090N8P1	A0A090N8P1_HUMAN	unreviewed	Uncharacterized protein	Ells1 hCG_39141 tcag7.668	Homo sapiens (Human)	98							11181995; 12690205; 20379614	11181995; 12690205;
A0A096LNL3	XP_007908285.1	A0A096LNL3	A0A096LNL3_HUMAN	unreviewed	Tyrosine-protein kinase RYK	RYK	Homo sapiens (Human)	607	integral component of membrane [GO:0016021]; ATP binding [GO:0005524]; protein kinase activity [GO:0004672]		ATP binding [GO:0005524]; protein kinase activity [GO:0004672]	integral component of membrane [GO:0016021]	GO:0004672; GO:0005524; GO:0016021		16641997; 11956217; 16681403; 17672918; 19937600; 20056645; 20634891; 21875946; 22773843; 23748645; 24621529; 24960609; 26025956; 26596412	16641997;
A0A0A0MQS8	XP_007901454.1	A0A0A0MQS8	A0A0A0MQS8_HUMAN	unreviewed	Ammonium transporter Rh type A	RHAG	Homo sapiens (Human)	410	integral component of membrane [GO:0016021]; ammonium transmembrane transporter activity [GO:0008519]		ammonium transmembrane transporter activity [GO:0008519]	integral component of membrane [GO:0016021]	GO:0008519; GO:0016021			14574404;
A0A0A0MQU3	XP_007903648.1	A0A0A0MQU3	A0A0A0MQU3_HUMAN	unreviewed	Ubiquitin-conjugating enzyme E2 D2	UBE2D2	Homo sapiens (Human)	147	ATP binding [GO:0005524]		ATP binding [GO:0005524]		GO:0005524			15372022; 21269460;
A0A0A0MQU4	XP_007906340.1	A0A0A0MQU4	A0A0A0MQU4_HUMAN	unreviewed	Selenocysteine lyase	SCLY	Homo sapiens (Human)	453	catalytic activity [GO:0003824]		catalytic activity [GO:0003824]		GO:0003824		15815621; 19413330; 20068231; 21269460; 22814378; 24275569; 10692412; 16925092; 20379614; 22291978; 22295093	15815621; 19413330; 20068231; 21269460; 22814378; 24275569;
A0A0A0MQU7	XP_007897267.1	A0A0A0MQU7	A0A0A0MQU7_HUMAN	unreviewed	Hepatocyte nuclear factor 1-alpha	HNF1A	Homo sapiens (Human)	631	nucleus [GO:0005634]; DNA binding [GO:0003677]; positive regulation of transcription, DNA-templated [GO:0045893]	positive regulation of transcription, DNA-templated [GO:0045893]	DNA binding [GO:0003677]	nucleus [GO:0005634]	GO:0003677; GO:0005634; GO:0045893	SUBCELLULAR LOCATION: Nucleus {ECO:0000256|RuleBase:RU000682}.		16541075; 24275569;
A0A0A0MQW0	XP_007904156.1	A0A0A0MQW0	A0A0A0MQW0_HUMAN	unreviewed	Myelin expression factor 2 (Myelin expression factor 2, isoform CRA_b)	MYEF2 hCG_40072	Homo sapiens (Human)	576	nucleic acid binding [GO:0003676]; nucleotide binding [GO:0000166]		nucleic acid binding [GO:0003676]; nucleotide binding [GO:0000166]		GO:0000166; GO:0003676		11181995; 16572171; 19690332; 21406692; 24275569; 20709755	11181995; 16572171; 19690332; 21406692; 24275569;
A0A0A0MQW8	XP_007900005.1	A0A0A0MQW8	A0A0A0MQW8_HUMAN	unreviewed	G protein-coupled receptor 161, isoform CRA_b (G-protein-coupled receptor 161)	GPR161 hCG_42392	Homo sapiens (Human)	546	integral component of membrane [GO:0016021]; G-protein coupled receptor activity [GO:0004930]		G-protein coupled receptor activity [GO:0004930]	integral component of membrane [GO:0016021]	GO:0004930; GO:0016021		11181995; 16710414; 11959142; 19064610; 19536175; 24599592; 27002170	11181995; 16710414;
A0A0A0MQY0	XP_007891014.1	A0A0A0MQY0	A0A0A0MQY0_HUMAN	unreviewed	PDZ and LIM domain protein 3	PDLIM3	Homo sapiens (Human)	276	zinc ion binding [GO:0008270]		zinc ion binding [GO:0008270]		GO:0008270		15815621; 21269460; 24275569; 15084604; 17254821; 19412328; 20801532; 21549096; 26214276	15815621; 21269460; 24275569;
A0A0A0MR40	XP_007904745.1	A0A0A0MR40	A0A0A0MR40_HUMAN		Deleted.
A0A0A0MRA8	XP_007899154.1	A0A0A0MRA8	A0A0A0MRA8_HUMAN	unreviewed	Band 4.1-like protein 3	EPB41L3	Homo sapiens (Human)	918	cell-cell junction [GO:0005911]; cytoplasm [GO:0005737]; cytoskeleton [GO:0005856]; extrinsic component of membrane [GO:0019898]; plasma membrane [GO:0005886]; structural molecule activity [GO:0005198]; cortical actin cytoskeleton organization [GO:0030866]; cytoskeletal anchoring at plasma membrane [GO:0007016]; regulation of cell growth [GO:0001558]	cortical actin cytoskeleton organization [GO:0030866]; cytoskeletal anchoring at plasma membrane [GO:0007016]; regulation of cell growth [GO:0001558]	structural molecule activity [GO:0005198]	cell-cell junction [GO:0005911]; cytoplasm [GO:0005737]; cytoskeleton [GO:0005856]; extrinsic component of membrane [GO:0019898]; plasma membrane [GO:0005886]	GO:0001558; GO:0005198; GO:0005737; GO:0005856; GO:0005886; GO:0005911; GO:0007016; GO:0019898; GO:0030866		16177791; 16964243; 19413330; 20068231; 21269460; 21406692; 24275569; 25944712; 11996670; 12115567; 12234973; 12478663; 15138999; 15334060; 15517334; 15688033; 15731777; 15837747; 16142420; 16152585; 16205641; 16213361; 16420693; 17260099; 17640904; 18554153; 19115211; 19165527; 19299464; 19796685; 20379614; 20651987; 21131357; 21526423; 21628394; 21796628; 22782504; 24828608; 25183197; 25609022;…	16177791; 16964243; 19413330; 20068231; 21269460; 21406692; 24275569; 25944712
A0A0A0MRF9	XP_007887457.1	A0A0A0MRF9	A0A0A0MRF9_HUMAN	unreviewed	Phosphoinositide phospholipase C (EC 3.1.4.11)	PLCG2	Homo sapiens (Human)	1252	intracellular [GO:0005622]; phosphatidylinositol phospholipase C activity [GO:0004435]; signal transducer activity [GO:0004871]; intracellular signal transduction [GO:0035556]; phospholipid catabolic process [GO:0009395]	intracellular signal transduction [GO:0035556]; phospholipid catabolic process [GO:0009395]	phosphatidylinositol phospholipase C activity [GO:0004435]; signal transducer activity [GO:0004871]	intracellular [GO:0005622]	GO:0004435; GO:0004871; GO:0005622; GO:0009395; GO:0035556			15144186; 15616553; 19690332; 21269460;
A0A0A0MRH2	XP_007909259.1	A0A0A0MRH2	A0A0A0MRH2_HUMAN		Deleted.
A0A0A0MRH7	XP_007898052.1	A0A0A0MRH7	A0A0A0MRH7_HUMAN	unreviewed	Paired box protein Pax-2	PAX2	Homo sapiens (Human)	393	nucleus [GO:0005634]; DNA binding [GO:0003677]; multicellular organism development [GO:0007275]; regulation of transcription, DNA-templated [GO:0006355]; transcription, DNA-templated [GO:0006351]	multicellular organism development [GO:0007275]; regulation of transcription, DNA-templated [GO:0006355]; transcription, DNA-templated [GO:0006351]	DNA binding [GO:0003677]	nucleus [GO:0005634]	GO:0003677; GO:0005634; GO:0006351; GO:0006355; GO:0007275	SUBCELLULAR LOCATION: Nucleus {ECO:0000256|RuleBase:RU000491, ECO:0000256|SAAS:SAAS00117811}.		15164054;
A0A0A0MRM2	XP_007903845.1	A0A0A0MRM2	A0A0A0MRM2_HUMAN	unreviewed	Nebulin-related-anchoring protein	NRAP	Homo sapiens (Human)	1731	fascia adherens [GO:0005916]; muscle tendon junction [GO:0005927]; myofibril [GO:0030016]; zinc ion binding [GO:0008270]		zinc ion binding [GO:0008270]	fascia adherens [GO:0005916]; muscle tendon junction [GO:0005927]; myofibril [GO:0030016]	GO:0005916; GO:0005927; GO:0008270; GO:0030016		15164054; 12789664; 16385451; 20235792; 20379614; 20808825	15164054;
A0A0A0MRS5	XP_007897209.1	A0A0A0MRS5	A0A0A0MRS5_HUMAN	unreviewed	FSD1-like protein	FSD1L	Homo sapiens (Human)	508	intracellular [GO:0005622]			intracellular [GO:0005622]	GO:0005622		15164053; 18669648; 20068231; 22814378; 19448620; 20800088	15164053; 18669648; 20068231; 22814378;
A0A0A0MS64	XP_007903613.1	A0A0A0MS64	A0A0A0MS64_HUMAN	unreviewed	Multiple epidermal growth factor-like domains protein 11	MEGF11	Homo sapiens (Human)	1140	integral component of membrane [GO:0016021]			integral component of membrane [GO:0016021]	GO:0016021			16572171;
A0A0A0MSB6	XP_007901472.1	A0A0A0MSB6	A0A0A0MSB6_HUMAN	unreviewed	Calcipressin-2	RCAN2	Homo sapiens (Human)	224	intracellular [GO:0005622]; nucleotide binding [GO:0000166]; calcium-mediated signaling [GO:0019722]	calcium-mediated signaling [GO:0019722]	nucleotide binding [GO:0000166]	intracellular [GO:0005622]	GO:0000166; GO:0005622; GO:0019722			14574404;
A0A0A0MSF9	XP_007885520.1	A0A0A0MSF9	A0A0A0MSF9_HUMAN	unreviewed	G patch domain-containing protein 11	GPATCH11	Homo sapiens (Human)	285	nucleic acid binding [GO:0003676]		nucleic acid binding [GO:0003676]		GO:0003676		15815621; 19608861; 21269460; 23186163; 21048031	15815621; 19608861; 21269460; 23186163;
A0A0A0MSH5	XP_007892525.1	A0A0A0MSH5	A0A0A0MSH5_HUMAN	unreviewed	Vascular endothelial growth factor A	VEGFA	Homo sapiens (Human)	395	membrane [GO:0016020]; heparin binding [GO:0008201]		heparin binding [GO:0008201]	membrane [GO:0016020]	GO:0008201; GO:0016020			14574404;
A0A0A0MSI9	XP_007908574.1	A0A0A0MSI9	A0A0A0MSI9_HUMAN	unreviewed	Myeloid differentiation primary response protein MyD88	MYD88	Homo sapiens (Human)	264	signal transduction [GO:0007165]	signal transduction [GO:0007165]			GO:0007165		16641997; 23186163; 11854210; 12391239; 12531807; 12865424; 12885415; 14573621; 14630816; 15361868; 15623538; 15760459; 15845500; 15849357; 16203735; 16293622; 16517734; 16517750; 16644730; 17363736; 17507369; 17507480; 17513785; 17548806; 17905570; 17920759; 17935950; 17940625; 18070982; 18086890; 18195069; 18292575; 18325643; 18458086; 18503546; 18523439; 18539711; 18541719; 18571728; 18581201;…	16641997; 23186163;
A0A0A0MSQ9	XP_007888463.1	A0A0A0MSQ9	A0A0A0MSQ9_HUMAN	unreviewed	Vacuolar fusion protein MON1 homolog A	MON1A	Homo sapiens (Human)	563								16641997; 18669648; 19690332; 23186163; 24275569;
A0A0A0MT77	XP_007885978.1	A0A0A0MT77	A0A0A0MT77_HUMAN	unreviewed	DnaJ homolog subfamily C member 24	DNAJC24	Homo sapiens (Human)	149							16554811; 22367199; 22509046	16554811;
A0A0A0MT80	XP_007896058.1	A0A0A0MT80	A0A0A0MT80_HUMAN	unreviewed	HCG21815, isoform CRA_b (Proton-associated sugar transporter A)	SLC45A1 hCG_21815	Homo sapiens (Human)	782	integral component of membrane [GO:0016021]; transmembrane transport [GO:0055085]	transmembrane transport [GO:0055085]		integral component of membrane [GO:0016021]	GO:0016021; GO:0055085			11181995; 16710414;
A0A0A0MTC8	XP_007885762.1	A0A0A0MTC8	A0A0A0MTC8_HUMAN	unreviewed	Signal peptide, CUB and EGF-like domain-containing protein 2 (Signal peptide, CUB domain, EGF-like 2, isoform CRA_b)	SCUBE2 hCG_23893	Homo sapiens (Human)	971	calcium ion binding [GO:0005509]		calcium ion binding [GO:0005509]		GO:0005509		11181995; 16554811; 12270931; 18676680; 19170196; 19369267; 19480626; 19625176; 19692168; 20379614; 21652720; 24053619; 24084593; 24213532; 24522195; 25672935	11181995; 16554811;
A0A0A0MTK7	XP_007903375.1	A0A0A0MTK7	A0A0A0MTK7_HUMAN		Deleted.
A0A0A0MTS7	XP_007888276.1	A0A0A0MTS7	A0A0A0MTS7_HUMAN	unreviewed	Titin	TTN	Homo sapiens (Human)	35991	ATP binding [GO:0005524]; protein kinase activity [GO:0004672]		ATP binding [GO:0005524]; protein kinase activity [GO:0004672]		GO:0004672; GO:0005524		15815621; 19413330; 11746675; 11799131; 11800567; 11812150; 11846417; 12145747; 12198551; 12221049; 12414993; 12444090; 12482578; 12785098; 12785101; 12816538; 12865504; 14593205; 14676215; 15211512; 15238456; 15322090; 15345656; 15507486; 15632200; 15802564; 15849252; 16465472; 16465475; 16531234; 16627476; 16713295; 16733766; 16766517; 16949617; 17028145; 17366640; 17444505; 17496052; 17522126;…	15815621; 19413330;
A0A0A6YYB7	XP_007899469.1	A0A0A6YYB7	A0A0A6YYB7_HUMAN		Deleted.
A0A0A6YYB8	XP_007887225.1	O94813	SLIT2_HUMAN	reviewed	Slit homolog 2 protein (Slit-2) [Cleaved into: Slit homolog 2 protein N-product; Slit homolog 2 protein C-product]	SLIT2 SLIL3	Homo sapiens (Human)	1529	cell surface [GO:0009986]; cytoplasm [GO:0005737]; extracellular exosome [GO:0070062]; extracellular region [GO:0005576]; extracellular space [GO:0005615]; membrane [GO:0016020]; plasma membrane [GO:0005886]; proteinaceous extracellular matrix [GO:0005578]; calcium ion binding [GO:0005509]; GTPase inhibitor activity [GO:0005095]; heparin binding [GO:0008201]; laminin-1 binding [GO:0043237]; prote…	apoptotic process involved in luteolysis [GO:0061364]; axon extension involved in axon guidance [GO:0048846]; axon guidance [GO:0007411]; branching morphogenesis of an epithelial tube [GO:0048754]; cell migration involved in sprouting angiogenesis [GO:0002042]; cellular response to heparin [GO:0071504]; cellular response to hormone stimulus [GO:0032870]; chemorepulsion involved in postnatal olfac…	calcium ion binding [GO:0005509]; GTPase inhibitor activity [GO:0005095]; heparin binding [GO:0008201]; laminin-1 binding [GO:0043237]; protein homodimerization activity [GO:0042803]; proteoglycan binding [GO:0043394]; Roundabout binding [GO:0048495]	cell surface [GO:0009986]; cytoplasm [GO:0005737]; extracellular exosome [GO:0070062]; extracellular region [GO:0005576]; extracellular space [GO:0005615]; membrane [GO:0016020]; plasma membrane [GO:0005886]; proteinaceous extracellular matrix [GO:0005578]	GO:0001657; GO:0001933; GO:0002042; GO:0002689; GO:0005095; GO:0005509; GO:0005576; GO:0005578; GO:0005615; GO:0005737; GO:0005886; GO:0007411; GO:0008045; GO:0008201; GO:0009986; GO:0010593; GO:0010596; GO:0014912; GO:0016020; GO:0021836; GO:0021972; GO:0030308; GO:0030336; GO:0030837; GO:0031290; GO:0032870; GO:0035385; GO:0042803; GO:0043065; GO:0043116; GO:0043237; GO:0043394; GO:0048495; GO:…	SUBCELLULAR LOCATION: Secreted {ECO:0000269|PubMed:10102268}. Note=The C-terminal cleavage protein is more diffusible than the larger N-terminal protein that is more tightly cell associated.	9813312; 10349621; 10102268; 15815621; 15489334; 10975526; 10864954; 11309622; 11222645; 11404413; 11239147; 12200164; 17704564; 17848514; 19498462; 12141424; 12384551; 12615722; 12881718; 14645233; 16162649; 16439689; 16636676; 16840550; 17268810; 17314511; 17446270; 17448996; 17496152; 17609981; 17671369; 17903301; 17968499; 18611862; 18829537; 18985028; 19033678; 19048120; 19100240; 19350278; …	9813312; 10349621; 10102268; 15815621; 15489334; 10975526; 10864954; 11309622; 11222645; 11404413; 11239147; 12200164; 17704564; 17848514; 19498462
A0A0A6YYK9	XP_007906004.1	A0A0A6YYK9	A0A0A6YYK9_HUMAN		Deleted.
A0A0A6YYL1	XP_007905466.1	A0A0A6YYL1	A0A0A6YYL1_HUMAN	unreviewed	5-formyltetrahydrofolate cyclo-ligase (EC 6.3.3.2)	ST20-MTHFS	Homo sapiens (Human)	179	5-formyltetrahydrofolate cyclo-ligase activity [GO:0030272]; ATP binding [GO:0005524]; metal ion binding [GO:0046872]		5-formyltetrahydrofolate cyclo-ligase activity [GO:0030272]; ATP binding [GO:0005524]; metal ion binding [GO:0046872]		GO:0005524; GO:0030272; GO:0046872			16572171;
A0A0A8JCD0	XP_007895425.1	A0A0A8JCD0	A0A0A8JCD0_HUMAN	unreviewed	Niemann-Pick C1 protein	NPC1	Homo sapiens (Human)	1278	integral component of membrane [GO:0016021]; lipid transporter activity [GO:0005319]		lipid transporter activity [GO:0005319]	integral component of membrane [GO:0016021]	GO:0005319; GO:0016021		11479732; 11754101; 11907140; 12125814; 12398991; 12401890; 12408188; 12719428; 15069562; 15314240; 15347664; 15459971; 15632139; 15681833; 15774455; 15908696; 16054367; 16174794; 16644737; 16757520; 16778374; 17008555; 17020879; 17183645; 17662536; 17989072; 18216017; 18272927; 18272928; 18591242; 18636124; 18774957; 18834923; 19007772; 19029290; 19074461; 19151714; 19206179; 19252935; 19474101;…
A0A0B4J1T8	XP_007899447.1	A0A0B4J1T8	A0A0B4J1T8_HUMAN	unreviewed	Ephrin type-A receptor 6	EPHA6	Homo sapiens (Human)	1130	integral component of membrane [GO:0016021]; ATP binding [GO:0005524]; ephrin receptor activity [GO:0005003]		ATP binding [GO:0005524]; ephrin receptor activity [GO:0005003]	integral component of membrane [GO:0016021]	GO:0005003; GO:0005524; GO:0016021		16641997; 19850283; 20011078; 20379614; 20950786; 25583493; 26041887	16641997;
A0A0B4J1W0	XP_007907592.1	A0A0B4J1W0	A0A0B4J1W0_HUMAN	unreviewed	Mediator of RNA polymerase II transcription subunit 24 (Thyroid hormone receptor associated protein 4, isoform CRA_a)	MED24 THRAP4 hCG_30017	Homo sapiens (Human)	1014							11181995; 16625196; 18691976; 18669648; 19413330; 19369195; 19690332; 20068231; 21406692; 23186163; 22037903	11181995; 16625196; 18691976; 18669648; 19413330; 19369195; 19690332; 20068231; 21406692; 23186163;
A0A0C4DFS2	XP_007908493.1	A0A0C4DFS2	A0A0C4DFS2_HUMAN	unreviewed	Chondrolectin	CHODL	Homo sapiens (Human)	236							10830953; 12079284; 12621022; 17606388; 22016508	10830953;
A0A0C4DFT3	XP_007896171.1	A0A0C4DFT3	A0A0C4DFT3_HUMAN	unreviewed	Disks large homolog 1	DLG1	Homo sapiens (Human)	892							17081983; 16641997; 18220336; 18669648; 19690332; 20068231; 21269460; 23186163; 24275569; 25944712; 10779557; 11723125; 12081647; 12419826; 12668732; 12807908; 12902344; 12970345; 14699157; 15221964; 15286176; 15485825; 16228013; 16466689; 16619250; 17069616; 17172448; 17332497; 17574238; 17696365; 17713926; 17980554; 18245566; 18461433; 18665322; 18725271; 18760273; 18930083; 19017653; 19066288;…	17081983; 16641997; 18220336; 18669648; 19690332; 20068231; 21269460; 23186163; 24275569; 25944712;
A0A0C4DFU2	XP_007892082.1	A0A0C4DFU2	A0A0C4DFU2_HUMAN	unreviewed	Superoxide dismutase (EC 1.15.1.1)	SOD2	Homo sapiens (Human)	222	mitochondrial inner membrane [GO:0005743]; mitochondrial nucleoid [GO:0042645]; myelin sheath [GO:0043209]; DNA binding [GO:0003677]; manganese ion binding [GO:0030145]; oxygen binding [GO:0019825]; superoxide dismutase activity [GO:0004784]; age-dependent response to oxidative stress [GO:0001306]; cellular response to ethanol [GO:0071361]; detection of oxygen [GO:0003032]; erythrophore different…	age-dependent response to oxidative stress [GO:0001306]; cellular response to ethanol [GO:0071361]; detection of oxygen [GO:0003032]; erythrophore differentiation [GO:0048773]; glutathione metabolic process [GO:0006749]; heart development [GO:0007507]; hemopoiesis [GO:0030097]; hydrogen peroxide biosynthetic process [GO:0050665]; intrinsic apoptotic signaling pathway in response to DNA damage [GO…	DNA binding [GO:0003677]; manganese ion binding [GO:0030145]; oxygen binding [GO:0019825]; superoxide dismutase activity [GO:0004784]	mitochondrial inner membrane [GO:0005743]; mitochondrial nucleoid [GO:0042645]; myelin sheath [GO:0043209]	GO:0001306; GO:0001666; GO:0001836; GO:0001889; GO:0003032; GO:0003069; GO:0003677; GO:0004784; GO:0005743; GO:0006357; GO:0006749; GO:0007507; GO:0007626; GO:0008630; GO:0008631; GO:0009409; GO:0009791; GO:0010042; GO:0010043; GO:0010269; GO:0010332; GO:0014823; GO:0019825; GO:0022904; GO:0030097; GO:0030145; GO:0032496; GO:0033591; GO:0034021; GO:0035900; GO:0035902; GO:0042493; GO:0042542; GO:…		14574404; 19608861; 21269460; 24275569; 25944712; 11124296; 11299047; 11323405; 11350569; 11481695; 11719088; 11721640; 11756571; 11836586; 11837748; 11849743; 11853549; 11912921; 11912930; 11977425; 12032830; 12063011; 12078513; 12127599; 12161520; 12239572; 12447859; 12469139; 12469626; 12517793; 12540612; 12551919; 12590982; 12592389; 12624725; 12627943; 12673575; 12683635; 12684509; 12700280;…	14574404; 19608861; 21269460; 24275569; 25944712;
A0A0C4DFV1	XP_007902382.1	A0A0C4DFV1	A0A0C4DFV1_HUMAN	unreviewed	Regulating synaptic membrane exocytosis protein 1 (Fragment)	RIMS1	Homo sapiens (Human)	740	membrane [GO:0016020]; presynaptic active zone [GO:0048786]; exocytosis [GO:0006887]	exocytosis [GO:0006887]		membrane [GO:0016020]; presynaptic active zone [GO:0048786]	GO:0006887; GO:0016020; GO:0048786		14574404; 18220336; 18669648; 12871946; 15746564; 17237123; 19156168; 19240061; 20125193; 20379614; 20801516; 21331761; 21402706; 22248876	14574404; 18220336; 18669648;
A0A0C4DFX6	XP_007905641.1	A0A0C4DFX6	A0A0C4DFX6_HUMAN	unreviewed	Niemann-Pick C1-like protein 1	NPC1L1	Homo sapiens (Human)	1332	integral component of membrane [GO:0016021]; lipid transporter activity [GO:0005319]		lipid transporter activity [GO:0005319]	integral component of membrane [GO:0016021]	GO:0005319; GO:0016021		12853948; 14976318; 15671032; 16098225; 16297596; 16449388; 16518588; 16829661; 17005902; 17102949; 17571164; 17662536; 18031309; 18080173; 18373109; 18403720; 18413323; 18522826; 18522832; 18641187; 18641716; 18783541; 18850127; 19071091; 19265861; 19325169; 19443194; 19747803; 19752398; 19823104; 19913121; 20144195; 20222991; 20379057; 20460578; 20628086; 20679960; 20686565; 20855565; 20953676;…	12853948;
A0A0C4DFZ9	XP_007898796.1	A0A0C4DFZ9	A0A0C4DFZ9_HUMAN	unreviewed	PAB-dependent poly(A)-specific ribonuclease subunit PAN3 (PAB1P-dependent poly(A)-nuclease) (PAN deadenylation complex subunit 3)	PAN3	Homo sapiens (Human)	687	cytoplasmic mRNA processing body [GO:0000932]; PAN complex [GO:0031251]; ATP binding [GO:0005524]; poly(A) RNA binding [GO:0044822]; protein kinase activity [GO:0004672]; mRNA processing [GO:0006397]; nuclear-transcribed mRNA poly(A) tail shortening [GO:0000289]; positive regulation of cytoplasmic mRNA processing body assembly [GO:0010606]	mRNA processing [GO:0006397]; nuclear-transcribed mRNA poly(A) tail shortening [GO:0000289]; positive regulation of cytoplasmic mRNA processing body assembly [GO:0010606]	ATP binding [GO:0005524]; poly(A) RNA binding [GO:0044822]; protein kinase activity [GO:0004672]	cytoplasmic mRNA processing body [GO:0000932]; PAN complex [GO:0031251]	GO:0000289; GO:0000932; GO:0004672; GO:0005524; GO:0006397; GO:0010606; GO:0031251; GO:0044822	SUBCELLULAR LOCATION: Cytoplasm, P-body {ECO:0000256|HAMAP-Rule:MF_03181}.	15057823; 18669648; 23186163; 14583602; 25446091	15057823; 18669648; 23186163;
A0A0C4DGH2	XP_007885725.1	A0A0C4DGH2	A0A0C4DGH2_HUMAN		Deleted.
A0A0C4DGN0	XP_007886798.1	A0A0C4DGN0	A0A0C4DGN0_HUMAN	unreviewed	Retinal rod rhodopsin-sensitive cGMP 3',5'-cyclic phosphodiesterase subunit gamma	PDE6G	Homo sapiens (Human)	137	3',5'-cyclic-nucleotide phosphodiesterase activity [GO:0004114]; cGMP binding [GO:0030553]; visual perception [GO:0007601]	visual perception [GO:0007601]	3',5'-cyclic-nucleotide phosphodiesterase activity [GO:0004114]; cGMP binding [GO:0030553]		GO:0004114; GO:0007601; GO:0030553		16625196; 12624098; 19798052; 20397626; 20655036; 20979602	16625196;
A0A0C4DGT8	XP_007897586.1	A0A0C4DGT8	A0A0C4DGT8_HUMAN	unreviewed	Round spermatid basic protein 1	RSBN1	Homo sapiens (Human)	685	nucleus [GO:0005634]			nucleus [GO:0005634]	GO:0005634		16710414; 21269460; 25772364; 18305142; 19565500; 20379614	16710414; 21269460; 25772364;
A0A0C4DGW1	XP_007887279.1	A0A0C4DGW1	A0A0C4DGW1_HUMAN	unreviewed	Arf-GAP with Rho-GAP domain, ANK repeat and PH domain-containing protein 2	ARAP2	Homo sapiens (Human)	863	GTPase activator activity [GO:0005096]; signal transduction [GO:0007165]	signal transduction [GO:0007165]	GTPase activator activity [GO:0005096]		GO:0005096; GO:0007165		15815621; 18615156	15815621;
A0A0C4DGZ7	XP_007905626.1	A0A0C4DGZ7	A0A0C4DGZ7_HUMAN	unreviewed	Ankyrin repeat and death domain-containing protein 1A	ANKDD1A	Homo sapiens (Human)	423	signal transduction [GO:0007165]	signal transduction [GO:0007165]			GO:0007165			16572171;
A0A0D2X7Z3	XP_007885950.1	A0A0D2X7Z3	A0A0D2X7Z3_HUMAN	unreviewed	Cryptochrome-2	CRY2	Homo sapiens (Human)	614	mitochondrion [GO:0005739]; nucleus [GO:0005634]; FAD binding [GO:0071949]; transcription regulatory region sequence-specific DNA binding [GO:0000976]; circadian regulation of gene expression [GO:0032922]; entrainment of circadian clock by photoperiod [GO:0043153]; glucose homeostasis [GO:0042593]; lipid storage [GO:0019915]; negative regulation of circadian rhythm [GO:0042754]; negative regulati…	circadian regulation of gene expression [GO:0032922]; entrainment of circadian clock by photoperiod [GO:0043153]; glucose homeostasis [GO:0042593]; lipid storage [GO:0019915]; negative regulation of circadian rhythm [GO:0042754]; negative regulation of glucocorticoid receptor signaling pathway [GO:2000323]; negative regulation of glucocorticoid secretion [GO:2000850]; negative regulation of trans…	FAD binding [GO:0071949]; transcription regulatory region sequence-specific DNA binding [GO:0000976]	mitochondrion [GO:0005739]; nucleus [GO:0005634]	GO:0000976; GO:0005634; GO:0005739; GO:0006606; GO:0019915; GO:0032868; GO:0032922; GO:0042593; GO:0042754; GO:0043153; GO:0045892; GO:0071949; GO:2000323; GO:2000850		16554811; 12627958; 14750904; 15751956; 16528748; 16628007; 17440215; 17984998; 18228528; 18430226; 18444243; 18990770; 19318546; 19470168; 19693801; 19839995; 19913121; 19934327; 20072116; 20081858; 20174623; 20195522; 20233903; 20334671; 20379614; 20419449; 20532202; 20554694; 20571754; 20628086; 20856823; 21411511; 21694704; 21747906; 22538398; 23317246; 23323702; 23546644; 23951166; 24099037;…	16554811;
A0A0D9SFE4	XP_007898508.1	A0A0D9SFE4	A0A0D9SFE4_HUMAN	unreviewed	Dynamin-1	DNM1	Homo sapiens (Human)	864	GTP binding [GO:0005525]; GTPase activity [GO:0003924]; clathrin-dependent endocytosis [GO:0072583]	clathrin-dependent endocytosis [GO:0072583]	GTPase activity [GO:0003924]; GTP binding [GO:0005525]		GO:0003924; GO:0005525; GO:0072583		15164053; 17081983; 18088087; 21269460; 11782545; 12896979; 14739229; 15004222; 15123615; 15262989; 15872089; 16432212; 16622417; 16938290; 17170701; 17910478; 18836734; 18987626; 19110265; 19515832; 19666604; 19776347; 19859085; 20428113; 20690924; 21056892; 21927000; 21962517; 22022400; 23024787; 23705820; 23793749; 23908769; 24478459; 24486840; 24616919; 24673776; 24970086; 25031323; 25048004;…	15164053; 17081983; 18088087; 21269460;
A0A0D9SGF6	XP_007898431.1	A0A0D9SGF6	A0A0D9SGF6_HUMAN	unreviewed	Spectrin alpha chain, non-erythrocytic 1	SPTAN1	Homo sapiens (Human)	2498	calcium ion binding [GO:0005509]		calcium ion binding [GO:0005509]		GO:0005509		15164053; 17081983; 18669648; 19413330; 19690332; 19608861; 20068231; 21269460; 21406692; 22814378; 23186163; 24275569; 25944712; 12630566; 12820899; 12893251; 15948206; 16192640; 16889989; 18978357; 19034380; 19102630; 19217883; 19454697; 19913121; 20011051; 20379614; 20381070; 20408766; 20493457; 20518497; 20628086; 22022780; 22163289; 22258530; 23536563; 24193021; 24456667; 25757157	15164053; 17081983; 18669648; 19413330; 19690332; 19608861; 20068231; 21269460; 21406692; 22814378; 23186163; 24275569; 25944712;
A0A0D9SGI1	XP_007889105.1	A0A0D9SGI1	A0A0D9SGI1_HUMAN	unreviewed	Membrane-associated guanylate kinase, WW and PDZ domain-containing protein 2	MAGI2	Homo sapiens (Human)	1317	bicellular tight junction [GO:0005923]; signal transduction [GO:0007165]	signal transduction [GO:0007165]		bicellular tight junction [GO:0005923]	GO:0005923; GO:0007165			12853948;
A0A0F6T557	XP_007908162.1	A0A0F6T557	A0A0F6T557_HUMAN	unreviewed	Nuclear receptor subfamily 2 group E member 3 protein		Homo sapiens (Human)	410	nucleus [GO:0005634]; sequence-specific DNA binding [GO:0043565]; steroid hormone receptor activity [GO:0003707]; transcription factor activity, sequence-specific DNA binding [GO:0003700]; zinc ion binding [GO:0008270]; transcription, DNA-templated [GO:0006351]	transcription, DNA-templated [GO:0006351]	sequence-specific DNA binding [GO:0043565]; steroid hormone receptor activity [GO:0003707]; transcription factor activity, sequence-specific DNA binding [GO:0003700]; zinc ion binding [GO:0008270]	nucleus [GO:0005634]	GO:0003700; GO:0003707; GO:0005634; GO:0006351; GO:0008270; GO:0043565	SUBCELLULAR LOCATION: Nucleus {ECO:0000256|RuleBase:RU004334, ECO:0000256|SAAS:SAAS00595767}.
A0A0G2JN34	XP_007907056.1	A0A0G2JN34	A0A0G2JN34_HUMAN	unreviewed	Transient receptor potential cation channel subfamily M member 1	TRPM1	Homo sapiens (Human)	1642	integral component of membrane [GO:0016021]; cation channel activity [GO:0005261]; cellular response to light stimulus [GO:0071482]; G-protein coupled glutamate receptor signaling pathway [GO:0007216]; protein tetramerization [GO:0051262]	cellular response to light stimulus [GO:0071482]; G-protein coupled glutamate receptor signaling pathway [GO:0007216]; protein tetramerization [GO:0051262]	cation channel activity [GO:0005261]	integral component of membrane [GO:0016021]	GO:0005261; GO:0007216; GO:0016021; GO:0051262; GO:0071482			16572171;
A0A0G2JPE0	XP_007892209.1	A0A0G2JPE0	A0A0G2JPE0_HUMAN	unreviewed	Disks large-associated protein 2	DLGAP2	Homo sapiens (Human)	961	neuron-neuron synaptic transmission [GO:0007270]	neuron-neuron synaptic transmission [GO:0007270]			GO:0007270		16421571; 15030493; 18055845; 19736351; 19913121; 20379614; 20531469; 20628086; 23154099; 24416398; 25391383	16421571;
A0A0J9YW81	XP_007897053.1	A0A0J9YW81	A0A0J9YW81_HUMAN	unreviewed	Small conductance calcium-activated potassium channel protein 2	KCNN2	Homo sapiens (Human)	582	integral component of membrane [GO:0016021]; small conductance calcium-activated potassium channel activity [GO:0016286]		small conductance calcium-activated potassium channel activity [GO:0016286]	integral component of membrane [GO:0016021]	GO:0016021; GO:0016286			15372022;
A0A0J9YXC7	XP_007902606.1	A0A0J9YXC7	A0A0J9YXC7_HUMAN	unreviewed	LIM and senescent cell antigen-like-containing domain protein 3 (LIM and senescent cell antigen-like-containing domain protein 4)	LIMS4 LIMS3	Homo sapiens (Human)	398	zinc ion binding [GO:0008270]		zinc ion binding [GO:0008270]		GO:0008270			15815621;
A0A0J9YXF2	XP_007888990.1	A0A0J9YXF2	A0A0J9YXF2_HUMAN	unreviewed	Paraoxonase 2, isoform CRA_a (Serum paraoxonase/arylesterase 2)	PON2 hCG_1640820	Homo sapiens (Human)	375	extracellular region [GO:0005576]; integral component of membrane [GO:0016021]; arylesterase activity [GO:0004064]		arylesterase activity [GO:0004064]	extracellular region [GO:0005576]; integral component of membrane [GO:0016021]	GO:0004064; GO:0005576; GO:0016021		11181995; 12853948; 21269460; 24275569; 25944712; 9443862; 11206400; 11257265; 11512679; 11676977; 11692002; 11768721; 11803456; 11918623; 12082592; 12151850; 12433026; 12442067; 12454802; 12561466; 12588779; 12778447; 12939804; 12955589; 14636952; 14741412; 14984433; 14996478; 15001326; 15039125; 15232408; 15256524; 15345661; 15359538; 15544923; 15772423; 15776585; 16030523; 16078734; 16080611; …	11181995; 12853948; 21269460; 24275569; 25944712;
A0A0K0K1I0	XP_007905844.1	A0A0K0K1I0	A0A0K0K1I0_HUMAN	unreviewed	Epididymis secretory protein Li 265 (Tropomyosin 1 isoform 1)	HEL-S-265 TPM1	Homo sapiens (Human)	284							26871637; 7704029; 8774330; 11964245; 12065096; 12169652; 12473556; 12527301; 12686598; 13679858; 15000344; 15031138; 15269838; 15479242; 15695827; 15897890; 16260624; 17360712; 17556170; 17895359; 17932326; 18403758; 18513529; 18937355; 19035361; 19150014; 19222994; 19509158; 19646950; 19678923; 19820697; 19853701; 19875404; 19913121; 20031618; 20065163; 20075843; 20215591; 20359594; 20379614; 2…	26871637
A0A0R4J2G3	XP_007887120.1	A0A0R4J2G3	A0A0R4J2G3_HUMAN	unreviewed	Arylacetamide deacetylase-like 1 (Neutral cholesterol ester hydrolase 1)	NCEH1 AADACL1 hCG_20251	Homo sapiens (Human)	440	integral component of membrane [GO:0016021]; carboxylic ester hydrolase activity [GO:0052689]; metabolic process [GO:0008152]	metabolic process [GO:0008152]	carboxylic ester hydrolase activity [GO:0052689]	integral component of membrane [GO:0016021]	GO:0008152; GO:0016021; GO:0052689		11181995; 16641997; 21269460; 24275569; 17052604; 17052608; 18782767; 19851296; 20198315; 20353815; 20947831; 23993462; 25280398; 26617293; 27015452	11181995; 16641997; 21269460; 24275569;
A0A0S2Z309	XP_007909907.1	A0A0S2Z309	A0A0S2Z309_HUMAN	unreviewed	Arylsulfatase A isoform 2	ARSA	Homo sapiens (Human)	385	sulfuric ester hydrolase activity [GO:0008484]; metabolic process [GO:0008152]	metabolic process [GO:0008152]	sulfuric ester hydrolase activity [GO:0008484]		GO:0008152; GO:0008484		26871637; 9452102; 11333871; 11857580; 11941485; 12459318; 12473917; 12788103; 12888274; 15026521; 15375602; 15710861; 15772092; 16110195; 16140556; 16311251; 16678723; 17329011; 17560502; 17660863; 17845130; 18248830; 18693274; 18768108; 19021637; 19054018; 19606494; 21167507; 21265945; 21454621; 21648305; 21695197; 21966540; 23192358; 23209833; 23247813; 23689179; 24001781; 24989669; 25297594	26871637
A0A0S2Z377	XP_007906361.1	A0A0S2Z377	A0A0S2Z377_HUMAN	unreviewed	Annexin (Fragment)	ANXA6 hCG_39152	Homo sapiens (Human)	667	calcium ion binding [GO:0005509]; calcium-dependent phospholipid binding [GO:0005544]		calcium-dependent phospholipid binding [GO:0005544]; calcium ion binding [GO:0005509]		GO:0005509; GO:0005544			11181995; 26871637
A0A0S2Z3H6	XP_007909006.1	A0A0S2Z3H6	A0A0S2Z3H6_HUMAN	unreviewed	Cleft lip and palate associated transmembrane protein 1 isoform 1 (Fragment)	CLPTM1	Homo sapiens (Human)	686	integral component of membrane [GO:0016021]			integral component of membrane [GO:0016021]	GO:0016021		26871637; 16102578; 16122939; 16247549; 19773279; 19913121; 19937600; 20572854; 20628086; 20634891; 20672350; 25457634	26871637
A0A0S2Z3V9	XP_007901712.1	A0A0S2Z3V9	A0A0S2Z3V9_HUMAN	unreviewed	Eyes absent homolog (EC 3.1.3.48) (Fragment)	EYA4	Homo sapiens (Human)	616	metal ion binding [GO:0046872]; protein tyrosine phosphatase activity [GO:0004725]; multicellular organism development [GO:0007275]; regulation of transcription, DNA-templated [GO:0006355]; sensory perception of sound [GO:0007605]	multicellular organism development [GO:0007275]; regulation of transcription, DNA-templated [GO:0006355]; sensory perception of sound [GO:0007605]	metal ion binding [GO:0046872]; protein tyrosine phosphatase activity [GO:0004725]		GO:0004725; GO:0006355; GO:0007275; GO:0007605; GO:0046872		26871637; 18464913	26871637
A0A0S2Z462	XP_007893841.1	A0A0S2Z462	A0A0S2Z462_HUMAN	unreviewed	ArfGAP with FG repeats 1 isoform 2 (Fragment)	AGFG1	Homo sapiens (Human)	602	GTPase activator activity [GO:0005096]		GTPase activator activity [GO:0005096]		GO:0005096		26871637; 14701878; 18775314; 18819912; 19262425; 21439320; 21752912; 23984888; 24577083; 26701340	26871637
A0A0S2Z499	XP_007888046.1	A0A0S2Z499	A0A0S2Z499_HUMAN	unreviewed	RNA binding motif single stranded interacting protein 1 isoform 1 (Fragment)	RBMS1	Homo sapiens (Human)	403	nucleotide binding [GO:0000166]; RNA binding [GO:0003723]		nucleotide binding [GO:0000166]; RNA binding [GO:0003723]		GO:0000166; GO:0003723		26871637; 19451621	26871637
A0A0S2Z4A3	XP_007901775.1	A0A0S2Z4A3	A0A0S2Z4A3_HUMAN	unreviewed	Phosphodiesterase (EC 3.1.4.-) (Fragment)	PDE9A	Homo sapiens (Human)	533	3',5'-cyclic-nucleotide phosphodiesterase activity [GO:0004114]; metal ion binding [GO:0046872]; signal transduction [GO:0007165]	signal transduction [GO:0007165]	3',5'-cyclic-nucleotide phosphodiesterase activity [GO:0004114]; metal ion binding [GO:0046872]		GO:0004114; GO:0007165; GO:0046872		26871637; 12565835; 15210993; 17008408; 17090334; 19214142; 20351714; 20379614; 21336703; 21736695; 22328573; 22960860; 25799991	26871637
A0A0S2Z4B5	XP_007890056.1	A0A0S2Z4B5	A0A0S2Z4B5_HUMAN	unreviewed	Serine/threonine-protein phosphatase (EC 3.1.3.16) (Fragment)	PPP3CA	Homo sapiens (Human)	511	phosphoprotein phosphatase activity [GO:0004721]		phosphoprotein phosphatase activity [GO:0004721]		GO:0004721		26871637; 12135494; 12218175; 12586544; 15671033; 16150694; 17320203; 17478429; 18296442; 18628988; 18660489; 18815128; 19034380; 19154138; 19285944; 19458075; 19492085; 19879877; 19913121; 20107831; 20379146; 20379614; 20413672; 20422345; 20501444; 20514436; 20590401; 20628086; 20700529; 21047202; 21070662; 21233773; 21674474; 21785830; 22100452; 22164265; 22270398; 22285318; 22360420; 22506312;…	26871637
A0A0S2Z4G8	XP_007905891.1	A0A0S2Z4G8	A0A0S2Z4G8_HUMAN	unreviewed	Tropomyosin 3 isoform 2 (Tropomyosin 3, isoform CRA_h)	TPM3 hCG_1997142	Homo sapiens (Human)	248							11181995; 26871637; 12105844; 12196661; 12467750; 15888546; 16297372; 17376686; 18300303; 18382475; 18699990; 19405953; 19487656; 19953533; 20012312; 20179953; 20223922; 20356415; 20381070; 20951040; 21036167; 21072821; 22158085; 22740512; 22792281; 22798622; 24239060; 24507666; 24692096; 24913705; 25596129; 26307083; 26418456	11181995; 26871637
A0A0S2Z4S3	XP_007906401.1	A0A0S2Z4S3	A0A0S2Z4S3_HUMAN	unreviewed	Axin 1 isoform 1 (Axin 1, isoform CRA_a) (Fragment)	AXIN1 hCG_1984103	Homo sapiens (Human)	826	beta-catenin destruction complex [GO:0030877]; signal transduction [GO:0007165]	signal transduction [GO:0007165]		beta-catenin destruction complex [GO:0030877]	GO:0007165; GO:0030877		11181995; 26871637; 12000790; 12036951; 12209999; 12554650; 12555076; 12717450; 12771989; 12883680; 14534723; 14566817; 14630927; 14970870; 15063782; 15064706; 15262978; 15355978; 15520370; 15526030; 15579909; 15698401; 15981102; 16163548; 16601693; 16772034; 16773576; 16868183; 17018282; 17143297; 17418091; 17768662; 18171349; 18330950; 18514389; 18632848; 18708403; 19131971; 19141611; 19331826;…	11181995; 26871637
A0A0S2Z4Y6	XP_007901662.1	A0A0S2Z4Y6	A0A0S2Z4Y6_HUMAN	unreviewed	Retinitis pigmentosa GTPase regulator isoform 1 (Retinitis pigmentosa GTPase regulator, isoform CRA_c) (Fragment)	RPGR hCG_1811533	Homo sapiens (Human)	480	cilium assembly [GO:0042384]; visual perception [GO:0007601]	cilium assembly [GO:0042384]; visual perception [GO:0007601]			GO:0007601; GO:0042384		11181995; 26871637; 9366675; 16273303; 17325176	11181995; 26871637
A0A0S2Z530	XP_007897512.1	A0A0S2Z530	A0A0S2Z530_HUMAN	unreviewed	LIM domain binding 3 isoform 1 (LIM domain binding 3, isoform CRA_h) (Fragment)	LDB3 hCG_23264	Homo sapiens (Human)	283							11181995; 26871637; 14660611; 16385451; 16476425; 17394203; 19377068; 19472918; 20066428; 20201937; 20474083; 22349865; 22929165; 23271734; 24668811; 24878509; 25041374	11181995; 26871637
A0A0S2Z5A5	XP_007886692.1	A0A0S2Z5A5	A0A0S2Z5A5_HUMAN	unreviewed	Septin 9 isoform 1 (Fragment)	SEPT9	Homo sapiens (Human)	568	GTP binding [GO:0005525]		GTP binding [GO:0005525]		GO:0005525		26871637; 11593400; 12095151; 12388755; 12626509; 15485874; 15782116; 16161048; 16186812; 16424018; 17546647; 18075300; 18492087; 18525421; 18642054; 19018278; 19071215; 19139049; 19204161; 19251694; 19406918; 19451530; 19851296; 19939853; 20019224; 20029986; 20140221; 20198315; 20407014; 20682395; 21059847; 21267688; 21737677; 21767235; 21831286; 22123865; 22278362; 22956766; 22981636; 23049919;…	26871637
A0A0S2Z5H3	XP_007889597.1	A0A0S2Z5H3	A0A0S2Z5H3_HUMAN	unreviewed	Clathrin interactor 1 isoform 2 (Fragment)	CLINT1	Homo sapiens (Human)	643	clathrin-coated vesicle [GO:0030136]; Golgi apparatus [GO:0005794]; membrane [GO:0016020]; clathrin coat assembly [GO:0048268]; vesicle-mediated transport [GO:0016192]	clathrin coat assembly [GO:0048268]; vesicle-mediated transport [GO:0016192]		clathrin-coated vesicle [GO:0030136]; Golgi apparatus [GO:0005794]; membrane [GO:0016020]	GO:0005794; GO:0016020; GO:0016192; GO:0030136; GO:0048268		26871637; 12213833; 12429846; 12589059; 15068792; 15371541; 15793701; 16402136; 18033301; 18696005; 18929466; 20379614; 20398908; 21116212; 26179914	26871637
A0A0S2Z6M9	XP_007901466.1	A0A0S2Z6M9	A0A0S2Z6M9_HUMAN	unreviewed	Family with sequence similarity 126 member A isoform 3	FAM126A	Homo sapiens (Human)	406							26871637; 16951682; 17928815; 21911699; 22749724; 23998934; 24417797; 26571211	26871637
A0A0U1RQD2	XP_007887239.1	A0A0U1RQD2	A0A0U1RQD2_HUMAN	unreviewed	Coiled-coil domain-containing protein 149	CCDC149	Homo sapiens (Human)	540							15815621; 17457313; 20379614	15815621;
A0A0U1RQY1	XP_007892273.1	A0A0U1RQY1	A0A0U1RQY1_HUMAN	unreviewed	CUB and sushi domain-containing protein 1	CSMD1	Homo sapiens (Human)	3564	integral component of membrane [GO:0016021]			integral component of membrane [GO:0016021]	GO:0016021		16421571; 12696061; 12874026; 12906867; 14506705; 15138198; 16153303; 16203795; 16221525; 16547280; 18519826; 18614856; 19010793; 19132087; 19240061; 19276661; 19383911; 19669408; 19960030; 20200978; 20235792; 20379614; 20610895; 20944657; 20953187; 21439553; 22538441; 23320435; 23505554; 23839771; 23964079; 24387768; 24408017; 24630139; 25057126; 25695618; 25845235; 26076954; 26366535	16421571;
A0A0U1RR27	XP_007903654.1	A0A0U1RR27	A0A0U1RR27_HUMAN	unreviewed	C-myc promoter-binding protein	DENND4A	Homo sapiens (Human)	1916								16572171; 18220336; 18669648; 19413330; 19690332; 20068231; 21269460; 23186163; 24275569;
A0A0U1RR70	XP_007902216.1	A0A0U1RR70	A0A0U1RR70_HUMAN	unreviewed	Serine/threonine-protein kinase DCLK2	DCLK2	Homo sapiens (Human)	716	intracellular [GO:0005622]; ATP binding [GO:0005524]; protein serine/threonine kinase activity [GO:0004674]; intracellular signal transduction [GO:0035556]	intracellular signal transduction [GO:0035556]	ATP binding [GO:0005524]; protein serine/threonine kinase activity [GO:0004674]	intracellular [GO:0005622]	GO:0004674; GO:0005524; GO:0005622; GO:0035556			15815621; 23186163;
A0AV58	XP_007891594.1	A0AV58	A0AV58_HUMAN	unreviewed	Striatin, calmodulin binding protein 3 (cDNA FLJ77970, highly similar to Homo sapiens nuclear autoantigen GS2NA mRNA)	STRN3	Homo sapiens (Human)	713							15489334; 23678272; 24550388; 25015106; 25531779; 26022125	15489334;
A0JLT2	XP_007885135.1	A0JLT2	MED19_HUMAN	reviewed	Mediator of RNA polymerase II transcription subunit 19 (Lung cancer metastasis-related protein 1) (Mediator complex subunit 19)	MED19 LCMR1	Homo sapiens (Human)	244	mediator complex [GO:0016592]; nucleus [GO:0005634]; RNA polymerase II transcription cofactor activity [GO:0001104]; transcription factor binding [GO:0008134]; positive regulation of transcription from RNA polymerase II promoter [GO:0045944]; transcription, DNA-templated [GO:0006351]	positive regulation of transcription from RNA polymerase II promoter [GO:0045944]; transcription, DNA-templated [GO:0006351]	RNA polymerase II transcription cofactor activity [GO:0001104]; transcription factor binding [GO:0008134]	mediator complex [GO:0016592]; nucleus [GO:0005634]	GO:0001104; GO:0005634; GO:0006351; GO:0008134; GO:0016592; GO:0045944	SUBCELLULAR LOCATION: Nucleus {ECO:0000305}.	15489334; 12584197; 15175163; 17081983; 18669648; 19413330; 19369195; 20068231; 23186163; 14576168; 14638676; 16169070; 19049968; 20890603; 21306606; 21372827; 21478038; 21519921; 21542455; 21729782; 21732059; 21871180; 21988832; 22565189; 23076562; 23098456; 23276457; 23705783; 24565852; 24882805; 25735376	15489334; 12584197; 15175163; 17081983; 18669648; 19413330; 19369195; 20068231; 23186163
A0N0W6	XP_007893711.1	A0N0W6	A0N0W6_HUMAN	unreviewed	Melanocortin 4 receptor variant	MC4R	Homo sapiens (Human)	332	integral component of membrane [GO:0016021]; plasma membrane [GO:0005886]; melanocortin receptor activity [GO:0004977]		melanocortin receptor activity [GO:0004977]	integral component of membrane [GO:0016021]; plasma membrane [GO:0005886]	GO:0004977; GO:0005886; GO:0016021	SUBCELLULAR LOCATION: Cell membrane {ECO:0000256|SAAS:SAAS00583102}; Multi-pass membrane protein {ECO:0000256|SAAS:SAAS00583102}.	9267995; 11487744; 11692184; 11823452; 11912210; 12032748; 12045190; 12140789; 12244039; 12364415; 12499395; 12629567; 12646666; 12690102; 12732337; 12815165; 12959994; 12970296; 13678297; 14504270; 14523020; 14633862; 14764812; 14764818; 14973783; 15037865; 15126516; 15215606; 15292469; 15448103; 15466016; 15470082; 15486053; 15489963; 15533382; 15585384; 15597110; 15805150; 15821099; 15865442; …
A0PJK1	XP_007904643.1	A0PJK1	SC5AA_HUMAN	reviewed	Sodium/glucose cotransporter 5 (Na(+)/glucose cotransporter 5) (Solute carrier family 5 member 10)	SLC5A10 SGLT5	Homo sapiens (Human)	596	extracellular exosome [GO:0070062]; integral component of plasma membrane [GO:0005887]; symporter activity [GO:0015293]; sodium ion transport [GO:0006814]	sodium ion transport [GO:0006814]	symporter activity [GO:0015293]	extracellular exosome [GO:0070062]; integral component of plasma membrane [GO:0005887]	GO:0005887; GO:0006814; GO:0015293; GO:0070062	SUBCELLULAR LOCATION: Cell membrane {ECO:0000269|PubMed:22212718}; Multi-pass membrane protein {ECO:0000269|PubMed:22212718}.	14702039; 16625196; 15489334; 19690332; 22212718; 19913121; 20628086; 24573086	14702039; 16625196; 15489334; 19690332; 22212718
A0PJX4	XP_007887358.1	A0PJX4	SHSA3_HUMAN	reviewed	Protein shisa-3 homolog	SHISA3	Homo sapiens (Human)	238	endoplasmic reticulum membrane [GO:0005789]; integral component of membrane [GO:0016021]; multicellular organism development [GO:0007275]	multicellular organism development [GO:0007275]		endoplasmic reticulum membrane [GO:0005789]; integral component of membrane [GO:0016021]	GO:0005789; GO:0007275; GO:0016021	SUBCELLULAR LOCATION: Endoplasmic reticulum membrane {ECO:0000250, ECO:0000250|UniProtKB:Q7T0Z7}; Single-pass type I membrane protein {ECO:0000250|UniProtKB:Q7T0Z7}.	15489334; 25416956	15489334
A0PJZ3	XP_007893428.1	A0PJZ3	GXLT2_HUMAN	reviewed	Glucoside xylosyltransferase 2 (EC 2.4.2.n2) (Glycosyltransferase 8 domain-containing protein 4)	GXYLT2 GLT8D4	Homo sapiens (Human)	443	integral component of membrane [GO:0016021]; UDP-xylosyltransferase activity [GO:0035252]; O-glycan processing [GO:0016266]	O-glycan processing [GO:0016266]	UDP-xylosyltransferase activity [GO:0035252]	integral component of membrane [GO:0016021]	GO:0016021; GO:0016266; GO:0035252	SUBCELLULAR LOCATION: Membrane {ECO:0000305}; Single-pass type II membrane protein {ECO:0000305}.		16641997; 15489334; 19940119
A1L3X0	XP_007890344.1	A1L3X0	ELOV7_HUMAN	reviewed	Elongation of very long chain fatty acids protein 7 (EC 2.3.1.199) (3-keto acyl-CoA synthase ELOVL7) (ELOVL fatty acid elongase 7) (ELOVL FA elongase 7) (Very long chain 3-ketoacyl-CoA synthase 7) (Very long chain 3-oxoacyl-CoA synthase 7)	ELOVL7	Homo sapiens (Human)	281	endoplasmic reticulum [GO:0005783]; endoplasmic reticulum membrane [GO:0005789]; integral component of endoplasmic reticulum membrane [GO:0030176]; 3-oxo-arachidoyl-CoA synthase activity [GO:0102336]; 3-oxo-cerotoyl-CoA synthase activity [GO:0102337]; 3-oxo-lignoceronyl-CoA synthase activity [GO:0102338]; fatty acid elongase activity [GO:0009922]; fatty acid elongation, monounsaturated fatty acid…	fatty acid elongation, monounsaturated fatty acid [GO:0034625]; fatty acid elongation, polyunsaturated fatty acid [GO:0034626]; fatty acid elongation, saturated fatty acid [GO:0019367]; long-chain fatty-acyl-CoA biosynthetic process [GO:0035338]; sphingolipid biosynthetic process [GO:0030148]; unsaturated fatty acid biosynthetic process [GO:0006636]; very long-chain fatty acid biosynthetic proces…	3-oxo-arachidoyl-CoA synthase activity [GO:0102336]; 3-oxo-cerotoyl-CoA synthase activity [GO:0102337]; 3-oxo-lignoceronyl-CoA synthase activity [GO:0102338]; fatty acid elongase activity [GO:0009922]	endoplasmic reticulum [GO:0005783]; endoplasmic reticulum membrane [GO:0005789]; integral component of endoplasmic reticulum membrane [GO:0030176]	GO:0005783; GO:0005789; GO:0006636; GO:0009922; GO:0019367; GO:0030148; GO:0030176; GO:0034625; GO:0034626; GO:0035338; GO:0042761; GO:0102336; GO:0102337; GO:0102338	SUBCELLULAR LOCATION: Endoplasmic reticulum membrane {ECO:0000255|HAMAP-Rule:MF_03207, ECO:0000269|PubMed:20937905}; Multi-pass membrane protein {ECO:0000255|HAMAP-Rule:MF_03207}.	15489334; 14702039; 17974005; 19826053; 20937905; 21959040; 20379614; 25416956; 25732827	15489334; 14702039; 17974005; 19826053; 20937905; 21959040
A1L3Y1	XP_007890664.1	A1L3Y1	A1L3Y1_HUMAN	unreviewed	SYT14 protein	SYT14	Homo sapiens (Human)	602	integral component of membrane [GO:0016021]			integral component of membrane [GO:0016021]	GO:0016021		15489334; 17304550; 20379614; 21835308; 22527681; 24275721	15489334
A1L471	XP_007896341.1	A1L471	A1L471_HUMAN	unreviewed	ATP-binding cassette, sub-family B (MDR/TAP), member 1	ABCB1	Homo sapiens (Human)	1280	integral component of membrane [GO:0016021]; ATP binding [GO:0005524]; ATPase activity, coupled to transmembrane movement of substances [GO:0042626]		ATPase activity, coupled to transmembrane movement of substances [GO:0042626]; ATP binding [GO:0005524]	integral component of membrane [GO:0016021]	GO:0005524; GO:0016021; GO:0042626		15489334; 10441477; 11240981; 11337937; 11356939; 11434506; 11502320; 11503014; 11563129; 11697464; 11727264; 11771758; 11786185; 11809184; 11855781; 11865062; 11877091; 11891276; 11908757; 11925925; 11937269; 11949840; 11960367; 11980438; 11986944; 11989822; 11990778; 11990782; 12010657; 12031911; 12055198; 12065748; 12070134; 12073053; 12082591; 12084474; 12089380; 12091325; 12112526; 12125964;…	15489334
A1L4G7	XP_007906137.1	A1L4G7	A1L4G7_HUMAN	unreviewed	Tyrosine aminotransferase	TAT	Homo sapiens (Human)	454	L-tyrosine:2-oxoglutarate aminotransferase activity [GO:0004838]; pyridoxal phosphate binding [GO:0030170]; aromatic amino acid family catabolic process [GO:0009074]; biosynthetic process [GO:0009058]; cellular amino acid metabolic process [GO:0006520]	aromatic amino acid family catabolic process [GO:0009074]; biosynthetic process [GO:0009058]; cellular amino acid metabolic process [GO:0006520]	L-tyrosine:2-oxoglutarate aminotransferase activity [GO:0004838]; pyridoxal phosphate binding [GO:0030170]		GO:0004838; GO:0006520; GO:0009058; GO:0009074; GO:0030170		15489334; 16574453; 16917729; 18721127; 18945316; 20209601; 21636300; 23311648; 23954227; 25416956	15489334
A2A2E0	XP_007882903.1	A2A2E0	A2A2E0_HUMAN	unreviewed	Protein MANBAL	MANBAL	Homo sapiens (Human)	56	integral component of membrane [GO:0016021]			integral component of membrane [GO:0016021]	GO:0016021			11780052;
A2A2V5	XP_007889505.1	A2A2V5	SRTM1_HUMAN	reviewed	Serine-rich and transmembrane domain-containing protein 1	SERTM1 C13orf36	Homo sapiens (Human)	107	integral component of membrane [GO:0016021]			integral component of membrane [GO:0016021]	GO:0016021	SUBCELLULAR LOCATION: Membrane {ECO:0000305}; Single-pass membrane protein {ECO:0000305}.	15057823; 15489334; 20379614	15057823; 15489334
A2A2Y4	XP_007905021.1	A2A2Y4	FRMD3_HUMAN	reviewed	FERM domain-containing protein 3 (Band 4.1-like protein 4O) (Ovary type protein 4.1) (4.1O)	FRMD3 EPB41L4O	Homo sapiens (Human)	597	cytoplasm [GO:0005737]; cytoskeleton [GO:0005856]; extrinsic component of membrane [GO:0019898]; integral component of membrane [GO:0016021]; structural constituent of cytoskeleton [GO:0005200]; actomyosin structure organization [GO:0031032]	actomyosin structure organization [GO:0031032]	structural constituent of cytoskeleton [GO:0005200]	cytoplasm [GO:0005737]; cytoskeleton [GO:0005856]; extrinsic component of membrane [GO:0019898]; integral component of membrane [GO:0016021]	GO:0005200; GO:0005737; GO:0005856; GO:0016021; GO:0019898; GO:0031032	SUBCELLULAR LOCATION: Membrane {ECO:0000305}; Single-pass membrane protein {ECO:0000305}.	12601556; 14702039; 17974005; 15164053; 15489334; 17260017; 19252134; 20379614; 20460425; 21698141; 23434934; 24366813; 25519916	12601556; 14702039; 17974005; 15164053; 15489334; 17260017
A2A3E6	XP_007897895.1	A2A3E6	A2A3E6_HUMAN	unreviewed	Protocadherin-15	PCDH15	Homo sapiens (Human)	1952	integral component of membrane [GO:0016021]; plasma membrane [GO:0005886]; stereocilium [GO:0032420]; calcium ion binding [GO:0005509]; homophilic cell adhesion via plasma membrane adhesion molecules [GO:0007156]; inner ear development [GO:0048839]; sensory perception of sound [GO:0007605]	homophilic cell adhesion via plasma membrane adhesion molecules [GO:0007156]; inner ear development [GO:0048839]; sensory perception of sound [GO:0007605]	calcium ion binding [GO:0005509]	integral component of membrane [GO:0016021]; plasma membrane [GO:0005886]; stereocilium [GO:0032420]	GO:0005509; GO:0005886; GO:0007156; GO:0007605; GO:0016021; GO:0032420; GO:0048839		15164054; 11487575; 12711741; 14570705; 15028842; 15537665; 15660226; 16385451; 16679490; 16887306; 17277737; 17706913; 18463160; 18519826; 18719945; 19107147; 19183343; 19240061; 19816713; 19913121; 20182759; 20201926; 20235792; 20379614; 20538994; 20628086; 20801516; 22690115; 22815625; 24797007; 25307757; 25462672; 25930172; 26166082; 26279247; 27058588	15164054;
A2A3F7	XP_007904772.1	A2A3F7	A2A3F7_HUMAN	unreviewed	Transient receptor potential cation channel subfamily M member 3	TRPM3	Homo sapiens (Human)	1711	integral component of membrane [GO:0016021]; calcium activated cation channel activity [GO:0005227]; detection of temperature stimulus [GO:0016048]; protein tetramerization [GO:0051262]; sensory perception of temperature stimulus [GO:0050951]	detection of temperature stimulus [GO:0016048]; protein tetramerization [GO:0051262]; sensory perception of temperature stimulus [GO:0050951]	calcium activated cation channel activity [GO:0005227]	integral component of membrane [GO:0016021]	GO:0005227; GO:0016021; GO:0016048; GO:0050951; GO:0051262		15164053; 12672827; 15550678; 15824111; 17217062; 17233610; 18224337; 19240061; 20360246; 20401728; 20855565; 21278253; 22000496; 22451665; 22961981; 23121507; 24895737; 25090642; 25517751; 25576487; 26123194; 26123195; 26493679; 26546534	15164053;
A2A3S3	XP_007904474.1	A2A3S3	A2A3S3_HUMAN	unreviewed	Muscleblind-like 2 (Drosophila), isoform CRA_a (cDNA FLJ76890, highly similar to Homo sapiens muscleblind-like 2 (Drosophila) (MBNL2), transcript variant 3, mRNA) (cDNA, FLJ79493, highly similar to Homo sapiens muscleblind-like 2 (Drosophila) (MBNL2), transcript variant 3, mRNA)	MBNL2 hCG_27557	Homo sapiens (Human)	361	metal ion binding [GO:0046872]		metal ion binding [GO:0046872]		GO:0046872		11181995; 15257297; 19095965; 19177353; 20379614; 22884328; 23739326; 24440524; 26339785	11181995;
A2RRG5	XP_007906955.1	A2RRG5	A2RRG5_HUMAN	unreviewed	BMP8A protein	BMP8A	Homo sapiens (Human)	238	extracellular region [GO:0005576]; growth [GO:0040007]	growth [GO:0040007]		extracellular region [GO:0005576]	GO:0005576; GO:0040007	SUBCELLULAR LOCATION: Secreted {ECO:0000256|SAAS:SAAS00536846}.	15489334; 20237496; 20424473	15489334
A2RRP1	XP_007895300.1	A2RRP1	NBAS_HUMAN	reviewed	Neuroblastoma-amplified sequence (Neuroblastoma-amplified gene protein)	NBAS NAG	Homo sapiens (Human)	2371	cytosol [GO:0005829]; Dsl1/NZR complex [GO:0070939]; endoplasmic reticulum [GO:0005783]; endoplasmic reticulum membrane [GO:0005789]; membrane [GO:0016020]; SNARE binding [GO:0000149]; negative regulation of nuclear-transcribed mRNA catabolic process, nonsense-mediated decay [GO:2000623]; nuclear-transcribed mRNA catabolic process [GO:0000956]; protein transport [GO:0015031]; retrograde vesicle-m…	negative regulation of nuclear-transcribed mRNA catabolic process, nonsense-mediated decay [GO:2000623]; nuclear-transcribed mRNA catabolic process [GO:0000956]; protein transport [GO:0015031]; retrograde vesicle-mediated transport, Golgi to ER [GO:0006890]	SNARE binding [GO:0000149]	cytosol [GO:0005829]; Dsl1/NZR complex [GO:0070939]; endoplasmic reticulum [GO:0005783]; endoplasmic reticulum membrane [GO:0005789]; membrane [GO:0016020]	GO:0000149; GO:0000956; GO:0005783; GO:0005789; GO:0005829; GO:0006890; GO:0015031; GO:0016020; GO:0070939; GO:2000623	SUBCELLULAR LOCATION: Cytoplasm {ECO:0000269|PubMed:20577004}. Endoplasmic reticulum {ECO:0000269|PubMed:19369418}. Endoplasmic reticulum membrane; Peripheral membrane protein {ECO:0000305}.	12706883; 15815621; 15489334; 9926938; 17974005; 10882752; 18669648; 18318008; 19413330; 19369418; 19690332; 19608861; 20577004; 20462495; 21269460; 21406692; 23186163; 24275569; 26073778; 26286438; 16169070; 17028906; 19407829; 20360068; 20379614; 20711500; 23828042; 23991058; 24056303; 25277244; 26496610	12706883; 15815621; 15489334; 9926938; 17974005; 10882752; 18669648; 18318008; 19413330; 19369418; 19690332; 19608861; 20577004; 20462495; 21269460; 21406692; 23186163; 24275569; 26073778; 26286438
A2VDF0	XP_007897148.1	A2VDF0	FUCM_HUMAN	reviewed	Fucose mutarotase (EC 5.1.3.29)	FUOM C10orf125	Homo sapiens (Human)	154	cytosol [GO:0005829]; fucose binding [GO:0042806]; racemase and epimerase activity, acting on carbohydrates and derivatives [GO:0016857]; female mating behavior [GO:0060180]; fucose metabolic process [GO:0006004]; fucosylation [GO:0036065]; negative regulation of neuron differentiation [GO:0045665]	female mating behavior [GO:0060180]; fucose metabolic process [GO:0006004]; fucosylation [GO:0036065]; negative regulation of neuron differentiation [GO:0045665]	fucose binding [GO:0042806]; racemase and epimerase activity, acting on carbohydrates and derivatives [GO:0016857]	cytosol [GO:0005829]	GO:0005829; GO:0006004; GO:0016857; GO:0036065; GO:0042806; GO:0045665; GO:0060180		14702039; 15164054; 15489334; 17602138; 24275569; 16385451; 25036637	14702039; 15164054; 15489334; 17602138; 24275569
A3KMH1	XP_007905367.1	A3KMH1	VWA8_HUMAN	reviewed	von Willebrand factor A domain-containing protein 8	VWA8 KIAA0564	Homo sapiens (Human)	1905	extracellular region [GO:0005576]; mitochondrion [GO:0005739]; ATP binding [GO:0005524]; ATPase activity [GO:0016887]		ATPase activity [GO:0016887]; ATP binding [GO:0005524]	extracellular region [GO:0005576]; mitochondrion [GO:0005739]	GO:0005524; GO:0005576; GO:0005739; GO:0016887	SUBCELLULAR LOCATION: Secreted {ECO:0000305}.	15057823; 15489334; 17974005; 9628581; 21269460; 24275569; 19615732; 20379614; 20528957; 20663923; 20869947; 25036637; 25525879; 26638075	15057823; 15489334; 17974005; 9628581; 21269460; 24275569
A3KN83	XP_007905998.1	A3KN83	SBNO1_HUMAN	reviewed	Protein strawberry notch homolog 1 (Monocyte protein 3) (MOP-3)	SBNO1 MOP3	Homo sapiens (Human)	1393	regulation of transcription, DNA-templated [GO:0006355]	regulation of transcription, DNA-templated [GO:0006355]			GO:0006355		15489334; 14702039; 16533400; 17081983; 18669648; 19690332; 19608861; 20068231; 21269460; 21406692; 23186163; 16959974; 20379614; 20711500; 22449796	15489334; 14702039; 16533400; 17081983; 18669648; 19690332; 19608861; 20068231; 21269460; 21406692; 23186163; 16959974
A4D0W8	XP_007903164.1	A4D0W8	A4D0W8_HUMAN	unreviewed	Protein Wnt	WNT16 hCG_33084 tcag7.91	Homo sapiens (Human)	365	proteinaceous extracellular matrix [GO:0005578]; multicellular organism development [GO:0007275]; Wnt signaling pathway [GO:0016055]	multicellular organism development [GO:0007275]; Wnt signaling pathway [GO:0016055]		proteinaceous extracellular matrix [GO:0005578]	GO:0005578; GO:0007275; GO:0016055	SUBCELLULAR LOCATION: Secreted, extracellular space, extracellular matrix {ECO:0000256|RuleBase:RU003500, ECO:0000256|SAAS:SAAS00569942}.	11181995; 12690205; 15756456; 16007226; 16769578; 19101069; 19863181; 19951988; 22792070; 22792071; 22863786; 23074152; 23417354; 23617586; 24082114; 24185276; 24945404; 25306233; 25614285; 26100275; 26254351; 26584014; 26627248	11181995; 12690205;
A4D1E9	XP_007896355.1	A4D1E9	GTPBA_HUMAN	reviewed	GTP-binding protein 10 (Protein obg homolog 2) (ObgH2)	GTPBP10 OBGH2 UG0751c10	Homo sapiens (Human)	387	chromosome [GO:0005694]; mitochondrion [GO:0005739]; nucleolus [GO:0005730]; GTP binding [GO:0005525]; GTPase activity [GO:0003924]; magnesium ion binding [GO:0000287]; poly(A) RNA binding [GO:0044822]; ribosome biogenesis [GO:0042254]	ribosome biogenesis [GO:0042254]	GTPase activity [GO:0003924]; GTP binding [GO:0005525]; magnesium ion binding [GO:0000287]; poly(A) RNA binding [GO:0044822]	chromosome [GO:0005694]; mitochondrion [GO:0005739]; nucleolus [GO:0005730]	GO:0000287; GO:0003924; GO:0005525; GO:0005694; GO:0005730; GO:0005739; GO:0042254; GO:0044822	SUBCELLULAR LOCATION: Nucleus, nucleolus {ECO:0000269|PubMed:17054726}. Chromosome {ECO:0000269|PubMed:17054726}. Note=Found in the dense fibrillar compartment region of the nucleolus. At the onset of mitosis moves to the chromosome surface and remains there until anaphase. Gradually re-assembles into the nucleolus at late anaphase to telophase.	14702039; 17974005; 12853948; 12690205; 15489334; 17054726; 21269460; 25944712; 20186120; 23902751; 25416956; 26496610	14702039; 17974005; 12853948; 12690205; 15489334; 17054726; 21269460; 25944712
A4D1S5	XP_007896838.1	A4D1S5	RAB19_HUMAN	reviewed	Ras-related protein Rab-19	RAB19 RAB19B	Homo sapiens (Human)	217	extracellular exosome [GO:0070062]; intracellular [GO:0005622]; plasma membrane [GO:0005886]; GTP binding [GO:0005525]; small GTPase mediated signal transduction [GO:0007264]	small GTPase mediated signal transduction [GO:0007264]	GTP binding [GO:0005525]	extracellular exosome [GO:0070062]; intracellular [GO:0005622]; plasma membrane [GO:0005886]	GO:0005525; GO:0005622; GO:0005886; GO:0007264; GO:0070062	SUBCELLULAR LOCATION: Cell membrane {ECO:0000305}; Lipid-anchor {ECO:0000305}; Cytoplasmic side {ECO:0000305}.		12853948; 12690205; 15489334;
A4D1W8	XP_007899063.1	A4D1W8	A4D1W8_HUMAN	unreviewed	Ependymin related protein 1 (Zebrafish), isoform CRA_b (Upregulated in colorectal cancer gene 1)	UCC1 EPDR1 hCG_16680 tcag7.449	Homo sapiens (Human)	344	extracellular region [GO:0005576]; calcium ion binding [GO:0005509]; cell-matrix adhesion [GO:0007160]	cell-matrix adhesion [GO:0007160]	calcium ion binding [GO:0005509]	extracellular region [GO:0005576]	GO:0005509; GO:0005576; GO:0007160		11181995; 12690205; 16954209; 18374504; 20379614; 24089297	11181995; 12690205;
A4PIV7	XP_007893289.1	A4PIV7	A4PIV7_HUMAN	unreviewed	Fusion protein SYT-SSX1	SYT-SSX1	Homo sapiens (Human)	488	nucleus [GO:0005634]; regulation of transcription, DNA-templated [GO:0006355]	regulation of transcription, DNA-templated [GO:0006355]		nucleus [GO:0005634]	GO:0005634; GO:0006355		23540691
A4QPE1	XP_007889668.1	A4QPE1	A4QPE1_HUMAN	unreviewed	ENOX2 protein (Fragment)	ENOX2	Homo sapiens (Human)	638	nucleic acid binding [GO:0003676]; nucleotide binding [GO:0000166]		nucleic acid binding [GO:0003676]; nucleotide binding [GO:0000166]		GO:0000166; GO:0003676		15489334; 15706060; 18023414; 18351130; 18789934; 19734125; 20345278; 20922471; 21571040; 21625959; 22659163; 24906676	15489334
A4QPH0	XP_007906912.1	A4QPH0	A4QPH0_HUMAN	unreviewed	SLC5A1 protein (Fragment)	SLC5A1	Homo sapiens (Human)	669	integral component of membrane [GO:0016021]; transporter activity [GO:0005215]; transmembrane transport [GO:0055085]	transmembrane transport [GO:0055085]	transporter activity [GO:0005215]	integral component of membrane [GO:0016021]	GO:0005215; GO:0016021; GO:0055085		15489334; 12139397; 12773314; 14724758; 15166308; 15476411; 15596535; 15885653; 15904891; 16260652; 16300400; 16322051; 16446504; 16788146; 16860318; 17130520; 17153597; 17222499; 17495124; 17505558; 17686765; 17903058; 17983207; 18481997; 18713983; 18853313; 19115253; 19509029; 20334581; 20338844; 20379614; 20424473; 20486940; 20564476; 20711500; 20800603; 20965718; 20980548; 21048164; 21080109;…	15489334
A5D8U1	XP_007909702.1	A5D8U1	A5D8U1_HUMAN	unreviewed	Matrilin 4	MATN4	Homo sapiens (Human)	540	calcium ion binding [GO:0005509]		calcium ion binding [GO:0005509]		GO:0005509		15489334; 18005044	15489334
A5JUU5	XP_007901834.1	A5JUU5	A5JUU5_HUMAN	unreviewed	Prolactin releasing hormone receptor (Prolactin releasing hormone receptor, isoform CRA_a) (cDNA FLJ77977, highly similar to Homo sapiens G protein-coupled receptor 10 (GPR10), mRNA)	PRLHR hCG_41142	Homo sapiens (Human)	370	integral component of membrane [GO:0016021]; neuropeptide Y receptor activity [GO:0004983]		neuropeptide Y receptor activity [GO:0004983]	integral component of membrane [GO:0016021]	GO:0004983; GO:0016021		11181995; 11923475; 12126742; 12417311; 12716769; 14691196; 15752583; 19913121; 20628086; 22778259; 23284171; 26211894; 26302849	11181995;
A5PLN4	XP_007897059.1	A5PLN4	A5PLN4_HUMAN	unreviewed	Splicing factor 4	SF4	Homo sapiens (Human)	645	RNA binding [GO:0003723]; RNA processing [GO:0006396]	RNA processing [GO:0006396]	RNA binding [GO:0003723]		GO:0003723; GO:0006396		15489334; 19656773	15489334
A5YKK6	XP_007908025.1	A5YKK6	CNOT1_HUMAN	reviewed	CCR4-NOT transcription complex subunit 1 (CCR4-associated factor 1) (Negative regulator of transcription subunit 1 homolog) (NOT1H) (hNOT1)	CNOT1 CDC39 KIAA1007 NOT1 AD-005	Homo sapiens (Human)	2376	CCR4-NOT complex [GO:0030014]; CCR4-NOT core complex [GO:0030015]; cytoplasm [GO:0005737]; cytoplasmic mRNA processing body [GO:0000932]; cytosol [GO:0005829]; extracellular space [GO:0005615]; intracellular membrane-bounded organelle [GO:0043231]; membrane [GO:0016020]; nucleus [GO:0005634]; peroxisomal membrane [GO:0005778]; armadillo repeat domain binding [GO:0070016]; estrogen receptor bindin…	DNA damage response, signal transduction by p53 class mediator resulting in cell cycle arrest [GO:0006977]; gene silencing by miRNA [GO:0035195]; multicellular organism development [GO:0007275]; negative regulation of intracellular estrogen receptor signaling pathway [GO:0033147]; negative regulation of retinoic acid receptor signaling pathway [GO:0048387]; negative regulation of transcription fr…	armadillo repeat domain binding [GO:0070016]; estrogen receptor binding [GO:0030331]; poly(A) RNA binding [GO:0044822]; protein complex scaffold [GO:0032947]; protein domain specific binding [GO:0019904]; retinoic acid receptor binding [GO:0042974]	CCR4-NOT complex [GO:0030014]; CCR4-NOT core complex [GO:0030015]; cytoplasm [GO:0005737]; cytoplasmic mRNA processing body [GO:0000932]; cytosol [GO:0005829]; extracellular space [GO:0005615]; intracellular membrane-bounded organelle [GO:0043231]; membrane [GO:0016020]; nucleus [GO:0005634]; peroxisomal membrane [GO:0005778]	GO:0000122; GO:0000289; GO:0000932; GO:0005615; GO:0005634; GO:0005737; GO:0005778; GO:0005829; GO:0006351; GO:0006977; GO:0007275; GO:0010606; GO:0016020; GO:0017148; GO:0019904; GO:0030014; GO:0030015; GO:0030331; GO:0032947; GO:0033147; GO:0035195; GO:0042974; GO:0043231; GO:0044822; GO:0048387; GO:0060213; GO:0061014; GO:0070016; GO:0090503; GO:1900153; GO:2000036	SUBCELLULAR LOCATION: Cytoplasm, P-body {ECO:0000269|PubMed:21976065}. Nucleus {ECO:0000305|PubMed:21976065}. Note=NANOS2 promotes its localization to P-body. {ECO:0000250}.	17974005; 15616553; 15489334; 10231032; 12168954; 10931946; 10637334; 16778766; 18377426; 19558367; 21269460; 21981923; 21984185; 21278420; 21976065; 22367759; 23186163; 22977175; 23644599; 11733989; 15174051; 17353931; 17452450; 19305408; 19380743; 19615732; 19738201; 20360068; 20467437; 20711500; 21525035; 21911577; 22623428; 23232451; 23463101; 23663784; 24121232; 24255178; 24433985; 24736845;…	17974005; 15616553; 15489334; 10231032; 12168954; 10931946; 10637334; 16778766; 18377426; 19558367; 21269460; 21981923; 21984185; 21278420; 21976065; 22367759; 23186163; 22977175; 23644599
A5YM41	XP_007901625.1	A5YM41	A5YM41_HUMAN	unreviewed	MTSS1 protein	MTSS1	Homo sapiens (Human)	730	actin cytoskeleton organization [GO:0030036]; plasma membrane organization [GO:0007009]	actin cytoskeleton organization [GO:0030036]; plasma membrane organization [GO:0007009]			GO:0007009; GO:0030036		12082544; 14752106; 15488640; 15545630; 15684034; 16280553; 16921485; 17442377; 19328678; 20080650; 20201926; 20379614; 20712855; 21196400; 21696600; 21909138; 21927027; 21965727; 22100162; 22455847; 22479308; 22681717; 22721729; 23017832; 23350348; 23383207; 23852458; 24318128; 24632752; 25287652; 25385572; 25625275; 25783158; 25996952; 26119942; 26316204; 26621336
A6NDP7	XP_007886878.1	A6NDP7	MADL2_HUMAN	reviewed	Myeloid-associated differentiation marker-like protein 2	MYADML2	Homo sapiens (Human)	307	cytoplasm [GO:0005737]; integral component of membrane [GO:0016021]			cytoplasm [GO:0005737]; integral component of membrane [GO:0016021]	GO:0005737; GO:0016021	SUBCELLULAR LOCATION: Membrane {ECO:0000305}; Multi-pass membrane protein {ECO:0000305}.		16625196; 15489334
A6NDV4	XP_007907114.1	A6NDV4	TMM8B_HUMAN	reviewed	Transmembrane protein 8B (Nasopharyngeal carcinoma-associated gene 6 protein) (Protein NAG-5) (Protein NGX6)	TMEM8B C9orf127 NGX6	Homo sapiens (Human)	472	cell surface [GO:0009986]; endoplasmic reticulum [GO:0005783]; integral component of membrane [GO:0016021]; mitochondrion [GO:0005739]; nucleus [GO:0005634]; plasma membrane [GO:0005886]; cell-matrix adhesion [GO:0007160]; regulation of growth [GO:0040008]; regulation of mitotic cell cycle [GO:0007346]	cell-matrix adhesion [GO:0007160]; regulation of growth [GO:0040008]; regulation of mitotic cell cycle [GO:0007346]		cell surface [GO:0009986]; endoplasmic reticulum [GO:0005783]; integral component of membrane [GO:0016021]; mitochondrion [GO:0005739]; nucleus [GO:0005634]; plasma membrane [GO:0005886]	GO:0005634; GO:0005739; GO:0005783; GO:0005886; GO:0007160; GO:0007346; GO:0009986; GO:0016021; GO:0040008	SUBCELLULAR LOCATION: Isoform 2: Cell membrane {ECO:0000269|PubMed:17641538}; Multi-pass membrane protein {ECO:0000269|PubMed:17641538}. Cytoplasm {ECO:0000269|PubMed:17641538}. Nucleus {ECO:0000269|PubMed:17641538}. Mitochondrion {ECO:0000269|PubMed:17641538}. Endoplasmic reticulum {ECO:0000269|PubMed:17641538}. Note=Also detected in mitochondrion and endoplasmic reticulum (PubMed:17641538).	11565907; 14702039; 15164053; 15489334; 15498789; 15723283; 17641538; 17270023; 12918109; 19499154; 19755717; 20423473; 20543461; 20705583; 20859756; 21464545; 22647848; 23053953; 23588848; 24338274; 25029911; 25378401; 25882097; 26261522	11565907; 14702039; 15164053; 15489334; 15498789; 15723283; 17641538; 17270023
A6NEE1	XP_007891405.1	A6NEE1	PLHD1_HUMAN	reviewed	Pleckstrin homology domain-containing family D member 1 (PH domain-containing family D member 1)	PLEKHD1	Homo sapiens (Human)	506								12508121; 15489334
A6NFA1	XP_007901864.1	A6NFA1	TIKI2_HUMAN	reviewed	Metalloprotease TIKI2 (EC 3.4.-.-) (Heart, kidney and adipose-enriched transmembrane protein homolog) (TRAB domain-containing protein 2B)	TRABD2B HKAT TIKI2	Homo sapiens (Human)	517	extracellular exosome [GO:0070062]; integral component of organelle membrane [GO:0031301]; integral component of plasma membrane [GO:0005887]; metal ion binding [GO:0046872]; metalloendopeptidase activity [GO:0004222]; Wnt-protein binding [GO:0017147]; negative regulation of Wnt signaling pathway [GO:0030178]; positive regulation of protein oligomerization [GO:0032461]; positive regulation of pro…	negative regulation of Wnt signaling pathway [GO:0030178]; positive regulation of protein oligomerization [GO:0032461]; positive regulation of protein oxidation [GO:1904808]; proteolysis [GO:0006508]; Wnt signaling pathway [GO:0016055]	metal ion binding [GO:0046872]; metalloendopeptidase activity [GO:0004222]; Wnt-protein binding [GO:0017147]	extracellular exosome [GO:0070062]; integral component of organelle membrane [GO:0031301]; integral component of plasma membrane [GO:0005887]	GO:0004222; GO:0005887; GO:0006508; GO:0016055; GO:0017147; GO:0030178; GO:0031301; GO:0032461; GO:0046872; GO:0070062; GO:1904808	SUBCELLULAR LOCATION: Cell membrane {ECO:0000269|PubMed:22726442}; Single-pass type I membrane protein {ECO:0000269|PubMed:22726442}.	22726442; 16710414; 20379614; 24771064; 26631728	22726442; 16710414
A6NFD8	XP_007891052.1	A6NFD8	HELT_HUMAN	reviewed	Hairy and enhancer of split-related protein HELT (HES/HEY-like transcription factor)	HELT	Homo sapiens (Human)	242	nucleus [GO:0005634]; transcription factor complex [GO:0005667]; RNA polymerase II core promoter proximal region sequence-specific DNA binding [GO:0000978]; transcriptional repressor activity, RNA polymerase II core promoter proximal region sequence-specific binding [GO:0001078]; central nervous system development [GO:0007417]; GABAergic neuron differentiation in basal ganglia [GO:0021858]; multi…	central nervous system development [GO:0007417]; GABAergic neuron differentiation in basal ganglia [GO:0021858]; multicellular organism aging [GO:0010259]; multicellular organism growth [GO:0035264]; positive regulation of transcription from RNA polymerase II promoter [GO:0045944]; post-embryonic development [GO:0009791]; suckling behavior [GO:0001967]; transcription, DNA-templated [GO:0006351]	RNA polymerase II core promoter proximal region sequence-specific DNA binding [GO:0000978]; transcriptional repressor activity, RNA polymerase II core promoter proximal region sequence-specific binding [GO:0001078]	nucleus [GO:0005634]; transcription factor complex [GO:0005667]	GO:0000978; GO:0001078; GO:0001967; GO:0005634; GO:0005667; GO:0006351; GO:0007417; GO:0009791; GO:0010259; GO:0021858; GO:0035264; GO:0045944	SUBCELLULAR LOCATION: Nucleus {ECO:0000255|PROSITE-ProRule:PRU00380, ECO:0000255|PROSITE-ProRule:PRU00981}.	15815621; 15489334; 15375612; 26582913	15815621; 15489334
A6NHB5	XP_007892255.1	A6NHB5	A6NHB5_HUMAN	unreviewed	Zinc finger MYM-type protein 3	ZMYM3	Homo sapiens (Human)	1372	zinc ion binding [GO:0008270]		zinc ion binding [GO:0008270]		GO:0008270			15772651; 17081983; 18669648; 19413330; 20068231; 21406692; 22814378; 23186163; 24275569
A6NHT5	XP_007902123.1	A6NHT5	HMX3_HUMAN	reviewed	Homeobox protein HMX3 (Homeobox protein H6 family member 3) (Homeobox protein Nkx-5.1)	HMX3 NKX-5.1 NKX5-1	Homo sapiens (Human)	357	nucleus [GO:0005634]; RNA polymerase II regulatory region sequence-specific DNA binding [GO:0000977]; brain development [GO:0007420]; cell differentiation [GO:0030154]; embryo implantation [GO:0007566]; inner ear morphogenesis [GO:0042472]; maternal process involved in female pregnancy [GO:0060135]; neuromuscular process controlling balance [GO:0050885]; regulation of transcription, DNA-templated…	brain development [GO:0007420]; cell differentiation [GO:0030154]; embryo implantation [GO:0007566]; inner ear morphogenesis [GO:0042472]; maternal process involved in female pregnancy [GO:0060135]; neuromuscular process controlling balance [GO:0050885]; regulation of transcription, DNA-templated [GO:0006355]; transcription, DNA-templated [GO:0006351]	RNA polymerase II regulatory region sequence-specific DNA binding [GO:0000977]	nucleus [GO:0005634]	GO:0000977; GO:0005634; GO:0006351; GO:0006355; GO:0007420; GO:0007566; GO:0030154; GO:0042472; GO:0050885; GO:0060135	SUBCELLULAR LOCATION: Nucleus {ECO:0000255|PROSITE-ProRule:PRU00108}.	15164054; 23186163; 19253379; 22779713	15164054; 23186163
A6NI28	XP_007901706.1	A6NI28	RHG42_HUMAN	reviewed	Rho GTPase-activating protein 42 (Rho GTPase-activating protein 10-like) (Rho-type GTPase-activating protein 42)	ARHGAP42 GRAF3	Homo sapiens (Human)	874	GTPase activator activity [GO:0005096]; negative regulation of Rho protein signal transduction [GO:0035024]; negative regulation of systemic arterial blood pressure [GO:0003085]; negative regulation of vascular smooth muscle contraction [GO:1904694]; signal transduction [GO:0007165]	negative regulation of Rho protein signal transduction [GO:0035024]; negative regulation of systemic arterial blood pressure [GO:0003085]; negative regulation of vascular smooth muscle contraction [GO:1904694]; signal transduction [GO:0007165]	GTPase activator activity [GO:0005096]		GO:0003085; GO:0005096; GO:0007165; GO:0035024; GO:1904694			16554811; 15489334; 14702039; 18669648; 24335996
A6NI61	XP_007898366.1	A6NI61	TMM8C_HUMAN	reviewed	Protein myomaker (Transmembrane protein 226) (Transmembrane protein 8C)	TMEM8C TMEM226	Homo sapiens (Human)	221	integral component of membrane [GO:0016021]; plasma membrane [GO:0005886]; muscle organ development [GO:0007517]; myoblast fusion [GO:0007520]; plasma membrane fusion [GO:0045026]	muscle organ development [GO:0007517]; myoblast fusion [GO:0007520]; plasma membrane fusion [GO:0045026]		integral component of membrane [GO:0016021]; plasma membrane [GO:0005886]	GO:0005886; GO:0007517; GO:0007520; GO:0016021; GO:0045026	SUBCELLULAR LOCATION: Cell membrane {ECO:0000250}; Multi-pass membrane protein {ECO:0000250}. Note=Localizes on the cell surface of myoblasts during fusion and is down-regulated thereafter. {ECO:0000250}.		15164053
A6NIH7	XP_007897270.1	A6NIH7	U119B_HUMAN	reviewed	Protein unc-119 homolog B	UNC119B	Homo sapiens (Human)	251	ciliary transition zone [GO:0035869]; cytosol [GO:0005829]; primary cilium [GO:0072372]; lipid binding [GO:0008289]; cilium morphogenesis [GO:0060271]; lipoprotein transport [GO:0042953]; protein transport [GO:0015031]	cilium morphogenesis [GO:0060271]; lipoprotein transport [GO:0042953]; protein transport [GO:0015031]	lipid binding [GO:0008289]	ciliary transition zone [GO:0035869]; cytosol [GO:0005829]; primary cilium [GO:0072372]	GO:0005829; GO:0008289; GO:0015031; GO:0035869; GO:0042953; GO:0060271; GO:0072372	SUBCELLULAR LOCATION: Cell projection, cilium {ECO:0000269|PubMed:22085962}. Note=Enriched at the transition zone and extended into the proximal end of the cilium.	14702039; 16541075; 15489334; 19608861; 21269460; 22085962; 22814378; 24275569; 19913121; 20628086; 22960633; 26496610	14702039; 16541075; 15489334; 19608861; 21269460; 22085962; 22814378; 24275569
A6NJ78	XP_007885862.1	A6NJ78	MET15_HUMAN	reviewed	Probable methyltransferase-like protein 15 (EC 2.1.1.-) (Methyltransferase 5 domain-containing protein 1)	METTL15 METT5D1	Homo sapiens (Human)	407	rRNA (cytosine-N4-)-methyltransferase activity [GO:0071424]; rRNA base methylation [GO:0070475]	rRNA base methylation [GO:0070475]	rRNA (cytosine-N4-)-methyltransferase activity [GO:0071424]		GO:0070475; GO:0071424			14702039; 16554811; 15489334; 23186163
A6NJX6	XP_007896271.1	A6NJX6	A6NJX6_HUMAN	unreviewed	Coiled-coil-helix-coiled-coil-helix domain-containing protein 1	CHCHD1	Homo sapiens (Human)	97	cytoplasm [GO:0005737]; mitochondrial ribosome [GO:0005761]; mitochondrion [GO:0005739]; nucleolus [GO:0005730]; nucleus [GO:0005634]; mitochondrial translation [GO:0032543]	mitochondrial translation [GO:0032543]		cytoplasm [GO:0005737]; mitochondrial ribosome [GO:0005761]; mitochondrion [GO:0005739]; nucleolus [GO:0005730]; nucleus [GO:0005634]	GO:0005634; GO:0005730; GO:0005737; GO:0005739; GO:0005761; GO:0032543			15164054; 21269460; 25944712
A6NK44	XP_007889776.1	A6NK44	GLOD5_HUMAN	reviewed	Glyoxalase domain-containing protein 5	GLOD5	Homo sapiens (Human)	160							15772651; 26496610	15772651;
A6NK59	XP_007888732.1	A6NK59	ASB14_HUMAN	reviewed	Ankyrin repeat and SOCS box protein 14 (ASB-14)	ASB14	Homo sapiens (Human)	587	cytoplasm [GO:0005737]; nucleus [GO:0005634]; ubiquitin ligase complex [GO:0000151]; ubiquitin protein ligase binding [GO:0031625]; ubiquitin-protein transferase activity [GO:0004842]; intracellular signal transduction [GO:0035556]	intracellular signal transduction [GO:0035556]	ubiquitin protein ligase binding [GO:0031625]; ubiquitin-protein transferase activity [GO:0004842]	cytoplasm [GO:0005737]; nucleus [GO:0005634]; ubiquitin ligase complex [GO:0000151]	GO:0000151; GO:0004842; GO:0005634; GO:0005737; GO:0031625; GO:0035556			17974005; 16641997
A6NKP2	XP_007891999.1	A6NKP2	D42E2_HUMAN	reviewed	Putative short-chain dehydrogenase/reductase family 42E member 2 (EC 1.1.1.-)	SDR42E2	Homo sapiens (Human)	422	3-beta-hydroxy-delta5-steroid dehydrogenase activity [GO:0003854]; steroid biosynthetic process [GO:0006694]	steroid biosynthetic process [GO:0006694]	3-beta-hydroxy-delta5-steroid dehydrogenase activity [GO:0003854]		GO:0003854; GO:0006694			15616553; 19027726
A6NLU5	XP_007887593.1	A6NLU5	VTM2B_HUMAN	reviewed	V-set and transmembrane domain-containing protein 2B	VSTM2B	Homo sapiens (Human)	285	integral component of membrane [GO:0016021]			integral component of membrane [GO:0016021]	GO:0016021	SUBCELLULAR LOCATION: Membrane {ECO:0000305}; Single-pass type I membrane protein {ECO:0000305}.	15057824; 19240061	15057824
A6NN92	XP_007910554.1	A6NN92	CXE1_HUMAN	reviewed	Gap junction epsilon-1 protein (Connexin-23) (Cx23)	GJE1	Homo sapiens (Human)	205	connexin complex [GO:0005922]; integral component of membrane [GO:0016021]; cell communication [GO:0007154]; cell morphogenesis [GO:0000902]; lens development in camera-type eye [GO:0002088]; organ growth [GO:0035265]	cell communication [GO:0007154]; cell morphogenesis [GO:0000902]; lens development in camera-type eye [GO:0002088]; organ growth [GO:0035265]		connexin complex [GO:0005922]; integral component of membrane [GO:0016021]	GO:0000902; GO:0002088; GO:0005922; GO:0007154; GO:0016021; GO:0035265	SUBCELLULAR LOCATION: Cell membrane; Multi-pass membrane protein. Cell junction, gap junction {ECO:0000250}.		14574404
A6NNA5	XP_007902759.1	A6NNA5	DRGX_HUMAN	reviewed	Dorsal root ganglia homeobox protein (Paired-related homeobox protein-like 1)	DRGX PRRXL1	Homo sapiens (Human)	263	nucleus [GO:0005634]; sequence-specific DNA binding [GO:0043565]; axon guidance [GO:0007411]; detection of chemical stimulus [GO:0009593]; detection of temperature stimulus [GO:0016048]; dorsal spinal cord development [GO:0021516]; neuron migration [GO:0001764]; regulation of transcription, DNA-templated [GO:0006355]; sensory perception of mechanical stimulus [GO:0050954]; transcription, DNA-temp…	axon guidance [GO:0007411]; detection of chemical stimulus [GO:0009593]; detection of temperature stimulus [GO:0016048]; dorsal spinal cord development [GO:0021516]; neuron migration [GO:0001764]; regulation of transcription, DNA-templated [GO:0006355]; sensory perception of mechanical stimulus [GO:0050954]; transcription, DNA-templated [GO:0006351]; trigeminal nerve development [GO:0021559]	sequence-specific DNA binding [GO:0043565]	nucleus [GO:0005634]	GO:0001764; GO:0005634; GO:0006351; GO:0006355; GO:0007411; GO:0009593; GO:0016048; GO:0021516; GO:0021559; GO:0043565; GO:0050954	SUBCELLULAR LOCATION: Nucleus {ECO:0000255|PROSITE-ProRule:PRU00108, ECO:0000255|PROSITE-ProRule:PRU00138}.		15164054;
A6NNL5	XP_007908220.1	A6NNL5	CO061_HUMAN	reviewed	Uncharacterized protein C15orf61	C15orf61	Homo sapiens (Human)	157	extracellular region [GO:0005576]			extracellular region [GO:0005576]	GO:0005576	SUBCELLULAR LOCATION: Secreted {ECO:0000305}.		14702039; 16572171;
A6NNM8	XP_007908131.1	A6NNM8	TTL13_HUMAN	reviewed	Tubulin polyglutamylase TTLL13P (EC 6.-.-.-) (Tubulin tyrosine ligase-like family member 13 pseudogene) (Tubulin--tyrosine ligase-like protein 13)	TTLL13P TTLL13	Homo sapiens (Human)	815	microtubule [GO:0005874]; ATP binding [GO:0005524]; ligase activity [GO:0016874]; cellular protein modification process [GO:0006464]	cellular protein modification process [GO:0006464]	ATP binding [GO:0005524]; ligase activity [GO:0016874]	microtubule [GO:0005874]	GO:0005524; GO:0005874; GO:0006464; GO:0016874			14702039; 16572171; 15489334; 25959773
A6NNS2	XP_007887026.1	A6NNS2	DRS7C_HUMAN	reviewed	Dehydrogenase/reductase SDR family member 7C (EC 1.1.-.-) (Short-chain dehydrogenase/reductase family 32C member 2)	DHRS7C SDR32C2	Homo sapiens (Human)	312	extracellular region [GO:0005576]; longitudinal sarcoplasmic reticulum [GO:0014801]; sarcoplasmic reticulum membrane [GO:0033017]; retinol dehydrogenase activity [GO:0004745]; regulation of release of sequestered calcium ion into cytosol by sarcoplasmic reticulum [GO:0010880]	regulation of release of sequestered calcium ion into cytosol by sarcoplasmic reticulum [GO:0010880]	retinol dehydrogenase activity [GO:0004745]	extracellular region [GO:0005576]; longitudinal sarcoplasmic reticulum [GO:0014801]; sarcoplasmic reticulum membrane [GO:0033017]	GO:0004745; GO:0005576; GO:0010880; GO:0014801; GO:0033017	SUBCELLULAR LOCATION: Secreted {ECO:0000305}.	16625196; 15489334; 19027726; 22143674	16625196; 15489334; 19027726
A6XGL0	XP_007897017.1	A6XGL0	YJEN3_HUMAN	reviewed	YjeF N-terminal domain-containing protein 3 (YjeF_N3) (hYjeF_N3)	YJEFN3	Homo sapiens (Human)	299								15057824; 15489334; 17533573
A6Z903	YP_003734936.1	A6Z903	A6Z903_HUMAN	unreviewed	Cytochrome b	CYTB	Homo sapiens (Human)	378	mitochondrial inner membrane [GO:0005743]; respiratory chain complex III [GO:0045275]; electron carrier activity [GO:0009055]; metal ion binding [GO:0046872]; ubiquinol-cytochrome-c reductase activity [GO:0008121]; mitochondrial electron transport, ubiquinol to cytochrome c [GO:0006122]	mitochondrial electron transport, ubiquinol to cytochrome c [GO:0006122]	electron carrier activity [GO:0009055]; metal ion binding [GO:0046872]; ubiquinol-cytochrome-c reductase activity [GO:0008121]	mitochondrial inner membrane [GO:0005743]; respiratory chain complex III [GO:0045275]	GO:0005743; GO:0006122; GO:0008121; GO:0009055; GO:0045275; GO:0046872	SUBCELLULAR LOCATION: Mitochondrion inner membrane {ECO:0000256|RuleBase:RU362117}.		11938495;
A7E2B6	XP_007896943.1	A7E2B6	A7E2B6_HUMAN	unreviewed	Histone acetyltransferase (EC 2.3.1.48)	MYST4	Homo sapiens (Human)	1781	nucleosome [GO:0000786]; nucleus [GO:0005634]; DNA binding [GO:0003677]; histone acetyltransferase activity [GO:0004402]; zinc ion binding [GO:0008270]; nucleosome assembly [GO:0006334]; regulation of transcription, DNA-templated [GO:0006355]	nucleosome assembly [GO:0006334]; regulation of transcription, DNA-templated [GO:0006355]	DNA binding [GO:0003677]; histone acetyltransferase activity [GO:0004402]; zinc ion binding [GO:0008270]	nucleosome [GO:0000786]; nucleus [GO:0005634]	GO:0000786; GO:0003677; GO:0004402; GO:0005634; GO:0006334; GO:0006355; GO:0008270	SUBCELLULAR LOCATION: Nucleus {ECO:0000256|RuleBase:RU361211}.	15489334; 15271374; 16385451; 17460191; 18794358; 20379614; 21804188; 21880731; 22077973; 22265014; 22265017; 22715153; 23063713; 23436491; 24150941; 24294372; 24444492; 24458743; 24698832; 25424711; 25840828; 26208904	15489334
A7E2D6	XP_007885892.1	A7E2D6	A7E2D6_HUMAN	unreviewed	NAV2 protein	NAV2	Homo sapiens (Human)	2432							15489334; 11904404; 12214280; 20379614; 24161943	15489334
A8K070	XP_007886738.1	A8K070	A8K070_HUMAN	unreviewed	COP9 signalosome complex subunit 1 (cDNA FLJ75157, highly similar to Homo sapiens G protein pathway suppressor 1, transcript variant 1, mRNA)	GPS1	Homo sapiens (Human)	526	COP9 signalosome [GO:0008180]; COP9 signalosome assembly [GO:0010387]; cullin deneddylation [GO:0010388]	COP9 signalosome assembly [GO:0010387]; cullin deneddylation [GO:0010388]		COP9 signalosome [GO:0008180]	GO:0008180; GO:0010387; GO:0010388		16964243; 16625196; 17525332; 18669648; 19413330; 19690332; 20068231; 21269460; 21406692; 23186163; 11114242; 21604193; 22103747; 23408908	16964243; 16625196; 17525332; 18669648; 19413330; 19690332; 20068231; 21269460; 21406692; 23186163;
A8K0I8	XP_007887488.1	A8K0I8	A8K0I8_HUMAN	unreviewed	cDNA FLJ76207, highly similar to Homo sapiens delta-notch-like EGF repeat-containing transmembrane (DNER), mRNA		Homo sapiens (Human)	737	integral component of membrane [GO:0016021]; calcium ion binding [GO:0005509]		calcium ion binding [GO:0005509]	integral component of membrane [GO:0016021]	GO:0005509; GO:0016021		11950833; 20070733; 20237496; 20367751; 24101674; 25300688
A8K0T6	XP_007902873.1	A8K0T6	A8K0T6_HUMAN	unreviewed	cDNA FLJ76736, highly similar to Homo sapiens sphingomyelin phosphodiesterase 3, neutral membrane (neutral sphingomyelinase II) (SMPD3), mRNA		Homo sapiens (Human)	655	integral component of membrane [GO:0016021]			integral component of membrane [GO:0016021]	GO:0016021		12566438; 16517606; 16631623; 17085432; 17349629; 18299447; 19698806; 19735728; 19913121; 20106976; 20628086; 21303347; 21536668; 21708940; 22082680; 23439645; 23651497; 24694597; 24960545; 25047167; 25180167; 25394686; 25465297; 26512957
A8K0U6	XP_007887231.1	A8K0U6	A8K0U6_HUMAN	unreviewed	cDNA FLJ75905, highly similar to Homo sapiens Kv channel interacting protein 4 (KCNIP4), transcript variant 2, mRNA		Homo sapiens (Human)	216	calcium ion binding [GO:0005509]		calcium ion binding [GO:0005509]		GO:0005509		11847232; 16951992; 17981209; 18269347; 18393943; 18519826; 18957440; 19240061; 19910543; 20045463; 20379614; 20670164; 20877300; 21624954; 22981920; 23457522; 23576435; 24811166
A8K0V5	XP_007889697.1	A8K0V5	A8K0V5_HUMAN	unreviewed	cDNA FLJ77004, highly similar to Homo sapiens N-deacetylase/N-sulfotransferase (heparan glucosaminyl) 4 (NDST4), mRNA		Homo sapiens (Human)	872	integral component of membrane [GO:0016021]; [heparan sulfate]-glucosamine N-sulfotransferase activity [GO:0015016]; hydrolase activity [GO:0016787]		[heparan sulfate]-glucosamine N-sulfotransferase activity [GO:0015016]; hydrolase activity [GO:0016787]	integral component of membrane [GO:0016021]	GO:0015016; GO:0016021; GO:0016787		20332099; 20379614; 22843503; 23825612; 23953852
A8K0W0	XP_007897759.1	A8K0W0	A8K0W0_HUMAN	unreviewed	cDNA FLJ75465, highly similar to Homo sapiens CLICK III mRNA		Homo sapiens (Human)	460	ATP binding [GO:0005524]; protein serine/threonine kinase activity [GO:0004674]		ATP binding [GO:0005524]; protein serine/threonine kinase activity [GO:0004674]		GO:0004674; GO:0005524		12637513; 19913121; 20628086; 20729199; 23624525; 25677198
A8K141	XP_007895477.1	A8K141	A8K141_HUMAN	unreviewed	Catenin (Cadherin-associated protein), alpha 3, isoform CRA_a (cDNA FLJ78082, highly similar to Homo sapiens alphaT-catenin (CTNNA3) mRNA) (cDNA, FLJ94516, highly similar to Homo sapiens catenin (cadherin-associated protein), alpha 3 (CTNNA3), mRNA)	CTNNA3 hCG_1810899	Homo sapiens (Human)	895	adherens junction [GO:0005912]; cell adhesion [GO:0007155]	cell adhesion [GO:0007155]		adherens junction [GO:0005912]	GO:0005912; GO:0007155		11181995; 12596047; 14559775; 15075440; 15302915; 15533819; 16199552; 16385451; 17158188; 17209133; 17366617; 17535849; 17761686; 18163421; 19105203; 19187332; 19913121; 20235792; 20306291; 20379614; 20400461; 20546594; 20628086; 21254927; 21598020; 22398721; 22948383; 22977168; 23136403; 23358160; 24100690; 24358122; 24407380; 25345593; 26073756; 26188062; 26507551	11181995;
A8K1E1	XP_007897955.1	A8K1E1	A8K1E1_HUMAN	unreviewed	cDNA FLJ75589, highly similar to Homo sapiens mutS homolog 3 (E. coli) (MSH3), mRNA		Homo sapiens (Human)	1128	ATP binding [GO:0005524]; mismatched DNA binding [GO:0030983]; mismatch repair [GO:0006298]	mismatch repair [GO:0006298]	ATP binding [GO:0005524]; mismatched DNA binding [GO:0030983]		GO:0005524; GO:0006298; GO:0030983		10944853; 11756455; 11895912; 12014680; 14510941; 14625810; 14871813; 15541380; 16552576; 16774946; 17205513; 17494052; 17676485; 17950544; 18355840; 18364438; 18676680; 18683134; 18701435; 18723338; 18922920; 19064572; 19115210; 19170196; 19237606; 19377479; 19525234; 19536092; 19625176; 19692168; 19730683; 19913121; 19948975; 20154325; 20160730; 20379614; 20453000; 20496165; 20628086; 20632816;…
A8K292	XP_007891075.1	A8K292	A8K292_HUMAN	unreviewed	cDNA FLJ78318, highly similar to Homo sapiens sestrin 1 (SESN1), mRNA		Homo sapiens (Human)	551	nucleus [GO:0005634]; regulation of response to reactive oxygen species [GO:1901031]	regulation of response to reactive oxygen species [GO:1901031]		nucleus [GO:0005634]	GO:0005634; GO:1901031		12607115; 15105503; 20800603; 24587596
A8K2S1	XP_007893750.1	A8K2S1	A8K2S1_HUMAN	unreviewed	Phospholipase A2 (EC 3.1.1.4)		Homo sapiens (Human)	749	cytoplasm [GO:0005737]; metal ion binding [GO:0046872]; phospholipase A2 activity [GO:0004623]; phospholipid catabolic process [GO:0009395]	phospholipid catabolic process [GO:0009395]	metal ion binding [GO:0046872]; phospholipase A2 activity [GO:0004623]	cytoplasm [GO:0005737]	GO:0004623; GO:0005737; GO:0009395; GO:0046872		9323323; 9800222; 11353443; 12048163; 12124392; 12414998; 12765847; 12885780; 14609334; 14686920; 14726390; 14769798; 14963030; 15007070; 15041036; 15118355; 15259375; 15276701; 15318030; 15331599; 15358156; 15475363; 15789617; 15975962; 16181776; 16221889; 16407173; 16409471; 16585943; 16603549; 16829784; 16963226; 17178883; 17344094; 17417066; 17460547; 17629734; 17672871; 17685590; 17873281; 1…
A8K2W3	XP_007888362.1	A8K2W3	A8K2W3_HUMAN	unreviewed	cDNA FLJ78516		Homo sapiens (Human)	425	caveola [GO:0005901]			caveola [GO:0005901]	GO:0005901		19525939; 21913217; 24473072; 25124890; 26086560; 26739564
A8K322	XP_007886123.1	A8K322	A8K322_HUMAN	unreviewed	cDNA FLJ76782, highly similar to Homo sapiens RAD54 homolog B (S. cerevisiae) (RAD54B), transcript variant 1, mRNA		Homo sapiens (Human)	910	ATP binding [GO:0005524]		ATP binding [GO:0005524]		GO:0005524		19012493; 19124506
A8K3B6	XP_007907279.1	A8K3B6	A8K3B6_HUMAN	unreviewed	Tyrosine-protein kinase (EC 2.7.10.2)		Homo sapiens (Human)	450	ATP binding [GO:0005524]; non-membrane spanning protein tyrosine kinase activity [GO:0004715]		ATP binding [GO:0005524]; non-membrane spanning protein tyrosine kinase activity [GO:0004715]		GO:0004715; GO:0005524		11724538; 11834728; 11872746; 12048194; 12402152; 12547828; 12665526; 12686554; 12707358; 12782282; 12794155; 12871315; 14561750; 14657361; 14707140; 15474475; 15623523; 15743820; 15749833; 15890649; 15961079; 16002086; 16135530; 16439366; 16532030; 16636672; 16858407; 16964398; 17012367; 17018524; 17056000; 17060931; 17132222; 17137590; 17223712; 17325034; 17329398; 17491594; 17525734; 17691821;…
A8K3B8	XP_007898434.1	A8K3B8	A8K3B8_HUMAN	unreviewed	cDNA FLJ77684		Homo sapiens (Human)	444	nuclear pore [GO:0005643]; poly(A)+ mRNA export from nucleus [GO:0016973]	poly(A)+ mRNA export from nucleus [GO:0016973]		nuclear pore [GO:0005643]	GO:0005643; GO:0016973		16000379; 18204449; 20379614; 22064466; 22357925; 24243016; 24275432; 25343993; 25694449; 26655997
A8K3N4	XP_007893215.1	A8K3N4	A8K3N4_HUMAN	unreviewed	Tyrosine-protein phosphatase non-receptor type (EC 3.1.3.48)	PTPN2 PTN2 hCG_1999834	Homo sapiens (Human)	387	protein tyrosine phosphatase activity [GO:0004725]		protein tyrosine phosphatase activity [GO:0004725]		GO:0004725		11181995; 12138178; 12171910; 12359225; 12459463; 12612081; 12847239; 14600148; 15539083; 16595549; 17554260; 17554261; 17554300; 18438405; 18519826; 18587394; 18593762; 18819921; 18840653; 18936107; 18948751; 18978792; 19073967; 19174780; 19240061; 19264985; 19336676; 19422935; 19430480; 19565500; 19755676; 19760754; 19818778; 19861958; 19898481; 19922411; 20059965; 20088380; 20190752; 20203524;…	11181995;
A8K491	XP_007898585.1	A8K491	A8K491_HUMAN	unreviewed	cDNA FLJ76037, highly similar to Homo sapiens matrilin 3 (MATN3), mRNA		Homo sapiens (Human)	486	calcium ion binding [GO:0005509]		calcium ion binding [GO:0005509]		GO:0005509		11479597; 12736871; 14729835; 14994237; 15459972; 15523498; 15694129; 16199550; 16287128; 16396979; 16641049; 16769693; 17311924; 17517694; 17881354; 18205203; 18759284; 19840795; 20077500; 20201926; 20237151; 21922596; 21965141; 22270056; 22967398; 22973175; 24934313; 25331953
A8K4G9	XP_007898337.1	A8K4G9	A8K4G9_HUMAN	unreviewed	cDNA FLJ75267, highly similar to Homo sapiens neuropilin-2 soluble isoform 9 (NRP2) mRNA		Homo sapiens (Human)	555	semaphorin receptor activity [GO:0017154]; vascular endothelial growth factor-activated receptor activity [GO:0005021]; angiogenesis [GO:0001525]; axon guidance [GO:0007411]	angiogenesis [GO:0001525]; axon guidance [GO:0007411]	semaphorin receptor activity [GO:0017154]; vascular endothelial growth factor-activated receptor activity [GO:0005021]		GO:0001525; GO:0005021; GO:0007411; GO:0017154		12730958; 14760080; 15613413; 16621967; 16816121; 17088944; 17427189; 17699524; 17891484; 17917967; 18065694; 18182619; 18307536; 18564921; 18708346; 18781179; 18785001; 19037249; 19088020; 19409892; 19474288; 19480842; 19580679; 19790074; 19855168; 20488940; 20548225; 20651020; 20851535; 21199821; 21324919; 21474827; 21610314; 21747928; 21840568; 21880798; 22028766; 22384800; 22777769; 22961441;…
A8K4T1	XP_007897350.1	A8K4T1	A8K4T1_HUMAN	unreviewed	cDNA FLJ77110		Homo sapiens (Human)	340	integral component of membrane [GO:0016021]			integral component of membrane [GO:0016021]	GO:0016021		15932064; 17628207; 19240061
A8K544	XP_007886688.1	A8K544	A8K544_HUMAN	unreviewed	cDNA FLJ76820		Homo sapiens (Human)	496	integral component of membrane [GO:0016021]			integral component of membrane [GO:0016021]	GO:0016021
A8K5Y2	XP_007896378.1	A8K5Y2	A8K5Y2_HUMAN	unreviewed	cDNA FLJ77228, highly similar to Homo sapiens amphiphysin (Stiff-Man syndrome with breast cancer 128kDa autoantigen) (AMPH), transcript variant 1, mRNA		Homo sapiens (Human)	695	cytoplasm [GO:0005737]			cytoplasm [GO:0005737]	GO:0005737		16671079; 16733250; 18206907; 18814309; 19669081; 20214647; 20379614; 22331304; 22360420; 22975846; 25087559; 26506308
A8K6P5	XP_007891242.1	A8K6P5	A8K6P5_HUMAN	unreviewed	cDNA FLJ76887, highly similar to Homo sapiens myotubularin 1 (MTM1), mRNA		Homo sapiens (Human)	603	protein tyrosine phosphatase activity [GO:0004725]		protein tyrosine phosphatase activity [GO:0004725]		GO:0004725		8640223; 10215413; 10900271; 11001925; 11456308; 11552027; 11793470; 11846405; 12118066; 12391329; 12495846; 12522554; 12646134; 12847286; 12925573; 14500759; 14660569; 14722070; 15725586; 15883335; 17537630; 17621527; 18429927; 18774718; 19084976; 19129059; 19846786; 20140253; 20358311; 20434914; 20477815; 20500434; 21135508; 21478156; 21488203; 22068590; 22101172; 22403079; 22968136; 23818870; …
A8K6P6	XP_007910156.1	A8K6P6	A8K6P6_HUMAN	unreviewed	cDNA FLJ77811, highly similar to Homo sapiens ovo-like 1(Drosophila) (OVOL1), mRNA		Homo sapiens (Human)	267	nucleus [GO:0005634]; metal ion binding [GO:0046872]; nucleic acid binding [GO:0003676]; RNA polymerase II transcription factor activity, sequence-specific DNA binding [GO:0000981]; transcription from RNA polymerase II promoter [GO:0006366]	transcription from RNA polymerase II promoter [GO:0006366]	metal ion binding [GO:0046872]; nucleic acid binding [GO:0003676]; RNA polymerase II transcription factor activity, sequence-specific DNA binding [GO:0000981]	nucleus [GO:0005634]	GO:0000981; GO:0003676; GO:0005634; GO:0006366; GO:0046872	SUBCELLULAR LOCATION: Nucleus {ECO:0000256|SAAS:SAAS00535819}.	20379614; 22737237; 23278845; 25509883; 26127003; 26504231; 26873447
A8K6V0	XP_007889692.1	A8K6V0	A8K6V0_HUMAN	unreviewed	cDNA FLJ78676, highly similar to Homo sapiens SEC24 related gene family, member D (SEC24D), mRNA		Homo sapiens (Human)	1032	COPII vesicle coat [GO:0030127]; zinc ion binding [GO:0008270]; ER to Golgi vesicle-mediated transport [GO:0006888]; intracellular protein transport [GO:0006886]	ER to Golgi vesicle-mediated transport [GO:0006888]; intracellular protein transport [GO:0006886]	zinc ion binding [GO:0008270]	COPII vesicle coat [GO:0030127]	GO:0006886; GO:0006888; GO:0008270; GO:0030127		17210573; 20332099; 20379614; 20889976; 22404651; 25683121
A8K7M4	XP_007897735.1	A8K7M4	A8K7M4_HUMAN	unreviewed	cDNA FLJ75528, highly similar to Homo sapiens Ras association (RalGDS/AF-6) domain family 5 (RASSF5), transcript variant 3, mRNA (Fragment)		Homo sapiens (Human)	242	regulation of apoptotic process [GO:0042981]; signal transduction [GO:0007165]	regulation of apoptotic process [GO:0042981]; signal transduction [GO:0007165]			GO:0007165; GO:0042981		20235792
A8K7Y7	XP_007901743.1	A8K7Y7	A8K7Y7_HUMAN	unreviewed	cDNA FLJ77585, highly similar to Homo sapiens ATP-binding cassette, sub-family G (WHITE), member 1 (ABCG1), transcript variant 2, mRNA		Homo sapiens (Human)	666	integral component of membrane [GO:0016021]; ATP binding [GO:0005524]; ATPase activity [GO:0016887]; transport [GO:0006810]	transport [GO:0006810]	ATPase activity [GO:0016887]; ATP binding [GO:0005524]	integral component of membrane [GO:0016021]	GO:0005524; GO:0006810; GO:0016021; GO:0016887		11673795; 18660489
A8K8L2	XP_007883155.1	A8K8L2	A8K8L2_HUMAN	unreviewed	cDNA FLJ77676, highly similar to Homo sapiens TRM1 tRNA methyltransferase 1 homolog (S. cerevisiae) (TRMT1), mRNA		Homo sapiens (Human)	659	metal ion binding [GO:0046872]; RNA binding [GO:0003723]; tRNA (guanine-N2-)-methyltransferase activity [GO:0004809]		metal ion binding [GO:0046872]; RNA binding [GO:0003723]; tRNA (guanine-N2-)-methyltransferase activity [GO:0004809]		GO:0003723; GO:0004809; GO:0046872		26308914
A8K8V8	XP_007899578.1	A8K8V8	A8K8V8_HUMAN	unreviewed	cDNA FLJ76444		Homo sapiens (Human)	1166							17028174; 18804346; 22709692
A8K8X4	XP_007898443.1	A8K8X4	A8K8X4_HUMAN	unreviewed	cDNA FLJ76446, highly similar to Homo sapiens fibrinogen C domain containing 1 (FIBCD1), mRNA		Homo sapiens (Human)	461	integral component of membrane [GO:0016021]			integral component of membrane [GO:0016021]	GO:0016021		19710473; 19892701; 20237496; 24293368
A8K9C3	XP_007888661.1	A8K9C3	A8K9C3_HUMAN	unreviewed	cDNA FLJ77196, highly similar to Homo sapiens Ras association (RalGDS/AF-6) domain family 1 (RASSF1), transcript variant C, mRNA		Homo sapiens (Human)	269	regulation of microtubule cytoskeleton organization [GO:0070507]; signal transduction [GO:0007165]	regulation of microtubule cytoskeleton organization [GO:0070507]; signal transduction [GO:0007165]			GO:0007165; GO:0070507		15942659; 16125301
A8KA57	XP_007892676.1	A8KA57	A8KA57_HUMAN	unreviewed	cDNA FLJ78137, highly similar to Homo sapiens uronyl-2-sulfotransferase (UST), mRNA		Homo sapiens (Human)	406	integral component of membrane [GO:0016021]; sulfotransferase activity [GO:0008146]		sulfotransferase activity [GO:0008146]	integral component of membrane [GO:0016021]	GO:0008146; GO:0016021		16192264; 17227754; 19240061; 20360315; 20379614; 23620144
A8KAF4	XP_007892595.1	A8KAF4	A8KAF4_HUMAN	unreviewed	Estrogen receptor (ER) (ER-alpha) (Estradiol receptor) (Nuclear receptor subfamily 3 group A member 1)		Homo sapiens (Human)	594	nucleus [GO:0005634]; estrogen receptor activity [GO:0030284]; sequence-specific DNA binding [GO:0043565]; steroid binding [GO:0005496]; transcription factor activity, sequence-specific DNA binding [GO:0003700]; zinc ion binding [GO:0008270]; transcription, DNA-templated [GO:0006351]	transcription, DNA-templated [GO:0006351]	estrogen receptor activity [GO:0030284]; sequence-specific DNA binding [GO:0043565]; steroid binding [GO:0005496]; transcription factor activity, sequence-specific DNA binding [GO:0003700]; zinc ion binding [GO:0008270]	nucleus [GO:0005634]	GO:0003700; GO:0005496; GO:0005634; GO:0006351; GO:0008270; GO:0030284; GO:0043565	SUBCELLULAR LOCATION: Nucleus {ECO:0000256|PIRNR:PIRNR002527, ECO:0000256|SAAS:SAAS00595767}.	10209569; 10343533; 10460216; 10558867; 10650924; 10677056; 10681083; 10783849; 10915129; 11092403; 11092404; 11121195; 11127213; 11139535; 11140838; 11149476; 11231990; 11239543; 11316004; 11355046; 11383910; 11397855; 11436125; 11437591; 11458981; 11458983; 11525424; 11564035; 11595700; 11710886; 11716992; 11720251; 11765043; 11773069; 11774719; 11798902; 11803451; 11818499; 11818702; 11823467;…
A8KAM7	XP_007901015.1	A8KAM7	A8KAM7_HUMAN	unreviewed	cDNA FLJ75421, highly similar to Homo sapiens lung seven transmembrane receptor 1 (LUSTR1) mRNA		Homo sapiens (Human)	552	integral component of membrane [GO:0016021]			integral component of membrane [GO:0016021]	GO:0016021		17454009; 22933024; 25031321
A8MPY1	XP_007899532.1	A8MPY1	GBRR3_HUMAN	reviewed	Gamma-aminobutyric acid receptor subunit rho-3 (GABA(A) receptor subunit rho-3) (GABA(C) receptor)	GABRR3	Homo sapiens (Human)	467	cell junction [GO:0030054]; chloride channel complex [GO:0034707]; GABA-A receptor complex [GO:1902711]; plasma membrane [GO:0005886]; postsynaptic membrane [GO:0045211]; chloride channel activity [GO:0005254]; extracellular ligand-gated ion channel activity [GO:0005230]; GABA-A receptor activity [GO:0004890]; chemical synaptic transmission [GO:0007268]; gamma-aminobutyric acid signaling pathway …	chemical synaptic transmission [GO:0007268]; gamma-aminobutyric acid signaling pathway [GO:0007214]; ion transmembrane transport [GO:0034220]	chloride channel activity [GO:0005254]; extracellular ligand-gated ion channel activity [GO:0005230]; GABA-A receptor activity [GO:0004890]	cell junction [GO:0030054]; chloride channel complex [GO:0034707]; GABA-A receptor complex [GO:1902711]; plasma membrane [GO:0005886]; postsynaptic membrane [GO:0045211]	GO:0004890; GO:0005230; GO:0005254; GO:0005886; GO:0007214; GO:0007268; GO:0030054; GO:0034220; GO:0034707; GO:0045211; GO:1902711	SUBCELLULAR LOCATION: Cell junction, synapse, postsynaptic cell membrane {ECO:0000250}; Multi-pass membrane protein {ECO:0000250}. Cell membrane {ECO:0000250}; Multi-pass membrane protein {ECO:0000250}.	16641997; 10542332; 15617751; 19078961; 19086053; 20820800	16641997; 10542332
A8MQ27	XP_007899576.1	A8MQ27	NEU1B_HUMAN	reviewed	E3 ubiquitin-protein ligase NEURL1B (EC 6.3.2.-) (Neuralized-2) (NEUR2) (Neuralized-like protein 1B) (Neuralized-like protein 3)	NEURL1B NEURL3	Homo sapiens (Human)	555	early endosome [GO:0005769]; ligase activity [GO:0016874]; zinc ion binding [GO:0008270]; Notch signaling pathway [GO:0007219]; protein ubiquitination [GO:0016567]; ubiquitin-dependent endocytosis [GO:0070086]	Notch signaling pathway [GO:0007219]; protein ubiquitination [GO:0016567]; ubiquitin-dependent endocytosis [GO:0070086]	ligase activity [GO:0016874]; zinc ion binding [GO:0008270]	early endosome [GO:0005769]	GO:0005769; GO:0007219; GO:0008270; GO:0016567; GO:0016874; GO:0070086	SUBCELLULAR LOCATION: Cytoplasm {ECO:0000269|PubMed:19723503}.		19723503; 15372022; 24275569
A8MSI8	XP_007898892.1	A8MSI8	LYRM9_HUMAN	reviewed	LYR motif-containing protein 9	LYRM9 C17orf108 HSD24	Homo sapiens (Human)	78							16625196; 24315451	16625196;
A8MWQ5	XP_007887363.1	A8MWQ5	A8MWQ5_HUMAN	unreviewed	Collagen alpha-1(XXV) chain	COL25A1	Homo sapiens (Human)	645	integral component of plasma membrane [GO:0005887]; beta-amyloid binding [GO:0001540]		beta-amyloid binding [GO:0001540]	integral component of plasma membrane [GO:0005887]	GO:0001540; GO:0005887		15815621; 15522881; 15615705; 15853808; 16300410; 18501477; 19548013; 20332099; 20379614; 21688384; 22297151; 23018867; 25500261; 26486031	15815621;
A8MX12	XP_007899135.1	A8MX12	A8MX12_HUMAN	unreviewed	Myomesin-1	MYOM1	Homo sapiens (Human)	1452								16177791;
A8MXD5	XP_007890888.1	A8MXD5	GRCR1_HUMAN	reviewed	Glutaredoxin domain-containing cysteine-rich protein 1	GRXCR1 DFNB25	Homo sapiens (Human)	290	kinocilium [GO:0060091]; microvillus [GO:0005902]; stereocilium [GO:0032420]; electron carrier activity [GO:0009055]; protein disulfide oxidoreductase activity [GO:0015035]; cell redox homeostasis [GO:0045454]; inner ear receptor cell development [GO:0060119]; inner ear receptor stereocilium organization [GO:0060122]; negative regulation of phosphatase activity [GO:0010923]; sensory perception of…	cell redox homeostasis [GO:0045454]; inner ear receptor cell development [GO:0060119]; inner ear receptor stereocilium organization [GO:0060122]; negative regulation of phosphatase activity [GO:0010923]; sensory perception of sound [GO:0007605]; vestibular receptor cell development [GO:0060118]	electron carrier activity [GO:0009055]; protein disulfide oxidoreductase activity [GO:0015035]	kinocilium [GO:0060091]; microvillus [GO:0005902]; stereocilium [GO:0032420]	GO:0005902; GO:0007605; GO:0009055; GO:0010923; GO:0015035; GO:0032420; GO:0045454; GO:0060091; GO:0060118; GO:0060119; GO:0060122	SUBCELLULAR LOCATION: Cell projection, stereocilium {ECO:0000250}. Cell projection, microvillus {ECO:0000250}. Cell projection, kinocilium {ECO:0000250}. Note=In the inner ear, localized to stereocilia, apical microvilli of sensory cells and kinocilia. {ECO:0000250}.	15815621; 20137778; 20137774; 19389623; 25802247	15815621; 20137778; 20137774
A8MY87	XP_007898887.1	A8MY87	A8MY87_HUMAN	unreviewed	Kinase suppressor of Ras 1 (Fragment)	KSR1	Homo sapiens (Human)	612	intracellular [GO:0005622]; ATP binding [GO:0005524]; protein kinase activity [GO:0004672]; intracellular signal transduction [GO:0035556]	intracellular signal transduction [GO:0035556]	ATP binding [GO:0005524]; protein kinase activity [GO:0004672]	intracellular [GO:0005622]	GO:0004672; GO:0005524; GO:0005622; GO:0035556			17081983; 16625196; 18088087; 18220336; 18669648; 19369195; 19690332; 21269460; 21406692; 23186163
A8MYC1	XP_007887591.1	A8MYC1	A8MYC1_HUMAN	unreviewed	cDNA FLJ57473, highly similar to Ribonuclease P protein subunit p29 (EC 3.1.26.5)		Homo sapiens (Human)	139	nucleolar ribonuclease P complex [GO:0005655]; ribonuclease MRP complex [GO:0000172]; ribonuclease activity [GO:0004540]; RNA binding [GO:0003723]; mRNA cleavage [GO:0006379]; rRNA processing [GO:0006364]; tRNA processing [GO:0008033]	mRNA cleavage [GO:0006379]; rRNA processing [GO:0006364]; tRNA processing [GO:0008033]	ribonuclease activity [GO:0004540]; RNA binding [GO:0003723]	nucleolar ribonuclease P complex [GO:0005655]; ribonuclease MRP complex [GO:0000172]	GO:0000172; GO:0003723; GO:0004540; GO:0005655; GO:0006364; GO:0006379; GO:0008033
A8MYV6	XP_007902029.1	A8MYV6	A8MYV6_HUMAN	unreviewed	Hypoxia-inducible factor 1, alpha subunit (Basic helix-loop-helix transcription factor), isoform CRA_a (Hypoxia-inducible factor 1-alpha)	HIF1A hCG_21199	Homo sapiens (Human)	827	nucleus [GO:0005634]; transcription factor activity, sequence-specific DNA binding [GO:0003700]; transcription, DNA-templated [GO:0006351]	transcription, DNA-templated [GO:0006351]	transcription factor activity, sequence-specific DNA binding [GO:0003700]	nucleus [GO:0005634]	GO:0003700; GO:0005634; GO:0006351	SUBCELLULAR LOCATION: Nucleus {ECO:0000256|SAAS:SAAS00600858}.	11181995; 12508121; 11823643; 11852072; 11861398; 11868612; 11886167; 11940656; 11943784; 11971899; 11980639; 11992540; 12004076; 12016145; 12042299; 12050673; 12062197; 12084725; 12099689; 12123724; 12124396; 12136249; 12149254; 12154057; 12207089; 12209691; 12213597; 12215445; 12228247; 12237125; 12242281; 12296651; 12351678; 12376345; 12401798; 12411310; 12451989; 12464182; 12468553; 12482756;…	11181995; 12508121;
A8MZI4	XP_007886683.1	A8MZI4	A8MZI4_HUMAN	unreviewed	Ras-related protein Rab-37	RAB37	Homo sapiens (Human)	191	intracellular [GO:0005622]; GTP binding [GO:0005525]; small GTPase mediated signal transduction [GO:0007264]	small GTPase mediated signal transduction [GO:0007264]	GTP binding [GO:0005525]	intracellular [GO:0005622]	GO:0005525; GO:0005622; GO:0007264			16625196;
B0ZTD4	XP_007896546.1	B0ZTD4	B0ZTD4_HUMAN	unreviewed	Forkhead box A2 (Forkhead box A2, isoform CRA_b)	FOXA2 hCG_22162	Homo sapiens (Human)	463	cell junction [GO:0030054]; nucleoplasm [GO:0005654]; sequence-specific DNA binding [GO:0043565]; transcription factor activity, sequence-specific DNA binding [GO:0003700]		sequence-specific DNA binding [GO:0043565]; transcription factor activity, sequence-specific DNA binding [GO:0003700]	cell junction [GO:0030054]; nucleoplasm [GO:0005654]	GO:0003700; GO:0005654; GO:0030054; GO:0043565		11181995; 11875061; 12124776; 12509444; 12911579; 14500912; 14739090; 15123725; 15205324; 15737987; 16001449; 16675598; 17101796; 17283222; 17471492; 17715393; 18381283; 18593902; 18660816; 18666263; 18682709; 18753309; 18797817; 18798232; 19302415; 19769745; 19913121; 19934400; 20048076; 20049900; 20074681; 20152958; 20160041; 20357092; 20382118; 20628086; 20820189; 20967225; 21037926; 21292830;…	11181995;
B1AHC3	XP_007892850.1	B1AHC3	B1AHC3_HUMAN	unreviewed	Protein PRR5-ARHGAP8	PRR5-ARHGAP8	Homo sapiens (Human)	564	signal transduction [GO:0007165]	signal transduction [GO:0007165]			GO:0007165		10591208; 19913121; 20379614; 20628086	10591208;
B1ALU3	XP_007885422.1	B1ALU3	B1ALU3_HUMAN	unreviewed	Adhesion G protein-coupled receptor L2 (Latrophilin 2, isoform CRA_k)	ADGRL2 LPHN2 hCG_14669	Homo sapiens (Human)	1431	integral component of membrane [GO:0016021]; carbohydrate binding [GO:0030246]; G-protein coupled receptor activity [GO:0004930]; cell surface receptor signaling pathway [GO:0007166]	cell surface receptor signaling pathway [GO:0007166]	carbohydrate binding [GO:0030246]; G-protein coupled receptor activity [GO:0004930]	integral component of membrane [GO:0016021]	GO:0004930; GO:0007166; GO:0016021; GO:0030246			11181995; 16710414; 21269460; 21406692; 24275569;
B1AM27	XP_007890442.1	B1AM27	B1AM27_HUMAN	unreviewed	Protein unc-13 homolog B	UNC13B	Homo sapiens (Human)	1622	intracellular [GO:0005622]; diacylglycerol binding [GO:0019992]; metal ion binding [GO:0046872]; chemical synaptic transmission [GO:0007268]; intracellular signal transduction [GO:0035556]	chemical synaptic transmission [GO:0007268]; intracellular signal transduction [GO:0035556]	diacylglycerol binding [GO:0019992]; metal ion binding [GO:0046872]	intracellular [GO:0005622]	GO:0005622; GO:0007268; GO:0019992; GO:0035556; GO:0046872		15164053; 18669648; 20068231; 23186163; 24275569; 19615732	15164053; 18669648; 20068231; 23186163; 24275569
B1AP22	XP_007891888.1	B1AP22	B1AP22_HUMAN	unreviewed	Presenilin (EC 3.4.23.-)	PSEN2 hCG_15757	Homo sapiens (Human)	481	endoplasmic reticulum membrane [GO:0005789]; Golgi membrane [GO:0000139]; integral component of membrane [GO:0016021]; aspartic-type endopeptidase activity [GO:0004190]; intracellular signal transduction [GO:0035556]; Notch signaling pathway [GO:0007219]; protein processing [GO:0016485]	intracellular signal transduction [GO:0035556]; Notch signaling pathway [GO:0007219]; protein processing [GO:0016485]	aspartic-type endopeptidase activity [GO:0004190]	endoplasmic reticulum membrane [GO:0005789]; Golgi membrane [GO:0000139]; integral component of membrane [GO:0016021]	GO:0000139; GO:0004190; GO:0005789; GO:0007219; GO:0016021; GO:0016485; GO:0035556	SUBCELLULAR LOCATION: Endoplasmic reticulum membrane {ECO:0000256|RuleBase:RU361148}; Multi-pass membrane protein {ECO:0000256|RuleBase:RU361148}.; SUBCELLULAR LOCATION: Golgi apparatus membrane {ECO:0000256|RuleBase:RU361148}; Multi-pass membrane protein {ECO:0000256|RuleBase:RU361148}.	11181995; 16710414; 18669648; 19413330; 20068231; 23186163; 24275569; 11436125; 11568920; 11799129; 11847232; 11876645; 11891288; 11904448; 11987239; 12048259; 12058025; 12173418; 12198112; 12210343; 12232783; 12403846; 12471034; 12556443; 12605888; 12770698; 12817569; 12846562; 12885769; 12925374; 14577603; 14741365; 14769392; 15004330; 15537629; 15591316; 15629423; 15663477; 15755689; 15776278;…	11181995; 16710414; 18669648; 19413330; 20068231; 23186163; 24275569;
B1APR7	XP_007892994.1	B1APR7	B1APR7_HUMAN	unreviewed	Eyes absent homolog (EC 3.1.3.48)	EYA3	Homo sapiens (Human)	416	centrosome [GO:0005813]; nucleoplasm [GO:0005654]; transcription factor complex [GO:0005667]; metal ion binding [GO:0046872]; protein tyrosine phosphatase activity [GO:0004725]; multicellular organism development [GO:0007275]; regulation of transcription, DNA-templated [GO:0006355]	multicellular organism development [GO:0007275]; regulation of transcription, DNA-templated [GO:0006355]	metal ion binding [GO:0046872]; protein tyrosine phosphatase activity [GO:0004725]	centrosome [GO:0005813]; nucleoplasm [GO:0005654]; transcription factor complex [GO:0005667]	GO:0004725; GO:0005654; GO:0005667; GO:0005813; GO:0006355; GO:0007275; GO:0046872			16710414; 21269460; 21406692; 23186163
B1AQK6	XP_007894449.1	B1AQK6	B1AQK6_HUMAN	unreviewed	Voltage-dependent N-type calcium channel subunit alpha	CACNA1B	Homo sapiens (Human)	2337	voltage-gated calcium channel complex [GO:0005891]; calcium ion binding [GO:0005509]; voltage-gated calcium channel activity [GO:0005245]		calcium ion binding [GO:0005509]; voltage-gated calcium channel activity [GO:0005245]	voltage-gated calcium channel complex [GO:0005891]	GO:0005245; GO:0005509; GO:0005891	SUBCELLULAR LOCATION: Membrane {ECO:0000256|RuleBase:RU003808}; Multi-pass membrane protein {ECO:0000256|RuleBase:RU003808}.	15164053; 12018859; 12414690; 14602720; 15166237; 15607937; 16627564; 16857708; 18958281; 19065143; 20379614; 20489179; 21057379; 21166801; 22491326; 22590648; 22613715; 24566975; 25225550; 25296916; 26157024; 26218636; 26507659; 26511252	15164053;
B1Q2B0	XP_007890904.1	B1Q2B0	B1Q2B0_HUMAN	unreviewed	URCC5	URCC5	Homo sapiens (Human)	911	integral component of membrane [GO:0016021]; nucleus [GO:0005634]; transcription factor activity, sequence-specific DNA binding [GO:0003700]; zinc ion binding [GO:0008270]		transcription factor activity, sequence-specific DNA binding [GO:0003700]; zinc ion binding [GO:0008270]	integral component of membrane [GO:0016021]; nucleus [GO:0005634]	GO:0003700; GO:0005634; GO:0008270; GO:0016021		20877624; 25781923
B2R6A0	XP_007908581.1	B2R6A0	B2R6A0_HUMAN	unreviewed	cDNA, FLJ92856, highly similar to Homo sapiens protein kinase, AMP-activated, beta 1 non-catalytic subunit (PRKAB1), mRNA		Homo sapiens (Human)	270	nucleotide-activated protein kinase complex [GO:0031588]; kinase activity [GO:0016301]; regulation of protein kinase activity [GO:0045859]; signal transduction [GO:0007165]	regulation of protein kinase activity [GO:0045859]; signal transduction [GO:0007165]	kinase activity [GO:0016301]	nucleotide-activated protein kinase complex [GO:0031588]	GO:0007165; GO:0016301; GO:0031588; GO:0045859		15289653; 15694368; 15769985; 15886229; 15896711; 16405649; 16505254; 16516166; 16600998; 16624523; 16873412; 16880506; 16949049; 16953221; 17012231; 17028174; 17054914; 17097050; 17459875; 17513605; 17669398; 17711846; 17849173; 18006475; 18079111; 18184747; 18184930; 18247380; 18250161; 18258605; 18328803; 18436530; 18449856; 18551130; 18614968; 18617528; 18715874; 18729810; 18996102; 19037093;…
B2R6H7	XP_007909082.1	B2R6H7	B2R6H7_HUMAN	unreviewed	cDNA, FLJ92955, highly similar to Homo sapiens transportin-SR (TRN-SR), mRNA		Homo sapiens (Human)	923							12134081; 18204098; 18204446; 19479858; 19846519; 20379614; 20639879; 20639880; 20861858; 21276267; 21326825; 21901095; 21976643; 22028839; 22145813; 22176773; 22398280; 22872638; 22872640; 23097435; 23414560; 23543484; 23622145; 23667635; 23878195; 24449914; 25063804; 25205108
B2R6I5	XP_007902445.1	B2R6I5	B2R6I5_HUMAN	unreviewed	cDNA, FLJ92963, highly similar to Homo sapiens transmembrane protein 50A (TMEM50A), mRNA		Homo sapiens (Human)	157	integral component of membrane [GO:0016021]			integral component of membrane [GO:0016021]	GO:0016021
B2R6I9	XP_007900893.1	B2R6I9	B2R6I9_HUMAN	unreviewed	cDNA, FLJ92968, highly similar to Homo sapiens runt-related transcription factor 1; translocated to, 1 (cyclin D-related) (RUNX1T1), transcript variant 1, mRNA		Homo sapiens (Human)	577	metal ion binding [GO:0046872]; transcription corepressor activity [GO:0003714]; transcription factor activity, sequence-specific DNA binding [GO:0003700]; negative regulation of transcription, DNA-templated [GO:0045892]	negative regulation of transcription, DNA-templated [GO:0045892]	metal ion binding [GO:0046872]; transcription corepressor activity [GO:0003714]; transcription factor activity, sequence-specific DNA binding [GO:0003700]		GO:0003700; GO:0003714; GO:0045892; GO:0046872		11869944; 11983111; 11986950; 12393523; 12427969; 12557226; 12773394; 12874834; 14551142; 14751048; 15203865; 15295650; 15298716; 15333839; 15377655; 15676213; 15723339; 15735013; 15829516; 16502583; 16616331; 16652140; 16741927; 16990610; 17058450; 17244680; 17284535; 17560011; 17625612; 17649722; 17875504; 17989718; 17996649; 18039847; 18156164; 18183572; 18205948; 18258796; 18332109; 18519037;…
B2R6K0	XP_007902238.1	B2R6K0	B2R6K0_HUMAN	unreviewed	cDNA, FLJ92988, highly similar to Homo sapiens mutL homolog 1, colon cancer, nonpolyposis type 2 (E. coli) (MLH1), mRNA		Homo sapiens (Human)	756	ATP binding [GO:0005524]; mismatched DNA binding [GO:0030983]; mismatch repair [GO:0006298]	mismatch repair [GO:0006298]	ATP binding [GO:0005524]; mismatched DNA binding [GO:0030983]		GO:0005524; GO:0006298; GO:0030983		8145827; 9230812; 10598809; 11015456; 11104559; 11158177; 11208710; 11474654; 11524701; 11562928; 11579115; 11600610; 11606497; 11691925; 11726306; 11748856; 11782355; 11793469; 11809883; 11857745; 11872960; 11879922; 11895912; 11897781; 11910346; 11920650; 11935297; 11948175; 11999575; 12011151; 12014680; 12023887; 12095971; 12115503; 12177781; 12203784; 12384516; 12402334; 12419761; 12461746; 1…
B2R728	XP_007898787.1	B2R728	B2R728_HUMAN	unreviewed	cDNA, FLJ93255, highly similar to Homo sapiens solute carrier family 7 (cationic amino acidtransporter, y+ system), member 1 (SLC7A1), mRNA		Homo sapiens (Human)	629	integral component of membrane [GO:0016021]; amino acid transmembrane transporter activity [GO:0015171]		amino acid transmembrane transporter activity [GO:0015171]	integral component of membrane [GO:0016021]	GO:0015171; GO:0016021		11665818; 11891586; 12787129; 15064952; 15086470; 15491978; 15631944; 17325243; 17494634; 18172665; 18574322; 19067360; 21212261; 21302286; 21308737; 21722652; 21923750; 22705145; 22870827; 23009292; 23841815; 24040099; 26062636
B2R774	XP_007901294.1	B2R774	B2R774_HUMAN	unreviewed	cDNA, FLJ93313, highly similar to Homo sapiens lectin, mannose-binding, 1 (LMAN1), mRNA		Homo sapiens (Human)	510	cytoplasm [GO:0005737]; integral component of membrane [GO:0016021]; mannose binding [GO:0005537]; ER to Golgi vesicle-mediated transport [GO:0006888]	ER to Golgi vesicle-mediated transport [GO:0006888]	mannose binding [GO:0005537]	cytoplasm [GO:0005737]; integral component of membrane [GO:0016021]	GO:0005537; GO:0005737; GO:0006888; GO:0016021		11333866; 11561111; 11607788; 11992290; 12175909; 12196331; 12672193; 12717434; 12727195; 14593599; 14629470; 14732744; 15117939; 15145932; 15166951; 15292203; 15632110; 15716605; 15728497; 15886209; 16044454; 16054885; 16114131; 16257008; 16670774; 16735443; 16938437; 17496053; 17535801; 18025080; 18287528; 18391077; 18508857; 18577465; 18974842; 19118014; 19380618; 19423540; 19913121; 20007547;…
B2R776	XP_007896081.1	B2R776	B2R776_HUMAN	unreviewed	cDNA, FLJ93315, highly similar to Homo sapiens potassium voltage-gated channel, shaker-related subfamily, beta member 2 (KCNAB2), transcript variant 2, mRNA		Homo sapiens (Human)	353	cytoplasm [GO:0005737]; integral component of membrane [GO:0016021]; voltage-gated potassium channel activity [GO:0005249]		voltage-gated potassium channel activity [GO:0005249]	cytoplasm [GO:0005737]; integral component of membrane [GO:0016021]	GO:0005249; GO:0005737; GO:0016021		23264583; 23390957
B2R7B1	XP_007891930.1	B2R7B1	B2R7B1_HUMAN	unreviewed	cDNA, FLJ93361, highly similar to Homo sapiens membrane interacting protein of RGS16 (MIR16), mRNA		Homo sapiens (Human)	331	glycerophosphodiester phosphodiesterase activity [GO:0008889]; lipid metabolic process [GO:0006629]	lipid metabolic process [GO:0006629]	glycerophosphodiester phosphodiesterase activity [GO:0008889]		GO:0006629; GO:0008889		12576545; 18227059; 20031211; 20668064; 21081469; 22463747; 23405235; 24336073; 25743273; 26033453; 26061016
B2R7I6	XP_007885209.1	B2R7I6	B2R7I6_HUMAN	unreviewed	cDNA, FLJ93460, highly similar to Homo sapiens peroxisomal membrane protein 3, 35kDa (Zellweger syndrome) (PXMP3), mRNA		Homo sapiens (Human)	305	integral component of membrane [GO:0016021]; zinc ion binding [GO:0008270]		zinc ion binding [GO:0008270]	integral component of membrane [GO:0016021]	GO:0008270; GO:0016021		1546315; 18391951; 20379614; 20546612; 21392394; 21903356; 23590336
B2R7M3	XP_007891764.1	B2R7M3	B2R7M3_HUMAN	unreviewed	cDNA, FLJ93510, highly similar to Homo sapiens JTV1 gene (JTV1), mRNA		Homo sapiens (Human)	320
B2R7M8	XP_007899729.1	B2R7M8	B2R7M8_HUMAN	unreviewed	cDNA, FLJ93518, highly similar to Homo sapiens amiloride-sensitive cation channel 1, neuronal (degenerin) (ACCN1), mRNA		Homo sapiens (Human)	512	integral component of membrane [GO:0016021]; ligand-gated sodium channel activity [GO:0015280]		ligand-gated sodium channel activity [GO:0015280]	integral component of membrane [GO:0016021]	GO:0015280; GO:0016021		15504740; 16704974; 17376794; 17534430; 17548344; 17553932; 19091960; 20201926; 20306292; 20379614; 20677014; 21811305; 21961650; 22157923; 24847067; 25224144; 26033064; 26617738
B2R8A5	XP_007903651.1	B2R8A5	B2R8A5_HUMAN	unreviewed	cDNA, FLJ93807, highly similar to Homo sapiens mitogen-activated protein kinase kinase kinase 8 (MAP3K8), mRNA		Homo sapiens (Human)	467	ATP binding [GO:0005524]; protein kinase activity [GO:0004672]		ATP binding [GO:0005524]; protein kinase activity [GO:0004672]		GO:0004672; GO:0005524		11932422; 12138205; 12667451; 12975377; 14517305; 15169888; 15287022; 15466476; 15575964; 15670770; 16087150; 16371247; 16385451; 16565081; 16806191; 17290588; 17324460; 17398070; 17724252; 17848581; 18187448; 18319612; 18439422; 18518937; 18572386; 18795070; 18984674; 19001140; 19054068; 19272346; 19804365; 19939924; 20227498; 20379614; 20487506; 20603871; 20945381; 21107320; 21267413; 21539449;…
B2R8G6	XP_007897075.1	B2R8G6	B2R8G6_HUMAN	unreviewed	cDNA, FLJ93891, Homo sapiens FK506 binding protein 8, 38kDa (FKBP8), mRNA		Homo sapiens (Human)	356	integral component of membrane [GO:0016021]; protein folding [GO:0006457]	protein folding [GO:0006457]		integral component of membrane [GO:0016021]	GO:0006457; GO:0016021		12894220; 15733859; 15757646; 16604427; 17024179; 17353276; 17569659; 17573772; 17942410; 17991864; 18216108; 18658153; 18676370; 19222999; 19546213; 20048149; 20139069; 20140889; 20707607; 20877624; 21320469; 21737445; 22030396; 22474283; 22523079; 24145868
B2R8K5	XP_007907755.1	B2R8K5	B2R8K5_HUMAN	unreviewed	cDNA, FLJ93943, highly similar to Homo sapiens RNA-binding protein pippin (PIPPIN), mRNA		Homo sapiens (Human)	153	DNA binding [GO:0003677]; regulation of transcription, DNA-templated [GO:0006355]	regulation of transcription, DNA-templated [GO:0006355]	DNA binding [GO:0003677]		GO:0003677; GO:0006355
B2R8U0	XP_007907838.1	B2R8U0	B2R8U0_HUMAN	unreviewed	cDNA, FLJ94063, highly similar to Homo sapiens activating transcription factor 7 (ATF7), mRNA		Homo sapiens (Human)	483	metal ion binding [GO:0046872]; sequence-specific DNA binding [GO:0043565]; transcription factor activity, sequence-specific DNA binding [GO:0003700]		metal ion binding [GO:0046872]; sequence-specific DNA binding [GO:0043565]; transcription factor activity, sequence-specific DNA binding [GO:0003700]		GO:0003700; GO:0043565; GO:0046872		18950637; 20189936; 21858082; 23426901; 25545367; 26101806; 26148593; 26747248
B2R9H7	XP_007899196.1	B2R9H7	B2R9H7_HUMAN	unreviewed	Tetraspanin		Homo sapiens (Human)	260	integral component of membrane [GO:0016021]			integral component of membrane [GO:0016021]	GO:0016021	SUBCELLULAR LOCATION: Membrane {ECO:0000256|RuleBase:RU361218}; Multi-pass membrane protein {ECO:0000256|RuleBase:RU361218}.	12031497; 15140401; 16354592; 18355812; 24559587; 25416956
B2R9H8	XP_007893649.1	B2R9H8	B2R9H8_HUMAN	unreviewed	cDNA, FLJ94398, highly similar to Homo sapiens solute carrier family 5 (iodide transporter), member 8 (SLC5A8), mRNA		Homo sapiens (Human)	610	integral component of membrane [GO:0016021]; transporter activity [GO:0005215]; transmembrane transport [GO:0055085]	transmembrane transport [GO:0055085]	transporter activity [GO:0005215]	integral component of membrane [GO:0016021]	GO:0005215; GO:0016021; GO:0055085		12107270; 12829793; 14966140; 15001644; 15867356; 16375929; 16670197; 16858683; 17245649; 17526579; 17692818; 18037591; 18437076; 18559491; 18566324; 18661192; 19730683; 19864324; 20029986; 20082847; 20211600; 20403997; 20671196; 20965718; 21687703; 22450368; 23167260; 23273563; 23918800; 25827678; 26285906
B2R9H9	XP_007901406.1	B2R9H9	B2R9H9_HUMAN	unreviewed	cDNA, FLJ94402, highly similar to Homo sapiens frizzled homolog 6 (Drosophila) (FZD6), mRNA		Homo sapiens (Human)	706	integral component of membrane [GO:0016021]; Wnt-activated receptor activity [GO:0042813]; multicellular organism development [GO:0007275]	multicellular organism development [GO:0007275]	Wnt-activated receptor activity [GO:0042813]	integral component of membrane [GO:0016021]	GO:0007275; GO:0016021; GO:0042813		14747478; 19034702; 19453261; 19543507; 21665003; 21937024; 22045688; 22078044; 22211385; 22249030; 22861124; 23374899; 23748645; 24500924; 24657404; 24816679; 25772759
B2RA06	XP_007894902.1	B2RA06	B2RA06_HUMAN	unreviewed	cDNA, FLJ94643, highly similar to Homo sapiens neutral sphingomyelinase (N-SMase) activation associated factor (NSMAF), mRNA		Homo sapiens (Human)	917							12391233; 15653433; 18653803; 19913121; 20628086
B2RAD8	XP_007906967.1	B2RAD8	B2RAD8_HUMAN	unreviewed	cDNA, FLJ94852, highly similar to Homo sapiens eukaryotic translation initiation factor 2C, 1 (EIF2C1), mRNA		Homo sapiens (Human)	857	translation initiation factor activity [GO:0003743]		translation initiation factor activity [GO:0003743]		GO:0003743		10512872; 15152257; 16936726; 16936728; 17482383; 17891150; 17932509; 18345015; 18771919; 19047128; 19138993; 19393748; 19723326; 19767416; 19851984; 19913121; 19946268; 20211803; 20628086; 20721975; 20732906; 20819778; 21846468; 22025453; 22231398; 22647351; 22858679; 22961379; 23019594; 23426184; 23665583; 23696926; 23746446; 23748378; 23809764; 24086155; 25313066; 25497084; 25656609; 26242502
B2RAU6	XP_007906564.1	B2RAU6	B2RAU6_HUMAN	unreviewed	cDNA, FLJ95129, highly similar to Homo sapiens phosphatidylinositol glycan, class Q (PIGQ), transcript variant 2, mRNA		Homo sapiens (Human)	581	integral component of membrane [GO:0016021]; phosphatidylinositol N-acetylglucosaminyltransferase activity [GO:0017176]; GPI anchor biosynthetic process [GO:0006506]	GPI anchor biosynthetic process [GO:0006506]	phosphatidylinositol N-acetylglucosaminyltransferase activity [GO:0017176]	integral component of membrane [GO:0016021]	GO:0006506; GO:0016021; GO:0017176		19851296; 20198315; 24463883; 25114068
B2RAW8	XP_007900464.1	B2RAW8	B2RAW8_HUMAN	unreviewed	cDNA, FLJ95164, highly similar to Homo sapiens SEC14-like 2 (S. cerevisiae) (SEC14L2), mRNA		Homo sapiens (Human)	403	integral component of membrane [GO:0016021]; intracellular [GO:0005622]; transporter activity [GO:0005215]		transporter activity [GO:0005215]	integral component of membrane [GO:0016021]; intracellular [GO:0005622]	GO:0005215; GO:0005622; GO:0016021		12429094; 12454003; 12972248; 15033454; 16267002; 17334589; 18676680; 19170196; 19190344; 19305383; 19625176; 19692168; 19909011; 23401652; 23411208; 24983950; 25290554; 26266980
B2RC06	XP_007909319.1	B2RC06	B2RC06_HUMAN	unreviewed	cDNA, FLJ95791, highly similar to Homo sapiens aurora kinase B (AURKB), mRNA		Homo sapiens (Human)	344	chromosome passenger complex [GO:0032133]; ATP binding [GO:0005524]; protein serine/threonine kinase activity [GO:0004674]; histone H3-S28 phosphorylation [GO:0043988]; mitotic nuclear division [GO:0007067]; positive regulation of cytokinesis [GO:0032467]; spindle checkpoint [GO:0031577]	histone H3-S28 phosphorylation [GO:0043988]; mitotic nuclear division [GO:0007067]; positive regulation of cytokinesis [GO:0032467]; spindle checkpoint [GO:0031577]	ATP binding [GO:0005524]; protein serine/threonine kinase activity [GO:0004674]	chromosome passenger complex [GO:0032133]	GO:0004674; GO:0005524; GO:0007067; GO:0031577; GO:0032133; GO:0032467; GO:0043988		12082625; 12419797; 12466558; 12925766; 14610074; 14674694; 14722118; 15033491; 15064709; 15072448; 15130946; 15263015; 15280424; 15499654; 15509656; 15562011; 15597762; 15699543; 15917996; 15922328; 15923616; 15993841; 16046481; 16179162; 16179389; 16222244; 16222316; 16572587; 16762323; 16912073; 16916643; 16980585; 17001311; 17084365; 17094487; 17164288; 17215513; 17235564; 17356064; 17457057;…
B2RCP3	XP_007907523.1	B2RCP3	B2RCP3_HUMAN	unreviewed	cDNA, FLJ96188, highly similar to Homo sapiens kinesin family member 5A (KIF5A), mRNA		Homo sapiens (Human)	1032	ATP binding [GO:0005524]; microtubule motor activity [GO:0003777]; microtubule-based movement [GO:0007018]	microtubule-based movement [GO:0007018]	ATP binding [GO:0005524]; microtubule motor activity [GO:0003777]		GO:0003777; GO:0005524; GO:0007018		12355402; 15452312; 16489470; 17420921; 18203753; 18245137; 18500496; 18640125; 18853458; 19110536; 19644859; 19674979; 19913121; 20049410; 20219786; 20439292; 20444755; 20498205; 20508602; 20628086; 21044781; 21107874; 21231887; 21623771; 22785106; 22788249; 23217743; 24449904; 24939576; 25008398; 25348260
B2RCX4	XP_007886333.1	B2RCX4	B2RCX4_HUMAN	unreviewed	cDNA, FLJ96350, highly similar to Homo sapiens cell growth regulator with ring finger domain 1(CGRRF1), mRNA		Homo sapiens (Human)	332	integral component of membrane [GO:0016021]; zinc ion binding [GO:0008270]		zinc ion binding [GO:0008270]	integral component of membrane [GO:0016021]	GO:0008270; GO:0016021		12070015; 20677014; 24680596
B2RDD6	XP_007891438.1	B2RDD6	B2RDD6_HUMAN	unreviewed	cDNA, FLJ96563, highly similar to Homo sapiens WD repeat domain 21 (WDR21), mRNA		Homo sapiens (Human)	495							22366774; 25624462
B2RDE0	XP_007904502.1	B2RDE0	B2RDE0_HUMAN	unreviewed	cDNA, FLJ96567, highly similar to Homo sapiens propionyl Coenzyme A carboxylase, alpha polypeptide(PCCA), mRNA		Homo sapiens (Human)	703	ATP binding [GO:0005524]; biotin carboxylase activity [GO:0004075]; metal ion binding [GO:0046872]		ATP binding [GO:0005524]; biotin carboxylase activity [GO:0004075]; metal ion binding [GO:0046872]		GO:0004075; GO:0005524; GO:0046872		12385775; 12559849; 15890657; 17051315; 17966092; 19157943; 19296078; 19913121; 20379614; 20628086; 20725044; 20877624; 22156789; 24464666; 24863100; 25636094
B2RDI5	XP_007890508.1	B2RDI5	B2RDI5_HUMAN	unreviewed	cDNA, FLJ96627, highly similar to Homo sapiens calpain 1, (mu/I) large subunit (CAPN1), mRNA		Homo sapiens (Human)	714	intracellular [GO:0005622]; calcium ion binding [GO:0005509]; calcium-dependent cysteine-type endopeptidase activity [GO:0004198]		calcium-dependent cysteine-type endopeptidase activity [GO:0004198]; calcium ion binding [GO:0005509]	intracellular [GO:0005622]	GO:0004198; GO:0005509; GO:0005622		11861304; 12121992; 12393869; 14612448; 14980313; 15131115; 15302874; 15471877; 15488707; 15590628; 15663601; 15809056; 15948206; 15950654; 15975558; 16107503; 16150694; 16361262; 16598790; 16697376; 16740134; 16908521; 17121855; 17157313; 17359359; 17690304; 17716656; 17765980; 17908236; 17977825; 18032503; 18070881; 18071073; 18085799; 18165173; 18468730; 18498295; 18624772; 18726991; 18793761;…
B2RE19	XP_007886372.1	B2RE19	B2RE19_HUMAN	unreviewed	cDNA, FLJ96877		Homo sapiens (Human)	614	cytoskeleton [GO:0005856]			cytoskeleton [GO:0005856]	GO:0005856		16137681; 19668339; 20171287; 21666719; 21785462; 22190428
B2RTQ5	XP_007900787.1	B2RTQ5	B2RTQ5_HUMAN	unreviewed	LRRC16A protein	LRRC16A	Homo sapiens (Human)	1365	lamellipodium [GO:0030027]; barbed-end actin filament uncapping [GO:0051638]; negative regulation of barbed-end actin filament capping [GO:2000813]; positive regulation of cell migration [GO:0030335]; positive regulation of lamellipodium organization [GO:1902745]	barbed-end actin filament uncapping [GO:0051638]; negative regulation of barbed-end actin filament capping [GO:2000813]; positive regulation of cell migration [GO:0030335]; positive regulation of lamellipodium organization [GO:1902745]		lamellipodium [GO:0030027]	GO:0030027; GO:0030335; GO:0051638; GO:1902745; GO:2000813		15489334; 19084217; 19503597; 19846667; 19861489; 19890391; 20162742; 20162743; 20379614; 20800603; 22411988; 23904264; 24318514; 25254322	15489334
B2RUY7	XP_007888384.1	B2RUY7	VWC2L_HUMAN	reviewed	von Willebrand factor C domain-containing protein 2-like (Brorin-like)	VWC2L	Homo sapiens (Human)	222	AMPA glutamate receptor complex [GO:0032281]; cell junction [GO:0030054]; extracellular space [GO:0005615]; synapse [GO:0045202]; negative regulation of BMP signaling pathway [GO:0030514]; positive regulation of neuron differentiation [GO:0045666]	negative regulation of BMP signaling pathway [GO:0030514]; positive regulation of neuron differentiation [GO:0045666]		AMPA glutamate receptor complex [GO:0032281]; cell junction [GO:0030054]; extracellular space [GO:0005615]; synapse [GO:0045202]	GO:0005615; GO:0030054; GO:0030514; GO:0032281; GO:0045202; GO:0045666	SUBCELLULAR LOCATION: Secreted {ECO:0000250}. Cell junction, synapse {ECO:0000250}.	19852960; 15815621; 15489334; 20379614; 20468071; 22209847	19852960; 15815621; 15489334
B2RWN9	XP_007892062.1	B2RWN9	B2RWN9_HUMAN	unreviewed	DOPEY1 protein	DOPEY1	Homo sapiens (Human)	2456							15489334; 25424701	15489334
B2XLB2	YP_003734931.1	B2XLB2	B2XLB2_HUMAN	unreviewed	NADH-ubiquinone oxidoreductase chain 3 (EC 1.6.5.3)	ND3	Homo sapiens (Human)	115	integral component of membrane [GO:0016021]; mitochondrial membrane [GO:0031966]; respiratory chain [GO:0070469]; NADH dehydrogenase (ubiquinone) activity [GO:0008137]		NADH dehydrogenase (ubiquinone) activity [GO:0008137]	integral component of membrane [GO:0016021]; mitochondrial membrane [GO:0031966]; respiratory chain [GO:0070469]	GO:0008137; GO:0016021; GO:0031966; GO:0070469	SUBCELLULAR LOCATION: Mitochondrion membrane {ECO:0000256|SAAS:SAAS00136948}; Multi-pass membrane protein {ECO:0000256|SAAS:SAAS00136948}.		18439549; 22258525; 23332919;
B2Y993	YP_003734933.1	B2Y993	B2Y993_HUMAN	unreviewed	NADH-ubiquinone oxidoreductase chain 4 (EC 1.6.5.3)	ND4	Homo sapiens (Human)	459	integral component of membrane [GO:0016021]; mitochondrion [GO:0005739]; NADH dehydrogenase (ubiquinone) activity [GO:0008137]; mitochondrial electron transport, NADH to ubiquinone [GO:0006120]	mitochondrial electron transport, NADH to ubiquinone [GO:0006120]	NADH dehydrogenase (ubiquinone) activity [GO:0008137]	integral component of membrane [GO:0016021]; mitochondrion [GO:0005739]	GO:0005739; GO:0006120; GO:0008137; GO:0016021			18452887; 22130971
B3KMW4	XP_007893197.1	B3KMW4	B3KMW4_HUMAN	unreviewed	cDNA FLJ12784 fis, clone NT2RP2001898, highly similar to Type II inositol-1,4,5-trisphosphate 5-phosphatase (EC 3.1.3.36)		Homo sapiens (Human)	749	hydrolase activity [GO:0016787]; phosphatidylinositol dephosphorylation [GO:0046856]; signal transduction [GO:0007165]	phosphatidylinositol dephosphorylation [GO:0046856]; signal transduction [GO:0007165]	hydrolase activity [GO:0016787]		GO:0007165; GO:0016787; GO:0046856		14702039; 17956944; 19536138; 19700499; 20808825; 20872266; 24704254; 25305077	14702039
B3KN15	XP_007885541.1	B3KN15	B3KN15_HUMAN	unreviewed	cDNA FLJ13198 fis, clone NT2RP3004454, highly similar to Heparan sulfate 2-O-sulfotransferase 1 (EC 2.8.2.-)		Homo sapiens (Human)	356	integral component of membrane [GO:0016021]; sulfotransferase activity [GO:0008146]		sulfotransferase activity [GO:0008146]	integral component of membrane [GO:0016021]	GO:0008146; GO:0016021		14702039; 17227754; 20379614; 21048031; 25594747	14702039
B3KPD8	XP_007886236.1	B3KPD8	B3KPD8_HUMAN	unreviewed	cDNA FLJ31654 fis, clone NT2RI2004230, highly similar to Homeobox protein Meis2		Homo sapiens (Human)	388	nucleus [GO:0005634]; DNA binding [GO:0003677]; regulation of transcription, DNA-templated [GO:0006355]	regulation of transcription, DNA-templated [GO:0006355]	DNA binding [GO:0003677]	nucleus [GO:0005634]	GO:0003677; GO:0005634; GO:0006355	SUBCELLULAR LOCATION: Nucleus {ECO:0000256|SAAS:SAAS00563020}.	14702039; 18821565; 20195266	14702039
B3KPK6	XP_007898522.1	B3KPK6	B3KPK6_HUMAN	unreviewed	cDNA FLJ31900 fis, clone NT2RP7004196, highly similar to Ral guanine nucleotide dissociation stimulator		Homo sapiens (Human)	683	intracellular [GO:0005622]; guanyl-nucleotide exchange factor activity [GO:0005085]; small GTPase mediated signal transduction [GO:0007264]	small GTPase mediated signal transduction [GO:0007264]	guanyl-nucleotide exchange factor activity [GO:0005085]	intracellular [GO:0005622]	GO:0005085; GO:0005622; GO:0007264		14702039; 11840339; 12105416; 15208305; 16007223; 17709381; 17992125; 18417737; 18948269; 19801192; 22738401	14702039
B3KPL5	XP_007907643.1	B3KPL5	B3KPL5_HUMAN	unreviewed	cDNA FLJ31917 fis, clone NT2RP7004925, highly similar to Sprouty-related, EVH1 domain-containing protein 2		Homo sapiens (Human)	418	membrane [GO:0016020]; multicellular organism development [GO:0007275]; regulation of signal transduction [GO:0009966]	multicellular organism development [GO:0007275]; regulation of signal transduction [GO:0009966]		membrane [GO:0016020]	GO:0007275; GO:0009966; GO:0016020		14702039; 15213456; 15580519; 15683364; 15946934; 16652141; 17094949; 19120036; 19822672; 19908229; 20379614; 20453842; 20677014; 21364986; 21703232; 22305891; 22777171; 23169297; 25688862; 26075267	14702039
B3KR33	XP_007902387.1	B3KR33	B3KR33_HUMAN	unreviewed	cDNA FLJ33589 fis, clone BRAMY2012536, highly similar to Homo sapiens asparaginase like 1 (ASRGL1), mRNA		Homo sapiens (Human)	308	asparaginase activity [GO:0004067]		asparaginase activity [GO:0004067]		GO:0004067		14702039; 11984834; 19414332; 19839645; 22891768; 25858696; 26780688	14702039
B3KS53	XP_007890578.1	B3KS53	B3KS53_HUMAN	unreviewed	cDNA FLJ35535 fis, clone SPLEN2002419, highly similar to EGF-containing fibulin-like extracellular matrix protein 1		Homo sapiens (Human)	349	extracellular matrix [GO:0031012]; calcium ion binding [GO:0005509]; epidermal growth factor-activated receptor activity [GO:0005006]		calcium ion binding [GO:0005509]; epidermal growth factor-activated receptor activity [GO:0005006]	extracellular matrix [GO:0031012]	GO:0005006; GO:0005509; GO:0031012		14702039; 11262647; 18391951; 18391952; 19396169; 19451621; 19893584; 20189936	14702039
B3KSH1	XP_007901826.1	B3KSH1	B3KSH1_HUMAN	unreviewed	Eukaryotic translation initiation factor 3 subunit F (eIF3f) (Eukaryotic translation initiation factor 3 subunit 5) (eIF-3-epsilon) (eIF3 p47)	EIF3F EIF3S5 hCG_1784554	Homo sapiens (Human)	372	eukaryotic 43S preinitiation complex [GO:0016282]; eukaryotic 48S preinitiation complex [GO:0033290]; eukaryotic translation initiation factor 3 complex [GO:0005852]; translation initiation factor activity [GO:0003743]; formation of translation preinitiation complex [GO:0001731]; regulation of translational initiation [GO:0006446]	formation of translation preinitiation complex [GO:0001731]; regulation of translational initiation [GO:0006446]	translation initiation factor activity [GO:0003743]	eukaryotic 43S preinitiation complex [GO:0016282]; eukaryotic 48S preinitiation complex [GO:0033290]; eukaryotic translation initiation factor 3 complex [GO:0005852]	GO:0001731; GO:0003743; GO:0005852; GO:0006446; GO:0016282; GO:0033290	SUBCELLULAR LOCATION: Cytoplasm {ECO:0000256|HAMAP-Rule:MF_03005, ECO:0000256|SAAS:SAAS00003543}.	11181995; 14702039; 17918192; 18381585; 19237569; 19245811; 19615732; 19854136; 21124883; 22457825; 24678890; 24732644; 26496610; 26497985	11181995; 14702039;
B3KST6	XP_007902921.1	B3KST6	B3KST6_HUMAN	unreviewed	cDNA FLJ36923 fis, clone BRACE2005090, highly similar to Tetratricopeptide repeat protein 15		Homo sapiens (Human)	557							14702039; 20379614	14702039
B3KSV0	XP_007909207.1	B3KSV0	B3KSV0_HUMAN	unreviewed	cDNA FLJ37063 fis, clone BRACE2014824, highly similar to Homo sapiens serine arginine-rich pre-mRNA splicing factor SR-A1 (SR-A1), mRNA		Homo sapiens (Human)	471	intracellular [GO:0005622]; GTP binding [GO:0005525]; small GTPase mediated signal transduction [GO:0007264]	small GTPase mediated signal transduction [GO:0007264]	GTP binding [GO:0005525]	intracellular [GO:0005622]	GO:0005525; GO:0005622; GO:0007264			14702039
B3KV27	XP_007897411.1	B3KV27	B3KV27_HUMAN	unreviewed	cDNA FLJ16077 fis, clone MESAN2007440, highly similar to Relaxin receptor 1		Homo sapiens (Human)	768	integral component of membrane [GO:0016021]; G-protein coupled receptor activity [GO:0004930]		G-protein coupled receptor activity [GO:0004930]	integral component of membrane [GO:0016021]	GO:0004930; GO:0016021		14702039; 11809971; 14742692; 15240635; 15465925; 15566402; 15695505; 15722441; 15956684; 15956698; 15956719; 16051677; 16303766; 16963451; 17148455; 17158203; 18079195; 18434306; 18533687; 18723073; 18843967; 19116340; 19279230; 19416160; 19416161; 19416175; 19416177; 19416186; 19416214; 19416222; 19416223; 19712722; 19913121; 20655530; 20664520; 21324453; 22180889; 22737225; 22973049; 23024363;…	14702039
B3KV52	XP_007908690.1	B3KV52	B3KV52_HUMAN	unreviewed	cDNA FLJ16134 fis, clone BRACE2044640, highly similar to Cysteine sulfinic acid decarboxylase (EC4.1.1.29)		Homo sapiens (Human)	454	carboxy-lyase activity [GO:0016831]; pyridoxal phosphate binding [GO:0030170]; carboxylic acid metabolic process [GO:0019752]	carboxylic acid metabolic process [GO:0019752]	carboxy-lyase activity [GO:0016831]; pyridoxal phosphate binding [GO:0030170]		GO:0016831; GO:0019752; GO:0030170		14702039; 22718265; 26327310	14702039
B3KVS7	XP_007882695.1	B3KVS7	B3KVS7_HUMAN	unreviewed	cDNA FLJ41331 fis, clone BRAMY2047751, highly similar to REGULATOR OF G-PROTEIN SIGNALING 12		Homo sapiens (Human)	393	receptor signaling protein activity [GO:0005057]		receptor signaling protein activity [GO:0005057]		GO:0005057		18617639; 19851296
B3KVW5	XP_007904315.1	B3KVW5	B3KVW5_HUMAN	unreviewed	cDNA FLJ41641 fis, clone FEBRA2007801, highly similar to E3 ubiquitin ligase TRIAD3 (EC 6.3.2.-)		Homo sapiens (Human)	607	ligase activity [GO:0016874]		ligase activity [GO:0016874]		GO:0016874
B3KVY2	XP_007886710.1	B3KVY2	B3KVY2_HUMAN	unreviewed	cDNA FLJ41718 fis, clone HLUNG2013097, highly similar to SPLICING FACTOR, ARGININE/SERINE-RICH 2		Homo sapiens (Human)	195	nucleic acid binding [GO:0003676]; nucleotide binding [GO:0000166]		nucleic acid binding [GO:0003676]; nucleotide binding [GO:0000166]		GO:0000166; GO:0003676		14702039; 11779509; 12665590; 12837281; 14703516; 15123677; 15208309; 15511225; 15798212; 15907217; 16761280; 16990281; 17353911; 18025108; 18586677; 18806759; 19005234; 19177009; 19648116; 19843576; 20547768; 20580447; 20615469; 21157427; 21333649; 22140111; 22238327; 22323480; 22431577; 22863587; 22919025; 22932795; 22968464; 23065512; 23280334; 23335386; 23518498; 23660863; 24037441; 24115220;…	14702039
B3KW19	XP_007903759.1	B3KW19	B3KW19_HUMAN	unreviewed	cDNA FLJ41911 fis, clone PEBLM2008605, highly similar to Very-long-chain acyl-CoA synthetase (EC 6.2.1.-)		Homo sapiens (Human)	385	integral component of membrane [GO:0016021]; long-chain fatty acid-CoA ligase activity [GO:0004467]; very long-chain fatty acid-CoA ligase activity [GO:0031957]; fatty acid transport [GO:0015908]	fatty acid transport [GO:0015908]	long-chain fatty acid-CoA ligase activity [GO:0004467]; very long-chain fatty acid-CoA ligase activity [GO:0031957]	integral component of membrane [GO:0016021]	GO:0004467; GO:0015908; GO:0016021; GO:0031957		14702039; 17998437; 20965718; 21768100; 22028793; 24113382; 24277691; 26284975	14702039
B3KWQ6	XP_007883560.1	B3KWQ6	B3KWQ6_HUMAN	unreviewed	cDNA FLJ43599 fis, clone SMINT2017781, highly similar to PERIPHERIN		Homo sapiens (Human)	470	type III intermediate filament [GO:0045098]; structural molecule activity [GO:0005198]		structural molecule activity [GO:0005198]	type III intermediate filament [GO:0045098]	GO:0005198; GO:0045098		14702039; 11835375; 14675609; 15322088; 16787413; 17569669; 17851265; 18287500; 18408015; 18528283; 18709437; 20363051; 20533992; 21088854; 21241994; 22360420; 23179371	14702039
B3KX52	XP_007900536.1	B3KX52	B3KX52_HUMAN	unreviewed	cDNA FLJ44761 fis, clone BRACE3031728, moderately similar to Homo sapiens transmembrane protein 132B (TMEM132B), mRNA		Homo sapiens (Human)	724	integral component of membrane [GO:0016021]			integral component of membrane [GO:0016021]	GO:0016021		20379614
B3KX74	XP_007896095.1	B3KX74	B3KX74_HUMAN	unreviewed	cDNA FLJ44929 fis, clone BRAMY3015547, highly similar to Homo sapiens Rho guanine nucleotide exchange factor (GEF) 10-like, transcript variant 1, mRNA		Homo sapiens (Human)	1040	Rho guanyl-nucleotide exchange factor activity [GO:0005089]; regulation of Rho protein signal transduction [GO:0035023]	regulation of Rho protein signal transduction [GO:0035023]	Rho guanyl-nucleotide exchange factor activity [GO:0005089]		GO:0005089; GO:0035023		16112081; 18849993; 19911011; 20379614
B3KXD1	XP_007906902.1	B3KXD1	B3KXD1_HUMAN	unreviewed	cDNA FLJ45199 fis, clone BRCAN2003814, highly similar to Homo sapiens phosphatidylinositol-specific phospholipase C, X domain containing 3 (PLCXD3), mRNA		Homo sapiens (Human)	322	phosphoric diester hydrolase activity [GO:0008081]; lipid metabolic process [GO:0006629]	lipid metabolic process [GO:0006629]	phosphoric diester hydrolase activity [GO:0008081]		GO:0006629; GO:0008081		20379614; 27055460
B3KXJ1	XP_007895686.1	B3KXJ1	B3KXJ1_HUMAN	unreviewed	cDNA FLJ45524 fis, clone BRTHA2026290, highly similar to Homo sapiens RasGEF domain family, member 1A (RASGEF1A), mRNA		Homo sapiens (Human)	481	intracellular [GO:0005622]; guanyl-nucleotide exchange factor activity [GO:0005085]; small GTPase mediated signal transduction [GO:0007264]	small GTPase mediated signal transduction [GO:0007264]	guanyl-nucleotide exchange factor activity [GO:0005085]	intracellular [GO:0005622]	GO:0005085; GO:0005622; GO:0007264		19196962; 19645719
B3KXW5	XP_007887561.1	B3KXW5	B3KXW5_HUMAN	unreviewed	cDNA FLJ46199 fis, clone TESTI4007965, highly similar to AP-1 complex subunit gamma-1		Homo sapiens (Human)	845	clathrin adaptor complex [GO:0030131]; cytoplasm [GO:0005737]; Golgi apparatus [GO:0005794]; intracellular membrane-bounded organelle [GO:0043231]; lysosomal membrane [GO:0005765]; protein transporter activity [GO:0008565]; intracellular protein transport [GO:0006886]; vesicle-mediated transport [GO:0016192]	intracellular protein transport [GO:0006886]; vesicle-mediated transport [GO:0016192]	protein transporter activity [GO:0008565]	clathrin adaptor complex [GO:0030131]; cytoplasm [GO:0005737]; Golgi apparatus [GO:0005794]; intracellular membrane-bounded organelle [GO:0043231]; lysosomal membrane [GO:0005765]	GO:0005737; GO:0005765; GO:0005794; GO:0006886; GO:0008565; GO:0016192; GO:0030131; GO:0043231	SUBCELLULAR LOCATION: Cytoplasm {ECO:0000256|SAAS:SAAS00556307}.	11872161; 12042876; 16867982; 20379614; 24006255
B4DDK7	XP_007904939.1	B4DDK7	B4DDK7_HUMAN	unreviewed	cDNA FLJ51792, highly similar to Smad nuclear-interacting protein 1		Homo sapiens (Human)	380							15378006; 15750622; 17157259; 18632581; 18794151; 21167768; 22020748; 22279524; 23932364
B4DEC8	XP_007886742.1	B4DEC8	B4DEC8_HUMAN	unreviewed	cDNA FLJ56340, highly similar to Beta-1,3-N-acetylglucosaminyltransferase radical fringe (EC 2.4.1.222)		Homo sapiens (Human)	290	integral component of Golgi membrane [GO:0030173]; O-fucosylpeptide 3-beta-N-acetylglucosaminyltransferase activity [GO:0033829]; pattern specification process [GO:0007389]	pattern specification process [GO:0007389]	O-fucosylpeptide 3-beta-N-acetylglucosaminyltransferase activity [GO:0033829]	integral component of Golgi membrane [GO:0030173]	GO:0007389; GO:0030173; GO:0033829
B4DEQ7	XP_007900193.1	B4DEQ7	B4DEQ7_HUMAN	unreviewed	cDNA FLJ50003, highly similar to Homo sapiens leucine-rich repeats and calponin homology (CH) domain containing 3 (LRCH3), mRNA		Homo sapiens (Human)	803	integral component of membrane [GO:0016021]			integral component of membrane [GO:0016021]	GO:0016021
B4DFJ9	XP_007892337.1	B4DFJ9	B4DFJ9_HUMAN	unreviewed	cDNA FLJ56965, highly similar to Protein kinase C and casein kinase substratein neurons protein 1		Homo sapiens (Human)	426	kinase activity [GO:0016301]; actin filament organization [GO:0007015]; membrane tubulation [GO:0097320]; neuron development [GO:0048666]	actin filament organization [GO:0007015]; membrane tubulation [GO:0097320]; neuron development [GO:0048666]	kinase activity [GO:0016301]		GO:0007015; GO:0016301; GO:0048666; GO:0097320		18649358; 19549836; 20057076; 22355135; 22488361; 23236520; 23898200; 24205826; 24751538
B4DFY8	XP_007899487.1	B4DFY8	B4DFY8_HUMAN	unreviewed	cDNA FLJ59498, highly similar to Homo sapiens PHD finger protein 15 (PHF15), mRNA		Homo sapiens (Human)	793	zinc ion binding [GO:0008270]		zinc ion binding [GO:0008270]		GO:0008270
B4DGT2	XP_007885537.1	B4DGT2	B4DGT2_HUMAN	unreviewed	cDNA FLJ50147, weakly similar to ATP-dependent DNA helicase MER3 (EC 3.6.1.-)		Homo sapiens (Human)	831	ATP binding [GO:0005524]; helicase activity [GO:0004386]; nucleic acid binding [GO:0003676]		ATP binding [GO:0005524]; helicase activity [GO:0004386]; nucleic acid binding [GO:0003676]		GO:0003676; GO:0004386; GO:0005524		17286053; 20379614; 20800603; 24597873
B4DGX8	XP_007897926.1	B4DGX8	B4DGX8_HUMAN	unreviewed	Ret proto-oncogene (Multiple endocrine neoplasia and medullary thyroid carcinoma 1, Hirschsprung disease), isoform CRA_c (cDNA FLJ58503, highly similar to Proto-oncogene tyrosine-protein kinase receptorret (EC 2.7.10.1))	RET hCG_22740	Homo sapiens (Human)	818	membrane [GO:0016020]; ATP binding [GO:0005524]; calcium ion binding [GO:0005509]; protein tyrosine kinase activity [GO:0004713]; homophilic cell adhesion via plasma membrane adhesion molecules [GO:0007156]	homophilic cell adhesion via plasma membrane adhesion molecules [GO:0007156]	ATP binding [GO:0005524]; calcium ion binding [GO:0005509]; protein tyrosine kinase activity [GO:0004713]	membrane [GO:0016020]	GO:0004713; GO:0005509; GO:0005524; GO:0007156; GO:0016020		11181995; 8757765; 9497878; 10522989; 10859088; 11096158; 11589684; 11950855; 11955539; 12085189; 12872262; 14557473; 15138456; 15350625; 15592804; 15841388; 15953945; 16385451; 16534860; 16555159; 16646689; 16767674; 18436345; 19196962	11181995;
B4DH44	XP_007887053.1	B4DH44	B4DH44_HUMAN	unreviewed	cDNA FLJ52538, highly similar to Dual specificity mitogen-activated proteinkinase kinase 4 (EC 2.7.12.2)		Homo sapiens (Human)	376	ATP binding [GO:0005524]; protein serine/threonine kinase activity [GO:0004674]		ATP binding [GO:0005524]; protein serine/threonine kinase activity [GO:0004674]		GO:0004674; GO:0005524		11754110; 12223490; 12368275; 12456688; 12714585; 12730213; 12788955; 13130464; 14511403; 14661062; 14716300; 15256484; 15262961; 15328343; 15496400; 15592684; 15623633; 15670787; 15737736; 15911620; 16167336; 16197369; 16339111; 16388335; 16627982; 16709574; 16802349; 17009014; 17158870; 17178861; 17322004; 17389591; 17675521; 18337456; 18408005; 18436711; 18713996; 19001375; 19012245; 19265040;…
B4DH68	XP_007910310.1	B4DH68	B4DH68_HUMAN	unreviewed	cDNA FLJ56325, highly similar to Homo sapiens DIX domain containing 1 (DIXDC1), mRNA		Homo sapiens (Human)	348	Wnt signaling pathway [GO:0016055]	Wnt signaling pathway [GO:0016055]			GO:0016055		12792787; 15262978; 16814745; 18629627; 19375513; 19572978; 20085589; 20624590; 21189423; 22832659; 23813858; 25042806; 25648220
B4DH70	XP_007889621.1	B4DH70	B4DH70_HUMAN	unreviewed	cDNA FLJ54601, highly similar to F-box/WD repeat protein 11		Homo sapiens (Human)	510							16865294; 21138764; 22045853; 22851693; 23611780; 25332235
B4DHK5	XP_007902298.1	B4DHK5	B4DHK5_HUMAN	unreviewed	cDNA FLJ61590, moderately similar to Pleckstrin homology domain-containing family A member 5 (Fragment)		Homo sapiens (Human)	1183							25316811
B4DIG3	XP_007892404.1	B4DIG3	B4DIG3_HUMAN	unreviewed	cDNA FLJ53885, highly similar to Endothelin B receptor-like protein 2		Homo sapiens (Human)	348	integral component of membrane [GO:0016021]; G-protein coupled receptor activity [GO:0004930]		G-protein coupled receptor activity [GO:0004930]	integral component of membrane [GO:0016021]	GO:0004930; GO:0016021		20237496; 20360844; 23690594
B4DIJ4	XP_007904739.1	B4DIJ4	B4DIJ4_HUMAN	unreviewed	cDNA FLJ51207, highly similar to VPS10 domain-containing receptor SorCS2		Homo sapiens (Human)	1002	integral component of membrane [GO:0016021]			integral component of membrane [GO:0016021]	GO:0016021		19308021; 19328558; 19851296; 20080650; 20198315; 20379614; 26420026
B4DIU3	XP_007905144.1	B4DIU3	B4DIU3_HUMAN	unreviewed	cDNA FLJ61278, highly similar to Protein-arginine deiminase type-2 (EC 3.5.3.15)		Homo sapiens (Human)	549	cytoplasm [GO:0005737]; calcium ion binding [GO:0005509]; protein-arginine deiminase activity [GO:0004668]; protein citrullination [GO:0018101]	protein citrullination [GO:0018101]	calcium ion binding [GO:0005509]; protein-arginine deiminase activity [GO:0004668]	cytoplasm [GO:0005737]	GO:0004668; GO:0005509; GO:0005737; GO:0018101		12392711; 15555572; 15629448; 17469138; 17968929; 18645041; 18668562; 18923545; 19478818; 19564157; 20013286; 20379614; 20806090; 21878453; 22520816; 22614825; 22853951; 22911765; 23022892; 23562679; 24384061; 24850148; 24989433; 25213324; 25475141; 25621824; 25897949; 26245941; 26255191
B4DIY6	XP_007883051.1	B4DIY6	B4DIY6_HUMAN	unreviewed	cDNA FLJ54287, highly similar to Early growth response protein 3		Homo sapiens (Human)	228	metal ion binding [GO:0046872]; nucleic acid binding [GO:0003676]		metal ion binding [GO:0046872]; nucleic acid binding [GO:0003676]		GO:0003676; GO:0046872		11909874; 14525795; 15171706; 15173177; 17360599; 18059339; 19124717; 19453261; 19822898; 19839995; 19965691; 20144677; 20379146; 20506119; 20537399; 20634891; 20687139; 21421043; 22276163; 22370066; 22425949; 23342084; 23460371; 23485457; 23904169; 23906810; 23962955; 24886494; 25633035; 26474411
B4DJQ1	XP_007899186.1	B4DJQ1	B4DJQ1_HUMAN	unreviewed	cDNA FLJ52309, highly similar to Homo sapiens cystinosis, nephropathic (CTNS), transcript variant 1, mRNA		Homo sapiens (Human)	292	integral component of membrane [GO:0016021]			integral component of membrane [GO:0016021]	GO:0016021		11505338; 11565547; 11708862; 12401840; 12442267; 15365816; 15885099; 17137217; 17643777; 18752449; 19580442; 19852576; 19863563; 20079424; 20352457; 20413906; 21508882; 21786142; 22232659; 22363504; 22450360; 22544350; 22649030; 23640116; 25326109; 25866837
B4DJV9	XP_007904114.1	B4DJV9	B4DJV9_HUMAN	unreviewed	cDNA FLJ60607, highly similar to Acyl-protein thioesterase 1 (EC 3.1.2.-)		Homo sapiens (Human)	263	hydrolase activity [GO:0016787]		hydrolase activity [GO:0016787]		GO:0016787
B4DK83	XP_007890886.1	B4DK83	B4DK83_HUMAN	unreviewed	Sodium/hydrogen exchanger		Homo sapiens (Human)	596	integral component of membrane [GO:0016021]; sodium:proton antiporter activity [GO:0015385]; regulation of pH [GO:0006885]	regulation of pH [GO:0006885]	sodium:proton antiporter activity [GO:0015385]	integral component of membrane [GO:0016021]	GO:0006885; GO:0015385; GO:0016021		11940519; 18057008; 18342287; 19471312; 19619532; 20130086; 20364249; 20395263; 21171650; 21413028; 21812100; 21881004; 22541666; 22931061; 23508127; 25044251; 25561733; 25818041
B4DKZ7	XP_007897012.1	B4DKZ7	B4DKZ7_HUMAN	unreviewed	cDNA FLJ55704, highly similar to Transcriptional repressor p66 alpha		Homo sapiens (Human)	436	sequence-specific DNA binding [GO:0043565]; transcription factor activity, sequence-specific DNA binding [GO:0003700]; zinc ion binding [GO:0008270]		sequence-specific DNA binding [GO:0043565]; transcription factor activity, sequence-specific DNA binding [GO:0003700]; zinc ion binding [GO:0008270]		GO:0003700; GO:0008270; GO:0043565		20201926; 23239876
B4DL53	XP_007908684.1	B4DL53	B4DL53_HUMAN	unreviewed	cDNA FLJ60290, highly similar to Mus musculus strawberry notch homolog 2, mRNA		Homo sapiens (Human)	809	regulation of inflammatory response [GO:0050727]; regulation of transcription, DNA-templated [GO:0006355]	regulation of inflammatory response [GO:0050727]; regulation of transcription, DNA-templated [GO:0006355]			GO:0006355; GO:0050727		18025162; 19068216; 19760754; 19913121; 20379614; 20628086
B4DL96	XP_007888928.1	B4DL96	B4DL96_HUMAN	unreviewed	cDNA FLJ60663, highly similar to Krueppel-like factor 5		Homo sapiens (Human)	437	metal ion binding [GO:0046872]; nucleic acid binding [GO:0003676]		metal ion binding [GO:0046872]; nucleic acid binding [GO:0003676]		GO:0003676; GO:0046872		11152667; 12087155; 12242654; 12576331; 12661032; 12901861; 14573617; 14587307; 14612398; 14726538; 15077182; 15581624; 15668237; 15735697; 15740636; 15937668; 16023392; 16054042; 16102021; 16102754; 16223724; 16341264; 16500892; 16595680; 16638850; 17320083; 17430902; 17508399; 17603560; 17688680; 18039846; 18054006; 18226501; 18617520; 18660489; 18774944; 18782761; 19056724; 19419955; 19448973;…
B4DLE7	XP_007896497.1	B4DLE7	B4DLE7_HUMAN	unreviewed	cDNA FLJ50983, highly similar to Homo sapiens lysocardiolipin acyltransferase (LYCAT), transcript variant 1, mRNA		Homo sapiens (Human)	329	integral component of membrane [GO:0016021]; transferase activity, transferring acyl groups [GO:0016746]; metabolic process [GO:0008152]	metabolic process [GO:0008152]	transferase activity, transferring acyl groups [GO:0016746]	integral component of membrane [GO:0016021]	GO:0008152; GO:0016021; GO:0016746		19075029; 24779708
B4DLH6	XP_007894397.1	B4DLH6	B4DLH6_HUMAN	unreviewed	cDNA FLJ58151, moderately similar to R3H domain-containing protein 1		Homo sapiens (Human)	821	nucleic acid binding [GO:0003676]		nucleic acid binding [GO:0003676]		GO:0003676		19240061
B4DMK8	XP_007890692.1	B4DMK8	B4DMK8_HUMAN	unreviewed	cDNA FLJ58516, highly similar to B-cell lymphoma/leukemia 11A		Homo sapiens (Human)	793	metal ion binding [GO:0046872]; nucleic acid binding [GO:0003676]		metal ion binding [GO:0046872]; nucleic acid binding [GO:0003676]		GO:0003676; GO:0046872		17767159; 18245381; 19670153; 19862010
B4DNC7	XP_007893406.1	B4DNC7	B4DNC7_HUMAN	unreviewed	cDNA FLJ53142, highly similar to Microphthalmia-associated transcription factor		Homo sapiens (Human)	504	nucleus [GO:0005634]; transcription factor activity, sequence-specific DNA binding [GO:0003700]; mast cell migration [GO:0097531]; melanocyte differentiation [GO:0030318]; regulation of apoptotic process [GO:0042981]; regulation of osteoclast differentiation [GO:0045670]; regulation of transcription from RNA polymerase II promoter [GO:0006357]	mast cell migration [GO:0097531]; melanocyte differentiation [GO:0030318]; regulation of apoptotic process [GO:0042981]; regulation of osteoclast differentiation [GO:0045670]; regulation of transcription from RNA polymerase II promoter [GO:0006357]	transcription factor activity, sequence-specific DNA binding [GO:0003700]	nucleus [GO:0005634]	GO:0003700; GO:0005634; GO:0006357; GO:0030318; GO:0042981; GO:0045670; GO:0097531		11751862; 11764295; 12032083; 12048204; 12086670; 12204775; 12235125; 12666593; 12753399; 12819038; 12944398; 14737107; 14744763; 15205688; 15507434; 15623583; 15715979; 15884099; 15983061; 16001072; 16129781; 16140982; 16411896; 16420247; 16455654; 16489066; 16524430; 16586042; 16766266; 17159916; 17182868; 17250547; 17464203; 17516926; 17627390; 17975146; 18039926; 18281284; 18284417; 18316599;…
B4DNM0	XP_007904284.1	B4DNM0	B4DNM0_HUMAN	unreviewed	cDNA FLJ60738, highly similar to RNA polymerase-associated protein LEO1		Homo sapiens (Human)	644	Cdc73/Paf1 complex [GO:0016593]; histone modification [GO:0016570]; transcription elongation from RNA polymerase II promoter [GO:0006368]	histone modification [GO:0016570]; transcription elongation from RNA polymerase II promoter [GO:0006368]		Cdc73/Paf1 complex [GO:0016593]	GO:0006368; GO:0016570; GO:0016593		20196086; 24038468; 24686170
B4DP80	XP_007892352.1	B4DP80	B4DP80_HUMAN	unreviewed	NAD(P)H-hydrate epimerase (EC 5.1.99.6) (Apolipoprotein A-I-binding protein) (NAD(P)HX epimerase)	APOA1BP AIBP	Homo sapiens (Human)	307	extracellular region [GO:0005576]; mitochondrion [GO:0005739]; metal ion binding [GO:0046872]; NADHX epimerase activity [GO:0052856]; nucleotide binding [GO:0000166]		metal ion binding [GO:0046872]; NADHX epimerase activity [GO:0052856]; nucleotide binding [GO:0000166]	extracellular region [GO:0005576]; mitochondrion [GO:0005739]	GO:0000166; GO:0005576; GO:0005739; GO:0046872; GO:0052856	SUBCELLULAR LOCATION: Mitochondrion {ECO:0000256|HAMAP-Rule:MF_03159}. Secreted {ECO:0000256|HAMAP-Rule:MF_03159}. Note=In sperm, secretion gradually increases during capacitation. {ECO:0000256|HAMAP-Rule:MF_03159}.	17521614; 20634891; 20855565; 20877624; 22360420; 23719382; 26114227
B4DPH5	XP_007904007.1	B4DPH5	B4DPH5_HUMAN	unreviewed	cDNA FLJ55496, highly similar to Aminopeptidase N (EC 3.4.11.2)		Homo sapiens (Human)	533	lysosomal membrane [GO:0005765]; aminopeptidase activity [GO:0004177]; metallopeptidase activity [GO:0008237]; zinc ion binding [GO:0008270]		aminopeptidase activity [GO:0004177]; metallopeptidase activity [GO:0008237]; zinc ion binding [GO:0008270]	lysosomal membrane [GO:0005765]	GO:0004177; GO:0005765; GO:0008237; GO:0008270		11140838; 11774469; 11999577; 12406907; 12443882; 12634402; 12675232; 14507917; 14767532; 15166647; 15280478; 15758076; 15812828; 15840518; 15883031; 15916720; 16216591; 16466852; 16469741; 16533817; 16685268; 16778789; 16818694; 17329256; 17363734; 17636545; 17655775; 17662271; 17888402; 17897790; 17953966; 17999179; 18008160; 18085638; 18366676; 18431797; 18495788; 18605079; 18677709; 18794057;…
B4DPV3	XP_007891688.1	B4DPV3	B4DPV3_HUMAN	unreviewed	cDNA FLJ58109, highly similar to Protein diaphanous homolog 3 (Fragment)		Homo sapiens (Human)	1016	actin cytoskeleton organization [GO:0030036]	actin cytoskeleton organization [GO:0030036]			GO:0030036		17198702; 17398099; 17855386; 18516090; 18755006; 19457867; 21119010; 21397845; 22184005; 22593025; 23580645; 24403606; 24587343; 26179371; 26446836
B4DPZ3	XP_007888180.1	B4DPZ3	B4DPZ3_HUMAN	unreviewed	cDNA FLJ53290, highly similar to Cytoplasmic dynein 1 intermediate chain 2		Homo sapiens (Human)	630	cytoplasmic dynein complex [GO:0005868]; microtubule-based movement [GO:0007018]	microtubule-based movement [GO:0007018]		cytoplasmic dynein complex [GO:0005868]	GO:0005868; GO:0007018		19540120; 25015291
B4DQH3	XP_007902636.1	B4DQH3	B4DQH3_HUMAN	unreviewed	cDNA FLJ54646		Homo sapiens (Human)	527	oxidoreductase activity [GO:0016491]; tRNA (uracil) methyltransferase activity [GO:0016300]; tRNA wobble uridine modification [GO:0002098]	tRNA wobble uridine modification [GO:0002098]	oxidoreductase activity [GO:0016491]; tRNA (uracil) methyltransferase activity [GO:0016300]		GO:0002098; GO:0016300; GO:0016491		19293182; 20123966; 20308323; 21285950
B4DQS9	XP_007901106.1	B4DQS9	B4DQS9_HUMAN	unreviewed	cDNA FLJ54964, highly similar to Coiled-coil domain-containing protein 76		Homo sapiens (Human)	273	methyltransferase activity [GO:0008168]; tRNA processing [GO:0008033]	tRNA processing [GO:0008033]	methyltransferase activity [GO:0008168]		GO:0008033; GO:0008168
B4DR62	XP_007907298.1	B4DR62	B4DR62_HUMAN	unreviewed	cDNA FLJ60137, highly similar to Homo sapiens leishmanolysin-like (metallopeptidase M8 family) (LMLN), mRNA		Homo sapiens (Human)	684	cytoplasm [GO:0005737]; focal adhesion [GO:0005925]; integral component of membrane [GO:0016021]; metalloendopeptidase activity [GO:0004222]; cell adhesion [GO:0007155]	cell adhesion [GO:0007155]	metalloendopeptidase activity [GO:0004222]	cytoplasm [GO:0005737]; focal adhesion [GO:0005925]; integral component of membrane [GO:0016021]	GO:0004222; GO:0005737; GO:0005925; GO:0007155; GO:0016021		15557119; 19706689
B4DRB9	XP_007897694.1	B4DRB9	B4DRB9_HUMAN	unreviewed	cDNA FLJ58934, moderately similar to G1/S-specific cyclin-D3		Homo sapiens (Human)	136	cell cycle [GO:0007049]	cell cycle [GO:0007049]			GO:0007049		8668211; 11864973; 11895902; 12082095; 12482873; 12611887; 12647795; 12778072; 14576819; 14645576; 14666699; 14747476; 15252116; 15305377; 15326477; 15327989; 15358120; 15569667; 15671552; 15755896; 16105657; 16287839; 16300731; 16303160; 16322284; 16360641; 16569260; 16815849; 16884382; 16920920; 17300668; 17409409; 17413032; 17467662; 17698582; 17882269; 17885491; 18019405; 18084330; 18174243; …
B4DRQ6	XP_007901710.1	B4DRQ6	B4DRQ6_HUMAN	unreviewed	Eyes absent homolog (EC 3.1.3.48)		Homo sapiens (Human)	645	metal ion binding [GO:0046872]; protein tyrosine phosphatase activity [GO:0004725]; multicellular organism development [GO:0007275]; regulation of transcription, DNA-templated [GO:0006355]; sensory perception of sound [GO:0007605]	multicellular organism development [GO:0007275]; regulation of transcription, DNA-templated [GO:0006355]; sensory perception of sound [GO:0007605]	metal ion binding [GO:0046872]; protein tyrosine phosphatase activity [GO:0004725]		GO:0004725; GO:0006355; GO:0007275; GO:0007605; GO:0046872		18464913
B4DS05	XP_007885571.1	B4DS05	B4DS05_HUMAN	unreviewed	cDNA FLJ59403, highly similar to Nucleosome assembly protein 1-like 4		Homo sapiens (Human)	386	nucleus [GO:0005634]; nucleosome assembly [GO:0006334]	nucleosome assembly [GO:0006334]		nucleus [GO:0005634]	GO:0005634; GO:0006334		15368365; 18281699; 20002496; 20201924; 20644730; 21333655
B4DSL9	XP_007882617.1	B4DSL9	B4DSL9_HUMAN	unreviewed	cDNA FLJ58748, highly similar to U3 small nucleolar RNA-associated protein 6homolog		Homo sapiens (Human)	330	snoRNA binding [GO:0030515]; maturation of SSU-rRNA from tricistronic rRNA transcript (SSU-rRNA, 5.8S rRNA, LSU-rRNA) [GO:0000462]	maturation of SSU-rRNA from tricistronic rRNA transcript (SSU-rRNA, 5.8S rRNA, LSU-rRNA) [GO:0000462]	snoRNA binding [GO:0030515]		GO:0000462; GO:0030515		17380155; 19299467
B4DSR0	XP_007895038.1	B4DSR0	B4DSR0_HUMAN	unreviewed	cDNA FLJ60080, highly similar to 130 kDa leucine-rich protein (LRP 130) (Fragment)		Homo sapiens (Human)	1087	RNA binding [GO:0003723]		RNA binding [GO:0003723]		GO:0003723		11827465; 12529507; 15272088; 20200222; 20201926; 20220140; 20633537; 20877624; 21109938; 21266382; 21971050; 22661577; 22808186; 23361976; 23599432; 23822101; 23878239; 24375316; 24722279; 25089713; 25214534; 25379610; 25631043; 26412102; 26510951
B4DTN5	XP_007890077.1	B4DTN5	B4DTN5_HUMAN	unreviewed	cDNA FLJ54810, highly similar to Homo sapiens polycomb group ring finger 3 (PCGF3), mRNA		Homo sapiens (Human)	324	zinc ion binding [GO:0008270]		zinc ion binding [GO:0008270]		GO:0008270
B4DUA7	XP_007884584.1	B4DUA7	B4DUA7_HUMAN	unreviewed	Intersex-like (Drosophila) (Mediator of RNA polymerase II transcription subunit 29) (cDNA FLJ54860, highly similar to Homo sapiens intersex-lik (IXL), mRNA)	MED29 IXL hCG_43365	Homo sapiens (Human)	221	mediator complex [GO:0016592]; nucleoplasm [GO:0005654]			mediator complex [GO:0016592]; nucleoplasm [GO:0005654]	GO:0005654; GO:0016592		11181995; 15057824; 19413330; 14576168; 15175163; 15555573; 17332321	11181995; 15057824; 19413330;
B4DUP2	XP_007890530.1	B4DUP2	B4DUP2_HUMAN	unreviewed	cDNA FLJ56155, highly similar to UTP--glucose-1-phosphate uridylyltransferase 2 (EC 2.7.7.9)		Homo sapiens (Human)	517	UTP:glucose-1-phosphate uridylyltransferase activity [GO:0003983]; UDP-glucose metabolic process [GO:0006011]	UDP-glucose metabolic process [GO:0006011]	UTP:glucose-1-phosphate uridylyltransferase activity [GO:0003983]		GO:0003983; GO:0006011		20300197; 20514852; 22132858; 23254995
B4DWF2	XP_007898330.1	B4DWF2	B4DWF2_HUMAN	unreviewed	Zinc finger protein Helios (Zinc finger protein, subfamily 1A, 2 (Helios), isoform CRA_d) (cDNA FLJ55795, highly similar to Zinc finger protein Helios)	IKZF2 ZNFN1A2 hCG_14830	Homo sapiens (Human)	532	metal ion binding [GO:0046872]; nucleic acid binding [GO:0003676]		metal ion binding [GO:0046872]; nucleic acid binding [GO:0003676]		GO:0003676; GO:0046872		11181995; 15815621; 19690332; 19608861; 25755297; 11937265; 17297655; 17681952; 18332232; 19198610; 19860791; 19913121; 20226531; 20432734; 20628086; 21570917; 21918685; 22753928; 22931634; 23264341; 23359504; 23365462; 23409157; 23600753; 25008482; 25425428; 25446972; 25586548; 26495986	11181995; 15815621; 19690332; 19608861; 25755297
B4DWL2	XP_007908972.1	B4DWL2	B4DWL2_HUMAN	unreviewed	cDNA FLJ54763, highly similar to DENN domain-containing protein 2D		Homo sapiens (Human)	403							18677770; 23182661; 24189587; 24317529; 24695972
B4DWN9	XP_007887588.1	B4DWN9	B4DWN9_HUMAN	unreviewed	cDNA FLJ55258, highly similar to Homo sapiens pleckstrin homology domain containing, family F member 1, mRNA		Homo sapiens (Human)	364	metal ion binding [GO:0046872]		metal ion binding [GO:0046872]		GO:0046872		16188880; 22115783
B4DX53	XP_007903132.1	B4DX53	B4DX53_HUMAN	unreviewed	cDNA FLJ54458, highly similar to Wnt inhibitory factor 1		Homo sapiens (Human)	387							15351726; 15377999; 15389810; 15735743; 16007117; 16427602; 16428476; 16476441; 16516163; 16525492; 16609023; 17012225; 17094650; 17171686; 17384664; 18005197; 18079202; 18093228; 18256869; 18701434; 19054571; 19085002; 19174556; 19307728; 19496188; 19528461; 19570204; 19690140; 19773381; 19787276; 19885602; 19887605; 19926868; 20119713; 20197388; 20376066; 20573255; 20596629; 20697356; 20811686;…
B4DXB5	XP_007903189.1	B4DXB5	B4DXB5_HUMAN	unreviewed	Follicle-stimulating hormone receptor (Follitropin receptor)	FSHR	Homo sapiens (Human)	431	integral component of membrane [GO:0016021]; plasma membrane [GO:0005886]; follicle-stimulating hormone receptor activity [GO:0004963]		follicle-stimulating hormone receptor activity [GO:0004963]	integral component of membrane [GO:0016021]; plasma membrane [GO:0005886]	GO:0004963; GO:0005886; GO:0016021	SUBCELLULAR LOCATION: Cell membrane {ECO:0000256|RuleBase:RU361222}; Multi-pass membrane protein {ECO:0000256|RuleBase:RU361222}.	11383926; 11889179; 11988313; 11994539; 12039074; 12059813; 12095499; 12145341; 12356937; 12374801; 12398222; 12403847; 12571157; 12850288; 12869592; 12907758; 12960054; 12969700; 14556822; 14695976; 14726491; 14998941; 15037410; 15166252; 15196694; 15249125; 15579795; 15625767; 15662415; 15817654; 15886248; 15889138; 15890674; 15948771; 15950638; 15955888; 15970792; 16026410; 16084888; 16168216;…
B4DXH2	XP_007910373.1	B4DXH2	B4DXH2_HUMAN	unreviewed	cDNA FLJ51138, highly similar to Arfaptin-2		Homo sapiens (Human)	319							11854752; 15809304; 22679020; 23638170; 23695357; 26296658
B4DYP1	XP_007885382.1	B4DYP1	B4DYP1_HUMAN	unreviewed	N(G),N(G)-dimethylarginine dimethylaminohydrolase 1 (cDNA FLJ54119, highly similar to NG,NG-dimethylarginine dimethylaminohydrolase 1 (EC 3.5.3.18))	DDAH1	Homo sapiens (Human)	185	dimethylargininase activity [GO:0016403]; arginine catabolic process [GO:0006527]; citrulline metabolic process [GO:0000052]; positive regulation of nitric oxide biosynthetic process [GO:0045429]	arginine catabolic process [GO:0006527]; citrulline metabolic process [GO:0000052]; positive regulation of nitric oxide biosynthetic process [GO:0045429]	dimethylargininase activity [GO:0016403]		GO:0000052; GO:0006527; GO:0016403; GO:0045429		16710414; 21269460; 24275569; 11811522; 15501905; 15781754; 16920729; 17075694; 17273169; 17881609; 17895252; 18251679; 18292189; 19666120; 19682581; 19913121; 20010544; 20019334; 20167924; 20209122; 20379614; 20381070; 20628086; 20877624; 21174581; 21212404; 21303562; 21420186; 21493890; 21677199; 21722652; 21975354; 22492959; 22521321; 22700861; 22982060; 23022711; 23766377; 23864585; 23892448;…	16710414; 21269460; 24275569;
B4DZ55	XP_007893512.1	B4DZ55	B4DZ55_HUMAN	unreviewed	cDNA FLJ52097, weakly similar to Homo sapiens transmembrane and tetratricopeptide repeat containing 1 (TMTC1), mRNA		Homo sapiens (Human)	914	integral component of membrane [GO:0016021]			integral component of membrane [GO:0016021]	GO:0016021		21603654; 21956870
B4DZK0	XP_007884820.1	B4DZK0	B4DZK0_HUMAN	unreviewed	cDNA FLJ56391, highly similar to Cysteine protease ATG4B (EC 3.4.22.-)		Homo sapiens (Human)	510	cytoplasm [GO:0005737]; cysteine-type endopeptidase activity [GO:0004197]; autophagy [GO:0006914]; protein transport [GO:0015031]	autophagy [GO:0006914]; protein transport [GO:0015031]	cysteine-type endopeptidase activity [GO:0004197]	cytoplasm [GO:0005737]	GO:0004197; GO:0005737; GO:0006914; GO:0015031	SUBCELLULAR LOCATION: Cytoplasm {ECO:0000256|SAAS:SAAS00570686}.	15187094; 16183633; 16325851; 16704426; 19322194; 21177865; 23508006; 24755409; 24991826; 25652856
B4E014	XP_007903265.1	B4E014	B4E014_HUMAN	unreviewed	cDNA FLJ54334, highly similar to Origin recognition complex subunit 3		Homo sapiens (Human)	649	nuclear origin of replication recognition complex [GO:0005664]; DNA binding [GO:0003677]; DNA replication [GO:0006260]	DNA replication [GO:0006260]	DNA binding [GO:0003677]	nuclear origin of replication recognition complex [GO:0005664]	GO:0003677; GO:0005664; GO:0006260		10402192; 15910003; 18628273; 19074885; 20800603
B4E0A0	XP_007899581.1	B4E0A0	B4E0A0_HUMAN	unreviewed	cDNA FLJ51613, highly similar to Homo sapiens cytochrome P450, family 2, subfamily U, polypeptide 1 (CYP2U1), mRNA		Homo sapiens (Human)	498	heme binding [GO:0020037]; iron ion binding [GO:0005506]; oxidoreductase activity, acting on paired donors, with incorporation or reduction of molecular oxygen, reduced flavin or flavoprotein as one donor, and incorporation of one atom of oxygen [GO:0016712]		heme binding [GO:0020037]; iron ion binding [GO:0005506]; oxidoreductase activity, acting on paired donors, with incorporation or reduction of molecular oxygen, reduced flavin or flavoprotein as one donor, and incorporation of one atom of oxygen [GO:0016712]		GO:0005506; GO:0016712; GO:0020037		14660610; 20332099; 20630735; 21707071; 24337409; 24563460; 25857771; 25872594
B4E0X8	XP_007885441.1	B4E0X8	B4E0X8_HUMAN	unreviewed	cDNA FLJ61021, highly similar to Far upstream element-binding protein 1		Homo sapiens (Human)	629	RNA binding [GO:0003723]		RNA binding [GO:0003723]		GO:0003723		16628215; 16672220; 19003864; 19015535; 19087307; 19165527; 19219071; 19585652; 19637194; 20420426; 20802533; 21367899; 21779003; 21817013; 21855647; 22588899; 22869205; 22926519; 23818605; 24030748; 24117486; 24192769; 24798327; 24966911; 25995247; 26177862; 26545048; 26901106
B4E1J8	XP_007901569.1	B4E1J8	B4E1J8_HUMAN	unreviewed	cDNA FLJ56285, highly similar to ADP-ribosylation factor-like protein 8B		Homo sapiens (Human)	238	lysosomal membrane [GO:0005765]; GTP binding [GO:0005525]; small GTPase mediated signal transduction [GO:0007264]	small GTPase mediated signal transduction [GO:0007264]	GTP binding [GO:0005525]	lysosomal membrane [GO:0005765]	GO:0005525; GO:0005765; GO:0007264		15331635; 16650381; 19398576; 21674799; 21802320; 21824248; 24088571; 25908847
B4E1L0	XP_007896666.1	B4E1L0	B4E1L0_HUMAN	unreviewed	Adenylosuccinate synthetase isozyme 2 (AMPSase 2) (AdSS 2) (EC 6.3.4.4) (Adenylosuccinate synthetase, acidic isozyme) (Adenylosuccinate synthetase, liver isozyme) (IMP--aspartate ligase 2)	ADSS ADSS2	Homo sapiens (Human)	435	cytoplasm [GO:0005737]; adenylosuccinate synthase activity [GO:0004019]; GTP binding [GO:0005525]; magnesium ion binding [GO:0000287]; 'de novo' AMP biosynthetic process [GO:0044208]	'de novo' AMP biosynthetic process [GO:0044208]	adenylosuccinate synthase activity [GO:0004019]; GTP binding [GO:0005525]; magnesium ion binding [GO:0000287]	cytoplasm [GO:0005737]	GO:0000287; GO:0004019; GO:0005525; GO:0005737; GO:0044208	SUBCELLULAR LOCATION: Cytoplasm {ECO:0000256|HAMAP-Rule:MF_03127}.	18469177; 18721483; 19115993
B4E1V7	XP_007888758.1	B4E1V7	B4E1V7_HUMAN	unreviewed	cDNA FLJ51515, highly similar to Von Hippel-Lindau disease tumor suppressor		Homo sapiens (Human)	131							7923076; 8758207; 8863170; 9137812; 9398721; 9497878; 11749004; 11840338; 11865075; 11908068; 11921283; 11987242; 11990703; 12000816; 12004076; 12016154; 12036906; 12048197; 12050673; 12086860; 12097293; 12114475; 12114495; 12169691; 12209156; 12351678; 12374282; 12378530; 12393546; 12414898; 12460920; 12468553; 12482756; 12510195; 12511881; 12538644; 12609565; 12640117; 12673678; 12682018; 12682…
B4E1Z8	XP_007887296.1	B4E1Z8	B4E1Z8_HUMAN	unreviewed	cDNA FLJ60392		Homo sapiens (Human)	356							17029606; 19913121; 20379614; 20628086; 26312625
B4E206	XP_007892651.1	B4E206	B4E206_HUMAN	unreviewed	cDNA FLJ55441, highly similar to Nuclear pore complex protein Nup133		Homo sapiens (Human)	1140							15557116; 17768364; 18570875; 19674973; 19913121; 20628086
B4E2L0	XP_007885412.1	B4E2L0	B4E2L0_HUMAN	unreviewed	cDNA FLJ54730, highly similar to cAMP-dependent protein kinase, beta-2-catalytic subunit (EC 2.7.11.11)		Homo sapiens (Human)	398	ATP binding [GO:0005524]; protein serine/threonine kinase activity [GO:0004674]		ATP binding [GO:0005524]; protein serine/threonine kinase activity [GO:0004674]		GO:0004674; GO:0005524		12420224; 12682012; 14744463; 15723830; 16889664; 16949795; 17549442; 17594903; 18499756; 19383776; 19483721; 19573263; 19711044; 19965870; 20033853; 20086095; 20093341; 20379146; 20564261; 24294386; 25831493
B4E2M5	XP_007895229.1	B4E2M5	ANR66_HUMAN	reviewed	Ankyrin repeat domain-containing protein 66	ANKRD66	Homo sapiens (Human)	251								14574404; 14702039
B4E2Q0	XP_007899892.1	B4E2Q0	B4E2Q0_HUMAN	unreviewed	Calcium-transporting ATPase (EC 3.6.3.8)	ATP2C1 hCG_14809	Homo sapiens (Human)	953	integral component of membrane [GO:0016021]; ATP binding [GO:0005524]; calcium-transporting ATPase activity [GO:0005388]; metal ion binding [GO:0046872]		ATP binding [GO:0005524]; calcium-transporting ATPase activity [GO:0005388]; metal ion binding [GO:0046872]	integral component of membrane [GO:0016021]	GO:0005388; GO:0005524; GO:0016021; GO:0046872	SUBCELLULAR LOCATION: Membrane {ECO:0000256|RuleBase:RU361146}; Multi-pass membrane protein {ECO:0000256|RuleBase:RU361146}.	11181995; 16641997; 18669648; 21269460; 23186163; 11841554; 11966689; 12707275; 12804581; 14632183; 14747290; 15191544; 15336968; 15545997; 15623514; 15811949; 15955096; 16192278; 16297192; 16332677; 16484827; 16540292; 16621454; 16644186; 17503064; 17911984; 18205868; 18211433; 18247307; 18259764; 18372165; 18709316; 19126050; 19144698; 19426624; 19775426; 20055875; 20226632; 20236194; 20237496;…	11181995; 16641997; 18669648; 21269460; 23186163;
B4E300	XP_007902063.1	B4E300	B4E300_HUMAN	unreviewed	cDNA FLJ52397, highly similar to ATP-dependent RNA helicase DDX24 (EC 3.6.1.-)		Homo sapiens (Human)	609	ATP binding [GO:0005524]; helicase activity [GO:0004386]; nucleic acid binding [GO:0003676]		ATP binding [GO:0005524]; helicase activity [GO:0004386]; nucleic acid binding [GO:0003676]		GO:0003676; GO:0004386; GO:0005524		18289627; 20237496; 24980433; 25867071
B4E334	XP_007908778.1	B4E334	B4E334_HUMAN	unreviewed	cDNA FLJ51465, highly similar to Phosphate-regulating neutral endopeptidase (EC 3.4.24.-)		Homo sapiens (Human)	452	metalloendopeptidase activity [GO:0004222]		metalloendopeptidase activity [GO:0004222]		GO:0004222		12678920; 12791601; 12874285; 15057978; 15268897; 15337762; 15896324; 15940367; 16055933; 16437029; 17406123; 18046499; 18162710; 18172553; 18214537; 18252791; 18455459; 18625346; 18660670; 19219621; 19513579; 20424473; 20664300; 20817730; 21050253; 21293852; 21553362; 21826652; 21902707; 21902834; 22577109; 22695891; 22713460; 23079138; 23813354; 24078575; 24836714; 24857004; 25042154; 25839938;…
B4E360	XP_007902834.1	B4E360	B4E360_HUMAN	unreviewed	cDNA FLJ54250		Homo sapiens (Human)	386	iron ion binding [GO:0005506]; L-ascorbic acid binding [GO:0031418]; oxidoreductase activity, acting on paired donors, with incorporation or reduction of molecular oxygen, 2-oxoglutarate as one donor, and incorporation of one atom each of oxygen into both donors [GO:0016706]		iron ion binding [GO:0005506]; L-ascorbic acid binding [GO:0031418]; oxidoreductase activity, acting on paired donors, with incorporation or reduction of molecular oxygen, 2-oxoglutarate as one donor, and incorporation of one atom each of oxygen into both donors [GO:0016706]		GO:0005506; GO:0016706; GO:0031418		20154146; 20579638; 24550447; 25909288
B4E3I5	XP_007894206.1	B4E3I5	B4E3I5_HUMAN	unreviewed	cDNA FLJ56216, highly similar to Amyloid-like protein 2 (CDEIbox-binding protein) (CDEBP)		Homo sapiens (Human)	689	integral component of membrane [GO:0016021]; heparin binding [GO:0008201]; transition metal ion binding [GO:0046914]		heparin binding [GO:0008201]; transition metal ion binding [GO:0046914]	integral component of membrane [GO:0016021]	GO:0008201; GO:0016021; GO:0046914		12228233; 12595709; 14597230; 14699153; 14970212; 15208260; 15584916; 16279945; 16645641; 17405931; 17452623; 18452037; 18641335; 19126676; 19808674; 20379614; 20732423; 21178287; 21695060; 21826533; 21952790; 22641691; 22797723; 23430252; 25683482; 26085104; 26313004
B4E3M0	XP_007908210.1	B4E3M0	B4E3M0_HUMAN	unreviewed	cDNA FLJ58807, highly similar to Integrin alpha-11		Homo sapiens (Human)	650	integrin complex [GO:0008305]; cell adhesion [GO:0007155]; integrin-mediated signaling pathway [GO:0007229]	cell adhesion [GO:0007155]; integrin-mediated signaling pathway [GO:0007229]		integrin complex [GO:0008305]	GO:0007155; GO:0007229; GO:0008305	SUBCELLULAR LOCATION: Membrane {ECO:0000256|RuleBase:RU003762}; Single-pass type I membrane protein {ECO:0000256|RuleBase:RU003762}.	19789190
B5MBZ0	XP_007890638.1	B5MBZ0	B5MBZ0_HUMAN	unreviewed	Echinoderm microtubule-associated protein-like 4	EML4	Homo sapiens (Human)	992							15815621; 18669648; 19413330; 19690332; 20068231; 21269460; 21406692; 22814378; 23186163; 24275569; 16890222; 18166835; 18242762; 18320074; 18414414; 18593892; 18594010; 18927303; 19147828; 19667264; 19737969; 20183914; 20578368; 20624322; 21036415; 21356191; 21420271; 22056890; 22124476; 22706607; 22722791; 22736493; 23154565; 23169500; 23357247; 23408463; 23486270; 23664446; 23887300; 23919423;…	15815621; 18669648; 19413330; 19690332; 20068231; 21269460; 21406692; 22814378; 23186163; 24275569
B5MCG9	XP_007909644.1	B5MCG9	B5MCG9_HUMAN	unreviewed	R3H domain-containing protein 2	R3HDM2	Homo sapiens (Human)	1010	nucleic acid binding [GO:0003676]		nucleic acid binding [GO:0003676]		GO:0003676		16541075; 18669648; 19413330; 19690332; 20068231; 23186163; 24275569; 20884846	16541075; 18669648; 19413330; 19690332; 20068231; 23186163; 24275569
B5MCU0	XP_007909646.1	B5MCU0	B5MCU0_HUMAN	unreviewed	R3H domain-containing protein 2	R3HDM2	Homo sapiens (Human)	990	nucleic acid binding [GO:0003676]		nucleic acid binding [GO:0003676]		GO:0003676		16541075; 18669648; 19413330; 19690332; 20068231; 23186163; 24275569; 26496610	16541075; 18669648; 19413330; 19690332; 20068231; 23186163; 24275569
B5ME97	XP_007902616.1	B5ME97	B5ME97_HUMAN	unreviewed	Septin 10, isoform CRA_c (Septin-10)	SEPT10 hCG_27895	Homo sapiens (Human)	544	GTP binding [GO:0005525]		GTP binding [GO:0005525]		GO:0005525		11181995; 15815621; 21269460; 12711328; 17657217; 22320903	11181995; 15815621; 21269460;
B5MEG5	XP_007888584.1	B5MEG5	B5MEG5_HUMAN	unreviewed	Ubiquitin carboxyl-terminal hydrolase 19	USP19	Homo sapiens (Human)	1358	integral component of membrane [GO:0016021]; metal ion binding [GO:0046872]; thiol-dependent ubiquitinyl hydrolase activity [GO:0036459]; protein deubiquitination [GO:0016579]; ubiquitin-dependent protein catabolic process [GO:0006511]	protein deubiquitination [GO:0016579]; ubiquitin-dependent protein catabolic process [GO:0006511]	metal ion binding [GO:0046872]; thiol-dependent ubiquitinyl hydrolase activity [GO:0036459]	integral component of membrane [GO:0016021]	GO:0006511; GO:0016021; GO:0016579; GO:0036459; GO:0046872			16641997; 18669648; 20068231; 21269460; 23186163
B6E614	XP_007903243.1	B6E614	B6E614_HUMAN	unreviewed	HBV XAg-transactivated protein 11 splice variant 1	XTP11	Homo sapiens (Human)	437							12054608; 16545789; 16924696; 17803723; 20734064; 24625963; 25231575; 25884493
B6ZGS9	XP_007893586.1	B6ZGS9	B6ZGS9_HUMAN	unreviewed	Farnesoid X receptor (Nuclear receptor subfamily 1, group H, member 4, isoform CRA_a)	NR1H4 hCG_20893	Homo sapiens (Human)	472	nucleus [GO:0005634]; sequence-specific DNA binding [GO:0043565]; steroid hormone receptor activity [GO:0003707]; thyroid hormone receptor activity [GO:0004887]; zinc ion binding [GO:0008270]; transcription, DNA-templated [GO:0006351]	transcription, DNA-templated [GO:0006351]	sequence-specific DNA binding [GO:0043565]; steroid hormone receptor activity [GO:0003707]; thyroid hormone receptor activity [GO:0004887]; zinc ion binding [GO:0008270]	nucleus [GO:0005634]	GO:0003707; GO:0004887; GO:0005634; GO:0006351; GO:0008270; GO:0043565	SUBCELLULAR LOCATION: Nucleus {ECO:0000256|RuleBase:RU004334, ECO:0000256|SAAS:SAAS00595767}.	11181995; 12004058; 12554753; 12660231; 12754200; 12761213; 12806625; 12815072; 12891557; 14527955; 14684751; 14988830; 14990788; 15187081; 15202934; 15317749; 15342685; 15454728; 15471871; 15564327; 15576845; 15590640; 15604525; 15721319; 15817812; 16012168; 16037943; 16197915; 16251721; 16269519; 16460270; 16494845; 16778009; 17047076; 17054793; 17071613; 17241392; 17272748; 17333335; 17495603;…	11181995;
B6ZGT0	XP_007908698.1	B6ZGT0	B6ZGT0_HUMAN	unreviewed	Vitamin D (1,25-dihydroxyvitamin D3) receptor	NR1I1	Homo sapiens (Human)	427	nucleus [GO:0005634]; calcitriol receptor activity [GO:0008434]; sequence-specific DNA binding [GO:0043565]; steroid hormone receptor activity [GO:0003707]; zinc ion binding [GO:0008270]; transcription, DNA-templated [GO:0006351]	transcription, DNA-templated [GO:0006351]	calcitriol receptor activity [GO:0008434]; sequence-specific DNA binding [GO:0043565]; steroid hormone receptor activity [GO:0003707]; zinc ion binding [GO:0008270]	nucleus [GO:0005634]	GO:0003707; GO:0005634; GO:0006351; GO:0008270; GO:0008434; GO:0043565	SUBCELLULAR LOCATION: Nucleus {ECO:0000256|RuleBase:RU004334, ECO:0000256|SAAS:SAAS00595767}.	8530619; 8781042; 8797574; 8845602; 8864898; 8923886; 8970885; 8998186; 9218501; 9259424; 9284728; 9335382; 9438916; 9563471; 9613456; 9760828; 9803441; 9811048; 9841838; 9860300; 9886274; 9914315; 10329864; 10344739; 10367030; 10436404; 10453562; 10465499; 10497626; 10505806; 10545416; 10597185; 10667581; 10689545; 10690530; 10696983; 10770213; 10792336; 10813109; 10896912; 10943070; 10987658; 1…
B7WPL9	XP_007906648.1	B7WPL9	B7WPL9_HUMAN	unreviewed	Inositol hexakisphosphate and diphosphoinositol-pentakisphosphate kinase 1	PPIP5K1	Homo sapiens (Human)	1429	cytoplasm [GO:0005737]; cytosol [GO:0005829]; nucleoplasm [GO:0005654]; acid phosphatase activity [GO:0003993]; diphosphoinositol-pentakisphosphate kinase activity [GO:0033857]; inositol hexakisphosphate 5-kinase activity [GO:0000832]; inositol-1,3,4,5,6-pentakisphosphate kinase activity [GO:0000827]; inositol metabolic process [GO:0006020]	inositol metabolic process [GO:0006020]	acid phosphatase activity [GO:0003993]; diphosphoinositol-pentakisphosphate kinase activity [GO:0033857]; inositol-1,3,4,5,6-pentakisphosphate kinase activity [GO:0000827]; inositol hexakisphosphate 5-kinase activity [GO:0000832]	cytoplasm [GO:0005737]; cytosol [GO:0005829]; nucleoplasm [GO:0005654]	GO:0000827; GO:0000832; GO:0003993; GO:0005654; GO:0005737; GO:0005829; GO:0006020; GO:0033857			16964243; 16572171; 18220336; 18669648; 19413330; 23186163; 24275569
B7Z1R6	XP_007893588.1	B7Z1R6	B7Z1R6_HUMAN	unreviewed	Anoctamin		Homo sapiens (Human)	955	integral component of membrane [GO:0016021]; calcium activated phospholipid scrambling [GO:0061588]	calcium activated phospholipid scrambling [GO:0061588]		integral component of membrane [GO:0016021]	GO:0016021; GO:0061588	SUBCELLULAR LOCATION: Membrane {ECO:0000256|RuleBase:RU280814}; Multi-pass membrane protein {ECO:0000256|RuleBase:RU280814}.
B7Z1U5	XP_007887942.1	B7Z1U5	B7Z1U5_HUMAN	unreviewed	cDNA FLJ50461, highly similar to Voltage-dependent L-type calcium channel subunit beta-2		Homo sapiens (Human)	574	voltage-gated calcium channel complex [GO:0005891]; voltage-gated calcium channel activity [GO:0005245]		voltage-gated calcium channel activity [GO:0005245]	voltage-gated calcium channel complex [GO:0005891]	GO:0005245; GO:0005891		16385451; 17224476; 18464913; 18519826; 18676988; 19106618; 19197348; 19241460; 19358333; 19430479; 20025708; 20201926; 20235792; 20379614; 20386566; 20414254; 20479155; 20677014; 20817017; 21045733; 21156931; 21963141; 22090166; 23414114; 24338417; 24752249; 24901509; 25107449; 25313554
B7Z287	XP_007896801.1	B7Z287	B7Z287_HUMAN	unreviewed	cDNA FLJ55197, highly similar to Protein FAM60A		Homo sapiens (Human)	262							22865885; 22984288
B7Z297	XP_007903214.1	B7Z297	B7Z297_HUMAN	unreviewed	cDNA FLJ50488, highly similar to Homo sapiens angel homolog 2 (Drosophila) (ANGEL2), mRNA		Homo sapiens (Human)	418
B7Z2A4	XP_007896212.1	B7Z2A4	B7Z2A4_HUMAN	unreviewed	Receptor-type tyrosine-protein phosphatase (EC 3.1.3.48)		Homo sapiens (Human)	813	integral component of membrane [GO:0016021]; protein tyrosine phosphatase activity [GO:0004725]		protein tyrosine phosphatase activity [GO:0004725]	integral component of membrane [GO:0016021]	GO:0004725; GO:0016021		11099722; 11357934; 11436129; 11496365; 11498265; 11676480; 11796915; 12376545; 12582170; 12592337; 12626515; 14555984; 14592422; 16338072; 17212655; 18183590; 18211905; 18216165; 18728972; 18768480; 19497848; 20208566; 20472558; 21094165; 21622556; 21725282; 21831360; 23029023; 23318421; 23487342; 23532252; 24217252; 24652832; 25393624; 25631816; 25694432
B7Z2C0	XP_007885993.1	B7Z2C0	B7Z2C0_HUMAN	unreviewed	cDNA FLJ59621, highly similar to Liprin-beta-2		Homo sapiens (Human)	520							20095854; 20379614; 21462929; 22328529; 26443449
B7Z2H6	XP_007883523.1	B7Z2H6	B7Z2H6_HUMAN	unreviewed	cDNA FLJ59682, highly similar to Neuronal PAS domain-containing protein 2 (Neuronal PAS2) (Member of PAS protein 4) (MOP4)		Homo sapiens (Human)	889	cytoplasm [GO:0005737]; nucleus [GO:0005634]; transcription factor complex [GO:0005667]; DNA binding [GO:0003677]; transcription factor activity, sequence-specific DNA binding [GO:0003700]; transcription, DNA-templated [GO:0006351]	transcription, DNA-templated [GO:0006351]	DNA binding [GO:0003677]; transcription factor activity, sequence-specific DNA binding [GO:0003700]	cytoplasm [GO:0005737]; nucleus [GO:0005634]; transcription factor complex [GO:0005667]	GO:0003677; GO:0003700; GO:0005634; GO:0005667; GO:0005737; GO:0006351	SUBCELLULAR LOCATION: Nucleus {ECO:0000256|SAAS:SAAS00600858}.	12655319; 16528748; 16628007; 17096334; 17264841; 17453337; 17457720; 17984998; 18819933; 18990770; 19457610; 19470168; 19649706; 19693801; 19839995; 19913121; 19934327; 20072116; 20095854; 20149345; 20174623; 20180986; 20368993; 20554694; 20628086; 20817722; 21140207; 22538398; 23449886; 24754267; 24824748; 24919398; 24978311; 25227809; 25956372; 25989161; 26134245
B7Z2P8	XP_007908880.1	B7Z2P8	B7Z2P8_HUMAN	unreviewed	cDNA FLJ51842		Homo sapiens (Human)	473	integral component of membrane [GO:0016021]; lysosomal membrane [GO:0005765]; transmembrane transport [GO:0055085]	transmembrane transport [GO:0055085]		integral component of membrane [GO:0016021]; lysosomal membrane [GO:0005765]	GO:0005765; GO:0016021; GO:0055085		17564970; 18850119; 19177532; 19201763; 19277732; 20826447; 24423645; 25227500; 25270050; 25439737
B7Z2R4	XP_007907444.1	B7Z2R4	B7Z2R4_HUMAN	unreviewed	Epsilon-sarcoglycan (cDNA FLJ50763, highly similar to Homo sapiens sarcoglycan, epsilon (SGCE), mRNA)	SGCE	Homo sapiens (Human)	471	integral component of membrane [GO:0016021]; sarcoglycan complex [GO:0016012]			integral component of membrane [GO:0016021]; sarcoglycan complex [GO:0016012]	GO:0016012; GO:0016021		12853948; 11528394; 12325078; 12402271; 12444570; 12620933; 12634861; 12707948; 12821748; 14978685; 15368614; 15390016; 15627203; 15679701; 15728306; 16534121; 17200151; 17230465; 17296918; 17394244; 17394247; 17702041; 17702043; 17898012; 18098280; 18162078; 18175340; 18349702; 18355305; 18362280; 18581468; 18651096; 18702114; 18852357; 19066193; 19117362; 19147379; 19441135; 19896264; 20298200;…	12853948;
B7Z2T4	XP_007900813.1	B7Z2T4	B7Z2T4_HUMAN	unreviewed	Disks large homolog 2 (cDNA FLJ60066, highly similar to Discs large homolog 2)	DLG2	Homo sapiens (Human)	852							16554811; 15304517; 16640776; 17052657; 17506987; 18464913; 19086053; 19736351; 19931931; 20054121; 20379614; 20398908; 23201973; 23519667; 26460480	16554811;
B7Z2V5	XP_007897640.1	B7Z2V5	B7Z2V5_HUMAN	unreviewed	Major facilitator superfamily domain containing 4, isoform CRA_c (cDNA FLJ52542)	MFSD4 hCG_14998	Homo sapiens (Human)	316	integral component of membrane [GO:0016021]; transmembrane transport [GO:0055085]	transmembrane transport [GO:0055085]		integral component of membrane [GO:0016021]	GO:0016021; GO:0055085			11181995;
B7Z3E5	XP_007894686.1	B7Z3E5	B7Z3E5_HUMAN	unreviewed	cDNA FLJ53573, highly similar to Myosin Ic		Homo sapiens (Human)	1039	myosin complex [GO:0016459]; ATP binding [GO:0005524]; motor activity [GO:0003774]		ATP binding [GO:0005524]; motor activity [GO:0003774]	myosin complex [GO:0016459]	GO:0003774; GO:0005524; GO:0016459		16514417; 16603771; 18599791; 19027848; 19729515; 21402783; 22328521; 23262137; 23438938; 23555303; 24523293; 24636949; 24698832; 24901984; 25551774; 25660542
B7Z3H7	XP_007887452.1	B7Z3H7	B7Z3H7_HUMAN	unreviewed	cDNA FLJ50547, highly similar to Cadherin-13		Homo sapiens (Human)	459	plasma membrane [GO:0005886]; calcium ion binding [GO:0005509]; homophilic cell adhesion via plasma membrane adhesion molecules [GO:0007156]	homophilic cell adhesion via plasma membrane adhesion molecules [GO:0007156]	calcium ion binding [GO:0005509]	plasma membrane [GO:0005886]	GO:0005509; GO:0005886; GO:0007156		11642747; 12067979; 12177241; 12489108; 12697869; 14579115; 14729458; 14750164; 14997203; 15251938; 15292927; 15816843; 15821437; 16099944; 16133358; 16222700; 16273386; 17077306; 17094449; 17573778; 17765896; 17873891; 17903302; 17960794; 18264096; 18337602; 18349282; 18411300; 18425332; 18519763; 18519826; 18550521; 18553387; 18627351; 18656243; 18729198; 18821565; 18839057; 18957941; 19116147;…
B7Z3L5	XP_007907758.1	B7Z3L5	B7Z3L5_HUMAN	unreviewed	Sodium/nucleoside cotransporter		Homo sapiens (Human)	636	integral component of membrane [GO:0016021]; nucleoside transmembrane transporter activity [GO:0005337]		nucleoside transmembrane transporter activity [GO:0005337]	integral component of membrane [GO:0016021]	GO:0005337; GO:0016021		12097333; 14581375; 15386342; 15456697; 17187757; 17279631; 17453413; 17926640; 18207572; 18538445; 18600541; 18604194; 18635603; 19074885; 19107936; 19139132; 19228884; 19647871; 19912163; 20028759; 20392501; 20665488; 20734919; 21343396; 21998139; 22580602; 22644860; 23722537; 25600708; 25890497
B7Z3M9	XP_007889859.1	B7Z3M9	B7Z3M9_HUMAN	unreviewed	cDNA FLJ53621, highly similar to Adapter-relatedprotein complex 1 sigma- 1B subunit		Homo sapiens (Human)	195	membrane coat [GO:0030117]; protein transporter activity [GO:0008565]; intracellular protein transport [GO:0006886]; vesicle-mediated transport [GO:0016192]	intracellular protein transport [GO:0006886]; vesicle-mediated transport [GO:0016192]	protein transporter activity [GO:0008565]	membrane coat [GO:0030117]	GO:0006886; GO:0008565; GO:0016192; GO:0030117		17617514; 18428203; 23756445; 24928897
B7Z437	XP_007892076.1	B7Z437	B7Z437_HUMAN	unreviewed	cDNA FLJ53435, highly similar to Ezrin		Homo sapiens (Human)	429	cytoplasm [GO:0005737]; cytoskeleton [GO:0005856]; extrinsic component of membrane [GO:0019898]			cytoplasm [GO:0005737]; cytoskeleton [GO:0005856]; extrinsic component of membrane [GO:0019898]	GO:0005737; GO:0005856; GO:0019898		12080047; 12560083; 12626536; 12711360; 12734202; 12800220; 12860416; 14676203; 14704789; 14704791; 14981079; 15096511; 15149851; 15178693; 15252013; 15531580; 15623525; 15647376; 15677456; 15729356; 15751968; 15835821; 15843435; 16129695; 16230228; 16352594; 16438931; 16538541; 16554733; 16633060; 16648854; 16677779; 16867268; 16873375; 16889625; 17028919; 17237445; 17370040; 17370041; 17515952;…
B7Z4N5	XP_007898202.1	B7Z4N5	B7Z4N5_HUMAN	unreviewed	cDNA FLJ58676, highly similar to Protein AF-9		Homo sapiens (Human)	607	regulation of transcription, DNA-templated [GO:0006355]	regulation of transcription, DNA-templated [GO:0006355]			GO:0006355		16086288; 16215946; 16328057; 17581865; 18371451; 18538732; 19591803; 19864429; 20379614; 20395514; 20689807; 20874815; 21937695; 21959947; 22309891; 22427200; 23178754; 23260655; 23403462; 23624644; 23891621; 25417107; 25509985
B7Z4T6	XP_007896879.1	B7Z4T6	B7Z4T6_HUMAN	unreviewed	Nuclear factor 1		Homo sapiens (Human)	508	nucleus [GO:0005634]; DNA binding [GO:0003677]; transcription factor activity, sequence-specific DNA binding [GO:0003700]; DNA replication [GO:0006260]; transcription, DNA-templated [GO:0006351]	DNA replication [GO:0006260]; transcription, DNA-templated [GO:0006351]	DNA binding [GO:0003677]; transcription factor activity, sequence-specific DNA binding [GO:0003700]	nucleus [GO:0005634]	GO:0003677; GO:0003700; GO:0005634; GO:0006260; GO:0006351	SUBCELLULAR LOCATION: Nucleus {ECO:0000256|RuleBase:RU000690, ECO:0000256|SAAS:SAAS00573677}.	14684846; 15999204; 16847321; 17186943; 17936922; 18421093; 18765927; 18775869; 18809517; 19752192; 19755487; 20145151; 20379614; 22420942; 23208493; 23839947; 24801901; 25220407; 25668322; 25879941
B7Z577	XP_007889037.1	B7Z577	B7Z577_HUMAN	unreviewed	cDNA FLJ60780, highly similar to Carboxypeptidase A4 (EC 3.4.17.-)		Homo sapiens (Human)	226	metallocarboxypeptidase activity [GO:0004181]; zinc ion binding [GO:0008270]		metallocarboxypeptidase activity [GO:0004181]; zinc ion binding [GO:0008270]		GO:0004181; GO:0008270		12552318; 16091843; 19245716; 20385563; 22294694; 23746805
B7Z5C3	XP_007888607.1	B7Z5C3	B7Z5C3_HUMAN	unreviewed	cDNA FLJ58271, highly similar to 6-phosphofructo-2-kinase/fructose-2,6-biphosphatase 4		Homo sapiens (Human)	458	6-phosphofructo-2-kinase activity [GO:0003873]; ATP binding [GO:0005524]; fructose 2,6-bisphosphate metabolic process [GO:0006003]; fructose metabolic process [GO:0006000]	fructose 2,6-bisphosphate metabolic process [GO:0006003]; fructose metabolic process [GO:0006000]	6-phosphofructo-2-kinase activity [GO:0003873]; ATP binding [GO:0005524]		GO:0003873; GO:0005524; GO:0006000; GO:0006003		15474002; 15642344; 15925437; 17143338; 21396842; 21640852; 22056879; 22576210; 22811469; 22892400; 25115398; 25772235; 26221874; 27491149
B7Z5U4	XP_007902855.1	B7Z5U4	B7Z5U4_HUMAN	unreviewed	Kinesin-like protein		Homo sapiens (Human)	768	microtubule [GO:0005874]; ATP binding [GO:0005524]; ATP-dependent microtubule motor activity, minus-end-directed [GO:0008569]; microtubule-based movement [GO:0007018]	microtubule-based movement [GO:0007018]	ATP binding [GO:0005524]; ATP-dependent microtubule motor activity, minus-end-directed [GO:0008569]	microtubule [GO:0005874]	GO:0005524; GO:0005874; GO:0007018; GO:0008569		19789344; 19913121; 20628086; 23954441; 24275865; 25253721
B7Z619	XP_007893710.1	B7Z619	B7Z619_HUMAN	unreviewed	cDNA FLJ51073, highly similar to Eomesodermin homolog		Homo sapiens (Human)	526	nucleus [GO:0005634]; DNA binding [GO:0003677]; transcription factor activity, sequence-specific DNA binding [GO:0003700]; transcription, DNA-templated [GO:0006351]	transcription, DNA-templated [GO:0006351]	DNA binding [GO:0003677]; transcription factor activity, sequence-specific DNA binding [GO:0003700]	nucleus [GO:0005634]	GO:0003677; GO:0003700; GO:0005634; GO:0006351	SUBCELLULAR LOCATION: Nucleus {ECO:0000256|SAAS:SAAS00353240}.	10407135; 16273099; 17353897; 18523274; 18940588; 19269192; 20056084; 20498708; 21076068; 21245162; 22490682; 23056278; 23313847; 23455505; 23609452; 23965471; 24495857; 24651531; 25032686; 25517360; 25649652; 26436530; 26438526; 26753694
B7Z661	XP_007901229.1	B7Z661	B7Z661_HUMAN	unreviewed	cDNA FLJ54658, highly similar to Limbic system-associated membrane protein		Homo sapiens (Human)	358	integral component of membrane [GO:0016021]			integral component of membrane [GO:0016021]	GO:0016021		18268500; 18318786; 18433483; 19441093; 19724913; 20379614; 22892717; 24491686; 24885297
B7Z691	XP_007908243.1	B7Z691	B7Z691_HUMAN	unreviewed	cDNA FLJ55642, moderately similar to Mus musculus SH3-domain GRB2-like (endophilin) interacting protein 1 (Sgip1), mRNA		Homo sapiens (Human)	637							17626015; 17975119; 19023099; 20379614; 20421487; 20946875; 21317682; 21407171
B7Z6A9	XP_007898634.1	B7Z6A9	B7Z6A9_HUMAN	unreviewed	Dystrobrevin		Homo sapiens (Human)	620	cytoplasm [GO:0005737]; zinc ion binding [GO:0008270]		zinc ion binding [GO:0008270]	cytoplasm [GO:0005737]	GO:0005737; GO:0008270	SUBCELLULAR LOCATION: Cytoplasm {ECO:0000256|PIRNR:PIRNR038204}.	16448387; 18391951; 20530487
B7Z6C2	XP_007907132.1	B7Z6C2	B7Z6C2_HUMAN	unreviewed	cDNA FLJ50663, highly similar to Phosphoglucomutase-1 (EC 5.4.2.2)		Homo sapiens (Human)	580	intramolecular transferase activity, phosphotransferases [GO:0016868]; magnesium ion binding [GO:0000287]; carbohydrate metabolic process [GO:0005975]	carbohydrate metabolic process [GO:0005975]	intramolecular transferase activity, phosphotransferases [GO:0016868]; magnesium ion binding [GO:0000287]		GO:0000287; GO:0005975; GO:0016868		11785295; 11963573; 12608294; 12942785; 15378030; 15522220; 18091362; 18495743; 19377068; 19430480; 20378605; 20379614; 20800603; 24499211; 24952355; 25288802; 26972339
B7Z6G5	XP_007894770.1	B7Z6G5	B7Z6G5_HUMAN	unreviewed	cDNA FLJ56022, highly similar to Exocyst complex component 6		Homo sapiens (Human)	820	exocyst [GO:0000145]; vesicle docking involved in exocytosis [GO:0006904]	vesicle docking involved in exocytosis [GO:0006904]		exocyst [GO:0000145]	GO:0000145; GO:0006904		15292201; 16385451; 16478783; 20379614; 20944747; 21044367; 23435566
B7Z765	XP_007897828.1	B7Z765	B7Z765_HUMAN	unreviewed	cDNA FLJ56258, highly similar to Squamous cell carcinoma antigen recognized by T-cells 2		Homo sapiens (Human)	977	integral component of membrane [GO:0016021]			integral component of membrane [GO:0016021]	GO:0016021		19004833; 22350411; 23704329
B7Z7F3	XP_007909564.1	B7Z7F3	B7Z7F3_HUMAN	unreviewed	Ran-binding protein 3 (cDNA FLJ58549, highly similar to Ran-binding protein 3)	RANBP3	Homo sapiens (Human)	494	nucleoplasm [GO:0005654]; intracellular transport [GO:0046907]	intracellular transport [GO:0046907]		nucleoplasm [GO:0005654]	GO:0005654; GO:0046907		15057824; 17081983; 17525332; 18669648; 19413330; 19690332; 19608861; 20068231; 21269460; 21406692; 22223895; 23186163; 24275569; 11932251; 14612415; 18280241; 19289081; 21364925; 23303829; 26763446	15057824; 17081983; 17525332; 18669648; 19413330; 19690332; 19608861; 20068231; 21269460; 21406692; 22223895; 23186163; 24275569
B7Z7G4	XP_007910087.1	B7Z7G4	B7Z7G4_HUMAN	unreviewed	cDNA FLJ60939, highly similar to NAD-dependent deacetylase sirtuin-3, mitochondrial (EC 3.5.1.-)		Homo sapiens (Human)	417	NAD+ binding [GO:0070403]		NAD+ binding [GO:0070403]		GO:0070403		12186850; 12374852; 15676284; 17059877; 17437997; 17957139; 18215119; 18680753; 18710944; 18781224; 19209188; 19240061; 19343720; 19367319; 19535340; 19680556; 19714312; 20129246; 20132432; 20159966; 20198340; 20463968; 20661474; 20800603; 20819778; 20877624; 20945913; 21358671; 21449565; 21566644; 21701047; 22016654; 22155639; 22326535; 22416140; 22585829; 22589271; 22595756; 22609775; 22674009;…
B7Z7T8	XP_007888727.1	B7Z7T8	B7Z7T8_HUMAN	unreviewed	cDNA FLJ55856, highly similar to Rho guanine nucleotide exchange factor 3		Homo sapiens (Human)	558	intracellular [GO:0005622]; Rho guanyl-nucleotide exchange factor activity [GO:0005089]; intracellular signal transduction [GO:0035556]; regulation of Rho protein signal transduction [GO:0035023]	intracellular signal transduction [GO:0035556]; regulation of Rho protein signal transduction [GO:0035023]	Rho guanyl-nucleotide exchange factor activity [GO:0005089]	intracellular [GO:0005622]	GO:0005089; GO:0005622; GO:0035023; GO:0035556		12221096; 18499081; 19110211; 19427924; 19727905; 19820697; 19911011; 20379614; 24043828; 24840563; 25494542
B7Z831	XP_007891940.1	B7Z831	B7Z831_HUMAN	unreviewed	cDNA FLJ55176, highly similar to G-protein coupled receptor family C group 5 member B		Homo sapiens (Human)	429	integral component of membrane [GO:0016021]; intracellular membrane-bounded organelle [GO:0043231]; nucleolus [GO:0005730]; nucleus [GO:0005634]; G-protein coupled receptor activity [GO:0004930]		G-protein coupled receptor activity [GO:0004930]	integral component of membrane [GO:0016021]; intracellular membrane-bounded organelle [GO:0043231]; nucleolus [GO:0005730]; nucleus [GO:0005634]	GO:0004930; GO:0005634; GO:0005730; GO:0016021; GO:0043231		20424473; 20935630; 24404583
B7ZA13	XP_007887444.1	B7ZA13	B7ZA13_HUMAN	unreviewed	Calcium-transporting ATPase (EC 3.6.3.8)		Homo sapiens (Human)	946	integral component of membrane [GO:0016021]; ATP binding [GO:0005524]; calcium-transporting ATPase activity [GO:0005388]; metal ion binding [GO:0046872]		ATP binding [GO:0005524]; calcium-transporting ATPase activity [GO:0005388]; metal ion binding [GO:0046872]	integral component of membrane [GO:0016021]	GO:0005388; GO:0005524; GO:0016021; GO:0046872	SUBCELLULAR LOCATION: Membrane {ECO:0000256|RuleBase:RU361146}; Multi-pass membrane protein {ECO:0000256|RuleBase:RU361146}.	15677451; 15831496; 16332677; 18676988; 19646677; 20379614; 20887894; 25448322
B7ZCA0	XP_007909494.1	B7ZCA0	B7ZCA0_HUMAN	unreviewed	Ras/Rap GTPase-activating protein SynGAP (Fragment)	SYNGAP1	Homo sapiens (Human)	1306	regulation of GTPase activity [GO:0043087]; signal transduction [GO:0007165]	regulation of GTPase activity [GO:0043087]; signal transduction [GO:0007165]			GO:0007165; GO:0043087			14574404;
B7ZKN1	XP_007899884.1	B7ZKN1	B7ZKN1_HUMAN	unreviewed	UTX protein	UTX	Homo sapiens (Human)	1408	histone demethylase activity (H3-K27 specific) [GO:0071558]; metal ion binding [GO:0046872]		histone demethylase activity (H3-K27 specific) [GO:0071558]; metal ion binding [GO:0046872]		GO:0046872; GO:0071558		15489334; 17500065; 17713478; 17761849; 17851529; 18003914; 19330029; 20054297; 20123895; 20442750; 21209387; 21245294; 21515470; 21575637; 21828135; 21841772; 21865393; 22002947; 22197486; 22306297; 22589717; 22801502; 22840376; 22907667; 23184418; 23266085; 23527641; 23644518; 23913813; 24123378; 24465480; 24491801; 24527667; 24739679; 25071154; 25225064; 25281733; 25320243; 25972376; 26049589;…	15489334
B7ZKN5	XP_007899876.1	B7ZKN5	B7ZKN5_HUMAN	unreviewed	UTX protein	UTX	Homo sapiens (Human)	1453	histone demethylase activity (H3-K27 specific) [GO:0071558]; metal ion binding [GO:0046872]		histone demethylase activity (H3-K27 specific) [GO:0071558]; metal ion binding [GO:0046872]		GO:0046872; GO:0071558		15489334; 17500065; 17713478; 17761849; 17851529; 18003914; 19330029; 20054297; 20123895; 20442750; 21209387; 21245294; 21515470; 21575637; 21828135; 21841772; 21865393; 22002947; 22197486; 22306297; 22589717; 22801502; 22840376; 22907667; 23184418; 23266085; 23527641; 23644518; 23913813; 24123378; 24465480; 24491801; 24527667; 24739679; 25071154; 25225064; 25281733; 25320243; 25972376; 26049589;…	15489334
B7ZKR9	XP_007896184.1	B7ZKR9	B7ZKR9_HUMAN	unreviewed	DNA-directed RNA polymerase subunit (EC 2.7.7.6)	POLR1A	Homo sapiens (Human)	1720	nucleus [GO:0005634]; DNA binding [GO:0003677]; DNA-directed RNA polymerase activity [GO:0003899]; zinc ion binding [GO:0008270]; transcription, DNA-templated [GO:0006351]	transcription, DNA-templated [GO:0006351]	DNA binding [GO:0003677]; DNA-directed RNA polymerase activity [GO:0003899]; zinc ion binding [GO:0008270]	nucleus [GO:0005634]	GO:0003677; GO:0003899; GO:0005634; GO:0006351; GO:0008270		15489334; 12446911; 20379614; 21878508; 22106380; 22586326; 25913037	15489334
B7ZKW7	XP_007897160.1	B7ZKW7	B7ZKW7_HUMAN	unreviewed	EPHA5 protein (Ephrin type-A receptor 5)	EPHA5	Homo sapiens (Human)	1016	integral component of plasma membrane [GO:0005887]; ATP binding [GO:0005524]; ephrin receptor activity [GO:0005003]		ATP binding [GO:0005524]; ephrin receptor activity [GO:0005003]	integral component of plasma membrane [GO:0005887]	GO:0005003; GO:0005524; GO:0005887		15489334; 15815621; 16737551; 19733895; 19949912; 20379614; 22079638; 23824631; 24029132; 24086308; 25609195; 25623065	15489334; 15815621;
B7ZKY2	XP_007899847.1	B7ZKY2	B7ZKY2_HUMAN	unreviewed	Calcium/calmodulin-dependent serine protein kinase (MAGUK family)	CASK	Homo sapiens (Human)	897	ATP binding [GO:0005524]; protein kinase activity [GO:0004672]		ATP binding [GO:0005524]; protein kinase activity [GO:0004672]		GO:0004672; GO:0005524		15489334; 11880184; 12110687; 12511555; 15694377; 18423203; 18629876; 18664494; 19125693; 19165920; 19200522; 19736351; 19781660; 19847910; 20006588; 20029458; 20623620; 21735175; 21763699; 21855798; 21954287; 22389404; 22452838; 22709267; 23165780; 23406872; 23542924; 23543616; 23600800; 24927672; 25373785	15489334
B7ZL13	XP_007901023.1	B7ZL13	B7ZL13_HUMAN	unreviewed	FNBP1 protein	FNBP1	Homo sapiens (Human)	607	endocytosis [GO:0006897]	endocytosis [GO:0006897]			GO:0006897		15489334; 12244061; 12736724; 14596906; 15252009; 16418535; 17512409; 18923421; 19155218; 20379614; 20729836; 21768103; 23525018; 25938814	15489334
B7ZL14	XP_007901024.1	B7ZL14	B7ZL14_HUMAN	unreviewed	FNBP1 protein (Formin-binding protein 1)	FNBP1	Homo sapiens (Human)	551	endocytosis [GO:0006897]	endocytosis [GO:0006897]			GO:0006897		15144186; 15489334; 15164053; 16964243; 19367720; 18669648; 19413330; 19690332; 19608861; 20068231; 21269460; 21406692; 23186163; 24275569; 12244061; 12736724; 14596906; 15252009; 16418535; 17512409; 18923421; 19155218; 20379614; 20729836; 21768103; 23525018; 25938814	15144186; 15489334; 15164053; 16964243; 19367720; 18669648; 19413330; 19690332; 19608861; 20068231; 21269460; 21406692; 23186163; 24275569
B7ZL88	XP_007906240.1	B7ZL88	B7ZL88_HUMAN	unreviewed	COX18 protein (Mitochondrial inner membrane protein COX18)	COX18	Homo sapiens (Human)	334	integral component of membrane [GO:0016021]; protein insertion into membrane [GO:0051205]	protein insertion into membrane [GO:0051205]		integral component of membrane [GO:0016021]	GO:0016021; GO:0051205	SUBCELLULAR LOCATION: Membrane {ECO:0000256|RuleBase:RU003945}; Multi-pass membrane protein {ECO:0000256|RuleBase:RU003945}.		15489334; 15815621;
B7ZLJ8	XP_007900121.1	B7ZLJ8	B7ZLJ8_HUMAN	unreviewed	SEZ6L protein (Seizure 6-like protein)	SEZ6L	Homo sapiens (Human)	1011	integral component of membrane [GO:0016021]			integral component of membrane [GO:0016021]	GO:0016021		10591208; 15489334; 17804757; 19336575; 19913121; 19955471; 20379614; 20424129; 20628086; 22920719; 26204995	10591208; 15489334;
B7ZLK5	XP_007892763.1	B7ZLK5	B7ZLK5_HUMAN	unreviewed	FOXP2 protein	FOXP2	Homo sapiens (Human)	714	nucleus [GO:0005634]; sequence-specific DNA binding [GO:0043565]; transcription factor activity, sequence-specific DNA binding [GO:0003700]; transcription, DNA-templated [GO:0006351]	transcription, DNA-templated [GO:0006351]	sequence-specific DNA binding [GO:0043565]; transcription factor activity, sequence-specific DNA binding [GO:0003700]	nucleus [GO:0005634]	GO:0003700; GO:0005634; GO:0006351; GO:0043565	SUBCELLULAR LOCATION: Nucleus {ECO:0000256|SAAS:SAAS00582275}.	15489334; 9770548; 11586359; 11894222; 12060812; 12192408; 12524352; 12655497; 12721956; 12876151; 14555953; 14701752; 14997560; 15056695; 15108192; 15653268; 15685218; 15737702; 15877281; 15948071; 15998549; 16407075; 16538183; 16984964; 17033973; 17196932; 17330859; 17999357; 17999362; 18316164; 18413354; 18987363; 19018235; 19058789; 19240061; 19304338; 19490899; 19608635; 19797137; 19907493; …	15489334
B7ZLQ0	XP_007894231.1	B7ZLQ0	B7ZLQ0_HUMAN	unreviewed	OPCML protein	OPCML	Homo sapiens (Human)	344							15489334; 12819783; 16384911; 17109515; 17159813; 17239010; 17967182; 18179137; 18584347; 18714356; 19913121; 20379614; 20628086; 21273058; 21833655; 22585860; 24616287; 24839818; 25652468; 27358143	15489334
B7ZM87	XP_007897612.1	B7ZM87	B7ZM87_HUMAN	unreviewed	SLIT-ROBO Rho GTPase-activating protein 2 (SRGAP2 protein)	SRGAP2	Homo sapiens (Human)	1070	cytoplasm [GO:0005737]; nucleoplasm [GO:0005654]; signal transduction [GO:0007165]	signal transduction [GO:0007165]		cytoplasm [GO:0005737]; nucleoplasm [GO:0005654]	GO:0005654; GO:0005737; GO:0007165			15489334; 17081983; 16710414; 18669648; 19413330; 20068231; 21269460; 21406692; 23186163; 24275569;
B7ZMH4	XP_007893009.1	B7ZMH4	B7ZMH4_HUMAN	unreviewed	ODZ1 protein	ODZ1	Homo sapiens (Human)	2731	integral component of membrane [GO:0016021]; signal transduction [GO:0007165]	signal transduction [GO:0007165]		integral component of membrane [GO:0016021]	GO:0007165; GO:0016021		15489334; 15777793; 21651764; 22271700; 25152333; 25648896; 25666757; 26485751	15489334
B7ZML1	XP_007887643.1	B7ZML1	B7ZML1_HUMAN	unreviewed	CHD9 protein	CHD9	Homo sapiens (Human)	2897	nucleus [GO:0005634]; ATP binding [GO:0005524]; hydrolase activity, acting on acid anhydrides [GO:0016817]		ATP binding [GO:0005524]; hydrolase activity, acting on acid anhydrides [GO:0016817]	nucleus [GO:0005634]	GO:0005524; GO:0005634; GO:0016817	SUBCELLULAR LOCATION: Nucleus {ECO:0000256|SAAS:SAAS00539527}.	15489334; 16095617; 16523501; 16705189; 20379614	15489334
B7ZVY9	XP_007900458.1	B7ZVY9	B7ZVY9_HUMAN	unreviewed	TBC1 domain family, member 10A	TBC1D10A	Homo sapiens (Human)	508							15489334; 16923811; 17145964; 18450757; 20360009; 22219378; 23248241; 24673604	15489334
B8K284	XP_007893981.1	B8K284	B8K284_HUMAN	unreviewed	CBL-B variant		Homo sapiens (Human)	982	nucleus [GO:0005634]; calcium ion binding [GO:0005509]; signal transducer activity [GO:0004871]; ubiquitin-protein transferase activity [GO:0004842]; zinc ion binding [GO:0008270]; cell surface receptor signaling pathway [GO:0007166]; regulation of signaling [GO:0023051]	cell surface receptor signaling pathway [GO:0007166]; regulation of signaling [GO:0023051]	calcium ion binding [GO:0005509]; signal transducer activity [GO:0004871]; ubiquitin-protein transferase activity [GO:0004842]; zinc ion binding [GO:0008270]	nucleus [GO:0005634]	GO:0004842; GO:0004871; GO:0005509; GO:0005634; GO:0007166; GO:0008270; GO:0023051		11826757; 12697763; 12935897; 14604964; 15273720; 15629882; 15922296; 16459459; 16868939; 17209142; 17235393; 17475912; 18201552; 18316398; 19506219; 19546888; 19834503; 20038312; 20237496; 20395198; 20400514; 20453840; 21037273; 21248249; 21346257; 21453975; 21645455; 21768087; 21807564; 22158902; 22194214; 22447040; 23039885; 23280105; 23586056; 23665906; 24351824; 24885194; 25261476; 25691332;…
B8ZZ71	XP_007883392.1	B8ZZ71	B8ZZ71_HUMAN	unreviewed	Transmembrane protein 182	TMEM182	Homo sapiens (Human)	186	integral component of membrane [GO:0016021]			integral component of membrane [GO:0016021]	GO:0016021			15815621;
B8ZZY4	XP_007894370.1	B8ZZY4	B8ZZY4_HUMAN	unreviewed	Solute carrier family 35 member F5 (Solute carrier family 35, member F5, isoform CRA_a)	SLC35F5 hCG_27227	Homo sapiens (Human)	517	integral component of membrane [GO:0016021]			integral component of membrane [GO:0016021]	GO:0016021			11181995; 15815621; 23186163
B9A012	XP_007910137.1	B9A012	B9A012_HUMAN	unreviewed	Myosin VIIA, isoform CRA_a (Unconventional myosin-VIIa)	MYO7A hCG_2018645	Homo sapiens (Human)	1178	cytoplasm [GO:0005737]; myosin complex [GO:0016459]; ATP binding [GO:0005524]; motor activity [GO:0003774]		ATP binding [GO:0005524]; motor activity [GO:0003774]	cytoplasm [GO:0005737]; myosin complex [GO:0016459]	GO:0003774; GO:0005524; GO:0005737; GO:0016459		11181995; 16554811; 12485990; 15180257; 15300860; 15606003; 15660226; 15823922; 15965244; 16001398; 16449806; 16470552; 17093394; 17361009; 17702415; 17960123; 18181211; 18323324; 18463160; 18700726; 19074810; 19299023; 19320733; 19324852; 19375528; 19683999; 20132242; 20201926; 20801516; 20844544; 21031134; 21150918; 21378158; 21482763; 21687988; 21873662; 21901789; 22219650; 22681893; 22690115;…	11181995; 16554811;
B9A6J8	XP_007906108.1	B9A6J8	B9A6J8_HUMAN	unreviewed	TBC1 domain family, member 2B	TBC1D2B	Homo sapiens (Human)	965								19077034
B9EH95	XP_007899978.1	B9EH95	B9EH95_HUMAN	unreviewed	Armadillo repeat gene deletes in velocardiofacial syndrome (Armadillo repeat gene deletes in velocardiofacial syndrome, isoform CRA_b)	ARVCF hCG_17887	Homo sapiens (Human)	962	cytoplasm [GO:0005737]; nucleus [GO:0005634]; plasma membrane [GO:0005886]; calcium-dependent cell-cell adhesion via plasma membrane cell adhesion molecules [GO:0016339]; multicellular organism development [GO:0007275]; single organismal cell-cell adhesion [GO:0016337]	calcium-dependent cell-cell adhesion via plasma membrane cell adhesion molecules [GO:0016339]; multicellular organism development [GO:0007275]; single organismal cell-cell adhesion [GO:0016337]		cytoplasm [GO:0005737]; nucleus [GO:0005634]; plasma membrane [GO:0005886]	GO:0005634; GO:0005737; GO:0005886; GO:0007275; GO:0016337; GO:0016339		11181995; 15489334; 15340358; 15456900; 15509897; 16118784; 18198266; 18600340; 19508883; 19617637; 19692168; 19724895; 19851296; 20198315; 20333729; 20379614; 20634891; 21846818; 22053977; 24644279; 24819575; 25683624	11181995; 15489334;
B9EK43	XP_007901434.1	B9EK43	B9EK43_HUMAN	unreviewed	Cyclic nucleotide gated channel beta 3	CNGB3	Homo sapiens (Human)	809	integral component of membrane [GO:0016021]; intracellular cyclic nucleotide activated cation channel activity [GO:0005221]; visual perception [GO:0007601]	visual perception [GO:0007601]	intracellular cyclic nucleotide activated cation channel activity [GO:0005221]	integral component of membrane [GO:0016021]	GO:0005221; GO:0007601; GO:0016021		15489334; 12730238; 12815043; 14757870; 15134637; 15161866; 15657609; 15712225; 16319819; 16379026; 17018579; 17265047; 17651254; 17652762; 19592100; 19767295; 20079539; 20378608; 20379614; 20454696; 20801516; 21267001; 23805033; 23940504; 24664743; 24676353; 25558176	15489334
C6KG44	XP_007909886.1	C6KG44	C6KG44_HUMAN	unreviewed	Truncated methyl CpG binding protein 2 transcript 1	MECP2	Homo sapiens (Human)	329	nucleus [GO:0005634]; DNA binding [GO:0003677]		DNA binding [GO:0003677]	nucleus [GO:0005634]	GO:0003677; GO:0005634		8563762; 11055898; 11432961; 11462237; 11524737; 11524741; 11691937; 11768391; 11805248; 11809720; 11836365; 11885030; 11896459; 11896461; 11955928; 12030010; 12075485; 12081725; 12107440; 12111643; 12111644; 12161600; 12170461; 12180070; 12442230; 12449561; 12535940; 12545250; 12555243; 12640384; 12646234; 12746406; 14529314; 14560307; 14598336; 14612906; 14623222; 14647463; 14649548; 14649549; …
C6ZRK5	XP_007903843.1	C6ZRK5	C6ZRK5_HUMAN	unreviewed	TCF7L2 isoform pFC8A_TCF7L2_ex1-11-13-14 (Transcription factor 7-like 2) (Transcription factor 7-like 2 (T-cell specific, HMG-box), isoform CRA_i)	TCF7L2 hCG_40998	Homo sapiens (Human)	579	cytoplasm [GO:0005737]; nucleoplasm [GO:0005654]; canonical Wnt signaling pathway [GO:0060070]; negative regulation of extrinsic apoptotic signaling pathway [GO:2001237]; regulation of transcription from RNA polymerase II promoter [GO:0006357]	canonical Wnt signaling pathway [GO:0060070]; negative regulation of extrinsic apoptotic signaling pathway [GO:2001237]; regulation of transcription from RNA polymerase II promoter [GO:0006357]		cytoplasm [GO:0005737]; nucleoplasm [GO:0005654]	GO:0005654; GO:0005737; GO:0006357; GO:0060070; GO:2001237		11181995; 15164054; 24275569; 11713475; 11713476; 11931652; 11940574; 12086873; 12368361; 12378619; 12408868; 12446687; 12799378; 12861022; 15040893; 15514942; 15591320; 15670774; 15806138; 15853773; 15905022; 16007074; 16204248; 16291872; 16311123; 16385451; 16415884; 16532032; 16547505; 16569639; 16690926; 16724116; 16855264; 16936215; 16936216; 16936217; 16936218; 17003358; 17003360; 17020404;…	11181995; 15164054; 24275569;
C8C066	XP_007903697.1	C8C066	C8C066_HUMAN	unreviewed	Bone morphogenetic protein 2	BMP2	Homo sapiens (Human)	396	extracellular region [GO:0005576]; growth [GO:0040007]	growth [GO:0040007]		extracellular region [GO:0005576]	GO:0005576; GO:0040007	SUBCELLULAR LOCATION: Secreted {ECO:0000256|SAAS:SAAS00536846}.	11642720; 11718007; 11748585; 11792561; 11854297; 11968014; 12002771; 12052447; 12082094; 12126644; 12168799; 12210753; 12489168; 12527559; 12531697; 12535648; 12620973; 12740218; 12819188; 12854828; 12856332; 12872164; 12919699; 12925611; 13678785; 14499589; 14558086; 14587031; 14691541; 14699493; 15037653; 15042598; 15102076; 15150273; 15240857; 15322112; 15358784; 15592496; 15641068; 15647827;…
C9IZ93	XP_007905863.1	C9IZ93	C9IZ93_HUMAN	unreviewed	NEDD8-conjugating enzyme UBE2F	UBE2F	Homo sapiens (Human)	163	ATP binding [GO:0005524]		ATP binding [GO:0005524]		GO:0005524			15815621;
C9J240	XP_007888040.1	C9J240	C9J240_HUMAN	unreviewed	Anion exchange protein	SLC4A10	Homo sapiens (Human)	1106	integral component of membrane [GO:0016021]; inorganic anion exchanger activity [GO:0005452]		inorganic anion exchanger activity [GO:0005452]	integral component of membrane [GO:0016021]	GO:0005452; GO:0016021	SUBCELLULAR LOCATION: Membrane {ECO:0000256|RuleBase:RU362035}; Multi-pass membrane protein {ECO:0000256|RuleBase:RU362035}.	15815621; 18319254; 18413482; 20101282; 20331378; 20379614	15815621;
C9J3G2	XP_007890833.1	C9J3G2	C9J3G2_HUMAN	unreviewed	COBW domain-containing protein 2	CBWD2	Homo sapiens (Human)	376								15815621;
C9J8Q9	XP_007889043.1	C9J8Q9	C9J8Q9_HUMAN	unreviewed	Ubiquitin-conjugating enzyme E2 H (Fragment)	UBE2H	Homo sapiens (Human)	149	ATP binding [GO:0005524]		ATP binding [GO:0005524]		GO:0005524			12853948; 21269460;
C9J9Y7	XP_007898501.1	C9J9Y7	C9J9Y7_HUMAN	unreviewed	Potassium channel subfamily T member 1	KCNT1	Homo sapiens (Human)	1217	integral component of membrane [GO:0016021]; calcium-activated potassium channel activity [GO:0015269]		calcium-activated potassium channel activity [GO:0015269]	integral component of membrane [GO:0016021]	GO:0015269; GO:0016021			15164053;
C9JCP7	XP_007899379.1	C9JCP7	C9JCP7_HUMAN	unreviewed	Vasoactive intestinal polypeptide receptor 2	VIPR2	Homo sapiens (Human)	579	integral component of membrane [GO:0016021]; vasoactive intestinal polypeptide receptor activity [GO:0004999]; cell surface receptor signaling pathway [GO:0007166]	cell surface receptor signaling pathway [GO:0007166]	vasoactive intestinal polypeptide receptor activity [GO:0004999]	integral component of membrane [GO:0016021]	GO:0004999; GO:0007166; GO:0016021			12853948;
C9JE82	XP_007888766.1	C9JE82	C9JE82_HUMAN	unreviewed	Voltage-dependent calcium channel subunit alpha-2/delta-2	CACNA2D2	Homo sapiens (Human)	1144							16641997; 11851383; 12555074; 15331424; 17135419; 21809394; 23402298; 25619833	16641997;
C9JK69	XP_007895388.1	C9JK69	C9JK69_HUMAN	unreviewed	Atrial natriuretic peptide receptor 3	NPR3	Homo sapiens (Human)	325	integral component of membrane [GO:0016021]			integral component of membrane [GO:0016021]	GO:0016021		15372022; 10489108; 12872042; 15785005; 19343178; 19570815	15372022;
C9JP51	XP_007900677.1	C9JP51	C9JP51_HUMAN	unreviewed	Protein FAM131A (Fragment)	FAM131A	Homo sapiens (Human)	231								16641997;
C9JR86	XP_007909528.1	C9JR86	C9JR86_HUMAN	unreviewed	Phytanoyl-CoA dioxygenase, peroxisomal (Fragment)	PHYH	Homo sapiens (Human)	210								15164054; 24275569; 25944712
C9JYJ2	XP_007908114.1	C9JYJ2	C9JYJ2_HUMAN	unreviewed	Musculoskeletal embryonic nuclear protein 1	MUSTN1	Homo sapiens (Human)	87	nucleus [GO:0005634]; chondrocyte differentiation [GO:0002062]; chondrocyte proliferation [GO:0035988]; tissue regeneration [GO:0042246]	chondrocyte differentiation [GO:0002062]; chondrocyte proliferation [GO:0035988]; tissue regeneration [GO:0042246]		nucleus [GO:0005634]	GO:0002062; GO:0005634; GO:0035988; GO:0042246			16641997;
C9JYY6	XP_007892821.1	C9JYY6	C9JYY6_HUMAN	unreviewed	Neuronal cell adhesion molecule	NRCAM	Homo sapiens (Human)	1211	integral component of membrane [GO:0016021]			integral component of membrane [GO:0016021]	GO:0016021		12853948; 17106428; 19058789	12853948;
C9JZN9	XP_007885664.1	C9JZN9	C9JZN9_HUMAN	unreviewed	Troponin T, fast skeletal muscle	TNNT3	Homo sapiens (Human)	239	troponin complex [GO:0005861]; regulation of striated muscle contraction [GO:0006942]	regulation of striated muscle contraction [GO:0006942]		troponin complex [GO:0005861]	GO:0005861; GO:0006942			16554811;
C9K0J5	XP_007888807.1	C9K0J5	C9K0J5_HUMAN	unreviewed	Ras association (RalGDS/AF-6) and pleckstrin homology domains 1, isoform CRA_b (Ras-associated and pleckstrin homology domains-containing protein 1)	RAPH1 hCG_2043066	Homo sapiens (Human)	1302	signal transduction [GO:0007165]	signal transduction [GO:0007165]			GO:0007165		11181995; 15815621; 18669648; 19413330; 20068231; 21406692; 23186163; 24275569; 26496610	11181995; 15815621; 18669648; 19413330; 20068231; 21406692; 23186163; 24275569;
D2CGD1	XP_007902087.1	D2CGD1	D2CGD1_HUMAN	unreviewed	Fibroblast growth factor receptor (EC 2.7.10.1)	FGFR2	Homo sapiens (Human)	732	integral component of membrane [GO:0016021]; intracellular membrane-bounded organelle [GO:0043231]; nucleoplasm [GO:0005654]; ATP binding [GO:0005524]; fibroblast growth factor-activated receptor activity [GO:0005007]; positive regulation of cell proliferation [GO:0008284]	positive regulation of cell proliferation [GO:0008284]	ATP binding [GO:0005524]; fibroblast growth factor-activated receptor activity [GO:0005007]	integral component of membrane [GO:0016021]; intracellular membrane-bounded organelle [GO:0043231]; nucleoplasm [GO:0005654]	GO:0005007; GO:0005524; GO:0005654; GO:0008284; GO:0016021; GO:0043231		15164054; 19369195; 24275569; 9150725; 11781872; 12186468; 16385451; 17529967; 17529973; 18973230; 19330030; 19590514	15164054; 19369195; 24275569;
D2X2H5	XP_007887125.1	D2X2H5	D2X2H5_HUMAN	unreviewed	Neuroligin 1	nlgn1	Homo sapiens (Human)	863	excitatory synapse [GO:0060076]; integral component of plasma membrane [GO:0005887]; cell adhesion [GO:0007155]; modulation of synaptic transmission [GO:0050804]; synapse organization [GO:0050808]	cell adhesion [GO:0007155]; modulation of synaptic transmission [GO:0050804]; synapse organization [GO:0050808]		excitatory synapse [GO:0060076]; integral component of plasma membrane [GO:0005887]	GO:0005887; GO:0007155; GO:0050804; GO:0050808; GO:0060076		20034102; 14522992; 15797875; 16077734; 16882988; 18987618; 19086053; 19598235; 19730411; 19736351; 20201926; 20379614; 20398908; 20516156; 20677014; 21838267; 23264101; 23719805; 23853109; 23929743; 25399301; 26078884; 26109803; 26440732; 26674772	20034102
D2Y3F6	XP_007900187.1	D2Y3F6	D2Y3F6_HUMAN	unreviewed	Dct1		Homo sapiens (Human)	478	integral component of membrane [GO:0016021]; lysosomal membrane [GO:0005765]			integral component of membrane [GO:0016021]; lysosomal membrane [GO:0005765]	GO:0005765; GO:0016021		12527723; 15521011; 15754324; 17050537; 18230330; 19074966; 19358571; 19409386; 19549785; 20498635; 22574197; 22853447; 22975709; 23488788; 23962042
D3DNS1	XP_007887374.1	D3DNS1	D3DNS1_HUMAN	unreviewed	NADH dehydrogenase (Ubiquinone) 1 beta subcomplex, 5, 16kDa, isoform CRA_e (Fragment)	NDUFB5 hCG_1787208	Homo sapiens (Human)	187	integral component of membrane [GO:0016021]			integral component of membrane [GO:0016021]	GO:0016021		11181995; 17601350; 18977241; 19034380; 19064571; 19343046; 20877624	11181995;
D3DPG9	XP_007888311.1	D3DPG9	D3DPG9_HUMAN	unreviewed	Calcitonin receptor-like, isoform CRA_a	CALCRL hCG_22606	Homo sapiens (Human)	472	integral component of membrane [GO:0016021]; calcitonin receptor activity [GO:0004948]; cell surface receptor signaling pathway [GO:0007166]	cell surface receptor signaling pathway [GO:0007166]	calcitonin receptor activity [GO:0004948]	integral component of membrane [GO:0016021]	GO:0004948; GO:0007166; GO:0016021		11181995; 11693189; 11814625; 11937264; 11973435; 12213903; 12574158; 12630808; 12684703; 12824306; 15245870; 15300632; 15613468; 15641806; 15797661; 16293613; 16410241; 16495482; 16622024; 17067815; 17310067; 17503773; 17675298; 17785463; 19210874; 19394311; 19581316; 19598235; 19898635; 19903822; 19913063; 20074556; 20379614; 20424473; 20946927; 20954838; 21703310; 22102369; 22142144; 22208649;…	11181995;
D3DQ30	XP_007898151.1	D3DQ30	D3DQ30_HUMAN	unreviewed	HCG40295, isoform CRA_d (Tetratricopeptide repeat protein 39A)	TTC39A hCG_40295	Homo sapiens (Human)	550								11181995; 16710414;
D3DQ48	XP_007907164.1	D3DQ48	D3DQ48_HUMAN	unreviewed	Transmembrane protein 59, isoform CRA_e	TMEM59 hCG_33694	Homo sapiens (Human)	324	integral component of membrane [GO:0016021]			integral component of membrane [GO:0016021]	GO:0016021		11181995; 20379614; 20427278; 22451312	11181995;
D3DQ69	XP_007907616.1	D3DQ69	D3DQ69_HUMAN	unreviewed	SERPINE1 mRNA binding protein 1, isoform CRA_c	SERBP1 hCG_2032021	Homo sapiens (Human)	450	cytoplasm [GO:0005737]; mRNA 3'-UTR binding [GO:0003730]		mRNA 3'-UTR binding [GO:0003730]	cytoplasm [GO:0005737]	GO:0003730; GO:0005737		11181995; 11001948; 11972486; 12027469; 12505151; 16679534; 16879614; 16963292; 17698176; 18440126; 22373659; 22442049; 23236990; 24374978; 24502978; 26398198	11181995;
D3DQ79	XP_007885445.1	D3DQ79	D3DQ79_HUMAN	unreviewed	Nexilin (F actin binding protein), isoform CRA_b	NEXN hCG_24063	Homo sapiens (Human)	612							11181995; 15823560; 19881492; 19913121; 20379614; 20628086; 20970104; 22381134; 24349201; 24866383; 26458985	11181995;
D3DQU2	XP_007901993.1	D3DQU2	D3DQU2_HUMAN	unreviewed	Tripeptidyl peptidase I, isoform CRA_a	TPP1 hCG_22005	Homo sapiens (Human)	572	serine-type endopeptidase activity [GO:0004252]		serine-type endopeptidase activity [GO:0004252]		GO:0004252		11181995; 11462245; 12125808; 12134079; 12376936; 12488460; 12698559; 12950156; 14702339; 14736728; 15143070; 15158442; 15317752; 15582991; 15733845; 16091586; 16168594; 16518810; 17690061; 17959406; 18411270; 18552385; 19038966; 19038967; 19201763; 19246452; 19748052; 20672930; 20689811; 21461822; 21784683; 21829167; 21833529; 22016395; 22832778; 22989886; 23103865; 23249249; 23266810; 23418007;…	11181995;
D3DQU7	XP_007885732.1	D3DQU7	D3DQU7_HUMAN	unreviewed	Serine/threonine kinase 33, isoform CRA_a	STK33 hCG_23896	Homo sapiens (Human)	514	ATP binding [GO:0005524]; protein serine/threonine kinase activity [GO:0004674]		ATP binding [GO:0005524]; protein serine/threonine kinase activity [GO:0004674]		GO:0004674; GO:0005524		11181995; 16176263; 19079261; 20571754; 20816195; 21742770; 23967198; 25398772; 25603720; 25662617	11181995;
D3DR24	XP_007885851.1	D3DR24	D3DR24_HUMAN	unreviewed	Exostoses (Multiple) 2, isoform CRA_a	EXT2 hCG_1811183	Homo sapiens (Human)	731	integral component of membrane [GO:0016021]; glucuronosyltransferase activity [GO:0015020]; glycosaminoglycan biosynthetic process [GO:0006024]; heparan sulfate proteoglycan biosynthetic process [GO:0015012]	glycosaminoglycan biosynthetic process [GO:0006024]; heparan sulfate proteoglycan biosynthetic process [GO:0015012]	glucuronosyltransferase activity [GO:0015020]	integral component of membrane [GO:0016021]	GO:0006024; GO:0015012; GO:0015020; GO:0016021		11181995; 10679296; 12907669; 14654969; 15586175; 15796962; 16088908; 16283885; 16638657; 17293876; 17301954; 17589361; 17676624; 17761672; 17786204; 17928989; 18210030; 18294062; 18373409; 18544707; 18597214; 18633108; 18666861; 19008344; 19179614; 19309273; 19336475; 19344451; 19380854; 19453261; 19839753; 19933996; 20140877; 20379614; 20418910; 20571754; 20580033; 20628086; 20813973; 20872591;…	11181995;
D3DR40	XP_007894854.1	D3DR40	D3DR40_HUMAN	unreviewed	Chromosome 10 open reading frame 4, isoform CRA_b	C10orf4 hCG_39538	Homo sapiens (Human)	315							11181995; 16385451	11181995;
D3DRD3	XP_007902086.1	D3DRD3	D3DRD3_HUMAN	unreviewed	Fibroblast growth factor receptor (EC 2.7.10.1)	FGFR2 hCG_1811153	Homo sapiens (Human)	724	integral component of membrane [GO:0016021]; ATP binding [GO:0005524]; fibroblast growth factor-activated receptor activity [GO:0005007]; positive regulation of cell proliferation [GO:0008284]	positive regulation of cell proliferation [GO:0008284]	ATP binding [GO:0005524]; fibroblast growth factor-activated receptor activity [GO:0005007]	integral component of membrane [GO:0016021]	GO:0005007; GO:0005524; GO:0008284; GO:0016021		11181995; 9150725; 11781872; 12186468; 16385451; 17529967; 17529973; 18973230; 19330030; 19590514	11181995;
D3DSM7	XP_007898245.1	D3DSM7	D3DSM7_HUMAN	unreviewed	Collagen, type VI, alpha 1, isoform CRA_a	COL6A1 hCG_401279	Homo sapiens (Human)	726	collagen trimer [GO:0005581]			collagen trimer [GO:0005581]	GO:0005581		11181995; 11932968; 11973338; 12011280; 12374585; 12736748; 12840783; 12958705; 14981181; 15563506; 16130093; 16227896; 16434404; 17334655; 17537636; 17602442; 18246005; 18366090; 18378883; 18551403; 18634150; 18825676; 19204726; 19309692; 20976770; 21037586; 22012643; 22583932; 23013106; 23221806; 24271325; 24357721; 24443028; 24737472; 24801232; 25073002; 25176343; 25204870; 25325876; 25535305;…	11181995;
D3DSM8	XP_007907310.1	D3DSM8	D3DSM8_HUMAN	unreviewed	Formiminotransferase cyclodeaminase, isoform CRA_a	FTCD hCG_401256	Homo sapiens (Human)	581	folic acid binding [GO:0005542]; transferase activity [GO:0016740]; cellular metabolic process [GO:0044237]	cellular metabolic process [GO:0044237]	folic acid binding [GO:0005542]; transferase activity [GO:0016740]		GO:0005542; GO:0016740; GO:0044237		11181995; 12815595; 19048631; 19161160; 19204726; 19913121; 20209057; 20494980; 20628086; 20634891; 24686083	11181995;
D3DSP9	XP_007890996.1	D3DSP9	D3DSP9_HUMAN	unreviewed	Fibrinogen-like 1, isoform CRA_d	FGL1 hCG_1994124	Homo sapiens (Human)	253							11181995; 14981537; 15063762; 16996032; 17805225; 18039467; 19304666; 19817957; 19913121; 20379614; 20628086; 20800603; 21618590; 23792031; 24084006	11181995;
D3DUW7	XP_007892873.1	D3DUW7	D3DUW7_HUMAN	unreviewed	Dynamin 1-like, isoform CRA_a	DNM1L hCG_1810949	Homo sapiens (Human)	752	cytoplasm [GO:0005737]; intracellular membrane-bounded organelle [GO:0043231]; GTP binding [GO:0005525]; GTPase activity [GO:0003924]; mitochondrial fission [GO:0000266]; peroxisome fission [GO:0016559]	mitochondrial fission [GO:0000266]; peroxisome fission [GO:0016559]	GTPase activity [GO:0003924]; GTP binding [GO:0005525]	cytoplasm [GO:0005737]; intracellular membrane-bounded organelle [GO:0043231]	GO:0000266; GO:0003924; GO:0005525; GO:0005737; GO:0016559; GO:0043231		11181995; 11514614; 12499366; 12618434; 12668660; 12861026; 14741701; 15356267; 15364948; 15791210; 15824135; 16010987; 17301055; 17332775; 17553808; 17606867; 17682056; 17718388; 17721437; 17906671; 18465792; 18599615; 18695047; 18838687; 19074440; 19342591; 19409380; 19525928; 20103533; 20179104; 20379614; 20428767; 20467441; 20649536; 20683914; 20696759; 20850011; 21145355; 21172823; 21292769;…	11181995;
D3DW85	XP_007906213.1	D3DW85	D3DW85_HUMAN	unreviewed	Iron-responsive element binding protein 2, isoform CRA_a	IREB2 hCG_38938	Homo sapiens (Human)	963	cytoplasm [GO:0005737]; iron-responsive element binding [GO:0030350]; translation repressor activity [GO:0030371]; cellular iron ion homeostasis [GO:0006879]; iron ion transport [GO:0006826]; metabolic process [GO:0008152]	cellular iron ion homeostasis [GO:0006879]; iron ion transport [GO:0006826]; metabolic process [GO:0008152]	iron-responsive element binding [GO:0030350]; translation repressor activity [GO:0030371]	cytoplasm [GO:0005737]	GO:0005737; GO:0006826; GO:0006879; GO:0008152; GO:0030350; GO:0030371		11181995; 11783942; 12200453; 12465072; 12855587; 12888568; 15057521; 15777842; 15938636; 16503547; 16914832; 17200797; 17604281; 17613866; 17760563; 17822790; 18574241; 18582596; 19223469; 19300482; 19800047; 20173748; 20405006; 20587604; 20587610; 20656943; 20877624; 21320324; 21558272; 22331484; 22356581; 22461431; 22914670; 24285726; 24394537; 24587150; 25006744; 25101718; 25117307; 26310313;…	11181995;
D3DX46	XP_007910123.1	D3DX46	D3DX46_HUMAN	unreviewed	MAGUK p55 subfamily member 3 (Membrane protein, palmitoylated 3 (MAGUK p55 subfamily member 3), isoform CRA_a)	MPP3 hCG_28215	Homo sapiens (Human)	610							11181995; 16625196; 13679854; 16519681; 17669239; 23011156; 24503895; 24513266; 25780926	11181995; 16625196;
D3DX95	XP_007896569.1	D3DX95	D3DX95_HUMAN	unreviewed	Choline acetyltransferase, isoform CRA_a	CHAT hCG_1996663	Homo sapiens (Human)	630	transferase activity, transferring acyl groups [GO:0016746]		transferase activity, transferring acyl groups [GO:0016746]		GO:0016746		11181995; 12393272; 12401548; 12609506; 12628465; 12637523; 12759818; 12770689; 14514417; 15276243; 15381704; 15690550; 15913843; 16223550; 16385451; 16424819; 16468020; 16480703; 17144655; 17373692; 17378730; 17503475; 17503482; 18165968; 18322398; 18379437; 18559515; 18562794; 18603262; 18780301; 19086053; 19156168; 19711100; 19776575; 19913121; 20100532; 20147892; 20227257; 20379614; 20383528;…	11181995;
D3DXI8	XP_007900134.1	D3DXI8	D3DXI8_HUMAN	unreviewed	Purinergic receptor P2X, ligand-gated ion channel, 2, isoform CRA_a	P2RX2 hCG_2007963	Homo sapiens (Human)	195	integral component of plasma membrane [GO:0005887]; ATP binding [GO:0005524]; extracellular ATP-gated cation channel activity [GO:0004931]; purinergic nucleotide receptor activity [GO:0001614]; response to ATP [GO:0033198]	response to ATP [GO:0033198]	ATP binding [GO:0005524]; extracellular ATP-gated cation channel activity [GO:0004931]; purinergic nucleotide receptor activity [GO:0001614]	integral component of plasma membrane [GO:0005887]	GO:0001614; GO:0004931; GO:0005524; GO:0005887; GO:0033198		11181995; 12161595; 12395104; 15313628; 15331767; 15657042; 18487206; 18922787; 19104511; 19793987; 20426799; 20699225; 21343285; 21576497; 21768526; 22378790; 22556417; 22828800; 23345450; 23740251; 23959888; 24211385; 24273165; 25788561; 26184350; 26253104	11181995;
D6R967	XP_007890119.1	D6R967	D6R967_HUMAN	unreviewed	Inorganic pyrophosphatase 2, mitochondrial (Fragment)	PPA2	Homo sapiens (Human)	191	cytoplasm [GO:0005737]; inorganic diphosphatase activity [GO:0004427]; magnesium ion binding [GO:0000287]; phosphate-containing compound metabolic process [GO:0006796]	phosphate-containing compound metabolic process [GO:0006796]	inorganic diphosphatase activity [GO:0004427]; magnesium ion binding [GO:0000287]	cytoplasm [GO:0005737]	GO:0000287; GO:0004427; GO:0005737; GO:0006796			15815621; 21269460; 24275569; 25944712
D6RA96	XP_007909824.1	D6RA96	D6RA96_HUMAN	unreviewed	Regulator of telomere elongation helicase 1 (EC 3.6.4.12)	RTEL1-TNFRSF6B RTEL1	Homo sapiens (Human)	785	nucleus [GO:0005634]; 4 iron, 4 sulfur cluster binding [GO:0051539]; ATP binding [GO:0005524]; ATP-dependent DNA helicase activity [GO:0004003]; DNA binding [GO:0003677]; metal ion binding [GO:0046872]; DNA recombination [GO:0006310]; DNA repair [GO:0006281]; DNA replication [GO:0006260]; regulation of double-strand break repair via homologous recombination [GO:0010569]; telomere maintenance [GO:…	DNA recombination [GO:0006310]; DNA repair [GO:0006281]; DNA replication [GO:0006260]; regulation of double-strand break repair via homologous recombination [GO:0010569]; telomere maintenance [GO:0000723]	4 iron, 4 sulfur cluster binding [GO:0051539]; ATP binding [GO:0005524]; ATP-dependent DNA helicase activity [GO:0004003]; DNA binding [GO:0003677]; metal ion binding [GO:0046872]	nucleus [GO:0005634]	GO:0000723; GO:0003677; GO:0004003; GO:0005524; GO:0005634; GO:0006260; GO:0006281; GO:0006310; GO:0010569; GO:0046872; GO:0051539	SUBCELLULAR LOCATION: Nucleus {ECO:0000256|HAMAP-Rule:MF_03065}. Note=Colocalizes with PCNA within the replication foci in S-phase cells. {ECO:0000256|HAMAP-Rule:MF_03065}.	11780052; 26496610	11780052;
D6RDV5	XP_007891327.1	D6RDV5	D6RDV5_HUMAN	unreviewed	Ephrin-A5	EFNA5	Homo sapiens (Human)	201	membrane [GO:0016020]			membrane [GO:0016020]	GO:0016020		15372022; 15901737; 18385452; 18563700; 18628988; 19270726; 19668339; 19695673; 20029409; 20379614; 20659327; 22072270; 22074469; 22860012; 23401654; 23959867; 25300504; 25663355; 25993310	15372022;
D6REX3	XP_007887151.1	D6REX3	D6REX3_HUMAN	unreviewed	Protein transport protein Sec31A	SEC31A	Homo sapiens (Human)	1251	cytoplasm [GO:0005737]; intracellular membrane-bounded organelle [GO:0043231]			cytoplasm [GO:0005737]; intracellular membrane-bounded organelle [GO:0043231]	GO:0005737; GO:0043231		15815621; 17081983; 18669648; 19690332; 20068231; 21269460; 21406692; 22814378; 23186163; 24275569; 25944712; 26496610	15815621; 17081983; 18669648; 19690332; 20068231; 21269460; 21406692; 22814378; 23186163; 24275569; 25944712
D6RFH5	XP_007897390.1	D6RFH5	D6RFH5_HUMAN	unreviewed	Folliculin-interacting protein 2 (Fragment)	FNIP2	Homo sapiens (Human)	673								15815621; 23186163
D6RHG7	XP_007890282.1	D6RHG7	D6RHG7_HUMAN		Deleted.
D6RIF6	XP_007890913.1	D6RIF6	D6RIF6_HUMAN	unreviewed	SLAIN motif-containing protein 2	SLAIN2	Homo sapiens (Human)	414							15815621; 18669648; 19690332; 20068231; 21406692; 23186163; 24275569; 24129315; 26496610	15815621; 18669648; 19690332; 20068231; 21406692; 23186163; 24275569; 24129315
D6W4X8	XP_007892200.1	D6W4X8	D6W4X8_HUMAN	unreviewed	HCG1990170, isoform CRA_a (Fragment)	hCG_1990170	Homo sapiens (Human)	351							11181995; 25331893; 26418745; 26630010	11181995;
D9YZV5	XP_007905876.1	D9YZV5	D9YZV5_HUMAN	unreviewed	Tropomyosin 1 (Alpha) isoform 4 (Tropomyosin 1 (Alpha), isoform CRA_c)	TPM1 hCG_33495	Homo sapiens (Human)	284	filamentous actin [GO:0031941]; myofibril [GO:0030016]; cardiac muscle contraction [GO:0060048]; in utero embryonic development [GO:0001701]; positive regulation of heart rate by epinephrine [GO:0003065]; ventricular cardiac muscle tissue morphogenesis [GO:0055010]	cardiac muscle contraction [GO:0060048]; in utero embryonic development [GO:0001701]; positive regulation of heart rate by epinephrine [GO:0003065]; ventricular cardiac muscle tissue morphogenesis [GO:0055010]		filamentous actin [GO:0031941]; myofibril [GO:0030016]	GO:0001701; GO:0003065; GO:0030016; GO:0031941; GO:0055010; GO:0060048		11181995; 7704029; 8774330; 11964245; 12065096; 12169652; 12473556; 12527301; 12686598; 13679858; 15000344; 15031138; 15269838; 15479242; 15695827; 15897890; 16260624; 17360712; 17556170; 17895359; 17932326; 18403758; 18513529; 18937355; 19035361; 19150014; 19222994; 19509158; 19646950; 19678923; 19820697; 19853701; 19875404; 19913121; 20031618; 20065163; 20075843; 20215591; 20359594; 20379614; 2…	11181995;
D9ZGF9	XP_007906520.1	D9ZGF9	D9ZGF9_HUMAN	unreviewed	Hedgehog protein	SHH hCG_18375	Homo sapiens (Human)	465	extracellular space [GO:0005615]; plasma membrane [GO:0005886]; peptidase activity [GO:0008233]; cell-cell signaling [GO:0007267]; intein-mediated protein splicing [GO:0016539]; multicellular organism development [GO:0007275]	cell-cell signaling [GO:0007267]; intein-mediated protein splicing [GO:0016539]; multicellular organism development [GO:0007275]	peptidase activity [GO:0008233]	extracellular space [GO:0005615]; plasma membrane [GO:0005886]	GO:0005615; GO:0005886; GO:0007267; GO:0007275; GO:0008233; GO:0016539		11181995; 11857543; 11983699; 12394760; 12421920; 12495844; 12514186; 12533514; 12547712; 12629553; 12632368; 12709790; 12773389; 12783258; 12837695; 12917489; 12926841; 14520411; 14520413; 14691301; 14733907; 15128061; 15170664; 15221788; 15238528; 15249145; 15249678; 15292211; 15470048; 15502857; 15521068; 15592520; 15675968; 15905200; 15939571; 16003737; 16159933; 16244652; 16282375; 16300466;…	11181995;
D9ZGG0	XP_007899995.1	D9ZGG0	D9ZGG0_HUMAN	unreviewed	T-box 1	TBX1	Homo sapiens (Human)	495	nucleus [GO:0005634]; DNA binding [GO:0003677]; transcription factor activity, sequence-specific DNA binding [GO:0003700]; transcription, DNA-templated [GO:0006351]	transcription, DNA-templated [GO:0006351]	DNA binding [GO:0003677]; transcription factor activity, sequence-specific DNA binding [GO:0003700]	nucleus [GO:0005634]	GO:0003677; GO:0003700; GO:0005634; GO:0006351	SUBCELLULAR LOCATION: Nucleus {ECO:0000256|SAAS:SAAS00353240}.	11748311; 12533514; 12858556; 15337468; 15703190; 16586352; 16684884; 16854283; 17273972; 17377518; 17438107; 17479646; 17622328; 17850965; 19050236; 19336370; 19407855; 19467348; 19645056; 19948535; 20071775; 20497193; 20634891; 20937753; 21041608; 21796729; 22164283; 22185286; 22801995; 22842189; 22893440; 22931165; 23034814; 23828768; 23945394; 24295890; 24637876; 24998776; 25168891; 25860641;…
E0XEY9	XP_007889609.1	E0XEY9	E0XEY9_HUMAN	unreviewed	Forkhead box I1	FOXI1	Homo sapiens (Human)	378	sequence-specific DNA binding [GO:0043565]; transcription factor activity, sequence-specific DNA binding [GO:0003700]		sequence-specific DNA binding [GO:0043565]; transcription factor activity, sequence-specific DNA binding [GO:0003700]		GO:0003700; GO:0043565		20809947; 12695546; 18564921; 19214237; 20621367; 22412181; 23965030	20809947
E5KLJ5	XP_007900610.1	E5KLJ5	E5KLJ5_HUMAN	unreviewed	Dynamin-like 120 kDa protein, mitochondrial (Mitochondrial dynamin-like 120 kDa protein) (Optic atrophy 1 (Autosomal dominant), isoform CRA_g)	OPA1 hCG_17270	Homo sapiens (Human)	1015	cytoplasm [GO:0005737]; mitochondrion [GO:0005739]; nucleoplasm [GO:0005654]; GTP binding [GO:0005525]; GTPase activity [GO:0003924]; apoptotic process [GO:0006915]; mitochondrion organization [GO:0007005]	apoptotic process [GO:0006915]; mitochondrion organization [GO:0007005]	GTPase activity [GO:0003924]; GTP binding [GO:0005525]	cytoplasm [GO:0005737]; mitochondrion [GO:0005739]; nucleoplasm [GO:0005654]	GO:0003924; GO:0005525; GO:0005654; GO:0005737; GO:0005739; GO:0006915; GO:0007005		11181995; 16641997; 19608861; 21269460; 20843780; 24275569; 25944712; 11810296; 12036970; 12073024; 12123827; 12161614; 12504110; 12509422; 12543739; 12566046; 12842213; 14516807; 14551537; 14566653; 14644237; 14970223; 15356267; 15505825; 15531309; 15534475; 15635063; 15700187; 16006781; 16021496; 16115883; 16240368; 16323009; 16331355; 16617242; 16737747; 16785854; 17003040; 17016536; 17024226;…	11181995; 16641997; 19608861; 21269460; 20843780; 24275569; 25944712
E5KLJ6	XP_007900612.1	E5KLJ6	E5KLJ6_HUMAN	unreviewed	Dynamin-like 120 kDa protein, mitochondrial (Mitochondrial dynamin-like 120 kDa protein) (Optic atrophy 1 (Autosomal dominant), isoform CRA_c)	OPA1 hCG_17270	Homo sapiens (Human)	978	cytoplasm [GO:0005737]; mitochondrion [GO:0005739]; nucleoplasm [GO:0005654]; GTP binding [GO:0005525]; GTPase activity [GO:0003924]; apoptotic process [GO:0006915]; mitochondrion organization [GO:0007005]	apoptotic process [GO:0006915]; mitochondrion organization [GO:0007005]	GTPase activity [GO:0003924]; GTP binding [GO:0005525]	cytoplasm [GO:0005737]; mitochondrion [GO:0005739]; nucleoplasm [GO:0005654]	GO:0003924; GO:0005525; GO:0005654; GO:0005737; GO:0005739; GO:0006915; GO:0007005		11181995; 16641997; 19608861; 21269460; 20843780; 24275569; 25944712; 11810296; 12036970; 12073024; 12123827; 12161614; 12504110; 12509422; 12543739; 12566046; 12842213; 14516807; 14551537; 14566653; 14644237; 14970223; 15356267; 15505825; 15531309; 15534475; 15635063; 15700187; 16006781; 16021496; 16115883; 16240368; 16323009; 16331355; 16617242; 16737747; 16785854; 17003040; 17016536; 17024226;…	11181995; 16641997; 19608861; 21269460; 20843780; 24275569; 25944712
E5KLJ7	XP_007900611.1	E5KLJ7	E5KLJ7_HUMAN	unreviewed	Mitochondrial dynamin-like 120 kDa protein (Optic atrophy 1 (Autosomal dominant), isoform CRA_d)	OPA1 hCG_17270	Homo sapiens (Human)	997	cytoplasm [GO:0005737]; extrinsic component of mitochondrial inner membrane [GO:0031314]; mitochondrion [GO:0005739]; nucleoplasm [GO:0005654]; GTP binding [GO:0005525]; GTPase activity [GO:0003924]; aging [GO:0007568]; apoptotic process [GO:0006915]; mitochondrion organization [GO:0007005]; positive regulation of dendrite development [GO:1900006]; positive regulation of mitochondrial fusion [GO:…	aging [GO:0007568]; apoptotic process [GO:0006915]; mitochondrion organization [GO:0007005]; positive regulation of dendrite development [GO:1900006]; positive regulation of mitochondrial fusion [GO:0010636]; positive regulation of neuron maturation [GO:0014042]	GTPase activity [GO:0003924]; GTP binding [GO:0005525]	cytoplasm [GO:0005737]; extrinsic component of mitochondrial inner membrane [GO:0031314]; mitochondrion [GO:0005739]; nucleoplasm [GO:0005654]	GO:0003924; GO:0005525; GO:0005654; GO:0005737; GO:0005739; GO:0006915; GO:0007005; GO:0007568; GO:0010636; GO:0014042; GO:0031314; GO:1900006		11181995; 20843780; 11810296; 12036970; 12073024; 12123827; 12161614; 12504110; 12509422; 12543739; 12566046; 12842213; 14516807; 14551537; 14566653; 14644237; 14970223; 15356267; 15505825; 15531309; 15534475; 15635063; 15700187; 16006781; 16021496; 16115883; 16240368; 16323009; 16331355; 16617242; 16737747; 16785854; 17003040; 17016536; 17024226; 17188046; 17188070; 17306754; 17318099; 17415700;…	11181995; 20843780
E5RFE7	XP_007901418.1	E5RFE7	E5RFE7_HUMAN	unreviewed	Carbonic anhydrase 1 (Fragment)	CA1	Homo sapiens (Human)	194	cytoplasm [GO:0005737]; carbonate dehydratase activity [GO:0004089]; zinc ion binding [GO:0008270]; one-carbon metabolic process [GO:0006730]	one-carbon metabolic process [GO:0006730]	carbonate dehydratase activity [GO:0004089]; zinc ion binding [GO:0008270]	cytoplasm [GO:0005737]	GO:0004089; GO:0005737; GO:0006730; GO:0008270			16421571; 21269460; 24275569
E5RGR1	XP_007902651.1	E5RGR1	E5RGR1_HUMAN	unreviewed	PIN2/TERF1-interacting telomerase inhibitor 1 (Fragment)	PINX1	Homo sapiens (Human)	198	cytoplasm [GO:0005737]; intracellular membrane-bounded organelle [GO:0043231]; mitochondrion [GO:0005739]; nucleolus [GO:0005730]; nucleus [GO:0005634]; nucleic acid binding [GO:0003676]		nucleic acid binding [GO:0003676]	cytoplasm [GO:0005737]; intracellular membrane-bounded organelle [GO:0043231]; mitochondrion [GO:0005739]; nucleolus [GO:0005730]; nucleus [GO:0005634]	GO:0003676; GO:0005634; GO:0005730; GO:0005737; GO:0005739; GO:0043231			16421571; 18669648; 19690332; 21406692; 24275569
E5RGS2	XP_007907394.1	E5RGS2	E5RGS2_HUMAN	unreviewed	Receptor expression-enhancing protein	REEP4	Homo sapiens (Human)	251	integral component of membrane [GO:0016021]			integral component of membrane [GO:0016021]	GO:0016021	SUBCELLULAR LOCATION: Membrane {ECO:0000256|RuleBase:RU362006}; Multi-pass membrane protein {ECO:0000256|RuleBase:RU362006}.	17081983; 16421571; 18669648; 21269460; 21406692; 23186163; 24275569; 23911198	17081983; 16421571; 18669648; 21269460; 21406692; 23186163; 24275569
E5RJN0	XP_007894737.1	E5RJN0	E5RJN0_HUMAN	unreviewed	Heparan-alpha-glucosaminide N-acetyltransferase	HGSNAT	Homo sapiens (Human)	352	integral component of membrane [GO:0016021]			integral component of membrane [GO:0016021]	GO:0016021			16421571;
E6Y3F9	XP_007901820.1	E6Y3F9	E6Y3F9_HUMAN	unreviewed	SorCS1c-gamma	SORCS1	Homo sapiens (Human)	1187	integral component of membrane [GO:0016021]			integral component of membrane [GO:0016021]	GO:0016021		12482870; 16385451; 18315530; 18519826; 18830724; 19241460; 19875614; 19913121; 19948975; 20235792; 20379614; 20413850; 20534741; 20574532; 20628086; 20677014; 20881129; 21294870; 22046233; 22353753; 23055476; 23279143; 23700427; 23780848; 24128306
E7EN91	XP_007888466.1	E7EN91	E7EN91_HUMAN	unreviewed	E3 ubiquitin-protein ligase TRAIP (Fragment)	TRAIP	Homo sapiens (Human)	266	zinc ion binding [GO:0008270]		zinc ion binding [GO:0008270]		GO:0008270			16641997;
E7ENI1	XP_007895096.1	E7ENI1	E7ENI1_HUMAN	unreviewed	Lutropin-choriogonadotropic hormone receptor	LHCGR	Homo sapiens (Human)	672	integral component of membrane [GO:0016021]; plasma membrane [GO:0005886]; luteinizing hormone receptor activity [GO:0004964]		luteinizing hormone receptor activity [GO:0004964]	integral component of membrane [GO:0016021]; plasma membrane [GO:0005886]	GO:0004964; GO:0005886; GO:0016021	SUBCELLULAR LOCATION: Cell membrane {ECO:0000256|RuleBase:RU361222}; Multi-pass membrane protein {ECO:0000256|RuleBase:RU361222}.		15815621;
E7EPT6	XP_007909167.1	E7EPT6	E7EPT6_HUMAN	unreviewed	Protransforming growth factor alpha	TGFA	Homo sapiens (Human)	165	integral component of membrane [GO:0016021]			integral component of membrane [GO:0016021]	GO:0016021		15815621; 1352354; 2570526; 2902017; 8096116; 9813060; 11727256; 11859273; 11952158; 12120215; 12138086; 12223352; 12468378; 12558814; 12606307; 12607604; 12619035; 12652527; 12657625; 12709435; 12771184; 12896876; 12907656; 12960509; 14616544; 15040026; 15222785; 15304500; 15449618; 15643916; 15864136; 15943034; 16311697; 16495466; 16691197; 16792897; 16820093; 16953426; 17272867; 17313741; 1733…	15815621;
E7EPU2	XP_007899382.1	E7EPU2	E7EPU2_HUMAN	unreviewed	Disco-interacting protein 2 homolog C	DIP2C	Homo sapiens (Human)	1537	catalytic activity [GO:0003824]; metabolic process [GO:0008152]	metabolic process [GO:0008152]	catalytic activity [GO:0003824]		GO:0003824; GO:0008152			15164054; 24275569
E7EQ57	XP_007895219.1	E7EQ57	E7EQ57_HUMAN	unreviewed	MDS1 and EVI1 complex locus protein EVI1	MECOM	Homo sapiens (Human)	1230	aggresome [GO:0016235]; cytoplasm [GO:0005737]; Golgi apparatus [GO:0005794]; intracellular membrane-bounded organelle [GO:0043231]; nucleoplasm [GO:0005654]; metal ion binding [GO:0046872]; nucleic acid binding [GO:0003676]; regulation of transcription, DNA-templated [GO:0006355]	regulation of transcription, DNA-templated [GO:0006355]	metal ion binding [GO:0046872]; nucleic acid binding [GO:0003676]	aggresome [GO:0016235]; cytoplasm [GO:0005737]; Golgi apparatus [GO:0005794]; intracellular membrane-bounded organelle [GO:0043231]; nucleoplasm [GO:0005654]	GO:0003676; GO:0005654; GO:0005737; GO:0005794; GO:0006355; GO:0016235; GO:0043231; GO:0046872		17081983; 16641997; 18220336; 20068231; 23186163; 25218447; 25772364; 11922610; 12393383; 14555651; 15849193; 15897867; 15914564; 16014322; 16342172; 16582916; 17014970; 17243162; 17507183; 17635584; 17693189; 17693194; 17894555; 18181178; 18262061; 18272813; 18452556; 18619962; 18752846; 18815193; 19208846; 19241117; 19352083; 19385966; 19605700; 19767769; 19776757; 20084277; 20098431; 20308656;…	17081983; 16641997; 18220336; 20068231; 23186163; 25218447; 25772364
E7EQN9	XP_007895836.1	E7EQN9	E7EQN9_HUMAN	unreviewed	Type II inositol 3,4-bisphosphate 4-phosphatase	INPP4B	Homo sapiens (Human)	938	integral component of membrane [GO:0016021]			integral component of membrane [GO:0016021]	GO:0016021		15815621; 17846126; 19647222; 20379614; 21070662; 21127264; 21487159; 22377302; 22895072; 24051093; 24070612; 24288008; 24591580; 24837011; 25126743; 25129256; 25248616; 25277204; 25284366; 25458846; 25528023; 25542038; 25736236; 25736313; 25868852; 25883022; 26189250; 26573229	15815621;
E7ESA6	XP_007895463.1	E7ESA6	E7ESA6_HUMAN	unreviewed	Focal adhesion kinase 1	PTK2	Homo sapiens (Human)	1096	cytoplasm [GO:0005737]; cytoskeleton [GO:0005856]; focal adhesion [GO:0005925]; ATP binding [GO:0005524]; protein tyrosine kinase activity [GO:0004713]; signal transducer activity [GO:0004871]; signal complex assembly [GO:0007172]	signal complex assembly [GO:0007172]	ATP binding [GO:0005524]; protein tyrosine kinase activity [GO:0004713]; signal transducer activity [GO:0004871]	cytoplasm [GO:0005737]; cytoskeleton [GO:0005856]; focal adhesion [GO:0005925]	GO:0004713; GO:0004871; GO:0005524; GO:0005737; GO:0005856; GO:0005925; GO:0007172			17081983; 16964243; 16421571; 18691976; 18669648; 19413330; 19369195; 20068231; 21269460; 23186163
E7ESS2	XP_007883442.1	E7ESS2	E7ESS2_HUMAN	unreviewed	Mitogen-activated protein kinase kinase kinase kinase 4 (Mitogen-activated protein kinase kinase kinase kinase 4, isoform CRA_f)	MAP4K4 hCG_1640439	Homo sapiens (Human)	1273	ATP binding [GO:0005524]; protein kinase activity [GO:0004672]; negative regulation of insulin secretion involved in cellular response to glucose stimulus [GO:0061179]; negative regulation of neuron projection regeneration [GO:0070571]	negative regulation of insulin secretion involved in cellular response to glucose stimulus [GO:0061179]; negative regulation of neuron projection regeneration [GO:0070571]	ATP binding [GO:0005524]; protein kinase activity [GO:0004672]		GO:0004672; GO:0005524; GO:0061179; GO:0070571		11181995; 15815621; 18220336; 18691976; 18669648; 19369195; 19690332; 20068231; 21269460; 21406692; 22814378; 23186163; 24275569; 12387898; 12612079; 14966141; 16537454; 17227768; 18981001; 19690174; 20857524; 21196414; 22824148; 23094072; 23543740; 24233838; 24244164; 25799996; 26549737; 26722431	11181995; 15815621; 18220336; 18691976; 18669648; 19369195; 19690332; 20068231; 21269460; 21406692; 22814378; 23186163; 24275569
E7ETA5	XP_007903229.1	E7ETA5	E7ETA5_HUMAN	unreviewed	Neurexin-1-beta	NRXN1	Homo sapiens (Human)	472	integral component of membrane [GO:0016021]; presynaptic membrane [GO:0042734]			integral component of membrane [GO:0016021]; presynaptic membrane [GO:0042734]	GO:0016021; GO:0042734		15815621; 14522992; 15684424; 15797875; 17158188; 17989066; 18179900; 18270208; 18490107; 18940311; 18945720; 19086053; 19197363; 19557195; 19658047; 19675094; 19734545; 19736351; 19880096; 19896112; 20113834; 20157312; 20162629; 20201926; 20347009; 20379614; 20414139; 20421335; 20543817; 20860064; 20967226; 21288692; 21424692; 21477380; 21559374; 21687627; 21827697; 21890328; 21964664; 22235116;…	15815621;
E7ETU9	XP_007889947.1	E7ETU9	E7ETU9_HUMAN	unreviewed	Procollagen-lysine,2-oxoglutarate 5-dioxygenase 2	PLOD2	Homo sapiens (Human)	703	endoplasmic reticulum [GO:0005783]; iron ion binding [GO:0005506]; L-ascorbic acid binding [GO:0031418]; procollagen-lysine 5-dioxygenase activity [GO:0008475]		iron ion binding [GO:0005506]; L-ascorbic acid binding [GO:0031418]; procollagen-lysine 5-dioxygenase activity [GO:0008475]	endoplasmic reticulum [GO:0005783]	GO:0005506; GO:0005783; GO:0008475; GO:0031418			16641997; 18088087; 21269460;
E7EUK6	XP_007904648.1	E7EUK6	E7EUK6_HUMAN	unreviewed	Hepatic triacylglycerol lipase	LIPC	Homo sapiens (Human)	438	extracellular region [GO:0005576]; triglyceride lipase activity [GO:0004806]; lipid metabolic process [GO:0006629]	lipid metabolic process [GO:0006629]	triglyceride lipase activity [GO:0004806]	extracellular region [GO:0005576]	GO:0004806; GO:0005576; GO:0006629	SUBCELLULAR LOCATION: Secreted {ECO:0000256|SAAS:SAAS00553472}.		16572171; 24275569
E7EUU4	XP_007900558.1	E7EUU4	E7EUU4_HUMAN	unreviewed	Eukaryotic translation initiation factor 4 gamma 1	EIF4G1	Homo sapiens (Human)	1560	cytoplasm [GO:0005737]; eukaryotic initiation factor 4E binding [GO:0008190]; RNA binding [GO:0003723]		eukaryotic initiation factor 4E binding [GO:0008190]; RNA binding [GO:0003723]	cytoplasm [GO:0005737]	GO:0003723; GO:0005737; GO:0008190			17081983; 16964243; 16641997; 17924679; 18088087; 18669648; 19413330; 19369195; 19690332; 19608861; 20068231; 21269460; 21406692; 22814378; 23186163; 24275569; 24129315
E7EVZ1	XP_007885528.1	E7EVZ1	E7EVZ1_HUMAN	unreviewed	Zinc finger homeobox protein 4	ZFHX4	Homo sapiens (Human)	3590	nucleus [GO:0005634]; sequence-specific DNA binding [GO:0043565]; zinc ion binding [GO:0008270]; regulation of transcription, DNA-templated [GO:0006355]	regulation of transcription, DNA-templated [GO:0006355]	sequence-specific DNA binding [GO:0043565]; zinc ion binding [GO:0008270]	nucleus [GO:0005634]	GO:0005634; GO:0006355; GO:0008270; GO:0043565	SUBCELLULAR LOCATION: Nucleus {ECO:0000256|RuleBase:RU000682}.	16421571; 18669648; 19413330; 24275569; 25755297; 11935336; 18391951; 19913121; 20379614; 20546612; 20628086; 24440720; 25855136	16421571; 18669648; 19413330; 24275569; 25755297
E7EW16	XP_007910576.1	E7EW16	E7EW16_HUMAN	unreviewed	Alpha-1A adrenergic receptor	ADRA1A	Homo sapiens (Human)	427	integral component of membrane [GO:0016021]; plasma membrane [GO:0005886]; alpha1-adrenergic receptor activity [GO:0004937]; regulation of cardiac muscle contraction [GO:0055117]; regulation of vasoconstriction [GO:0019229]	regulation of cardiac muscle contraction [GO:0055117]; regulation of vasoconstriction [GO:0019229]	alpha1-adrenergic receptor activity [GO:0004937]	integral component of membrane [GO:0016021]; plasma membrane [GO:0005886]	GO:0004937; GO:0005886; GO:0016021; GO:0019229; GO:0055117	SUBCELLULAR LOCATION: Cell membrane {ECO:0000256|SAAS:SAAS00578748}; Multi-pass membrane protein {ECO:0000256|SAAS:SAAS00578748}.		16421571;
E7EWR4	XP_007889487.1	E7EWR4	E7EWR4_HUMAN	unreviewed	Cleavage stimulation factor subunit 2	CSTF2	Homo sapiens (Human)	597	mRNA cleavage and polyadenylation specificity factor complex [GO:0005847]; nucleoplasm [GO:0005654]; nucleotide binding [GO:0000166]; RNA binding [GO:0003723]; cellular response to nerve growth factor stimulus [GO:1990090]; mRNA polyadenylation [GO:0006378]	cellular response to nerve growth factor stimulus [GO:1990090]; mRNA polyadenylation [GO:0006378]	nucleotide binding [GO:0000166]; RNA binding [GO:0003723]	mRNA cleavage and polyadenylation specificity factor complex [GO:0005847]; nucleoplasm [GO:0005654]	GO:0000166; GO:0003723; GO:0005654; GO:0005847; GO:0006378; GO:1990090		15772651; 17525332; 18669648; 19690332; 20068231; 21269460; 21406692; 23186163; 24129315; 25755297; 9736695; 15769465; 16207706; 18272196; 19887456; 21119002; 21813631; 23112178; 24149845; 25266659; 25409906; 26496945	15772651; 17525332; 18669648; 19690332; 20068231; 21269460; 21406692; 23186163; 24129315; 25755297
E7EWW0	XP_007891938.1	E7EWW0	E7EWW0_HUMAN	unreviewed	UPF0505 protein C16orf62	C16orf62	Homo sapiens (Human)	1052							15616553; 21269460; 23186163; 25944712; 19913121; 20379614; 20532202; 20628086	15616553; 21269460; 23186163; 25944712
E9PBB9	XP_007885984.1	E9PBB9	E9PBB9_HUMAN	unreviewed	C-Jun-amino-terminal kinase-interacting protein 1	MAPK8IP1	Homo sapiens (Human)	701							16554811; 12064607; 12563035; 12665528; 12740599; 12783873; 12893827; 12917434; 14507925; 15138488; 15868948; 15894166; 15911620; 15998799; 16301330; 17200414; 18286207; 18480379; 19491104; 19616077; 21237154; 23172226; 23360921; 23770673	16554811;
E9PBM9	XP_007895161.1	E9PBM9	E9PBM9_HUMAN	unreviewed	Neutral ceramidase	ASAH2	Homo sapiens (Human)	622								15164054;
E9PC47	XP_007894610.1	E9PC47	E9PC47_HUMAN	unreviewed	LIM domain kinase 1	LIMK1	Homo sapiens (Human)	677	cytoplasm [GO:0005737]; nucleoplasm [GO:0005654]; ATP binding [GO:0005524]; protein kinase activity [GO:0004672]; zinc ion binding [GO:0008270]		ATP binding [GO:0005524]; protein kinase activity [GO:0004672]; zinc ion binding [GO:0008270]	cytoplasm [GO:0005737]; nucleoplasm [GO:0005654]	GO:0004672; GO:0005524; GO:0005654; GO:0005737; GO:0008270			12853948; 18691976; 18669648; 19413330; 19369195; 23186163
E9PC62	XP_007883158.1	E9PC62	E9PC62_HUMAN	unreviewed	CUGBP Elav-like family member 2	CELF2	Homo sapiens (Human)	521	cytoplasm [GO:0005737]; nucleus [GO:0005634]; nucleotide binding [GO:0000166]; RNA binding [GO:0003723]; mRNA splice site selection [GO:0006376]	mRNA splice site selection [GO:0006376]	nucleotide binding [GO:0000166]; RNA binding [GO:0003723]	cytoplasm [GO:0005737]; nucleus [GO:0005634]	GO:0000166; GO:0003723; GO:0005634; GO:0005737; GO:0006376		15164054; 21269460; 12110949; 14973222; 15033780; 15358864; 16385451; 16920700; 17383427; 18258790; 18292181; 18325984; 19913121; 20379614; 20628086; 20677014; 21379329; 21439371; 21444716; 25801238; 25870297; 26165303; 26314850; 26443849; 26496610	15164054; 21269460;
E9PD61	XP_007899441.1	E9PD61	E9PD61_HUMAN	unreviewed	Glutamate receptor ionotropic, kainate 1	GRIK1	Homo sapiens (Human)	920	cell junction [GO:0030054]; integral component of membrane [GO:0016021]; postsynaptic membrane [GO:0045211]; extracellular-glutamate-gated ion channel activity [GO:0005234]; ionotropic glutamate receptor activity [GO:0004970]		extracellular-glutamate-gated ion channel activity [GO:0005234]; ionotropic glutamate receptor activity [GO:0004970]	cell junction [GO:0030054]; integral component of membrane [GO:0016021]; postsynaptic membrane [GO:0045211]	GO:0004970; GO:0005234; GO:0016021; GO:0030054; GO:0045211	SUBCELLULAR LOCATION: Cell junction, synapse, postsynaptic cell membrane {ECO:0000256|SAAS:SAAS00582638}.	10830953; 9108071; 9259378; 11702055; 14527949; 15974569; 17698324; 17903305; 18519826; 18821565; 19086053; 19095219; 19320626; 19331489; 19874574; 19893199; 19941835; 20201926; 20379614; 20453000; 20494980; 20602751; 20848601; 20859245; 20978832; 22191429; 22730074; 22807686; 22931243; 23685007; 24525690; 24978347; 25941919; 26277340	10830953;
E9PDB7	XP_007886397.1	E9PDB7	E9PDB7_HUMAN	unreviewed	2-phosphoxylose phosphatase 1	PXYLP1	Homo sapiens (Human)	471	acid phosphatase activity [GO:0003993]		acid phosphatase activity [GO:0003993]		GO:0003993		16641997; 19893584; 20379614; 24425863	16641997;
E9PDF2	XP_007905669.1	E9PDF2	E9PDF2_HUMAN	unreviewed	2-oxoglutarate dehydrogenase, mitochondrial	OGDH	Homo sapiens (Human)	1034	mitochondrion [GO:0005739]; oxoglutarate dehydrogenase (succinyl-transferring) activity [GO:0004591]; thiamine pyrophosphate binding [GO:0030976]; tricarboxylic acid cycle [GO:0006099]	tricarboxylic acid cycle [GO:0006099]	oxoglutarate dehydrogenase (succinyl-transferring) activity [GO:0004591]; thiamine pyrophosphate binding [GO:0030976]	mitochondrion [GO:0005739]	GO:0004591; GO:0005739; GO:0006099; GO:0030976		12853948; 19608861; 21269460; 24275569; 25944712; 15466852; 15649899; 17343268; 20877624; 21611730; 22169199; 23475850	12853948; 19608861; 21269460; 24275569; 25944712
E9PDF6	XP_007888358.1	E9PDF6	E9PDF6_HUMAN	unreviewed	Unconventional myosin-Ib	MYO1B	Homo sapiens (Human)	1107	myosin complex [GO:0016459]; ATP binding [GO:0005524]; motor activity [GO:0003774]		ATP binding [GO:0005524]; motor activity [GO:0003774]	myosin complex [GO:0016459]	GO:0003774; GO:0005524; GO:0016459		15815621; 21269460; 24275569; 25218447; 25114211; 25755297; 12486594; 16219689; 18599791; 21666684; 24709651; 25421751; 26195670; 26545583	15815621; 21269460; 24275569; 25218447; 25114211; 25755297
E9PDK2	XP_007909469.1	E9PDK2	E9PDK2_HUMAN	unreviewed	Putative E3 ubiquitin-protein ligase UNKL	UNKL	Homo sapiens (Human)	733	zinc ion binding [GO:0008270]		zinc ion binding [GO:0008270]		GO:0008270			15616553; 24275569
E9PEJ6	XP_007889953.1	E9PEJ6	E9PEJ6_HUMAN	unreviewed	Phospholipid-transporting ATPase (EC 3.6.3.1)	ATP11A	Homo sapiens (Human)	1191	integral component of membrane [GO:0016021]; intracellular membrane-bounded organelle [GO:0043231]; ATP binding [GO:0005524]; magnesium ion binding [GO:0000287]; phospholipid-translocating ATPase activity [GO:0004012]		ATP binding [GO:0005524]; magnesium ion binding [GO:0000287]; phospholipid-translocating ATPase activity [GO:0004012]	integral component of membrane [GO:0016021]; intracellular membrane-bounded organelle [GO:0043231]	GO:0000287; GO:0004012; GO:0005524; GO:0016021; GO:0043231	SUBCELLULAR LOCATION: Membrane {ECO:0000256|RuleBase:RU362033}; Multi-pass membrane protein {ECO:0000256|RuleBase:RU362033}.	15057823; 23186163; 20043114; 20379614; 20858683	15057823; 23186163
E9PFP8	XP_007888865.1	E9PFP8	E9PFP8_HUMAN	unreviewed	Poly(rC)-binding protein 3	PCBP3	Homo sapiens (Human)	361	RNA binding [GO:0003723]		RNA binding [GO:0003723]		GO:0003723			10830953;
E9PFR3	XP_007896423.1	E9PFR3	E9PFR3_HUMAN	unreviewed	Serine/threonine-protein phosphatase 2A 56 kDa regulatory subunit delta isoform	PPP2R5D	Homo sapiens (Human)	594	protein phosphatase type 2A complex [GO:0000159]; protein phosphatase type 2A regulator activity [GO:0008601]; signal transduction [GO:0007165]	signal transduction [GO:0007165]	protein phosphatase type 2A regulator activity [GO:0008601]	protein phosphatase type 2A complex [GO:0000159]	GO:0000159; GO:0007165; GO:0008601		14574404; 17525332; 18669648; 21269460; 21406692; 23186163; 26496610	14574404; 17525332; 18669648; 21269460; 21406692; 23186163
E9PG32	XP_007888734.1	E9PG32	E9PG32_HUMAN	unreviewed	Dynein heavy chain 12, axonemal	DNAH12	Homo sapiens (Human)	3960	dynein complex [GO:0030286]; ATP binding [GO:0005524]; ATPase activity [GO:0016887]; microtubule motor activity [GO:0003777]; microtubule-based movement [GO:0007018]	microtubule-based movement [GO:0007018]	ATPase activity [GO:0016887]; ATP binding [GO:0005524]; microtubule motor activity [GO:0003777]	dynein complex [GO:0030286]	GO:0003777; GO:0005524; GO:0007018; GO:0016887; GO:0030286		16641997; 17173037; 17283181; 19174780; 19422935; 20379614; 20886065	16641997;
E9PG40	XP_007901748.1	E9PG40	E9PG40_HUMAN	unreviewed	Amyloid beta A4 protein	APP	Homo sapiens (Human)	714	Golgi apparatus [GO:0005794]; integral component of membrane [GO:0016021]; intracellular membrane-bounded organelle [GO:0043231]; heparin binding [GO:0008201]; serine-type endopeptidase inhibitor activity [GO:0004867]; transition metal ion binding [GO:0046914]; nervous system development [GO:0007399]	nervous system development [GO:0007399]	heparin binding [GO:0008201]; serine-type endopeptidase inhibitor activity [GO:0004867]; transition metal ion binding [GO:0046914]	Golgi apparatus [GO:0005794]; integral component of membrane [GO:0016021]; intracellular membrane-bounded organelle [GO:0043231]	GO:0004867; GO:0005794; GO:0007399; GO:0008201; GO:0016021; GO:0043231; GO:0046914		10830953; 21269460; 24275569; 7686976; 9178856; 9737782; 10561592; 10567208; 11500807; 11568920; 11580253; 11726805; 11756677; 11809755; 11823458; 11831556; 11877420; 11879646; 11882652; 11912196; 11912198; 11912199; 11915325; 11915326; 11932745; 11958860; 12016213; 12016588; 12023906; 12032152; 12038964; 12048239; 12054502; 12054503; 12069633; 12079364; 12091492; 12099697; 12099698; 12107175; 12…	10830953; 21269460; 24275569
E9PGC0	XP_007897931.1	E9PGC0	E9PGC0_HUMAN	unreviewed	Ras GTPase-activating protein 1	RASA1	Homo sapiens (Human)	881	GTPase activator activity [GO:0005096]; negative regulation of Ras protein signal transduction [GO:0046580]; signal transduction [GO:0007165]	negative regulation of Ras protein signal transduction [GO:0046580]; signal transduction [GO:0007165]	GTPase activator activity [GO:0005096]		GO:0005096; GO:0007165; GO:0046580			15372022; 15592455; 21269460; 23186163
E9PGC5	XP_007897441.1	E9PGC5	E9PGC5_HUMAN	unreviewed	Receptor-type tyrosine-protein phosphatase kappa	PTPRK	Homo sapiens (Human)	1472	integral component of membrane [GO:0016021]; protein tyrosine phosphatase activity [GO:0004725]		protein tyrosine phosphatase activity [GO:0004725]	integral component of membrane [GO:0016021]	GO:0004725; GO:0016021			14574404; 24275569;
E9PHG3	XP_007896235.1	E9PHG3	E9PHG3_HUMAN	unreviewed	Histone-lysine N-methyltransferase SMYD1	SMYD1	Homo sapiens (Human)	477	metal ion binding [GO:0046872]		metal ion binding [GO:0046872]		GO:0046872		15815621; 12858532; 19162039; 20379614; 25644430; 26799706	15815621;
E9PHH0	XP_007894539.1	E9PHH0	E9PHH0_HUMAN	unreviewed	Methyl-CpG-binding domain protein 5	MBD5	Homo sapiens (Human)	1727	nucleus [GO:0005634]; DNA binding [GO:0003677]		DNA binding [GO:0003677]	nucleus [GO:0005634]	GO:0003677; GO:0005634		15815621; 19904302; 20700456; 21271666; 21981781; 23055267; 23422940; 23587880; 23632792; 24634419; 24885232; 25271084; 25853262; 25966365	15815621;
E9PIH7	XP_007908139.1	E9PIH7	E9PIH7_HUMAN	unreviewed	Solute carrier family 26 member 10	SLC26A10	Homo sapiens (Human)	520	integral component of membrane [GO:0016021]; secondary active sulfate transmembrane transporter activity [GO:0008271]		secondary active sulfate transmembrane transporter activity [GO:0008271]	integral component of membrane [GO:0016021]	GO:0008271; GO:0016021			16541075;
E9PJ02	XP_007894310.1	E9PJ02	E9PJ02_HUMAN	unreviewed	FXYD domain-containing ion transport regulator 6	FXYD6	Homo sapiens (Human)	90	integral component of membrane [GO:0016021]; ion channel activity [GO:0005216]		ion channel activity [GO:0005216]	integral component of membrane [GO:0016021]	GO:0005216; GO:0016021			16554811;
E9PKT1	XP_007903687.1	E9PKT1	E9PKT1_HUMAN	unreviewed	T-lymphoma invasion and metastasis-inducing protein 2	TIAM2	Homo sapiens (Human)	1045	intracellular [GO:0005622]; receptor signaling protein activity [GO:0005057]; Rho guanyl-nucleotide exchange factor activity [GO:0005089]; intracellular signal transduction [GO:0035556]; regulation of Rho protein signal transduction [GO:0035023]	intracellular signal transduction [GO:0035556]; regulation of Rho protein signal transduction [GO:0035023]	receptor signaling protein activity [GO:0005057]; Rho guanyl-nucleotide exchange factor activity [GO:0005089]	intracellular [GO:0005622]	GO:0005057; GO:0005089; GO:0005622; GO:0035023; GO:0035556			14574404;
E9PM49	XP_007902002.1	E9PM49	E9PM49_HUMAN	unreviewed	40S ribosomal protein S30 (Fragment)	FAU	Homo sapiens (Human)	108	ribosome [GO:0005840]; structural constituent of ribosome [GO:0003735]; translation [GO:0006412]	translation [GO:0006412]	structural constituent of ribosome [GO:0003735]	ribosome [GO:0005840]	GO:0003735; GO:0005840; GO:0006412			16554811; 21269460;
E9PM92	XP_007885709.1	E9PM92	E9PM92_HUMAN	unreviewed	Small acidic protein	C11orf58	Homo sapiens (Human)	157								15592455; 17081983; 16964243; 16554811; 17693683; 18220336; 19367720; 18691976; 18669648; 18318008; 19413330; 19369195; 19690332; 20068231; 21269460; 21406692; 23186163; 24275569
E9PMD2	XP_007885592.1	E9PMD2	E9PMD2_HUMAN	unreviewed	Protein SAAL1	SAAL1	Homo sapiens (Human)	353								16554811; 18669648; 19690332; 21269460; 23186163
E9PMQ6	XP_007899417.1	E9PMQ6	E9PMQ6_HUMAN	unreviewed	Heat shock factor protein 1	HSF1	Homo sapiens (Human)	495	nucleus [GO:0005634]; sequence-specific DNA binding [GO:0043565]; transcription factor activity, sequence-specific DNA binding [GO:0003700]; response to heat [GO:0009408]; transcription, DNA-templated [GO:0006351]	response to heat [GO:0009408]; transcription, DNA-templated [GO:0006351]	sequence-specific DNA binding [GO:0043565]; transcription factor activity, sequence-specific DNA binding [GO:0003700]	nucleus [GO:0005634]	GO:0003700; GO:0005634; GO:0006351; GO:0009408; GO:0043565	SUBCELLULAR LOCATION: Nucleus {ECO:0000256|SAAS:SAAS00535900}.		17081983; 16421571; 18220336; 18669648; 19413330; 19690332; 20068231; 21406692; 23186163; 24275569
E9PN78	XP_007894241.1	E9PN78	E9PN78_HUMAN	unreviewed	Cell adhesion molecule-related/down-regulated by oncogenes	CDON	Homo sapiens (Human)	641	integral component of plasma membrane [GO:0005887]; embryonic morphogenesis [GO:0048598]; positive regulation of myoblast differentiation [GO:0045663]; regulation of neuron differentiation [GO:0045664]; smoothened signaling pathway [GO:0007224]	embryonic morphogenesis [GO:0048598]; positive regulation of myoblast differentiation [GO:0045663]; regulation of neuron differentiation [GO:0045664]; smoothened signaling pathway [GO:0007224]		integral component of plasma membrane [GO:0005887]	GO:0005887; GO:0007224; GO:0045663; GO:0045664; GO:0048598			16554811;
E9PN83	XP_007900788.1	E9PN83	E9PN83_HUMAN	unreviewed	Disks large homolog 2	DLG2	Homo sapiens (Human)	866							16554811; 15304517; 16640776; 17052657; 17506987; 18464913; 19086053; 19736351; 19931931; 20054121; 20379614; 20398908; 23201973; 23519667; 26460480	16554811;
E9PQA5	XP_007910018.1	E9PQA5	E9PQA5_HUMAN	unreviewed	Zinc finger protein-like 1 (Fragment)	ZFPL1	Homo sapiens (Human)	172	Golgi apparatus [GO:0005794]			Golgi apparatus [GO:0005794]	GO:0005794			16554811; 22814378
E9PQR4	XP_007885727.1	E9PQR4	E9PQR4_HUMAN	unreviewed	Tubby-like protein	TUB	Homo sapiens (Human)	512								16554811;
F1D8Q4	XP_007885199.1	F1D8Q4	F1D8Q4_HUMAN	unreviewed	Hepatocyte nuclear factor 4 gamma	NR2A2	Homo sapiens (Human)	445	nucleus [GO:0005634]; RNA polymerase II transcription factor activity, ligand-activated sequence-specific DNA binding [GO:0004879]; sequence-specific DNA binding [GO:0043565]; steroid hormone receptor activity [GO:0003707]; zinc ion binding [GO:0008270]; transcription, DNA-templated [GO:0006351]	transcription, DNA-templated [GO:0006351]	RNA polymerase II transcription factor activity, ligand-activated sequence-specific DNA binding [GO:0004879]; sequence-specific DNA binding [GO:0043565]; steroid hormone receptor activity [GO:0003707]; zinc ion binding [GO:0008270]	nucleus [GO:0005634]	GO:0003707; GO:0004879; GO:0005634; GO:0006351; GO:0008270; GO:0043565	SUBCELLULAR LOCATION: Nucleus {ECO:0000256|RuleBase:RU004334, ECO:0000256|SAAS:SAAS00595767}.	12220494; 12544512; 17684544; 21047794; 23563607
F1D8R9	XP_007885508.1	F1D8R9	F1D8R9_HUMAN	unreviewed	Liver nuclear receptor homolog-1 variant 2	NR5A2	Homo sapiens (Human)	495	nucleus [GO:0005634]; sequence-specific DNA binding [GO:0043565]; steroid hormone receptor activity [GO:0003707]; transcription factor activity, sequence-specific DNA binding [GO:0003700]; zinc ion binding [GO:0008270]; transcription, DNA-templated [GO:0006351]	transcription, DNA-templated [GO:0006351]	sequence-specific DNA binding [GO:0043565]; steroid hormone receptor activity [GO:0003707]; transcription factor activity, sequence-specific DNA binding [GO:0003700]; zinc ion binding [GO:0008270]	nucleus [GO:0005634]	GO:0003700; GO:0003707; GO:0005634; GO:0006351; GO:0008270; GO:0043565	SUBCELLULAR LOCATION: Nucleus {ECO:0000256|RuleBase:RU004334, ECO:0000256|SAAS:SAAS00595767}.	11927588; 12820970; 12852843; 12853459; 12972592; 14671206; 14728801; 15117876; 15121760; 15143151; 15181096; 15205472; 15218078; 15613430; 15707893; 15723037; 15923626; 15963945; 16091743; 16282330; 16439367; 16450584; 16469397; 17095585; 17522048; 17910058; 17952562; 18191017; 18270374; 18385139; 18410128; 18508634; 18665078; 19015525; 19022561; 19359379; 19629617; 19913121; 20101243; 20133449;…
F1D8S2	XP_007909687.1	F1D8S2	F1D8S2_HUMAN	unreviewed	Hepatocyte nuclear factor 4 4 alpha variant 1	NR2A1	Homo sapiens (Human)	464	nucleus [GO:0005634]; RNA polymerase II transcription factor activity, ligand-activated sequence-specific DNA binding [GO:0004879]; sequence-specific DNA binding [GO:0043565]; steroid hormone receptor activity [GO:0003707]; zinc ion binding [GO:0008270]; transcription, DNA-templated [GO:0006351]	transcription, DNA-templated [GO:0006351]	RNA polymerase II transcription factor activity, ligand-activated sequence-specific DNA binding [GO:0004879]; sequence-specific DNA binding [GO:0043565]; steroid hormone receptor activity [GO:0003707]; zinc ion binding [GO:0008270]	nucleus [GO:0005634]	GO:0003707; GO:0004879; GO:0005634; GO:0006351; GO:0008270; GO:0043565	SUBCELLULAR LOCATION: Nucleus {ECO:0000256|RuleBase:RU004334, ECO:0000256|SAAS:SAAS00595767}.	9754819; 11772903; 11811951; 11994285; 12036449; 12050210; 12083813; 12086970; 12089346; 12110948; 12133007; 12203996; 12220494; 12235114; 12413008; 12504020; 12551987; 12627330; 12631740; 12669197; 12697672; 12701690; 12829997; 12855700; 12911579; 14551916; 14563941; 14722127; 14988562; 15047632; 15047633; 15123688; 15194767; 15281001; 15322103; 15337761; 15358161; 15470081; 15504983; 15519277; …
F1T0E5	XP_007893364.1	F1T0E5	F1T0E5_HUMAN	unreviewed	Calcium-dependent secretion activator 1	CADPS	Homo sapiens (Human)	1344	presynapse [GO:0098793]; dense core granule exocytosis [GO:1990504]; synaptic vesicle exocytosis [GO:0016079]	dense core granule exocytosis [GO:1990504]; synaptic vesicle exocytosis [GO:0016079]		presynapse [GO:0098793]	GO:0016079; GO:0098793; GO:1990504		16641997; 21697133; 15857609; 19913121; 20379614; 20628086; 21601610; 21798848; 23801330	16641997; 21697133;
F2Z2J1	XP_007892516.1	F2Z2J1	F2Z2J1_HUMAN	unreviewed	Ribosomal protein S6 kinase (EC 2.7.11.1)	RPS6KA2	Homo sapiens (Human)	758	nuclear membrane [GO:0031965]; nucleus [GO:0005634]; ATP binding [GO:0005524]; magnesium ion binding [GO:0000287]; protein serine/threonine kinase activity [GO:0004674]; intracellular signal transduction [GO:0035556]	intracellular signal transduction [GO:0035556]	ATP binding [GO:0005524]; magnesium ion binding [GO:0000287]; protein serine/threonine kinase activity [GO:0004674]	nuclear membrane [GO:0031965]; nucleus [GO:0005634]	GO:0000287; GO:0004674; GO:0005524; GO:0005634; GO:0031965; GO:0035556			14574404; 18691976; 19369195;
F5GXU9	XP_007883666.1	F5GXU9	F5GXU9_HUMAN	unreviewed	2-oxoisovalerate dehydrogenase subunit alpha, mitochondrial (Fragment)	BCKDHA	Homo sapiens (Human)	328	oxidoreductase activity, acting on the aldehyde or oxo group of donors, disulfide as acceptor [GO:0016624]		oxidoreductase activity, acting on the aldehyde or oxo group of donors, disulfide as acceptor [GO:0016624]		GO:0016624			15057824;
F5H1J3	XP_007889003.1	F5H1J3	F5H1J3_HUMAN	unreviewed	Kelch-like protein 1	KLHL1	Homo sapiens (Human)	687							15057823; 16982692; 17289272; 18708037; 20147652; 20379614; 21427078	15057823;
F5H1U9	XP_007890195.1	F5H1U9	F5H1U9_HUMAN	unreviewed	Multiple PDZ domain protein	MPDZ	Homo sapiens (Human)	2084								15164053; 18669648; 19413330; 21406692; 22814378; 23186163; 24275569
F5H269	XP_007895554.1	F5H269	F5H269_HUMAN	unreviewed	DmX-like protein 1	DMXL1	Homo sapiens (Human)	3048								15372022; 18669648; 19413330; 19690332; 20068231; 21269460; 21406692; 23186163; 24275569
F5H538	XP_007887428.1	F5H538	F5H538_HUMAN	unreviewed	Mitogen-activated protein kinase kinase kinase 4	MAP3K4	Homo sapiens (Human)	1604	ATP binding [GO:0005524]; protein kinase activity [GO:0004672]		ATP binding [GO:0005524]; protein kinase activity [GO:0004672]		GO:0004672; GO:0005524			14574404; 19413330; 19369195; 19690332; 21269460; 21406692; 23186163
F5H619	XP_007891586.1	F5H619	F5H619_HUMAN	unreviewed	HEAT repeat-containing protein 5A	HEATR5A	Homo sapiens (Human)	2046								12508121; 18691976; 21269460;
F5H6U7	XP_007895476.1	F5H6U7	F5H6U7_HUMAN	unreviewed	Vesicle transport protein GOT1B	GOLT1B	Homo sapiens (Human)	128	integral component of membrane [GO:0016021]; vesicle-mediated transport [GO:0016192]	vesicle-mediated transport [GO:0016192]		integral component of membrane [GO:0016021]	GO:0016021; GO:0016192			16541075; 22223895; 25944712
F5H760	XP_007902321.1	F5H760	F5H760_HUMAN	unreviewed	Microsomal glutathione S-transferase 1 (Fragment)	MGST1	Homo sapiens (Human)	106								16541075; 21269460; 24275569; 25944712
F6N7M2	YP_003734926.1	F6N7M2	F6N7M2_HUMAN	unreviewed	Cytochrome c oxidase subunit 1 (EC 1.9.3.1)	COX1	Homo sapiens (Human)	513	integral component of membrane [GO:0016021]; mitochondrial inner membrane [GO:0005743]; respiratory chain complex IV [GO:0045277]; cytochrome-c oxidase activity [GO:0004129]; heme binding [GO:0020037]; iron ion binding [GO:0005506]; aerobic respiration [GO:0009060]; oxidative phosphorylation [GO:0006119]	aerobic respiration [GO:0009060]; oxidative phosphorylation [GO:0006119]	cytochrome-c oxidase activity [GO:0004129]; heme binding [GO:0020037]; iron ion binding [GO:0005506]	integral component of membrane [GO:0016021]; mitochondrial inner membrane [GO:0005743]; respiratory chain complex IV [GO:0045277]	GO:0004129; GO:0005506; GO:0005743; GO:0006119; GO:0009060; GO:0016021; GO:0020037; GO:0045277	SUBCELLULAR LOCATION: Mitochondrion inner membrane {ECO:0000256|RuleBase:RU000369}; Multi-pass membrane protein {ECO:0000256|RuleBase:RU000369}.		22482806
F6SFB5	XP_007889854.1	F6SFB5	F6SFB5_HUMAN	unreviewed	AP-1 complex subunit sigma-2	AP1S2	Homo sapiens (Human)	160	membrane coat [GO:0030117]; protein transporter activity [GO:0008565]; intracellular protein transport [GO:0006886]; vesicle-mediated transport [GO:0016192]	intracellular protein transport [GO:0006886]; vesicle-mediated transport [GO:0016192]	protein transporter activity [GO:0008565]	membrane coat [GO:0030117]	GO:0006886; GO:0008565; GO:0016192; GO:0030117		15772651; 21269460; 17617514; 18428203; 23756445; 24928897	15772651; 21269460;
F6SYP7	XP_007908282.1	F6SYP7	F6SYP7_HUMAN	unreviewed	Integral membrane protein DGCR2/IDD	DGCR2	Homo sapiens (Human)	550	integral component of membrane [GO:0016021]			integral component of membrane [GO:0016021]	GO:0016021			10591208; 23186163
F6XEV2	XP_007895830.1	F6XEV2	F6XEV2_HUMAN	unreviewed	Calcium uptake protein 1, mitochondrial	MICU1	Homo sapiens (Human)	478	calcium ion binding [GO:0005509]		calcium ion binding [GO:0005509]		GO:0005509			15164054; 21269460; 25944712
F8VS42	XP_007891569.1	F8VS42	F8VS42_HUMAN	unreviewed	Neuronal PAS domain-containing protein 3 (Fragment)	NPAS3	Homo sapiens (Human)	906	cytoplasm [GO:0005737]; nucleoplasm [GO:0005654]; regulation of transcription, DNA-templated [GO:0006355]; transcription, DNA-templated [GO:0006351]	regulation of transcription, DNA-templated [GO:0006355]; transcription, DNA-templated [GO:0006351]		cytoplasm [GO:0005737]; nucleoplasm [GO:0005654]	GO:0005654; GO:0005737; GO:0006351; GO:0006355	SUBCELLULAR LOCATION: Nucleus {ECO:0000256|SAAS:SAAS00600858}.		12508121;
F8VTQ9	XP_007896811.1	F8VTQ9	F8VTQ9_HUMAN	unreviewed	Transmembrane and TPR repeat-containing protein 1	TMTC1	Homo sapiens (Human)	944	integral component of membrane [GO:0016021]; RNA processing [GO:0006396]	RNA processing [GO:0006396]		integral component of membrane [GO:0016021]	GO:0006396; GO:0016021		16541075; 19913121; 20379614; 20628086; 20877624; 24764305	16541075;
F8VW29	XP_007893506.1	F8VW29	F8VW29_HUMAN	unreviewed	Dual-specificity protein phosphatase 6	DUSP6	Homo sapiens (Human)	256	MAP kinase tyrosine/serine/threonine phosphatase activity [GO:0017017]		MAP kinase tyrosine/serine/threonine phosphatase activity [GO:0017017]		GO:0017017			16541075;
F8VWW7	XP_007908119.1	F8VWW7	F8VWW7_HUMAN	unreviewed	SPRY domain-containing protein 3	SPRYD3	Homo sapiens (Human)	479								16541075;
F8W1B3	XP_007893568.1	F8W1B3	F8W1B3_HUMAN	unreviewed	Cholinephosphotransferase 1	CHPT1	Homo sapiens (Human)	398	integral component of membrane [GO:0016021]; phosphotransferase activity, for other substituted phosphate groups [GO:0016780]; phospholipid biosynthetic process [GO:0008654]	phospholipid biosynthetic process [GO:0008654]	phosphotransferase activity, for other substituted phosphate groups [GO:0016780]	integral component of membrane [GO:0016021]	GO:0008654; GO:0016021; GO:0016780		16541075; 22814378; 26496610	16541075; 22814378;
F8W6H5	XP_007897428.1	F8W6H5	F8W6H5_HUMAN	unreviewed	Ectonucleotide pyrophosphatase/phosphodiesterase family member 3	ENPP3	Homo sapiens (Human)	663	integral component of membrane [GO:0016021]; nucleotide diphosphatase activity [GO:0004551]; phosphodiesterase I activity [GO:0004528]; polysaccharide binding [GO:0030247]; scavenger receptor activity [GO:0005044]; immune response [GO:0006955]	immune response [GO:0006955]	nucleotide diphosphatase activity [GO:0004551]; phosphodiesterase I activity [GO:0004528]; polysaccharide binding [GO:0030247]; scavenger receptor activity [GO:0005044]	integral component of membrane [GO:0016021]	GO:0004528; GO:0004551; GO:0005044; GO:0006955; GO:0016021; GO:0030247			14574404;
F8W6V4	XP_007899341.1	F8W6V4	F8W6V4_HUMAN	unreviewed	SH2 domain-containing adapter protein F	SHF	Homo sapiens (Human)	239								16572171;
F8W6W8	XP_007901402.1	F8W6W8	F8W6W8_HUMAN	unreviewed	Regulating synaptic membrane exocytosis protein 2 (Fragment)	RIMS2	Homo sapiens (Human)	1253	presynaptic active zone [GO:0048786]; calcium ion-regulated exocytosis of neurotransmitter [GO:0048791]; regulation of exocytosis [GO:0017157]	calcium ion-regulated exocytosis of neurotransmitter [GO:0048791]; regulation of exocytosis [GO:0017157]		presynaptic active zone [GO:0048786]	GO:0017157; GO:0048786; GO:0048791			16421571; 19690332; 21406692;
F8W7T1	XP_007891440.1	F8W7T1	F8W7T1_HUMAN	unreviewed	Zinc finger protein DPF3	DPF3	Homo sapiens (Human)	412	nBAF complex [GO:0071565]; metal ion binding [GO:0046872]; nucleic acid binding [GO:0003676]; nervous system development [GO:0007399]	nervous system development [GO:0007399]	metal ion binding [GO:0046872]; nucleic acid binding [GO:0003676]	nBAF complex [GO:0071565]	GO:0003676; GO:0007399; GO:0046872; GO:0071565		12508121; 16109180; 18765789; 18978678; 20613843; 22334708; 24155890; 24271036; 25120773; 26582913	12508121;
F8W7U8	XP_007900243.1	F8W7U8	F8W7U8_HUMAN	unreviewed	Double-strand break repair protein MRE11A	MRE11A	Homo sapiens (Human)	707	Mre11 complex [GO:0030870]; nucleoplasm [GO:0005654]; 3'-5' exonuclease activity [GO:0008408]; endonuclease activity [GO:0004519]; manganese ion binding [GO:0030145]; double-strand break repair [GO:0006302]; meiotic cell cycle [GO:0051321]	double-strand break repair [GO:0006302]; meiotic cell cycle [GO:0051321]	3'-5' exonuclease activity [GO:0008408]; endonuclease activity [GO:0004519]; manganese ion binding [GO:0030145]	Mre11 complex [GO:0030870]; nucleoplasm [GO:0005654]	GO:0004519; GO:0005654; GO:0006302; GO:0008408; GO:0030145; GO:0030870; GO:0051321		17081983; 16554811; 18691976; 18669648; 19413330; 19690332; 20068231; 21269460; 21406692; 22223895; 23186163; 24275569; 11850399; 12124628; 12660252; 14657032; 15026416; 15047855; 15048091; 15180989; 15195510; 15234984; 15269180; 15319296; 15337312; 15574463; 15653682; 15790808; 15864295; 15937485; 15970667; 16163361; 16254336; 16327781; 16417627; 16431910; 16788144; 16905549; 17169801; 17202845;…	17081983; 16554811; 18691976; 18669648; 19413330; 19690332; 20068231; 21269460; 21406692; 22223895; 23186163; 24275569
F8W8F5	XP_007908863.1	F8W8F5	F8W8F5_HUMAN	unreviewed	Calpain-3	CAPN3	Homo sapiens (Human)	773	intracellular [GO:0005622]; calcium ion binding [GO:0005509]; calcium-dependent cysteine-type endopeptidase activity [GO:0004198]; sarcomere organization [GO:0045214]	sarcomere organization [GO:0045214]	calcium-dependent cysteine-type endopeptidase activity [GO:0004198]; calcium ion binding [GO:0005509]	intracellular [GO:0005622]	GO:0004198; GO:0005509; GO:0005622; GO:0045214			16572171;
F8W8M4	XP_007909598.1	F8W8M4	F8W8M4_HUMAN	unreviewed	Actin-binding LIM protein 1	ABLIM1	Homo sapiens (Human)	718	zinc ion binding [GO:0008270]; cytoskeleton organization [GO:0007010]	cytoskeleton organization [GO:0007010]	zinc ion binding [GO:0008270]		GO:0007010; GO:0008270			15144186; 15164054; 15592455; 17525332; 18088087; 18669648; 19413330; 19690332; 20068231; 21406692; 23186163; 24275569
F8W8W4	XP_007909165.1	F8W8W4	F8W8W4_HUMAN	unreviewed	Prenylcysteine oxidase 1	PCYOX1	Homo sapiens (Human)	293	prenylcysteine oxidase activity [GO:0001735]; prenylcysteine catabolic process [GO:0030328]	prenylcysteine catabolic process [GO:0030328]	prenylcysteine oxidase activity [GO:0001735]		GO:0001735; GO:0030328			15815621; 21269460; 24275569; 25944712
F8W946	XP_007897208.1	F8W946	F8W946_HUMAN	unreviewed	FSD1-like protein	FSD1L	Homo sapiens (Human)	509	intracellular [GO:0005622]			intracellular [GO:0005622]	GO:0005622		15164053; 18669648; 20068231; 22814378; 19448620; 20800088	15164053; 18669648; 20068231; 22814378
F8W9W8	XP_007908012.1	F8W9W8	F8W9W8_HUMAN	unreviewed	Solute carrier organic anion transporter family member	SLCO2A1	Homo sapiens (Human)	415	integral component of membrane [GO:0016021]; plasma membrane [GO:0005886]; transporter activity [GO:0005215]; ion transport [GO:0006811]	ion transport [GO:0006811]	transporter activity [GO:0005215]	integral component of membrane [GO:0016021]; plasma membrane [GO:0005886]	GO:0005215; GO:0005886; GO:0006811; GO:0016021	SUBCELLULAR LOCATION: Cell membrane {ECO:0000256|RuleBase:RU362056}; Multi-pass membrane protein {ECO:0000256|RuleBase:RU362056}.		16641997; 22814378
F8WA11	XP_007894471.1	F8WA11	F8WA11_HUMAN	unreviewed	CLIP-associating protein 1	CLASP1	Homo sapiens (Human)	1478	cytoplasmic microtubule [GO:0005881]; kinetochore microtubule [GO:0005828]			cytoplasmic microtubule [GO:0005881]; kinetochore microtubule [GO:0005828]	GO:0005828; GO:0005881			15815621; 18088087; 18220336; 18669648; 19413330; 19690332; 20068231; 21269460; 21406692; 23186163; 24275569
F8WA39	XP_007891239.1	F8WA39	F8WA39_HUMAN	unreviewed	Myotubularin-related protein 1	MTMR1	Homo sapiens (Human)	673	cytoplasm [GO:0005737]; plasma membrane [GO:0005886]; phosphatidylinositol-3,5-bisphosphate 3-phosphatase activity [GO:0052629]; phosphatidylinositol-3-phosphatase activity [GO:0004438]; protein tyrosine phosphatase activity [GO:0004725]; phosphatidylinositol dephosphorylation [GO:0046856]	phosphatidylinositol dephosphorylation [GO:0046856]	phosphatidylinositol-3,5-bisphosphate 3-phosphatase activity [GO:0052629]; phosphatidylinositol-3-phosphatase activity [GO:0004438]; protein tyrosine phosphatase activity [GO:0004725]	cytoplasm [GO:0005737]; plasma membrane [GO:0005886]	GO:0004438; GO:0004725; GO:0005737; GO:0005886; GO:0046856; GO:0052629			15772651; 18669648; 21269460; 22223895; 23186163; 24275569
F8WAB8	XP_007893386.1	F8WAB8	F8WAB8_HUMAN	unreviewed	S-adenosylmethionine mitochondrial carrier protein	SLC25A26	Homo sapiens (Human)	274	integral component of membrane [GO:0016021]; mitochondrion [GO:0005739]; transport [GO:0006810]	transport [GO:0006810]		integral component of membrane [GO:0016021]; mitochondrion [GO:0005739]	GO:0005739; GO:0006810; GO:0016021		15372022; 16641997; 14674884; 20877624; 23266187; 26522469	15372022; 16641997;
F8WAL6	XP_007888813.1	F8WAL6	F8WAL6_HUMAN	unreviewed	Abl interactor 2	ABI2	Homo sapiens (Human)	513	cytoplasm [GO:0005737]; actin polymerization or depolymerization [GO:0008154]	actin polymerization or depolymerization [GO:0008154]		cytoplasm [GO:0005737]	GO:0005737; GO:0008154		15815621; 18669648; 20068231; 21269460; 21406692; 23186163; 16488906; 17101133; 17389688; 17903303; 18632609; 19158278; 22304832	15815621; 18669648; 20068231; 21269460; 21406692; 23186163
F8WB99	XP_007907889.1	F8WB99	F8WB99_HUMAN	unreviewed	B-cell receptor-associated protein 29	BCAP29	Homo sapiens (Human)	171	endoplasmic reticulum [GO:0005783]; integral component of membrane [GO:0016021]; intracellular protein transport [GO:0006886]	intracellular protein transport [GO:0006886]		endoplasmic reticulum [GO:0005783]; integral component of membrane [GO:0016021]	GO:0005783; GO:0006886; GO:0016021			12853948; 21269460;
F8WBA3	XP_007891600.1	F8WBA3	F8WBA3_HUMAN	unreviewed	Serine/threonine-protein kinase (EC 2.7.11.13)	PRKD1	Homo sapiens (Human)	920	cytoplasm [GO:0005737]; plasma membrane [GO:0005886]; ATP binding [GO:0005524]; metal ion binding [GO:0046872]; protein kinase C activity [GO:0004697]; intracellular signal transduction [GO:0035556]	intracellular signal transduction [GO:0035556]	ATP binding [GO:0005524]; metal ion binding [GO:0046872]; protein kinase C activity [GO:0004697]	cytoplasm [GO:0005737]; plasma membrane [GO:0005886]	GO:0004697; GO:0005524; GO:0005737; GO:0005886; GO:0035556; GO:0046872	SUBCELLULAR LOCATION: Cytoplasm {ECO:0000256|PIRNR:PIRNR000552}.	12508121; 19413330; 19369195; 21406692; 11903052; 11978539; 12393506; 12628923; 12637538; 12646240; 12778467; 12859948; 14550308; 14607845; 14743217; 15024053; 15093611; 15123666; 15728188; 15755722; 16006559; 16166634; 17389598; 17442957; 17492941; 17570131; 17591919; 17635916; 17703233; 17979146; 18239146; 18259765; 18332134; 18440775; 18602367; 18641342; 18694729; 18703509; 18829454; 19011111;…	12508121; 19413330; 19369195; 21406692;
F8WC01	XP_007904077.1	F8WC01	F8WC01_HUMAN	unreviewed	Calcium-responsive transcription factor	CARF	Homo sapiens (Human)	419								15815621;
F8WD36	XP_007894626.1	F8WD36	F8WD36_HUMAN	unreviewed	Inactive peptidyl-prolyl cis-trans isomerase FKBP6	FKBP6	Homo sapiens (Human)	199	protein folding [GO:0006457]	protein folding [GO:0006457]			GO:0006457			12853948;
F8WD64	XP_007905392.1	F8WD64	F8WD64_HUMAN	unreviewed	Protein STUM	STUM	Homo sapiens (Human)	141	integral component of membrane [GO:0016021]			integral component of membrane [GO:0016021]	GO:0016021			16710414;
F8WE85	XP_007890245.1	F8WE85	F8WE85_HUMAN	unreviewed	FRAS1-related extracellular matrix protein 1	FREM1	Homo sapiens (Human)	1335	basement membrane [GO:0005604]; cell-matrix adhesion [GO:0007160]	cell-matrix adhesion [GO:0007160]		basement membrane [GO:0005604]	GO:0005604; GO:0007160			15164053;
G3V164	XP_007902624.1	G3V164	G3V164_HUMAN	unreviewed	Glutamate receptor 4 (Glutamate receptor, ionotrophic, AMPA 4, isoform CRA_a)	GRIA4 hCG_2032458	Homo sapiens (Human)	884	cell junction [GO:0030054]; integral component of membrane [GO:0016021]; postsynaptic membrane [GO:0045211]; extracellular-glutamate-gated ion channel activity [GO:0005234]; ionotropic glutamate receptor activity [GO:0004970]		extracellular-glutamate-gated ion channel activity [GO:0005234]; ionotropic glutamate receptor activity [GO:0004970]	cell junction [GO:0030054]; integral component of membrane [GO:0016021]; postsynaptic membrane [GO:0045211]	GO:0004970; GO:0005234; GO:0016021; GO:0030054; GO:0045211	SUBCELLULAR LOCATION: Cell junction, synapse, postsynaptic cell membrane {ECO:0000256|SAAS:SAAS00582638}.	11181995; 16554811; 12125045; 12393905; 12497607; 15306133; 15450689; 15823042; 16190873; 17233759; 18163426; 18521090; 19086053; 19125103; 19156168; 19573479; 20859245; 22057216; 22094384; 22122651; 23613500; 24292102; 24512576; 24652293; 24962026; 25433904; 26744192	11181995; 16554811;
G3V1L9	XP_007907131.1	G3V1L9	G3V1L9_HUMAN	unreviewed	Tight junction protein 1 (Zona occludens 1), isoform CRA_a (Tight junction protein ZO-1)	TJP1 hCG_27621	Homo sapiens (Human)	1768	bicellular tight junction [GO:0005923]; cell junction [GO:0030054]; cytoplasm [GO:0005737]; plasma membrane [GO:0005886]			bicellular tight junction [GO:0005923]; cell junction [GO:0030054]; cytoplasm [GO:0005737]; plasma membrane [GO:0005886]	GO:0005737; GO:0005886; GO:0005923; GO:0030054		11181995; 17081983; 16572171; 18220336; 18669648; 19413330; 20068231; 21269460; 21406692; 23186163; 24275569; 12064592; 12169098; 12708492; 12725331; 12881224; 15456900; 15500294; 15540229; 15622522; 15855653; 16140936; 16737969; 16891661; 16909128; 17039425; 17118974; 17217619; 17243118; 17259442; 17509776; 17541973; 17760848; 17928286; 17962811; 18162065; 18315903; 18386163; 18418437; 18474622;…	11181995; 17081983; 16572171; 18220336; 18669648; 19413330; 20068231; 21269460; 21406692; 23186163; 24275569
G3V1X8	XP_007892911.1	G3V1X8	G3V1X8_HUMAN	unreviewed	A disintegrin and metalloproteinase with thrombospondin motifs 20 (ADAM metallopeptidase with thrombospondin type 1 motif, 20, isoform CRA_c)	ADAMTS20 hCG_39495	Homo sapiens (Human)	1504	proteinaceous extracellular matrix [GO:0005578]; metalloendopeptidase activity [GO:0004222]; zinc ion binding [GO:0008270]		metalloendopeptidase activity [GO:0004222]; zinc ion binding [GO:0008270]	proteinaceous extracellular matrix [GO:0005578]	GO:0004222; GO:0005578; GO:0008270			11181995; 16541075;
G3V2N2	XP_007902075.1	G3V2N2	G3V2N2_HUMAN	unreviewed	Homeobox protein SIX4 (Fragment)	SIX4	Homo sapiens (Human)	494	nucleus [GO:0005634]; sequence-specific DNA binding [GO:0043565]; regulation of transcription, DNA-templated [GO:0006355]	regulation of transcription, DNA-templated [GO:0006355]	sequence-specific DNA binding [GO:0043565]	nucleus [GO:0005634]	GO:0005634; GO:0006355; GO:0043565	SUBCELLULAR LOCATION: Nucleus {ECO:0000256|RuleBase:RU000682}.		12508121; 21406692;
G3V2U7	XP_007885011.1	G3V2U7	G3V2U7_HUMAN	unreviewed	Acylphosphatase (EC 3.6.1.7)	ACYP1	Homo sapiens (Human)	129	acylphosphatase activity [GO:0003998]		acylphosphatase activity [GO:0003998]		GO:0003998			12508121; 21269460;
G3V394	XP_007904344.1	G3V394	G3V394_HUMAN	unreviewed	Unconventional myosin-Va	MYO5A	Homo sapiens (Human)	1853	myosin complex [GO:0016459]; ATP binding [GO:0005524]; motor activity [GO:0003774]		ATP binding [GO:0005524]; motor activity [GO:0003774]	myosin complex [GO:0016459]	GO:0003774; GO:0005524; GO:0016459			16572171; 18669648; 19413330; 19690332; 20068231; 21269460; 22814378; 23186163
G3V3D1	XP_007908650.1	G3V3D1	G3V3D1_HUMAN	unreviewed	Epididymal secretory protein E1 (Fragment)	NPC2	Homo sapiens (Human)	221	intracellular [GO:0005622]; intracellular cholesterol transport [GO:0032367]	intracellular cholesterol transport [GO:0032367]		intracellular [GO:0005622]	GO:0005622; GO:0032367			12508121; 21269460; 24275569; 25944712
G3V3J9	XP_007886370.1	G3V3J9	G3V3J9_HUMAN	unreviewed	Guanine nucleotide-binding protein subunit gamma	GNG2	Homo sapiens (Human)	102	heterotrimeric G-protein complex [GO:0005834]; signal transducer activity [GO:0004871]; G-protein coupled receptor signaling pathway [GO:0007186]	G-protein coupled receptor signaling pathway [GO:0007186]	signal transducer activity [GO:0004871]	heterotrimeric G-protein complex [GO:0005834]	GO:0004871; GO:0005834; GO:0007186	SUBCELLULAR LOCATION: Cell membrane {ECO:0000256|RuleBase:RU004973}; Lipid-anchor {ECO:0000256|RuleBase:RU004973}; Cytoplasmic side {ECO:0000256|RuleBase:RU004973}.		12508121; 19413330; 22814378
G3V4T6	XP_007884722.1	G3V4T6	G3V4T6_HUMAN	unreviewed	Maleylacetoacetate isomerase	GSTZ1	Homo sapiens (Human)	217	cytoplasm [GO:0005737]; catalytic activity [GO:0003824]; aromatic amino acid family metabolic process [GO:0009072]	aromatic amino acid family metabolic process [GO:0009072]	catalytic activity [GO:0003824]	cytoplasm [GO:0005737]	GO:0003824; GO:0005737; GO:0009072			12508121; 21269460;
G3V4U0	XP_007906718.1	G3V4U0	G3V4U0_HUMAN	unreviewed	Fibulin-5	FBLN5	Homo sapiens (Human)	453	calcium ion binding [GO:0005509]		calcium ion binding [GO:0005509]		GO:0005509			12508121; 24275569
G3V4Z9	XP_007891486.1	G3V4Z9	G3V4Z9_HUMAN	unreviewed	Solute carrier family 35 member F4	SLC35F4	Homo sapiens (Human)	485	integral component of membrane [GO:0016021]; transport [GO:0006810]	transport [GO:0006810]		integral component of membrane [GO:0016021]	GO:0006810; GO:0016021			12508121;
G3V5M2	XP_007906868.1	G3V5M2	G3V5M2_HUMAN	unreviewed	Purine nucleoside phosphorylase (Fragment)	PNP	Homo sapiens (Human)	221	purine-nucleoside phosphorylase activity [GO:0004731]; nucleoside metabolic process [GO:0009116]	nucleoside metabolic process [GO:0009116]	purine-nucleoside phosphorylase activity [GO:0004731]		GO:0004731; GO:0009116			12508121; 21269460; 24275569; 25944712
G3XA86	XP_007904216.1	G3XA86	G3XA86_HUMAN		Deleted.
G3XHN4	XP_007901763.1	G3XHN4	G3XHN4_HUMAN	unreviewed	Cell adhesion molecule 2 isoform 4	CADM2	Homo sapiens (Human)	404	integral component of membrane [GO:0016021]			integral component of membrane [GO:0016021]	GO:0016021		19861958; 20379614; 21062931; 21864505; 23643812; 24240726; 25335893
G5E9D5	XP_007887061.1	G5E9D5	G5E9D5_HUMAN	unreviewed	ElaC homolog 2 (E. coli), isoform CRA_a (Zinc phosphodiesterase ELAC protein 2)	ELAC2 hCG_29734	Homo sapiens (Human)	807	nucleoplasm [GO:0005654]; tRNA processing [GO:0008033]	tRNA processing [GO:0008033]		nucleoplasm [GO:0005654]	GO:0005654; GO:0008033		11181995; 16625196; 18669648; 21269460; 21406692; 23186163; 24275569; 10986046; 11175785; 11254448; 11254449; 11281413; 11431329; 11522646; 12373607; 12384782; 12515253; 12522685; 12552947; 12569551; 12783937; 12949798; 14504198; 14625808; 14719475; 15368467; 15593091; 15714208; 15824169; 16114055; 16636667; 17145810; 18375959; 18421255; 18767027; 19555350; 19751732; 20086112; 20119870; 20231859;…	11181995; 16625196; 18669648; 21269460; 21406692; 23186163; 24275569
G5E9P4	XP_007895274.1	G5E9P4	G5E9P4_HUMAN	unreviewed	PQ loop repeat containing 3, isoform CRA_b (PQ-loop repeat-containing protein 3)	PQLC3 hCG_1990508	Homo sapiens (Human)	169								11181995; 15815621;
G5E9V6	XP_007898272.1	G5E9V6	G5E9V6_HUMAN	unreviewed	Armadillo repeat containing 8, isoform CRA_e (Armadillo repeat-containing protein 8)	ARMC8 hCG_1818291	Homo sapiens (Human)	399							11181995; 16641997; 21269460; 23186163; 17467196; 24894675; 25119601; 26081621; 26232863	11181995; 16641997; 21269460; 23186163
G5E9W7	XP_007886301.1	G5E9W7	G5E9W7_HUMAN	unreviewed	28S ribosomal protein S22, mitochondrial (Mitochondrial ribosomal protein S22, isoform CRA_e)	MRPS22 hCG_17223	Homo sapiens (Human)	319	mitochondrion [GO:0005739]; ribosome [GO:0005840]			mitochondrion [GO:0005739]; ribosome [GO:0005840]	GO:0005739; GO:0005840		11181995; 16641997; 19608861; 21269460; 25944712; 17873122; 18539099; 20877624; 26496610	11181995; 16641997; 19608861; 21269460; 25944712
G5EA09	XP_007894900.1	G5EA09	G5EA09_HUMAN	unreviewed	Syndecan binding protein (Syntenin), isoform CRA_a (Syntenin-1)	SDCBP hCG_1787561	Homo sapiens (Human)	318	integral component of membrane [GO:0016021]; intracellular [GO:0005622]; actin cytoskeleton organization [GO:0030036]; chemical synaptic transmission [GO:0007268]; intracellular signal transduction [GO:0035556]	actin cytoskeleton organization [GO:0030036]; chemical synaptic transmission [GO:0007268]; intracellular signal transduction [GO:0035556]		integral component of membrane [GO:0016021]; intracellular [GO:0005622]	GO:0005622; GO:0007268; GO:0016021; GO:0030036; GO:0035556		11181995; 16421571; 19413330; 21269460; 23186163; 24275569; 12679023; 15254681; 15371445; 15518882; 16322237; 17451681; 17666427; 18234474; 18256285; 18832467; 18839981; 19228696; 19592421; 19654410; 20145126; 20228839; 20233700; 21359963; 21569759; 21828040; 21949238; 21986941; 22201728; 22349701; 22535526; 22938480; 23066033; 23233738; 23533663; 23873690; 24305713; 24637612; 24662291; 25480418;…	11181995; 16421571; 19413330; 21269460; 23186163; 24275569;
G5EA30	XP_007910571.1	G5EA30	G5EA30_HUMAN	unreviewed	CUG triplet repeat, RNA binding protein 1, isoform CRA_c (CUGBP Elav-like family member 1)	CELF1 CUGBP1 hCG_25183	Homo sapiens (Human)	514	nucleoplasm [GO:0005654]; nucleic acid binding [GO:0003676]; nucleotide binding [GO:0000166]		nucleic acid binding [GO:0003676]; nucleotide binding [GO:0000166]	nucleoplasm [GO:0005654]	GO:0000166; GO:0003676; GO:0005654		11181995; 16554811; 19413330; 21269460; 23186163; 24275569; 11564876; 12799066; 15082764; 15099703; 16601207; 16946708; 17531403; 17854664; 17936705; 18039683; 18164289; 18243120; 18570922; 19047369; 19106619; 19553194; 20051426; 20227387; 20547756; 20603324; 20947024; 21508681; 21637851; 22355723; 22646166; 22982313; 23155001; 23324604; 23359188; 24376746; 24502807; 24788522; 24818870; 25077823;…	11181995; 16554811; 19413330; 21269460; 23186163; 24275569
G8JLD5	XP_007892871.1	G8JLD5	G8JLD5_HUMAN	unreviewed	Dynamin-1-like protein	DNM1L	Homo sapiens (Human)	712	cytoplasm [GO:0005737]; intracellular membrane-bounded organelle [GO:0043231]; GTP binding [GO:0005525]; GTPase activity [GO:0003924]; mitochondrial fission [GO:0000266]; peroxisome fission [GO:0016559]	mitochondrial fission [GO:0000266]; peroxisome fission [GO:0016559]	GTPase activity [GO:0003924]; GTP binding [GO:0005525]	cytoplasm [GO:0005737]; intracellular membrane-bounded organelle [GO:0043231]	GO:0000266; GO:0003924; GO:0005525; GO:0005737; GO:0016559; GO:0043231		16541075; 18088087; 18669648; 19413330; 19690332; 20068231; 21269460; 21406692; 22223895; 23186163; 24275569; 11514614; 12499366; 12618434; 12668660; 12861026; 14741701; 15356267; 15364948; 15791210; 15824135; 16010987; 17301055; 17332775; 17553808; 17606867; 17682056; 17718388; 17721437; 17906671; 18465792; 18599615; 18695047; 18838687; 19074440; 19342591; 19409380; 19525928; 20103533; 20179104;…	16541075; 18088087; 18669648; 19413330; 19690332; 20068231; 21269460; 21406692; 22223895; 23186163; 24275569
G8XRH5	XP_007904539.1	G8XRH5	G8XRH5_HUMAN	unreviewed	Mu opioid receptor hMOR-1a	OPRM1	Homo sapiens (Human)	462	integral component of membrane [GO:0016021]; beta-endorphin receptor activity [GO:0004979]		beta-endorphin receptor activity [GO:0004979]	integral component of membrane [GO:0016021]	GO:0004979; GO:0016021		9399694; 9756053; 10490697; 11092766; 11140838; 11338173; 11424981; 11751037; 11840318; 11933204; 12031654; 12123746; 12141912; 12210283; 12221164; 12357145; 12413885; 12589820; 12627468; 12648891; 12657887; 12734358; 12810704; 12813472; 12815747; 12898579; 12960749; 14532289; 14623376; 14744466; 14745298; 15007373; 15037869; 15167694; 15194868; 15252283; 15322094; 15448191; 15448587; 15494033; 1…
H0UI91	XP_007910491.1	H0UI91	H0UI91_HUMAN	unreviewed	Potassium voltage-gated channel, KQT-like subfamily, member 2, isoform CRA_j	KCNQ2 hCG_23426	Homo sapiens (Human)	844	voltage-gated potassium channel complex [GO:0008076]; voltage-gated potassium channel activity [GO:0005249]		voltage-gated potassium channel activity [GO:0005249]	voltage-gated potassium channel complex [GO:0008076]	GO:0005249; GO:0008076		11181995; 11726784; 12395102; 12458027; 12524525; 12640002; 12832524; 12847176; 14985406; 15030501; 15178210; 15249611; 15304482; 15483133; 15596769; 16235065; 16260777; 16319223; 16464983; 16691402; 16721610; 16990515; 17044971; 17382933; 17475800; 17724161; 17872363; 17993630; 18006581; 18089837; 18166285; 18246739; 18353052; 18448631; 18545987; 18625963; 19464834; 19494108; 19559753; 19818940;…	11181995;
H0Y322	XP_007896562.1	H0Y322	H0Y322_HUMAN	unreviewed	Protein lin-9 homolog (Fragment)	LIN9	Homo sapiens (Human)	613	nucleoplasm [GO:0005654]; transcriptional repressor complex [GO:0017053]; cell cycle [GO:0007049]; transcription, DNA-templated [GO:0006351]	cell cycle [GO:0007049]; transcription, DNA-templated [GO:0006351]		nucleoplasm [GO:0005654]; transcriptional repressor complex [GO:0017053]	GO:0005654; GO:0006351; GO:0007049; GO:0017053			16710414; 18220336; 18691976; 18669648; 19413330; 19690332; 20068231; 23186163
H0Y3C5	XP_007883175.1	H0Y3C5	H0Y3C5_HUMAN	unreviewed	Tyrosine-protein kinase (EC 2.7.10.2)	HCK	Homo sapiens (Human)	525	ATP binding [GO:0005524]; non-membrane spanning protein tyrosine kinase activity [GO:0004715]		ATP binding [GO:0005524]; non-membrane spanning protein tyrosine kinase activity [GO:0004715]		GO:0004715; GO:0005524			11780052; 19369195; 24275569; 25944712
H0Y473	XP_007892535.1	H0Y473	H0Y473_HUMAN	unreviewed	Ectonucleoside triphosphate diphosphohydrolase 6 (Fragment)	ENTPD6	Homo sapiens (Human)	313	hydrolase activity [GO:0016787]		hydrolase activity [GO:0016787]		GO:0016787			11780052;
H0Y4Q3	XP_007907781.1	H0Y4Q3	H0Y4Q3_HUMAN	unreviewed	Ran GTPase-activating protein 1 (Fragment)	RANGAP1	Homo sapiens (Human)	253	GTPase activator activity [GO:0005096]; signal transduction [GO:0007165]	signal transduction [GO:0007165]	GTPase activator activity [GO:0005096]		GO:0005096; GO:0007165			10591208; 21269460; 23186163
H0Y5F4	XP_007891084.1	H0Y5F4	H0Y5F4_HUMAN	unreviewed	Lactation elevated protein 1 (Fragment)	LACE1	Homo sapiens (Human)	349	ATP binding [GO:0005524]		ATP binding [GO:0005524]		GO:0005524			14574404;
H0Y5F6	XP_007897462.1	H0Y5F6	H0Y5F6_HUMAN	unreviewed	NCOA7-AS	NCOA7	Homo sapiens (Human)	219							11971969; 17079118; 17391516; 18497940; 21610108
H0Y6H4	XP_007902939.1	H0Y6H4	H0Y6H4_HUMAN	unreviewed	Thyroid peroxidase (Fragment)	TPO	Homo sapiens (Human)	864	integral component of membrane [GO:0016021]; heme binding [GO:0020037]; iodide peroxidase activity [GO:0004447]; response to oxidative stress [GO:0006979]; thyroid hormone generation [GO:0006590]	response to oxidative stress [GO:0006979]; thyroid hormone generation [GO:0006590]	heme binding [GO:0020037]; iodide peroxidase activity [GO:0004447]	integral component of membrane [GO:0016021]	GO:0004447; GO:0006590; GO:0006979; GO:0016021; GO:0020037			15815621;
H0Y6N7	XP_007893167.1	H0Y6N7	H0Y6N7_HUMAN	unreviewed	Potassium voltage-gated channel subfamily KQT member 4 (Fragment)	KCNQ4	Homo sapiens (Human)	556	voltage-gated potassium channel complex [GO:0008076]; voltage-gated potassium channel activity [GO:0005249]		voltage-gated potassium channel activity [GO:0005249]	voltage-gated potassium channel complex [GO:0008076]	GO:0005249; GO:0008076			16710414;
H0Y763	XP_007904534.1	H0Y763	H0Y763_HUMAN	unreviewed	VIP peptides (Fragment)	VIP	Homo sapiens (Human)	119	extracellular region [GO:0005576]; mRNA stabilization [GO:0048255]; prolactin secretion [GO:0070459]	mRNA stabilization [GO:0048255]; prolactin secretion [GO:0070459]		extracellular region [GO:0005576]	GO:0005576; GO:0048255; GO:0070459	SUBCELLULAR LOCATION: Secreted {ECO:0000256|SAAS:SAAS00134107}.		14574404;
H0Y7L2	XP_007907147.1	H0Y7L2	H0Y7L2_HUMAN		Deleted.
H0Y7Q8	XP_007891132.1	H0Y7Q8	H0Y7Q8_HUMAN	unreviewed	LON peptidase N-terminal domain and RING finger protein 3 (Fragment)	LONRF3	Homo sapiens (Human)	525	ATP-dependent peptidase activity [GO:0004176]; zinc ion binding [GO:0008270]		ATP-dependent peptidase activity [GO:0004176]; zinc ion binding [GO:0008270]		GO:0004176; GO:0008270			15772651;
H0Y8B3	XP_007889050.1	H0Y8B3	H0Y8B3_HUMAN	unreviewed	Adenosylhomocysteinase (EC 3.3.1.1) (Fragment)	AHCYL2	Homo sapiens (Human)	518	adenosylhomocysteinase activity [GO:0004013]; one-carbon metabolic process [GO:0006730]	one-carbon metabolic process [GO:0006730]	adenosylhomocysteinase activity [GO:0004013]		GO:0004013; GO:0006730			12853948;
H0Y8K3	XP_007899037.1	H0Y8K3	H0Y8K3_HUMAN	unreviewed	Protein CDV3 homolog (Fragment)	CDV3	Homo sapiens (Human)	188								16641997; 18669648; 20068231; 21269460; 21406692; 23186163; 24275569
H0YA68	XP_007895932.1	H0YA68	H0YA68_HUMAN	unreviewed	Alpha-mannosidase (EC 3.2.1.-) (Fragment)	MAN2B2	Homo sapiens (Human)	953	alpha-mannosidase activity [GO:0004559]; carbohydrate binding [GO:0030246]; zinc ion binding [GO:0008270]; mannose metabolic process [GO:0006013]	mannose metabolic process [GO:0006013]	alpha-mannosidase activity [GO:0004559]; carbohydrate binding [GO:0030246]; zinc ion binding [GO:0008270]		GO:0004559; GO:0006013; GO:0008270; GO:0030246			15815621;
H0YDT0	XP_007909203.1	H0YDT0	H0YDT0_HUMAN	unreviewed	RalBP1-associated Eps domain-containing protein 1 (Fragment)	REPS1	Homo sapiens (Human)	754	calcium ion binding [GO:0005509]		calcium ion binding [GO:0005509]		GO:0005509			14574404; 17081983; 18088087; 18220336; 18669648; 18318008; 19413330; 19369195; 19690332; 20068231; 21269460; 21406692; 23186163; 24275569
H0YE76	XP_007895863.1	H0YE76	H0YE76_HUMAN	unreviewed	Activating signal cointegrator 1 complex subunit 1 (Fragment)	ASCC1	Homo sapiens (Human)	176								15164054; 21269460;
H0YF17	XP_007884351.1	H0YF17	H0YF17_HUMAN	unreviewed	Phospholipase DDHD2 (Fragment)	DDHD2	Homo sapiens (Human)	213	metal ion binding [GO:0046872]		metal ion binding [GO:0046872]		GO:0046872			16421571;
H0YF95	XP_007898982.1	H0YF95	H0YF95_HUMAN	unreviewed	Seizure protein 6 homolog (Fragment)	SEZ6	Homo sapiens (Human)	919	integral component of membrane [GO:0016021]			integral component of membrane [GO:0016021]	GO:0016021			16625196;
H0YK27	XP_007896377.1	H0YK27	H0YK27_HUMAN	unreviewed	POU domain protein	POU6F2	Homo sapiens (Human)	636	nucleus [GO:0005634]; DNA binding [GO:0003677]; transcription factor activity, sequence-specific DNA binding [GO:0003700]; multicellular organism development [GO:0007275]; transcription from RNA polymerase II promoter [GO:0006366]	multicellular organism development [GO:0007275]; transcription from RNA polymerase II promoter [GO:0006366]	DNA binding [GO:0003677]; transcription factor activity, sequence-specific DNA binding [GO:0003700]	nucleus [GO:0005634]	GO:0003677; GO:0003700; GO:0005634; GO:0006366; GO:0007275	SUBCELLULAR LOCATION: Nucleus {ECO:0000256|RuleBase:RU361194, ECO:0000256|SAAS:SAAS00553137}.		12853948;
H0YL14	XP_007898491.1	H0YL14	CI069_HUMAN	reviewed	Protein C9orf69 (Herpes virus UL25-binding protein)	C9orf69	Homo sapiens (Human)	139	cytoplasm [GO:0005737]; integral component of membrane [GO:0016021]; nucleus [GO:0005634]; GTP binding [GO:0005525]; cell cycle [GO:0007049]; positive regulation of cell proliferation [GO:0008284]; positive regulation of viral process [GO:0048524]; viral process [GO:0016032]	cell cycle [GO:0007049]; positive regulation of cell proliferation [GO:0008284]; positive regulation of viral process [GO:0048524]; viral process [GO:0016032]	GTP binding [GO:0005525]	cytoplasm [GO:0005737]; integral component of membrane [GO:0016021]; nucleus [GO:0005634]	GO:0005525; GO:0005634; GO:0005737; GO:0007049; GO:0008284; GO:0016021; GO:0016032; GO:0048524	SUBCELLULAR LOCATION: Membrane {ECO:0000305}; Multi-pass membrane protein {ECO:0000305}. Nucleus {ECO:0000269|PubMed:21667337}. Cytoplasm {ECO:0000269|PubMed:21667337}. Note=Upon HHV-1 infection, accumulates arround the nuclear membrane and translocates into the nucleus.		15164053; 15489334; 21667337
H0YL70	XP_007910268.1	H0YL70	H0YL70_HUMAN	unreviewed	Transducin-like enhancer protein 3	TLE3	Homo sapiens (Human)	782	nucleus [GO:0005634]; regulation of transcription, DNA-templated [GO:0006355]	regulation of transcription, DNA-templated [GO:0006355]		nucleus [GO:0005634]	GO:0005634; GO:0006355		17081983; 16964243; 16572171; 18220336; 18669648; 19413330; 19369195; 19690332; 20068231; 21269460; 21406692; 23186163; 24275569; 18273443; 20181723; 22050093; 22194527; 24444608; 25249007	17081983; 16964243; 16572171; 18220336; 18669648; 19413330; 19369195; 19690332; 20068231; 21269460; 21406692; 23186163; 24275569
H0YL91	XP_007909767.1	H0YL91	H0YL91_HUMAN	unreviewed	Activating signal cointegrator 1	TRIP4	Homo sapiens (Human)	368	nucleus [GO:0005634]; zinc ion binding [GO:0008270]; regulation of transcription, DNA-templated [GO:0006355]	regulation of transcription, DNA-templated [GO:0006355]	zinc ion binding [GO:0008270]	nucleus [GO:0005634]	GO:0005634; GO:0006355; GO:0008270			15592455; 16572171; 19413330; 21269460; 23186163
H0YLN8	XP_007903830.1	H0YLN8	H0YLN8_HUMAN	unreviewed	Transient receptor potential cation channel subfamily M member 7 (Transient receptor potential cation channel, subfamily M, member 7, isoform CRA_c)	TRPM7 hCG_39859	Homo sapiens (Human)	1864	cell [GO:0005623]; integral component of membrane [GO:0016021]; ATP binding [GO:0005524]; ion channel activity [GO:0005216]; protein serine/threonine kinase activity [GO:0004674]; cation transport [GO:0006812]; cellular magnesium ion homeostasis [GO:0010961]; protein tetramerization [GO:0051262]	cation transport [GO:0006812]; cellular magnesium ion homeostasis [GO:0010961]; protein tetramerization [GO:0051262]	ATP binding [GO:0005524]; ion channel activity [GO:0005216]; protein serine/threonine kinase activity [GO:0004674]	cell [GO:0005623]; integral component of membrane [GO:0016021]	GO:0004674; GO:0005216; GO:0005524; GO:0005623; GO:0006812; GO:0010961; GO:0016021; GO:0051262		11181995; 16572171; 18669648; 19413330; 20068231; 23186163; 14594813; 15069188; 15591230; 16051700; 16075242; 16150690; 16357306; 16407977; 16436382; 16533898; 16636202; 16943238; 17095511; 17217066; 17310095; 17510191; 17646711; 17785843; 17823441; 18006838; 18073331; 18301276; 18365021; 18390554; 18675813; 18719395; 18826101; 19032368; 19145781; 19149903; 19405049; 19454490; 19515901; 19644062;…	11181995; 16572171; 18669648; 19413330; 20068231; 23186163
H0YMA4	XP_007883343.1	H0YMA4	H0YMA4_HUMAN	unreviewed	HCG2039386, isoform CRA_b (PCNA-associated factor)	KIAA0101 hCG_2039386	Homo sapiens (Human)	115	cytoplasm [GO:0005737]; nucleus [GO:0005634]; cellular response to DNA damage stimulus [GO:0006974]; regulation of cell cycle [GO:0051726]	cellular response to DNA damage stimulus [GO:0006974]; regulation of cell cycle [GO:0051726]		cytoplasm [GO:0005737]; nucleus [GO:0005634]	GO:0005634; GO:0005737; GO:0006974; GO:0051726		11181995; 16572171; 15789362; 16288740; 16646990; 18068894; 18727915; 19219066; 20118010; 21628590; 21673012; 21689861; 22096502; 22576474; 23000965; 23157749; 23209346; 23240630; 23593430; 23698777; 24055345; 24145239; 24197986; 24750205; 24996800; 25649430; 26155891; 26843124	11181995; 16572171;
H0YMQ4	XP_007905979.1	H0YMQ4	H0YMQ4_HUMAN	unreviewed	F-box and leucine-rich protein 22	FBXL22	Homo sapiens (Human)	130								16572171;
H0YMW8	XP_007907925.1	H0YMW8	H0YMW8_HUMAN	unreviewed	SAFB-like transcription modulator	SLTM	Homo sapiens (Human)	89								16572171; 18691976; 18669648; 19413330; 22814378;
H0YNA2	XP_007903831.1	H0YNA2	H0YNA2_HUMAN	unreviewed	Signal peptide peptidase-like 2A (Fragment)	SPPL2A	Homo sapiens (Human)	356	integral component of membrane [GO:0016021]; aspartic endopeptidase activity, intramembrane cleaving [GO:0042500]; membrane protein intracellular domain proteolysis [GO:0031293]; regulation of immune response [GO:0050776]	membrane protein intracellular domain proteolysis [GO:0031293]; regulation of immune response [GO:0050776]	aspartic endopeptidase activity, intramembrane cleaving [GO:0042500]	integral component of membrane [GO:0016021]	GO:0016021; GO:0031293; GO:0042500; GO:0050776			16572171;
H2KNE8	XP_007904535.1	H2KNE8	H2KNE8_HUMAN	unreviewed	Mitochondrial translational release factor 1-like, isoform CRA_a	MTRF1L hCG_2029919	Homo sapiens (Human)	380	cytoplasm [GO:0005737]; translation release factor activity, codon specific [GO:0016149]		translation release factor activity, codon specific [GO:0016149]	cytoplasm [GO:0005737]	GO:0005737; GO:0016149		11181995; 17803939; 18429816; 18541145; 18978678; 20877624	11181995;
H3BLW8	XP_007892526.1	H3BLW8	H3BLW8_HUMAN	unreviewed	Vascular endothelial growth factor A	VEGFA	Homo sapiens (Human)	371	membrane [GO:0016020]; heparin binding [GO:0008201]		heparin binding [GO:0008201]	membrane [GO:0016020]	GO:0008201; GO:0016020			14574404;
H3BLZ2	XP_007887522.1	H3BLZ2	H3BLZ2_HUMAN	unreviewed	Dysbindin domain-containing protein 1	DBNDD1	Homo sapiens (Human)	164	cytoplasm [GO:0005737]			cytoplasm [GO:0005737]	GO:0005737			15616553; 23186163; 24275569
H3BMS5	XP_007887562.1	H3BMS5	H3BMS5_HUMAN	unreviewed	PH domain leucine-rich repeat-containing protein phosphatase 2	PHLPP2	Homo sapiens (Human)	1358	catalytic activity [GO:0003824]		catalytic activity [GO:0003824]		GO:0003824			15616553; 23186163
H3BN50	XP_007908640.1	H3BN50	H3BN50_HUMAN	unreviewed	Na(+)/H(+) exchange regulatory cofactor NHE-RF2 (Fragment)	SLC9A3R2	Homo sapiens (Human)	223								15616553; 18669648; 21269460; 23186163; 24275569
H3BPE1	XP_007906957.1	H3BPE1	H3BPE1_HUMAN	unreviewed	Microtubule-actin cross-linking factor 1, isoforms 1/2/3/5	MACF1	Homo sapiens (Human)	7555	cytoskeleton [GO:0005856]; ATPase activity [GO:0016887]; calcium ion binding [GO:0005509]; Wnt signaling pathway [GO:0016055]	Wnt signaling pathway [GO:0016055]	ATPase activity [GO:0016887]; calcium ion binding [GO:0005509]	cytoskeleton [GO:0005856]	GO:0005509; GO:0005856; GO:0016055; GO:0016887		17081983; 16710414; 18669648; 19413330; 19690332; 19608861; 20068231; 21269460; 21406692; 23186163; 24275569; 25944712; 26496610	17081983; 16710414; 18669648; 19413330; 19690332; 19608861; 20068231; 21269460; 21406692; 23186163; 24275569; 25944712
H3BQF6	XP_007902132.1	H3BQF6	H3BQF6_HUMAN	unreviewed	Uncharacterized protein (Fragment)		Homo sapiens (Human)	201	methyltransferase activity [GO:0008168]		methyltransferase activity [GO:0008168]		GO:0008168			15164054;
H3BRG3	XP_007904338.1	H3BRG3	H3BRG3_HUMAN	unreviewed	RNA pseudouridylate synthase domain-containing protein 1 (Fragment)	RPUSD1	Homo sapiens (Human)	168	pseudouridine synthase activity [GO:0009982]; RNA binding [GO:0003723]; pseudouridine synthesis [GO:0001522]	pseudouridine synthesis [GO:0001522]	pseudouridine synthase activity [GO:0009982]; RNA binding [GO:0003723]		GO:0001522; GO:0003723; GO:0009982			15616553; 22814378;
H3BRQ0	XP_007907630.1	H3BRQ0	H3BRQ0_HUMAN	unreviewed	Phosphopantothenoylcysteine decarboxylase	PPCDC	Homo sapiens (Human)	172	catalytic activity [GO:0003824]		catalytic activity [GO:0003824]		GO:0003824			16572171;
H3BRR4	XP_007907504.1	H3BRR4	H3BRR4_HUMAN	unreviewed	Poly (ADP-ribose) polymerase family, member 6, isoform CRA_b (Poly [ADP-ribose] polymerase 6)	PARP6 hCG_40464	Homo sapiens (Human)	519	NAD+ ADP-ribosyltransferase activity [GO:0003950]		NAD+ ADP-ribosyltransferase activity [GO:0003950]		GO:0003950		11181995; 16572171; 20379614; 23042038	11181995; 16572171;
H3BST1	XP_007903907.1	H3BST1	H3BST1_HUMAN	unreviewed	Biogenesis of lysosome-related organelles complex 1 subunit 6 (BLOC-1 subunit 6)	BLOC1S6	Homo sapiens (Human)	177	cytoplasm [GO:0005737]; nucleoplasm [GO:0005654]			cytoplasm [GO:0005737]; nucleoplasm [GO:0005654]	GO:0005654; GO:0005737		16572171; 12191018; 12576321; 23750231	16572171;
H3BTQ3	XP_007888843.1	H3BTQ3	H3BTQ3_HUMAN	unreviewed	Folate transporter 1	SLC19A1	Homo sapiens (Human)	545	integral component of plasma membrane [GO:0005887]; folic acid transporter activity [GO:0008517]; methotrexate transporter activity [GO:0015350]		folic acid transporter activity [GO:0008517]; methotrexate transporter activity [GO:0015350]	integral component of plasma membrane [GO:0005887]	GO:0005887; GO:0008517; GO:0015350			10830953; 22814378; 23186163
H3BV03	XP_007887654.1	H3BV03	H3BV03_HUMAN	unreviewed	Protein fantom	RPGRIP1L	Homo sapiens (Human)	1281	establishment of planar polarity [GO:0001736]	establishment of planar polarity [GO:0001736]			GO:0001736		15616553; 17558407; 17558409; 17960139; 18256137; 18281315; 18426861; 18565097; 19410446; 19430481; 19574260; 19844207; 19913121; 20519441; 20628086; 20865646; 21068128; 21685204; 21857984; 22183348; 22425971; 22876109; 23678272	15616553;
H7BXF5	XP_007910567.1	H7BXF5	H7BXF5_HUMAN	unreviewed	Histone deacetylase complex subunit SAP130	SAP130	Homo sapiens (Human)	1056	nucleoplasm [GO:0005654]; regulation of transcription, DNA-templated [GO:0006355]	regulation of transcription, DNA-templated [GO:0006355]		nucleoplasm [GO:0005654]	GO:0005654; GO:0006355		15815621; 18669648; 20068231; 21406692; 23186163; 24275569; 24129315; 25218447; 25755297; 19088080; 20379614; 26496610	15815621; 18669648; 20068231; 21406692; 23186163; 24275569; 24129315; 25218447; 25755297
H7BXK9	XP_007908517.1	H7BXK9	H7BXK9_HUMAN	unreviewed	ATP-binding cassette sub-family B member 6, mitochondrial (Fragment)	ABCB6	Homo sapiens (Human)	690	integral component of membrane [GO:0016021]; ATP binding [GO:0005524]; ATPase activity, coupled to transmembrane movement of substances [GO:0042626]		ATPase activity, coupled to transmembrane movement of substances [GO:0042626]; ATP binding [GO:0005524]	integral component of membrane [GO:0016021]	GO:0005524; GO:0016021; GO:0042626		15815621; 24275569; 26496610	15815621; 24275569
H7BY22	XP_007894293.1	H7BY22	H7BY22_HUMAN	unreviewed	Zinc finger and BTB domain-containing protein 44	ZBTB44	Homo sapiens (Human)	570	metal ion binding [GO:0046872]; nucleic acid binding [GO:0003676]		metal ion binding [GO:0046872]; nucleic acid binding [GO:0003676]		GO:0003676; GO:0046872			16554811; 17525332; 18669648; 19690332; 20068231; 21406692; 23186163; 25772364
H7BY35	XP_007892174.1	H7BY35	H7BY35_HUMAN	unreviewed	Ryanodine receptor 2	RYR2	Homo sapiens (Human)	4950	cell [GO:0005623]; integral component of membrane [GO:0016021]; calcium ion binding [GO:0005509]; ryanodine-sensitive calcium-release channel activity [GO:0005219]		calcium ion binding [GO:0005509]; ryanodine-sensitive calcium-release channel activity [GO:0005219]	cell [GO:0005623]; integral component of membrane [GO:0016021]	GO:0005219; GO:0005509; GO:0005623; GO:0016021			16710414;
H7BYD9	XP_007891313.1	H7BYD9	H7BYD9_HUMAN	unreviewed	Peptidyl-glycine alpha-amidating monooxygenase (Fragment)	PAM	Homo sapiens (Human)	679	membrane [GO:0016020]; oxidoreductase activity, acting on paired donors, with incorporation or reduction of molecular oxygen, reduced ascorbate as one donor, and incorporation of one atom of oxygen [GO:0016715]; peptide metabolic process [GO:0006518]	peptide metabolic process [GO:0006518]	oxidoreductase activity, acting on paired donors, with incorporation or reduction of molecular oxygen, reduced ascorbate as one donor, and incorporation of one atom of oxygen [GO:0016715]	membrane [GO:0016020]	GO:0006518; GO:0016020; GO:0016715			15372022; 17081983; 18669648; 21406692; 23186163
H7BYN4	XP_007909326.1	H7BYN4	H7BYN4_HUMAN	unreviewed	Kinesin-like protein	KIF23	Homo sapiens (Human)	952	microtubule [GO:0005874]; nucleoplasm [GO:0005654]; ATP binding [GO:0005524]; microtubule motor activity [GO:0003777]; actomyosin contractile ring assembly [GO:0000915]; plus-end-directed vesicle transport along microtubule [GO:0072383]	actomyosin contractile ring assembly [GO:0000915]; plus-end-directed vesicle transport along microtubule [GO:0072383]	ATP binding [GO:0005524]; microtubule motor activity [GO:0003777]	microtubule [GO:0005874]; nucleoplasm [GO:0005654]	GO:0000915; GO:0003777; GO:0005524; GO:0005654; GO:0005874; GO:0072383		17081983; 16964243; 16572171; 18220336; 18669648; 19413330; 19690332; 20068231; 21269460; 21406692; 23186163; 25772364; 25755297; 26496610	17081983; 16964243; 16572171; 18220336; 18669648; 19413330; 19690332; 20068231; 21269460; 21406692; 23186163; 25772364; 25755297
H7BZ66	XP_007897632.1	H7BZ66	H7BZ66_HUMAN	unreviewed	Potassium voltage-gated channel subfamily C member 4	KCNC4	Homo sapiens (Human)	624	voltage-gated potassium channel complex [GO:0008076]; voltage-gated potassium channel activity [GO:0005249]; protein homooligomerization [GO:0051260]	protein homooligomerization [GO:0051260]	voltage-gated potassium channel activity [GO:0005249]	voltage-gated potassium channel complex [GO:0008076]	GO:0005249; GO:0008076; GO:0051260			16710414;
H7BZH6	XP_007901473.1	H7BZH6	H7BZH6_HUMAN	unreviewed	Quinone oxidoreductase PIG3 (Fragment)	TP53I3	Homo sapiens (Human)	216	oxidoreductase activity [GO:0016491]; zinc ion binding [GO:0008270]		oxidoreductase activity [GO:0016491]; zinc ion binding [GO:0008270]		GO:0008270; GO:0016491			15815621; 21269460;
H7BZM6	XP_007908516.1	H7BZM6	H7BZM6_HUMAN	unreviewed	Striated muscle preferentially-expressed protein kinase (Fragment)	SPEG	Homo sapiens (Human)	343	ATP binding [GO:0005524]; protein serine/threonine kinase activity [GO:0004674]		ATP binding [GO:0005524]; protein serine/threonine kinase activity [GO:0004674]		GO:0004674; GO:0005524			15815621;
H7C087	XP_007882688.1	H7C087	H7C087_HUMAN	unreviewed	Zinc finger CW-type PWWP domain protein 2 (Fragment)	ZCWPW2	Homo sapiens (Human)	165	zinc ion binding [GO:0008270]		zinc ion binding [GO:0008270]		GO:0008270			16641997;
H7C357	XP_007899652.1	H7C357	H7C357_HUMAN	unreviewed	Run domain Beclin-1-interacting and cysteine-rich domain-containing protein (Fragment)	RUBCN	Homo sapiens (Human)	680								16641997; 18691976; 19369195; 19690332; 23186163
H7C3D8	XP_007905211.1	H7C3D8	H7C3D8_HUMAN	unreviewed	COX assembly mitochondrial protein homolog (Fragment)	CMC1	Homo sapiens (Human)	113								16641997; 21269460; 25944712
H7C4H2	XP_007907871.1	H7C4H2	H7C4H2_HUMAN	unreviewed	Signal recognition particle receptor subunit beta (Fragment)	SRPRB	Homo sapiens (Human)	160								16641997; 21269460; 23186163; 24275569; 25944712
H7C5K7	XP_007886976.1	H7C5K7	H7C5K7_HUMAN	unreviewed	Poly [ADP-ribose] polymerase (PARP) (EC 2.4.2.30) (Fragment)	TIPARP	Homo sapiens (Human)	360	NAD+ ADP-ribosyltransferase activity [GO:0003950]		NAD+ ADP-ribosyltransferase activity [GO:0003950]		GO:0003950			16641997;
H7C5U8	XP_007886968.1	H7C5U8	H7C5U8_HUMAN	unreviewed	39S ribosomal protein L27, mitochondrial (Fragment)	MRPL27	Homo sapiens (Human)	136	ribosome [GO:0005840]; structural constituent of ribosome [GO:0003735]; translation [GO:0006412]	translation [GO:0006412]	structural constituent of ribosome [GO:0003735]	ribosome [GO:0005840]	GO:0003735; GO:0005840; GO:0006412			16625196; 21269460; 25944712
H7C835	XP_007891328.1	H7C835	H7C835_HUMAN	unreviewed	F-box and leucine-rich repeat protein 17 (F-box/LRR-repeat protein 17)	FBXL17	Homo sapiens (Human)	463							15372022; 18820369; 20200978; 20379614; 24035498	15372022;
H9SEW8	YP_003734924.1	H9SEW8	H9SEW8_HUMAN	unreviewed	NADH-ubiquinone oxidoreductase chain 1 (EC 1.6.5.3)	ND1	Homo sapiens (Human)	318	integral component of membrane [GO:0016021]; mitochondrial inner membrane [GO:0005743]; NADH dehydrogenase (ubiquinone) activity [GO:0008137]		NADH dehydrogenase (ubiquinone) activity [GO:0008137]	integral component of membrane [GO:0016021]; mitochondrial inner membrane [GO:0005743]	GO:0005743; GO:0008137; GO:0016021	SUBCELLULAR LOCATION: Mitochondrion inner membrane {ECO:0000256|RuleBase:RU000471}; Multi-pass membrane protein {ECO:0000256|RuleBase:RU000471}.		22482806;
I1E4Y6	XP_007885902.1	I1E4Y6	I1E4Y6_HUMAN	unreviewed	PERQ amino acid-rich with GYF domain-containing protein 2	GIGYF2	Homo sapiens (Human)	1321								15815621; 17081983; 16964243; 18220336; 18691976; 18669648; 19413330; 19369195; 19690332; 20068231; 21269460; 21406692; 22223895; 23186163; 24275569; 25944712;
[truncated: 3,019 more rows]
