# Supplementary material for: Draft de novo transcriptome assembly and proteome characterization of the electric lobe of Tetronarce californica: a molecular tool for the study of cholinergic neurotransmission in the electric organ
Source: BMC Genomics. 2017 Aug 14;18:611. doi: 10.1186/s12864-017-3890-4 (PMC5557070; doi:10.1186/s12864-017-3890-4)
Supplement: Supplementary file 14 — Cross-Annotated conserved SwissProt proteins shared between H. sapiens, T. californica and C. milli that have a coverage of 100% between H. sapiens and C. Milli. (XLSX 99.2 kb) [file 12864_2017_3890_MOESM14_ESM.xlsx]

## Sheet: README
AF14: Cross-Annotated conserved SwissProt proteins shared between H. sapiens, T. californica and C. milli that have a coverage of 100% between H. sapiens and C. Milli

## Sheet: AF14A
Database ID	Uniprot ID	Entry	Entry name	Status	Protein names	Gene names	Organism	Length
P63151	P63151	P63151	2ABA_HUMAN	reviewed	Serine/threonine-protein phosphatase 2A 55 kDa regulatory subunit B alpha isoform (PP2A subunit B isoform B55-alpha) (PP2A subunit B isoform PR55-alpha) (PP2A subunit B isoform R2-alpha) (PP2A subunit B isoform alpha)	PPP2R2A	Homo sapiens (Human)	447
Q00005	Q00005	Q00005	2ABB_HUMAN	reviewed	Serine/threonine-protein phosphatase 2A 55 kDa regulatory subunit B beta isoform (PP2A subunit B isoform B55-beta) (PP2A subunit B isoform PR55-beta) (PP2A subunit B isoform R2-beta) (PP2A subunit B isoform beta)	PPP2R2B	Homo sapiens (Human)	443
Q9P1F3	Q9P1F3	Q9P1F3	ABRAL_HUMAN	reviewed	Costars family protein ABRACL (ABRA C-terminal-like protein)	ABRACL C6orf115 HSPC280 PRO2013	Homo sapiens (Human)	81
P62258	P62258	P62258	1433E_HUMAN	reviewed	14-3-3 protein epsilon (14-3-3E)	YWHAE	Homo sapiens (Human)	255
P28288	P28288	P28288	ABCD3_HUMAN	reviewed	ATP-binding cassette sub-family D member 3 (70 kDa peroxisomal membrane protein) (PMP70)	ABCD3 PMP70 PXMP1	Homo sapiens (Human)	659
O94929	O94929	O94929	ABLM3_HUMAN	reviewed	Actin-binding LIM protein 3 (abLIM-3) (Actin-binding LIM protein family member 3)	ABLIM3 KIAA0843 HMFN1661	Homo sapiens (Human)	683
P30153	P30153	P30153	2AAA_HUMAN	reviewed	Serine/threonine-protein phosphatase 2A 65 kDa regulatory subunit A alpha isoform (Medium tumor antigen-associated 61 kDa protein) (PP2A subunit A isoform PR65-alpha) (PP2A subunit A isoform R1-alpha)	PPP2R1A	Homo sapiens (Human)	589
Q9NUQ8	Q9NUQ8	Q9NUQ8	ABCF3_HUMAN	reviewed	ATP-binding cassette sub-family F member 3	ABCF3	Homo sapiens (Human)	709
O60488	O60488	O60488	ACSL4_HUMAN	reviewed	Long-chain-fatty-acid--CoA ligase 4 (EC 6.2.1.3) (Long-chain acyl-CoA synthetase 4) (LACS 4)	ACSL4 ACS4 FACL4 LACS4	Homo sapiens (Human)	711
O00400	O00400	O00400	ACATN_HUMAN	reviewed	Acetyl-coenzyme A transporter 1 (AT-1) (Acetyl-CoA transporter 1) (Solute carrier family 33 member 1)	SLC33A1 ACATN AT1	Homo sapiens (Human)	549
P61221	P61221	P61221	ABCE1_HUMAN	reviewed	ATP-binding cassette sub-family E member 1 (2'-5'-oligoadenylate-binding protein) (HuHP68) (RNase L inhibitor) (Ribonuclease 4 inhibitor) (RNS4I)	ABCE1 RLI RNASEL1 RNASELI RNS4I OK/SW-cl.40	Homo sapiens (Human)	599
O96019	O96019	O96019	ACL6A_HUMAN	reviewed	Actin-like protein 6A (53 kDa BRG1-associated factor A) (Actin-related protein Baf53a) (ArpNbeta) (BRG1-associated factor 53A) (BAF53A) (INO80 complex subunit K)	ACTL6A BAF53 BAF53A INO80K	Homo sapiens (Human)	429
Q9NPJ3	Q9NPJ3	Q9NPJ3	ACO13_HUMAN	reviewed	Acyl-coenzyme A thioesterase 13 (Acyl-CoA thioesterase 13) (EC 3.1.2.-) (Thioesterase superfamily member 2) [Cleaved into: Acyl-coenzyme A thioesterase 13, N-terminally processed]	ACOT13 THEM2 HT012 PNAS-27	Homo sapiens (Human)	140
P61163	P61163	P61163	ACTZ_HUMAN	reviewed	Alpha-centractin (Centractin) (ARP1) (Actin-RPV) (Centrosome-associated actin homolog)	ACTR1A CTRN1	Homo sapiens (Human)	376
Q3SY69	Q3SY69	Q3SY69	AL1L2_HUMAN	reviewed	Mitochondrial 10-formyltetrahydrofolate dehydrogenase (Mitochondrial 10-FTHFDH) (mtFDH) (EC 1.5.1.6) (Aldehyde dehydrogenase family 1 member L2)	ALDH1L2	Homo sapiens (Human)	923
O75078	O75078	O75078	ADA11_HUMAN	reviewed	Disintegrin and metalloproteinase domain-containing protein 11 (ADAM 11) (Metalloproteinase-like, disintegrin-like, and cysteine-rich protein) (MDC)	ADAM11 MDC	Homo sapiens (Human)	769
P40145	P40145	P40145	ADCY8_HUMAN	reviewed	Adenylate cyclase type 8 (EC 4.6.1.1) (ATP pyrophosphate-lyase 8) (Adenylate cyclase type VIII) (Adenylyl cyclase 8) (AC8) (Ca(2+)/calmodulin-activated adenylyl cyclase)	ADCY8	Homo sapiens (Human)	1251
Q5BKT4	Q5BKT4	Q5BKT4	AG10A_HUMAN	reviewed	Dol-P-Glc:Glc(2)Man(9)GlcNAc(2)-PP-Dol alpha-1,2-glucosyltransferase (EC 2.4.1.256) (Alpha-1,2-glucosyltransferase ALG10-A) (Alpha-2-glucosyltransferase ALG10-A) (Asparagine-linked glycosylation protein 10 homolog A)	ALG10 ALG10A	Homo sapiens (Human)	473
O95433	O95433	O95433	AHSA1_HUMAN	reviewed	Activator of 90 kDa heat shock protein ATPase homolog 1 (AHA1) (p38)	AHSA1 C14orf3 HSPC322	Homo sapiens (Human)	338
Q9H9L7	Q9H9L7	Q9H9L7	AKIR1_HUMAN	reviewed	Akirin-1	AKIRIN1 C1orf108	Homo sapiens (Human)	192
Q6DCA0	Q6DCA0	Q6DCA0	AMERL_HUMAN	reviewed	AMMECR1-like protein	AMMECR1L	Homo sapiens (Human)	310
Q10567	Q10567	Q10567	AP1B1_HUMAN	reviewed	AP-1 complex subunit beta-1 (Adaptor protein complex AP-1 subunit beta-1) (Adaptor-related protein complex 1 subunit beta-1) (Beta-1-adaptin) (Beta-adaptin 1) (Clathrin assembly protein complex 1 beta large chain) (Golgi adaptor HA1/AP1 adaptin beta subunit)	AP1B1 ADTB1 BAM22 CLAPB2	Homo sapiens (Human)	949
Q02410	Q02410	Q02410	APBA1_HUMAN	reviewed	Amyloid beta A4 precursor protein-binding family A member 1 (Adapter protein X11alpha) (Neuron-specific X11 protein) (Neuronal Munc18-1-interacting protein 1) (Mint-1)	APBA1 MINT1 X11	Homo sapiens (Human)	837
P09972	P09972	P09972	ALDOC_HUMAN	reviewed	Fructose-bisphosphate aldolase C (EC 4.1.2.13) (Brain-type aldolase)	ALDOC ALDC	Homo sapiens (Human)	364
Q9UKV5	Q9UKV5	Q9UKV5	AMFR_HUMAN	reviewed	E3 ubiquitin-protein ligase AMFR (EC 2.3.2.27) (Autocrine motility factor receptor) (AMF receptor) (RING finger protein 45) (RING-type E3 ubiquitin transferase AMFR) (gp78)	AMFR RNF45	Homo sapiens (Human)	643
Q9BXS5	Q9BXS5	Q9BXS5	AP1M1_HUMAN	reviewed	AP-1 complex subunit mu-1 (AP-mu chain family member mu1A) (Adaptor protein complex AP-1 subunit mu-1) (Adaptor-related protein complex 1 subunit mu-1) (Clathrin assembly protein complex 1 mu-1 medium chain 1) (Clathrin coat assembly protein AP47) (Clathrin coat-associated protein AP47) (Golgi adaptor HA1/AP1 adaptin mu-1 subunit) (Mu-adaptin 1) (Mu1A-adaptin)	AP1M1 CLTNM	Homo sapiens (Human)	423
P61966	P61966	P61966	AP1S1_HUMAN	reviewed	AP-1 complex subunit sigma-1A (Adaptor protein complex AP-1 subunit sigma-1A) (Adaptor-related protein complex 1 subunit sigma-1A) (Clathrin assembly protein complex 1 sigma-1A small chain) (Clathrin coat assembly protein AP19) (Golgi adaptor HA1/AP1 adaptin sigma-1A subunit) (HA1 19 kDa subunit) (Sigma 1a subunit of AP-1 clathrin) (Sigma-adaptin 1A) (Sigma1A-adaptin)	AP1S1 AP19 CLAPS1	Homo sapiens (Human)	158
P53677	P53677	P53677	AP3M2_HUMAN	reviewed	AP-3 complex subunit mu-2 (Adaptor-related protein complex 3 subunit mu-2) (Clathrin assembly protein assembly protein complex 3 mu-2 medium chain) (Clathrin coat assembly protein AP47 homolog 2) (Clathrin coat-associated protein AP47 homolog 2) (Golgi adaptor AP-1 47 kDa protein homolog 2) (HA1 47 kDa subunit homolog 2) (Mu3B-adaptin) (P47B)	AP3M2	Homo sapiens (Human)	418
Q9P2R3	Q9P2R3	Q9P2R3	ANFY1_HUMAN	reviewed	Rabankyrin-5 (Rank-5) (Ankyrin repeat and FYVE domain-containing protein 1) (Ankyrin repeats hooked to a zinc finger motif)	ANKFY1 ANKHZN KIAA1255	Homo sapiens (Human)	1169
P35626	P35626	P35626	ARBK2_HUMAN	reviewed	Beta-adrenergic receptor kinase 2 (Beta-ARK-2) (EC 2.7.11.15) (G-protein-coupled receptor kinase 3)	GRK3 ADRBK2 BARK2	Homo sapiens (Human)	688
P36404	P36404	P36404	ARL2_HUMAN	reviewed	ADP-ribosylation factor-like protein 2	ARL2	Homo sapiens (Human)	184
Q96CW1	Q96CW1	Q96CW1	AP2M1_HUMAN	reviewed	AP-2 complex subunit mu (AP-2 mu chain) (Adaptin-mu2) (Adaptor protein complex AP-2 subunit mu) (Adaptor-related protein complex 2 subunit mu) (Clathrin assembly protein complex 2 mu medium chain) (Clathrin coat assembly protein AP50) (Clathrin coat-associated protein AP50) (HA2 50 kDa subunit) (Plasma membrane adaptor AP-2 50 kDa protein)	AP2M1 CLAPM1 KIAA0109	Homo sapiens (Human)	435
Q92572	Q92572	Q92572	AP3S1_HUMAN	reviewed	AP-3 complex subunit sigma-1 (AP-3 complex subunit sigma-3A) (Adaptor-related protein complex 3 subunit sigma-1) (Clathrin-associated/assembly/adaptor protein, small 3) (Sigma-3A-adaptin) (Sigma3A-adaptin) (Sigma-adaptin 3a)	AP3S1 CLAPS3	Homo sapiens (Human)	193
Q92624	Q92624	Q92624	APBP2_HUMAN	reviewed	Amyloid protein-binding protein 2 (Amyloid beta precursor protein-binding protein 2) (APP-BP2) (Protein interacting with APP tail 1)	APPBP2 KIAA0228 PAT1	Homo sapiens (Human)	585
Q9UM13	Q9UM13	Q9UM13	APC10_HUMAN	reviewed	Anaphase-promoting complex subunit 10 (APC10) (Cyclosome subunit 10)	ANAPC10 APC10	Homo sapiens (Human)	185
Q92747	Q92747	Q92747	ARC1A_HUMAN	reviewed	Actin-related protein 2/3 complex subunit 1A (SOP2-like protein)	ARPC1A SOP2L	Homo sapiens (Human)	370
Q9NR81	Q9NR81	Q9NR81	ARHG3_HUMAN	reviewed	Rho guanine nucleotide exchange factor 3 (Exchange factor found in platelets and leukemic and neuronal tissues) (XPLN)	ARHGEF3	Homo sapiens (Human)	526
O95782	O95782	O95782	AP2A1_HUMAN	reviewed	AP-2 complex subunit alpha-1 (100 kDa coated vesicle protein A) (Adaptor protein complex AP-2 subunit alpha-1) (Adaptor-related protein complex 2 subunit alpha-1) (Alpha-adaptin A) (Alpha1-adaptin) (Clathrin assembly protein complex 2 alpha-A large chain) (Plasma membrane adaptor HA2/AP2 adaptin alpha A subunit)	AP2A1 ADTAA CLAPA1	Homo sapiens (Human)	977
P53680	P53680	P53680	AP2S1_HUMAN	reviewed	AP-2 complex subunit sigma (Adaptor protein complex AP-2 subunit sigma) (Adaptor-related protein complex 2 subunit sigma) (Clathrin assembly protein 2 sigma small chain) (Clathrin coat assembly protein AP17) (Clathrin coat-associated protein AP17) (HA2 17 kDa subunit) (Plasma membrane adaptor AP-2 17 kDa protein) (Sigma2-adaptin)	AP2S1 AP17 CLAPS2	Homo sapiens (Human)	142
Q9NYG5	Q9NYG5	Q9NYG5	APC11_HUMAN	reviewed	Anaphase-promoting complex subunit 11 (APC11) (Cyclosome subunit 11) (Hepatocellular carcinoma-associated RING finger protein)	ANAPC11 HSPC214	Homo sapiens (Human)	84
Q96BM9	Q96BM9	Q96BM9	ARL8A_HUMAN	reviewed	ADP-ribosylation factor-like protein 8A (ADP-ribosylation factor-like protein 10B) (Novel small G protein indispensable for equal chromosome segregation 2)	ARL8A ARL10B GIE2	Homo sapiens (Human)	186
P59998	P59998	P59998	ARPC4_HUMAN	reviewed	Actin-related protein 2/3 complex subunit 4 (Arp2/3 complex 20 kDa subunit) (p20-ARC)	ARPC4 ARC20	Homo sapiens (Human)	168
Q9HDC9	Q9HDC9	Q9HDC9	APMAP_HUMAN	reviewed	Adipocyte plasma membrane-associated protein (Protein BSCv)	APMAP C20orf3 UNQ1869/PRO4305	Homo sapiens (Human)	416
Q13795	Q13795	Q13795	ARFRP_HUMAN	reviewed	ADP-ribosylation factor-related protein 1 (ARF-related protein 1) (ARP)	ARFRP1 ARP1	Homo sapiens (Human)	201
P62330	P62330	P62330	ARF6_HUMAN	reviewed	ADP-ribosylation factor 6	ARF6	Homo sapiens (Human)	175
P61158	P61158	P61158	ARP3_HUMAN	reviewed	Actin-related protein 3 (Actin-like protein 3)	ACTR3 ARP3	Homo sapiens (Human)	418
Q9BPX5	Q9BPX5	Q9BPX5	ARP5L_HUMAN	reviewed	Actin-related protein 2/3 complex subunit 5-like protein (Arp2/3 complex 16 kDa subunit 2) (ARC16-2)	ARPC5L	Homo sapiens (Human)	153
O15144	O15144	O15144	ARPC2_HUMAN	reviewed	Actin-related protein 2/3 complex subunit 2 (Arp2/3 complex 34 kDa subunit) (p34-ARC)	ARPC2 ARC34 PRO2446	Homo sapiens (Human)	300
P49703	P49703	P49703	ARL4D_HUMAN	reviewed	ADP-ribosylation factor-like protein 4D (ADP-ribosylation factor-like protein 4L)	ARL4D ARF4L	Homo sapiens (Human)	201
Q9Y689	Q9Y689	Q9Y689	ARL5A_HUMAN	reviewed	ADP-ribosylation factor-like protein 5A	ARL5A ARFLP5 ARL5	Homo sapiens (Human)	179
Q9H0F7	Q9H0F7	Q9H0F7	ARL6_HUMAN	reviewed	ADP-ribosylation factor-like protein 6 (Bardet-Biedl syndrome 3 protein)	ARL6 BBS3	Homo sapiens (Human)	186
P61160	P61160	P61160	ARP2_HUMAN	reviewed	Actin-related protein 2 (Actin-like protein 2)	ACTR2 ARP2	Homo sapiens (Human)	394
Q9NVM9	Q9NVM9	Q9NVM9	ASUN_HUMAN	reviewed	Protein asunder homolog (Cell cycle regulator Mat89Bb homolog) (Germ cell tumor 1) (Sarcoma antigen NY-SAR-95)	ASUN C12orf11 GCT1	Homo sapiens (Human)	706
P05023	P05023	P05023	AT1A1_HUMAN	reviewed	Sodium/potassium-transporting ATPase subunit alpha-1 (Na(+)/K(+) ATPase alpha-1 subunit) (EC 3.6.3.9) (Sodium pump subunit alpha-1)	ATP1A1	Homo sapiens (Human)	1023
Q14155	Q14155	Q14155	ARHG7_HUMAN	reviewed	Rho guanine nucleotide exchange factor 7 (Beta-Pix) (COOL-1) (PAK-interacting exchange factor beta) (p85)	ARHGEF7 COOL1 KIAA0142 P85SPR PAK3BP PIXB Nbla10314	Homo sapiens (Human)	803
P56559	P56559	P56559	ARL4C_HUMAN	reviewed	ADP-ribosylation factor-like protein 4C (ADP-ribosylation factor-like protein 7) (ADP-ribosylation factor-like protein LAK)	ARL4C ARL7	Homo sapiens (Human)	192
Q96B67	Q96B67	Q96B67	ARRD3_HUMAN	reviewed	Arrestin domain-containing protein 3 (TBP-2-like inducible membrane protein) (TLIMP)	ARRDC3 KIAA1376	Homo sapiens (Human)	414
P16615	P16615	P16615	AT2A2_HUMAN	reviewed	Sarcoplasmic/endoplasmic reticulum calcium ATPase 2 (SERCA2) (SR Ca(2+)-ATPase 2) (EC 3.6.3.8) (Calcium pump 2) (Calcium-transporting ATPase sarcoplasmic reticulum type, slow twitch skeletal muscle isoform) (Endoplasmic reticulum class 1/2 Ca(2+) ATPase)	ATP2A2 ATP2B	Homo sapiens (Human)	1042
O15511	O15511	O15511	ARPC5_HUMAN	reviewed	Actin-related protein 2/3 complex subunit 5 (Arp2/3 complex 16 kDa subunit) (p16-ARC)	ARPC5 ARC16	Homo sapiens (Human)	151
Q9H672	Q9H672	Q9H672	ASB7_HUMAN	reviewed	Ankyrin repeat and SOCS box protein 7 (ASB-7)	ASB7	Homo sapiens (Human)	318
P18847	P18847	P18847	ATF3_HUMAN	reviewed	Cyclic AMP-dependent transcription factor ATF-3 (cAMP-dependent transcription factor ATF-3) (Activating transcription factor 3)	ATF3	Homo sapiens (Human)	181
Q9NT62	Q9NT62	Q9NT62	ATG3_HUMAN	reviewed	Ubiquitin-like-conjugating enzyme ATG3 (EC 6.3.2.-) (Autophagy-related protein 3) (APG3-like) (hApg3) (Protein PC3-96)	ATG3 APG3 APG3L	Homo sapiens (Human)	314
Q9BSB4	Q9BSB4	Q9BSB4	ATGA1_HUMAN	reviewed	Autophagy-related protein 101	ATG101 C12orf44 PP894	Homo sapiens (Human)	218
P11274	P11274	P11274	BCR_HUMAN	reviewed	Breakpoint cluster region protein (EC 2.7.11.1) (Renal carcinoma antigen NY-REN-26)	BCR BCR1 D22S11	Homo sapiens (Human)	1271
Q9H7F0	Q9H7F0	Q9H7F0	AT133_HUMAN	reviewed	Probable cation-transporting ATPase 13A3 (EC 3.6.3.-) (ATPase family homolog up-regulated in senescence cells 1)	ATP13A3 AFURS1	Homo sapiens (Human)	1226
P50993	P50993	P50993	AT1A2_HUMAN	reviewed	Sodium/potassium-transporting ATPase subunit alpha-2 (Na(+)/K(+) ATPase alpha-2 subunit) (EC 3.6.3.9) (Sodium pump subunit alpha-2)	ATP1A2 KIAA0778	Homo sapiens (Human)	1020
Q9P2W7	Q9P2W7	Q9P2W7	B3GA1_HUMAN	reviewed	Galactosylgalactosylxylosylprotein 3-beta-glucuronosyltransferase 1 (EC 2.4.1.135) (Beta-1,3-glucuronyltransferase 1) (Glucuronosyltransferase P) (GlcAT-P) (UDP-GlcUA:glycoprotein beta-1,3-glucuronyltransferase) (GlcUAT-P)	B3GAT1 GLCATP	Homo sapiens (Human)	334
Q9NY97	Q9NY97	Q9NY97	B3GN2_HUMAN	reviewed	N-acetyllactosaminide beta-1,3-N-acetylglucosaminyltransferase 2 (EC 2.4.1.149) (Beta-1,3-N-acetylglucosaminyltransferase 1) (BGnT-1) (Beta-1,3-Gn-T1) (Beta3Gn-T1) (Beta-1,3-galactosyltransferase 7) (Beta-1,3-GalTase 7) (Beta3Gal-T7) (Beta3GalT7) (b3Gal-T7) (Beta-3-Gx-T7) (UDP-Gal:beta-GlcNAc beta-1,3-galactosyltransferase 7) (UDP-GlcNAc:betaGal beta-1,3-N-acetylglucosaminyltransferase 2) (BGnT-2…	B3GNT2 B3GALT7 B3GNT1	Homo sapiens (Human)	397
Q13829	Q13829	Q13829	BACD2_HUMAN	reviewed	BTB/POZ domain-containing adapter for CUL3-mediated RhoA degradation protein 2 (hBACURD2) (BTB/POZ domain-containing protein TNFAIP1) (Protein B12) (Tumor necrosis factor, alpha-induced protein 1, endothelial)	TNFAIP1 BACURD2 EDP1	Homo sapiens (Human)	316
Q9NYM9	Q9NYM9	Q9NYM9	BET1L_HUMAN	reviewed	BET1-like protein (Golgi SNARE with a size of 15 kDa) (GOS-15) (GS15) (Vesicle transport protein GOS15)	BET1L GS15	Homo sapiens (Human)	111
Q9Y5Z6	Q9Y5Z6	Q9Y5Z6	B3GT1_HUMAN	reviewed	Beta-1,3-galactosyltransferase 1 (Beta-1,3-GalTase 1) (Beta3Gal-T1) (Beta3GalT1) (EC 2.4.1.86) (UDP-galactose:beta-N-acetyl-glucosamine-beta-1,3-galactosyltransferase 1)	B3GALT1	Homo sapiens (Human)	326
Q13145	Q13145	Q13145	BAMBI_HUMAN	reviewed	BMP and activin membrane-bound inhibitor homolog (Non-metastatic gene A protein) (Putative transmembrane protein NMA)	BAMBI NMA	Homo sapiens (Human)	260
Q9NPZ5	Q9NPZ5	Q9NPZ5	B3GA2_HUMAN	reviewed	Galactosylgalactosylxylosylprotein 3-beta-glucuronosyltransferase 2 (EC 2.4.1.135) (Beta-1,3-glucuronyltransferase 2) (GlcAT-D) (UDP-glucuronosyltransferase S) (GlcAT-S) (Glucuronosyltransferase S)	B3GAT2 GLCATS KIAA1963	Homo sapiens (Human)	323
Q92560	Q92560	Q92560	BAP1_HUMAN	reviewed	Ubiquitin carboxyl-terminal hydrolase BAP1 (EC 3.4.19.12) (BRCA1-associated protein 1) (Cerebral protein 6)	BAP1 KIAA0272 hucep-6	Homo sapiens (Human)	729
Q8IWZ6	Q8IWZ6	Q8IWZ6	BBS7_HUMAN	reviewed	Bardet-Biedl syndrome 7 protein (BBS2-like protein 1)	BBS7 BBS2L1	Homo sapiens (Human)	715
Q14457	Q14457	Q14457	BECN1_HUMAN	reviewed	Beclin-1 (Coiled-coil myosin-like BCL2-interacting protein) (Protein GT197) [Cleaved into: Beclin-1-C 35 kDa; Beclin-1-C 37 kDa]	BECN1 GT197	Homo sapiens (Human)	450
O95861	O95861	O95861	BPNT1_HUMAN	reviewed	3'(2'),5'-bisphosphate nucleotidase 1 (EC 3.1.3.7) (Bisphosphate 3'-nucleotidase 1) (PAP-inositol 1,4-phosphatase) (PIP)	BPNT1	Homo sapiens (Human)	308
Q9NXR7	Q9NXR7	Q9NXR7	BRE_HUMAN	reviewed	BRCA1-A complex subunit BRE (BRCA1/BRCA2-containing complex subunit 45) (Brain and reproductive organ-expressed protein)	BRE BRCC45	Homo sapiens (Human)	383
O60477	O60477	O60477	BRNP1_HUMAN	reviewed	BMP/retinoic acid-inducible neural-specific protein 1 (Deleted in bladder cancer protein 1)	BRINP1 DBC1 DBCCR1 FAM5A IB3089A	Homo sapiens (Human)	761
Q9BQE9	Q9BQE9	Q9BQE9	BCL7B_HUMAN	reviewed	B-cell CLL/lymphoma 7 protein family member B (allergen Hom s 3)	BCL7B	Homo sapiens (Human)	202
Q9NQY0	Q9NQY0	Q9NQY0	BIN3_HUMAN	reviewed	Bridging integrator 3	BIN3	Homo sapiens (Human)	253
Q9NS85	Q9NS85	Q9NS85	CAH10_HUMAN	reviewed	Carbonic anhydrase-related protein 10 (Carbonic anhydrase-related protein X) (CA-RP X) (CARP X) (Cerebral protein 15)	CA10 hucep-15 UNQ533/PRO1076	Homo sapiens (Human)	328
Q9UMX3	Q9UMX3	Q9UMX3	BOK_HUMAN	reviewed	Bcl-2-related ovarian killer protein (hBOK) (Bcl-2-like protein 9) (Bcl2-L-9)	BOK BCL2L9	Homo sapiens (Human)	212
Q9Y376	Q9Y376	Q9Y376	CAB39_HUMAN	reviewed	Calcium-binding protein 39 (MO25alpha) (Protein Mo25)	CAB39 MO25 CGI-66	Homo sapiens (Human)	341
P41223	P41223	P41223	BUD31_HUMAN	reviewed	Protein BUD31 homolog (Protein EDG-2) (Protein G10 homolog)	BUD31 EDG2	Homo sapiens (Human)	144
Q96EU7	Q96EU7	Q96EU7	C1GLC_HUMAN	reviewed	C1GALT1-specific chaperone 1 (C38H2-like protein 1) (C38H2-L1) (Core 1 beta1,3-galactosyltransferase 2) (C1Gal-T2) (C1GalT2) (Core 1 beta3-Gal-T2) (Core 1 beta3-galactosyltransferase-specific molecular chaperone)	C1GALT1C1 COSMC HSPC067 MSTP143 UNQ273/PRO310	Homo sapiens (Human)	318
Q9NRR3	Q9NRR3	Q9NRR3	C42S2_HUMAN	reviewed	CDC42 small effector protein 2 (Small effector of CDC42 protein 2)	CDC42SE2 SPEC2	Homo sapiens (Human)	84
Q86VP6	Q86VP6	Q86VP6	CAND1_HUMAN	reviewed	Cullin-associated NEDD8-dissociated protein 1 (Cullin-associated and neddylation-dissociated protein 1) (TBP-interacting protein of 120 kDa A) (TBP-interacting protein 120A) (p120 CAND1)	CAND1 KIAA0829 TIP120 TIP120A	Homo sapiens (Human)	1230
Q8WVQ1	Q8WVQ1	Q8WVQ1	CANT1_HUMAN	reviewed	Soluble calcium-activated nucleotidase 1 (SCAN-1) (EC 3.6.1.6) (Apyrase homolog) (Putative MAPK-activating protein PM09) (Putative NF-kappa-B-activating protein 107)	CANT1 SHAPY	Homo sapiens (Human)	401
Q96K17	Q96K17	Q96K17	BT3L4_HUMAN	reviewed	Transcription factor BTF3 homolog 4 (Basic transcription factor 3-like 4)	BTF3L4	Homo sapiens (Human)	158
Q9BXJ2	Q9BXJ2	Q9BXJ2	C1QT7_HUMAN	reviewed	Complement C1q tumor necrosis factor-related protein 7	C1QTNF7 CTRP7	Homo sapiens (Human)	289
Q9H246	Q9H246	Q9H246	CA021_HUMAN	reviewed	Uncharacterized protein C1orf21 (Cell proliferation-inducing gene 13 protein)	C1orf21 PIG13	Homo sapiens (Human)	121
Q69YN2	Q69YN2	Q69YN2	C19L1_HUMAN	reviewed	CWF19-like protein 1 (C19L1)	CWF19L1	Homo sapiens (Human)	538
Q9Y6W3	Q9Y6W3	Q9Y6W3	CAN7_HUMAN	reviewed	Calpain-7 (EC 3.4.22.-) (PalB homolog) (PalBH)	CAPN7 PALBH	Homo sapiens (Human)	813
Q9UBN1	Q9UBN1	Q9UBN1	CCG4_HUMAN	reviewed	Voltage-dependent calcium channel gamma-4 subunit (Neuronal voltage-gated calcium channel gamma-4 subunit) (Transmembrane AMPAR regulatory protein gamma-4) (TARP gamma-4)	CACNG4	Homo sapiens (Human)	327
Q8N7R7	Q8N7R7	Q8N7R7	CCYL1_HUMAN	reviewed	Cyclin-Y-like protein 1	CCNYL1	Homo sapiens (Human)	359
P04040	P04040	P04040	CATA_HUMAN	reviewed	Catalase (EC 1.11.1.6)	CAT	Homo sapiens (Human)	527
Q9Y698	Q9Y698	Q9Y698	CCG2_HUMAN	reviewed	Voltage-dependent calcium channel gamma-2 subunit (Neuronal voltage-gated calcium channel gamma-2 subunit) (Transmembrane AMPAR regulatory protein gamma-2) (TARP gamma-2)	CACNG2	Homo sapiens (Human)	323
P24863	P24863	P24863	CCNC_HUMAN	reviewed	Cyclin-C (SRB11 homolog) (hSRB11)	CCNC	Homo sapiens (Human)	283
Q00532	Q00532	Q00532	CDKL1_HUMAN	reviewed	Cyclin-dependent kinase-like 1 (EC 2.7.11.22) (Protein kinase p42 KKIALRE) (Serine/threonine-protein kinase KKIALRE)	CDKL1	Homo sapiens (Human)	357
Q86WR0	Q86WR0	Q86WR0	CCD25_HUMAN	reviewed	Coiled-coil domain-containing protein 25	CCDC25	Homo sapiens (Human)	208
P60033	P60033	P60033	CD81_HUMAN	reviewed	CD81 antigen (26 kDa cell surface protein TAPA-1) (Target of the antiproliferative antibody 1) (Tetraspanin-28) (Tspan-28) (CD antigen CD81)	CD81 TAPA1 TSPAN28	Homo sapiens (Human)	236
Q12834	Q12834	Q12834	CDC20_HUMAN	reviewed	Cell division cycle protein 20 homolog (p55CDC)	CDC20	Homo sapiens (Human)	499
P50613	P50613	P50613	CDK7_HUMAN	reviewed	Cyclin-dependent kinase 7 (EC 2.7.11.22) (EC 2.7.11.23) (39 kDa protein kinase) (p39 Mo15) (CDK-activating kinase 1) (Cell division protein kinase 7) (Serine/threonine-protein kinase 1) (TFIIH basal transcription factor complex kinase subunit)	CDK7 CAK CAK1 CDKN7 MO15 STK1	Homo sapiens (Human)	346
Q8IX12	Q8IX12	Q8IX12	CCAR1_HUMAN	reviewed	Cell division cycle and apoptosis regulator protein 1 (Cell cycle and apoptosis regulatory protein 1) (CARP-1) (Death inducer with SAP domain)	CCAR1 CARP1 DIS	Homo sapiens (Human)	1150
P60953	P60953	P60953	CDC42_HUMAN	reviewed	Cell division control protein 42 homolog (G25K GTP-binding protein)	CDC42	Homo sapiens (Human)	191
O75419	O75419	O75419	CDC45_HUMAN	reviewed	Cell division control protein 45 homolog (PORC-PI-1)	CDC45 CDC45L CDC45L2 UNQ374/PRO710	Homo sapiens (Human)	566
Q96GV9	Q96GV9	Q96GV9	CE030_HUMAN	reviewed	UNC119-binding protein C5orf30	C5orf30	Homo sapiens (Human)	206
Q8WUX2	Q8WUX2	Q8WUX2	CHAC2_HUMAN	reviewed	Putative glutathione-specific gamma-glutamylcyclotransferase 2 (Gamma-GCG 2) (EC 2.3.2.-) (Cation transport regulator-like protein 2)	CHAC2	Homo sapiens (Human)	184
Q96N11	Q96N11	Q96N11	CG026_HUMAN	reviewed	Uncharacterized protein C7orf26	C7orf26	Homo sapiens (Human)	449
Q96A33	Q96A33	Q96A33	CCD47_HUMAN	reviewed	Coiled-coil domain-containing protein 47	CCDC47 GK001 MSTP041 PSEC0077	Homo sapiens (Human)	483
Q14094	Q14094	Q14094	CCNI_HUMAN	reviewed	Cyclin-I	CCNI	Homo sapiens (Human)	377
P51946	P51946	P51946	CCNH_HUMAN	reviewed	Cyclin-H (MO15-associated protein) (p34) (p37)	CCNH	Homo sapiens (Human)	323
Q6P1J9	Q6P1J9	Q6P1J9	CDC73_HUMAN	reviewed	Parafibromin (Cell division cycle protein 73 homolog) (Hyperparathyroidism 2 protein)	CDC73 C1orf28 HRPT2	Homo sapiens (Human)	531
P49336	P49336	P49336	CDK8_HUMAN	reviewed	Cyclin-dependent kinase 8 (EC 2.7.11.22) (EC 2.7.11.23) (Cell division protein kinase 8) (Mediator complex subunit CDK8) (Mediator of RNA polymerase II transcription subunit CDK8) (Protein kinase K35)	CDK8	Homo sapiens (Human)	464
Q96LT7	Q96LT7	Q96LT7	CI072_HUMAN	reviewed	Protein C9orf72	C9orf72	Homo sapiens (Human)	481
P33552	P33552	P33552	CKS2_HUMAN	reviewed	Cyclin-dependent kinases regulatory subunit 2 (CKS-2)	CKS2	Homo sapiens (Human)	79
Q00535	Q00535	Q00535	CDK5_HUMAN	reviewed	Cyclin-dependent-like kinase 5 (EC 2.7.11.1) (Cell division protein kinase 5) (Serine/threonine-protein kinase PSSALRE) (Tau protein kinase II catalytic subunit) (TPKII catalytic subunit)	CDK5 CDKN5	Homo sapiens (Human)	292
Q16739	Q16739	Q16739	CEGT_HUMAN	reviewed	Ceramide glucosyltransferase (EC 2.4.1.80) (GLCT-1) (Glucosylceramide synthase) (GCS) (UDP-glucose ceramide glucosyltransferase) (UDP-glucose:N-acylsphingosine D-glucosyltransferase)	UGCG	Homo sapiens (Human)	394
Q9GZU0	Q9GZU0	Q9GZU0	CF062_HUMAN	reviewed	Uncharacterized protein C6orf62 (HBV X-transactivated gene 12 protein) (HBV XAg-transactivated protein 12)	C6orf62 XTP12 Nbla00237	Homo sapiens (Human)	229
Q9H444	Q9H444	Q9H444	CHM4B_HUMAN	reviewed	Charged multivesicular body protein 4b (Chromatin-modifying protein 4b) (CHMP4b) (SNF7 homolog associated with Alix 1) (SNF7-2) (hSnf7-2) (Vacuolar protein sorting-associated protein 32-2) (Vps32-2) (hVps32-2)	CHMP4B C20orf178 SHAX1	Homo sapiens (Human)	224
P61604	P61604	P61604	CH10_HUMAN	reviewed	10 kDa heat shock protein, mitochondrial (Hsp10) (10 kDa chaperonin) (Chaperonin 10) (CPN10) (Early-pregnancy factor) (EPF)	HSPE1	Homo sapiens (Human)	102
O14757	O14757	O14757	CHK1_HUMAN	reviewed	Serine/threonine-protein kinase Chk1 (EC 2.7.11.1) (CHK1 checkpoint homolog) (Cell cycle checkpoint kinase) (Checkpoint kinase-1)	CHEK1 CHK1	Homo sapiens (Human)	476
Q9UQN3	Q9UQN3	Q9UQN3	CHM2B_HUMAN	reviewed	Charged multivesicular body protein 2b (CHMP2.5) (Chromatin-modifying protein 2b) (CHMP2b) (Vacuolar protein sorting-associated protein 2-2) (Vps2-2) (hVps2-2)	CHMP2B CGI-84	Homo sapiens (Human)	213
Q9NZZ3	Q9NZZ3	Q9NZZ3	CHMP5_HUMAN	reviewed	Charged multivesicular body protein 5 (Chromatin-modifying protein 5) (SNF7 domain-containing protein 2) (Vacuolar protein sorting-associated protein 60) (Vps60) (hVps60)	CHMP5 C9orf83 SNF7DC2 CGI-34 HSPC177 PNAS-114 PNAS-2	Homo sapiens (Human)	219
Q96FZ7	Q96FZ7	Q96FZ7	CHMP6_HUMAN	reviewed	Charged multivesicular body protein 6 (Chromatin-modifying protein 6) (Vacuolar protein sorting-associated protein 20) (Vps20) (hVps20)	CHMP6 VPS20	Homo sapiens (Human)	201
Q99828	Q99828	Q99828	CIB1_HUMAN	reviewed	Calcium and integrin-binding protein 1 (CIB) (Calcium- and integrin-binding protein) (CIBP) (Calmyrin) (DNA-PKcs-interacting protein) (Kinase-interacting protein) (KIP) (SNK-interacting protein 2-28) (SIP2-28)	CIB1 CIB KIP PRKDCIP	Homo sapiens (Human)	191
Q8N5K1	Q8N5K1	Q8N5K1	CISD2_HUMAN	reviewed	CDGSH iron-sulfur domain-containing protein 2 (Endoplasmic reticulum intermembrane small protein) (MitoNEET-related 1 protein) (Miner1) (Nutrient-deprivation autophagy factor-1) (NAF-1)	CISD2 CDGSH2 ERIS ZCD2	Homo sapiens (Human)	135
Q8IY22	Q8IY22	Q8IY22	CMIP_HUMAN	reviewed	C-Maf-inducing protein (c-Mip) (Truncated c-Maf-inducing protein) (Tc-Mip)	CMIP KIAA1694 TCMIP	Homo sapiens (Human)	773
Q14008	Q14008	Q14008	CKAP5_HUMAN	reviewed	Cytoskeleton-associated protein 5 (Colonic and hepatic tumor overexpressed gene protein) (Ch-TOG)	CKAP5 KIAA0097	Homo sapiens (Human)	2032
O75838	O75838	O75838	CIB2_HUMAN	reviewed	Calcium and integrin-binding family member 2 (Kinase-interacting protein 2) (KIP 2)	CIB2 KIP2	Homo sapiens (Human)	187
P51798	P51798	P51798	CLCN7_HUMAN	reviewed	H(+)/Cl(-) exchange transporter 7 (Chloride channel 7 alpha subunit) (Chloride channel protein 7) (ClC-7)	CLCN7	Homo sapiens (Human)	805
Q86WW8	Q86WW8	Q86WW8	COA5_HUMAN	reviewed	Cytochrome c oxidase assembly factor 5	COA5 C2orf64	Homo sapiens (Human)	74
Q9Y3E7	Q9Y3E7	Q9Y3E7	CHMP3_HUMAN	reviewed	Charged multivesicular body protein 3 (Chromatin-modifying protein 3) (Neuroendocrine differentiation factor) (Vacuolar protein sorting-associated protein 24) (hVps24)	CHMP3 CGI149 NEDF VPS24 CGI-149	Homo sapiens (Human)	222
Q99653	Q99653	Q99653	CHP1_HUMAN	reviewed	Calcineurin B homologous protein 1 (Calcineurin B-like protein) (Calcium-binding protein CHP) (Calcium-binding protein p22) (EF-hand calcium-binding domain-containing protein p22)	CHP1 CHP	Homo sapiens (Human)	195
P21554	P21554	P21554	CNR1_HUMAN	reviewed	Cannabinoid receptor 1 (CB-R) (CB1) (CANN6)	CNR1 CNR	Homo sapiens (Human)	472
P51790	P51790	P51790	CLCN3_HUMAN	reviewed	H(+)/Cl(-) exchange transporter 3 (Chloride channel protein 3) (ClC-3) (Chloride transporter ClC-3)	CLCN3	Homo sapiens (Human)	818
Q5T2E6	Q5T2E6	Q5T2E6	CJ076_HUMAN	reviewed	UPF0668 protein C10orf76	C10orf76	Homo sapiens (Human)	689
Q96F85	Q96F85	Q96F85	CNRP1_HUMAN	reviewed	CB1 cannabinoid receptor-interacting protein 1 (CRIP-1)	CNRIP1 C2orf32	Homo sapiens (Human)	164
Q9Y224	Q9Y224	Q9Y224	CN166_HUMAN	reviewed	UPF0568 protein C14orf166 (CLE7 homolog) (CLE)	C14orf166 CGI-99	Homo sapiens (Human)	244
O95406	O95406	O95406	CNIH1_HUMAN	reviewed	Protein cornichon homolog 1 (CNIH-1) (Cornichon family AMPA receptor auxiliary protein 1) (Protein cornichon homolog) (T-cell growth-associated molecule 77) (TGAM77)	CNIH1 CNIH CNIL UNQ155/PRO181	Homo sapiens (Human)	144
P48444	P48444	P48444	COPD_HUMAN	reviewed	Coatomer subunit delta (Archain) (Delta-coat protein) (Delta-COP)	ARCN1 COPD	Homo sapiens (Human)	511
Q9Y678	Q9Y678	Q9Y678	COPG1_HUMAN	reviewed	Coatomer subunit gamma-1 (Gamma-1-coat protein) (Gamma-1-COP)	COPG1 COPG	Homo sapiens (Human)	874
O14810	O14810	O14810	CPLX1_HUMAN	reviewed	Complexin-1 (Complexin I) (CPX I) (Synaphin-2)	CPLX1	Homo sapiens (Human)	134
Q16526	Q16526	Q16526	CRY1_HUMAN	reviewed	Cryptochrome-1	CRY1 PHLL1	Homo sapiens (Human)	586
O75175	O75175	O75175	CNOT3_HUMAN	reviewed	CCR4-NOT transcription complex subunit 3 (CCR4-associated factor 3) (Leukocyte receptor cluster member 2)	CNOT3 KIAA0691 LENG2 NOT3	Homo sapiens (Human)	753
P35606	P35606	P35606	COPB2_HUMAN	reviewed	Coatomer subunit beta' (Beta'-coat protein) (Beta'-COP) (p102)	COPB2	Homo sapiens (Human)	906
Q05048	Q05048	Q05048	CSTF1_HUMAN	reviewed	Cleavage stimulation factor subunit 1 (CF-1 50 kDa subunit) (Cleavage stimulation factor 50 kDa subunit) (CSTF 50 kDa subunit) (CstF-50)	CSTF1	Homo sapiens (Human)	431
Q12996	Q12996	Q12996	CSTF3_HUMAN	reviewed	Cleavage stimulation factor subunit 3 (CF-1 77 kDa subunit) (Cleavage stimulation factor 77 kDa subunit) (CSTF 77 kDa subunit) (CstF-77)	CSTF3	Homo sapiens (Human)	717
Q8WYA6	Q8WYA6	Q8WYA6	CTBL1_HUMAN	reviewed	Beta-catenin-like protein 1 (Nuclear-associated protein) (NAP) (Testis development protein NYD-SP19)	CTNNBL1 C20orf33 PP8304	Homo sapiens (Human)	563
P83436	P83436	P83436	COG7_HUMAN	reviewed	Conserved oligomeric Golgi complex subunit 7 (COG complex subunit 7) (Component of oligomeric Golgi complex 7)	COG7 UNQ3082/PRO10013	Homo sapiens (Human)	770
Q86X83	Q86X83	Q86X83	COMD2_HUMAN	reviewed	COMM domain-containing protein 2	COMMD2 HSPC042 My004	Homo sapiens (Human)	199
Q9H0A8	Q9H0A8	Q9H0A8	COMD4_HUMAN	reviewed	COMM domain-containing protein 4	COMMD4	Homo sapiens (Human)	199
Q17RY0	Q17RY0	Q17RY0	CPEB4_HUMAN	reviewed	Cytoplasmic polyadenylation element-binding protein 4 (CPE-BP4) (CPE-binding protein 4) (hCPEB-4)	CPEB4 KIAA1673	Homo sapiens (Human)	729
O75177	O75177	O75177	CREST_HUMAN	reviewed	Calcium-responsive transactivator (SS18-like protein 1) (SYT homolog 1)	SS18L1 CREST KIAA0693	Homo sapiens (Human)	396
Q9H9Q2	Q9H9Q2	Q9H9Q2	CSN7B_HUMAN	reviewed	COP9 signalosome complex subunit 7b (SGN7b) (Signalosome subunit 7b) (JAB1-containing signalosome subunit 7b)	COPS7B CSN7B	Homo sapiens (Human)	264
Q05D32	Q05D32	Q05D32	CTSL2_HUMAN	reviewed	CTD small phosphatase-like protein 2 (CTDSP-like 2) (EC 3.1.3.-)	CTDSPL2 HSPC058 HSPC129	Homo sapiens (Human)	466
Q13616	Q13616	Q13616	CUL1_HUMAN	reviewed	Cullin-1 (CUL-1)	CUL1	Homo sapiens (Human)	776
P53673	P53673	P53673	CRBA4_HUMAN	reviewed	Beta-crystallin A4 (Beta-A4 crystallin)	CRYBA4	Homo sapiens (Human)	196
P26232	P26232	P26232	CTNA2_HUMAN	reviewed	Catenin alpha-2 (Alpha N-catenin) (Alpha-catenin-related protein)	CTNNA2 CAPR	Homo sapiens (Human)	953
Q13619	Q13619	Q13619	CUL4A_HUMAN	reviewed	Cullin-4A (CUL-4A)	CUL4A	Homo sapiens (Human)	759
Q6PUV4	Q6PUV4	Q6PUV4	CPLX2_HUMAN	reviewed	Complexin-2 (Complexin II) (CPX II) (Synaphin-1)	CPLX2	Homo sapiens (Human)	134
Q9BT78	Q9BT78	Q9BT78	CSN4_HUMAN	reviewed	COP9 signalosome complex subunit 4 (SGN4) (Signalosome subunit 4) (JAB1-containing signalosome subunit 4)	COPS4 CSN4	Homo sapiens (Human)	406
Q9NR63	Q9NR63	Q9NR63	CP26B_HUMAN	reviewed	Cytochrome P450 26B1 (EC 1.14.13.-) (Cytochrome P450 26A2) (Cytochrome P450 retinoic acid-inactivating 2) (Cytochrome P450RAI-2) (Retinoic acid-metabolizing cytochrome)	CYP26B1 CYP26A2 P450RAI2	Homo sapiens (Human)	512
Q10570	Q10570	Q10570	CPSF1_HUMAN	reviewed	Cleavage and polyadenylation specificity factor subunit 1 (Cleavage and polyadenylation specificity factor 160 kDa subunit) (CPSF 160 kDa subunit)	CPSF1 CPSF160	Homo sapiens (Human)	1443
Q9P2I0	Q9P2I0	Q9P2I0	CPSF2_HUMAN	reviewed	Cleavage and polyadenylation specificity factor subunit 2 (Cleavage and polyadenylation specificity factor 100 kDa subunit) (CPSF 100 kDa subunit)	CPSF2 CPSF100 KIAA1367	Homo sapiens (Human)	782
Q9P021	Q9P021	Q9P021	CRIPT_HUMAN	reviewed	Cysteine-rich PDZ-binding protein (Cysteine-rich interactor of PDZ three) (Cysteine-rich interactor of PDZ3)	CRIPT HSPC139	Homo sapiens (Human)	101
P46109	P46109	P46109	CRKL_HUMAN	reviewed	Crk-like protein	CRKL	Homo sapiens (Human)	303
Q9UNS2	Q9UNS2	Q9UNS2	CSN3_HUMAN	reviewed	COP9 signalosome complex subunit 3 (SGN3) (Signalosome subunit 3) (JAB1-containing signalosome subunit 3)	COPS3 CSN3	Homo sapiens (Human)	423
Q6UX04	Q6UX04	Q6UX04	CWC27_HUMAN	reviewed	Peptidyl-prolyl cis-trans isomerase CWC27 homolog (PPIase CWC27) (EC 5.2.1.8) (Antigen NY-CO-10) (Serologically defined colon cancer antigen 10)	CWC27 SDCCAG10 UNQ438/PRO871	Homo sapiens (Human)	472
Q9H5V9	Q9H5V9	Q9H5V9	CX056_HUMAN	reviewed	UPF0428 protein CXorf56	CXorf56	Homo sapiens (Human)	222
Q7L576	Q7L576	Q7L576	CYFP1_HUMAN	reviewed	Cytoplasmic FMR1-interacting protein 1 (Specifically Rac1-associated protein 1) (Sra-1) (p140sra-1)	CYFIP1 KIAA0068	Homo sapiens (Human)	1253
O14936	O14936	O14936	CSKP_HUMAN	reviewed	Peripheral plasma membrane protein CASK (hCASK) (EC 2.7.11.1) (Calcium/calmodulin-dependent serine protein kinase) (Protein lin-2 homolog)	CASK LIN2	Homo sapiens (Human)	926
P35222	P35222	P35222	CTNB1_HUMAN	reviewed	Catenin beta-1 (Beta-catenin)	CTNNB1 CTNNB OK/SW-cl.35 PRO2286	Homo sapiens (Human)	781
O15194	O15194	O15194	CTDSL_HUMAN	reviewed	CTD small phosphatase-like protein (CTDSP-like) (EC 3.1.3.16) (Carboxy-terminal domain RNA polymerase II polypeptide A small phosphatase 3) (NIF-like protein) (Nuclear LIM interactor-interacting factor 1) (NLI-interacting factor 1) (Protein YA22) (hYA22) (RBSP3) (Small C-terminal domain phosphatase 3) (SCP3) (Small CTD phosphatase 3)	CTDSPL C3orf8 NIF1 NIFL SCP3 YA22	Homo sapiens (Human)	276
P0CG13	P0CG13	P0CG13	CTF8_HUMAN	reviewed	Chromosome transmission fidelity protein 8 homolog (hCTF8)	CHTF8 CTF8	Homo sapiens (Human)	121
P99999	P99999	P99999	CYC_HUMAN	reviewed	Cytochrome c	CYCS CYC	Homo sapiens (Human)	105
P61201	P61201	P61201	CSN2_HUMAN	reviewed	COP9 signalosome complex subunit 2 (SGN2) (Signalosome subunit 2) (Alien homolog) (JAB1-containing signalosome subunit 2) (Thyroid receptor-interacting protein 15) (TR-interacting protein 15) (TRIP-15)	COPS2 CSN2 TRIP15	Homo sapiens (Human)	443
Q99627	Q99627	Q99627	CSN8_HUMAN	reviewed	COP9 signalosome complex subunit 8 (SGN8) (Signalosome subunit 8) (COP9 homolog) (hCOP9) (JAB1-containing signalosome subunit 8)	COPS8 CSN8	Homo sapiens (Human)	209
Q96F07	Q96F07	Q96F07	CYFP2_HUMAN	reviewed	Cytoplasmic FMR1-interacting protein 2 (p53-inducible protein 121)	CYFIP2 KIAA1168 PIR121	Homo sapiens (Human)	1278
P61803	P61803	P61803	DAD1_HUMAN	reviewed	Dolichyl-diphosphooligosaccharide--protein glycosyltransferase subunit DAD1 (Oligosaccharyl transferase subunit DAD1) (EC 2.4.99.18) (Defender against cell death 1) (DAD-1)	DAD1	Homo sapiens (Human)	113
Q96GG9	Q96GG9	Q96GG9	DCNL1_HUMAN	reviewed	DCN1-like protein 1 (DCUN1 domain-containing protein 1) (Defective in cullin neddylation protein 1-like protein 1) (Squamous cell carcinoma-related oncogene)	DCUN1D1 DCUN1L1 RP42 SCCRO	Homo sapiens (Human)	259
Q92564	Q92564	Q92564	DCNL4_HUMAN	reviewed	DCN1-like protein 4 (DCUN1 domain-containing protein 4) (Defective in cullin neddylation protein 1-like protein 4)	DCUN1D4 KIAA0276	Homo sapiens (Human)	292
Q9BTE7	Q9BTE7	Q9BTE7	DCNL5_HUMAN	reviewed	DCN1-like protein 5 (DCUN1 domain-containing protein 5) (Defective in cullin neddylation protein 1-like protein 5)	DCUN1D5	Homo sapiens (Human)	237
P17302	P17302	P17302	CXA1_HUMAN	reviewed	Gap junction alpha-1 protein (Connexin-43) (Cx43) (Gap junction 43 kDa heart protein)	GJA1 GJAL	Homo sapiens (Human)	382
Q8N136	Q8N136	Q8N136	DAW1_HUMAN	reviewed	Dynein assembly factor with WDR repeat domains 1 (Outer row dynein assembly protein 16 homolog) (WD repeat-containing protein 69)	DAW1 WDR69	Homo sapiens (Human)	415
P27707	P27707	P27707	DCK_HUMAN	reviewed	Deoxycytidine kinase (dCK) (EC 2.7.1.74)	DCK	Homo sapiens (Human)	260
Q8IU60	Q8IU60	Q8IU60	DCP2_HUMAN	reviewed	m7GpppN-mRNA hydrolase (EC 3.6.1.62) (Nucleoside diphosphate-linked moiety X motif 20) (Nudix motif 20) (mRNA-decapping enzyme 2) (hDpc)	DCP2 NUDT20	Homo sapiens (Human)	420
Q5T6F0	Q5T6F0	Q5T6F0	DCA12_HUMAN	reviewed	DDB1- and CUL4-associated factor 12 (Centrosome-related protein TCC52) (Testis cancer centrosome-related protein) (WD repeat-containing protein 40A)	DCAF12 KIAA1892 TCC52 WDR40A	Homo sapiens (Human)	453
Q9GZP9	Q9GZP9	Q9GZP9	DERL2_HUMAN	reviewed	Derlin-2 (Degradation in endoplasmic reticulum protein 2) (DERtrin-2) (Der1-like protein 2) (F-LAN-1) (F-LANa)	DERL2 DER2 FLANA CGI-101 SBBI53	Homo sapiens (Human)	239
Q16531	Q16531	Q16531	DDB1_HUMAN	reviewed	DNA damage-binding protein 1 (DDB p127 subunit) (DNA damage-binding protein a) (DDBa) (Damage-specific DNA-binding protein 1) (HBV X-associated protein 1) (XAP-1) (UV-damaged DNA-binding factor) (UV-damaged DNA-binding protein 1) (UV-DDB 1) (XPE-binding factor) (XPE-BF) (Xeroderma pigmentosum group E-complementing protein) (XPCe)	DDB1 XAP1	Homo sapiens (Human)	1140
Q96HU8	Q96HU8	Q96HU8	DIRA2_HUMAN	reviewed	GTP-binding protein Di-Ras2 (Distinct subgroup of the Ras family member 2)	DIRAS2	Homo sapiens (Human)	199
Q13561	Q13561	Q13561	DCTN2_HUMAN	reviewed	Dynactin subunit 2 (50 kDa dynein-associated polypeptide) (Dynactin complex 50 kDa subunit) (DCTN-50) (p50 dynamitin)	DCTN2 DCTN50	Homo sapiens (Human)	401
Q8WYQ5	Q8WYQ5	Q8WYQ5	DGCR8_HUMAN	reviewed	Microprocessor complex subunit DGCR8 (DiGeorge syndrome critical region 8)	DGCR8 C22orf12 DGCRK6 LP4941	Homo sapiens (Human)	773
Q9BW61	Q9BW61	Q9BW61	DDA1_HUMAN	reviewed	DET1- and DDB1-associated protein 1 (Placenta cross-immune reaction antigen 1) (PCIA-1)	DDA1 C19orf58 PCIA1	Homo sapiens (Human)	102
Q8TF09	Q8TF09	Q8TF09	DLRB2_HUMAN	reviewed	Dynein light chain roadblock-type 2 (Dynein light chain 2B, cytoplasmic) (Roadblock domain-containing protein 2)	DYNLRB2 DNCL2B DNLC2B ROBLD2	Homo sapiens (Human)	96
P31689	P31689	P31689	DNJA1_HUMAN	reviewed	DnaJ homolog subfamily A member 1 (DnaJ protein homolog 2) (HSDJ) (Heat shock 40 kDa protein 4) (Heat shock protein J2) (HSJ-2) (Human DnaJ protein 2) (hDj-2)	DNAJA1 DNAJ2 HDJ2 HSJ2 HSPF4	Homo sapiens (Human)	397
Q9Y315	Q9Y315	Q9Y315	DEOC_HUMAN	reviewed	Deoxyribose-phosphate aldolase (DERA) (EC 4.1.2.4) (2-deoxy-D-ribose 5-phosphate aldolase) (Phosphodeoxyriboaldolase) (Deoxyriboaldolase)	DERA CGI-26	Homo sapiens (Human)	318
Q9NVH1	Q9NVH1	Q9NVH1	DJC11_HUMAN	reviewed	DnaJ homolog subfamily C member 11	DNAJC11	Homo sapiens (Human)	559
P09622	P09622	P09622	DLDH_HUMAN	reviewed	Dihydrolipoyl dehydrogenase, mitochondrial (EC 1.8.1.4) (Dihydrolipoamide dehydrogenase) (Glycine cleavage system L protein)	DLD GCSL LAD PHE3	Homo sapiens (Human)	509
Q8TDJ6	Q8TDJ6	Q8TDJ6	DMXL2_HUMAN	reviewed	DmX-like protein 2 (Rabconnectin-3)	DMXL2 KIAA0856	Homo sapiens (Human)	3036
Q9UDY4	Q9UDY4	Q9UDY4	DNJB4_HUMAN	reviewed	DnaJ homolog subfamily B member 4 (Heat shock 40 kDa protein 1 homolog) (HSP40 homolog) (Heat shock protein 40 homolog) (Human liver DnaJ-like protein)	DNAJB4 DNAJW HLJ1	Homo sapiens (Human)	337
Q96N67	Q96N67	Q96N67	DOCK7_HUMAN	reviewed	Dedicator of cytokinesis protein 7	DOCK7 KIAA1771	Homo sapiens (Human)	2140
Q9P104	Q9P104	Q9P104	DOK5_HUMAN	reviewed	Docking protein 5 (Downstream of tyrosine kinase 5) (Insulin receptor substrate 6) (IRS-6) (IRS6)	DOK5 C20orf180	Homo sapiens (Human)	306
Q96FX2	Q96FX2	Q96FX2	DPH3_HUMAN	reviewed	DPH3 homolog (CSL-type zinc finger-containing protein 2) (DelGEF-interacting protein 1) (DelGIP1)	DPH3 DESR1 ZCSL2	Homo sapiens (Human)	82
Q7L5Y6	Q7L5Y6	Q7L5Y6	DET1_HUMAN	reviewed	DET1 homolog (De-etiolated-1 homolog)	DET1	Homo sapiens (Human)	550
P00367	P00367	P00367	DHE3_HUMAN	reviewed	Glutamate dehydrogenase 1, mitochondrial (GDH 1) (EC 1.4.1.3)	GLUD1 GLUD	Homo sapiens (Human)	558
O60884	O60884	O60884	DNJA2_HUMAN	reviewed	DnaJ homolog subfamily A member 2 (Cell cycle progression restoration gene 3 protein) (Dnj3) (Dj3) (HIRA-interacting protein 4) (Renal carcinoma antigen NY-REN-14)	DNAJA2 CPR3 HIRIP4	Homo sapiens (Human)	412
P14416	P14416	P14416	DRD2_HUMAN	reviewed	D(2) dopamine receptor (Dopamine D2 receptor)	DRD2	Homo sapiens (Human)	443
Q13217	Q13217	Q13217	DNJC3_HUMAN	reviewed	DnaJ homolog subfamily C member 3 (Endoplasmic reticulum DNA J domain-containing protein 6) (ER-resident protein ERdj6) (ERdj6) (Interferon-induced, double-stranded RNA-activated protein kinase inhibitor) (Protein kinase inhibitor of 58 kDa) (Protein kinase inhibitor p58)	DNAJC3 P58IPK PRKRI	Homo sapiens (Human)	504
Q9H3Z4	Q9H3Z4	Q9H3Z4	DNJC5_HUMAN	reviewed	DnaJ homolog subfamily C member 5 (Ceroid-lipofuscinosis neuronal protein 4) (Cysteine string protein) (CSP)	DNAJC5 CLN4	Homo sapiens (Human)	198
Q14181	Q14181	Q14181	DPOA2_HUMAN	reviewed	DNA polymerase alpha subunit B (DNA polymerase alpha 70 kDa subunit)	POLA2	Homo sapiens (Human)	598
Q96JC9	Q96JC9	Q96JC9	EAF1_HUMAN	reviewed	ELL-associated factor 1	EAF1	Homo sapiens (Human)	268
P55039	P55039	P55039	DRG2_HUMAN	reviewed	Developmentally-regulated GTP-binding protein 2 (DRG-2)	DRG2	Homo sapiens (Human)	364
P60896	P60896	P60896	DSS1_HUMAN	reviewed	26S proteasome complex subunit DSS1 (Deleted in split hand/split foot protein 1) (Split hand/foot deleted protein 1) (Split hand/foot malformation type 1 protein)	SHFM1 DSS1 SHFDG1	Homo sapiens (Human)	70
Q92997	Q92997	Q92997	DVL3_HUMAN	reviewed	Segment polarity protein dishevelled homolog DVL-3 (Dishevelled-3) (DSH homolog 3)	DVL3 KIAA0208	Homo sapiens (Human)	716
O14972	O14972	O14972	DSCR3_HUMAN	reviewed	Down syndrome critical region protein 3 (Down syndrome critical region protein A)	DSCR3 DCRA DSCRA	Homo sapiens (Human)	297
O95147	O95147	O95147	DUS14_HUMAN	reviewed	Dual specificity protein phosphatase 14 (EC 3.1.3.16) (EC 3.1.3.48) (MKP-1-like protein tyrosine phosphatase) (MKP-L) (Mitogen-activated protein kinase phosphatase 6) (MAP kinase phosphatase 6) (MKP-6)	DUSP14 MKP6	Homo sapiens (Human)	198
Q05639	Q05639	Q05639	EF1A2_HUMAN	reviewed	Elongation factor 1-alpha 2 (EF-1-alpha-2) (Eukaryotic elongation factor 1 A-2) (eEF1A-2) (Statin-S1)	EEF1A2 EEF1AL STN	Homo sapiens (Human)	463
Q9BPU6	Q9BPU6	Q9BPU6	DPYL5_HUMAN	reviewed	Dihydropyrimidinase-related protein 5 (DRP-5) (CRMP3-associated molecule) (CRAM) (Collapsin response mediator protein 5) (CRMP-5) (UNC33-like phosphoprotein 6) (ULIP-6)	DPYSL5 CRMP5 ULIP6	Homo sapiens (Human)	564
Q96FJ2	Q96FJ2	Q96FJ2	DYL2_HUMAN	reviewed	Dynein light chain 2, cytoplasmic (8 kDa dynein light chain b) (DLC8b) (Dynein light chain LC8-type 2)	DYNLL2 DLC2	Homo sapiens (Human)	89
P43005	P43005	P43005	EAA3_HUMAN	reviewed	Excitatory amino acid transporter 3 (Excitatory amino-acid carrier 1) (Neuronal and epithelial glutamate transporter) (Sodium-dependent glutamate/aspartate transporter 3) (Solute carrier family 1 member 1)	SLC1A1 EAAC1 EAAT3	Homo sapiens (Human)	524
O60869	O60869	O60869	EDF1_HUMAN	reviewed	Endothelial differentiation-related factor 1 (EDF-1) (Multiprotein-bridging factor 1) (MBF1)	EDF1	Homo sapiens (Human)	148
Q9NZN4	Q9NZN4	Q9NZN4	EHD2_HUMAN	reviewed	EH domain-containing protein 2 (PAST homolog 2)	EHD2 PAST2	Homo sapiens (Human)	543
O14681	O14681	O14681	EI24_HUMAN	reviewed	Etoposide-induced protein 2.4 homolog (p53-induced gene 8 protein)	EI24 PIG8	Homo sapiens (Human)	340
Q12926	Q12926	Q12926	ELAV2_HUMAN	reviewed	ELAV-like protein 2 (ELAV-like neuronal protein 1) (Hu-antigen B) (HuB) (Nervous system-specific RNA-binding protein Hel-N1)	ELAVL2 HUB	Homo sapiens (Human)	359
Q92556	Q92556	Q92556	ELMO1_HUMAN	reviewed	Engulfment and cell motility protein 1 (Protein ced-12 homolog)	ELMO1 KIAA0281	Homo sapiens (Human)	727
Q15369	Q15369	Q15369	ELOC_HUMAN	reviewed	Transcription elongation factor B polypeptide 1 (Elongin 15 kDa subunit) (Elongin-C) (EloC) (RNA polymerase II transcription factor SIII subunit C) (SIII p15)	TCEB1	Homo sapiens (Human)	112
Q8NDI1	Q8NDI1	Q8NDI1	EHBP1_HUMAN	reviewed	EH domain-binding protein 1	EHBP1 KIAA0903 NACSIN	Homo sapiens (Human)	1231
O43402	O43402	O43402	EMC8_HUMAN	reviewed	ER membrane protein complex subunit 8 (Neighbor of COX4) (Protein FAM158B)	EMC8 C16orf2 C16orf4 COX4AL COX4NB FAM158B NOC4	Homo sapiens (Human)	210
P40939	P40939	P40939	ECHA_HUMAN	reviewed	Trifunctional enzyme subunit alpha, mitochondrial (78 kDa gastrin-binding protein) (TP-alpha) [Includes: Long-chain enoyl-CoA hydratase (EC 4.2.1.17); Long chain 3-hydroxyacyl-CoA dehydrogenase (EC 1.1.1.211)]	HADHA HADH	Homo sapiens (Human)	763
P68104	P68104	P68104	EF1A1_HUMAN	reviewed	Elongation factor 1-alpha 1 (EF-1-alpha-1) (Elongation factor Tu) (EF-Tu) (Eukaryotic elongation factor 1 A-1) (eEF1A-1) (Leukocyte receptor cluster member 7)	EEF1A1 EEF1A EF1A LENG7	Homo sapiens (Human)	462
P13639	P13639	P13639	EF2_HUMAN	reviewed	Elongation factor 2 (EF-2)	EEF2 EF2	Homo sapiens (Human)	858
Q15723	Q15723	Q15723	ELF2_HUMAN	reviewed	ETS-related transcription factor Elf-2 (E74-like factor 2) (New ETS-related factor)	ELF2 NERF	Homo sapiens (Human)	593
Q04741	Q04741	Q04741	EMX1_HUMAN	reviewed	Homeobox protein EMX1 (Empty spiracles homolog 1) (Empty spiracles-like protein 1)	EMX1	Homo sapiens (Human)	257
Q12929	Q12929	Q12929	EPS8_HUMAN	reviewed	Epidermal growth factor receptor kinase substrate 8	EPS8	Homo sapiens (Human)	822
Q969X5	Q969X5	Q969X5	ERGI1_HUMAN	reviewed	Endoplasmic reticulum-Golgi intermediate compartment protein 1 (ER-Golgi intermediate compartment 32 kDa protein) (ERGIC-32)	ERGIC1 ERGIC32 KIAA1181 HT034	Homo sapiens (Human)	290
P52799	P52799	P52799	EFNB2_HUMAN	reviewed	Ephrin-B2 (EPH-related receptor tyrosine kinase ligand 5) (LERK-5) (HTK ligand) (HTK-L)	EFNB2 EPLG5 HTKL LERK5	Homo sapiens (Human)	333
Q7L2H7	Q7L2H7	Q7L2H7	EIF3M_HUMAN	reviewed	Eukaryotic translation initiation factor 3 subunit M (eIF3m) (Fetal lung protein B5) (hFL-B5) (PCI domain-containing protein 1)	EIF3M HFLB5 PCID1 GA17 PNAS-125	Homo sapiens (Human)	374
Q16134	Q16134	Q16134	ETFD_HUMAN	reviewed	Electron transfer flavoprotein-ubiquinone oxidoreductase, mitochondrial (ETF-QO) (ETF-ubiquinone oxidoreductase) (EC 1.5.5.1) (Electron-transferring-flavoprotein dehydrogenase) (ETF dehydrogenase)	ETFDH	Homo sapiens (Human)	617
P60228	P60228	P60228	EIF3E_HUMAN	reviewed	Eukaryotic translation initiation factor 3 subunit E (eIF3e) (Eukaryotic translation initiation factor 3 subunit 6) (Viral integration site protein INT-6 homolog) (eIF-3 p48)	EIF3E EIF3S6 INT6	Homo sapiens (Human)	445
Q96JJ3	Q96JJ3	Q96JJ3	ELMO2_HUMAN	reviewed	Engulfment and cell motility protein 2 (Protein ced-12 homolog A) (hCed-12A)	ELMO2 CED12A KIAA1834	Homo sapiens (Human)	720
Q15370	Q15370	Q15370	ELOB_HUMAN	reviewed	Transcription elongation factor B polypeptide 2 (Elongin 18 kDa subunit) (Elongin-B) (EloB) (RNA polymerase II transcription factor SIII subunit B) (SIII p18)	TCEB2	Homo sapiens (Human)	118
Q03111	Q03111	Q03111	ENL_HUMAN	reviewed	Protein ENL (YEATS domain-containing protein 1)	MLLT1 ENL LTG19 YEATS1	Homo sapiens (Human)	559
O00471	O00471	O00471	EXOC5_HUMAN	reviewed	Exocyst complex component 5 (Exocyst complex component Sec10) (hSec10)	EXOC5 SEC10 SEC10L1	Homo sapiens (Human)	708
Q13822	Q13822	Q13822	ENPP2_HUMAN	reviewed	Ectonucleotide pyrophosphatase/phosphodiesterase family member 2 (E-NPP 2) (EC 3.1.4.39) (Autotaxin) (Extracellular lysophospholipase D) (LysoPLD)	ENPP2 ATX PDNP2	Homo sapiens (Human)	863
Q52LR7	Q52LR7	Q52LR7	EPC2_HUMAN	reviewed	Enhancer of polycomb homolog 2 (EPC-like)	EPC2	Homo sapiens (Human)	807
Q14534	Q14534	Q14534	ERG1_HUMAN	reviewed	Squalene monooxygenase (EC 1.14.14.17) (Squalene epoxidase) (SE)	SQLE ERG1	Homo sapiens (Human)	574
P15036	P15036	P15036	ETS2_HUMAN	reviewed	Protein C-ets-2	ETS2	Homo sapiens (Human)	469
Q9UPT5	Q9UPT5	Q9UPT5	EXOC7_HUMAN	reviewed	Exocyst complex component 7 (Exocyst complex component Exo70)	EXOC7 EXO70 KIAA1067	Homo sapiens (Human)	735
Q9NZB2	Q9NZB2	Q9NZB2	F120A_HUMAN	reviewed	Constitutive coactivator of PPAR-gamma-like protein 1 (Oxidative stress-associated Src activator) (Protein FAM120A)	FAM120A C9orf10 KIAA0183 OSSA	Homo sapiens (Human)	1118
Q15006	Q15006	Q15006	EMC2_HUMAN	reviewed	ER membrane protein complex subunit 2 (Tetratricopeptide repeat protein 35) (TPR repeat protein 35)	EMC2 KIAA0103 TTC35	Homo sapiens (Human)	297
Q9P0I2	Q9P0I2	Q9P0I2	EMC3_HUMAN	reviewed	ER membrane protein complex subunit 3 (Transmembrane protein 111)	EMC3 TMEM111	Homo sapiens (Human)	261
P62495	P62495	P62495	ERF1_HUMAN	reviewed	Eukaryotic peptide chain release factor subunit 1 (Eukaryotic release factor 1) (eRF1) (Protein Cl1) (TB3-1)	ETF1 ERF1 RF1 SUP45L1	Homo sapiens (Human)	437
A1KXE4	A1KXE4	A1KXE4	F168B_HUMAN	reviewed	Myelin-associated neurite-outgrowth inhibitor (Mani) (p20)	FAM168B KIAA0280L MANI	Homo sapiens (Human)	195
O15083	O15083	O15083	ERC2_HUMAN	reviewed	ERC protein 2	ERC2 KIAA0378	Homo sapiens (Human)	957
Q92567	Q92567	Q92567	F168A_HUMAN	reviewed	Protein FAM168A (Tongue cancer chemotherapy resistance-associated protein 1)	FAM168A KIAA0280 TCRP1	Homo sapiens (Human)	244
P51161	P51161	P51161	FABP6_HUMAN	reviewed	Gastrotropin (GT) (Fatty acid-binding protein 6) (Ileal lipid-binding protein) (ILBP) (Intestinal 15 kDa protein) (I-15P) (Intestinal bile acid-binding protein) (I-BABP)	FABP6 ILBP ILLBP	Homo sapiens (Human)	128
Q15024	Q15024	Q15024	EXOS7_HUMAN	reviewed	Exosome complex component RRP42 (Exosome component 7) (Ribosomal RNA-processing protein 42) (p8)	EXOSC7 KIAA0116 RRP42	Homo sapiens (Human)	291
Q6P3S6	Q6P3S6	Q6P3S6	FBX42_HUMAN	reviewed	F-box only protein 42 (Just one F-box and Kelch domain-containing protein)	FBXO42 FBX42 JFK KIAA1332	Homo sapiens (Human)	717
P41161	P41161	P41161	ETV5_HUMAN	reviewed	ETS translocation variant 5 (Ets-related protein ERM)	ETV5 ERM	Homo sapiens (Human)	510
P12104	P12104	P12104	FABPI_HUMAN	reviewed	Fatty acid-binding protein, intestinal (Fatty acid-binding protein 2) (Intestinal-type fatty acid-binding protein) (I-FABP)	FABP2 FABPI	Homo sapiens (Human)	132
Q96CS3	Q96CS3	Q96CS3	FAF2_HUMAN	reviewed	FAS-associated factor 2 (Protein ETEA) (UBX domain-containing protein 3B) (UBX domain-containing protein 8)	FAF2 ETEA KIAA0887 UBXD8 UBXN3B	Homo sapiens (Human)	445
Q9Y4F1	Q9Y4F1	Q9Y4F1	FARP1_HUMAN	reviewed	FERM, RhoGEF and pleckstrin domain-containing protein 1 (Chondrocyte-derived ezrin-like protein) (Pleckstrin homology domain-containing family C member 2) (PH domain-containing family C member 2)	FARP1 CDEP PLEKHC2	Homo sapiens (Human)	1045
P49327	P49327	P49327	FAS_HUMAN	reviewed	Fatty acid synthase (EC 2.3.1.85) [Includes: [Acyl-carrier-protein] S-acetyltransferase (EC 2.3.1.38); [Acyl-carrier-protein] S-malonyltransferase (EC 2.3.1.39); 3-oxoacyl-[acyl-carrier-protein] synthase (EC 2.3.1.41); 3-oxoacyl-[acyl-carrier-protein] reductase (EC 1.1.1.100); 3-hydroxyacyl-[acyl-carrier-protein] dehydratase (EC 4.2.1.59); Enoyl-[acyl-carrier-protein] reductase (EC 1.3.1.39); Ole…	FASN FAS	Homo sapiens (Human)	2511
Q5TGI0	Q5TGI0	Q5TGI0	FAXC_HUMAN	reviewed	Failed axon connections homolog	FAXC C6orf168	Homo sapiens (Human)	409
Q9UKT8	Q9UKT8	Q9UKT8	FBXW2_HUMAN	reviewed	F-box/WD repeat-containing protein 2 (F-box and WD-40 domain-containing protein 2) (Protein MD6)	FBXW2 FBW2 FWD2	Homo sapiens (Human)	454
Q9Y324	Q9Y324	Q9Y324	FCF1_HUMAN	reviewed	rRNA-processing protein FCF1 homolog	FCF1 C14orf111 CGI-35	Homo sapiens (Human)	198
Q96JP0	Q96JP0	Q96JP0	FEM1C_HUMAN	reviewed	Protein fem-1 homolog C (FEM1c) (FEM1-gamma)	FEM1C KIAA1785	Homo sapiens (Human)	617
Q9NRD0	Q9NRD0	Q9NRD0	FBX8_HUMAN	reviewed	F-box only protein 8 (F-box/SEC7 protein FBS)	FBXO8 FBS FBX8 DC10 UNQ1877/PRO4320	Homo sapiens (Human)	319
P31371	P31371	P31371	FGF9_HUMAN	reviewed	Fibroblast growth factor 9 (FGF-9) (Glia-activating factor) (GAF) (Heparin-binding growth factor 9) (HBGF-9)	FGF9	Homo sapiens (Human)	208
Q9NVK5	Q9NVK5	Q9NVK5	FGOP2_HUMAN	reviewed	FGFR1 oncogene partner 2	FGFR1OP2 HSPC123	Homo sapiens (Human)	253
Q8TCJ0	Q8TCJ0	Q8TCJ0	FBX25_HUMAN	reviewed	F-box only protein 25	FBXO25 FBX25	Homo sapiens (Human)	367
Q92562	Q92562	Q92562	FIG4_HUMAN	reviewed	Polyphosphoinositide phosphatase (EC 3.1.3.-) (Phosphatidylinositol 3,5-bisphosphate 5-phosphatase) (SAC domain-containing protein 3)	FIG4 KIAA0274 SAC3	Homo sapiens (Human)	907
Q15910	Q15910	Q15910	EZH2_HUMAN	reviewed	Histone-lysine N-methyltransferase EZH2 (EC 2.1.1.43) (ENX-1) (Enhancer of zeste homolog 2) (Lysine N-methyltransferase 6)	EZH2 KMT6	Homo sapiens (Human)	746
Q8TC76	Q8TC76	Q8TC76	F110B_HUMAN	reviewed	Protein FAM110B	FAM110B C8orf72	Homo sapiens (Human)	370
Q96E09	Q96E09	Q96E09	F122A_HUMAN	reviewed	Protein FAM122A	FAM122A C9orf42	Homo sapiens (Human)	287
Q5T7M9	Q5T7M9	Q5T7M9	FA69A_HUMAN	reviewed	Protein FAM69A	FAM69A	Homo sapiens (Human)	428
P68106	P68106	P68106	FKB1B_HUMAN	reviewed	Peptidyl-prolyl cis-trans isomerase FKBP1B (PPIase FKBP1B) (EC 5.2.1.8) (12.6 kDa FK506-binding protein) (12.6 kDa FKBP) (FKBP-12.6) (FK506-binding protein 1B) (FKBP-1B) (Immunophilin FKBP12.6) (Rotamase) (h-FKBP-12)	FKBP1B FKBP12.6 FKBP1L FKBP9 OTK4	Homo sapiens (Human)	108
O75072	O75072	O75072	FKTN_HUMAN	reviewed	Fukutin (EC 2.-.-.-) (Fukuyama-type congenital muscular dystrophy protein)	FKTN FCMD	Homo sapiens (Human)	461
Q8WVX9	Q8WVX9	Q8WVX9	FACR1_HUMAN	reviewed	Fatty acyl-CoA reductase 1 (EC 1.2.1.n2) (Male sterility domain-containing protein 2)	FAR1 MLSTD2 UNQ2423/PRO4981	Homo sapiens (Human)	515
Q99958	Q99958	Q99958	FOXC2_HUMAN	reviewed	Forkhead box protein C2 (Forkhead-related protein FKHL14) (Mesenchyme fork head protein 1) (MFH-1 protein) (Transcription factor FKH-14)	FOXC2 FKHL14 MFH1	Homo sapiens (Human)	501
Q92915	Q92915	Q92915	FGF14_HUMAN	reviewed	Fibroblast growth factor 14 (FGF-14) (Fibroblast growth factor homologous factor 4) (FHF-4)	FGF14 FHF4	Homo sapiens (Human)	247
Q92913	Q92913	Q92913	FGF13_HUMAN	reviewed	Fibroblast growth factor 13 (FGF-13) (Fibroblast growth factor homologous factor 2) (FHF-2)	FGF13 FHF2	Homo sapiens (Human)	245
Q9Y3D6	Q9Y3D6	Q9Y3D6	FIS1_HUMAN	reviewed	Mitochondrial fission 1 protein (FIS1 homolog) (hFis1) (Tetratricopeptide repeat protein 11) (TPR repeat protein 11)	FIS1 TTC11 CGI-135	Homo sapiens (Human)	152
Q13045	Q13045	Q13045	FLII_HUMAN	reviewed	Protein flightless-1 homolog	FLII FLIL	Homo sapiens (Human)	1269
Q5TBA9	Q5TBA9	Q5TBA9	FRY_HUMAN	reviewed	Protein furry homolog	FRY C13orf14	Homo sapiens (Human)	3013
Q15007	Q15007	Q15007	FL2D_HUMAN	reviewed	Pre-mRNA-splicing regulator WTAP (Female-lethal(2)D homolog) (hFL(2)D) (WT1-associated protein) (Wilms tumor 1-associating protein)	WTAP KIAA0105	Homo sapiens (Human)	396
Q96A29	Q96A29	Q96A29	FUCT1_HUMAN	reviewed	GDP-fucose transporter 1 (Solute carrier family 35 member C1)	SLC35C1 FUCT1	Homo sapiens (Human)	364
Q16658	Q16658	Q16658	FSCN1_HUMAN	reviewed	Fascin (55 kDa actin-bundling protein) (Singed-like protein) (p55)	FSCN1 FAN1 HSN SNL	Homo sapiens (Human)	493
P06241	P06241	P06241	FYN_HUMAN	reviewed	Tyrosine-protein kinase Fyn (EC 2.7.10.2) (Proto-oncogene Syn) (Proto-oncogene c-Fyn) (Src-like kinase) (SLK) (p59-Fyn)	FYN	Homo sapiens (Human)	537
Q9UN86	Q9UN86	Q9UN86	G3BP2_HUMAN	reviewed	Ras GTPase-activating protein-binding protein 2 (G3BP-2) (GAP SH3 domain-binding protein 2)	G3BP2 KIAA0660	Homo sapiens (Human)	482
Q99853	Q99853	Q99853	FOXB1_HUMAN	reviewed	Forkhead box protein B1 (Transcription factor FKH-5)	FOXB1 FKH5	Homo sapiens (Human)	325
Q8WU20	Q8WU20	Q8WU20	FRS2_HUMAN	reviewed	Fibroblast growth factor receptor substrate 2 (FGFR substrate 2) (FGFR-signaling adaptor SNT) (Suc1-associated neurotrophic factor target 1) (SNT-1)	FRS2	Homo sapiens (Human)	508
Q8N475	Q8N475	Q8N475	FSTL5_HUMAN	reviewed	Follistatin-related protein 5 (Follistatin-like protein 5)	FSTL5 KIAA1263	Homo sapiens (Human)	847
Q06546	Q06546	Q06546	GABPA_HUMAN	reviewed	GA-binding protein alpha chain (GABP subunit alpha) (Nuclear respiratory factor 2 subunit alpha) (Transcription factor E4TF1-60)	GABPA E4TF1A	Homo sapiens (Human)	454
P24522	P24522	P24522	GA45A_HUMAN	reviewed	Growth arrest and DNA damage-inducible protein GADD45 alpha (DNA damage-inducible transcript 1 protein) (DDIT-1)	GADD45A DDIT1 GADD45	Homo sapiens (Human)	165
Q01415	Q01415	Q01415	GALK2_HUMAN	reviewed	N-acetylgalactosamine kinase (EC 2.7.1.157) (GalNAc kinase) (Galactokinase 2)	GALK2 GK2	Homo sapiens (Human)	458
Q10472	Q10472	Q10472	GALT1_HUMAN	reviewed	Polypeptide N-acetylgalactosaminyltransferase 1 (EC 2.4.1.41) (Polypeptide GalNAc transferase 1) (GalNAc-T1) (pp-GaNTase 1) (Protein-UDP acetylgalactosaminyltransferase 1) (UDP-GalNAc:polypeptide N-acetylgalactosaminyltransferase 1) [Cleaved into: Polypeptide N-acetylgalactosaminyltransferase 1 soluble form]	GALNT1	Homo sapiens (Human)	559
O60861	O60861	O60861	GAS7_HUMAN	reviewed	Growth arrest-specific protein 7 (GAS-7)	GAS7 KIAA0394	Homo sapiens (Human)	476
P18505	P18505	P18505	GBRB1_HUMAN	reviewed	Gamma-aminobutyric acid receptor subunit beta-1 (GABA(A) receptor subunit beta-1)	GABRB1	Homo sapiens (Human)	474
Q9UGJ1	Q9UGJ1	Q9UGJ1	GCP4_HUMAN	reviewed	Gamma-tubulin complex component 4 (GCP-4) (hGCP4) (Gamma-ring complex protein 76 kDa) (h76p) (hGrip76)	TUBGCP4 76P GCP4	Homo sapiens (Human)	667
Q7Z6J6	Q7Z6J6	Q7Z6J6	FRMD5_HUMAN	reviewed	FERM domain-containing protein 5	FRMD5	Homo sapiens (Human)	570
P47870	P47870	P47870	GBRB2_HUMAN	reviewed	Gamma-aminobutyric acid receptor subunit beta-2 (GABA(A) receptor subunit beta-2)	GABRB2	Homo sapiens (Human)	512
P52306	P52306	P52306	GDS1_HUMAN	reviewed	Rap1 GTPase-GDP dissociation stimulator 1 (Exchange factor smgGDS) (SMG GDS protein) (SMG P21 stimulatory GDP/GTP exchange protein)	RAP1GDS1	Homo sapiens (Human)	607
Q9NWU2	Q9NWU2	Q9NWU2	GID8_HUMAN	reviewed	Glucose-induced degradation protein 8 homolog (Two hybrid-associated protein 1 with RanBPM) (Twa1)	GID8 C20orf11	Homo sapiens (Human)	228
P28472	P28472	P28472	GBRB3_HUMAN	reviewed	Gamma-aminobutyric acid receptor subunit beta-3 (GABA(A) receptor subunit beta-3)	GABRB3	Homo sapiens (Human)	473
Q96MZ0	Q96MZ0	Q96MZ0	GD1L1_HUMAN	reviewed	Ganglioside-induced differentiation-associated protein 1-like 1 (GDAP1-L1)	GDAP1L1	Homo sapiens (Human)	367
P52565	P52565	P52565	GDIR1_HUMAN	reviewed	Rho GDP-dissociation inhibitor 1 (Rho GDI 1) (Rho-GDI alpha)	ARHGDIA GDIA1	Homo sapiens (Human)	204
P62873	P62873	P62873	GBB1_HUMAN	reviewed	Guanine nucleotide-binding protein G(I)/G(S)/G(T) subunit beta-1 (Transducin beta chain 1)	GNB1	Homo sapiens (Human)	340
Q06210	Q06210	Q06210	GFPT1_HUMAN	reviewed	Glutamine--fructose-6-phosphate aminotransferase [isomerizing] 1 (EC 2.6.1.16) (D-fructose-6-phosphate amidotransferase 1) (Glutamine:fructose-6-phosphate amidotransferase 1) (GFAT 1) (GFAT1) (Hexosephosphate aminotransferase 1)	GFPT1 GFAT GFPT	Homo sapiens (Human)	699
O94923	O94923	O94923	GLCE_HUMAN	reviewed	D-glucuronyl C5-epimerase (EC 5.1.3.17) (Heparan sulfate C5-epimerase) (Hsepi) (Heparin/heparan sulfate:glucuronic acid C5-epimerase) (Heparosan-N-sulfate-glucuronate 5-epimerase)	GLCE KIAA0836	Homo sapiens (Human)	617
O75293	O75293	O75293	GA45B_HUMAN	reviewed	Growth arrest and DNA damage-inducible protein GADD45 beta (Myeloid differentiation primary response protein MyD118) (Negative growth regulatory protein MyD118)	GADD45B MYD118	Homo sapiens (Human)	160
Q10471	Q10471	Q10471	GALT2_HUMAN	reviewed	Polypeptide N-acetylgalactosaminyltransferase 2 (EC 2.4.1.41) (Polypeptide GalNAc transferase 2) (GalNAc-T2) (pp-GaNTase 2) (Protein-UDP acetylgalactosaminyltransferase 2) (UDP-GalNAc:polypeptide N-acetylgalactosaminyltransferase 2) [Cleaved into: Polypeptide N-acetylgalactosaminyltransferase 2 soluble form]	GALNT2	Homo sapiens (Human)	571
A6NHX0	A6NHX0	A6NHX0	GATL2_HUMAN	reviewed	GATS-like protein 2 (Cellular arginine sensor for mTORC1 protein 2) (CASTOR2)	GATSL2 CASTOR2 GATSL1	Homo sapiens (Human)	329
Q9P2W3	Q9P2W3	Q9P2W3	GBG13_HUMAN	reviewed	Guanine nucleotide-binding protein G(I)/G(S)/G(O) subunit gamma-13	GNG13	Homo sapiens (Human)	67
P63218	P63218	P63218	GBG5_HUMAN	reviewed	Guanine nucleotide-binding protein G(I)/G(S)/G(O) subunit gamma-5	GNG5 GNGT5	Homo sapiens (Human)	68
P63244	P63244	P63244	RACK1_HUMAN	reviewed	Receptor of activated protein C kinase 1 (Cell proliferation-inducing gene 21 protein) (Guanine nucleotide-binding protein subunit beta-2-like 1) (Guanine nucleotide-binding protein subunit beta-like protein 12.3) (Human lung cancer oncogene 7 protein) (HLC-7) (Receptor for activated C kinase) [Cleaved into: Receptor of activated protein C kinase 1, N-terminally processed (Guanine nucleotide-bind…	RACK1 GNB2L1 HLC7 PIG21	Homo sapiens (Human)	317
P48167	P48167	P48167	GLRB_HUMAN	reviewed	Glycine receptor subunit beta (Glycine receptor 58 kDa subunit)	GLRB	Homo sapiens (Human)	497
P30793	P30793	P30793	GCH1_HUMAN	reviewed	GTP cyclohydrolase 1 (EC 3.5.4.16) (GTP cyclohydrolase I) (GTP-CH-I)	GCH1 DYT5 GCH	Homo sapiens (Human)	250
Q9NZD2	Q9NZD2	Q9NZD2	GLTP_HUMAN	reviewed	Glycolipid transfer protein (GLTP)	GLTP	Homo sapiens (Human)	209
P34897	P34897	P34897	GLYM_HUMAN	reviewed	Serine hydroxymethyltransferase, mitochondrial (SHMT) (EC 2.1.2.1) (Glycine hydroxymethyltransferase) (Serine methylase)	SHMT2	Homo sapiens (Human)	504
Q9Y5P6	Q9Y5P6	Q9Y5P6	GMPPB_HUMAN	reviewed	Mannose-1-phosphate guanyltransferase beta (EC 2.7.7.13) (GDP-mannose pyrophosphorylase B) (GTP-mannose-1-phosphate guanylyltransferase beta)	GMPPB	Homo sapiens (Human)	360
P19086	P19086	P19086	GNAZ_HUMAN	reviewed	Guanine nucleotide-binding protein G(z) subunit alpha (G(x) alpha chain) (Gz-alpha)	GNAZ	Homo sapiens (Human)	355
Q9NS66	Q9NS66	Q9NS66	GP173_HUMAN	reviewed	Probable G-protein coupled receptor 173 (Super conserved receptor expressed in brain 3)	GPR173 SREB3	Homo sapiens (Human)	373
Q8IUC8	Q8IUC8	Q8IUC8	GLT13_HUMAN	reviewed	Polypeptide N-acetylgalactosaminyltransferase 13 (EC 2.4.1.41) (Polypeptide GalNAc transferase 13) (GalNAc-T13) (pp-GaNTase 13) (Protein-UDP acetylgalactosaminyltransferase 13) (UDP-GalNAc:polypeptide N-acetylgalactosaminyltransferase 13)	GALNT13 KIAA1918	Homo sapiens (Human)	556
Q14344	Q14344	Q14344	GNA13_HUMAN	reviewed	Guanine nucleotide-binding protein subunit alpha-13 (G alpha-13) (G-protein subunit alpha-13)	GNA13	Homo sapiens (Human)	377
P50148	P50148	P50148	GNAQ_HUMAN	reviewed	Guanine nucleotide-binding protein G(q) subunit alpha (Guanine nucleotide-binding protein alpha-q)	GNAQ GAQ	Homo sapiens (Human)	359
P36959	P36959	P36959	GMPR1_HUMAN	reviewed	GMP reductase 1 (GMPR 1) (EC 1.7.1.7) (Guanosine 5'-monophosphate oxidoreductase 1) (Guanosine monophosphate reductase 1)	GMPR GMPR1	Homo sapiens (Human)	345
P04899	P04899	P04899	GNAI2_HUMAN	reviewed	Guanine nucleotide-binding protein G(i) subunit alpha-2 (Adenylate cyclase-inhibiting G alpha protein)	GNAI2 GNAI2B	Homo sapiens (Human)	355
Q8TBA6	Q8TBA6	Q8TBA6	GOGA5_HUMAN	reviewed	Golgin subfamily A member 5 (Cell proliferation-inducing gene 31 protein) (Golgin-84) (Protein Ret-II) (RET-fused gene 5 protein)	GOLGA5 RETII RFG5 PIG31	Homo sapiens (Human)	731
O14653	O14653	O14653	GOSR2_HUMAN	reviewed	Golgi SNAP receptor complex member 2 (27 kDa Golgi SNARE protein) (Membrin)	GOSR2 GS27	Homo sapiens (Human)	212
P51674	P51674	P51674	GPM6A_HUMAN	reviewed	Neuronal membrane glycoprotein M6-a (M6a)	GPM6A M6A	Homo sapiens (Human)	278
Q13322	Q13322	Q13322	GRB10_HUMAN	reviewed	Growth factor receptor-bound protein 10 (GRB10 adapter protein) (Insulin receptor-binding protein Grb-IR)	GRB10 GRBIR KIAA0207	Homo sapiens (Human)	594
Q3V6T2	Q3V6T2	Q3V6T2	GRDN_HUMAN	reviewed	Girdin (Akt phosphorylation enhancer) (APE) (Coiled-coil domain-containing protein 88A) (G alpha-interacting vesicle-associated protein) (GIV) (Girders of actin filament) (Hook-related protein 1) (HkRP1)	CCDC88A APE GRDN KIAA1212	Homo sapiens (Human)	1871
Q13002	Q13002	Q13002	GRIK2_HUMAN	reviewed	Glutamate receptor ionotropic, kainate 2 (GluK2) (Excitatory amino acid receptor 4) (EAA4) (Glutamate receptor 6) (GluR-6) (GluR6)	GRIK2 GLUR6	Homo sapiens (Human)	908
O95249	O95249	O95249	GOSR1_HUMAN	reviewed	Golgi SNAP receptor complex member 1 (28 kDa Golgi SNARE protein) (28 kDa cis-Golgi SNARE p28) (GOS-28)	GOSR1 GS28	Homo sapiens (Human)	250
Q9P0M6	Q9P0M6	Q9P0M6	H2AW_HUMAN	reviewed	Core histone macro-H2A.2 (Histone macroH2A2) (mH2A2)	H2AFY2 MACROH2A2	Homo sapiens (Human)	372
P0C0S5	P0C0S5	P0C0S5	H2AZ_HUMAN	reviewed	Histone H2A.Z (H2A/z)	H2AFZ H2AZ	Homo sapiens (Human)	128
P84243	P84243	P84243	H33_HUMAN	reviewed	Histone H3.3	H3F3A H3.3A H3F3 PP781; H3F3B H3.3B	Homo sapiens (Human)	136
Q8NDV2	Q8NDV2	Q8NDV2	GPR26_HUMAN	reviewed	G-protein coupled receptor 26	GPR26	Homo sapiens (Human)	337
Q9Y5Y3	Q9Y5Y3	Q9Y5Y3	GPR45_HUMAN	reviewed	Probable G-protein coupled receptor 45 (PSP24-1) (PSP24-alpha)	GPR45	Homo sapiens (Human)	372
P62993	P62993	P62993	GRB2_HUMAN	reviewed	Growth factor receptor-bound protein 2 (Adapter protein GRB2) (Protein Ash) (SH2/SH3 adapter GRB2)	GRB2 ASH	Homo sapiens (Human)	217
Q71DI3	Q71DI3	Q71DI3	H32_HUMAN	reviewed	Histone H3.2 (Histone H3/m) (Histone H3/o)	HIST2H3A; HIST2H3C H3F2 H3FM; HIST2H3D	Homo sapiens (Human)	136
Q71UI9	Q71UI9	Q71UI9	H2AV_HUMAN	reviewed	Histone H2A.V (H2A.F/Z)	H2AFV H2AV	Homo sapiens (Human)	128
Q9P035	Q9P035	Q9P035	HACD3_HUMAN	reviewed	Very-long-chain (3R)-3-hydroxyacyl-CoA dehydratase 3 (EC 4.2.1.134) (3-hydroxyacyl-CoA dehydratase 3) (HACD3) (Butyrate-induced protein 1) (B-ind1) (hB-ind1) (Protein-tyrosine phosphatase-like A domain-containing protein 1)	HACD3 BIND1 PTPLAD1	Homo sapiens (Human)	362
P62805	P62805	P62805	H4_HUMAN	reviewed	Histone H4	HIST1H4A H4/A H4FA; HIST1H4B H4/I H4FI; HIST1H4C H4/G H4FG; HIST1H4D H4/B H4FB; HIST1H4E H4/J H4FJ; HIST1H4F H4/C H4FC; HIST1H4H H4/H H4FH; HIST1H4I H4/M H4FM; HIST1H4J H4/E H4FE; HIST1H4K H4/D H4FD; HIST1H4L H4/K H4FK; HIST2H4A H4/N H4F2 H4FN HIST2H4; HIST2H4B H4/O H4FO; HIST4H4	Homo sapiens (Human)	103
Q9UQL6	Q9UQL6	Q9UQL6	HDAC5_HUMAN	reviewed	Histone deacetylase 5 (HD5) (EC 3.5.1.98) (Antigen NY-CO-9)	HDAC5 KIAA0600	Homo sapiens (Human)	1122
Q15751	Q15751	Q15751	HERC1_HUMAN	reviewed	Probable E3 ubiquitin-protein ligase HERC1 (EC 2.3.2.26) (HECT domain and RCC1-like domain-containing protein 1) (HECT-type E3 ubiquitin transferase HERC1) (p532) (p619)	HERC1	Homo sapiens (Human)	4861
Q75N03	Q75N03	Q75N03	HAKAI_HUMAN	reviewed	E3 ubiquitin-protein ligase Hakai (EC 6.3.2.-) (Casitas B-lineage lymphoma-transforming sequence-like protein 1) (RING finger protein 188) (c-Cbl-like protein 1)	CBLL1 HAKAI RNF188	Homo sapiens (Human)	491
Q9Y450	Q9Y450	Q9Y450	HBS1L_HUMAN	reviewed	HBS1-like protein (ERFS)	HBS1L HBS1 KIAA1038	Homo sapiens (Human)	684
O15379	O15379	O15379	HDAC3_HUMAN	reviewed	Histone deacetylase 3 (HD3) (EC 3.5.1.98) (RPD3-2) (SMAP45)	HDAC3	Homo sapiens (Human)	428
Q9Y3E1	Q9Y3E1	Q9Y3E1	HDGR3_HUMAN	reviewed	Hepatoma-derived growth factor-related protein 3 (HRP-3) (Hepatoma-derived growth factor 2) (HDGF-2)	HDGFRP3 HDGF2 CGI-142	Homo sapiens (Human)	203
Q8IV36	Q8IV36	Q8IV36	HID1_HUMAN	reviewed	Protein HID1 (Down-regulated in multiple cancers 1) (HID1 domain-containing protein) (Protein hid-1 homolog)	HID1 C17orf28 DMC1	Homo sapiens (Human)	788
Q53FT3	Q53FT3	Q53FT3	HIKES_HUMAN	reviewed	Protein Hikeshi	HIKESHI C11orf73 HSPC138 HSPC179 HSPC248	Homo sapiens (Human)	197
P49773	P49773	P49773	HINT1_HUMAN	reviewed	Histidine triad nucleotide-binding protein 1 (EC 3.-.-.-) (Adenosine 5'-monophosphoramidase) (Protein kinase C inhibitor 1) (Protein kinase C-interacting protein 1) (PKCI-1)	HINT1 HINT PKCI1 PRKCNH1	Homo sapiens (Human)	126
Q86Z02	Q86Z02	Q86Z02	HIPK1_HUMAN	reviewed	Homeodomain-interacting protein kinase 1 (EC 2.7.11.1) (Nuclear body-associated kinase 2)	HIPK1 KIAA0630 MYAK NBAK2	Homo sapiens (Human)	1210
Q9UBY9	Q9UBY9	Q9UBY9	HSPB7_HUMAN	reviewed	Heat shock protein beta-7 (HspB7) (Cardiovascular heat shock protein) (cvHsp)	HSPB7 CVHSP	Homo sapiens (Human)	170
O43301	O43301	O43301	HS12A_HUMAN	reviewed	Heat shock 70 kDa protein 12A	HSPA12A KIAA0417	Homo sapiens (Human)	675
Q9P2D3	Q9P2D3	Q9P2D3	HTR5B_HUMAN	reviewed	HEAT repeat-containing protein 5B	HEATR5B KIAA1414	Homo sapiens (Human)	2071
P37235	P37235	P37235	HPCL1_HUMAN	reviewed	Hippocalcin-like protein 1 (Calcium-binding protein BDR-1) (HLP2) (Visinin-like protein 3) (VILIP-3)	HPCAL1 BDR1	Homo sapiens (Human)	193
P00492	P00492	P00492	HPRT_HUMAN	reviewed	Hypoxanthine-guanine phosphoribosyltransferase (HGPRT) (HGPRTase) (EC 2.4.2.8)	HPRT1 HPRT	Homo sapiens (Human)	218
P07900	P07900	P07900	HS90A_HUMAN	reviewed	Heat shock protein HSP 90-alpha (Heat shock 86 kDa) (HSP 86) (HSP86) (Lipopolysaccharide-associated protein 2) (LAP-2) (LPS-associated protein 2) (Renal carcinoma antigen NY-REN-38)	HSP90AA1 HSP90A HSPC1 HSPCA	Homo sapiens (Human)	732
Q6YN16	Q6YN16	Q6YN16	HSDL2_HUMAN	reviewed	Hydroxysteroid dehydrogenase-like protein 2 (EC 1.-.-.-) (Short chain dehydrogenase/reductase family 13C member 1)	HSDL2 C9orf99 SDR13C1	Homo sapiens (Human)	418
O43390	O43390	O43390	HNRPR_HUMAN	reviewed	Heterogeneous nuclear ribonucleoprotein R (hnRNP R)	HNRNPR HNRPR	Homo sapiens (Human)	633
P05198	P05198	P05198	IF2A_HUMAN	reviewed	Eukaryotic translation initiation factor 2 subunit 1 (Eukaryotic translation initiation factor 2 subunit alpha) (eIF-2-alpha) (eIF-2A) (eIF-2alpha)	EIF2S1 EIF2A	Homo sapiens (Human)	315
P34932	P34932	P34932	HSP74_HUMAN	reviewed	Heat shock 70 kDa protein 4 (HSP70RY) (Heat shock 70-related protein APG-2)	HSPA4 APG2	Homo sapiens (Human)	840
O14645	O14645	O14645	IDLC_HUMAN	reviewed	Axonemal dynein light intermediate polypeptide 1 (Inner dynein arm light chain, axonemal) (hp28)	DNALI1	Homo sapiens (Human)	258
P47813	P47813	P47813	IF1AX_HUMAN	reviewed	Eukaryotic translation initiation factor 1A, X-chromosomal (eIF-1A X isoform) (Eukaryotic translation initiation factor 4C) (eIF-4C)	EIF1AX EIF1A EIF4C	Homo sapiens (Human)	144
Q9H7X7	Q9H7X7	Q9H7X7	IFT22_HUMAN	reviewed	Intraflagellar transport protein 22 homolog (Rab-like protein 5)	IFT22 RABL5	Homo sapiens (Human)	185
A0AVF1	A0AVF1	A0AVF1	IFT56_HUMAN	reviewed	Intraflagellar transport protein 56 (Tetratricopeptide repeat protein 26) (TPR repeat protein 26)	TTC26 IFT56	Homo sapiens (Human)	554
P54105	P54105	P54105	ICLN_HUMAN	reviewed	Methylosome subunit pICln (Chloride channel, nucleotide sensitive 1A) (Chloride conductance regulatory protein ICln) (I(Cln)) (Chloride ion current inducer protein) (ClCI) (Reticulocyte pICln)	CLNS1A CLCI ICLN	Homo sapiens (Human)	237
P56537	P56537	P56537	IF6_HUMAN	reviewed	Eukaryotic translation initiation factor 6 (eIF-6) (B(2)GCN homolog) (B4 integrin interactor) (CAB) (p27(BBP))	EIF6 EIF3A ITGB4BP OK/SW-cl.27	Homo sapiens (Human)	245
Q14642	Q14642	Q14642	I5P1_HUMAN	reviewed	Type I inositol 1,4,5-trisphosphate 5-phosphatase (5PTase) (EC 3.1.3.56)	INPP5A	Homo sapiens (Human)	412
P50213	P50213	P50213	IDH3A_HUMAN	reviewed	Isocitrate dehydrogenase [NAD] subunit alpha, mitochondrial (EC 1.1.1.41) (Isocitric dehydrogenase subunit alpha) (NAD(+)-specific ICDH subunit alpha)	IDH3A	Homo sapiens (Human)	366
O00505	O00505	O00505	IMA4_HUMAN	reviewed	Importin subunit alpha-4 (Importin alpha Q2) (Qip2) (Karyopherin subunit alpha-3) (SRP1-gamma)	KPNA3 QIP2	Homo sapiens (Human)	521
Q9NXR8	Q9NXR8	Q9NXR8	ING3_HUMAN	reviewed	Inhibitor of growth protein 3 (p47ING3)	ING3 HSPC301	Homo sapiens (Human)	418
O00629	O00629	O00629	IMA3_HUMAN	reviewed	Importin subunit alpha-3 (Importin alpha Q1) (Qip1) (Karyopherin subunit alpha-4)	KPNA4 QIP1	Homo sapiens (Human)	521
Q9BUE6	Q9BUE6	Q9BUE6	ISCA1_HUMAN	reviewed	Iron-sulfur cluster assembly 1 homolog, mitochondrial (HESB-like domain-containing protein 2) (Iron-sulfur assembly protein IscA) (hIscA)	ISCA1 HBLD2 GK004	Homo sapiens (Human)	129
Q9Y5U4	Q9Y5U4	Q9Y5U4	INSI2_HUMAN	reviewed	Insulin-induced gene 2 protein (INSIG-2)	INSIG2	Homo sapiens (Human)	225
Q9UHH9	Q9UHH9	Q9UHH9	IP6K2_HUMAN	reviewed	Inositol hexakisphosphate kinase 2 (InsP6 kinase 2) (EC 2.7.4.21) (P(i)-uptake stimulator) (PiUS)	IP6K2 IHPK2 TCCCIA00113	Homo sapiens (Human)	426
Q15181	Q15181	Q15181	IPYR_HUMAN	reviewed	Inorganic pyrophosphatase (EC 3.6.1.1) (Pyrophosphate phospho-hydrolase) (PPase)	PPA1 IOPPP PP	Homo sapiens (Human)	289
P05556	P05556	P05556	ITB1_HUMAN	reviewed	Integrin beta-1 (Fibronectin receptor subunit beta) (Glycoprotein IIa) (GPIIA) (VLA-4 subunit beta) (CD antigen CD29)	ITGB1 FNRB MDF2 MSK12	Homo sapiens (Human)	798
P20042	P20042	P20042	IF2B_HUMAN	reviewed	Eukaryotic translation initiation factor 2 subunit 2 (Eukaryotic translation initiation factor 2 subunit beta) (eIF-2-beta)	EIF2S2 EIF2B	Homo sapiens (Human)	333
O95373	O95373	O95373	IPO7_HUMAN	reviewed	Importin-7 (Imp7) (Ran-binding protein 7) (RanBP7)	IPO7 RANBP7	Homo sapiens (Human)	1038
P53990	P53990	P53990	IST1_HUMAN	reviewed	IST1 homolog (hIST1) (Putative MAPK-activating protein PM28)	IST1 KIAA0174	Homo sapiens (Human)	364
Q8N5M9	Q8N5M9	Q8N5M9	JAGN1_HUMAN	reviewed	Protein jagunal homolog 1	JAGN1	Homo sapiens (Human)	183
Q86VZ6	Q86VZ6	Q86VZ6	JAZF1_HUMAN	reviewed	Juxtaposed with another zinc finger protein 1 (TAK1-interacting protein 27) (Zinc finger protein 802)	JAZF1 TIP27 ZNF802	Homo sapiens (Human)	243
Q9ULG1	Q9ULG1	Q9ULG1	INO80_HUMAN	reviewed	DNA helicase INO80 (hINO80) (EC 3.6.4.12) (INO80 complex subunit A) (Putative DNA helicase INO80 complex homolog 1)	INO80 INO80A INOC1 KIAA1259	Homo sapiens (Human)	1556
Q92551	Q92551	Q92551	IP6K1_HUMAN	reviewed	Inositol hexakisphosphate kinase 1 (InsP6 kinase 1) (EC 2.7.4.21) (Inositol hexaphosphate kinase 1)	IP6K1 IHPK1 KIAA0263	Homo sapiens (Human)	441
P22694	P22694	P22694	KAPCB_HUMAN	reviewed	cAMP-dependent protein kinase catalytic subunit beta (PKA C-beta) (EC 2.7.11.11)	PRKACB	Homo sapiens (Human)	351
Q9UI26	Q9UI26	Q9UI26	IPO11_HUMAN	reviewed	Importin-11 (Imp11) (Ran-binding protein 11) (RanBP11)	IPO11 RANBP11	Homo sapiens (Human)	975
Q9H8X2	Q9H8X2	Q9H8X2	IPPK_HUMAN	reviewed	Inositol-pentakisphosphate 2-kinase (EC 2.7.1.158) (IPK1 homolog) (Inositol-1,3,4,5,6-pentakisphosphate 2-kinase) (Ins(1,3,4,5,6)P5 2-kinase) (InsP5 2-kinase)	IPPK C9orf12	Homo sapiens (Human)	491
Q9Y5U9	Q9Y5U9	Q9Y5U9	IR3IP_HUMAN	reviewed	Immediate early response 3-interacting protein 1	IER3IP1 HSPC039	Homo sapiens (Human)	82
P49674	P49674	P49674	KC1E_HUMAN	reviewed	Casein kinase I isoform epsilon (CKI-epsilon) (CKIe) (EC 2.7.11.1)	CSNK1E	Homo sapiens (Human)	416
P12277	P12277	P12277	KCRB_HUMAN	reviewed	Creatine kinase B-type (EC 2.7.3.2) (B-CK) (Creatine kinase B chain)	CKB CKBB	Homo sapiens (Human)	381
Q5VWX1	Q5VWX1	Q5VWX1	KHDR2_HUMAN	reviewed	KH domain-containing, RNA-binding, signal transduction-associated protein 2 (Sam68-like mammalian protein 1) (SLM-1) (hSLM-1)	KHDRBS2 SLM1	Homo sapiens (Human)	349
Q13572	Q13572	Q13572	ITPK1_HUMAN	reviewed	Inositol-tetrakisphosphate 1-kinase (EC 2.7.1.134) (Inositol 1,3,4-trisphosphate 5/6-kinase) (Inositol-triphosphate 5/6-kinase) (Ins(1,3,4)P(3) 5/6-kinase) (EC 2.7.1.159)	ITPK1	Homo sapiens (Human)	414
P78368	P78368	P78368	KC1G2_HUMAN	reviewed	Casein kinase I isoform gamma-2 (CKI-gamma 2) (EC 2.7.11.1)	CSNK1G2 CK1G2	Homo sapiens (Human)	415
Q86W47	Q86W47	Q86W47	KCMB4_HUMAN	reviewed	Calcium-activated potassium channel subunit beta-4 (BK channel subunit beta-4) (BKbeta4) (Hbeta4) (Calcium-activated potassium channel, subfamily M subunit beta-4) (Charybdotoxin receptor subunit beta-4) (K(VCA)beta-4) (Maxi K channel subunit beta-4) (Slo-beta-4)	KCNMB4	Homo sapiens (Human)	210
P48549	P48549	P48549	KCNJ3_HUMAN	reviewed	G protein-activated inward rectifier potassium channel 1 (GIRK-1) (Inward rectifier K(+) channel Kir3.1) (Potassium channel, inwardly rectifying subfamily J member 3)	KCNJ3 GIRK1	Homo sapiens (Human)	501
Q12756	Q12756	Q12756	KIF1A_HUMAN	reviewed	Kinesin-like protein KIF1A (Axonal transporter of synaptic vesicles) (Microtubule-based motor KIF1A) (Unc-104- and KIF1A-related protein) (hUnc-104)	KIF1A ATSV C2orf20	Homo sapiens (Human)	1690
Q9Y2U9	Q9Y2U9	Q9Y2U9	KLDC2_HUMAN	reviewed	Kelch domain-containing protein 2 (Hepatocellular carcinoma-associated antigen 33) (Host cell factor homolog LCP) (Host cell factor-like protein 1) (HCLP-1)	KLHDC2 HCA33	Homo sapiens (Human)	406
Q13303	Q13303	Q13303	KCAB2_HUMAN	reviewed	Voltage-gated potassium channel subunit beta-2 (EC 1.1.1.-) (K(+) channel subunit beta-2) (Kv-beta-2) (hKvbeta2)	KCNAB2 KCNA2B KCNK2	Homo sapiens (Human)	367
Q9BW62	Q9BW62	Q9BW62	KATL1_HUMAN	reviewed	Katanin p60 ATPase-containing subunit A-like 1 (Katanin p60 subunit A-like 1) (EC 3.6.4.3) (p60 katanin-like 1)	KATNAL1	Homo sapiens (Human)	490
Q4G0X4	Q4G0X4	Q4G0X4	KCD21_HUMAN	reviewed	BTB/POZ domain-containing protein KCTD21	KCTD21	Homo sapiens (Human)	260
Q8NC69	Q8NC69	Q8NC69	KCTD6_HUMAN	reviewed	BTB/POZ domain-containing protein KCTD6	KCTD6	Homo sapiens (Human)	237
Q7L273	Q7L273	Q7L273	KCTD9_HUMAN	reviewed	BTB/POZ domain-containing protein KCTD9	KCTD9	Homo sapiens (Human)	389
O60870	O60870	O60870	KIN17_HUMAN	reviewed	DNA/RNA-binding protein KIN17 (Binding to curved DNA) (KIN, antigenic determinant of recA protein homolog)	KIN BTCD KIN17	Homo sapiens (Human)	393
Q99612	Q99612	Q99612	KLF6_HUMAN	reviewed	Krueppel-like factor 6 (B-cell-derived protein 1) (Core promoter element-binding protein) (GC-rich sites-binding factor GBF) (Proto-oncogene BCD1) (Suppressor of tumorigenicity 12 protein) (Transcription factor Zf9)	KLF6 BCD1 COPEB CPBP ST12	Homo sapiens (Human)	283
Q5SVS4	Q5SVS4	Q5SVS4	KMCP1_HUMAN	reviewed	Kidney mitochondrial carrier protein 1 (Solute carrier family 25 member 30)	SLC25A30 KMCP1	Homo sapiens (Human)	291
Q96L93	Q96L93	Q96L93	KI16B_HUMAN	reviewed	Kinesin-like protein KIF16B (Sorting nexin-23)	KIF16B C20orf23 KIAA1590 SNX23	Homo sapiens (Human)	1317
Q8IYD2	Q8IYD2	Q8IYD2	KLD8A_HUMAN	reviewed	Kelch domain-containing protein 8A (Substitute for delta-EGFR expression 1) (S-delta-E1)	KLHDC8A	Homo sapiens (Human)	350
P51812	P51812	P51812	KS6A3_HUMAN	reviewed	Ribosomal protein S6 kinase alpha-3 (S6K-alpha-3) (EC 2.7.11.1) (90 kDa ribosomal protein S6 kinase 3) (p90-RSK 3) (p90RSK3) (Insulin-stimulated protein kinase 1) (ISPK-1) (MAP kinase-activated protein kinase 1b) (MAPK-activated protein kinase 1b) (MAPKAP kinase 1b) (MAPKAPK-1b) (Ribosomal S6 kinase 2) (RSK-2) (pp90RSK2)	RPS6KA3 ISPK1 MAPKAPK1B RSK2	Homo sapiens (Human)	740
O95835	O95835	O95835	LATS1_HUMAN	reviewed	Serine/threonine-protein kinase LATS1 (EC 2.7.11.1) (Large tumor suppressor homolog 1) (WARTS protein kinase) (h-warts)	LATS1 WARTS	Homo sapiens (Human)	1130
Q9BQ31	Q9BQ31	Q9BQ31	KCNS3_HUMAN	reviewed	Potassium voltage-gated channel subfamily S member 3 (Delayed-rectifier K(+) channel alpha subunit 3) (Voltage-gated potassium channel subunit Kv9.3)	KCNS3	Homo sapiens (Human)	491
O60662	O60662	O60662	KLH41_HUMAN	reviewed	Kelch-like protein 41 (Kel-like protein 23) (Kelch repeat and BTB domain-containing protein 10) (Kelch-related protein 1) (Sarcosin)	KLHL41 KBTBD10 KRP1	Homo sapiens (Human)	606
P11801	P11801	P11801	KPSH1_HUMAN	reviewed	Serine/threonine-protein kinase H1 (EC 2.7.11.1) (Protein serine kinase H1) (PSK-H1)	PSKH1	Homo sapiens (Human)	424
Q53H82	Q53H82	Q53H82	LACB2_HUMAN	reviewed	Endoribonuclease LACTB2 (EC 3.1.27.-) (Beta-lactamase-like protein 2)	LACTB2 CGI-83	Homo sapiens (Human)	288
P23919	P23919	P23919	KTHY_HUMAN	reviewed	Thymidylate kinase (EC 2.7.4.9) (dTMP kinase)	DTYMK CDC8 TMPK TYMK	Homo sapiens (Human)	212
Q3ZCW2	Q3ZCW2	Q3ZCW2	LEGL_HUMAN	reviewed	Galectin-related protein (Lectin galactoside-binding-like protein)	LGALSL GRP HSPC159	Homo sapiens (Human)	172
Q9P2G3	Q9P2G3	Q9P2G3	KLH14_HUMAN	reviewed	Kelch-like protein 14 (Protein interactor of Torsin-1A) (Printor) (Protein interactor of torsinA)	KLHL14 KIAA1384	Homo sapiens (Human)	628
Q05655	Q05655	Q05655	KPCD_HUMAN	reviewed	Protein kinase C delta type (EC 2.7.11.13) (Tyrosine-protein kinase PRKCD) (EC 2.7.10.2) (nPKC-delta) [Cleaved into: Protein kinase C delta type regulatory subunit; Protein kinase C delta type catalytic subunit (Sphingosine-dependent protein kinase-1) (SDK1)]	PRKCD	Homo sapiens (Human)	676
Q14558	Q14558	Q14558	KPRA_HUMAN	reviewed	Phosphoribosyl pyrophosphate synthase-associated protein 1 (PRPP synthase-associated protein 1) (39 kDa phosphoribosypyrophosphate synthase-associated protein) (PAP39)	PRPSAP1	Homo sapiens (Human)	356
Q8N370	Q8N370	Q8N370	LAT4_HUMAN	reviewed	Large neutral amino acids transporter small subunit 4 (L-type amino acid transporter 4) (Solute carrier family 43 member 2)	SLC43A2 LAT4 PP7664	Homo sapiens (Human)	569
A4D1U4	A4D1U4	A4D1U4	LCHN_HUMAN	reviewed	Protein LCHN	LCHN KIAA1147	Homo sapiens (Human)	455
Q9HA64	Q9HA64	Q9HA64	KT3K_HUMAN	reviewed	Ketosamine-3-kinase (EC 2.7.1.-) (Fructosamine-3-kinase-related protein) (FN3K-RP) (FN3K-related protein)	FN3KRP	Homo sapiens (Human)	309
Q9H008	Q9H008	Q9H008	LHPP_HUMAN	reviewed	Phospholysine phosphohistidine inorganic pyrophosphate phosphatase (hLHPP) (EC 3.1.3.-) (EC 3.6.1.1)	LHPP	Homo sapiens (Human)	270
O95461	O95461	O95461	LARG1_HUMAN	reviewed	LARGE xylosyl- and glucuronyltransferase 1 (EC 2.4.-.-) (Acetylglucosaminyltransferase-like 1A) (Glycosyltransferase-like protein) [Includes: Xylosyltransferase LARGE (EC 2.4.2.-); Beta-1,3-glucuronyltransferase LARGE (EC 2.4.1.-)]	LARGE1 KIAA0609 LARGE	Homo sapiens (Human)	756
P09917	P09917	P09917	LOX5_HUMAN	reviewed	Arachidonate 5-lipoxygenase (5-LO) (5-lipoxygenase) (EC 1.13.11.34)	ALOX5 LOG5	Homo sapiens (Human)	674
P00338	P00338	P00338	LDHA_HUMAN	reviewed	L-lactate dehydrogenase A chain (LDH-A) (EC 1.1.1.27) (Cell proliferation-inducing gene 19 protein) (LDH muscle subunit) (LDH-M) (Renal carcinoma antigen NY-REN-59)	LDHA PIG19	Homo sapiens (Human)	332
Q5JTD7	Q5JTD7	Q5JTD7	LRC73_HUMAN	reviewed	Leucine-rich repeat-containing protein 73	LRRC73 C6orf154	Homo sapiens (Human)	316
Q8IWT6	Q8IWT6	Q8IWT6	LRC8A_HUMAN	reviewed	Volume-regulated anion channel subunit LRRC8A (Leucine-rich repeat-containing protein 8A) (Swelling protein 1)	LRRC8A KIAA1437 LRRC8 SWELL1 UNQ221/PRO247	Homo sapiens (Human)	810
Q86UE6	Q86UE6	Q86UE6	LRRT1_HUMAN	reviewed	Leucine-rich repeat transmembrane neuronal protein 1	LRRTM1 UNQ675/PRO1309	Homo sapiens (Human)	522
Q9HCJ2	Q9HCJ2	Q9HCJ2	LRC4C_HUMAN	reviewed	Leucine-rich repeat-containing protein 4C (Netrin-G1 ligand) (NGL-1)	LRRC4C KIAA1580 NGL1 UNQ292/PRO331	Homo sapiens (Human)	640
O43300	O43300	O43300	LRRT2_HUMAN	reviewed	Leucine-rich repeat transmembrane neuronal protein 2 (Leucine-rich repeat neuronal 2 protein)	LRRTM2 KIAA0416 LRRN2	Homo sapiens (Human)	516
O95777	O95777	O95777	LSM8_HUMAN	reviewed	U6 snRNA-associated Sm-like protein LSm8	LSM8	Homo sapiens (Human)	96
O75334	O75334	O75334	LIPA2_HUMAN	reviewed	Liprin-alpha-2 (Protein tyrosine phosphatase receptor type f polypeptide-interacting protein alpha-2) (PTPRF-interacting protein alpha-2)	PPFIA2	Homo sapiens (Human)	1257
O15116	O15116	O15116	LSM1_HUMAN	reviewed	U6 snRNA-associated Sm-like protein LSm1 (Cancer-associated Sm-like) (Small nuclear ribonuclear CaSm)	LSM1 CASM	Homo sapiens (Human)	133
P61968	P61968	P61968	LMO4_HUMAN	reviewed	LIM domain transcription factor LMO4 (Breast tumor autoantigen) (LIM domain only protein 4) (LMO-4)	LMO4	Homo sapiens (Human)	165
P62312	P62312	P62312	LSM6_HUMAN	reviewed	U6 snRNA-associated Sm-like protein LSm6	LSM6	Homo sapiens (Human)	80
Q9UHA4	Q9UHA4	Q9UHA4	LTOR3_HUMAN	reviewed	Ragulator complex protein LAMTOR3 (Late endosomal/lysosomal adaptor and MAPK and MTOR activator 3) (MEK-binding partner 1) (Mp1) (Mitogen-activated protein kinase kinase 1-interacting protein 1) (Mitogen-activated protein kinase scaffold protein 1)	LAMTOR3 MAP2K1IP1 MAPKSP1 PRO2783	Homo sapiens (Human)	124
Q8N9N7	Q8N9N7	Q8N9N7	LRC57_HUMAN	reviewed	Leucine-rich repeat-containing protein 57	LRRC57	Homo sapiens (Human)	239
Q9Y608	Q9Y608	Q9Y608	LRRF2_HUMAN	reviewed	Leucine-rich repeat flightless-interacting protein 2 (LRR FLII-interacting protein 2)	LRRFIP2	Homo sapiens (Human)	721
Q8WZA0	Q8WZA0	Q8WZA0	LZIC_HUMAN	reviewed	Protein LZIC (Leucine zipper and CTNNBIP1 domain-containing protein) (Leucine zipper and ICAT homologous domain-containing protein)	LZIC	Homo sapiens (Human)	190
Q9NQ48	Q9NQ48	Q9NQ48	LZTL1_HUMAN	reviewed	Leucine zipper transcription factor-like protein 1	LZTFL1	Homo sapiens (Human)	299
Q7L5Y9	Q7L5Y9	Q7L5Y9	MAEA_HUMAN	reviewed	Macrophage erythroblast attacher (Cell proliferation-inducing gene 5 protein) (Erythroblast macrophage protein) (Human lung cancer oncogene 10 protein) (HLC-10)	MAEA EMP HLC10 PIG5	Homo sapiens (Human)	396
P43034	P43034	P43034	LIS1_HUMAN	reviewed	Platelet-activating factor acetylhydrolase IB subunit alpha (Lissencephaly-1 protein) (LIS-1) (PAF acetylhydrolase 45 kDa subunit) (PAF-AH 45 kDa subunit) (PAF-AH alpha) (PAFAH alpha)	PAFAH1B1 LIS1 MDCR MDS PAFAHA	Homo sapiens (Human)	410
O95819	O95819	O95819	M4K4_HUMAN	reviewed	Mitogen-activated protein kinase kinase kinase kinase 4 (EC 2.7.11.1) (HPK/GCK-like kinase HGK) (MAPK/ERK kinase kinase kinase 4) (MEK kinase kinase 4) (MEKKK 4) (Nck-interacting kinase)	MAP4K4 HGK KIAA0687 NIK	Homo sapiens (Human)	1239
P20794	P20794	P20794	MAK_HUMAN	reviewed	Serine/threonine-protein kinase MAK (EC 2.7.11.22) (Male germ cell-associated kinase)	MAK	Homo sapiens (Human)	623
Q86X40	Q86X40	Q86X40	LRC28_HUMAN	reviewed	Leucine-rich repeat-containing protein 28	LRRC28 UNQ436/PRO867	Homo sapiens (Human)	367
Q9BVC4	Q9BVC4	Q9BVC4	LST8_HUMAN	reviewed	Target of rapamycin complex subunit LST8 (TORC subunit LST8) (G protein beta subunit-like) (Gable) (Protein GbetaL) (Mammalian lethal with SEC13 protein 8) (mLST8)	MLST8 GBL LST8	Homo sapiens (Human)	326
Q14703	Q14703	Q14703	MBTP1_HUMAN	reviewed	Membrane-bound transcription factor site-1 protease (EC 3.4.21.112) (Endopeptidase S1P) (Subtilisin/kexin-isozyme 1) (SKI-1)	MBTPS1 KIAA0091 S1P SKI1	Homo sapiens (Human)	1052
Q9ULC4	Q9ULC4	Q9ULC4	MCTS1_HUMAN	reviewed	Malignant T-cell-amplified sequence 1 (MCT-1) (Multiple copies T-cell malignancies)	MCTS1 MCT1	Homo sapiens (Human)	181
Q9P0N8	Q9P0N8	Q9P0N8	MARH2_HUMAN	reviewed	E3 ubiquitin-protein ligase MARCH2 (EC 6.3.2.-) (Membrane-associated RING finger protein 2) (Membrane-associated RING-CH protein II) (MARCH-II) (RING finger protein 172)	MARCH2 RNF172 HSPC240	Homo sapiens (Human)	246
Q9Y586	Q9Y586	Q9Y586	MB212_HUMAN	reviewed	Protein mab-21-like 2	MAB21L2	Homo sapiens (Human)	359
Q9Y2Q5	Q9Y2Q5	Q9Y2Q5	LTOR2_HUMAN	reviewed	Ragulator complex protein LAMTOR2 (Endosomal adaptor protein p14) (Late endosomal/lysosomal Mp1-interacting protein) (Late endosomal/lysosomal adaptor and MAPK and MTOR activator 2) (Mitogen-activated protein-binding protein-interacting protein) (MAPBP-interacting protein) (Roadblock domain-containing protein 3)	LAMTOR2 MAPBPIP ROBLD3 HSPC003	Homo sapiens (Human)	125
Q9UPY8	Q9UPY8	Q9UPY8	MARE3_HUMAN	reviewed	Microtubule-associated protein RP/EB family member 3 (EB1 protein family member 3) (EBF3) (End-binding protein 3) (EB3) (RP3)	MAPRE3	Homo sapiens (Human)	281
Q9Y316	Q9Y316	Q9Y316	MEMO1_HUMAN	reviewed	Protein MEMO1 (C21orf19-like protein) (Hepatitis C virus NS5A-transactivated protein 7) (HCV NS5A-transactivated protein 7) (Mediator of ErbB2-driven cell motility 1) (Mediator of cell motility 1) (Memo-1)	MEMO1 C2orf4 MEMO NS5ATP7 CGI-27	Homo sapiens (Human)	297
Q9BXY0	Q9BXY0	Q9BXY0	MAK16_HUMAN	reviewed	Protein MAK16 homolog (NNP78) (Protein RBM13)	MAK16 RBM13	Homo sapiens (Human)	300
Q13394	Q13394	Q13394	MB211_HUMAN	reviewed	Protein mab-21-like 1	MAB21L1 CAGR1 Nbla00126	Homo sapiens (Human)	359
Q9BTT4	Q9BTT4	Q9BTT4	MED10_HUMAN	reviewed	Mediator of RNA polymerase II transcription subunit 10 (Mediator complex subunit 10) (Transformation-related gene 17 protein) (TRG-17) (Transformation-related gene 20 protein) (TRG-20)	MED10 L6 TRG17 TRG20	Homo sapiens (Human)	135
Q9Y3C7	Q9Y3C7	Q9Y3C7	MED31_HUMAN	reviewed	Mediator of RNA polymerase II transcription subunit 31 (Mediator complex subunit 31) (Mediator complex subunit SOH1) (hSOH1)	MED31 SOH1 CGI-125	Homo sapiens (Human)	131
P31153	P31153	P31153	METK2_HUMAN	reviewed	S-adenosylmethionine synthase isoform type-2 (AdoMet synthase 2) (EC 2.5.1.6) (Methionine adenosyltransferase 2) (MAT 2) (Methionine adenosyltransferase II) (MAT-II)	MAT2A AMS2 MATA2	Homo sapiens (Human)	395
P51948	P51948	P51948	MAT1_HUMAN	reviewed	CDK-activating kinase assembly factor MAT1 (CDK7/cyclin-H assembly factor) (Cyclin-G1-interacting protein) (Menage a trois) (RING finger protein 66) (RING finger protein MAT1) (p35) (p36)	MNAT1 CAP35 MAT1 RNF66	Homo sapiens (Human)	309
P49736	P49736	P49736	MCM2_HUMAN	reviewed	DNA replication licensing factor MCM2 (EC 3.6.4.12) (Minichromosome maintenance protein 2 homolog) (Nuclear protein BM28)	MCM2 BM28 CCNL1 CDCL1 KIAA0030	Homo sapiens (Human)	904
Q13503	Q13503	Q13503	MED21_HUMAN	reviewed	Mediator of RNA polymerase II transcription subunit 21 (Mediator complex subunit 21) (RNA polymerase II holoenzyme component SRB7) (RNAPII complex component SRB7) (hSrb7)	MED21 SRB7 SURB7	Homo sapiens (Human)	144
Q6P2C8	Q6P2C8	Q6P2C8	MED27_HUMAN	reviewed	Mediator of RNA polymerase II transcription subunit 27 (Cofactor required for Sp1 transcriptional activation subunit 8) (CRSP complex subunit 8) (Mediator complex subunit 27) (P37 TRAP/SMCC/PC2 subunit) (Transcriptional coactivator CRSP34)	MED27 CRSP34 CRSP8	Homo sapiens (Human)	311
Q7Z3K6	Q7Z3K6	Q7Z3K6	MIER3_HUMAN	reviewed	Mesoderm induction early response protein 3 (Mi-er3)	MIER3	Homo sapiens (Human)	550
Q86YT6	Q86YT6	Q86YT6	MIB1_HUMAN	reviewed	E3 ubiquitin-protein ligase MIB1 (EC 6.3.2.-) (DAPK-interacting protein 1) (DIP-1) (Mind bomb homolog 1) (Zinc finger ZZ type with ankyrin repeat domain protein 2)	MIB1 DIP1 KIAA1323 ZZANK2	Homo sapiens (Human)	1006
Q8IXI2	Q8IXI2	Q8IXI2	MIRO1_HUMAN	reviewed	Mitochondrial Rho GTPase 1 (MIRO-1) (hMiro-1) (EC 3.6.5.-) (Rac-GTP-binding protein-like protein) (Ras homolog gene family member T1)	RHOT1 ARHT1	Homo sapiens (Human)	618
O43772	O43772	O43772	MCAT_HUMAN	reviewed	Mitochondrial carnitine/acylcarnitine carrier protein (Carnitine/acylcarnitine translocase) (CAC) (Solute carrier family 25 member 20)	SLC25A20 CAC CACT	Homo sapiens (Human)	301
O43934	O43934	O43934	MFS11_HUMAN	reviewed	UNC93-like protein MFSD11 (Major facilitator superfamily domain-containing protein 11) (Protein ET)	MFSD11 ET	Homo sapiens (Human)	449
Q9NQG6	Q9NQG6	Q9NQG6	MID51_HUMAN	reviewed	Mitochondrial dynamics protein MID51 (Mitochondrial dynamics protein of 51 kDa) (Mitochondrial elongation factor 1) (Smith-Magenis syndrome chromosomal region candidate gene 7 protein-like) (SMCR7-like protein)	MIEF1 MID51 SMCR7L	Homo sapiens (Human)	463
Q9H944	Q9H944	Q9H944	MED20_HUMAN	reviewed	Mediator of RNA polymerase II transcription subunit 20 (Mediator complex subunit 20) (TRF-proximal protein homolog) (hTRFP)	MED20 TRFP	Homo sapiens (Human)	212
Q96HR3	Q96HR3	Q96HR3	MED30_HUMAN	reviewed	Mediator of RNA polymerase II transcription subunit 30 (Mediator complex subunit 30) (TRAP/Mediator complex component TRAP25) (Thyroid hormone receptor-associated protein 6) (Thyroid hormone receptor-associated protein complex 25 kDa component) (Trap25)	MED30 THRAP6 TRAP25	Homo sapiens (Human)	178
O14770	O14770	O14770	MEIS2_HUMAN	reviewed	Homeobox protein Meis2 (Meis1-related protein 1)	MEIS2 MRG1	Homo sapiens (Human)	477
P50222	P50222	P50222	MEOX2_HUMAN	reviewed	Homeobox protein MOX-2 (Growth arrest-specific homeobox) (Mesenchyme homeobox 2)	MEOX2 GAX MOX2	Homo sapiens (Human)	304
P55081	P55081	P55081	MFAP1_HUMAN	reviewed	Microfibrillar-associated protein 1	MFAP1	Homo sapiens (Human)	439
O95140	O95140	O95140	MFN2_HUMAN	reviewed	Mitofusin-2 (EC 3.6.5.-) (Transmembrane GTPase MFN2)	MFN2 CPRP1 KIAA0214	Homo sapiens (Human)	757
P45984	P45984	P45984	MK09_HUMAN	reviewed	Mitogen-activated protein kinase 9 (MAP kinase 9) (MAPK 9) (EC 2.7.11.24) (JNK-55) (Stress-activated protein kinase 1a) (SAPK1a) (Stress-activated protein kinase JNK2) (c-Jun N-terminal kinase 2)	MAPK9 JNK2 PRKM9 SAPK1A	Homo sapiens (Human)	424
Q09328	Q09328	Q09328	MGT5A_HUMAN	reviewed	Alpha-1,6-mannosylglycoprotein 6-beta-N-acetylglucosaminyltransferase A (EC 2.4.1.155) (Alpha-mannoside beta-1,6-N-acetylglucosaminyltransferase) (GlcNAc-T V) (GNT-V) (Mannoside acetylglucosaminyltransferase 5) (N-acetylglucosaminyl-transferase V)	MGAT5 GGNT5	Homo sapiens (Human)	741
Q9BWT6	Q9BWT6	Q9BWT6	MND1_HUMAN	reviewed	Meiotic nuclear division protein 1 homolog	MND1 GAJ	Homo sapiens (Human)	205
Q16659	Q16659	Q16659	MK06_HUMAN	reviewed	Mitogen-activated protein kinase 6 (MAP kinase 6) (MAPK 6) (EC 2.7.11.24) (Extracellular signal-regulated kinase 3) (ERK-3) (MAP kinase isoform p97) (p97-MAPK)	MAPK6 ERK3 PRKM6	Homo sapiens (Human)	721
Q15777	Q15777	Q15777	MPPD2_HUMAN	reviewed	Metallophosphoesterase MPPED2 (EC 3.1.-.-) (Fetal brain protein 239) (239FB) (Metallophosphoesterase domain-containing protein 2)	MPPED2 C11orf8 FAM1B	Homo sapiens (Human)	294
P36507	P36507	P36507	MP2K2_HUMAN	reviewed	Dual specificity mitogen-activated protein kinase kinase 2 (MAP kinase kinase 2) (MAPKK 2) (EC 2.7.12.2) (ERK activator kinase 2) (MAPK/ERK kinase 2) (MEK 2)	MAP2K2 MEK2 MKK2 PRKMK2	Homo sapiens (Human)	400
Q9Y5U8	Q9Y5U8	Q9Y5U8	MPC1_HUMAN	reviewed	Mitochondrial pyruvate carrier 1 (Brain protein 44-like protein)	MPC1 BRP44L CGI-129 HSPC040 PNAS-115	Homo sapiens (Human)	109
Q9NZW5	Q9NZW5	Q9NZW5	MPP6_HUMAN	reviewed	MAGUK p55 subfamily member 6 (Veli-associated MAGUK 1) (VAM-1)	MPP6 VAM1	Homo sapiens (Human)	540
Q9Y6X9	Q9Y6X9	Q9Y6X9	MORC2_HUMAN	reviewed	MORC family CW-type zinc finger protein 2 (Zinc finger CW-type coiled-coil domain protein 1)	MORC2 KIAA0852 ZCWCC1	Homo sapiens (Human)	1032
Q9UJG1	Q9UJG1	Q9UJG1	MSPD1_HUMAN	reviewed	Motile sperm domain-containing protein 1	MOSPD1	Homo sapiens (Human)	213
Q96QG7	Q96QG7	Q96QG7	MTMR9_HUMAN	reviewed	Myotubularin-related protein 9	MTMR9 C8orf9 MTMR8	Homo sapiens (Human)	549
Q13330	Q13330	Q13330	MTA1_HUMAN	reviewed	Metastasis-associated protein MTA1	MTA1	Homo sapiens (Human)	715
Q9Y217	Q9Y217	Q9Y217	MTMR6_HUMAN	reviewed	Myotubularin-related protein 6 (EC 3.1.3.-)	MTMR6	Homo sapiens (Human)	621
Q02045	Q02045	Q02045	MYL5_HUMAN	reviewed	Myosin light chain 5 (Myosin regulatory light chain 5) (Superfast myosin regulatory light chain 2) (MYLC2) (MyLC-2)	MYL5	Homo sapiens (Human)	173
Q8WY64	Q8WY64	Q8WY64	MYLIP_HUMAN	reviewed	E3 ubiquitin-protein ligase MYLIP (EC 6.3.2.-) (Inducible degrader of the LDL-receptor) (Idol) (Myosin regulatory light chain interacting protein) (MIR)	MYLIP BZF1 IDOL BM-023 PP5242	Homo sapiens (Human)	445
P35580	P35580	P35580	MYH10_HUMAN	reviewed	Myosin-10 (Cellular myosin heavy chain, type B) (Myosin heavy chain 10) (Myosin heavy chain, non-muscle IIb) (Non-muscle myosin heavy chain B) (NMMHC-B) (Non-muscle myosin heavy chain IIb) (NMMHC II-b) (NMMHC-IIB)	MYH10	Homo sapiens (Human)	1976
Q8IZF0	Q8IZF0	Q8IZF0	NALCN_HUMAN	reviewed	Sodium leak channel non-selective protein (CanIon) (Voltage gated channel-like protein 1)	NALCN VGCNL1	Homo sapiens (Human)	1738
P24844	P24844	P24844	MYL9_HUMAN	reviewed	Myosin regulatory light polypeptide 9 (20 kDa myosin light chain) (LC20) (MLC-2C) (Myosin RLC) (Myosin regulatory light chain 2, smooth muscle isoform) (Myosin regulatory light chain 9) (Myosin regulatory light chain MRLC1)	MYL9 MLC2 MRLC1 MYRL2	Homo sapiens (Human)	172
Q5VZE5	Q5VZE5	Q5VZE5	NAA35_HUMAN	reviewed	N-alpha-acetyltransferase 35, NatC auxiliary subunit (Embryonic growth-associated protein homolog) (Protein MAK10 homolog)	NAA35 EGAP MAK10	Homo sapiens (Human)	725
Q9H7X0	Q9H7X0	Q9H7X0	NAA60_HUMAN	reviewed	N-alpha-acetyltransferase 60 (EC 2.3.1.48) (EC 2.3.1.88) (Histone acetyltransferase type B protein 4) (HAT4) (N-acetyltransferase 15) (NatF catalytic subunit)	NAA60 HAT4 NAT15 UNQ2771/PRO7155	Homo sapiens (Human)	242
Q9Y2A7	Q9Y2A7	Q9Y2A7	NCKP1_HUMAN	reviewed	Nck-associated protein 1 (NAP 1) (Membrane-associated protein HEM-2) (p125Nap1)	NCKAP1 HEM2 KIAA0587 NAP1	Homo sapiens (Human)	1128
P62166	P62166	P62166	NCS1_HUMAN	reviewed	Neuronal calcium sensor 1 (NCS-1) (Frequenin homolog) (Frequenin-like protein) (Frequenin-like ubiquitous protein)	NCS1 FLUP FREQ	Homo sapiens (Human)	190
O00160	O00160	O00160	MYO1F_HUMAN	reviewed	Unconventional myosin-If (Myosin-Ie)	MYO1F	Homo sapiens (Human)	1098
Q9H6Q4	Q9H6Q4	Q9H6Q4	NARFL_HUMAN	reviewed	Cytosolic Fe-S cluster assembly factor NARFL (Iron-only hydrogenase-like protein 1) (IOP1) (Nuclear prelamin A recognition factor-like protein) (Protein related to Narf)	NARFL PRN	Homo sapiens (Human)	476
Q96BF6	Q96BF6	Q96BF6	NACC2_HUMAN	reviewed	Nucleus accumbens-associated protein 2 (NAC-2) (BTB/POZ domain-containing protein 14A) (Repressor with BTB domain and BEN domain)	NACC2 BTBD14A NAC2 RBB	Homo sapiens (Human)	587
O43639	O43639	O43639	NCK2_HUMAN	reviewed	Cytoplasmic protein NCK2 (Growth factor receptor-bound protein 4) (NCK adaptor protein 2) (Nck-2) (SH2/SH3 adaptor protein NCK-beta)	NCK2 GRB4	Homo sapiens (Human)	380
Q9UGV2	Q9UGV2	Q9UGV2	NDRG3_HUMAN	reviewed	Protein NDRG3 (N-myc downstream-regulated gene 3 protein)	NDRG3	Homo sapiens (Human)	375
P55769	P55769	P55769	NH2L1_HUMAN	reviewed	NHP2-like protein 1 (High mobility group-like nuclear protein 2 homolog 1) (OTK27) (SNU13 homolog) (hSNU13) (U4/U6.U5 small nuclear ribonucleoprotein SNU13) (U4/U6.U5 tri-snRNP 15.5 kDa protein) [Cleaved into: NHP2-like protein 1, N-terminally processed]	SNU13 NHP2L1	Homo sapiens (Human)	128
P61599	P61599	P61599	NAA20_HUMAN	reviewed	N-alpha-acetyltransferase 20 (EC 2.3.1.88) (Methionine N-acetyltransferase) (N-acetyltransferase 5) (N-terminal acetyltransferase B complex catalytic subunit NAA20) (N-terminal acetyltransferase B complex catalytic subunit NAT5) (NatB complex subunit NAT5) (NatB catalytic subunit)	NAA20 NAT5	Homo sapiens (Human)	178
Q14CX7	Q14CX7	Q14CX7	NAA25_HUMAN	reviewed	N-alpha-acetyltransferase 25, NatB auxiliary subunit (Mitochondrial distribution and morphology protein 20) (N-terminal acetyltransferase B complex subunit MDM20) (NatB complex subunit MDM20) (N-terminal acetyltransferase B complex subunit NAA25) (p120)	NAA25 C12orf30 MDM20 NAP1	Homo sapiens (Human)	972
P28331	P28331	P28331	NDUS1_HUMAN	reviewed	NADH-ubiquinone oxidoreductase 75 kDa subunit, mitochondrial (EC 1.6.5.3) (EC 1.6.99.3) (Complex I-75kD) (CI-75kD)	NDUFS1	Homo sapiens (Human)	727
Q9UHQ9	Q9UHQ9	Q9UHQ9	NB5R1_HUMAN	reviewed	NADH-cytochrome b5 reductase 1 (b5R.1) (EC 1.6.2.2) (Humb5R2) (NAD(P)H:quinone oxidoreductase type 3 polypeptide A2)	CYB5R1 NQO3A2 UNQ3049/PRO9865	Homo sapiens (Human)	305
P61601	P61601	P61601	NCALD_HUMAN	reviewed	Neurocalcin-delta	NCALD	Homo sapiens (Human)	193
Q9P0J0	Q9P0J0	Q9P0J0	NDUAD_HUMAN	reviewed	NADH dehydrogenase [ubiquinone] 1 alpha subcomplex subunit 13 (Cell death regulatory protein GRIM-19) (Complex I-B16.6) (CI-B16.6) (Gene associated with retinoic and interferon-induced mortality 19 protein) (GRIM-19) (Gene associated with retinoic and IFN-induced mortality 19 protein) (NADH-ubiquinone oxidoreductase B16.6 subunit)	NDUFA13 GRIM19 CDA016 CGI-39	Homo sapiens (Human)	144
P30419	P30419	P30419	NMT1_HUMAN	reviewed	Glycylpeptide N-tetradecanoyltransferase 1 (EC 2.3.1.97) (Myristoyl-CoA:protein N-myristoyltransferase 1) (NMT 1) (Type I N-myristoyltransferase) (Peptide N-myristoyltransferase 1)	NMT1 NMT	Homo sapiens (Human)	496
O60524	O60524	O60524	NEMF_HUMAN	reviewed	Nuclear export mediator factor NEMF (Antigen NY-CO-1) (Serologically defined colon cancer antigen 1)	NEMF SDCCAG1	Homo sapiens (Human)	1076
Q8N9A8	Q8N9A8	Q8N9A8	NEPR1_HUMAN	reviewed	Nuclear envelope phosphatase-regulatory subunit 1 (NEP1-R1) (Transmembrane protein 188)	CNEP1R1 C16orf69 TMEM188	Homo sapiens (Human)	125
Q5VXU1	Q5VXU1	Q5VXU1	NKAI2_HUMAN	reviewed	Sodium/potassium-transporting ATPase subunit beta-1-interacting protein 2 (Na(+)/K(+)-transporting ATPase subunit beta-1-interacting protein 2) (Protein FAM77B) (T-cell lymphoma breakpoint-associated target protein 1)	NKAIN2 FAM77B TCBA1	Homo sapiens (Human)	208
O95096	O95096	O95096	NKX22_HUMAN	reviewed	Homeobox protein Nkx-2.2 (Homeobox protein NK-2 homolog B)	NKX2-2 NKX2.2 NKX2B	Homo sapiens (Human)	273
Q9BZQ4	Q9BZQ4	Q9BZQ4	NMNA2_HUMAN	reviewed	Nicotinamide/nicotinic acid mononucleotide adenylyltransferase 2 (NMN/NaMN adenylyltransferase 2) (EC 2.7.7.1) (EC 2.7.7.18) (Nicotinamide mononucleotide adenylyltransferase 2) (NMN adenylyltransferase 2) (Nicotinate-nucleotide adenylyltransferase 2) (NaMN adenylyltransferase 2)	NMNAT2 C1orf15 KIAA0479	Homo sapiens (Human)	307
Q9BSC4	Q9BSC4	Q9BSC4	NOL10_HUMAN	reviewed	Nucleolar protein 10	NOL10	Homo sapiens (Human)	688
Q09161	Q09161	Q09161	NCBP1_HUMAN	reviewed	Nuclear cap-binding protein subunit 1 (80 kDa nuclear cap-binding protein) (CBP80) (NCBP 80 kDa subunit)	NCBP1 CBP80 NCBP	Homo sapiens (Human)	790
Q13232	Q13232	Q13232	NDK3_HUMAN	reviewed	Nucleoside diphosphate kinase 3 (NDK 3) (NDP kinase 3) (EC 2.7.4.6) (DR-nm23) (Nucleoside diphosphate kinase C) (NDPKC) (nm23-H3)	NME3	Homo sapiens (Human)	169
Q13562	Q13562	Q13562	NDF1_HUMAN	reviewed	Neurogenic differentiation factor 1 (NeuroD) (NeuroD1) (Class A basic helix-loop-helix protein 3) (bHLHa3)	NEUROD1 BHLHA3 NEUROD	Homo sapiens (Human)	356
Q16718	Q16718	Q16718	NDUA5_HUMAN	reviewed	NADH dehydrogenase [ubiquinone] 1 alpha subcomplex subunit 5 (Complex I subunit B13) (Complex I-13kD-B) (CI-13kD-B) (NADH-ubiquinone oxidoreductase 13 kDa-B subunit)	NDUFA5	Homo sapiens (Human)	116
P01303	P01303	P01303	NPY_HUMAN	reviewed	Pro-neuropeptide Y [Cleaved into: Neuropeptide Y (Neuropeptide tyrosine) (NPY); C-flanking peptide of NPY (CPON)]	NPY	Homo sapiens (Human)	97
Q9Y466	Q9Y466	Q9Y466	NR2E1_HUMAN	reviewed	Nuclear receptor subfamily 2 group E member 1 (Nuclear receptor TLX) (Protein tailless homolog) (Tll) (hTll)	NR2E1 TLX	Homo sapiens (Human)	385
Q92621	Q92621	Q92621	NU205_HUMAN	reviewed	Nuclear pore complex protein Nup205 (205 kDa nucleoporin) (Nucleoporin Nup205)	NUP205 C7orf14 KIAA0225	Homo sapiens (Human)	2012
Q8TAT6	Q8TAT6	Q8TAT6	NPL4_HUMAN	reviewed	Nuclear protein localization protein 4 homolog (Protein NPL4)	NPLOC4 KIAA1499 NPL4	Homo sapiens (Human)	608
P58417	P58417	P58417	NXPH1_HUMAN	reviewed	Neurexophilin-1	NXPH1 NPH1 Nbla00697	Homo sapiens (Human)	271
P36957	P36957	P36957	ODO2_HUMAN	reviewed	Dihydrolipoyllysine-residue succinyltransferase component of 2-oxoglutarate dehydrogenase complex, mitochondrial (EC 2.3.1.61) (2-oxoglutarate dehydrogenase complex component E2) (OGDC-E2) (Dihydrolipoamide succinyltransferase component of 2-oxoglutarate dehydrogenase complex) (E2K)	DLST DLTS	Homo sapiens (Human)	453
O95478	O95478	O95478	NSA2_HUMAN	reviewed	Ribosome biogenesis protein NSA2 homolog (Hairy cell leukemia protein 1) (TGF-beta-inducible nuclear protein 1)	NSA2 TINP1 HUSSY-29	Homo sapiens (Human)	260
Q8WVJ2	Q8WVJ2	Q8WVJ2	NUDC2_HUMAN	reviewed	NudC domain-containing protein 2	NUDCD2	Homo sapiens (Human)	157
O15243	O15243	O15243	OBRG_HUMAN	reviewed	Leptin receptor gene-related protein (Endospanin-1) (Leptin receptor overlapping transcript protein) (OB-R gene-related protein) (OB-RGRP)	LEPROT LEPR OBR	Homo sapiens (Human)	131
Q9H1P3	Q9H1P3	Q9H1P3	OSBL2_HUMAN	reviewed	Oxysterol-binding protein-related protein 2 (ORP-2) (OSBP-related protein 2)	OSBPL2 KIAA0772 ORP2	Homo sapiens (Human)	480
Q8N1F7	Q8N1F7	Q8N1F7	NUP93_HUMAN	reviewed	Nuclear pore complex protein Nup93 (93 kDa nucleoporin) (Nucleoporin Nup93)	NUP93 KIAA0095	Homo sapiens (Human)	819
Q9UKG9	Q9UKG9	Q9UKG9	OCTC_HUMAN	reviewed	Peroxisomal carnitine O-octanoyltransferase (COT) (EC 2.3.1.137)	CROT COT	Homo sapiens (Human)	612
P68402	P68402	P68402	PA1B2_HUMAN	reviewed	Platelet-activating factor acetylhydrolase IB subunit beta (EC 3.1.1.47) (PAF acetylhydrolase 30 kDa subunit) (PAF-AH 30 kDa subunit) (PAF-AH subunit beta) (PAFAH subunit beta)	PAFAH1B2 PAFAHB	Homo sapiens (Human)	229
O60502	O60502	O60502	OGA_HUMAN	reviewed	Protein O-GlcNAcase (OGA) (EC 3.2.1.169) (Beta-N-acetylglucosaminidase) (EC 3.2.1.-) (Beta-N-acetylhexosaminidase) (Beta-hexosaminidase) (Meningioma-expressed antigen 5) (N-acetyl-beta-D-glucosaminidase) (N-acetyl-beta-glucosaminidase) (Nuclear cytoplasmic O-GlcNAcase and acetyltransferase) (NCOAT)	MGEA5 HEXC KIAA0679 MEA5	Homo sapiens (Human)	916
Q9NRP0	Q9NRP0	Q9NRP0	OSTC_HUMAN	reviewed	Oligosaccharyltransferase complex subunit OSTC (Hydrophobic protein HSF-28)	OSTC DC2 HDCMD45P HSPC307	Homo sapiens (Human)	149
P00480	P00480	P00480	OTC_HUMAN	reviewed	Ornithine carbamoyltransferase, mitochondrial (EC 2.1.3.3) (Ornithine transcarbamylase) (OTCase)	OTC	Homo sapiens (Human)	354
O00443	O00443	O00443	P3C2A_HUMAN	reviewed	Phosphatidylinositol 4-phosphate 3-kinase C2 domain-containing subunit alpha (PI3K-C2-alpha) (PtdIns-3-kinase C2 subunit alpha) (EC 2.7.1.154) (Phosphoinositide 3-kinase-C2-alpha)	PIK3C2A	Homo sapiens (Human)	1686
Q969Q6	Q969Q6	Q969Q6	P2R3C_HUMAN	reviewed	Serine/threonine-protein phosphatase 2A regulatory subunit B'' subunit gamma (Protein phosphatase subunit G5PR) (Rhabdomyosarcoma antigen MU-RMS-40.6A/6C)	PPP2R3C C14orf10 G5PR	Homo sapiens (Human)	453
Q13177	Q13177	Q13177	PAK2_HUMAN	reviewed	Serine/threonine-protein kinase PAK 2 (EC 2.7.11.1) (Gamma-PAK) (PAK65) (S6/H4 kinase) (p21-activated kinase 2) (PAK-2) (p58) [Cleaved into: PAK-2p27 (p27); PAK-2p34 (p34) (C-t-PAK2)]	PAK2	Homo sapiens (Human)	524
Q5JVF3	Q5JVF3	Q5JVF3	PCID2_HUMAN	reviewed	PCI domain-containing protein 2 (CSN12-like protein)	PCID2 HT004	Homo sapiens (Human)	399
Q96SU4	Q96SU4	Q96SU4	OSBL9_HUMAN	reviewed	Oxysterol-binding protein-related protein 9 (ORP-9) (OSBP-related protein 9)	OSBPL9 ORP9 OSBP4	Homo sapiens (Human)	736
Q8WVF1	Q8WVF1	Q8WVF1	OSCP1_HUMAN	reviewed	Protein OSCP1 (hOSCP1) (Organic solute transport protein 1) (Oxidored-nitro domain-containing protein 1)	OSCP1 C1orf102 NOR1	Homo sapiens (Human)	389
Q5MIZ7	Q5MIZ7	Q5MIZ7	P4R3B_HUMAN	reviewed	Serine/threonine-protein phosphatase 4 regulatory subunit 3B (SMEK homolog 2)	PPP4R3B KIAA1387 PP4R3B SMEK2	Homo sapiens (Human)	849
P51003	P51003	P51003	PAPOA_HUMAN	reviewed	Poly(A) polymerase alpha (PAP-alpha) (EC 2.7.7.19) (Polynucleotide adenylyltransferase alpha)	PAPOLA PAP	Homo sapiens (Human)	745
P09874	P09874	P09874	PARP1_HUMAN	reviewed	Poly [ADP-ribose] polymerase 1 (PARP-1) (EC 2.4.2.30) (ADP-ribosyltransferase diphtheria toxin-like 1) (ARTD1) (NAD(+) ADP-ribosyltransferase 1) (ADPRT 1) (Poly[ADP-ribose] synthase 1)	PARP1 ADPRT PPOL	Homo sapiens (Human)	1014
O14917	O14917	O14917	PCD17_HUMAN	reviewed	Protocadherin-17 (Protocadherin-68)	PCDH17 PCDH68 PCH68	Homo sapiens (Human)	1159
Q86SE9	Q86SE9	Q86SE9	PCGF5_HUMAN	reviewed	Polycomb group RING finger protein 5 (RING finger protein 159)	PCGF5 RNF159	Homo sapiens (Human)	256
Q9BYG4	Q9BYG4	Q9BYG4	PAR6G_HUMAN	reviewed	Partitioning defective 6 homolog gamma (PAR-6 gamma) (PAR6D)	PARD6G PAR6G	Homo sapiens (Human)	376
O95453	O95453	O95453	PARN_HUMAN	reviewed	Poly(A)-specific ribonuclease PARN (EC 3.1.13.4) (Deadenylating nuclease) (Deadenylation nuclease) (Polyadenylate-specific ribonuclease)	PARN DAN	Homo sapiens (Human)	639
O14737	O14737	O14737	PDCD5_HUMAN	reviewed	Programmed cell death protein 5 (TF-1 cell apoptosis-related protein 19) (Protein TFAR19)	PDCD5 TFAR19	Homo sapiens (Human)	125
Q14123	Q14123	Q14123	PDE1C_HUMAN	reviewed	Calcium/calmodulin-dependent 3',5'-cyclic nucleotide phosphodiesterase 1C (Cam-PDE 1C) (EC 3.1.4.17) (hCam-3)	PDE1C	Homo sapiens (Human)	709
Q9Y2S7	Q9Y2S7	Q9Y2S7	PDIP2_HUMAN	reviewed	Polymerase delta-interacting protein 2 (38 kDa DNA polymerase delta interaction protein) (p38)	POLDIP2 PDIP38 POLD4 HSPC017	Homo sapiens (Human)	368
P40426	P40426	P40426	PBX3_HUMAN	reviewed	Pre-B-cell leukemia transcription factor 3 (Homeobox protein PBX3)	PBX3	Homo sapiens (Human)	434
Q96MG8	Q96MG8	Q96MG8	PCMD1_HUMAN	reviewed	Protein-L-isoaspartate O-methyltransferase domain-containing protein 1	PCMTD1	Homo sapiens (Human)	357
P49585	P49585	P49585	PCY1A_HUMAN	reviewed	Choline-phosphate cytidylyltransferase A (EC 2.7.7.15) (CCT-alpha) (CTP:phosphocholine cytidylyltransferase A) (CCT A) (CT A) (Phosphorylcholine transferase A)	PCYT1A CTPCT PCYT1	Homo sapiens (Human)	367
Q15120	Q15120	Q15120	PDK3_HUMAN	reviewed	[Pyruvate dehydrogenase (acetyl-transferring)] kinase isozyme 3, mitochondrial (EC 2.7.11.2) (Pyruvate dehydrogenase kinase isoform 3)	PDK3 PDHK3	Homo sapiens (Human)	406
P56589	P56589	P56589	PEX3_HUMAN	reviewed	Peroxisomal biogenesis factor 3 (Peroxin-3) (Peroxisomal assembly protein PEX3)	PEX3	Homo sapiens (Human)	373
Q9H2J4	Q9H2J4	Q9H2J4	PDCL3_HUMAN	reviewed	Phosducin-like protein 3 (HTPHLP) (PhPL3) (Viral IAP-associated factor 1) (VIAF-1)	PDCL3 PhLP2A VIAF1	Homo sapiens (Human)	239
O43924	O43924	O43924	PDE6D_HUMAN	reviewed	Retinal rod rhodopsin-sensitive cGMP 3',5'-cyclic phosphodiesterase subunit delta (GMP-PDE delta) (Protein p17)	PDE6D PDED	Homo sapiens (Human)	150
P07585	P07585	P07585	PGS2_HUMAN	reviewed	Decorin (Bone proteoglycan II) (PG-S2) (PG40)	DCN SLRR1B	Homo sapiens (Human)	359
Q96FA3	Q96FA3	Q96FA3	PELI1_HUMAN	reviewed	E3 ubiquitin-protein ligase pellino homolog 1 (Pellino-1) (EC 6.3.2.-) (Pellino-related intracellular-signaling molecule)	PELI1 PRISM	Homo sapiens (Human)	418
O75381	O75381	O75381	PEX14_HUMAN	reviewed	Peroxisomal membrane protein PEX14 (PTS1 receptor-docking protein) (Peroxin-14) (Peroxisomal membrane anchor protein PEX14)	PEX14	Homo sapiens (Human)	377
O60925	O60925	O60925	PFD1_HUMAN	reviewed	Prefoldin subunit 1	PFDN1 PFD1	Homo sapiens (Human)	122
Q15124	Q15124	Q15124	PGM5_HUMAN	reviewed	Phosphoglucomutase-like protein 5 (Aciculin) (Phosphoglucomutase-related protein) (PGM-RP)	PGM5 PGMRP	Homo sapiens (Human)	567
O75928	O75928	O75928	PIAS2_HUMAN	reviewed	E3 SUMO-protein ligase PIAS2 (EC 6.3.2.-) (Androgen receptor-interacting protein 3) (ARIP3) (DAB2-interacting protein) (DIP) (Msx-interacting zinc finger protein) (Miz1) (PIAS-NY protein) (Protein inhibitor of activated STAT x) (Protein inhibitor of activated STAT2)	PIAS2 PIASX	Homo sapiens (Human)	621
P17858	P17858	P17858	PFKAL_HUMAN	reviewed	ATP-dependent 6-phosphofructokinase, liver type (ATP-PFK) (PFK-L) (EC 2.7.1.11) (6-phosphofructokinase type B) (Phosphofructo-1-kinase isozyme B) (PFK-B) (Phosphohexokinase)	PFKL	Homo sapiens (Human)	780
P53611	P53611	P53611	PGTB2_HUMAN	reviewed	Geranylgeranyl transferase type-2 subunit beta (EC 2.5.1.60) (Geranylgeranyl transferase type II subunit beta) (GGTase-II-beta) (Rab geranyl-geranyltransferase subunit beta) (Rab GG transferase beta) (Rab GGTase beta) (Rab geranylgeranyltransferase subunit beta) (Type II protein geranyl-geranyltransferase subunit beta)	RABGGTB GGTB	Homo sapiens (Human)	331
Q5SRE7	Q5SRE7	Q5SRE7	PHYD1_HUMAN	reviewed	Phytanoyl-CoA dioxygenase domain-containing protein 1 (EC 1.-.-.-)	PHYHD1	Homo sapiens (Human)	291
P55347	P55347	P55347	PKNX1_HUMAN	reviewed	Homeobox protein PKNOX1 (Homeobox protein PREP-1) (PBX/knotted homeobox 1)	PKNOX1 PREP1	Homo sapiens (Human)	436
Q13371	Q13371	Q13371	PHLP_HUMAN	reviewed	Phosducin-like protein (PHLP)	PDCL PHLOP1 PhLP1	Homo sapiens (Human)	301
Q9Y263	Q9Y263	Q9Y263	PLAP_HUMAN	reviewed	Phospholipase A-2-activating protein (PLA2P) (PLAP)	PLAA PLAP	Homo sapiens (Human)	795
P00558	P00558	P00558	PGK1_HUMAN	reviewed	Phosphoglycerate kinase 1 (EC 2.7.2.3) (Cell migration-inducing gene 10 protein) (Primer recognition protein 2) (PRP 2)	PGK1 PGKA MIG10 OK/SW-cl.110	Homo sapiens (Human)	417
O14494	O14494	O14494	PLPP1_HUMAN	reviewed	Phospholipid phosphatase 1 (EC 3.1.3.4) (Lipid phosphate phosphohydrolase 1) (PAP2-alpha) (Phosphatidate phosphohydrolase type 2a) (Phosphatidic acid phosphatase 2a) (PAP-2a) (PAP2a)	PLPP1 LPP1 PPAP2A	Homo sapiens (Human)	284
Q9NRZ7	Q9NRZ7	Q9NRZ7	PLCC_HUMAN	reviewed	1-acyl-sn-glycerol-3-phosphate acyltransferase gamma (EC 2.3.1.51) (1-acylglycerol-3-phosphate O-acyltransferase 3) (1-AGP acyltransferase 3) (1-AGPAT 3) (Lysophosphatidic acid acyltransferase gamma) (LPAAT-gamma)	AGPAT3 LPAAT3 UNQ759/PRO1490	Homo sapiens (Human)	376
Q969W9	Q969W9	Q969W9	PMEPA_HUMAN	reviewed	Protein TMEPAI (Prostate transmembrane protein androgen induced 1) (Solid tumor-associated 1 protein) (Transmembrane prostate androgen-induced protein)	PMEPA1 STAG1 TMEPAI	Homo sapiens (Human)	287
Q96CS7	Q96CS7	Q96CS7	PKHB2_HUMAN	reviewed	Pleckstrin homology domain-containing family B member 2 (PH domain-containing family B member 2) (Evectin-2)	PLEKHB2 EVT2	Homo sapiens (Human)	222
P67775	P67775	P67775	PP2AA_HUMAN	reviewed	Serine/threonine-protein phosphatase 2A catalytic subunit alpha isoform (PP2A-alpha) (EC 3.1.3.16) (Replication protein C) (RP-C)	PPP2CA	Homo sapiens (Human)	309
P62714	P62714	P62714	PP2AB_HUMAN	reviewed	Serine/threonine-protein phosphatase 2A catalytic subunit beta isoform (PP2A-beta) (EC 3.1.3.16)	PPP2CB	Homo sapiens (Human)	309
Q9Y244	Q9Y244	Q9Y244	POMP_HUMAN	reviewed	Proteasome maturation protein (Proteassemblin) (Protein UMP1 homolog) (hUMP1) (Voltage-gated K channel beta subunit 4.1)	POMP C13orf12 UMP1 HSPC014 HSPC036 PNAS-110	Homo sapiens (Human)	141
Q8NI37	Q8NI37	Q8NI37	PPTC7_HUMAN	reviewed	Protein phosphatase PTC7 homolog (EC 3.1.3.16) (T-cell activation protein phosphatase 2C) (TA-PP2C) (T-cell activation protein phosphatase 2C-like)	PPTC7 TAPP2C	Homo sapiens (Human)	304
Q8NEB9	Q8NEB9	Q8NEB9	PK3C3_HUMAN	reviewed	Phosphatidylinositol 3-kinase catalytic subunit type 3 (PI3-kinase type 3) (PI3K type 3) (PtdIns-3-kinase type 3) (EC 2.7.1.137) (Phosphatidylinositol 3-kinase p100 subunit) (Phosphoinositide-3-kinase class 3) (hVps34)	PIK3C3 VPS34	Homo sapiens (Human)	887
P41247	P41247	P41247	PLPL4_HUMAN	reviewed	Patatin-like phospholipase domain-containing protein 4 (EC 3.1.1.3) (Protein GS2)	PNPLA4 DXS1283E GS2	Homo sapiens (Human)	253
Q9HBL7	Q9HBL7	Q9HBL7	PLRKT_HUMAN	reviewed	Plasminogen receptor (KT) (Plg-R(KT))	PLGRKT C9orf46 AD025 MDS030	Homo sapiens (Human)	147
Q13356	Q13356	Q13356	PPIL2_HUMAN	reviewed	Peptidyl-prolyl cis-trans isomerase-like 2 (PPIase) (EC 5.2.1.8) (EC 6.3.2.-) (CYC4) (Cyclophilin-60) (Cyclophilin-like protein Cyp-60) (Cyp60) (hCyP-60) (Rotamase PPIL2)	PPIL2	Homo sapiens (Human)	520
O43660	O43660	O43660	PLRG1_HUMAN	reviewed	Pleiotropic regulator 1	PLRG1	Homo sapiens (Human)	514
O00743	O00743	O00743	PPP6_HUMAN	reviewed	Serine/threonine-protein phosphatase 6 catalytic subunit (PP6C) (EC 3.1.3.16) [Cleaved into: Serine/threonine-protein phosphatase 6 catalytic subunit, N-terminally processed]	PPP6C PPP6	Homo sapiens (Human)	305
P25786	P25786	P25786	PSA1_HUMAN	reviewed	Proteasome subunit alpha type-1 (EC 3.4.25.1) (30 kDa prosomal protein) (PROS-30) (Macropain subunit C2) (Multicatalytic endopeptidase complex subunit C2) (Proteasome component C2) (Proteasome nu chain)	PSMA1 HC2 NU PROS30 PSC2	Homo sapiens (Human)	263
P60900	P60900	P60900	PSA6_HUMAN	reviewed	Proteasome subunit alpha type-6 (EC 3.4.25.1) (27 kDa prosomal protein) (PROS-27) (p27K) (Macropain iota chain) (Multicatalytic endopeptidase complex iota chain) (Proteasome iota chain)	PSMA6 PROS27	Homo sapiens (Human)	246
P36873	P36873	P36873	PP1G_HUMAN	reviewed	Serine/threonine-protein phosphatase PP1-gamma catalytic subunit (PP-1G) (EC 3.1.3.16) (Protein phosphatase 1C catalytic subunit)	PPP1CC	Homo sapiens (Human)	323
P85299	P85299	P85299	PRR5_HUMAN	reviewed	Proline-rich protein 5 (Protein observed with Rictor-1) (Protor-1)	PRR5 PROTOR1 PP610	Homo sapiens (Human)	388
P62191	P62191	P62191	PRS4_HUMAN	reviewed	26S protease regulatory subunit 4 (P26s4) (26S proteasome AAA-ATPase subunit RPT2) (Proteasome 26S subunit ATPase 1)	PSMC1	Homo sapiens (Human)	440
Q5SGD2	Q5SGD2	Q5SGD2	PPM1L_HUMAN	reviewed	Protein phosphatase 1L (EC 3.1.3.16) (Protein phosphatase 1-like) (Protein phosphatase 2C isoform epsilon) (PP2C-epsilon)	PPM1L PP2CE	Homo sapiens (Human)	360
P60891	P60891	P60891	PRPS1_HUMAN	reviewed	Ribose-phosphate pyrophosphokinase 1 (EC 2.7.6.1) (PPRibP) (Phosphoribosyl pyrophosphate synthase I) (PRS-I)	PRPS1	Homo sapiens (Human)	318
Q14691	Q14691	Q14691	PSF1_HUMAN	reviewed	DNA replication complex GINS protein PSF1 (GINS complex subunit 1)	GINS1 KIAA0186 PSF1	Homo sapiens (Human)	196
P35998	P35998	P35998	PRS7_HUMAN	reviewed	26S protease regulatory subunit 7 (26S proteasome AAA-ATPase subunit RPT1) (Proteasome 26S subunit ATPase 2) (Protein MSS1)	PSMC2 MSS1	Homo sapiens (Human)	433
A6NEY8	A6NEY8	A6NEY8	PRXD1_HUMAN	reviewed	Putative prolyl-tRNA synthetase associated domain-containing protein 1 (PrdX deacylase domain-containing protein 1) (Prolyl-tRNA synthetase associated domain-containing protein 1 pseudogene)	PRORSD1P NCRNA00117 PRDXDD1P	Homo sapiens (Human)	169
O75832	O75832	O75832	PSD10_HUMAN	reviewed	26S proteasome non-ATPase regulatory subunit 10 (26S proteasome regulatory subunit p28) (Gankyrin) (p28(GANK))	PSMD10	Homo sapiens (Human)	226
O00487	O00487	O00487	PSDE_HUMAN	reviewed	26S proteasome non-ATPase regulatory subunit 14 (EC 3.4.19.-) (26S proteasome regulatory subunit RPN11) (26S proteasome-associated PAD1 homolog 1)	PSMD14 POH1	Homo sapiens (Human)	310
Q06830	Q06830	Q06830	PRDX1_HUMAN	reviewed	Peroxiredoxin-1 (EC 1.11.1.15) (Natural killer cell-enhancing factor A) (NKEF-A) (Proliferation-associated gene protein) (PAG) (Thioredoxin peroxidase 2) (Thioredoxin-dependent peroxide reductase 2)	PRDX1 PAGA PAGB TDPX2	Homo sapiens (Human)	199
P62195	P62195	P62195	PRS8_HUMAN	reviewed	26S protease regulatory subunit 8 (26S proteasome AAA-ATPase subunit RPT6) (Proteasome 26S subunit ATPase 5) (Proteasome subunit p45) (Thyroid hormone receptor-interacting protein 1) (TRIP1) (p45/SUG)	PSMC5 SUG1	Homo sapiens (Human)	406
Q15008	Q15008	Q15008	PSMD6_HUMAN	reviewed	26S proteasome non-ATPase regulatory subunit 6 (26S proteasome regulatory subunit RPN7) (26S proteasome regulatory subunit S10) (Breast cancer-associated protein SGA-113M) (Phosphonoformate immuno-associated protein 4) (Proteasome regulatory particle subunit p44S10) (p42A)	PSMD6 KIAA0107 PFAAP4	Homo sapiens (Human)	389
Q96BW5	Q96BW5	Q96BW5	PTER_HUMAN	reviewed	Phosphotriesterase-related protein (EC 3.1.-.-) (Parathion hydrolase-related protein) (hPHRP)	PTER	Homo sapiens (Human)	349
Q99460	Q99460	Q99460	PSMD1_HUMAN	reviewed	26S proteasome non-ATPase regulatory subunit 1 (26S proteasome regulatory subunit RPN2) (26S proteasome regulatory subunit S1) (26S proteasome subunit p112)	PSMD1	Homo sapiens (Human)	953
P31939	P31939	P31939	PUR9_HUMAN	reviewed	Bifunctional purine biosynthesis protein PURH [Cleaved into: Bifunctional purine biosynthesis protein PURH, N-terminally processed] [Includes: Phosphoribosylaminoimidazolecarboxamide formyltransferase (EC 2.1.2.3) (5-aminoimidazole-4-carboxamide ribonucleotide formyltransferase) (AICAR transformylase); IMP cyclohydrolase (EC 3.5.4.10) (ATIC) (IMP synthase) (Inosinicase)]	ATIC PURH OK/SW-cl.86	Homo sapiens (Human)	592
P49720	P49720	P49720	PSB3_HUMAN	reviewed	Proteasome subunit beta type-3 (EC 3.4.25.1) (Proteasome chain 13) (Proteasome component C10-II) (Proteasome theta chain)	PSMB3	Homo sapiens (Human)	205
O95758	O95758	O95758	PTBP3_HUMAN	reviewed	Polypyrimidine tract-binding protein 3 (Regulator of differentiation 1) (Rod1)	PTBP3 ROD1	Homo sapiens (Human)	552
Q15256	Q15256	Q15256	PTPRR_HUMAN	reviewed	Receptor-type tyrosine-protein phosphatase R (R-PTP-R) (EC 3.1.3.48) (Ch-1PTPase) (NC-PTPCOM1) (Protein-tyrosine phosphatase PCPTP1)	PTPRR ECPTP PTPRQ	Homo sapiens (Human)	657
Q9UKA9	Q9UKA9	Q9UKA9	PTBP2_HUMAN	reviewed	Polypyrimidine tract-binding protein 2 (Neural polypyrimidine tract-binding protein) (Neurally-enriched homolog of PTB) (PTB-like protein)	PTBP2 NPTB PTB PTBLP	Homo sapiens (Human)	531
O95825	O95825	O95825	QORL1_HUMAN	reviewed	Quinone oxidoreductase-like protein 1 (EC 1.-.-.-) (Protein 4P11) (Quinone oxidoreductase homolog 1) (QOH-1) (Zeta-crystallin homolog)	CRYZL1 4P11	Homo sapiens (Human)	349
P11498	P11498	P11498	PYC_HUMAN	reviewed	Pyruvate carboxylase, mitochondrial (EC 6.4.1.1) (Pyruvic carboxylase) (PCB)	PC	Homo sapiens (Human)	1178
Q2TAL8	Q2TAL8	Q2TAL8	QRIC1_HUMAN	reviewed	Glutamine-rich protein 1	QRICH1	Homo sapiens (Human)	776
Q969Q5	Q969Q5	Q969Q5	RAB24_HUMAN	reviewed	Ras-related protein Rab-24	RAB24	Homo sapiens (Human)	203
Q15286	Q15286	Q15286	RAB35_HUMAN	reviewed	Ras-related protein Rab-35 (GTP-binding protein RAY) (Ras-related protein Rab-1C)	RAB35 RAB1C RAY	Homo sapiens (Human)	201
P51149	P51149	P51149	RAB7A_HUMAN	reviewed	Ras-related protein Rab-7a	RAB7A RAB7	Homo sapiens (Human)	207
Q92930	Q92930	Q92930	RAB8B_HUMAN	reviewed	Ras-related protein Rab-8B	RAB8B	Homo sapiens (Human)	207
O14949	O14949	O14949	QCR8_HUMAN	reviewed	Cytochrome b-c1 complex subunit 8 (Complex III subunit 8) (Complex III subunit VIII) (Ubiquinol-cytochrome c reductase complex 9.5 kDa protein) (Ubiquinol-cytochrome c reductase complex ubiquinone-binding protein QP-C)	UQCRQ	Homo sapiens (Human)	82
P59190	P59190	P59190	RAB15_HUMAN	reviewed	Ras-related protein Rab-15	RAB15	Homo sapiens (Human)	212
P62820	P62820	P62820	RAB1A_HUMAN	reviewed	Ras-related protein Rab-1A (YPT1-related protein)	RAB1A RAB1	Homo sapiens (Human)	205
P51157	P51157	P51157	RAB28_HUMAN	reviewed	Ras-related protein Rab-28	RAB28	Homo sapiens (Human)	221
P35241	P35241	P35241	RADI_HUMAN	reviewed	Radixin	RDX	Homo sapiens (Human)	583
P62834	P62834	P62834	RAP1A_HUMAN	reviewed	Ras-related protein Rap-1A (C21KG) (G-22K) (GTP-binding protein smg p21A) (Ras-related protein Krev-1)	RAP1A KREV1	Homo sapiens (Human)	184
Q9NX57	Q9NX57	Q9NX57	RAB20_HUMAN	reviewed	Ras-related protein Rab-20	RAB20	Homo sapiens (Human)	234
P51151	P51151	P51151	RAB9A_HUMAN	reviewed	Ras-related protein Rab-9A	RAB9A RAB9	Homo sapiens (Human)	201
Q92878	Q92878	Q92878	RAD50_HUMAN	reviewed	DNA repair protein RAD50 (hRAD50) (EC 3.6.-.-)	RAD50	Homo sapiens (Human)	1312
Q5TGL8	Q5TGL8	Q5TGL8	PXDC1_HUMAN	reviewed	PX domain-containing protein 1	PXDC1 C6orf145	Homo sapiens (Human)	231
P14927	P14927	P14927	QCR7_HUMAN	reviewed	Cytochrome b-c1 complex subunit 7 (Complex III subunit 7) (Complex III subunit VII) (QP-C) (Ubiquinol-cytochrome c reductase complex 14 kDa protein)	UQCRB UQBP	Homo sapiens (Human)	111
P51159	P51159	P51159	RB27A_HUMAN	reviewed	Ras-related protein Rab-27A (Rab-27) (GTP-binding protein Ram)	RAB27A RAB27	Homo sapiens (Human)	221
Q08257	Q08257	Q08257	QOR_HUMAN	reviewed	Quinone oxidoreductase (EC 1.6.5.5) (NADPH:quinone reductase) (Zeta-crystallin)	CRYZ	Homo sapiens (Human)	329
Q6MZT1	Q6MZT1	Q6MZT1	R7BP_HUMAN	reviewed	Regulator of G-protein signaling 7-binding protein (R7 family-binding protein)	RGS7BP R7BP	Homo sapiens (Human)	257
P61019	P61019	P61019	RAB2A_HUMAN	reviewed	Ras-related protein Rab-2A	RAB2A RAB2	Homo sapiens (Human)	212
O60216	O60216	O60216	RAD21_HUMAN	reviewed	Double-strand-break repair protein rad21 homolog (hHR21) (Nuclear matrix protein 1) (NXP-1) (SCC1 homolog)	RAD21 HR21 KIAA0078 NXP1	Homo sapiens (Human)	631
O14807	O14807	O14807	RASM_HUMAN	reviewed	Ras-related protein M-Ras (Ras-related protein R-Ras3)	MRAS RRAS3	Homo sapiens (Human)	208
P01111	P01111	P01111	RASN_HUMAN	reviewed	GTPase NRas (Transforming protein N-Ras)	NRAS HRAS1	Homo sapiens (Human)	189
Q15907	Q15907	Q15907	RB11B_HUMAN	reviewed	Ras-related protein Rab-11B (GTP-binding protein YPT3)	RAB11B YPT3	Homo sapiens (Human)	218
Q15434	Q15434	Q15434	RBMS2_HUMAN	reviewed	RNA-binding motif, single-stranded-interacting protein 2 (Suppressor of CDC2 with RNA-binding motif 3)	RBMS2 SCR3	Homo sapiens (Human)	407
P20336	P20336	P20336	RAB3A_HUMAN	reviewed	Ras-related protein Rab-3A	RAB3A	Homo sapiens (Human)	220
P61020	P61020	P61020	RAB5B_HUMAN	reviewed	Ras-related protein Rab-5B	RAB5B	Homo sapiens (Human)	215
P20340	P20340	P20340	RAB6A_HUMAN	reviewed	Ras-related protein Rab-6A (Rab-6)	RAB6A RAB6	Homo sapiens (Human)	208
P61006	P61006	P61006	RAB8A_HUMAN	reviewed	Ras-related protein Rab-8A (Oncogene c-mel)	RAB8A MEL RAB8	Homo sapiens (Human)	207
Q15276	Q15276	Q15276	RABE1_HUMAN	reviewed	Rab GTPase-binding effector protein 1 (Rabaptin-4) (Rabaptin-5) (Rabaptin-5alpha) (Renal carcinoma antigen NY-REN-17)	RABEP1 RAB5EP RABPT5 RABPT5A	Homo sapiens (Human)	862
P62826	P62826	P62826	RAN_HUMAN	reviewed	GTP-binding nuclear protein Ran (Androgen receptor-associated protein 24) (GTPase Ran) (Ras-like protein TC4) (Ras-related nuclear protein)	RAN ARA24 OK/SW-cl.81	Homo sapiens (Human)	216
P62877	P62877	P62877	RBX1_HUMAN	reviewed	E3 ubiquitin-protein ligase RBX1 (EC 6.3.2.-) (Protein ZYP) (RING finger protein 75) (RING-box protein 1) (Rbx1) (Regulator of cullins 1) [Cleaved into: E3 ubiquitin-protein ligase RBX1, N-terminally processed]	RBX1 RNF75 ROC1	Homo sapiens (Human)	108
O00559	O00559	O00559	RCAS1_HUMAN	reviewed	Receptor-binding cancer antigen expressed on SiSo cells (Cancer-associated surface antigen RCAS1) (Estrogen receptor-binding fragment-associated gene 9 protein)	EBAG9 RCAS1	Homo sapiens (Human)	213
P40938	P40938	P40938	RFC3_HUMAN	reviewed	Replication factor C subunit 3 (Activator 1 38 kDa subunit) (A1 38 kDa subunit) (Activator 1 subunit 3) (Replication factor C 38 kDa subunit) (RF-C 38 kDa subunit) (RFC38)	RFC3	Homo sapiens (Human)	356
Q5HYI8	Q5HYI8	Q5HYI8	RABL3_HUMAN	reviewed	Rab-like protein 3	RABL3	Homo sapiens (Human)	236
P29762	P29762	P29762	RABP1_HUMAN	reviewed	Cellular retinoic acid-binding protein 1 (Cellular retinoic acid-binding protein I) (CRABP-I)	CRABP1 RBP5	Homo sapiens (Human)	137
P11233	P11233	P11233	RALA_HUMAN	reviewed	Ras-related protein Ral-A	RALA RAL	Homo sapiens (Human)	206
Q13702	Q13702	Q13702	RAPSN_HUMAN	reviewed	43 kDa receptor-associated protein of the synapse (RAPsyn) (43 kDa postsynaptic protein) (Acetylcholine receptor-associated 43 kDa protein) (RING finger protein 205)	RAPSN RNF205	Homo sapiens (Human)	412
Q14964	Q14964	Q14964	RB39A_HUMAN	reviewed	Ras-related protein Rab-39A (Rab-39)	RAB39A RAB39	Homo sapiens (Human)	217
P25791	P25791	P25791	RBTN2_HUMAN	reviewed	Rhombotin-2 (Cysteine-rich protein TTG-2) (LIM domain only protein 2) (LMO-2) (T-cell translocation protein 2)	LMO2 RBTN2 RBTNL1 RHOM2 TTG2	Homo sapiens (Human)	158
Q8IZV5	Q8IZV5	Q8IZV5	RDH10_HUMAN	reviewed	Retinol dehydrogenase 10 (EC 1.1.1.300) (Short chain dehydrogenase/reductase family 16C member 4)	RDH10 SDR16C4 UNQ9375/PRO34191	Homo sapiens (Human)	341
O15258	O15258	O15258	RER1_HUMAN	reviewed	Protein RER1	RER1	Homo sapiens (Human)	196
Q14498	Q14498	Q14498	RBM39_HUMAN	reviewed	RNA-binding protein 39 (CAPER alpha) (Hepatocellular carcinoma protein 1) (RNA-binding motif protein 39) (RNA-binding region-containing protein 2) (Splicing factor HCC1)	RBM39 HCC1 RNPC2	Homo sapiens (Human)	530
Q33E94	Q33E94	Q33E94	RFX4_HUMAN	reviewed	Transcription factor RFX4 (Regulatory factor X 4) (Testis development protein NYD-SP10)	RFX4	Homo sapiens (Human)	735
Q96A58	Q96A58	Q96A58	RERG_HUMAN	reviewed	Ras-related and estrogen-regulated growth inhibitor	RERG	Homo sapiens (Human)	199
P23921	P23921	P23921	RIR1_HUMAN	reviewed	Ribonucleoside-diphosphate reductase large subunit (EC 1.17.4.1) (Ribonucleoside-diphosphate reductase subunit M1) (Ribonucleotide reductase large subunit)	RRM1 RR1	Homo sapiens (Human)	792
Q00765	Q00765	Q00765	REEP5_HUMAN	reviewed	Receptor expression-enhancing protein 5 (Polyposis locus protein 1) (Protein TB2)	REEP5 C5orf18 DP1 TB2	Homo sapiens (Human)	189
Q92546	Q92546	Q92546	RGP1_HUMAN	reviewed	RAB6A-GEF complex partner protein 2 (Retrograde Golgi transport protein RGP1 homolog)	RGP1 KIAA0258	Homo sapiens (Human)	391
P84095	P84095	P84095	RHOG_HUMAN	reviewed	Rho-related GTP-binding protein RhoG	RHOG ARHG	Homo sapiens (Human)	191
P61586	P61586	P61586	RHOA_HUMAN	reviewed	Transforming protein RhoA (Rho cDNA clone 12) (h12)	RHOA ARH12 ARHA RHO12	Homo sapiens (Human)	193
Q6GYQ0	Q6GYQ0	Q6GYQ0	RGPA1_HUMAN	reviewed	Ral GTPase-activating protein subunit alpha-1 (GAP-related-interacting partner to E12) (GRIPE) (GTPase-activating Rap/Ran-GAP domain-like 1) (Tuberin-like protein 1) (p240)	RALGAPA1 GARNL1 KIAA0884 TULIP1	Homo sapiens (Human)	2036
Q15382	Q15382	Q15382	RHEB_HUMAN	reviewed	GTP-binding protein Rheb (Ras homolog enriched in brain)	RHEB RHEB2	Homo sapiens (Human)	184
P62745	P62745	P62745	RHOB_HUMAN	reviewed	Rho-related GTP-binding protein RhoB (Rho cDNA clone 6) (h6)	RHOB ARH6 ARHB	Homo sapiens (Human)	196
P26373	P26373	P26373	RL13_HUMAN	reviewed	60S ribosomal protein L13 (Breast basic conserved protein 1)	RPL13 BBC1 OK/SW-cl.46	Homo sapiens (Human)	211
P83731	P83731	P83731	RL24_HUMAN	reviewed	60S ribosomal protein L24 (60S ribosomal protein L30)	RPL24	Homo sapiens (Human)	157
P46779	P46779	P46779	RL28_HUMAN	reviewed	60S ribosomal protein L28	RPL28	Homo sapiens (Human)	137
P61313	P61313	P61313	RL15_HUMAN	reviewed	60S ribosomal protein L15	RPL15 EC45 TCBAP0781	Homo sapiens (Human)	204
P84098	P84098	P84098	RL19_HUMAN	reviewed	60S ribosomal protein L19	RPL19	Homo sapiens (Human)	196
P49207	P49207	P49207	RL34_HUMAN	reviewed	60S ribosomal protein L34	RPL34	Homo sapiens (Human)	117
P18077	P18077	P18077	RL35A_HUMAN	reviewed	60S ribosomal protein L35a (Cell growth-inhibiting gene 33 protein)	RPL35A GIG33	Homo sapiens (Human)	110
P46778	P46778	P46778	RL21_HUMAN	reviewed	60S ribosomal protein L21	RPL21	Homo sapiens (Human)	160
P62829	P62829	P62829	RL23_HUMAN	reviewed	60S ribosomal protein L23 (60S ribosomal protein L17)	RPL23	Homo sapiens (Human)	140
P61254	P61254	P61254	RL26_HUMAN	reviewed	60S ribosomal protein L26	RPL26	Homo sapiens (Human)	145
Q5T653	Q5T653	Q5T653	RM02_HUMAN	reviewed	39S ribosomal protein L2, mitochondrial (L2mt) (MRP-L2)	MRPL2 CGI-22	Homo sapiens (Human)	305
P61353	P61353	P61353	RL27_HUMAN	reviewed	60S ribosomal protein L27	RPL27	Homo sapiens (Human)	136
P39023	P39023	P39023	RL3_HUMAN	reviewed	60S ribosomal protein L3 (HIV-1 TAR RNA-binding protein B) (TARBP-B)	RPL3 OK/SW-cl.32	Homo sapiens (Human)	403
P62917	P62917	P62917	RL8_HUMAN	reviewed	60S ribosomal protein L8	RPL8	Homo sapiens (Human)	257
Q8N8N0	Q8N8N0	Q8N8N0	RN152_HUMAN	reviewed	E3 ubiquitin-protein ligase RNF152 (EC 6.3.2.-) (RING finger protein 152)	RNF152	Homo sapiens (Human)	203
P62910	P62910	P62910	RL32_HUMAN	reviewed	60S ribosomal protein L32	RPL32 PP9932	Homo sapiens (Human)	135
P05388	P05388	P05388	RLA0_HUMAN	reviewed	60S acidic ribosomal protein P0 (60S ribosomal protein L10E)	RPLP0	Homo sapiens (Human)	317
P42766	P42766	P42766	RL35_HUMAN	reviewed	60S ribosomal protein L35	RPL35	Homo sapiens (Human)	123
P61587	P61587	P61587	RND3_HUMAN	reviewed	Rho-related GTP-binding protein RhoE (Protein MemB) (Rho family GTPase 3) (Rho-related GTP-binding protein Rho8) (Rnd3)	RND3 ARHE RHO8 RHOE	Homo sapiens (Human)	244
P60602	P60602	P60602	ROMO1_HUMAN	reviewed	Reactive oxygen species modulator 1 (ROS modulator 1) (Epididymis tissue protein Li 175) (Glyrichin) (Mitochondrial targeting GxxxG motif protein) (MTGM) (Protein MGR2 homolog)	ROMO1 C20orf52	Homo sapiens (Human)	79
O15514	O15514	O15514	RPB4_HUMAN	reviewed	DNA-directed RNA polymerase II subunit RPB4 (RNA polymerase II subunit B4) (DNA-directed RNA polymerase II subunit D) (RNA polymerase II 16 kDa subunit) (RPB16)	POLR2D	Homo sapiens (Human)	142
Q96AT9	Q96AT9	Q96AT9	RPE_HUMAN	reviewed	Ribulose-phosphate 3-epimerase (EC 5.1.3.1) (Ribulose-5-phosphate-3-epimerase)	RPE HUSSY-17	Homo sapiens (Human)	228
Q9H871	Q9H871	Q9H871	RMD5A_HUMAN	reviewed	Protein RMD5 homolog A	RMND5A	Homo sapiens (Human)	391
Q9NTX7	Q9NTX7	Q9NTX7	RN146_HUMAN	reviewed	E3 ubiquitin-protein ligase RNF146 (EC 6.3.2.-) (Dactylidin) (Iduna) (RING finger protein 146)	RNF146	Homo sapiens (Human)	359
Q96K19	Q96K19	Q96K19	RN170_HUMAN	reviewed	E3 ubiquitin-protein ligase RNF170 (EC 6.3.2.-) (Putative LAG1-interacting protein) (RING finger protein 170)	RNF170	Homo sapiens (Human)	258
O75394	O75394	O75394	RM33_HUMAN	reviewed	39S ribosomal protein L33, mitochondrial (L33mt) (MRP-L33)	MRPL33 C2orf1	Homo sapiens (Human)	65
P62487	P62487	P62487	RPB7_HUMAN	reviewed	DNA-directed RNA polymerase II subunit RPB7 (RNA polymerase II subunit B7) (DNA-directed RNA polymerase II subunit G) (RNA polymerase II 19 kDa subunit) (RPB19)	POLR2G RPB7	Homo sapiens (Human)	172
Q9H9V4	Q9H9V4	Q9H9V4	RN122_HUMAN	reviewed	RING finger protein 122	RNF122	Homo sapiens (Human)	155
Q9Y3C5	Q9Y3C5	Q9Y3C5	RNF11_HUMAN	reviewed	RING finger protein 11	RNF11 CGI-123	Homo sapiens (Human)	154
P52434	P52434	P52434	RPAB3_HUMAN	reviewed	DNA-directed RNA polymerases I, II, and III subunit RPABC3 (RNA polymerases I, II, and III subunit ABC3) (DNA-directed RNA polymerase II subunit H) (DNA-directed RNA polymerases I, II, and III 17.1 kDa polypeptide) (RPB17) (RPB8 homolog) (hRPB8)	POLR2H	Homo sapiens (Human)	150
P52435	P52435	P52435	RPB11_HUMAN	reviewed	DNA-directed RNA polymerase II subunit RPB11-a (RNA polymerase II subunit B11-a) (RPB11a) (DNA-directed RNA polymerase II subunit J-1) (RNA polymerase II 13.3 kDa subunit)	POLR2J POLR2J1	Homo sapiens (Human)	117
P19387	P19387	P19387	RPB3_HUMAN	reviewed	DNA-directed RNA polymerase II subunit RPB3 (RNA polymerase II subunit 3) (RNA polymerase II subunit B3) (DNA-directed RNA polymerase II 33 kDa polypeptide) (RPB33) (DNA-directed RNA polymerase II subunit C) (RPB31)	POLR2C A-152E5.7	Homo sapiens (Human)	275
O14802	O14802	O14802	RPC1_HUMAN	reviewed	DNA-directed RNA polymerase III subunit RPC1 (RNA polymerase III subunit C1) (EC 2.7.7.6) (DNA-directed RNA polymerase III largest subunit) (DNA-directed RNA polymerase III subunit A) (RNA polymerase III 155 kDa subunit) (RPC155) (RNA polymerase III subunit C160)	POLR3A	Homo sapiens (Human)	1390
P61218	P61218	P61218	RPAB2_HUMAN	reviewed	DNA-directed RNA polymerases I, II, and III subunit RPABC2 (RNA polymerases I, II, and III subunit ABC2) (DNA-directed RNA polymerase II subunit F) (DNA-directed RNA polymerases I, II, and III 14.4 kDa polypeptide) (RPABC14.4) (RPB14.4) (RPB6 homolog) (RPC15)	POLR2F POLRF	Homo sapiens (Human)	127
Q9HB90	Q9HB90	Q9HB90	RRAGC_HUMAN	reviewed	Ras-related GTP-binding protein C (Rag C) (RagC) (GTPase-interacting protein 2) (TIB929)	RRAGC	Homo sapiens (Human)	399
P19388	P19388	P19388	RPAB1_HUMAN	reviewed	DNA-directed RNA polymerases I, II, and III subunit RPABC1 (RNA polymerases I, II, and III subunit ABC1) (DNA-directed RNA polymerase II 23 kDa polypeptide) (DNA-directed RNA polymerase II subunit E) (RPB5 homolog) (XAP4)	POLR2E	Homo sapiens (Human)	210
Q9NVU0	Q9NVU0	Q9NVU0	RPC5_HUMAN	reviewed	DNA-directed RNA polymerase III subunit RPC5 (RNA polymerase III subunit C5) (DNA-directed RNA polymerase III 80 kDa polypeptide)	POLR3E KIAA1452	Homo sapiens (Human)	708
P62249	P62249	P62249	RS16_HUMAN	reviewed	40S ribosomal protein S16	RPS16	Homo sapiens (Human)	146
Q7L523	Q7L523	Q7L523	RRAGA_HUMAN	reviewed	Ras-related GTP-binding protein A (Rag A) (RagA) (Adenovirus E3 14.7 kDa-interacting protein 1) (FIP-1)	RRAGA	Homo sapiens (Human)	313
P62266	P62266	P62266	RS23_HUMAN	reviewed	40S ribosomal protein S23	RPS23	Homo sapiens (Human)	143
P62273	P62273	P62273	RS29_HUMAN	reviewed	40S ribosomal protein S29	RPS29	Homo sapiens (Human)	56
P61247	P61247	P61247	RS3A_HUMAN	reviewed	40S ribosomal protein S3a (v-fos transformation effector protein) (Fte-1)	RPS3A FTE1 MFTL	Homo sapiens (Human)	264
P62753	P62753	P62753	RS6_HUMAN	reviewed	40S ribosomal protein S6 (Phosphoprotein NP33)	RPS6 OK/SW-cl.2	Homo sapiens (Human)	249
P62081	P62081	P62081	RS7_HUMAN	reviewed	40S ribosomal protein S7	RPS7	Homo sapiens (Human)	194
P62280	P62280	P62280	RS11_HUMAN	reviewed	40S ribosomal protein S11	RPS11	Homo sapiens (Human)	158
P62277	P62277	P62277	RS13_HUMAN	reviewed	40S ribosomal protein S13	RPS13	Homo sapiens (Human)	151
P62244	P62244	P62244	RS15A_HUMAN	reviewed	40S ribosomal protein S15a	RPS15A OK/SW-cl.82	Homo sapiens (Human)	130
P62263	P62263	P62263	RS14_HUMAN	reviewed	40S ribosomal protein S14	RPS14 PRO2640	Homo sapiens (Human)	151
P63220	P63220	P63220	RS21_HUMAN	reviewed	40S ribosomal protein S21	RPS21	Homo sapiens (Human)	83
P23396	P23396	P23396	RS3_HUMAN	reviewed	40S ribosomal protein S3 (EC 4.2.99.18)	RPS3 OK/SW-cl.26	Homo sapiens (Human)	243
P62701	P62701	P62701	RS4X_HUMAN	reviewed	40S ribosomal protein S4, X isoform (SCR10) (Single copy abundant mRNA protein)	RPS4X CCG2 RPS4 SCAR	Homo sapiens (Human)	263
P62241	P62241	P62241	RS8_HUMAN	reviewed	40S ribosomal protein S8	RPS8 OK/SW-cl.83	Homo sapiens (Human)	208
Q9Y3I0	Q9Y3I0	Q9Y3I0	RTCB_HUMAN	reviewed	tRNA-splicing ligase RtcB homolog (EC 6.5.1.3)	RTCB C22orf28 HSPC117	Homo sapiens (Human)	505
Q9BY42	Q9BY42	Q9BY42	RTF2_HUMAN	reviewed	Protein RTF2 homolog (Replication termination factor 2 domain-containing protein 1)	RTFDC1 C20orf43 AD-007 CDA05 HSPC164 HSPC169	Homo sapiens (Human)	306
Q6NW29	Q6NW29	Q6NW29	RWDD4_HUMAN	reviewed	RWD domain-containing protein 4 (Protein FAM28A)	RWDD4 FAM28A RWDD4A	Homo sapiens (Human)	188
Q9UBE0	Q9UBE0	Q9UBE0	SAE1_HUMAN	reviewed	SUMO-activating enzyme subunit 1 (Ubiquitin-like 1-activating enzyme E1A) [Cleaved into: SUMO-activating enzyme subunit 1, N-terminally processed]	SAE1 AOS1 SUA1 UBLE1A	Homo sapiens (Human)	346
O15127	O15127	O15127	SCAM2_HUMAN	reviewed	Secretory carrier-associated membrane protein 2 (Secretory carrier membrane protein 2)	SCAMP2	Homo sapiens (Human)	329
Q8TAC9	Q8TAC9	Q8TAC9	SCAM5_HUMAN	reviewed	Secretory carrier-associated membrane protein 5 (Secretory carrier membrane protein 5) (hSCAMP5)	SCAMP5	Homo sapiens (Human)	235
Q969I6	Q969I6	Q969I6	S38A4_HUMAN	reviewed	Sodium-coupled neutral amino acid transporter 4 (Amino acid transporter A3) (Na(+)-coupled neutral amino acid transporter 4) (Solute carrier family 38 member 4) (System A amino acid transporter 3) (System N amino acid transporter 3)	SLC38A4 ATA3 NAT3 SNAT4	Homo sapiens (Human)	547
Q9NR31	Q9NR31	Q9NR31	SAR1A_HUMAN	reviewed	GTP-binding protein SAR1a (COPII-associated small GTPase)	SAR1A SAR1 SARA SARA1	Homo sapiens (Human)	198
O60783	O60783	O60783	RT14_HUMAN	reviewed	28S ribosomal protein S14, mitochondrial (MRP-S14) (S14mt)	MRPS14	Homo sapiens (Human)	128
P08579	P08579	P08579	RU2B_HUMAN	reviewed	U2 small nuclear ribonucleoprotein B'' (U2 snRNP B'')	SNRPB2	Homo sapiens (Human)	225
Q9H2J7	Q9H2J7	Q9H2J7	S6A15_HUMAN	reviewed	Sodium-dependent neutral amino acid transporter B(0)AT2 (Sodium- and chloride-dependent neurotransmitter transporter NTT73) (Sodium-coupled branched-chain amino-acid transporter 1) (Solute carrier family 6 member 15) (Transporter v7-3)	SLC6A15 B0AT2 NTT73 SBAT1	Homo sapiens (Human)	730
Q9H4B6	Q9H4B6	Q9H4B6	SAV1_HUMAN	reviewed	Protein salvador homolog 1 (45 kDa WW domain protein) (hWW45)	SAV1 WW45	Homo sapiens (Human)	383
Q99250	Q99250	Q99250	SCN2A_HUMAN	reviewed	Sodium channel protein type 2 subunit alpha (HBSC II) (Sodium channel protein brain II subunit alpha) (Sodium channel protein type II subunit alpha) (Voltage-gated sodium channel subunit alpha Nav1.2)	SCN2A NAC2 SCN2A1 SCN2A2	Homo sapiens (Human)	2005
P62304	P62304	P62304	RUXE_HUMAN	reviewed	Small nuclear ribonucleoprotein E (snRNP-E) (Sm protein E) (Sm-E) (SmE)	SNRPE	Homo sapiens (Human)	92
P62306	P62306	P62306	RUXF_HUMAN	reviewed	Small nuclear ribonucleoprotein F (snRNP-F) (Sm protein F) (Sm-F) (SmF)	SNRPF PBSCF	Homo sapiens (Human)	86
P23526	P23526	P23526	SAHH_HUMAN	reviewed	Adenosylhomocysteinase (AdoHcyase) (EC 3.3.1.1) (S-adenosyl-L-homocysteine hydrolase)	AHCY SAHH	Homo sapiens (Human)	432
Q9Y512	Q9Y512	Q9Y512	SAM50_HUMAN	reviewed	Sorting and assembly machinery component 50 homolog (Transformation-related gene 3 protein) (TRG-3)	SAMM50 SAM50 CGI-51 TRG3	Homo sapiens (Human)	469
Q96IW7	Q96IW7	Q96IW7	SC22A_HUMAN	reviewed	Vesicle-trafficking protein SEC22a (SEC22 vesicle-trafficking protein homolog A) (SEC22 vesicle-trafficking protein-like 2)	SEC22A SEC22L2	Homo sapiens (Human)	307
Q08357	Q08357	Q08357	S20A2_HUMAN	reviewed	Sodium-dependent phosphate transporter 2 (Gibbon ape leukemia virus receptor 2) (GLVR-2) (Phosphate transporter 2) (PiT-2) (Pit2) (hPit2) (Solute carrier family 20 member 2)	SLC20A2 GLVR2 PIT2	Homo sapiens (Human)	652
P61619	P61619	P61619	S61A1_HUMAN	reviewed	Protein transport protein Sec61 subunit alpha isoform 1 (Sec61 alpha-1)	SEC61A1 SEC61A	Homo sapiens (Human)	476
Q9H1V8	Q9H1V8	Q9H1V8	S6A17_HUMAN	reviewed	Sodium-dependent neutral amino acid transporter SLC6A17 (Sodium-dependent neurotransmitter transporter NTT4) (Solute carrier family 6 member 17)	SLC6A17 NTT4	Homo sapiens (Human)	727
Q9NRX5	Q9NRX5	Q9NRX5	SERC1_HUMAN	reviewed	Serine incorporator 1 (Tumor differentially expressed protein 1-like) (Tumor differentially expressed protein 2)	SERINC1 KIAA1253 TDE1L TDE2 UNQ396/PRO732	Homo sapiens (Human)	453
Q9NUM3	Q9NUM3	Q9NUM3	S39A9_HUMAN	reviewed	Zinc transporter ZIP9 (Solute carrier family 39 member 9) (Zrt- and Irt-like protein 9) (ZIP-9)	SLC39A9 ZIP9 UNQ714/PRO1377	Homo sapiens (Human)	307
Q8N1S5	Q8N1S5	Q8N1S5	S39AB_HUMAN	reviewed	Zinc transporter ZIP11 (Solute carrier family 39 member 11) (Zrt- and Irt-like protein 11) (ZIP-11)	SLC39A11 C17orf26 ZIP11	Homo sapiens (Human)	342
Q12981	Q12981	Q12981	SEC20_HUMAN	reviewed	Vesicle transport protein SEC20 (BCL2/adenovirus E1B 19 kDa protein-interacting protein 1) (Transformation-related gene 8 protein) (TRG-8)	BNIP1 NIP1 SEC20L TRG8	Homo sapiens (Human)	228
O75533	O75533	O75533	SF3B1_HUMAN	reviewed	Splicing factor 3B subunit 1 (Pre-mRNA-splicing factor SF3b 155 kDa subunit) (SF3b155) (Spliceosome-associated protein 155) (SAP 155)	SF3B1 SAP155	Homo sapiens (Human)	1304
Q9NTJ5	Q9NTJ5	Q9NTJ5	SAC1_HUMAN	reviewed	Phosphatidylinositide phosphatase SAC1 (EC 3.1.3.-) (Suppressor of actin mutations 1-like protein)	SACM1L KIAA0851	Homo sapiens (Human)	587
Q9UBT2	Q9UBT2	Q9UBT2	SAE2_HUMAN	reviewed	SUMO-activating enzyme subunit 2 (EC 6.3.2.-) (Anthracycline-associated resistance ARX) (Ubiquitin-like 1-activating enzyme E1B) (Ubiquitin-like modifier-activating enzyme 2)	UBA2 SAE2 UBLE1B HRIHFB2115	Homo sapiens (Human)	640
O75845	O75845	O75845	SC5D_HUMAN	reviewed	Lathosterol oxidase (EC 1.14.19.20) (C-5 sterol desaturase) (Delta(7)-sterol 5-desaturase) (Delta(7)-sterol C5(6)-desaturase) (Lathosterol 5-desaturase) (Sterol-C5-desaturase)	SC5D SC5DL	Homo sapiens (Human)	299
P60468	P60468	P60468	SC61B_HUMAN	reviewed	Protein transport protein Sec61 subunit beta	SEC61B	Homo sapiens (Human)	96
Q15393	Q15393	Q15393	SF3B3_HUMAN	reviewed	Splicing factor 3B subunit 3 (Pre-mRNA-splicing factor SF3b 130 kDa subunit) (SF3b130) (STAF130) (Spliceosome-associated protein 130) (SAP 130)	SF3B3 KIAA0017 SAP130	Homo sapiens (Human)	1217
Q9Y3A5	Q9Y3A5	Q9Y3A5	SBDS_HUMAN	reviewed	Ribosome maturation protein SBDS (Shwachman-Bodian-Diamond syndrome protein)	SBDS CGI-97	Homo sapiens (Human)	250
Q9Y6X1	Q9Y6X1	Q9Y6X1	SERP1_HUMAN	reviewed	Stress-associated endoplasmic reticulum protein 1 (Ribosome-attached membrane protein 4)	SERP1 RAMP4	Homo sapiens (Human)	66
Q7Z6J0	Q7Z6J0	Q7Z6J0	SH3R1_HUMAN	reviewed	E3 ubiquitin-protein ligase SH3RF1 (EC 6.3.2.-) (Plenty of SH3s) (Protein POSH) (RING finger protein 142) (SH3 domain-containing RING finger protein 1) (SH3 multiple domains protein 2)	SH3RF1 KIAA1494 POSH RNF142 SH3MD2	Homo sapiens (Human)	888
O43623	O43623	O43623	SNAI2_HUMAN	reviewed	Zinc finger protein SNAI2 (Neural crest transcription factor Slug) (Protein snail homolog 2)	SNAI2 SLUG SLUGH	Homo sapiens (Human)	268
Q14141	Q14141	Q14141	SEPT6_HUMAN	reviewed	Septin-6	SEPT6 KIAA0128 SEP2	Homo sapiens (Human)	434
Q9H9B4	Q9H9B4	Q9H9B4	SFXN1_HUMAN	reviewed	Sideroflexin-1 (Tricarboxylate carrier protein) (TCC)	SFXN1	Homo sapiens (Human)	322
Q96ES7	Q96ES7	Q96ES7	SGF29_HUMAN	reviewed	SAGA-associated factor 29 (Coiled-coil domain-containing protein 101) (SAGA complex-associated factor 29)	SGF29 CCDC101	Homo sapiens (Human)	293
Q99961	Q99961	Q99961	SH3G1_HUMAN	reviewed	Endophilin-A2 (EEN fusion partner of MLL) (Endophilin-2) (Extra eleven-nineteen leukemia fusion gene protein) (EEN) (SH3 domain protein 2B) (SH3 domain-containing GRB2-like protein 1)	SH3GL1 CNSA1 SH3D2B	Homo sapiens (Human)	368
Q2TAY7	Q2TAY7	Q2TAY7	SMU1_HUMAN	reviewed	WD40 repeat-containing protein SMU1 (Smu-1 suppressor of mec-8 and unc-52 protein homolog) [Cleaved into: WD40 repeat-containing protein SMU1, N-terminally processed]	SMU1	Homo sapiens (Human)	513
Q92629	Q92629	Q92629	SGCD_HUMAN	reviewed	Delta-sarcoglycan (Delta-SG) (35 kDa dystrophin-associated glycoprotein) (35DAG)	SGCD	Homo sapiens (Human)	289
O00141	O00141	O00141	SGK1_HUMAN	reviewed	Serine/threonine-protein kinase Sgk1 (EC 2.7.11.1) (Serum/glucocorticoid-regulated kinase 1)	SGK1 SGK	Homo sapiens (Human)	431
P62314	P62314	P62314	SMD1_HUMAN	reviewed	Small nuclear ribonucleoprotein Sm D1 (Sm-D1) (Sm-D autoantigen) (snRNP core protein D1)	SNRPD1	Homo sapiens (Human)	119
Q9HAU4	Q9HAU4	Q9HAU4	SMUF2_HUMAN	reviewed	E3 ubiquitin-protein ligase SMURF2 (hSMURF2) (EC 2.3.2.26) (HECT-type E3 ubiquitin transferase SMURF2) (SMAD ubiquitination regulatory factor 2) (SMAD-specific E3 ubiquitin-protein ligase 2)	SMURF2	Homo sapiens (Human)	748
Q96DI7	Q96DI7	Q96DI7	SNR40_HUMAN	reviewed	U5 small nuclear ribonucleoprotein 40 kDa protein (U5 snRNP 40 kDa protein) (U5-40K) (38 kDa-splicing factor) (Prp8-binding protein) (hPRP8BP) (U5 snRNP-specific 40 kDa protein) (WD repeat-containing protein 57)	SNRNP40 PRP8BP SFP38 WDR57	Homo sapiens (Human)	357
Q15797	Q15797	Q15797	SMAD1_HUMAN	reviewed	Mothers against decapentaplegic homolog 1 (MAD homolog 1) (Mothers against DPP homolog 1) (JV4-1) (Mad-related protein 1) (SMAD family member 1) (SMAD 1) (Smad1) (hSMAD1) (Transforming growth factor-beta-signaling protein 1) (BSP-1)	SMAD1 BSP1 MADH1 MADR1	Homo sapiens (Human)	465
P54920	P54920	P54920	SNAA_HUMAN	reviewed	Alpha-soluble NSF attachment protein (SNAP-alpha) (N-ethylmaleimide-sensitive factor attachment protein alpha)	NAPA SNAPA	Homo sapiens (Human)	295
Q96BD6	Q96BD6	Q96BD6	SPSB1_HUMAN	reviewed	SPRY domain-containing SOCS box protein 1 (SSB-1)	SPSB1 SSB1	Homo sapiens (Human)	273
Q14247	Q14247	Q14247	SRC8_HUMAN	reviewed	Src substrate cortactin (Amplaxin) (Oncogene EMS1)	CTTN EMS1	Homo sapiens (Human)	550
P12931	P12931	P12931	SRC_HUMAN	reviewed	Proto-oncogene tyrosine-protein kinase Src (EC 2.7.10.2) (Proto-oncogene c-Src) (pp60c-src) (p60-Src)	SRC SRC1	Homo sapiens (Human)	536
P42285	P42285	P42285	SK2L2_HUMAN	reviewed	Superkiller viralicidic activity 2-like 2 (EC 3.6.4.13) (ATP-dependent RNA helicase DOB1) (ATP-dependent RNA helicase SKIV2L2) (TRAMP-like complex helicase)	SKIV2L2 DOB1 KIAA0052 Mtr4	Homo sapiens (Human)	1042
Q9BQ49	Q9BQ49	Q9BQ49	SMIM7_HUMAN	reviewed	Small integral membrane protein 7	SMIM7 C19orf42	Homo sapiens (Human)	75
Q96H20	Q96H20	Q96H20	SNF8_HUMAN	reviewed	Vacuolar-sorting protein SNF8 (ELL-associated protein of 30 kDa) (ESCRT-II complex subunit VPS22) (hVps22)	SNF8 EAP30	Homo sapiens (Human)	258
Q13573	Q13573	Q13573	SNW1_HUMAN	reviewed	SNW domain-containing protein 1 (Nuclear protein SkiP) (Nuclear receptor coactivator NCoA-62) (Ski-interacting protein)	SNW1 SKIIP SKIP	Homo sapiens (Human)	536
P48431	P48431	P48431	SOX2_HUMAN	reviewed	Transcription factor SOX-2	SOX2	Homo sapiens (Human)	317
O75940	O75940	O75940	SPF30_HUMAN	reviewed	Survival of motor neuron-related-splicing factor 30 (30 kDa splicing factor SMNrp) (SMN-related protein) (Survival motor neuron domain-containing protein 1)	SMNDC1 SMNR SPF30	Homo sapiens (Human)	238
O43609	O43609	O43609	SPY1_HUMAN	reviewed	Protein sprouty homolog 1 (Spry-1)	SPRY1	Homo sapiens (Human)	319
P61011	P61011	P61011	SRP54_HUMAN	reviewed	Signal recognition particle 54 kDa protein (SRP54)	SRP54	Homo sapiens (Human)	504
Q9BRT9	Q9BRT9	Q9BRT9	SLD5_HUMAN	reviewed	DNA replication complex GINS protein SLD5 (GINS complex subunit 4) [Cleaved into: DNA replication complex GINS protein SLD5, N-terminally processed]	GINS4 SLD5	Homo sapiens (Human)	223
O43791	O43791	O43791	SPOP_HUMAN	reviewed	Speckle-type POZ protein (HIB homolog 1) (Roadkill homolog 1)	SPOP	Homo sapiens (Human)	374
Q5W111	Q5W111	Q5W111	SPRY7_HUMAN	reviewed	SPRY domain-containing protein 7 (Chronic lymphocytic leukemia deletion region gene 6 protein) (CLL deletion region gene 6 protein)	SPRYD7 C13orf1 CLLD6	Homo sapiens (Human)	196
O60493	O60493	O60493	SNX3_HUMAN	reviewed	Sorting nexin-3 (Protein SDP3)	SNX3	Homo sapiens (Human)	162
Q7Z699	Q7Z699	Q7Z699	SPRE1_HUMAN	reviewed	Sprouty-related, EVH1 domain-containing protein 1 (Spred-1) (hSpred1)	SPRED1	Homo sapiens (Human)	444
P40763	P40763	P40763	STAT3_HUMAN	reviewed	Signal transducer and activator of transcription 3 (Acute-phase response factor)	STAT3 APRF	Homo sapiens (Human)	770
P61009	P61009	P61009	SPCS3_HUMAN	reviewed	Signal peptidase complex subunit 3 (EC 3.4.-.-) (Microsomal signal peptidase 22/23 kDa subunit) (SPC22/23) (SPase 22/23 kDa subunit)	SPCS3 SPC22 UNQ1841/PRO3567	Homo sapiens (Human)	180
O43597	O43597	O43597	SPY2_HUMAN	reviewed	Protein sprouty homolog 2 (Spry-2)	SPRY2	Homo sapiens (Human)	315
P08240	P08240	P08240	SRPRA_HUMAN	reviewed	Signal recognition particle receptor subunit alpha (SR-alpha) (Docking protein alpha) (DP-alpha)	SRPRA SRPR	Homo sapiens (Human)	638
P49458	P49458	P49458	SRP09_HUMAN	reviewed	Signal recognition particle 9 kDa protein (SRP9)	SRP9	Homo sapiens (Human)	86
Q8NFT2	Q8NFT2	Q8NFT2	STEA2_HUMAN	reviewed	Metalloreductase STEAP2 (EC 1.16.1.-) (Prostate cancer-associated protein 1) (Protein up-regulated in metastatic prostate cancer) (PUMPCn) (Six-transmembrane epithelial antigen of prostate 2) (SixTransMembrane protein of prostate 1)	STEAP2 PCANAP1 STAMP1 UNQ6507/PRO23203	Homo sapiens (Human)	490
Q15208	Q15208	Q15208	STK38_HUMAN	reviewed	Serine/threonine-protein kinase 38 (EC 2.7.11.1) (NDR1 protein kinase) (Nuclear Dbf2-related kinase 1)	STK38 NDR1	Homo sapiens (Human)	465
Q93045	Q93045	Q93045	STMN2_HUMAN	reviewed	Stathmin-2 (Superior cervical ganglion-10 protein) (Protein SCG10)	STMN2 SCG10 SCGN10	Homo sapiens (Human)	179
O75934	O75934	O75934	SPF27_HUMAN	reviewed	Pre-mRNA-splicing factor SPF27 (Breast carcinoma-amplified sequence 2) (DNA amplified in mammary carcinoma 1 protein) (Spliceosome-associated protein SPF 27)	BCAS2 DAM1	Homo sapiens (Human)	225
Q9Y657	Q9Y657	Q9Y657	SPIN1_HUMAN	reviewed	Spindlin-1 (Ovarian cancer-related protein) (Spindlin1)	SPIN1 OCR SPIN	Homo sapiens (Human)	262
P49903	P49903	P49903	SPS1_HUMAN	reviewed	Selenide, water dikinase 1 (EC 2.7.9.3) (Selenium donor protein 1) (Selenophosphate synthase 1)	SEPHS1 SELD SPS SPS1	Homo sapiens (Human)	392
Q7KZ85	Q7KZ85	Q7KZ85	SPT6H_HUMAN	reviewed	Transcription elongation factor SPT6 (hSPT6) (Histone chaperone suppressor of Ty6) (Tat-cotransactivator 2 protein) (Tat-CT2 protein)	SUPT6H KIAA0162 SPT6H	Homo sapiens (Human)	1726
Q9BWW4	Q9BWW4	Q9BWW4	SSBP3_HUMAN	reviewed	Single-stranded DNA-binding protein 3 (Sequence-specific single-stranded-DNA-binding protein)	SSBP3 SSDP SSDP1	Homo sapiens (Human)	388
Q7RTN6	Q7RTN6	Q7RTN6	STRAA_HUMAN	reviewed	STE20-related kinase adapter protein alpha (STRAD alpha) (STE20-related adapter protein) (Serologically defined breast cancer antigen NY-BR-96)	STRADA LYK5 STRAD	Homo sapiens (Human)	431
Q9Y3F4	Q9Y3F4	Q9Y3F4	STRAP_HUMAN	reviewed	Serine-threonine kinase receptor-associated protein (MAP activator with WD repeats) (UNR-interacting protein) (WD-40 repeat protein PT-WD)	STRAP MAWD UNRIP	Homo sapiens (Human)	350
Q9UNL2	Q9UNL2	Q9UNL2	SSRG_HUMAN	reviewed	Translocon-associated protein subunit gamma (TRAP-gamma) (Signal sequence receptor subunit gamma) (SSR-gamma)	SSR3 TRAPG	Homo sapiens (Human)	185
Q9P2F5	Q9P2F5	Q9P2F5	STOX2_HUMAN	reviewed	Storkhead-box protein 2	STOX2 KIAA1392	Homo sapiens (Human)	926
P61764	P61764	P61764	STXB1_HUMAN	reviewed	Syntaxin-binding protein 1 (MUNC18-1) (N-Sec1) (Protein unc-18 homolog 1) (Unc18-1) (Protein unc-18 homolog A) (Unc-18A) (p67)	STXBP1 UNC18A	Homo sapiens (Human)	594
O15260	O15260	O15260	SURF4_HUMAN	reviewed	Surfeit locus protein 4	SURF4 SURF-4	Homo sapiens (Human)	269
P51692	P51692	P51692	STA5B_HUMAN	reviewed	Signal transducer and activator of transcription 5B	STAT5B	Homo sapiens (Human)	787
O75886	O75886	O75886	STAM2_HUMAN	reviewed	Signal transducing adapter molecule 2 (STAM-2) (Hrs-binding protein)	STAM2 HBP	Homo sapiens (Human)	525
Q9P2W9	Q9P2W9	Q9P2W9	STX18_HUMAN	reviewed	Syntaxin-18 (Cell growth-inhibiting gene 9 protein)	STX18 GIG9	Homo sapiens (Human)	335
Q9NSD9	Q9NSD9	Q9NSD9	SYFB_HUMAN	reviewed	Phenylalanine--tRNA ligase beta subunit (EC 6.1.1.20) (Phenylalanyl-tRNA synthetase beta subunit) (PheRS)	FARSB FARSLB FRSB HSPC173	Homo sapiens (Human)	589
P49588	P49588	P49588	SYAC_HUMAN	reviewed	Alanine--tRNA ligase, cytoplasmic (EC 6.1.1.7) (Alanyl-tRNA synthetase) (AlaRS) (Renal carcinoma antigen NY-REN-42)	AARS	Homo sapiens (Human)	968
Q9H2B2	Q9H2B2	Q9H2B2	SYT4_HUMAN	reviewed	Synaptotagmin-4 (Synaptotagmin IV) (SytIV)	SYT4 KIAA1342	Homo sapiens (Human)	425
P37840	P37840	P37840	SYUA_HUMAN	reviewed	Alpha-synuclein (Non-A beta component of AD amyloid) (Non-A4 component of amyloid precursor) (NACP)	SNCA NACP PARK1	Homo sapiens (Human)	140
Q8NDZ6	Q8NDZ6	Q8NDZ6	T161B_HUMAN	reviewed	Transmembrane protein 161B	TMEM161B UNQ679/PRO1313	Homo sapiens (Human)	487
Q8NF91	Q8NF91	Q8NF91	SYNE1_HUMAN	reviewed	Nesprin-1 (Enaptin) (Myocyte nuclear envelope protein 1) (Myne-1) (Nuclear envelope spectrin repeat protein 1) (Synaptic nuclear envelope protein 1) (Syne-1)	SYNE1 C6orf98 KIAA0796 KIAA1262 KIAA1756 MYNE1	Homo sapiens (Human)	8797
Q8TBG9	Q8TBG9	Q8TBG9	SYNPR_HUMAN	reviewed	Synaptoporin	SYNPR	Homo sapiens (Human)	265
Q5T160	Q5T160	Q5T160	SYRM_HUMAN	reviewed	Probable arginine--tRNA ligase, mitochondrial (EC 6.1.1.19) (Arginyl-tRNA synthetase) (ArgRS)	RARS2 RARSL	Homo sapiens (Human)	578
Q86VY9	Q86VY9	Q86VY9	T200A_HUMAN	reviewed	Transmembrane protein 200A	TMEM200A KIAA1913 HBE61	Homo sapiens (Human)	491
Q9BSW7	Q9BSW7	Q9BSW7	SYT17_HUMAN	reviewed	Synaptotagmin-17 (Protein B/K) (Synaptotagmin XVII) (SytXVII)	SYT17	Homo sapiens (Human)	474
Q9P2J5	Q9P2J5	Q9P2J5	SYLC_HUMAN	reviewed	Leucine--tRNA ligase, cytoplasmic (EC 6.1.1.4) (Leucyl-tRNA synthetase) (LeuRS)	LARS KIAA1352	Homo sapiens (Human)	1176
O75347	O75347	O75347	TBCA_HUMAN	reviewed	Tubulin-specific chaperone A (TCP1-chaperonin cofactor A) (Tubulin-folding cofactor A) (CFA)	TBCA	Homo sapiens (Human)	108
Q7Z422	Q7Z422	Q7Z422	SZRD1_HUMAN	reviewed	SUZ domain-containing protein 1 (Putative MAPK-activating protein PM18/PM20/PM22)	SZRD1 C1orf144	Homo sapiens (Human)	152
Q8NFB2	Q8NFB2	Q8NFB2	T185A_HUMAN	reviewed	Transmembrane protein 185A (Protein FAM11A)	TMEM185A CXorf13 FAM11A	Homo sapiens (Human)	350
P52657	P52657	P52657	T2AG_HUMAN	reviewed	Transcription initiation factor IIA subunit 2 (General transcription factor IIA subunit 2) (TFIIA p12 subunit) (TFIIA-12) (TFIIAS) (Transcription initiation factor IIA gamma chain) (TFIIA-gamma)	GTF2A2 TF2A2	Homo sapiens (Human)	109
P68363	P68363	P68363	TBA1B_HUMAN	reviewed	Tubulin alpha-1B chain (Alpha-tubulin ubiquitous) (Tubulin K-alpha-1) (Tubulin alpha-ubiquitous chain) [Cleaved into: Detyrosinated tubulin alpha-1B chain]	TUBA1B	Homo sapiens (Human)	451
Q9UJT1	Q9UJT1	Q9UJT1	TBD_HUMAN	reviewed	Tubulin delta chain (Delta-tubulin)	TUBD1 TUBD	Homo sapiens (Human)	453
P48643	P48643	P48643	TCPE_HUMAN	reviewed	T-complex protein 1 subunit epsilon (TCP-1-epsilon) (CCT-epsilon)	CCT5 CCTE KIAA0098	Homo sapiens (Human)	541
H3BS89	H3BS89	H3BS89	T178B_HUMAN	reviewed	Transmembrane protein 178B	TMEM178B	Homo sapiens (Human)	294
Q8NBD8	Q8NBD8	Q8NBD8	T229B_HUMAN	reviewed	Transmembrane protein 229B	TMEM229B C14orf83	Homo sapiens (Human)	167
P23258	P23258	P23258	TBG1_HUMAN	reviewed	Tubulin gamma-1 chain (Gamma-1-tubulin) (Gamma-tubulin complex component 1) (GCP-1)	TUBG1 TUBG	Homo sapiens (Human)	451
O95935	O95935	O95935	TBX18_HUMAN	reviewed	T-box transcription factor TBX18 (T-box protein 18)	TBX18	Homo sapiens (Human)	607
P55072	P55072	P55072	TERA_HUMAN	reviewed	Transitional endoplasmic reticulum ATPase (TER ATPase) (EC 3.6.4.6) (15S Mg(2+)-ATPase p97 subunit) (Valosin-containing protein) (VCP)	VCP	Homo sapiens (Human)	806
P13984	P13984	P13984	T2FB_HUMAN	reviewed	General transcription factor IIF subunit 2 (EC 3.6.4.12) (ATP-dependent helicase GTF2F2) (General transcription factor IIF 30 kDa subunit) (Transcription initiation factor IIF subunit beta) (TFIIF-beta) (Transcription initiation factor RAP30)	GTF2F2 RAP30	Homo sapiens (Human)	249
Q86TG1	Q86TG1	Q86TG1	T150A_HUMAN	reviewed	Transmembrane protein 150A (Transmembrane protein 150)	TMEM150A TMEM150	Homo sapiens (Human)	271
Q7L7X3	Q7L7X3	Q7L7X3	TAOK1_HUMAN	reviewed	Serine/threonine-protein kinase TAO1 (EC 2.7.11.1) (Kinase from chicken homolog B) (hKFC-B) (MARK Kinase) (MARKK) (Prostate-derived sterile 20-like kinase 2) (PSK-2) (PSK2) (Prostate-derived STE20-like kinase 2) (Thousand and one amino acid protein kinase 1) (TAOK1) (hTAOK1)	TAOK1 KIAA1361 MAP3K16 MARKK	Homo sapiens (Human)	1001
Q13207	Q13207	Q13207	TBX2_HUMAN	reviewed	T-box transcription factor TBX2 (T-box protein 2)	TBX2	Homo sapiens (Human)	712
P78371	P78371	P78371	TCPB_HUMAN	reviewed	T-complex protein 1 subunit beta (TCP-1-beta) (CCT-beta)	CCT2 99D8.1 CCTB	Homo sapiens (Human)	535
Q6ZYL4	Q6ZYL4	Q6ZYL4	TF2H5_HUMAN	reviewed	General transcription factor IIH subunit 5 (General transcription factor IIH polypeptide 5) (TFB5 ortholog) (TFIIH basal transcription factor complex TTD-A subunit)	GTF2H5 C6orf175 TTDA	Homo sapiens (Human)	71
O75529	O75529	O75529	TAF5L_HUMAN	reviewed	TAF5-like RNA polymerase II p300/CBP-associated factor-associated factor 65 kDa subunit 5L (PCAF-associated factor 65 beta) (PAF65-beta)	TAF5L PAF65B	Homo sapiens (Human)	589
Q9NVR7	Q9NVR7	Q9NVR7	TBCC1_HUMAN	reviewed	TBCC domain-containing protein 1	TBCCD1	Homo sapiens (Human)	557
Q6ZT07	Q6ZT07	Q6ZT07	TBCD9_HUMAN	reviewed	TBC1 domain family member 9 (TBC1 domain family member 9A)	TBC1D9 KIAA0882 TBC1D9A	Homo sapiens (Human)	1266
Q9UJT0	Q9UJT0	Q9UJT0	TBE_HUMAN	reviewed	Tubulin epsilon chain (Epsilon-tubulin)	TUBE1 TUBE	Homo sapiens (Human)	475
Q13509	Q13509	Q13509	TBB3_HUMAN	reviewed	Tubulin beta-3 chain (Tubulin beta-4 chain) (Tubulin beta-III)	TUBB3 TUBB4	Homo sapiens (Human)	450
Q96BZ9	Q96BZ9	Q96BZ9	TBC20_HUMAN	reviewed	TBC1 domain family member 20	TBC1D20 C20orf140	Homo sapiens (Human)	403
Q9UHD2	Q9UHD2	Q9UHD2	TBK1_HUMAN	reviewed	Serine/threonine-protein kinase TBK1 (EC 2.7.11.1) (NF-kappa-B-activating kinase) (T2K) (TANK-binding kinase 1)	TBK1 NAK	Homo sapiens (Human)	729
P40227	P40227	P40227	TCPZ_HUMAN	reviewed	T-complex protein 1 subunit zeta (TCP-1-zeta) (Acute morphine dependence-related protein 2) (CCT-zeta-1) (HTR3) (Tcp20)	CCT6A CCT6 CCTZ	Homo sapiens (Human)	531
Q9Y5Q9	Q9Y5Q9	Q9Y5Q9	TF3C3_HUMAN	reviewed	General transcription factor 3C polypeptide 3 (Transcription factor IIIC 102 kDa subunit) (TFIIIC 102 kDa subunit) (TFIIIC102) (Transcription factor IIIC subunit gamma) (TF3C-gamma)	GTF3C3	Homo sapiens (Human)	886
Q15185	Q15185	Q15185	TEBP_HUMAN	reviewed	Prostaglandin E synthase 3 (EC 5.3.99.3) (Cytosolic prostaglandin E2 synthase) (cPGES) (Hsp90 co-chaperone) (Progesterone receptor complex p23) (Telomerase-binding protein p23)	PTGES3 P23 TEBP	Homo sapiens (Human)	160
Q00403	Q00403	Q00403	TF2B_HUMAN	reviewed	Transcription initiation factor IIB (General transcription factor TFIIB) (S300-II)	GTF2B TF2B TFIIB	Homo sapiens (Human)	316
Q01664	Q01664	Q01664	TFAP4_HUMAN	reviewed	Transcription factor AP-4 (Activating enhancer-binding protein 4) (Class C basic helix-loop-helix protein 41) (bHLHc41)	TFAP4 BHLHC41	Homo sapiens (Human)	338
O43615	O43615	O43615	TIM44_HUMAN	reviewed	Mitochondrial import inner membrane translocase subunit TIM44	TIMM44 MIMT44 TIM44	Homo sapiens (Human)	452
P61165	P61165	P61165	TM258_HUMAN	reviewed	Transmembrane protein 258	TMEM258 C11orf10 HSPC005	Homo sapiens (Human)	79
Q9H6F2	Q9H6F2	Q9H6F2	TM38A_HUMAN	reviewed	Trimeric intracellular cation channel type A (TRIC-A) (TRICA) (Transmembrane protein 38A)	TMEM38A	Homo sapiens (Human)	299
P32780	P32780	P32780	TF2H1_HUMAN	reviewed	General transcription factor IIH subunit 1 (Basic transcription factor 2 62 kDa subunit) (BTF2 p62) (General transcription factor IIH polypeptide 1) (TFIIH basal transcription factor complex p62 subunit)	GTF2H1 BTF2	Homo sapiens (Human)	548
Q9BTD3	Q9BTD3	Q9BTD3	TM121_HUMAN	reviewed	Transmembrane protein 121	TMEM121 HHOLE	Homo sapiens (Human)	319
Q9NV64	Q9NV64	Q9NV64	TM39A_HUMAN	reviewed	Transmembrane protein 39A	TMEM39A	Homo sapiens (Human)	488
Q92544	Q92544	Q92544	TM9S4_HUMAN	reviewed	Transmembrane 9 superfamily member 4 (Tumor cannibalism associated protein 1)	TM9SF4 KIAA0255 TUCAP1	Homo sapiens (Human)	642
P63316	P63316	P63316	TNNC1_HUMAN	reviewed	Troponin C, slow skeletal and cardiac muscles (TN-C)	TNNC1 TNNC	Homo sapiens (Human)	161
Q7Z392	Q7Z392	Q7Z392	TPC11_HUMAN	reviewed	Trafficking protein particle complex subunit 11	TRAPPC11 C4orf41	Homo sapiens (Human)	1133
A5PLN9	A5PLN9	A5PLN9	TPC13_HUMAN	reviewed	Trafficking protein particle complex subunit 13	TRAPPC13 C5orf44	Homo sapiens (Human)	417
Q99595	Q99595	Q99595	TI17A_HUMAN	reviewed	Mitochondrial import inner membrane translocase subunit Tim17-A (Inner membrane preprotein translocase Tim17a)	TIMM17A MIMT17 TIM17 TIM17A TIMM17	Homo sapiens (Human)	171
Q9BU79	Q9BU79	Q9BU79	TM243_HUMAN	reviewed	Transmembrane protein 243 (MDR1- and mitochondrial taxol resistance-associated protein) (MM-TRAG)	TMEM243 C7orf23	Homo sapiens (Human)	118
P0DI81	P0DI81	P0DI81	TPC2A_HUMAN	reviewed	Trafficking protein particle complex subunit 2 (Sedlin)	TRAPPC2 SEDL	Homo sapiens (Human)	140
Q9Y296	Q9Y296	Q9Y296	TPPC4_HUMAN	reviewed	Trafficking protein particle complex subunit 4 (Hematopoietic stem/progenitor cell protein 172) (Synbindin) (TRS23 homolog)	TRAPPC4 SBDN CGI-104 HSPC172 PTD009	Homo sapiens (Human)	219
A0AVI4	A0AVI4	A0AVI4	TM129_HUMAN	reviewed	E3 ubiquitin-protein ligase TM129 (EC 6.3.2.-)	TMEM129	Homo sapiens (Human)	362
Q9H0V1	Q9H0V1	Q9H0V1	TM168_HUMAN	reviewed	Transmembrane protein 168	TMEM168	Homo sapiens (Human)	697
Q9BZW5	Q9BZW5	Q9BZW5	TM6S1_HUMAN	reviewed	Transmembrane 6 superfamily member 1	TM6SF1	Homo sapiens (Human)	370
Q15633	Q15633	Q15633	TRBP2_HUMAN	reviewed	RISC-loading complex subunit TARBP2 (TAR RNA-binding protein 2) (Trans-activation-responsive RNA-binding protein)	TARBP2 TRBP	Homo sapiens (Human)	366
Q9NVH6	Q9NVH6	Q9NVH6	TMLH_HUMAN	reviewed	Trimethyllysine dioxygenase, mitochondrial (EC 1.14.11.8) (Epsilon-trimethyllysine 2-oxoglutarate dioxygenase) (Epsilon-trimethyllysine hydroxylase) (TML hydroxylase) (TML-alpha-ketoglutarate dioxygenase) (TML dioxygenase) (TMLD)	TMLHE TMLH	Homo sapiens (Human)	421
Q53FP2	Q53FP2	Q53FP2	TM35A_HUMAN	reviewed	Transmembrane protein 35A	TMEM35A TMEM35	Homo sapiens (Human)	167
Q96DA6	Q96DA6	Q96DA6	TIM14_HUMAN	reviewed	Mitochondrial import inner membrane translocase subunit TIM14 (DnaJ homolog subfamily C member 19)	DNAJC19 TIM14 TIMM14	Homo sapiens (Human)	116
Q9BSN7	Q9BSN7	Q9BSN7	TM204_HUMAN	reviewed	Transmembrane protein 204 (Claudin-like protein 24)	TMEM204 C16orf30 CLP24 UNQ6509/PRO21434	Homo sapiens (Human)	226
Q96A57	Q96A57	Q96A57	TM230_HUMAN	reviewed	Transmembrane protein 230	TMEM230 C20orf30 HSPC274 UNQ2432/PRO4992	Homo sapiens (Human)	120
Q59H18	Q59H18	Q59H18	TNI3K_HUMAN	reviewed	Serine/threonine-protein kinase TNNI3K (EC 2.7.11.1) (Cardiac ankyrin repeat kinase) (Cardiac troponin I-interacting kinase) (TNNI3-interacting kinase)	TNNI3K CARK	Homo sapiens (Human)	835
P50616	P50616	P50616	TOB1_HUMAN	reviewed	Protein Tob1 (Transducer of erbB-2 1)	TOB1 TOB TROB1	Homo sapiens (Human)	345
O94900	O94900	O94900	TOX_HUMAN	reviewed	Thymocyte selection-associated high mobility group box protein TOX (Thymus high mobility group box protein TOX)	TOX KIAA0808	Homo sapiens (Human)	526
O75365	O75365	O75365	TP4A3_HUMAN	reviewed	Protein tyrosine phosphatase type IVA 3 (EC 3.1.3.48) (PRL-R) (Protein-tyrosine phosphatase 4a3) (Protein-tyrosine phosphatase of regenerating liver 3) (PRL-3)	PTP4A3 PRL3	Homo sapiens (Human)	173
O43617	O43617	O43617	TPPC3_HUMAN	reviewed	Trafficking protein particle complex subunit 3 (BET3 homolog)	TRAPPC3 BET3 CDABP0066	Homo sapiens (Human)	180
Q9BW30	Q9BW30	Q9BW30	TPPP3_HUMAN	reviewed	Tubulin polymerization-promoting protein family member 3 (TPPP/p20)	TPPP3 CGI-38	Homo sapiens (Human)	176
P17152	P17152	P17152	TMM11_HUMAN	reviewed	Transmembrane protein 11, mitochondrial (Protein PM1) (Protein PMI)	TMEM11 C17orf35 PM1	Homo sapiens (Human)	192
P19237	P19237	P19237	TNNI1_HUMAN	reviewed	Troponin I, slow skeletal muscle (Troponin I, slow-twitch isoform)	TNNI1	Homo sapiens (Human)	187
Q14106	Q14106	Q14106	TOB2_HUMAN	reviewed	Protein Tob2 (Protein Tob4) (Transducer of erbB-2 2)	TOB2 KIAA1663 TOB4 TROB2	Homo sapiens (Human)	344
Q629K1	Q629K1	Q629K1	TRIQK_HUMAN	reviewed	Triple QxxK/R motif-containing protein (Triple repetitive-sequence of QXXK/R protein homolog)	TRIQK C8orf83	Homo sapiens (Human)	86
Q9BVG3	Q9BVG3	Q9BVG3	TRI62_HUMAN	reviewed	E3 ubiquitin-protein ligase TRIM62 (EC 6.3.2.-) (Tripartite motif-containing protein 62)	TRIM62	Homo sapiens (Human)	475
Q9C040	Q9C040	Q9C040	TRIM2_HUMAN	reviewed	Tripartite motif-containing protein 2 (EC 6.3.2.-) (E3 ubiquitin-protein ligase TRIM2) (RING finger protein 86)	TRIM2 KIAA0517 RNF86	Homo sapiens (Human)	744
P02585	P02585	P02585	TNNC2_HUMAN	reviewed	Troponin C, skeletal muscle	TNNC2	Homo sapiens (Human)	160
O95985	O95985	O95985	TOP3B_HUMAN	reviewed	DNA topoisomerase 3-beta-1 (EC 5.99.1.2) (DNA topoisomerase III beta-1)	TOP3B TOP3B1	Homo sapiens (Human)	862
Q93096	Q93096	Q93096	TP4A1_HUMAN	reviewed	Protein tyrosine phosphatase type IVA 1 (EC 3.1.3.48) (PTP(CAAXI)) (Protein-tyrosine phosphatase 4a1) (Protein-tyrosine phosphatase of regenerating liver 1) (PRL-1)	PTP4A1 PRL1 PTPCAAX1	Homo sapiens (Human)	173
Q15629	Q15629	Q15629	TRAM1_HUMAN	reviewed	Translocating chain-associated membrane protein 1	TRAM1 TRAM	Homo sapiens (Human)	374
P67936	P67936	P67936	TPM4_HUMAN	reviewed	Tropomyosin alpha-4 chain (TM30p1) (Tropomyosin-4)	TPM4	Homo sapiens (Human)	248
Q8IUR0	Q8IUR0	Q8IUR0	TPPC5_HUMAN	reviewed	Trafficking protein particle complex subunit 5	TRAPPC5	Homo sapiens (Human)	188
P36406	P36406	P36406	TRI23_HUMAN	reviewed	E3 ubiquitin-protein ligase TRIM23 (EC 6.3.2.-) (ADP-ribosylation factor domain-containing protein 1) (GTP-binding protein ARD-1) (RING finger protein 46) (Tripartite motif-containing protein 23)	TRIM23 ARD1 ARFD1 RNF46	Homo sapiens (Human)	574
O75896	O75896	O75896	TUSC2_HUMAN	reviewed	Tumor suppressor candidate 2 (Fusion 1 protein) (Fus-1 protein) (PDGFA-associated protein 2)	TUSC2 C3orf11 FUS1 LGCC PDAP2	Homo sapiens (Human)	110
Q53HC9	Q53HC9	Q53HC9	TSSC1_HUMAN	reviewed	Protein TSSC1 (EARP-interacting protein) (Endosome-associated recycling protein-interacting protein) (Tumor-suppressing STF cDNA 1 protein) (Tumor-suppressing subchromosomal transferable fragment candidate gene 1 protein)	EIPR1 TSSC1	Homo sapiens (Human)	387
Q12999	Q12999	Q12999	TSN31_HUMAN	reviewed	Tetraspanin-31 (Tspan-31) (Sarcoma-amplified sequence)	TSPAN31 SAS	Homo sapiens (Human)	210
Q86TV6	Q86TV6	Q86TV6	TTC7B_HUMAN	reviewed	Tetratricopeptide repeat protein 7B (TPR repeat protein 7B) (Tetratricopeptide repeat protein 7-like-1) (TPR repeat protein 7-like-1)	TTC7B TTC7L1	Homo sapiens (Human)	843
Q8NBM4	Q8NBM4	Q8NBM4	UBAC2_HUMAN	reviewed	Ubiquitin-associated domain-containing protein 2 (UBA domain-containing protein 2) (Phosphoglycerate dehydrogenase-like protein 1)	UBAC2 PHGDHL1 PSEC0110	Homo sapiens (Human)	344
Q9NX01	Q9NX01	Q9NX01	TXN4B_HUMAN	reviewed	Thioredoxin-like protein 4B (Dim1-like protein)	TXNL4B DIM2 DLP	Homo sapiens (Human)	149
P62256	P62256	P62256	UBE2H_HUMAN	reviewed	Ubiquitin-conjugating enzyme E2 H (EC 2.3.2.23) ((E3-independent) E2 ubiquitin-conjugating enzyme H) (EC 2.3.2.24) (E2 ubiquitin-conjugating enzyme H) (UbcH2) (Ubiquitin carrier protein H) (Ubiquitin-conjugating enzyme E2-20K) (Ubiquitin-protein ligase H)	UBE2H	Homo sapiens (Human)	183
P61086	P61086	P61086	UBE2K_HUMAN	reviewed	Ubiquitin-conjugating enzyme E2 K (EC 2.3.2.23) (E2 ubiquitin-conjugating enzyme K) (Huntingtin-interacting protein 2) (HIP-2) (Ubiquitin carrier protein) (Ubiquitin-conjugating enzyme E2-25 kDa) (Ubiquitin-conjugating enzyme E2(25K)) (Ubiquitin-conjugating enzyme E2-25K) (Ubiquitin-protein ligase)	UBE2K HIP2 LIG	Homo sapiens (Human)	200
Q15386	Q15386	Q15386	UBE3C_HUMAN	reviewed	Ubiquitin-protein ligase E3C (EC 2.3.2.26) (HECT-type ubiquitin transferase E3C) (HectH2)	UBE3C KIAA0010 KIAA10	Homo sapiens (Human)	1083
P83876	P83876	P83876	TXN4A_HUMAN	reviewed	Thioredoxin-like protein 4A (DIM1 protein homolog) (Spliceosomal U5 snRNP-specific 15 kDa protein) (Thioredoxin-like U5 snRNP protein U5-15kD)	TXNL4A DIM1 TXNL4	Homo sapiens (Human)	142
P68036	P68036	P68036	UB2L3_HUMAN	reviewed	Ubiquitin-conjugating enzyme E2 L3 (EC 2.3.2.23) (E2 ubiquitin-conjugating enzyme L3) (L-UBC) (UbcH7) (Ubiquitin carrier protein L3) (Ubiquitin-conjugating enzyme E2-F1) (Ubiquitin-protein ligase L3)	UBE2L3 UBCE7 UBCH7	Homo sapiens (Human)	154
P54578	P54578	P54578	UBP14_HUMAN	reviewed	Ubiquitin carboxyl-terminal hydrolase 14 (EC 3.4.19.12) (Deubiquitinating enzyme 14) (Ubiquitin thioesterase 14) (Ubiquitin-specific-processing protease 14)	USP14 TGT	Homo sapiens (Human)	494
Q8N806	Q8N806	Q8N806	UBR7_HUMAN	reviewed	Putative E3 ubiquitin-protein ligase UBR7 (EC 6.3.2.-) (N-recognin-7)	UBR7 C14orf130	Homo sapiens (Human)	425
P15374	P15374	P15374	UCHL3_HUMAN	reviewed	Ubiquitin carboxyl-terminal hydrolase isozyme L3 (UCH-L3) (EC 3.4.19.12) (Ubiquitin thioesterase L3)	UCHL3	Homo sapiens (Human)	230
P47985	P47985	P47985	UCRI_HUMAN	reviewed	Cytochrome b-c1 complex subunit Rieske, mitochondrial (EC 1.10.2.2) (Complex III subunit 5) (Cytochrome b-c1 complex subunit 5) (Rieske iron-sulfur protein) (RISP) (Ubiquinol-cytochrome c reductase iron-sulfur subunit) [Cleaved into: Cytochrome b-c1 complex subunit 11 (Complex III subunit IX) (Ubiquinol-cytochrome c reductase 8 kDa protein)]	UQCRFS1	Homo sapiens (Human)	274
Q15029	Q15029	Q15029	U5S1_HUMAN	reviewed	116 kDa U5 small nuclear ribonucleoprotein component (Elongation factor Tu GTP-binding domain-containing protein 2) (SNU114 homolog) (hSNU114) (U5 snRNP-specific protein, 116 kDa) (U5-116 kDa)	EFTUD2 KIAA0031 SNRP116	Homo sapiens (Human)	972
P61081	P61081	P61081	UBC12_HUMAN	reviewed	NEDD8-conjugating enzyme Ubc12 (EC 6.3.2.-) (NEDD8 carrier protein) (NEDD8 protein ligase) (Ubiquitin-conjugating enzyme E2 M)	UBE2M UBC12	Homo sapiens (Human)	183
P41732	P41732	P41732	TSN7_HUMAN	reviewed	Tetraspanin-7 (Tspan-7) (Cell surface glycoprotein A15) (Membrane component chromosome X surface marker 1) (T-cell acute lymphoblastic leukemia-associated antigen 1) (TALLA-1) (Transmembrane 4 superfamily member 2) (CD antigen CD231)	TSPAN7 A15 DXS1692E MXS1 TM4SF2	Homo sapiens (Human)	249
Q7Z3V4	Q7Z3V4	Q7Z3V4	UBE3B_HUMAN	reviewed	Ubiquitin-protein ligase E3B (EC 2.3.2.26) (HECT-type ubiquitin transferase E3B)	UBE3B	Homo sapiens (Human)	1068
P50607	P50607	P50607	TUB_HUMAN	reviewed	Tubby protein homolog	TUB	Homo sapiens (Human)	506
P25490	P25490	P25490	TYY1_HUMAN	reviewed	Transcriptional repressor protein YY1 (Delta transcription factor) (INO80 complex subunit S) (NF-E1) (Yin and yang 1) (YY-1)	YY1 INO80S	Homo sapiens (Human)	414
P62253	P62253	P62253	UB2G1_HUMAN	reviewed	Ubiquitin-conjugating enzyme E2 G1 (EC 2.3.2.23) (E2 ubiquitin-conjugating enzyme G1) (E217K) (UBC7) (Ubiquitin carrier protein G1) (Ubiquitin-protein ligase G1) [Cleaved into: Ubiquitin-conjugating enzyme E2 G1, N-terminally processed]	UBE2G1 UBE2G	Homo sapiens (Human)	170
Q8N2K1	Q8N2K1	Q8N2K1	UB2J2_HUMAN	reviewed	Ubiquitin-conjugating enzyme E2 J2 (EC 2.3.2.23) (E2 ubiquitin-conjugating enzyme J2) (Non-canonical ubiquitin-conjugating enzyme 2) (NCUBE-2)	UBE2J2 NCUBE2	Homo sapiens (Human)	259
Q8TBC4	Q8TBC4	Q8TBC4	UBA3_HUMAN	reviewed	NEDD8-activating enzyme E1 catalytic subunit (EC 6.3.2.-) (NEDD8-activating enzyme E1C) (Ubiquitin-activating enzyme E1C) (Ubiquitin-like modifier-activating enzyme 3) (Ubiquitin-activating enzyme 3)	UBA3 UBE1C	Homo sapiens (Human)	463
P49459	P49459	P49459	UBE2A_HUMAN	reviewed	Ubiquitin-conjugating enzyme E2 A (EC 2.3.2.23) (E2 ubiquitin-conjugating enzyme A) (RAD6 homolog A) (HR6A) (hHR6A) (Ubiquitin carrier protein A) (Ubiquitin-protein ligase A)	UBE2A RAD6A	Homo sapiens (Human)	152
P63279	P63279	P63279	UBC9_HUMAN	reviewed	SUMO-conjugating enzyme UBC9 (EC 6.3.2.-) (SUMO-protein ligase) (Ubiquitin carrier protein 9) (Ubiquitin carrier protein I) (Ubiquitin-conjugating enzyme E2 I) (Ubiquitin-protein ligase I) (p18)	UBE2I UBC9 UBCE9	Homo sapiens (Human)	158
O94874	O94874	O94874	UFL1_HUMAN	reviewed	E3 UFM1-protein ligase 1 (EC 6.3.2.-) (Novel LZAP-binding protein) (Regulator of C53/LZAP and DDRGK1)	UFL1 KIAA0776 NLBP RCAD	Homo sapiens (Human)	794
Q9NZ43	Q9NZ43	Q9NZ43	USE1_HUMAN	reviewed	Vesicle transport protein USE1 (Putative MAPK-activating protein PM26) (USE1-like protein) (p31)	USE1 USE1L MDS032	Homo sapiens (Human)	259
Q495M9	Q495M9	Q495M9	USH1G_HUMAN	reviewed	Usher syndrome type-1G protein (Scaffold protein containing ankyrin repeats and SAM domain)	USH1G SANS	Homo sapiens (Human)	461
O95164	O95164	O95164	UBL3_HUMAN	reviewed	Ubiquitin-like protein 3 (Membrane-anchored ubiquitin-fold protein) (HsMUB) (MUB) (Protein HCG-1)	UBL3 PNSC1	Homo sapiens (Human)	117
Q8NFA0	Q8NFA0	Q8NFA0	UBP32_HUMAN	reviewed	Ubiquitin carboxyl-terminal hydrolase 32 (EC 3.4.19.12) (Deubiquitinating enzyme 32) (Renal carcinoma antigen NY-REN-60) (Ubiquitin thioesterase 32) (Ubiquitin-specific-processing protease 32)	USP32 USP10	Homo sapiens (Human)	1604
Q86UV5	Q86UV5	Q86UV5	UBP48_HUMAN	reviewed	Ubiquitin carboxyl-terminal hydrolase 48 (EC 3.4.19.12) (Deubiquitinating enzyme 48) (Ubiquitin thioesterase 48) (Ubiquitin-specific-processing protease 48)	USP48 USP31	Homo sapiens (Human)	1035
Q9Y5K5	Q9Y5K5	Q9Y5K5	UCHL5_HUMAN	reviewed	Ubiquitin carboxyl-terminal hydrolase isozyme L5 (UCH-L5) (EC 3.4.19.12) (Ubiquitin C-terminal hydrolase UCH37) (Ubiquitin thioesterase L5)	UCHL5 UCH37 AD-019 CGI-70	Homo sapiens (Human)	329
P51809	P51809	P51809	VAMP7_HUMAN	reviewed	Vesicle-associated membrane protein 7 (VAMP-7) (Synaptobrevin-like protein 1) (Tetanus-insensitive VAMP) (Ti-VAMP)	VAMP7 SYBL1	Homo sapiens (Human)	220
P38606	P38606	P38606	VATA_HUMAN	reviewed	V-type proton ATPase catalytic subunit A (V-ATPase subunit A) (EC 3.6.3.14) (V-ATPase 69 kDa subunit) (Vacuolar ATPase isoform VA68) (Vacuolar proton pump subunit alpha)	ATP6V1A ATP6A1 ATP6V1A1 VPP2	Homo sapiens (Human)	617
O95071	O95071	O95071	UBR5_HUMAN	reviewed	E3 ubiquitin-protein ligase UBR5 (EC 2.3.2.26) (E3 ubiquitin-protein ligase, HECT domain-containing 1) (HECT-type E3 ubiquitin transferase UBR5) (Hyperplastic discs protein homolog) (hHYD) (Progestin-induced protein)	UBR5 EDD EDD1 HYD KIAA0896	Homo sapiens (Human)	2799
P21796	P21796	P21796	VDAC1_HUMAN	reviewed	Voltage-dependent anion-selective channel protein 1 (VDAC-1) (hVDAC1) (Outer mitochondrial membrane protein porin 1) (Plasmalemmal porin) (Porin 31HL) (Porin 31HM)	VDAC1 VDAC	Homo sapiens (Human)	283
P21283	P21283	P21283	VATC1_HUMAN	reviewed	V-type proton ATPase subunit C 1 (V-ATPase subunit C 1) (Vacuolar proton pump subunit C 1)	ATP6V1C1 ATP6C ATP6D VATC	Homo sapiens (Human)	382
O75436	O75436	O75436	VP26A_HUMAN	reviewed	Vacuolar protein sorting-associated protein 26A (Vesicle protein sorting 26A) (hVPS26)	VPS26A VPS26	Homo sapiens (Human)	327
Q96GC9	Q96GC9	Q96GC9	VMP1_HUMAN	reviewed	Vacuole membrane protein 1 (Transmembrane protein 49)	VMP1 TDC1 TMEM49 HSPC292	Homo sapiens (Human)	406
Q8TAA9	Q8TAA9	Q8TAA9	VANG1_HUMAN	reviewed	Vang-like protein 1 (Loop-tail protein 2 homolog) (LPP2) (Strabismus 2) (Van Gogh-like protein 1)	VANGL1 STB2	Homo sapiens (Human)	524
P27449	P27449	P27449	VATL_HUMAN	reviewed	V-type proton ATPase 16 kDa proteolipid subunit (V-ATPase 16 kDa proteolipid subunit) (Vacuolar proton pump 16 kDa proteolipid subunit)	ATP6V0C ATP6C ATP6L ATPL	Homo sapiens (Human)	155
Q99437	Q99437	Q99437	VATO_HUMAN	reviewed	V-type proton ATPase 21 kDa proteolipid subunit (V-ATPase 21 kDa proteolipid subunit) (Vacuolar proton pump 21 kDa proteolipid subunit) (hATPL)	ATP6V0B ATP6F	Homo sapiens (Human)	205
Q93050	Q93050	Q93050	VPP1_HUMAN	reviewed	V-type proton ATPase 116 kDa subunit a isoform 1 (V-ATPase 116 kDa isoform a1) (Clathrin-coated vesicle/synaptic vesicle proton pump 116 kDa subunit) (Vacuolar adenosine triphosphatase subunit Ac116) (Vacuolar proton pump subunit 1) (Vacuolar proton translocating ATPase 116 kDa subunit a isoform 1)	ATP6V0A1 ATP6N1 ATP6N1A VPP1	Homo sapiens (Human)	837
Q9H269	Q9H269	Q9H269	VPS16_HUMAN	reviewed	Vacuolar protein sorting-associated protein 16 homolog (hVPS16)	VPS16	Homo sapiens (Human)	839
Q8IWB7	Q8IWB7	Q8IWB7	WDFY1_HUMAN	reviewed	WD repeat and FYVE domain-containing protein 1 (FENS-1) (Phosphoinositide-binding protein 1) (WD40- and FYVE domain-containing protein 1) (Zinc finger FYVE domain-containing protein 17)	WDFY1 KIAA1435 WDF1 ZFYVE17	Homo sapiens (Human)	410
Q8N5D0	Q8N5D0	Q8N5D0	WDTC1_HUMAN	reviewed	WD and tetratricopeptide repeats protein 1	WDTC1 KIAA1037	Homo sapiens (Human)	677
O75348	O75348	O75348	VATG1_HUMAN	reviewed	V-type proton ATPase subunit G 1 (V-ATPase subunit G 1) (V-ATPase 13 kDa subunit 1) (Vacuolar proton pump subunit G 1) (Vacuolar proton pump subunit M16)	ATP6V1G1 ATP6G ATP6G1 ATP6J	Homo sapiens (Human)	118
Q96QK1	Q96QK1	Q96QK1	VPS35_HUMAN	reviewed	Vacuolar protein sorting-associated protein 35 (hVPS35) (Maternal-embryonic 3) (Vesicle protein sorting 35)	VPS35 MEM3 TCCCTA00141	Homo sapiens (Human)	796
Q96JG6	Q96JG6	Q96JG6	VPS50_HUMAN	reviewed	Syndetin (Coiled-coil domain-containing protein 132) (EARP/GARPII complex subunit VPS50)	VPS50 CCDC132 KIAA1861	Homo sapiens (Human)	964
Q9BTA9	Q9BTA9	Q9BTA9	WAC_HUMAN	reviewed	WW domain-containing adapter protein with coiled-coil	WAC KIAA1844	Homo sapiens (Human)	647
P61964	P61964	P61964	WDR5_HUMAN	reviewed	WD repeat-containing protein 5 (BMP2-induced 3-kb gene protein)	WDR5 BIG3	Homo sapiens (Human)	334
Q6UXN9	Q6UXN9	Q6UXN9	WDR82_HUMAN	reviewed	WD repeat-containing protein 82 (Protein TMEM113) (Swd2)	WDR82 TMEM113 WDR82A UNQ9342/PRO34047	Homo sapiens (Human)	313
Q96P53	Q96P53	Q96P53	WDFY2_HUMAN	reviewed	WD repeat and FYVE domain-containing protein 2 (Propeller-FYVE protein) (Prof) (WD40- and FYVE domain-containing protein 2) (Zinc finger FYVE domain-containing protein 22)	WDFY2 WDF2 ZFYVE22	Homo sapiens (Human)	400
Q9H1Z4	Q9H1Z4	Q9H1Z4	WDR13_HUMAN	reviewed	WD repeat-containing protein 13	WDR13	Homo sapiens (Human)	485
Q9Y4E6	Q9Y4E6	Q9Y4E6	WDR7_HUMAN	reviewed	WD repeat-containing protein 7 (Rabconnectin-3 beta) (TGF-beta resistance-associated protein TRAG)	WDR7 KIAA0541 TRAG	Homo sapiens (Human)	1490
O00755	O00755	O00755	WNT7A_HUMAN	reviewed	Protein Wnt-7a	WNT7A	Homo sapiens (Human)	349
O43592	O43592	O43592	XPOT_HUMAN	reviewed	Exportin-T (Exportin(tRNA)) (tRNA exportin)	XPOT	Homo sapiens (Human)	962
Q9Y5K8	Q9Y5K8	Q9Y5K8	VATD_HUMAN	reviewed	V-type proton ATPase subunit D (V-ATPase subunit D) (V-ATPase 28 kDa accessory protein) (Vacuolar proton pump subunit D)	ATP6V1D ATP6M VATD	Homo sapiens (Human)	247
P36543	P36543	P36543	VATE1_HUMAN	reviewed	V-type proton ATPase subunit E 1 (V-ATPase subunit E 1) (V-ATPase 31 kDa subunit) (p31) (Vacuolar proton pump subunit E 1)	ATP6V1E1 ATP6E ATP6E2	Homo sapiens (Human)	226
Q9P2U8	Q9P2U8	Q9P2U8	VGLU2_HUMAN	reviewed	Vesicular glutamate transporter 2 (VGluT2) (Differentiation-associated BNPI) (Differentiation-associated Na(+)-dependent inorganic phosphate cotransporter) (Solute carrier family 17 member 6)	SLC17A6 DNPI VGLUT2	Homo sapiens (Human)	582
P62760	P62760	P62760	VISL1_HUMAN	reviewed	Visinin-like protein 1 (VILIP) (VLP-1) (Hippocalcin-like protein 3) (HLP3)	VSNL1 VISL1	Homo sapiens (Human)	191
O14980	O14980	O14980	XPO1_HUMAN	reviewed	Exportin-1 (Exp1) (Chromosome region maintenance 1 protein homolog)	XPO1 CRM1	Homo sapiens (Human)	1071
P55060	P55060	P55060	XPO2_HUMAN	reviewed	Exportin-2 (Exp2) (Cellular apoptosis susceptibility protein) (Chromosome segregation 1-like protein) (Importin-alpha re-exporter)	CSE1L CAS XPO2	Homo sapiens (Human)	971
Q92558	Q92558	Q92558	WASF1_HUMAN	reviewed	Wiskott-Aldrich syndrome protein family member 1 (WASP family protein member 1) (Protein WAVE-1) (Verprolin homology domain-containing protein 1)	WASF1 KIAA0269 SCAR1 WAVE1	Homo sapiens (Human)	559
Q5MNZ6	Q5MNZ6	Q5MNZ6	WIPI3_HUMAN	reviewed	WD repeat domain phosphoinositide-interacting protein 3 (WIPI-3) (WD repeat-containing protein 45-like) (WDR45-like protein) (WD repeat-containing protein 45B) (WIPI49-like protein)	WDR45B WDR45L WIPI3	Homo sapiens (Human)	344
Q9UPY6	Q9UPY6	Q9UPY6	WASF3_HUMAN	reviewed	Wiskott-Aldrich syndrome protein family member 3 (WASP family protein member 3) (Protein WAVE-3) (Verprolin homology domain-containing protein 3)	WASF3 KIAA0900 SCAR3 WAVE3	Homo sapiens (Human)	502
Q9Y2I8	Q9Y2I8	Q9Y2I8	WDR37_HUMAN	reviewed	WD repeat-containing protein 37	WDR37 KIAA0982	Homo sapiens (Human)	494
Q8TAF3	Q8TAF3	Q8TAF3	WDR48_HUMAN	reviewed	WD repeat-containing protein 48 (USP1-associated factor 1) (WD repeat endosomal protein) (p80)	WDR48 KIAA1449 UAF1	Homo sapiens (Human)	677
Q9Y4P8	Q9Y4P8	Q9Y4P8	WIPI2_HUMAN	reviewed	WD repeat domain phosphoinositide-interacting protein 2 (WIPI-2) (WIPI49-like protein 2)	WIPI2 CGI-50	Homo sapiens (Human)	454
Q9GZS3	Q9GZS3	Q9GZS3	WDR61_HUMAN	reviewed	WD repeat-containing protein 61 (Meiotic recombination REC14 protein homolog) (SKI8 homolog) (Ski8) [Cleaved into: WD repeat-containing protein 61, N-terminally processed]	WDR61	Homo sapiens (Human)	305
Q96QU8	Q96QU8	Q96QU8	XPO6_HUMAN	reviewed	Exportin-6 (Exp6) (Ran-binding protein 20)	XPO6 KIAA0370 RANBP20	Homo sapiens (Human)	1125
O60688	O60688	O60688	YPEL1_HUMAN	reviewed	Protein yippee-like 1	YPEL1 FKSG3	Homo sapiens (Human)	119
Q9Y5A9	Q9Y5A9	Q9Y5A9	YTHD2_HUMAN	reviewed	YTH domain-containing family protein 2 (CLL-associated antigen KW-14) (High-glucose-regulated protein 8) (Renal carcinoma antigen NY-REN-2)	YTHDF2 HGRG8	Homo sapiens (Human)	579
Q9NQZ6	Q9NQZ6	Q9NQZ6	ZC4H2_HUMAN	reviewed	Zinc finger C4H2 domain-containing protein (Hepatocellular carcinoma-associated antigen 127)	ZC4H2 HCA127 KIAA1166	Homo sapiens (Human)	224
Q9NXF8	Q9NXF8	Q9NXF8	ZDHC7_HUMAN	reviewed	Palmitoyltransferase ZDHHC7 (EC 2.3.1.225) (Zinc finger DHHC domain-containing protein 7) (DHHC-7)	ZDHHC7	Homo sapiens (Human)	308
O60315	O60315	O60315	ZEB2_HUMAN	reviewed	Zinc finger E-box-binding homeobox 2 (Smad-interacting protein 1) (SMADIP1) (Zinc finger homeobox protein 1b)	ZEB2 KIAA0569 SIP1 ZFHX1B ZFX1B HRIHFB2411	Homo sapiens (Human)	1214
Q6FIF0	Q6FIF0	Q6FIF0	ZFAN6_HUMAN	reviewed	AN1-type zinc finger protein 6 (Associated with PRK1 protein) (Zinc finger A20 domain-containing protein 3)	ZFAND6 AWP1 ZA20D3 HT032	Homo sapiens (Human)	208
Q96E35	Q96E35	Q96E35	ZMY19_HUMAN	reviewed	Zinc finger MYND domain-containing protein 19 (Melanin-concentrating hormone receptor 1-interacting zinc finger protein) (MCH-R1-interacting zinc finger protein)	ZMYND19 MIZIP	Homo sapiens (Human)	227
Q99592	Q99592	Q99592	ZBT18_HUMAN	reviewed	Zinc finger and BTB domain-containing protein 18 (58 kDa repressor protein) (Transcriptional repressor RP58) (Translin-associated zinc finger protein 1) (TAZ-1) (Zinc finger protein 238) (Zinc finger protein C2H2-171)	ZBTB18 RP58 TAZ1 ZNF238	Homo sapiens (Human)	522
Q8IVQ6	Q8IVQ6	Q8IVQ6	ZDH21_HUMAN	reviewed	Palmitoyltransferase ZDHHC21 (EC 2.3.1.225) (Zinc finger DHHC domain-containing protein 21) (DHHC-21)	ZDHHC21	Homo sapiens (Human)	265
Q15326	Q15326	Q15326	ZMY11_HUMAN	reviewed	Zinc finger MYND domain-containing protein 11 (Adenovirus 5 E1A-binding protein) (Bone morphogenetic protein receptor-associated molecule 1) (Protein BS69)	ZMYND11 BRAM1 BS69	Homo sapiens (Human)	602
Q8TAD4	Q8TAD4	Q8TAD4	ZNT5_HUMAN	reviewed	Zinc transporter 5 (ZnT-5) (Solute carrier family 30 member 5) (ZnT-like transporter 1) (hZTL1)	SLC30A5 ZNT5 ZNTL1 ZTL1 UNQ863/PRO1879	Homo sapiens (Human)	765
Q96QA6	Q96QA6	Q96QA6	YPEL2_HUMAN	reviewed	Protein yippee-like 2	YPEL2 FKSG4	Homo sapiens (Human)	119
P62699	P62699	P62699	YPEL5_HUMAN	reviewed	Protein yippee-like 5	YPEL5 CGI-127	Homo sapiens (Human)	121
Q8TBF4	Q8TBF4	Q8TBF4	ZCRB1_HUMAN	reviewed	Zinc finger CCHC-type and RNA-binding motif-containing protein 1 (U11/U12 small nuclear ribonucleoprotein 31 kDa protein) (U11/U12 snRNP 31 kDa protein) (U11/U12-31K)	ZCRB1	Homo sapiens (Human)	217
Q969S3	Q969S3	Q969S3	ZN622_HUMAN	reviewed	Zinc finger protein 622 (Zinc finger-like protein 9)	ZNF622 ZPR9	Homo sapiens (Human)	477
O43257	O43257	O43257	ZNHI1_HUMAN	reviewed	Zinc finger HIT domain-containing protein 1 (Cyclin-G1-binding protein 1) (Zinc finger protein subfamily 4A member 1) (p18 Hamlet)	ZNHIT1 CGBP1 ZNFN4A1	Homo sapiens (Human)	154
O60481	O60481	O60481	ZIC3_HUMAN	reviewed	Zinc finger protein ZIC 3 (Zinc finger protein 203) (Zinc finger protein of the cerebellum 3)	ZIC3 ZNF203	Homo sapiens (Human)	467
Q9Y5V0	Q9Y5V0	Q9Y5V0	ZN706_HUMAN	reviewed	Zinc finger protein 706	ZNF706 HSPC038 PNAS-113	Homo sapiens (Human)	76
Q8N2G6	Q8N2G6	Q8N2G6	ZCH24_HUMAN	reviewed	Zinc finger CCHC domain-containing protein 24	ZCCHC24 C10orf56	Homo sapiens (Human)	241
A0A024RDB2	A0A024RDB2	A0A024RDB2	A0A024RDB2_HUMAN	unreviewed	Ras-GTPase activating protein SH3 domain-binding protein 2, isoform CRA_b	G3BP2 hCG_22598	Homo sapiens (Human)	449
B7Z722	B7Z722	B7Z722	B7Z722_HUMAN	unreviewed	Tropomyosin 1 (Alpha), isoform CRA_i (cDNA FLJ54760, highly similar to Rattus norvegicus tropomyosin 1, alpha (Tpm1), transcript variant 7, mRNA)	TPM1 hCG_33495	Homo sapiens (Human)	248
H7BYY1	H7BYY1	H7BYY1	H7BYY1_HUMAN	unreviewed	Tropomyosin 1 (Alpha), isoform CRA_m (Tropomyosin alpha-1 chain)	TPM1 hCG_33495	Homo sapiens (Human)	248
A0A024R9E1	A0A024R9E1	A0A024R9E1	A0A024R9E1_HUMAN	unreviewed	Ankyrin repeat domain 46, isoform CRA_b	ANKRD46 hCG_15691	Homo sapiens (Human)	228
E1CKY7	E1CKY7	E1CKY7	E1CKY7_HUMAN	unreviewed	Protein phosphatase 1 regulatory subunit 12B (Smooth muscle type of myosin light chain phosphatase small subunit)	sm-M20 PPP1R12B	Homo sapiens (Human)	186
A0A024QZN4	A0A024QZN4	A0A024QZN4	A0A024QZN4_HUMAN	unreviewed	Vinculin, isoform CRA_c	VCL hCG_2024635	Homo sapiens (Human)	1066
F2Z2U4	F2Z2U4	F2Z2U4	F2Z2U4_HUMAN	unreviewed	Transformation/transcription domain-associated protein	TRRAP	Homo sapiens (Human)	3848
A0A024R6S6	A0A024R6S6	A0A024R6S6	A0A024R6S6_HUMAN	unreviewed	Fused toes homolog (Mouse), isoform CRA_c	FTS hCG_2025804	Homo sapiens (Human)	293
A0A024R2J0	A0A024R2J0	A0A024R2J0	A0A024R2J0_HUMAN	unreviewed	Upstream binding protein 1 (LBP-1a), isoform CRA_b	UBP1 hCG_20073	Homo sapiens (Human)	504
A0A024R6W0	A0A024R6W0	A0A024R6W0	A0A024R6W0_HUMAN	unreviewed	Aspartate aminotransferase (EC 2.6.1.1)	GOT2 hCG_15092	Homo sapiens (Human)	430
A0A024RBK8	A0A024RBK8	A0A024RBK8	A0A024RBK8_HUMAN	unreviewed	RAS protein activator like 1 (GAP1 like), isoform CRA_b	RASAL1 hCG_40369	Homo sapiens (Human)	805
F1T0F8	F1T0F8	F1T0F8	F1T0F8_HUMAN	unreviewed	Paired box protein Pax-6	PAX6	Homo sapiens (Human)	436
A0A024RAJ5	A0A024RAJ5	A0A024RAJ5	A0A024RAJ5_HUMAN	unreviewed	Collagen, type IV, alpha 3 (Goodpasture antigen) binding protein, isoform CRA_a	COL4A3BP hCG_18817	Homo sapiens (Human)	598
E5KN59	E5KN59	E5KN59	E5KN59_HUMAN	unreviewed	Peptidyl-prolyl cis-trans isomerase D		Homo sapiens (Human)	370
A0A024R9L4	A0A024R9L4	A0A024R9L4	A0A024R9L4_HUMAN	unreviewed	Meis1, myeloid ecotropic viral integration site 1 homolog 2 (Mouse), isoform CRA_b	MEIS2 hCG_39301	Homo sapiens (Human)	470
A0A024RAE6	A0A024RAE6	A0A024RAE6	A0A024RAE6_HUMAN	unreviewed	Cell division cycle 42 (GTP binding protein, 25kDa), isoform CRA_c	CDC42 hCG_1981007	Homo sapiens (Human)	191
A4D1M6	A4D1M6	A4D1M6	A4D1M6_HUMAN	unreviewed	HCG19809 (Similar to eukaryotic translation elongation factor 1 beta 2 eukaryotic translation elongation factor 1 beta 1)	LOC392793 hCG_19809 tcag7.1190	Homo sapiens (Human)	225
A0A024R7L5	A0A024R7L5	A0A024R7L5	A0A024R7L5_HUMAN	unreviewed	UPF1 regulator of nonsense transcripts homolog (Yeast), isoform CRA_b	UPF1 hCG_37042	Homo sapiens (Human)	1118
D3DVH3	D3DVH3	D3DVH3	D3DVH3_HUMAN	unreviewed	Inositol polyphosphate-4-phosphatase, type I, 107kDa, isoform CRA_c	INPP4A hCG_38423	Homo sapiens (Human)	933
A0A024QZ88	A0A024QZ88	A0A024QZ88	A0A024QZ88_HUMAN	unreviewed	F-box protein 25, isoform CRA_e	FBXO25 hCG_2003870	Homo sapiens (Human)	358
A1L4K2	A1L4K2	A1L4K2	A1L4K2_HUMAN	unreviewed	Mitogen-activated protein kinase (EC 2.7.11.24)	MAPK8 hCG_23734	Homo sapiens (Human)	427
B2RMV2	B2RMV2	B2RMV2	B2RMV2_HUMAN	unreviewed	CYTSA protein (KIAA0376 protein, isoform CRA_a)	CYTSA KIAA0376 hCG_1811992	Homo sapiens (Human)	1117
Q32MN6	Q32MN6	Q32MN6	Q32MN6_HUMAN	unreviewed	TATA-box-binding protein (TBP protein)	TBP	Homo sapiens (Human)	288
A0A024R1Y2	A0A024R1Y2	A0A024R1Y2	A0A024R1Y2_HUMAN	unreviewed	ATP-citrate synthase (EC 2.3.3.8) (ATP-citrate (pro-S-)-lyase) (Citrate cleavage enzyme)	ACLY hCG_19718	Homo sapiens (Human)	1091
G3XAH9	G3XAH9	G3XAH9	G3XAH9_HUMAN	unreviewed	Suppression of tumorigenicity 7, isoform CRA_b (Suppressor of tumorigenicity 7 protein)	ST7 hCG_15955	Homo sapiens (Human)	511
A0A0B4J1W3	A0A0B4J1W3	A0A0B4J1W3	A0A0B4J1W3_HUMAN	unreviewed	N-alpha-acetyltransferase 15, NatA auxiliary subunit	NAA15	Homo sapiens (Human)	865
F6QDS0	F6QDS0	F6QDS0	F6QDS0_HUMAN	unreviewed	HCG2043426, isoform CRA_b (Uncharacterized protein)	hCG_2043426	Homo sapiens (Human)	479
F5H686	F5H686	F5H686	F5H686_HUMAN	unreviewed	Ras-related and estrogen-regulated growth inhibitor-like protein	RERGL	Homo sapiens (Human)	204
Q53X12	Q53X12	Q53X12	Q53X12_HUMAN	unreviewed	V-type proton ATPase subunit a		Homo sapiens (Human)	831
J3KPF9	J3KPF9	J3KPF9	J3KPF9_HUMAN	unreviewed	Kinesin-like protein	KIF3A	Homo sapiens (Human)	702
J3KNN1	J3KNN1	J3KNN1	J3KNN1_HUMAN	unreviewed	Polypeptide N-acetylgalactosaminyltransferase (EC 2.4.1.-) (Protein-UDP acetylgalactosaminyltransferase)	GALNT9	Homo sapiens (Human)	603
A0A087WTF6	A0A087WTF6	A0A087WTF6	A0A087WTF6_HUMAN	unreviewed	Neural cell adhesion molecule 1	NCAM1	Homo sapiens (Human)	848
A8K4N3	A8K4N3	A8K4N3	A8K4N3_HUMAN	unreviewed	cDNA FLJ75928, highly similar to Homo sapiens Kv channel interacting protein 4 (KCNIP4), transcript variant 4, mRNA		Homo sapiens (Human)	229
A8CDT9	A8CDT9	A8CDT9	A8CDT9_HUMAN	unreviewed	MYO5A variant protein		Homo sapiens (Human)	1828
A0A024QZU7	A0A024QZU7	A0A024QZU7	A0A024QZU7_HUMAN	unreviewed	Phosphatidic acid phosphatase type 2A, isoform CRA_b	PPAP2A hCG_39580	Homo sapiens (Human)	285
B2R7T2	B2R7T2	B2R7T2	B2R7T2_HUMAN	unreviewed	cDNA, FLJ93591, highly similar to Homo sapiens transforming growth factor, beta 2 (TGFB2), mRNA		Homo sapiens (Human)	414
A0A024R5W6	A0A024R5W6	A0A024R5W6	A0A024R5W6_HUMAN	unreviewed	Tropomyosin 1 (Alpha), isoform CRA_a	TPM1 hCG_33495	Homo sapiens (Human)	284
A0A0C4DGA7	A0A0C4DGA7	A0A0C4DGA7	A0A0C4DGA7_HUMAN	unreviewed	Actin-binding LIM protein 3	ABLIM3	Homo sapiens (Human)	650
Q8IY97	Q8IY97	Q8IY97	Q8IY97_HUMAN	unreviewed	Adaptor-related protein complex 1, gamma 1 subunit	AP1G1	Homo sapiens (Human)	825
A0A0A0MRT6	A0A0A0MRT6	A0A0A0MRT6	A0A0A0MRT6_HUMAN	unreviewed	Abl interactor 1	ABI1	Homo sapiens (Human)	475
A0A0S2Z536	A0A0S2Z536	A0A0S2Z536	A0A0S2Z536_HUMAN	unreviewed	Rho GTPase activating protein 26 isoform 1 (Fragment)	ARHGAP26	Homo sapiens (Human)	759
A0A087WU31	A0A087WU31	A0A087WU31	A0A087WU31_HUMAN	unreviewed	Chloride channel protein	CLCN3	Homo sapiens (Human)	791
B3KY12	B3KY12	B3KY12	B3KY12_HUMAN	unreviewed	cDNA FLJ46581 fis, clone THYMU3043200, highly similar to Splicing factor 3A subunit 3		Homo sapiens (Human)	501
A0A024R862	A0A024R862	A0A024R862	A0A024R862_HUMAN	unreviewed	GTPase activating protein and VPS9 domains 1, isoform CRA_b	GAPVD1 hCG_29660	Homo sapiens (Human)	1460
A0A0C4DG53	A0A0C4DG53	A0A0C4DG53	A0A0C4DG53_HUMAN	unreviewed	Nuclear receptor ROR-alpha	RORA	Homo sapiens (Human)	468
A0A024RAV5	A0A024RAV5	A0A024RAV5	A0A024RAV5_HUMAN	unreviewed	V-Ki-ras2 Kirsten rat sarcoma viral oncogene homolog, isoform CRA_b	KRAS hCG_14731	Homo sapiens (Human)	188
A0A087X0I6	A0A087X0I6	A0A087X0I6	A0A087X0I6_HUMAN	unreviewed	Non-specific serine/threonine protein kinase (EC 2.7.11.1)	MARK1	Homo sapiens (Human)	796
A8K8F0	A8K8F0	A8K8F0	A8K8F0_HUMAN	unreviewed	cDNA FLJ76436		Homo sapiens (Human)	298
F5H459	F5H459	F5H459	F5H459_HUMAN	unreviewed	AP-3 complex subunit sigma-1	AP3S1	Homo sapiens (Human)	162
A8K143	A8K143	A8K143	A8K143_HUMAN	unreviewed	cDNA FLJ75342, highly similar to Homo sapiens solute carrier family 12, (potassium-chloride transporter) member 5 (SLC12A5), mRNA		Homo sapiens (Human)	1116
Q53FJ3	Q53FJ3	Q53FJ3	Q53FJ3_HUMAN	unreviewed	Ubiquitin specific protease, proto-oncogene isoform a variant (Fragment)		Homo sapiens (Human)	963
B3KVA4	B3KVA4	B3KVA4	B3KVA4_HUMAN	unreviewed	cDNA FLJ16304 fis, clone PUAEN2003408, highly similar to TRANSCRIPTION FACTOR 4		Homo sapiens (Human)	667
B4DYR3	B4DYR3	B4DYR3	B4DYR3_HUMAN	unreviewed	cDNA FLJ60976		Homo sapiens (Human)	517
B8ZZB7	B8ZZB7	B8ZZB7	B8ZZB7_HUMAN	unreviewed	Sterile alpha motif domain-containing protein 12	SAMD12	Homo sapiens (Human)	161
A0A0S2Z568	A0A0S2Z568	A0A0S2Z568	A0A0S2Z568_HUMAN	unreviewed	Post-GPI attachment to proteins 2 isoform 1 (Fragment)	PGAP2	Homo sapiens (Human)	250
Q53HB4	Q53HB4	Q53HB4	Q53HB4_HUMAN	unreviewed	M-phase phosphoprotein 6 variant (Fragment)		Homo sapiens (Human)	160
V9HW58	V9HW58	V9HW58	V9HW58_HUMAN	unreviewed	Epididymis secretory protein Li 77	HEL-S-77	Homo sapiens (Human)	406
A0A0U1RRM4	A0A0U1RRM4	A0A0U1RRM4	A0A0U1RRM4_HUMAN	unreviewed	Polypyrimidine tract-binding protein 1	PTBP1	Homo sapiens (Human)	588
A0A087WUT6	A0A087WUT6	A0A087WUT6	A0A087WUT6_HUMAN	unreviewed	Eukaryotic translation initiation factor 5B	EIF5B	Homo sapiens (Human)	1220
Q6IAX4	Q6IAX4	Q6IAX4	Q6IAX4_HUMAN	unreviewed	Reticulon	RTN1	Homo sapiens (Human)	208
A0A0S2Z5L7	A0A0S2Z5L7	A0A0S2Z5L7	A0A0S2Z5L7_HUMAN	unreviewed	NDRG family member 4 isoform 1 (Fragment)	NDRG4	Homo sapiens (Human)	339
Q8TAX8	Q8TAX8	Q8TAX8	Q8TAX8_HUMAN	unreviewed	MYC associated factor X	MAX	Homo sapiens (Human)	151
Q32Q75	Q32Q75	Q32Q75	Q32Q75_HUMAN	unreviewed	Eukaryotic translation initiation factor 4E	EIF4E	Homo sapiens (Human)	217
A8K5H7	A8K5H7	A8K5H7	A8K5H7_HUMAN	unreviewed	cDNA FLJ77542, highly similar to Homo sapiens YME1-like 1 (S. cerevisiae) (YME1L1), transcript variant 3, mRNA		Homo sapiens (Human)	716
B4DJ36	B4DJ36	B4DJ36	B4DJ36_HUMAN	unreviewed	cDNA FLJ56446, highly similar to HMG box-containing protein 1		Homo sapiens (Human)	524
B4DWL6	B4DWL6	B4DWL6	B4DWL6_HUMAN	unreviewed	cDNA FLJ55806, highly similar to Golgi phosphoprotein 3		Homo sapiens (Human)	288
Q53F51	Q53F51	Q53F51	Q53F51_HUMAN	unreviewed	FGF intracellular binding protein isoform b variant (Fragment)		Homo sapiens (Human)	357
E1NZA1	E1NZA1	E1NZA1	E1NZA1_HUMAN	unreviewed	Peroxisome proliferator activated receptor interacting complex protein	PRIC295	Homo sapiens (Human)	2671
F8W6W4	F8W6W4	F8W6W4	F8W6W4_HUMAN	unreviewed	Voltage-gated potassium channel subunit beta-1	KCNAB1	Homo sapiens (Human)	372
Q5RGS4	Q5RGS4	Q5RGS4	Q5RGS4_HUMAN	unreviewed	Pleckstrin homology domain-containing family A member 1	PLEKHA1	Homo sapiens (Human)	383
R4GN35	R4GN35	R4GN35	R4GN35_HUMAN	unreviewed	DENN domain-containing protein 4C	DENND4C	Homo sapiens (Human)	1958
A8K719	A8K719	A8K719	A8K719_HUMAN	unreviewed	cDNA FLJ76413, highly similar to Homo sapiens core-binding factor, beta subunit (CBFB), transcript variant 1, mRNA		Homo sapiens (Human)	187
E9PCW1	E9PCW1	E9PCW1	E9PCW1_HUMAN	unreviewed	Golgi SNAP receptor complex member 1	GOSR1	Homo sapiens (Human)	248
B2RBU0	B2RBU0	B2RBU0	B2RBU0_HUMAN	unreviewed	cDNA, FLJ95691, highly similar to Homo sapiens PRP18 pre-mRNA processing factor 18 homolog (yeast) (PRPF18), mRNA		Homo sapiens (Human)	342
Q8TDH4	Q8TDH4	Q8TDH4	Q8TDH4_HUMAN	unreviewed	CLL-associated antigen KW-10		Homo sapiens (Human)	794
Q5CZH6	Q5CZH6	Q5CZH6	Q5CZH6_HUMAN	unreviewed	V-type proton ATPase subunit a	DKFZp686N0561	Homo sapiens (Human)	838
Q53HU0	Q53HU0	Q53HU0	Q53HU0_HUMAN	unreviewed	Chaperonin containing TCP1, subunit 8 (Theta) variant (Fragment)		Homo sapiens (Human)	548
Q9UK43	Q9UK43	Q9UK43	Q9UK43_HUMAN	unreviewed	Chondrosarcoma-associated protein 2	CSA2	Homo sapiens (Human)	557
A8KAP4	A8KAP4	A8KAP4	A8KAP4_HUMAN	unreviewed	Autophagy-related protein 13		Homo sapiens (Human)	480
A8K603	A8K603	A8K603	A8K603_HUMAN	unreviewed	cDNA FLJ75870, highly similar to Homo sapiens neuro-oncological ventral antigen 1 (NOVA1), transcript variant 1, mRNA		Homo sapiens (Human)	507
A7UJ17	A7UJ17	A7UJ17	A7UJ17_HUMAN	unreviewed	DnaJ		Homo sapiens (Human)	241
S4R410	S4R410	S4R410	S4R410_HUMAN	unreviewed	Zinc finger SWIM domain-containing protein 8	ZSWIM8	Homo sapiens (Human)	1834
