# Supplementary material for: Draft de novo transcriptome assembly and proteome characterization of the electric lobe of Tetronarce californica: a molecular tool for the study of cholinergic neurotransmission in the electric organ
Source: BMC Genomics. 2017 Aug 14;18:611. doi: 10.1186/s12864-017-3890-4 (PMC5557070; doi:10.1186/s12864-017-3890-4)
Supplement: Supplementary file 15 — Set10 – GO Biological Processes Complete. (XLSX 47 KB) [file 12864_2017_3890_MOESM15_ESM.xlsx]

## Sheet: Set10 – GO Biological Processe
Set10 – GO Biological Processes Complete
Analysis Type:	PANTHER Overrepresentation Test (release 20160715)
Annotation Version and Release Date:	GO Ontology database Released 2016-06-22
Analyzed List:	IDs.Hs.10.UniProtIDs (Homo sapiens)
Reference List:	Homo sapiens (all genes in database)
Bonferroni correction:	1
GO biological process complete	Homo sapiens - REFLIST (20972)	IDs.Hs.10.UniProtIDs (3052)	IDs.Hs.10.UniProtIDs (expected)	IDs.Hs.10.UniProtIDs (over/under)	IDs.Hs.10.UniProtIDs (fold Enrichment)	IDs.Hs.10.UniProtIDs (P-value)
7-methylguanosine mRNA capping (GO:0006370)	33	21	4.8	+	4.37	0.000324
RNA capping (GO:0036260)	37	22	5.38	+	4.09	0.000499
7-methylguanosine RNA capping (GO:0009452)	37	22	5.38	+	4.09	0.000499
protein targeting to ER (GO:0045047)	101	57	14.7	+	3.88	2.81e-13
establishment of protein localization to endoplasmic reticulum (GO:0072599)	105	59	15.28	+	3.86	9.63e-14
SRP-dependent cotranslational protein targeting to membrane (GO:0006614)	95	53	13.83	+	3.83	5.57e-12
regulation of ubiquitin-protein ligase activity involved in mitotic cell cycle (GO:0051439)	72	40	10.48	+	3.82	2.1e-08
cotranslational protein targeting to membrane (GO:0006613)	103	57	14.99	+	3.8	6.5e-13
negative regulation of ubiquitin-protein ligase activity involved in mitotic cell cycle (GO:0051436)	71	39	10.33	+	3.77	5.43e-08
positive regulation of ubiquitin-protein ligase activity involved in regulation of mitotic cell cycle transition (GO:0051437)	76	41	11.06	+	3.71	2.76e-08
negative regulation of ubiquitin protein ligase activity (GO:1904667)	73	39	10.62	+	3.67	1.21e-07
anaphase-promoting complex-dependent catabolic process (GO:0031145)	77	41	11.21	+	3.66	4.11e-08
intracellular protein transmembrane import (GO:0044743)	40	21	5.82	+	3.61	0.00709
tRNA aminoacylation (GO:0043039)	52	27	7.57	+	3.57	0.000265
amino acid activation (GO:0043038)	52	27	7.57	+	3.57	0.000265
protein localization to endoplasmic reticulum (GO:0070972)	124	64	18.05	+	3.55	2.31e-13
nuclear-transcribed mRNA catabolic process, nonsense-mediated decay (GO:0000184)	119	61	17.32	+	3.52	1.71e-12
negative regulation of ubiquitin-protein transferase activity (GO:0051444)	80	41	11.64	+	3.52	1.3e-07
positive regulation of ubiquitin protein ligase activity (GO:1904668)	80	41	11.64	+	3.52	1.3e-07
tRNA aminoacylation for protein translation (GO:0006418)	49	25	7.13	+	3.51	0.00115
ER-associated ubiquitin-dependent protein catabolic process (GO:0030433)	61	31	8.88	+	3.49	4.34e-05
positive regulation of ubiquitin-protein transferase activity (GO:0051443)	99	50	14.41	+	3.47	1.41e-09
intracellular protein transmembrane transport (GO:0065002)	46	23	6.69	+	3.44	0.005
transcription elongation from RNA polymerase II promoter (GO:0006368)	82	41	11.93	+	3.44	2.7e-07
transcription-coupled nucleotide-excision repair (GO:0006283)	73	36	10.62	+	3.39	5.86e-06
COPII vesicle coating (GO:0048208)	61	30	8.88	+	3.38	0.000155
vesicle targeting, rough ER to cis-Golgi (GO:0048207)	61	30	8.88	+	3.38	0.000155
protein transmembrane transport (GO:0071806)	53	26	7.71	+	3.37	0.00138
regulation of ubiquitin protein ligase activity (GO:1904666)	84	41	12.22	+	3.35	5.48e-07
vesicle targeting, to, from or within Golgi (GO:0048199)	65	31	9.46	+	3.28	0.000179
vesicle coating (GO:0006901)	63	30	9.17	+	3.27	0.000309
COPII-coated vesicle budding (GO:0090114)	63	30	9.17	+	3.27	0.000309
regulation of ubiquitin-protein transferase activity (GO:0051438)	115	54	16.74	+	3.23	2.57e-09
positive regulation of protein ubiquitination involved in ubiquitin-dependent protein catabolic process (GO:2000060)	90	42	13.1	+	3.21	1.23e-06
DNA-templated transcription, elongation (GO:0006354)	97	45	14.12	+	3.19	3.35e-07
regulation of cellular amino acid metabolic process (GO:0006521)	54	25	7.86	+	3.18	0.0066
protein targeting to mitochondrion (GO:0006626)	52	24	7.57	+	3.17	0.0114
viral transcription (GO:0019083)	115	53	16.74	+	3.17	8.45e-09
ERAD pathway (GO:0036503)	74	34	10.77	+	3.16	9.4e-05
negative regulation of protein ubiquitination (GO:0031397)	129	58	18.77	+	3.09	2.01e-09
viral gene expression (GO:0019080)	126	56	18.34	+	3.05	8e-09
regulation of protein ubiquitination involved in ubiquitin-dependent protein catabolic process (GO:2000058)	99	44	14.41	+	3.05	2.02e-06
nuclear-transcribed mRNA catabolic process (GO:0000956)	187	83	27.21	+	3.05	3.35e-14
fatty acid beta-oxidation (GO:0006635)	52	23	7.57	+	3.04	0.037
mRNA catabolic process (GO:0006402)	199	87	28.96	+	3	1.3e-14
negative regulation of protein modification by small protein conjugation or removal (GO:1903321)	138	60	20.08	+	2.99	3.11e-09
snRNA metabolic process (GO:0016073)	83	36	12.08	+	2.98	0.000149
protein targeting to membrane (GO:0006612)	161	69	23.43	+	2.94	1.09e-10
fatty acid oxidation (GO:0019395)	70	30	10.19	+	2.94	0.00277
translational initiation (GO:0006413)	152	65	22.12	+	2.94	6.91e-10
multi-organism metabolic process (GO:0044033)	138	59	20.08	+	2.94	9.48e-09
lipid oxidation (GO:0034440)	71	30	10.33	+	2.9	0.00369
antigen processing and presentation of exogenous peptide antigen via MHC class I, TAP-dependent (GO:0002479)	63	26	9.17	+	2.84	0.0313
membrane budding (GO:0006900)	101	41	14.7	+	2.79	9.82e-05
protein ubiquitination involved in ubiquitin-dependent protein catabolic process (GO:0042787)	134	54	19.5	+	2.77	6.92e-07
vesicle targeting (GO:0006903)	77	31	11.21	+	2.77	0.00651
snRNA transcription from RNA polymerase II promoter (GO:0042795)	70	28	10.19	+	2.75	0.0243
snRNA transcription (GO:0009301)	70	28	10.19	+	2.75	0.0243
fatty acid catabolic process (GO:0009062)	70	28	10.19	+	2.75	0.0243
RNA catabolic process (GO:0006401)	226	90	32.89	+	2.74	8.81e-13
regulation of cellular amine metabolic process (GO:0033238)	74	29	10.77	+	2.69	0.0241
oxidoreduction coenzyme metabolic process (GO:0006733)	113	44	16.44	+	2.68	9.68e-05
proteasome-mediated ubiquitin-dependent protein catabolic process (GO:0043161)	263	102	38.27	+	2.67	4.62e-14
proteasomal protein catabolic process (GO:0010498)	272	105	39.58	+	2.65	2.06e-14
response to endoplasmic reticulum stress (GO:0034976)	231	89	33.62	+	2.65	8.59e-12
rRNA processing (GO:0006364)	253	97	36.82	+	2.63	6.08e-13
establishment of protein localization to organelle (GO:0072594)	364	139	52.97	+	2.62	1.69e-19
monocarboxylic acid catabolic process (GO:0072329)	87	33	12.66	+	2.61	0.0105
dicarboxylic acid metabolic process (GO:0043648)	87	33	12.66	+	2.61	0.0105
carboxylic acid catabolic process (GO:0046395)	175	66	25.47	+	2.59	9.85e-08
stimulatory C-type lectin receptor signaling pathway (GO:0002223)	104	39	15.13	+	2.58	0.00161
ncRNA transcription (GO:0098781)	88	33	12.81	+	2.58	0.0133
rRNA metabolic process (GO:0016072)	259	97	37.69	+	2.57	2.54e-12
tRNA metabolic process (GO:0006399)	183	68	26.63	+	2.55	9.13e-08
coenzyme biosynthetic process (GO:0009108)	127	47	18.48	+	2.54	0.000143
pyridine nucleotide metabolic process (GO:0019362)	100	37	14.55	+	2.54	0.00443
nicotinamide nucleotide metabolic process (GO:0046496)	100	37	14.55	+	2.54	0.00443
cofactor biosynthetic process (GO:0051188)	168	62	24.45	+	2.54	9.39e-07
innate immune response activating cell surface receptor signaling pathway (GO:0002220)	106	39	15.43	+	2.53	0.00256
positive regulation of protein ubiquitination (GO:0031398)	177	65	25.76	+	2.52	4.13e-07
ribosome biogenesis (GO:0042254)	312	114	45.4	+	2.51	3.69e-14
protein targeting (GO:0006605)	412	150	59.96	+	2.5	2.59e-19
positive regulation of proteolysis involved in cellular protein catabolic process (GO:1903052)	168	61	24.45	+	2.5	2.43e-06
protein folding (GO:0006457)	221	80	32.16	+	2.49	5.3e-09
pyridine-containing compound metabolic process (GO:0072524)	108	39	15.72	+	2.48	0.00402
ER to Golgi vesicle-mediated transport (GO:0006888)	164	59	23.87	+	2.47	6.58e-06
establishment of protein localization to membrane (GO:0090150)	267	96	38.86	+	2.47	4.06e-11
RNA splicing, via transesterification reactions (GO:0000375)	273	98	39.73	+	2.47	2.33e-11
regulation of mRNA stability (GO:0043488)	137	49	19.94	+	2.46	0.000202
nucleotide-excision repair (GO:0006289)	112	40	16.3	+	2.45	0.00379
protein import (GO:0017038)	157	56	22.85	+	2.45	2.34e-05
cellular amino acid metabolic process (GO:0006520)	244	87	35.51	+	2.45	1.18e-09
regulation of protein ubiquitination (GO:0031396)	248	88	36.09	+	2.44	1.11e-09
positive regulation of viral process (GO:0048524)	93	33	13.53	+	2.44	0.0413
regulation of RNA stability (GO:0043487)	141	50	20.52	+	2.44	0.00019
organic acid catabolic process (GO:0016054)	201	71	29.25	+	2.43	2.94e-07
mRNA splicing, via spliceosome (GO:0000398)	269	95	39.15	+	2.43	1.58e-10
RNA splicing, via transesterification reactions with bulged adenosine as nucleophile (GO:0000377)	269	95	39.15	+	2.43	1.58e-10
ncRNA metabolic process (GO:0034660)	544	192	79.17	+	2.43	6.08e-24
positive regulation of cellular protein catabolic process (GO:1903364)	182	64	26.49	+	2.42	3.14e-06
positive regulation of protein modification by small protein conjugation or removal (GO:1903322)	191	67	27.8	+	2.41	1.36e-06
Wnt signaling pathway, planar cell polarity pathway (GO:0060071)	100	35	14.55	+	2.41	0.0292
translation (GO:0006412)	442	154	64.32	+	2.39	4.1e-18
coenzyme metabolic process (GO:0006732)	269	93	39.15	+	2.38	9.67e-10
positive regulation of canonical Wnt signaling pathway (GO:0090263)	119	41	17.32	+	2.37	0.0067
ncRNA processing (GO:0034470)	395	136	57.48	+	2.37	2.89e-15
protein polyubiquitination (GO:0000209)	244	84	35.51	+	2.37	1.8e-08
regulation of protein modification by small protein conjugation or removal (GO:1903320)	268	92	39	+	2.36	1.92e-09
response to unfolded protein (GO:0006986)	152	52	22.12	+	2.35	0.000309
ribonucleoprotein complex biogenesis (GO:0022613)	448	153	65.2	+	2.35	3.46e-17
single-organism intracellular transport (GO:1902582)	466	159	67.82	+	2.34	6.24e-18
peptide biosynthetic process (GO:0043043)	465	158	67.67	+	2.33	1.24e-17
intracellular protein transport (GO:0006886)	669	226	97.36	+	2.32	3.57e-26
protein localization to organelle (GO:0033365)	563	190	81.93	+	2.32	1.88e-21
regulation of proteolysis involved in cellular protein catabolic process (GO:1903050)	223	75	32.45	+	2.31	7.42e-07
mRNA metabolic process (GO:0016071)	613	206	89.21	+	2.31	2.7e-23
Fc-epsilon receptor signaling pathway (GO:0038095)	134	45	19.5	+	2.31	0.00399
modification-dependent macromolecule catabolic process (GO:0043632)	483	162	70.29	+	2.3	1.3e-17
regulation of cellular protein catabolic process (GO:1903362)	244	81	35.51	+	2.28	2.48e-07
anaphase (GO:0051322)	154	51	22.41	+	2.28	0.00109
mitotic anaphase (GO:0000090)	154	51	22.41	+	2.28	0.00109
alpha-amino acid metabolic process (GO:1901605)	185	61	26.92	+	2.27	8.06e-05
M phase (GO:0000279)	173	57	25.18	+	2.26	0.000247
mitotic M phase (GO:0000087)	173	57	25.18	+	2.26	0.000247
positive regulation of protein catabolic process (GO:0045732)	255	84	37.11	+	2.26	1.56e-07
vacuole organization (GO:0007033)	167	55	24.3	+	2.26	0.000432
Fc receptor signaling pathway (GO:0038093)	198	65	28.81	+	2.26	3.18e-05
ubiquitin-dependent protein catabolic process (GO:0006511)	467	153	67.96	+	2.25	1.4e-15
positive regulation of Wnt signaling pathway (GO:0030177)	153	50	22.27	+	2.25	0.00211
cofactor metabolic process (GO:0051186)	340	111	49.48	+	2.24	1.69e-10
modification-dependent protein catabolic process (GO:0019941)	475	155	69.13	+	2.24	1.15e-15
cellular macromolecule catabolic process (GO:0044265)	794	259	115.55	+	2.24	3.33e-28
response to topologically incorrect protein (GO:0035966)	163	53	23.72	+	2.23	0.0011
viral life cycle (GO:0019058)	290	94	42.2	+	2.23	2.41e-08
protein localization to membrane (GO:0072657)	378	122	55.01	+	2.22	1.92e-11
amide biosynthetic process (GO:0043604)	524	169	76.26	+	2.22	7.71e-17
nucleobase-containing compound catabolic process (GO:0034655)	338	109	49.19	+	2.22	6.21e-10
endosomal transport (GO:0016197)	230	74	33.47	+	2.21	6.48e-06
RNA processing (GO:0006396)	849	273	123.55	+	2.21	5.94e-29
Golgi vesicle transport (GO:0048193)	308	99	44.82	+	2.21	1.03e-08
non-canonical Wnt signaling pathway (GO:0035567)	138	44	20.08	+	2.19	0.0197
mitotic cell cycle phase (GO:0098763)	211	67	30.71	+	2.18	6.54e-05
cell cycle phase (GO:0022403)	211	67	30.71	+	2.18	6.54e-05
proteolysis involved in cellular protein catabolic process (GO:0051603)	517	164	75.24	+	2.18	1.36e-15
regulation of protein catabolic process (GO:0042176)	365	115	53.12	+	2.17	5.74e-10
establishment of vesicle localization (GO:0051650)	210	66	30.56	+	2.16	0.000123
RNA splicing (GO:0008380)	373	117	54.28	+	2.16	4.64e-10
vesicle localization (GO:0051648)	217	68	31.58	+	2.15	8.38e-05
cellular protein catabolic process (GO:0044257)	535	167	77.86	+	2.14	2.8e-15
small GTPase mediated signal transduction (GO:0007264)	359	112	52.24	+	2.14	2.24e-09
biological phase (GO:0044848)	215	67	31.29	+	2.14	0.000131
protein transport (GO:0015031)	1228	380	178.71	+	2.13	1.88e-38
vacuolar transport (GO:0007034)	256	79	37.26	+	2.12	1.1e-05
positive regulation of cellular catabolic process (GO:0031331)	263	81	38.27	+	2.12	7.48e-06
posttranscriptional regulation of gene expression (GO:0010608)	459	141	66.8	+	2.11	6.03e-12
intracellular transport (GO:0046907)	1158	355	168.52	+	2.11	8.97e-35
heterocycle catabolic process (GO:0046700)	366	112	53.26	+	2.1	7.28e-09
vesicle organization (GO:0016050)	266	81	38.71	+	2.09	1.23e-05
nucleocytoplasmic transport (GO:0006913)	263	80	38.27	+	2.09	1.62e-05
mitochondrial transport (GO:0006839)	181	55	26.34	+	2.09	0.00512
cellular nitrogen compound catabolic process (GO:0044270)	372	113	54.14	+	2.09	9.03e-09
positive regulation of catabolic process (GO:0009896)	326	99	47.44	+	2.09	2.27e-07
peptide metabolic process (GO:0006518)	594	178	86.44	+	2.06	9.4e-15
lipid modification (GO:0030258)	214	64	31.14	+	2.06	0.00113
nuclear transport (GO:0051169)	271	81	39.44	+	2.05	2.76e-05
protein catabolic process (GO:0030163)	571	170	83.1	+	2.05	1.04e-13
establishment of protein localization (GO:0045184)	1338	397	194.72	+	2.04	2.18e-36
macromolecule catabolic process (GO:0009057)	931	276	135.49	+	2.04	6.61e-24
mRNA processing (GO:0006397)	436	129	63.45	+	2.03	1.38e-09
aromatic compound catabolic process (GO:0019439)	379	112	55.15	+	2.03	5.85e-08
negative regulation of transferase activity (GO:0051348)	352	104	51.23	+	2.03	3.3e-07
cellular macromolecule localization (GO:0070727)	1166	343	169.68	+	2.02	4.54e-30
cellular protein localization (GO:0034613)	1156	340	168.23	+	2.02	9.39e-30
single-organism cellular localization (GO:1902580)	713	208	103.76	+	2	1.92e-16
protein ubiquitination (GO:0016567)	636	185	92.56	+	2	3.49e-14
nucleobase-containing compound transport (GO:0015931)	203	59	29.54	+	2	0.00825
regulation of cellular catabolic process (GO:0031329)	366	106	53.26	+	1.99	6.45e-07
autophagy (GO:0006914)	385	111	56.03	+	1.98	3.01e-07
cellular catabolic process (GO:0044248)	1324	381	192.68	+	1.98	5.53e-32
protein modification by small protein conjugation (GO:0032446)	755	217	109.87	+	1.98	1.48e-16
regulation of catabolic process (GO:0009894)	497	142	72.33	+	1.96	1.08e-09
carboxylic acid metabolic process (GO:0019752)	741	211	107.84	+	1.96	1.41e-15
small molecule catabolic process (GO:0044282)	313	89	45.55	+	1.95	4.75e-05
cellular amide metabolic process (GO:0043603)	721	205	104.93	+	1.95	5.56e-15
nucleoside monophosphate metabolic process (GO:0009123)	261	74	37.98	+	1.95	0.000973
ribonucleoprotein complex assembly (GO:0022618)	194	55	28.23	+	1.95	0.0379
viral process (GO:0016032)	621	176	90.37	+	1.95	2.45e-12
membrane organization (GO:0061024)	890	252	129.52	+	1.95	6.82e-19
cellular protein complex assembly (GO:0043623)	357	101	51.95	+	1.94	5.97e-06
oxoacid metabolic process (GO:0043436)	746	211	108.56	+	1.94	2.92e-15
organic cyclic compound catabolic process (GO:1901361)	400	113	58.21	+	1.94	6.46e-07
multi-organism cellular process (GO:0044764)	624	176	90.81	+	1.94	3.76e-12
protein modification by small protein conjugation or removal (GO:0070647)	881	248	128.21	+	1.93	3.21e-18
regulation of mitotic cell cycle phase transition (GO:1901990)	300	84	43.66	+	1.92	0.00024
organic acid metabolic process (GO:0006082)	825	231	120.06	+	1.92	1.75e-16
regulation of translation (GO:0006417)	336	94	48.9	+	1.92	3.88e-05
purine nucleoside monophosphate metabolic process (GO:0009126)	236	66	34.34	+	1.92	0.00716
ribonucleoprotein complex subunit organization (GO:0071826)	204	57	29.69	+	1.92	0.0392
establishment of localization in cell (GO:0051649)	1436	401	208.98	+	1.92	3.42e-31
protein localization (GO:0008104)	1732	483	252.05	+	1.92	1.27e-38
regulation of cellular amide metabolic process (GO:0034248)	364	101	52.97	+	1.91	1.59e-05
organelle localization (GO:0051640)	411	114	59.81	+	1.91	1.51e-06
organonitrogen compound biosynthetic process (GO:1901566)	1033	286	150.33	+	1.9	1.72e-20
purine ribonucleoside monophosphate metabolic process (GO:0009167)	235	65	34.2	+	1.9	0.0123
dephosphorylation (GO:0016311)	293	81	42.64	+	1.9	0.000702
nucleotide metabolic process (GO:0009117)	485	134	70.58	+	1.9	5.02e-08
single-organism membrane organization (GO:0044802)	735	203	106.96	+	1.9	1.61e-13
macroautophagy (GO:0016236)	268	74	39	+	1.9	0.00259
interspecies interaction between organisms (GO:0044419)	666	183	96.92	+	1.89	1.04e-11
symbiosis, encompassing mutualism through parasitism (GO:0044403)	666	183	96.92	+	1.89	1.04e-11
nucleoside phosphate metabolic process (GO:0006753)	493	135	71.74	+	1.88	7.55e-08
mitochondrion organization (GO:0007005)	603	165	87.75	+	1.88	3.82e-10
establishment of organelle localization (GO:0051656)	353	96	51.37	+	1.87	0.000101
small molecule biosynthetic process (GO:0044283)	381	103	55.45	+	1.86	4.08e-05
ribonucleoside monophosphate metabolic process (GO:0009161)	248	67	36.09	+	1.86	0.0185
cellular localization (GO:0051641)	1880	507	273.59	+	1.85	4.43e-37
organic substance catabolic process (GO:1901575)	1540	413	224.11	+	1.84	1.32e-28
negative regulation of protein modification process (GO:0031400)	565	151	82.22	+	1.84	2.58e-08
nucleobase-containing small molecule metabolic process (GO:0055086)	552	147	80.33	+	1.83	6.42e-08
regulation of cell cycle phase transition (GO:1901987)	320	85	46.57	+	1.83	0.00176
regulation of Wnt signaling pathway (GO:0030111)	313	83	45.55	+	1.82	0.00259
regulation of autophagy (GO:0010506)	249	66	36.24	+	1.82	0.0401
purine nucleoside metabolic process (GO:0042278)	308	81	44.82	+	1.81	0.00489
purine ribonucleoside metabolic process (GO:0046128)	305	80	44.39	+	1.8	0.00631
cellular macromolecular complex assembly (GO:0034622)	715	187	104.05	+	1.8	4.18e-10
generation of precursor metabolites and energy (GO:0006091)	314	82	45.7	+	1.79	0.00547
histone modification (GO:0016570)	337	88	49.04	+	1.79	0.00219
macromolecule localization (GO:0033036)	2091	546	304.3	+	1.79	1.18e-36
nucleoside metabolic process (GO:0009116)	360	94	52.39	+	1.79	0.000876
endomembrane system organization (GO:0010256)	460	119	66.94	+	1.78	3.13e-05
ribonucleoside metabolic process (GO:0009119)	334	86	48.61	+	1.77	0.00518
catabolic process (GO:0009056)	1638	421	238.37	+	1.77	1.73e-25
purine-containing compound metabolic process (GO:0072521)	393	101	57.19	+	1.77	0.000624
glycosyl compound metabolic process (GO:1901657)	382	98	55.59	+	1.76	0.00105
positive regulation of transferase activity (GO:0051347)	617	158	89.79	+	1.76	1.84e-07
positive regulation of proteolysis (GO:0045862)	353	90	51.37	+	1.75	0.0043
purine nucleotide metabolic process (GO:0006163)	361	92	52.54	+	1.75	0.0033
organonitrogen compound metabolic process (GO:1901564)	1784	454	259.62	+	1.75	5.71e-27
covalent chromatin modification (GO:0016569)	346	88	50.35	+	1.75	0.0063
cell-cell signaling by wnt (GO:0198738)	352	89	51.23	+	1.74	0.00692
Wnt signaling pathway (GO:0016055)	352	89	51.23	+	1.74	0.00692
regulation of protein complex assembly (GO:0043254)	365	92	53.12	+	1.73	0.00518
regulation of mitotic cell cycle (GO:0007346)	461	116	67.09	+	1.73	0.000208
monocarboxylic acid metabolic process (GO:0032787)	475	119	69.13	+	1.72	0.000174
small molecule metabolic process (GO:0044281)	1636	407	238.08	+	1.71	8.18e-22
purine ribonucleotide metabolic process (GO:0009150)	342	85	49.77	+	1.71	0.0229
cell division (GO:0051301)	477	118	69.42	+	1.7	0.000381
ribose phosphate metabolic process (GO:0019693)	372	92	54.14	+	1.7	0.0112
organophosphate metabolic process (GO:0019637)	887	219	129.08	+	1.7	7.61e-10
ribonucleotide metabolic process (GO:0009259)	357	88	51.95	+	1.69	0.0212
cellular protein metabolic process (GO:0044267)	3482	857	506.73	+	1.69	9.67e-53
cellular component biogenesis (GO:0044085)	2264	557	329.47	+	1.69	1.16e-30
regulation of transferase activity (GO:0051338)	940	228	136.8	+	1.67	1.3e-09
mitotic cell cycle (GO:0000278)	760	184	110.6	+	1.66	3.67e-07
regulation of cellular protein localization (GO:1903827)	547	132	79.6	+	1.66	0.000249
organophosphate biosynthetic process (GO:0090407)	427	103	62.14	+	1.66	0.00804
regulation of cell cycle (GO:0051726)	943	227	137.23	+	1.65	3.06e-09
negative regulation of phosphorylation (GO:0042326)	420	101	61.12	+	1.65	0.0116
macromolecular complex assembly (GO:0065003)	1330	319	193.55	+	1.65	5e-14
regulation of vesicle-mediated transport (GO:0060627)	426	102	61.99	+	1.65	0.0124
single-organism biosynthetic process (GO:0044711)	1029	246	149.75	+	1.64	6.01e-10
mitotic cell cycle process (GO:1903047)	741	177	107.84	+	1.64	2.34e-06
oxidation-reduction process (GO:0055114)	932	222	135.63	+	1.64	1.5e-08
vesicle-mediated transport (GO:0016192)	1241	293	180.6	+	1.62	8.96e-12
macromolecular complex subunit organization (GO:0043933)	1983	467	288.58	+	1.62	7.65e-21
regulation of cell cycle process (GO:0010564)	557	131	81.06	+	1.62	0.00112
cellular protein modification process (GO:0006464)	2836	665	412.72	+	1.61	7.77e-32
protein modification process (GO:0036211)	2836	665	412.72	+	1.61	7.77e-32
phosphate-containing compound metabolic process (GO:0006796)	2046	478	297.75	+	1.61	9.48e-21
phosphorus metabolic process (GO:0006793)	2052	479	298.62	+	1.6	9.91e-21
single-organism carbohydrate metabolic process (GO:0044723)	549	128	79.89	+	1.6	0.00242
macromolecule modification (GO:0043412)	3007	699	437.6	+	1.6	9.4e-33
regulation of intracellular transport (GO:0032386)	468	108	68.11	+	1.59	0.0308
single-organism catabolic process (GO:0044712)	733	169	106.67	+	1.58	6.62e-05
cell cycle (GO:0007049)	1311	302	190.79	+	1.58	6.33e-11
transmembrane receptor protein tyrosine kinase signaling pathway (GO:0007169)	500	115	72.76	+	1.58	0.0176
organelle organization (GO:0006996)	3133	718	455.94	+	1.57	5.8e-32
protein complex assembly (GO:0006461)	1059	242	154.11	+	1.57	7.96e-08
protein complex biogenesis (GO:0070271)	1059	242	154.11	+	1.57	7.96e-08
cellular component assembly (GO:0022607)	2007	457	292.07	+	1.56	1.58e-17
cellular response to stress (GO:0033554)	1571	356	228.62	+	1.56	1.77e-12
protein metabolic process (GO:0019538)	4036	914	587.35	+	1.56	8.7e-42
regulation of organelle organization (GO:0033043)	1097	248	159.64	+	1.55	1.21e-07
phosphorylation (GO:0016310)	1313	296	191.08	+	1.55	1.47e-09
regulation of cellular localization (GO:0060341)	813	183	118.31	+	1.55	8.53e-05
protein complex subunit organization (GO:0071822)	1260	282	183.36	+	1.54	1.26e-08
cell cycle process (GO:0022402)	1079	240	157.02	+	1.53	1.15e-06
single-organism metabolic process (GO:0044710)	3350	743	487.52	+	1.52	6.09e-29
regulation of cellular response to stress (GO:0080135)	565	125	82.22	+	1.52	0.0406
transport (GO:0006810)	3836	844	558.24	+	1.51	4.84e-33
carbohydrate derivative biosynthetic process (GO:1901137)	597	131	86.88	+	1.51	0.0359
regulation of cellular component biogenesis (GO:0044087)	751	164	109.29	+	1.5	0.00309
establishment of localization (GO:0051234)	3960	864	576.29	+	1.5	8.57e-33
cellular lipid metabolic process (GO:0044255)	913	199	132.87	+	1.5	0.0002
proteolysis (GO:0006508)	1160	251	168.81	+	1.49	5.21e-06
carbohydrate derivative metabolic process (GO:1901135)	1038	224	151.06	+	1.48	5.65e-05
regulation of kinase activity (GO:0043549)	784	169	114.09	+	1.48	0.00445
protein phosphorylation (GO:0006468)	956	204	139.12	+	1.47	0.000604
single-organism organelle organization (GO:1902589)	1420	302	206.65	+	1.46	5e-07
cellular component organization or biogenesis (GO:0071840)	5288	1121	769.55	+	1.46	3.53e-41
negative regulation of cellular protein metabolic process (GO:0032269)	964	203	140.29	+	1.45	0.00162
negative regulation of protein metabolic process (GO:0051248)	1022	215	148.73	+	1.45	0.000749
regulation of cellular component organization (GO:0051128)	2246	471	326.85	+	1.44	7.09e-12
peptidyl-amino acid modification (GO:0018193)	855	179	124.43	+	1.44	0.0121
single-organism transport (GO:0044765)	2624	548	381.86	+	1.44	3.39e-14
cellular component organization (GO:0016043)	5133	1070	746.99	+	1.43	2.8e-35
single-organism localization (GO:1902578)	2823	587	410.82	+	1.43	3.56e-15
regulation of protein localization (GO:0032880)	948	196	137.96	+	1.42	0.00855
chromosome organization (GO:0051276)	984	203	143.2	+	1.42	0.00631
intracellular signal transduction (GO:0035556)	1588	327	231.1	+	1.41	2.52e-06
positive regulation of cellular component organization (GO:0051130)	1157	238	168.38	+	1.41	0.000854
localization (GO:0051179)	4820	977	701.44	+	1.39	2.01e-26
regulation of protein metabolic process (GO:0051246)	2471	496	359.6	+	1.38	1.37e-09
cellular metabolic process (GO:0044237)	8525	1707	1240.62	+	1.38	5.19e-61
negative regulation of signaling (GO:0023057)	1199	240	174.49	+	1.38	0.00571
negative regulation of cell communication (GO:0010648)	1195	239	173.91	+	1.37	0.0064
regulation of protein modification process (GO:0031399)	1653	329	240.56	+	1.37	7.25e-05
regulation of cellular protein metabolic process (GO:0032268)	2320	461	337.62	+	1.37	5.14e-08
lipid metabolic process (GO:0006629)	1158	230	168.52	+	1.36	0.0167
positive regulation of protein metabolic process (GO:0051247)	1482	289	215.67	+	1.34	0.00351
positive regulation of cellular protein metabolic process (GO:0032270)	1396	272	203.16	+	1.34	0.00837
cellular macromolecule metabolic process (GO:0044260)	6693	1296	974.01	+	1.33	1.4e-30
primary metabolic process (GO:0044238)	8601	1664	1251.68	+	1.33	2.9e-47
positive regulation of catalytic activity (GO:0043085)	1532	296	222.95	+	1.33	0.0054
cellular nitrogen compound metabolic process (GO:0034641)	5090	982	740.73	+	1.33	2.8e-19
nitrogen compound metabolic process (GO:0006807)	5565	1073	809.86	+	1.32	5.56e-22
organic substance metabolic process (GO:0071704)	9032	1741	1314.4	+	1.32	2.03e-50
response to endogenous stimulus (GO:0009719)	1396	268	203.16	+	1.32	0.0301
metabolic process (GO:0008152)	9443	1811	1374.21	+	1.32	7.66e-53
cellular biosynthetic process (GO:0044249)	4559	874	663.46	+	1.32	1.93e-15
biosynthetic process (GO:0009058)	4744	907	690.38	+	1.31	5.48e-16
positive regulation of molecular function (GO:0044093)	1807	344	262.97	+	1.31	0.00243
organic substance biosynthetic process (GO:1901576)	4658	884	677.87	+	1.3	1.63e-14
nucleobase-containing compound metabolic process (GO:0006139)	4484	845	652.54	+	1.29	8.62e-13
heterocycle metabolic process (GO:0046483)	4620	870	672.34	+	1.29	2.72e-13
cellular aromatic compound metabolic process (GO:0006725)	4669	878	679.47	+	1.29	2.54e-13
organic cyclic compound metabolic process (GO:1901360)	4856	910	706.68	+	1.29	1.15e-13
response to organic substance (GO:0010033)	2568	477	373.71	+	1.28	0.000169
gene expression (GO:0010467)	3749	693	545.58	+	1.27	6.91e-08
regulation of catalytic activity (GO:0050790)	2335	431	339.81	+	1.27	0.00184
macromolecule metabolic process (GO:0043170)	7359	1357	1070.94	+	1.27	6.8e-23
regulation of molecular function (GO:0065009)	2825	515	411.11	+	1.25	0.000436
regulation of localization (GO:0032879)	2418	436	351.89	+	1.24	0.0172
cellular nitrogen compound biosynthetic process (GO:0044271)	3495	629	508.62	+	1.24	6.01e-05
positive regulation of cellular process (GO:0048522)	4604	818	670.01	+	1.22	1.2e-06
nucleic acid metabolic process (GO:0090304)	3942	700	573.67	+	1.22	5.24e-05
RNA metabolic process (GO:0016070)	3429	608	499.01	+	1.22	0.000923
regulation of biological quality (GO:0065008)	3412	604	496.54	+	1.22	0.00128
positive regulation of biological process (GO:0048518)	5059	895	736.22	+	1.22	2.28e-07
positive regulation of macromolecule metabolic process (GO:0010604)	2748	485	399.91	+	1.21	0.0399
regulation of signaling (GO:0023051)	3037	535	441.97	+	1.21	0.0141
regulation of cell communication (GO:0010646)	2987	524	434.69	+	1.21	0.0293
positive regulation of metabolic process (GO:0009893)	2944	515	428.43	+	1.2	0.0489
negative regulation of biological process (GO:0048519)	4470	781	650.51	+	1.2	7.59e-05
single-organism cellular process (GO:0044763)	11253	1966	1637.62	+	1.2	1.22e-29
negative regulation of cellular process (GO:0048523)	4151	724	604.08	+	1.2	0.000451
cellular process (GO:0009987)	14559	2533	2118.73	+	1.2	1.84e-62
cellular macromolecule biosynthetic process (GO:0034645)	3618	625	526.52	+	1.19	0.0176
macromolecule biosynthetic process (GO:0009059)	3699	637	538.31	+	1.18	0.0201
single-organism process (GO:0044699)	12451	2138	1811.96	+	1.18	9.74e-31
biological_process (GO:0008150)	16836	2803	2450.1	+	1.14	1.46e-66
regulation of biological process (GO:0050789)	10767	1717	1566.89	+	1.1	0.000231
biological regulation (GO:0065007)	11384	1805	1656.68	+	1.09	0.000284
regulation of cellular process (GO:0050794)	10292	1630	1497.77	+	1.09	0.00742
neurological system process (GO:0050877)	1256	127	182.78	-	0.69	0.0371
defense response (GO:0006952)	1228	117	178.71	-	0.65	0.00225
innate immune response (GO:0045087)	616	45	89.64	-	0.5	0.000804
immune response (GO:0006955)	1102	77	160.37	-	0.48	4.45e-10
sensory perception (GO:0007600)	945	66	137.52	-	0.48	2.98e-08
inflammatory response (GO:0006954)	464	32	67.52	-	0.47	0.00757
G-protein coupled receptor signaling pathway (GO:0007186)	1201	74	174.78	-	0.42	7.92e-15
Unclassified (UNCLASSIFIED)	4136	249	601.9	-	0.41	0
adaptive immune response (GO:0002250)	279	15	40.6	-	0.37	0.0268
detection of stimulus (GO:0051606)	665	27	96.78	-	0.28	1.73e-13
humoral immune response (GO:0006959)	173	6	25.18	-	0.24	0.0404
sensory perception of chemical stimulus (GO:0007606)	527	7	76.69	-	< 0.2	6.01e-21
sensory perception of smell (GO:0007608)	452	5	65.78	-	< 0.2	1.31e-18
detection of chemical stimulus (GO:0009593)	501	5	72.91	-	< 0.2	1.49e-21
detection of stimulus involved in sensory perception (GO:0050906)	518	3	75.38	-	< 0.2	4.57e-25

## Sheet: Set10 – GO cellular component 
Set10 – GO cellular component complete
Analysis Type:	PANTHER Overrepresentation Test (release 20160715)
Annotation Version and Release Date:	GO Ontology database Released 2016-06-22
Analyzed List:	IDs.Hs.10.UniProtIDs (Homo sapiens)
Reference List:	Homo sapiens (all genes in database)
Bonferroni correction:	1
GO cellular component complete	Homo sapiens - REFLIST (20972)	IDs.Hs.10.UniProtIDs (3052)	IDs.Hs.10.UniProtIDs (expected)	IDs.Hs.10.UniProtIDs (over/under)	IDs.Hs.10.UniProtIDs (fold Enrichment)	IDs.Hs.10.UniProtIDs (P-value)
proteasome regulatory particle (GO:0005838)	21	14	3.06	+	4.58	0.00515
proteasome accessory complex (GO:0022624)	24	15	3.49	+	4.29	0.0051
carboxy-terminal domain protein kinase complex (GO:0032806)	22	13	3.2	+	4.06	0.0386
cytosolic small ribosomal subunit (GO:0022627)	44	23	6.4	+	3.59	0.000367
SNARE complex (GO:0031201)	55	26	8	+	3.25	0.000426
cytosolic ribosome (GO:0022626)	115	51	16.74	+	3.05	1.34e-08
catalytic step 2 spliceosome (GO:0071013)	89	39	12.95	+	3.01	4.61e-06
proteasome complex (GO:0000502)	69	30	10.04	+	2.99	0.000321
small ribosomal subunit (GO:0015935)	69	30	10.04	+	2.99	0.000321
late endosome membrane (GO:0031902)	106	45	15.43	+	2.92	8.04e-07
cytosolic large ribosomal subunit (GO:0022625)	62	26	9.02	+	2.88	0.00368
melanosome (GO:0042470)	103	43	14.99	+	2.87	3.08e-06
pigment granule (GO:0048770)	103	43	14.99	+	2.87	3.08e-06
serine/threonine protein kinase complex (GO:1902554)	79	32	11.5	+	2.78	0.000597
DNA-directed RNA polymerase II, holoenzyme (GO:0016591)	99	40	14.41	+	2.78	2.58e-05
DNA-directed RNA polymerase complex (GO:0000428)	122	49	17.75	+	2.76	8.67e-07
nuclear DNA-directed RNA polymerase complex (GO:0055029)	122	49	17.75	+	2.76	8.67e-07
small nuclear ribonucleoprotein complex (GO:0030532)	63	25	9.17	+	2.73	0.0141
RNA polymerase complex (GO:0030880)	124	49	18.05	+	2.72	1.45e-06
myelin sheath (GO:0043209)	175	68	25.47	+	2.67	2.08e-09
oxidoreductase complex (GO:1990204)	103	40	14.99	+	2.67	7.21e-05
spliceosomal complex (GO:0005681)	173	67	25.18	+	2.66	3.48e-09
protein kinase complex (GO:1902911)	90	34	13.1	+	2.6	0.00124
ribosomal subunit (GO:0044391)	167	63	24.3	+	2.59	4.37e-08
Golgi-associated vesicle (GO:0005798)	83	31	12.08	+	2.57	0.00453
transferase complex, transferring phosphorus-containing groups (GO:0061695)	242	89	35.22	+	2.53	1.79e-11
cytosolic part (GO:0044445)	229	83	33.33	+	2.49	2.88e-10
membrane coat (GO:0030117)	90	32	13.1	+	2.44	0.00849
coated membrane (GO:0048475)	90	32	13.1	+	2.44	0.00849
peroxisomal part (GO:0044439)	93	32	13.53	+	2.36	0.016
microbody part (GO:0044438)	93	32	13.53	+	2.36	0.016
RNA polymerase II transcription factor complex (GO:0090575)	102	35	14.84	+	2.36	0.00688
mitochondrial matrix (GO:0005759)	414	142	60.25	+	2.36	1e-16
ribosome (GO:0005840)	246	83	35.8	+	2.32	1.01e-08
large ribosomal subunit (GO:0015934)	98	33	14.26	+	2.31	0.0181
endoplasmic reticulum-Golgi intermediate compartment (GO:0005793)	105	35	15.28	+	2.29	0.0126
protein acetyltransferase complex (GO:0031248)	100	33	14.55	+	2.27	0.0268
acetyltransferase complex (GO:1902493)	100	33	14.55	+	2.27	0.0268
transferase complex (GO:1990234)	702	231	102.16	+	2.26	4.31e-26
mitochondrial protein complex (GO:0098798)	153	50	22.27	+	2.25	0.000328
late endosome (GO:0005770)	214	69	31.14	+	2.22	3.39e-06
catalytic complex (GO:1902494)	1038	333	151.06	+	2.2	7.36e-37
microbody (GO:0042579)	130	41	18.92	+	2.17	0.00848
peroxisome (GO:0005777)	130	41	18.92	+	2.17	0.00848
mitochondrial inner membrane (GO:0005743)	493	154	71.74	+	2.15	1.03e-14
inner mitochondrial membrane protein complex (GO:0098800)	122	38	17.75	+	2.14	0.0234
nuclear transcription factor complex (GO:0044798)	130	40	18.92	+	2.11	0.0189
endosome membrane (GO:0010008)	398	122	57.92	+	2.11	9.74e-11
ubiquitin ligase complex (GO:0000151)	265	81	38.56	+	2.1	1.62e-06
endosomal part (GO:0044440)	431	131	62.72	+	2.09	2.13e-11
lytic vacuole membrane (GO:0098852)	275	83	40.02	+	2.07	1.79e-06
lysosomal membrane (GO:0005765)	275	83	40.02	+	2.07	1.79e-06
vacuolar membrane (GO:0005774)	590	177	85.86	+	2.06	1.65e-15
mitochondrial part (GO:0044429)	981	294	142.76	+	2.06	2.87e-27
mitochondrial membrane part (GO:0044455)	194	58	28.23	+	2.05	0.000664
ribonucleoprotein complex (GO:1990904)	749	223	109	+	2.05	1.06e-19
intracellular ribonucleoprotein complex (GO:0030529)	749	223	109	+	2.05	1.06e-19
organelle inner membrane (GO:0019866)	547	162	79.6	+	2.04	1.5e-13
coated vesicle membrane (GO:0030662)	140	41	20.37	+	2.01	0.0444
mitochondrial membrane (GO:0031966)	681	197	99.1	+	1.99	7.48e-16
cullin-RING ubiquitin ligase complex (GO:0031461)	149	43	21.68	+	1.98	0.0405
mitochondrial envelope (GO:0005740)	721	208	104.93	+	1.98	9.98e-17
coated vesicle (GO:0030135)	235	66	34.2	+	1.93	0.000966
mitochondrion (GO:0005739)	1681	472	244.63	+	1.93	3.87e-39
cell-substrate adherens junction (GO:0005924)	391	109	56.9	+	1.92	4.45e-07
early endosome (GO:0005769)	302	84	43.95	+	1.91	4.93e-05
vacuolar part (GO:0044437)	695	192	101.14	+	1.9	1.88e-13
cell-substrate junction (GO:0030055)	395	109	57.48	+	1.9	7.7e-07
focal adhesion (GO:0005925)	388	107	56.46	+	1.89	1.14e-06
nucleoplasm part (GO:0044451)	712	196	103.62	+	1.89	1.26e-13
transport vesicle (GO:0030133)	342	94	49.77	+	1.89	1.37e-05
Golgi membrane (GO:0000139)	707	194	102.89	+	1.89	2.48e-13
cytosol (GO:0005829)	3426	914	498.58	+	1.83	7.14e-75
endosome (GO:0005768)	799	213	116.28	+	1.83	1.52e-13
organelle envelope (GO:0031967)	1117	297	162.55	+	1.83	1.17e-19
envelope (GO:0031975)	1123	297	163.43	+	1.82	2.51e-19
organelle membrane (GO:0031090)	3128	801	455.21	+	1.76	5.3e-56
adherens junction (GO:0005912)	466	118	67.82	+	1.74	1.77e-05
bounding membrane of organelle (GO:0098588)	2377	598	345.92	+	1.73	5.37e-37
endocytic vesicle (GO:0030139)	259	65	37.69	+	1.72	0.0373
nucleolus (GO:0005730)	842	210	122.53	+	1.71	1.55e-10
nuclear outer membrane-endoplasmic reticulum membrane network (GO:0042175)	1015	253	147.71	+	1.71	4.25e-13
whole membrane (GO:0098805)	1352	336	196.75	+	1.71	4.93e-18
endoplasmic reticulum membrane (GO:0005789)	995	247	144.8	+	1.71	1.54e-12
membrane protein complex (GO:0098796)	1054	259	153.39	+	1.69	9.3e-13
vacuole (GO:0005773)	1185	289	172.45	+	1.68	4.25e-14
cytoplasmic vesicle membrane (GO:0030659)	498	121	72.47	+	1.67	0.000102
anchoring junction (GO:0070161)	486	118	70.73	+	1.67	0.000152
macromolecular complex (GO:0032991)	4676	1135	680.49	+	1.67	3.36e-74
vesicle membrane (GO:0012506)	518	125	75.38	+	1.66	8.93e-05
Golgi apparatus part (GO:0044431)	896	216	130.39	+	1.66	1.6e-09
protein complex (GO:0043234)	3954	952	575.42	+	1.65	7.45e-57
nucleoplasm (GO:0005654)	2924	698	425.52	+	1.64	4.21e-37
intracellular organelle lumen (GO:0070013)	4217	997	613.69	+	1.62	1.34e-56
membrane-enclosed lumen (GO:0031974)	4344	1013	632.17	+	1.6	6.37e-55
organelle lumen (GO:0043233)	4289	999	624.17	+	1.6	1.17e-53
nuclear lumen (GO:0031981)	3496	814	508.76	+	1.6	6.03e-41
cytoplasmic part (GO:0044444)	8032	1862	1168.88	+	1.59	1.5e-138
endoplasmic reticulum part (GO:0044432)	1174	272	170.85	+	1.59	1.31e-10
Golgi apparatus (GO:0005794)	1460	337	212.47	+	1.59	1.67e-13
nuclear part (GO:0044428)	3871	889	563.34	+	1.58	1.78e-43
lytic vacuole (GO:0000323)	523	120	76.11	+	1.58	0.00186
lysosome (GO:0005764)	523	120	76.11	+	1.58	0.00186
synapse part (GO:0044456)	616	141	89.64	+	1.57	0.000264
intracellular organelle part (GO:0044446)	8056	1824	1172.37	+	1.56	2.46e-122
synapse (GO:0045202)	765	173	111.33	+	1.55	2.48e-05
organelle part (GO:0044422)	8240	1843	1199.15	+	1.54	4.69e-119
extracellular vesicle (GO:1903561)	2742	610	399.04	+	1.53	1.57e-23
extracellular organelle (GO:0043230)	2743	610	399.18	+	1.53	1.71e-23
cytoplasmic, membrane-bounded vesicle (GO:0016023)	1166	259	169.68	+	1.53	3.59e-08
extracellular exosome (GO:0070062)	2729	605	397.14	+	1.52	6.29e-23
endoplasmic reticulum (GO:0005783)	1650	362	240.12	+	1.51	1.28e-11
neuron projection (GO:0043005)	957	209	139.27	+	1.5	1.18e-05
endomembrane system (GO:0012505)	3842	838	559.12	+	1.5	3.14e-32
membrane-bounded vesicle (GO:0031988)	3514	763	511.38	+	1.49	6.35e-28
intracellular vesicle (GO:0097708)	1274	276	185.4	+	1.49	9.4e-08
cytoplasmic vesicle (GO:0031410)	1272	275	185.11	+	1.49	1.25e-07
vesicle (GO:0031982)	3653	787	531.61	+	1.48	5.29e-28
cytoplasmic vesicle part (GO:0044433)	602	129	87.61	+	1.47	0.0194
microtubule organizing center (GO:0005815)	627	132	91.25	+	1.45	0.0342
cytoplasm (GO:0005737)	10639	2234	1548.27	+	1.44	1.18e-138
microtubule cytoskeleton (GO:0015630)	1078	224	156.88	+	1.43	0.000154
neuron part (GO:0097458)	1299	267	189.04	+	1.41	2.26e-05
intracellular membrane-bounded organelle (GO:0043231)	10839	2171	1577.37	+	1.38	2.87e-103
intracellular non-membrane-bounded organelle (GO:0043232)	3896	776	566.97	+	1.37	7.5e-18
non-membrane-bounded organelle (GO:0043228)	3896	776	566.97	+	1.37	7.5e-18
cell projection (GO:0042995)	1797	357	261.51	+	1.37	2.93e-06
cell projection part (GO:0044463)	932	184	135.63	+	1.36	0.0378
cell junction (GO:0030054)	1160	228	168.81	+	1.35	0.00573
intracellular organelle (GO:0043229)	11885	2302	1729.59	+	1.33	2.96e-100
membrane-bounded organelle (GO:0043227)	11990	2312	1744.87	+	1.33	6.72e-99
intracellular part (GO:0044424)	13672	2587	1989.65	+	1.3	2.87e-127
nucleus (GO:0005634)	6893	1290	1003.12	+	1.29	1.79e-24
organelle (GO:0043226)	12914	2416	1879.34	+	1.29	1.03e-93
intracellular (GO:0005622)	14051	2620	2044.81	+	1.28	2.32e-122
extracellular region part (GO:0044421)	3749	688	545.58	+	1.26	4.83e-08
membrane (GO:0016020)	9350	1588	1360.68	+	1.17	1.16e-13
cell part (GO:0044464)	16156	2741	2351.14	+	1.17	6.18e-72
cell (GO:0005623)	16183	2742	2355.07	+	1.16	4.02e-71
cellular_component (GO:0005575)	18125	2897	2637.68	+	1.1	9.93e-51
integral component of membrane (GO:0016021)	5883	751	856.14	-	0.88	0.0123
intrinsic component of membrane (GO:0031224)	5992	755	872	-	0.87	0.00139
cell periphery (GO:0071944)	5118	634	744.81	-	0.85	0.00141
plasma membrane (GO:0005886)	5015	617	729.82	-	0.85	0.000759
plasma membrane part (GO:0044459)	2579	296	375.32	-	0.79	0.00464
intrinsic component of plasma membrane (GO:0031226)	1649	143	239.97	-	0.6	2.07e-09
integral component of plasma membrane (GO:0005887)	1587	137	230.95	-	0.59	4e-09
extracellular space (GO:0005615)	1368	100	199.08	-	0.5	1.33e-12
intermediate filament cytoskeleton (GO:0045111)	248	14	36.09	-	0.39	0.0284
Unclassified (UNCLASSIFIED)	2847	155	414.32	-	0.37	0
external side of plasma membrane (GO:0009897)	243	11	35.36	-	0.31	0.00192
intermediate filament (GO:0005882)	205	6	29.83	-	0.2	0.000153
anchored component of membrane (GO:0031225)	154	4	22.41	-	< 0.2	0.00277

## Sheet: Set10 – GO Molecular Function 
Set10 – GO Molecular Function Complete
Analysis Type:	PANTHER Overrepresentation Test (release 20160715)
Annotation Version and Release Date:	GO Ontology database Released 2016-06-22
Analyzed List:	IDs.Hs.10.UniProtIDs (Homo sapiens)
Reference List:	Homo sapiens (all genes in database)
Bonferroni correction:	1
GO molecular function complete	Homo sapiens - REFLIST (20972)	IDs.Hs.10.UniProtIDs (3052)	IDs.Hs.10.UniProtIDs (expected)	IDs.Hs.10.UniProtIDs (over/under)	IDs.Hs.10.UniProtIDs (fold Enrichment)	IDs.Hs.10.UniProtIDs (P-value)
hydrogen-exporting ATPase activity (GO:0036442)	27	15	3.93	+	3.82	0.0413
GDP binding (GO:0019003)	51	27	7.42	+	3.64	5.78e-05
ligase activity, forming aminoacyl-tRNA and related compounds (GO:0016876)	45	23	6.55	+	3.51	0.00111
ligase activity, forming carbon-oxygen bonds (GO:0016875)	45	23	6.55	+	3.51	0.00111
aminoacyl-tRNA ligase activity (GO:0004812)	44	22	6.4	+	3.44	0.00278
tRNA binding (GO:0000049)	44	22	6.4	+	3.44	0.00278
NAD binding (GO:0051287)	54	24	7.86	+	3.05	0.00688
carbon-carbon lyase activity (GO:0016830)	50	22	7.28	+	3.02	0.0204
protein transporter activity (GO:0008565)	98	40	14.26	+	2.8	4.08e-05
oxidoreductase activity, acting on the CH-CH group of donors (GO:0016627)	60	24	8.73	+	2.75	0.038
GTPase activity (GO:0003924)	227	89	33.03	+	2.69	1.02e-12
coenzyme binding (GO:0050662)	184	72	26.78	+	2.69	7.01e-10
chaperone binding (GO:0051087)	81	31	11.79	+	2.63	0.00578
structural constituent of ribosome (GO:0003735)	224	83	32.6	+	2.55	1.92e-10
cofactor binding (GO:0048037)	268	99	39	+	2.54	9.44e-13
translation factor activity, RNA binding (GO:0008135)	110	38	16.01	+	2.37	0.00498
isomerase activity (GO:0016853)	162	54	23.58	+	2.29	0.000125
GTP binding (GO:0005525)	384	128	55.88	+	2.29	1.19e-13
guanyl ribonucleotide binding (GO:0032561)	403	130	58.65	+	2.22	7.74e-13
guanyl nucleotide binding (GO:0019001)	404	130	58.79	+	2.21	9.29e-13
nucleotidyltransferase activity (GO:0016779)	136	43	19.79	+	2.17	0.01
ubiquitin protein ligase activity (GO:0061630)	193	61	28.09	+	2.17	0.000112
ligase activity (GO:0016874)	408	128	59.38	+	2.16	9.63e-12
ubiquitin-like protein ligase activity (GO:0061659)	198	62	28.81	+	2.15	0.00012
lyase activity (GO:0016829)	182	55	26.49	+	2.08	0.00193
transferase activity, transferring acyl groups other than amino-acyl groups (GO:0016747)	215	64	31.29	+	2.05	0.000425
phosphatase activity (GO:0016791)	278	79	40.46	+	1.95	0.000109
hydrolase activity, acting on acid anhydrides, in phosphorus-containing anhydrides (GO:0016818)	815	228	118.6	+	1.92	1.12e-16
pyrophosphatase activity (GO:0016462)	812	227	118.17	+	1.92	1.47e-16
hydrolase activity, acting on acid anhydrides (GO:0016817)	818	228	119.04	+	1.92	1.7e-16
poly(A) RNA binding (GO:0044822)	1159	323	168.67	+	1.92	1.36e-24
nucleoside-triphosphatase activity (GO:0017111)	772	213	112.35	+	1.9	8.92e-15
ubiquitin-like protein transferase activity (GO:0019787)	424	115	61.7	+	1.86	1.42e-06
ubiquitin-protein transferase activity (GO:0004842)	406	110	59.08	+	1.86	3.54e-06
transferase activity, transferring acyl groups (GO:0016746)	254	68	36.96	+	1.84	0.00676
RNA binding (GO:0003723)	1617	431	235.32	+	1.83	5.24e-30
ubiquitin protein ligase binding (GO:0031625)	260	69	37.84	+	1.82	0.00764
anion binding (GO:0043168)	256	67	37.26	+	1.8	0.0163
ubiquitin-like protein ligase binding (GO:0044389)	264	69	38.42	+	1.8	0.0125
Ras GTPase binding (GO:0017016)	254	65	36.96	+	1.76	0.0435
purine ribonucleoside triphosphate binding (GO:0035639)	1853	473	269.66	+	1.75	4.03e-29
nucleoside binding (GO:0001882)	1873	478	272.57	+	1.75	1.83e-29
ribonucleoside binding (GO:0032549)	1866	476	271.55	+	1.75	2.84e-29
purine nucleoside binding (GO:0001883)	1866	475	271.55	+	1.75	5.38e-29
purine ribonucleoside binding (GO:0032550)	1863	474	271.12	+	1.75	7.1e-29
GTPase binding (GO:0051020)	295	75	42.93	+	1.75	0.0129
ATPase activity, coupled (GO:0042623)	325	82	47.3	+	1.73	0.00633
purine ribonucleotide binding (GO:0032555)	1895	477	275.77	+	1.73	4.76e-28
purine nucleotide binding (GO:0017076)	1908	480	277.67	+	1.73	3.34e-28
ribonucleotide binding (GO:0032553)	1911	480	278.1	+	1.73	4.75e-28
phosphoric ester hydrolase activity (GO:0042578)	371	92	53.99	+	1.7	0.00321
nucleoside phosphate binding (GO:1901265)	2399	591	349.12	+	1.69	1.25e-33
nucleotide binding (GO:0000166)	2398	590	348.97	+	1.69	2.08e-33
small molecule binding (GO:0036094)	2576	625	374.88	+	1.67	4.43e-34
protein serine/threonine kinase activity (GO:0004674)	450	106	65.49	+	1.62	0.00508
transferase activity (GO:0016740)	2417	568	351.74	+	1.61	7.65e-27
ATP binding (GO:0005524)	1505	353	219.02	+	1.61	5.82e-15
adenyl nucleotide binding (GO:0030554)	1553	361	226	+	1.6	8.55e-15
adenyl ribonucleotide binding (GO:0032559)	1542	358	224.4	+	1.6	1.44e-14
oxidoreductase activity (GO:0016491)	750	174	109.15	+	1.59	8.31e-06
carbohydrate derivative binding (GO:0097367)	2245	516	326.71	+	1.58	8.81e-22
ATPase activity (GO:0016887)	441	101	64.18	+	1.57	0.027
catalytic activity (GO:0003824)	5908	1346	859.78	+	1.57	4.51e-75
enzyme binding (GO:0019899)	1750	391	254.67	+	1.54	1.26e-13
transferase activity, transferring phosphorus-containing groups (GO:0016772)	1066	238	155.13	+	1.53	3.17e-07
phosphotransferase activity, alcohol group as acceptor (GO:0016773)	782	167	113.8	+	1.47	0.00286
kinase activity (GO:0016301)	912	191	132.72	+	1.44	0.00169
hydrolase activity, acting on ester bonds (GO:0016788)	756	158	110.02	+	1.44	0.0174
hydrolase activity (GO:0016787)	2532	527	368.48	+	1.43	1.07e-13
cytoskeletal protein binding (GO:0008092)	830	170	120.79	+	1.41	0.0236
protein dimerization activity (GO:0046983)	1128	222	164.15	+	1.35	0.0146
identical protein binding (GO:0042802)	1219	238	177.4	+	1.34	0.0114
macromolecular complex binding (GO:0044877)	1260	246	183.36	+	1.34	0.00786
protein binding (GO:0005515)	10751	2048	1564.56	+	1.31	6.52e-67
heterocyclic compound binding (GO:1901363)	5910	1099	860.07	+	1.28	9.85e-18
organic cyclic compound binding (GO:0097159)	5991	1110	871.85	+	1.27	1.78e-17
binding (GO:0005488)	14268	2477	2076.38	+	1.19	1.65e-56
molecular_function (GO:0003674)	17018	2801	2476.58	+	1.13	5.48e-58
DNA binding (GO:0003677)	2501	271	363.96	-	0.74	0.000102
nucleic acid binding transcription factor activity (GO:0001071)	1209	107	175.94	-	0.61	1.59e-05
transcription factor activity, sequence-specific DNA binding (GO:0003700)	1209	107	175.94	-	0.61	1.59e-05
signal transducer activity (GO:0004871)	1748	143	254.38	-	0.56	5.35e-12
Unclassified (UNCLASSIFIED)	3954	251	575.42	-	0.44	0
receptor activity (GO:0004872)	1661	103	241.72	-	0.43	4.88e-22
molecular transducer activity (GO:0060089)	1661	103	241.72	-	0.43	4.88e-22
signaling receptor activity (GO:0038023)	1407	70	204.76	-	0.34	1.02e-25
transmembrane receptor activity (GO:0099600)	1351	63	196.61	-	0.32	1.13e-26
transmembrane signaling receptor activity (GO:0004888)	1299	59	189.04	-	0.31	2.41e-26
G-protein coupled receptor activity (GO:0004930)	883	28	128.5	-	0.22	3.41e-24
cytokine activity (GO:0005125)	221	6	32.16	-	< 0.2	4.66e-05

## Sheet: Set10 – Pathways
Set10 – Pathways
Analysis Type:	PANTHER Overrepresentation Test (release 20160715)
Annotation Version and Release Date:	PANTHER version 11.0 Released 2016-07-15
Analyzed List:	IDs.Hs.10.UniProtIDs (Homo sapiens)
Reference List:	Homo sapiens (all genes in database)
Bonferroni correction:	1
PANTHER Pathways	Homo sapiens - REFLIST (20972)	IDs.Hs.10.UniProtIDs (3052)	IDs.Hs.10.UniProtIDs (expected)	IDs.Hs.10.UniProtIDs (over/under)	IDs.Hs.10.UniProtIDs (fold Enrichment)	IDs.Hs.10.UniProtIDs (P-value)
Mannose metabolism (P02752)	6	6	0.87	+	6.87	0.0461
Ubiquitin proteasome pathway (P00060)	66	34	9.6	+	3.54	1.14e-07
General transcription regulation (P00023)	37	16	5.38	+	2.97	0.0246
Ras Pathway (P04393)	76	27	11.06	+	2.44	0.00543
Parkinson disease (P00049)	100	34	14.55	+	2.34	0.00141
FGF signaling pathway (P00021)	124	38	18.05	+	2.11	0.00416
Gonadotropin-releasing hormone receptor pathway (P06664)	235	59	34.2	+	1.73	0.0105
Unclassified (UNCLASSIFIED)	18333	2548	2667.95	-	0.96	0

## Sheet: Set10 – PANTHER Protein Class
Set10 – PANTHER Protein Class
Analysis Type:	PANTHER Overrepresentation Test (release 20160715)
Annotation Version and Release Date:	PANTHER version 11.0 Released 2016-07-15
Analyzed List:	IDs.Hs.10.UniProtIDs (Homo sapiens)
Reference List:	Homo sapiens (all genes in database)
Bonferroni correction:	1
PANTHER Protein Class	Homo sapiens - REFLIST (20972)	IDs.Hs.10.UniProtIDs (3052)	IDs.Hs.10.UniProtIDs (expected)	IDs.Hs.10.UniProtIDs (over/under)	IDs.Hs.10.UniProtIDs (fold Enrichment)	IDs.Hs.10.UniProtIDs (P-value)
pyrophosphatase (PC00196)	22	13	3.2	+	4.06	0.0062
decarboxylase (PC00089)	26	14	3.78	+	3.7	0.00845
translation initiation factor (PC00224)	67	30	9.75	+	3.08	2.81e-05
mitochondrial carrier protein (PC00158)	61	25	8.88	+	2.82	0.00133
nucleotidyltransferase (PC00174)	69	28	10.04	+	2.79	0.000464
ribosomal protein (PC00202)	228	83	33.18	+	2.5	3.7e-11
translation factor (PC00223)	103	36	14.99	+	2.4	0.00055
dehydrogenase (PC00092)	253	85	36.82	+	2.31	1.13e-09
small GTPase (PC00208)	134	45	19.5	+	2.31	9.94e-05
G-protein (PC00020)	223	74	32.45	+	2.28	4.38e-08
mRNA processing factor (PC00147)	174	57	25.32	+	2.25	7.43e-06
mRNA splicing factor (PC00148)	125	40	18.19	+	2.2	0.00126
lyase (PC00144)	151	47	21.97	+	2.14	0.000429
RNA binding protein (PC00031)	887	269	129.08	+	2.08	3.01e-26
ligase (PC00142)	372	106	54.14	+	1.96	3.88e-08
ubiquitin-protein ligase (PC00234)	173	45	25.18	+	1.79	0.0437
reductase (PC00198)	187	48	27.21	+	1.76	0.0371
membrane traffic protein (PC00150)	372	95	54.14	+	1.75	4.91e-05
transferase (PC00220)	1164	293	169.39	+	1.73	6.71e-17
phosphatase (PC00181)	322	79	46.86	+	1.69	0.00196
oxidoreductase (PC00176)	597	146	86.88	+	1.68	5.1e-07
kinase (PC00137)	499	121	72.62	+	1.67	1.81e-05
non-receptor serine/threonine protein kinase (PC00167)	277	66	40.31	+	1.64	0.0228
protein kinase (PC00193)	359	82	52.24	+	1.57	0.0147
nucleic acid binding (PC00171)	2367	479	344.46	+	1.39	2.86e-11
hydrolase (PC00121)	1483	269	215.82	+	1.25	0.0316
Unclassified (UNCLASSIFIED)	9896	1163	1440.14	-	0.81	0
transcription factor (PC00218)	1457	164	212.03	-	0.77	0.0462
receptor (PC00197)	1086	93	158.04	-	0.59	1.39e-06
signaling molecule (PC00207)	1083	86	157.61	-	0.55	2.58e-08
zinc finger transcription factor (PC00244)	398	27	57.92	-	0.47	0.000793
serine protease (PC00203)	236	14	34.34	-	0.41	0.0136
cell adhesion molecule (PC00069)	492	28	71.6	-	0.39	5.38e-07
G-protein coupled receptor (PC00021)	411	22	59.81	-	0.37	2.84e-06
membrane-bound signaling molecule (PC00152)	229	12	33.33	-	0.36	0.00375
structural protein (PC00211)	166	8	24.16	-	0.33	0.026
cytokine (PC00083)	209	10	30.42	-	0.33	0.00315
peptide hormone (PC00179)	161	5	23.43	-	0.21	0.000936
immunoglobulin superfamily cell adhesion molecule (PC00125)	105	3	15.28	-	< 0.2	0.033
cadherin (PC00057)	107	3	15.57	-	< 0.2	0.0259
defense/immunity protein (PC00090)	561	12	81.64	-	< 0.2	6.68e-20
KRAB box transcription factor (PC00029)	252	5	36.67	-	< 0.2	1.28e-08
protease inhibitor (PC00191)	241	4	35.07	-	< 0.2	7.12e-09
immunoglobulin receptor superfamily (PC00124)	239	3	34.78	-	< 0.2	1.02e-09
serine protease inhibitor (PC00204)	122	1	17.75	-	< 0.2	7.01e-05
