# Supplementary material for: Draft de novo transcriptome assembly and proteome characterization of the electric lobe of Tetronarce californica: a molecular tool for the study of cholinergic neurotransmission in the electric organ
Source: BMC Genomics. 2017 Aug 14;18:611. doi: 10.1186/s12864-017-3890-4 (PMC5557070; doi:10.1186/s12864-017-3890-4)
Supplement: Supplementary file 16 — Set08 – GO Biological Processes Complete. (XLSX 24.6 kb) [file 12864_2017_3890_MOESM16_ESM.xlsx]

## Sheet: Set08 – GO Biological Processe
Set08 – GO Biological Processes Complete
Analysis Type:	PANTHER Overrepresentation Test (release 20160715)
Annotation Version and Release Date:	GO Ontology database Released 2016-06-22
Analyzed List:	IDs.Hs.08.UniProtIDs (Homo sapiens)
Reference List:	Homo sapiens (all genes in database)
Bonferroni correction:	1
GO biological process complete	Homo sapiens - REFLIST (20972)	IDs.Hs.08.UniProtIDs (1180)	IDs.Hs.08.UniProtIDs (expected)	IDs.Hs.08.UniProtIDs (over/under)	IDs.Hs.08.UniProtIDs (fold Enrichment)	IDs.Hs.08.UniProtIDs (P-value)
plasma membrane organization (GO:0007009)	196	29	11.03	+	2.63	0.0346
regulation of synapse structure or activity (GO:0050803)	231	33	13	+	2.54	0.0163
vesicle organization (GO:0016050)	266	36	14.97	+	2.41	0.019
regulation of cell cycle phase transition (GO:1901987)	320	43	18	+	2.39	0.00249
regulation of mitotic cell cycle phase transition (GO:1901990)	300	40	16.88	+	2.37	0.00768
endomembrane system organization (GO:0010256)	460	59	25.88	+	2.28	8.43e-05
regulation of mitotic cell cycle (GO:0007346)	461	59	25.94	+	2.27	9.09e-05
protein localization to membrane (GO:0072657)	378	46	21.27	+	2.16	0.014
chemical synaptic transmission (GO:0007268)	403	49	22.67	+	2.16	0.00667
trans-synaptic signaling (GO:0099537)	403	49	22.67	+	2.16	0.00667
synaptic signaling (GO:0099536)	403	49	22.67	+	2.16	0.00667
anterograde trans-synaptic signaling (GO:0098916)	403	49	22.67	+	2.16	0.00667
single-organism cellular localization (GO:1902580)	713	86	40.12	+	2.14	7.02e-07
regulation of neuron projection development (GO:0010975)	417	50	23.46	+	2.13	0.00763
nucleoside metabolic process (GO:0009116)	360	43	20.26	+	2.12	0.0473
single-organism membrane organization (GO:0044802)	735	87	41.36	+	2.1	1.35e-06
membrane organization (GO:0061024)	890	105	50.08	+	2.1	1.88e-08
glycosyl compound metabolic process (GO:1901657)	382	45	21.49	+	2.09	0.0409
regulation of cell projection organization (GO:0031344)	547	62	30.78	+	2.01	0.00259
mitochondrion organization (GO:0007005)	603	68	33.93	+	2	0.000836
neuron projection development (GO:0031175)	546	61	30.72	+	1.99	0.00512
positive regulation of cell development (GO:0010720)	478	53	26.89	+	1.97	0.034
regulation of neuron differentiation (GO:0045664)	564	62	31.73	+	1.95	0.00699
cellular response to DNA damage stimulus (GO:0006974)	719	79	40.45	+	1.95	0.000224
regulation of neurogenesis (GO:0050767)	677	74	38.09	+	1.94	0.000759
mitotic cell cycle (GO:0000278)	760	82	42.76	+	1.92	0.000261
regulation of cell cycle process (GO:0010564)	557	60	31.34	+	1.91	0.0196
neuron development (GO:0048666)	697	74	39.22	+	1.89	0.00226
regulation of nervous system development (GO:0051960)	765	81	43.04	+	1.88	0.000684
mitotic cell cycle process (GO:1903047)	741	78	41.69	+	1.87	0.0015
cellular protein localization (GO:0034613)	1156	120	65.04	+	1.84	1.41e-06
cellular macromolecule localization (GO:0070727)	1166	120	65.61	+	1.83	2.34e-06
regulation of cell development (GO:0060284)	834	85	46.93	+	1.81	0.00159
intracellular protein transport (GO:0006886)	669	68	37.64	+	1.81	0.0293
RNA processing (GO:0006396)	849	86	47.77	+	1.8	0.00173
regulation of cellular component biogenesis (GO:0044087)	751	76	42.26	+	1.8	0.00922
cell cycle process (GO:0022402)	1079	109	60.71	+	1.8	4.36e-05
establishment of localization in cell (GO:0051649)	1436	145	80.8	+	1.79	9.94e-08
establishment of protein localization (GO:0045184)	1338	135	75.28	+	1.79	5.84e-07
intracellular transport (GO:0046907)	1158	116	65.16	+	1.78	2.15e-05
cellular response to stress (GO:0033554)	1571	157	88.39	+	1.78	2.69e-08
positive regulation of cellular component organization (GO:0051130)	1157	115	65.1	+	1.77	3.87e-05
cellular localization (GO:0051641)	1880	186	105.78	+	1.76	4.39e-10
protein localization (GO:0008104)	1732	171	97.45	+	1.75	6.59e-09
macromolecule catabolic process (GO:0009057)	931	91	52.38	+	1.74	0.00346
DNA metabolic process (GO:0006259)	768	75	43.21	+	1.74	0.0377
single-organism biosynthetic process (GO:0044711)	1029	100	57.9	+	1.73	0.00118
neuron differentiation (GO:0030182)	885	86	49.79	+	1.73	0.00911
cell cycle (GO:0007049)	1311	127	73.76	+	1.72	2.56e-05
cellular catabolic process (GO:0044248)	1324	127	74.5	+	1.7	4.52e-05
organonitrogen compound biosynthetic process (GO:1901566)	1033	99	58.12	+	1.7	0.00254
protein transport (GO:0015031)	1228	117	69.09	+	1.69	0.000271
cell projection organization (GO:0030030)	903	86	50.81	+	1.69	0.0198
macromolecule localization (GO:0033036)	2091	199	117.65	+	1.69	1.79e-09
organic substance catabolic process (GO:1901575)	1540	146	86.65	+	1.68	6.08e-06
regulation of cell cycle (GO:0051726)	943	89	53.06	+	1.68	0.0188
macromolecular complex subunit organization (GO:0043933)	1983	187	111.57	+	1.68	2.43e-08
generation of neurons (GO:0048699)	1342	126	75.51	+	1.67	0.000173
chromosome organization (GO:0051276)	984	92	55.37	+	1.66	0.0184
organelle organization (GO:0006996)	3133	292	176.28	+	1.66	8.03e-15
regulation of cellular component organization (GO:0051128)	2246	207	126.37	+	1.64	1.05e-08
protein complex subunit organization (GO:0071822)	1260	116	70.89	+	1.64	0.00177
neurogenesis (GO:0022008)	1427	131	80.29	+	1.63	0.000316
catabolic process (GO:0009056)	1638	150	92.16	+	1.63	3.35e-05
movement of cell or subcellular component (GO:0006928)	1287	117	72.41	+	1.62	0.00291
regulation of organelle organization (GO:0033043)	1097	99	61.72	+	1.6	0.0328
organonitrogen compound metabolic process (GO:1901564)	1784	159	100.38	+	1.58	6.54e-05
macromolecular complex assembly (GO:0065003)	1330	118	74.83	+	1.58	0.00842
cellular component assembly (GO:0022607)	2007	178	112.92	+	1.58	1.01e-05
cell development (GO:0048468)	1430	126	80.46	+	1.57	0.00499
cellular component organization (GO:0016043)	5133	442	288.81	+	1.53	2.44e-19
cellular component biogenesis (GO:0044085)	2264	194	127.39	+	1.52	2.3e-05
positive regulation of catalytic activity (GO:0043085)	1532	131	86.2	+	1.52	0.0136
cellular component organization or biogenesis (GO:0071840)	5288	452	297.53	+	1.52	2.36e-19
nervous system development (GO:0007399)	2114	180	118.95	+	1.51	0.000151
phosphate-containing compound metabolic process (GO:0006796)	2046	173	115.12	+	1.5	0.000478
phosphorus metabolic process (GO:0006793)	2052	173	115.46	+	1.5	0.00058
macromolecule modification (GO:0043412)	3007	251	169.19	+	1.48	6.7e-07
positive regulation of macromolecule metabolic process (GO:0010604)	2748	229	154.62	+	1.48	6.81e-06
single-organism metabolic process (GO:0044710)	3350	279	188.49	+	1.48	4.87e-08
small molecule metabolic process (GO:0044281)	1636	136	92.05	+	1.48	0.0353
positive regulation of metabolic process (GO:0009893)	2944	244	165.65	+	1.47	2.62e-06
cellular protein metabolic process (GO:0044267)	3482	287	195.92	+	1.46	6.77e-08
positive regulation of nitrogen compound metabolic process (GO:0051173)	1703	140	95.82	+	1.46	0.0442
positive regulation of cellular metabolic process (GO:0031325)	2762	225	155.41	+	1.45	6.72e-05
regulation of developmental process (GO:0050793)	2035	164	114.5	+	1.43	0.0196
cellular protein modification process (GO:0006464)	2836	227	159.57	+	1.42	0.000237
protein modification process (GO:0036211)	2836	227	159.57	+	1.42	0.000237
cellular nitrogen compound metabolic process (GO:0034641)	5090	400	286.39	+	1.4	5.46e-10
nitrogen compound metabolic process (GO:0006807)	5565	436	313.12	+	1.39	2.53e-11
positive regulation of cellular process (GO:0048522)	4604	359	259.05	+	1.39	6.85e-08
nucleobase-containing compound metabolic process (GO:0006139)	4484	347	252.29	+	1.38	4.86e-07
heterocycle metabolic process (GO:0046483)	4620	357	259.95	+	1.37	2.59e-07
protein metabolic process (GO:0019538)	4036	311	227.09	+	1.37	1.29e-05
positive regulation of biological process (GO:0048518)	5059	388	284.65	+	1.36	5.5e-08
cellular aromatic compound metabolic process (GO:0006725)	4669	357	262.7	+	1.36	9.72e-07
cellular metabolic process (GO:0044237)	8525	648	479.66	+	1.35	3.12e-19
localization (GO:0051179)	4820	366	271.2	+	1.35	1.16e-06
regulation of molecular function (GO:0065009)	2825	214	158.95	+	1.35	0.0322
cellular macromolecule metabolic process (GO:0044260)	6693	507	376.58	+	1.35	9.73e-12
cell differentiation (GO:0030154)	3159	238	177.74	+	1.34	0.0117
gene expression (GO:0010467)	3749	282	210.94	+	1.34	0.000966
establishment of localization (GO:0051234)	3960	296	222.81	+	1.33	0.000729
biosynthetic process (GO:0009058)	4744	354	266.92	+	1.33	2.21e-05
organic cyclic compound metabolic process (GO:1901360)	4856	362	273.23	+	1.32	1.46e-05
organic substance biosynthetic process (GO:1901576)	4658	347	262.08	+	1.32	4.23e-05
primary metabolic process (GO:0044238)	8601	638	483.94	+	1.32	9.25e-16
cellular biosynthetic process (GO:0044249)	4559	338	256.51	+	1.32	0.000126
metabolic process (GO:0008152)	9443	699	531.32	+	1.32	7e-19
cellular developmental process (GO:0048869)	3374	249	189.84	+	1.31	0.0293
nucleic acid metabolic process (GO:0090304)	3942	290	221.8	+	1.31	0.0043
macromolecule metabolic process (GO:0043170)	7359	540	414.06	+	1.3	2.31e-10
organic substance metabolic process (GO:0071704)	9032	662	508.19	+	1.3	1.36e-15
transport (GO:0006810)	3836	280	215.83	+	1.3	0.014
single-organism developmental process (GO:0044767)	4921	358	276.88	+	1.29	0.000298
developmental process (GO:0032502)	5050	366	284.14	+	1.29	0.000288
anatomical structure development (GO:0048856)	4922	351	276.94	+	1.27	0.00346
multicellular organism development (GO:0007275)	4499	319	253.14	+	1.26	0.0258
single-multicellular organism process (GO:0044707)	5267	371	296.35	+	1.25	0.00471
regulation of macromolecule metabolic process (GO:0060255)	5730	403	322.4	+	1.25	0.00124
regulation of metabolic process (GO:0019222)	6087	424	342.49	+	1.24	0.00141
single-organism cellular process (GO:0044763)	11253	761	633.16	+	1.2	2.51e-10
single-organism process (GO:0044699)	12451	838	700.56	+	1.2	4.82e-13
cellular process (GO:0009987)	14559	977	819.17	+	1.19	4.16e-22
biological_process (GO:0008150)	16836	1091	947.29	+	1.15	8.88e-28
biological regulation (GO:0065007)	11384	731	640.53	+	1.14	0.000492
regulation of cellular process (GO:0050794)	10292	655	579.08	+	1.13	0.0449
regulation of biological process (GO:0050789)	10767	685	605.81	+	1.13	0.0175
G-protein coupled receptor signaling pathway (GO:0007186)	1201	30	67.57	-	0.44	0.000995
Unclassified (UNCLASSIFIED)	4136	89	232.71	-	0.38	0
detection of stimulus (GO:0051606)	665	10	37.42	-	0.27	0.000651
detection of stimulus involved in sensory perception (GO:0050906)	518	3	29.15	-	< 0.2	6.04e-06
sensory perception of chemical stimulus (GO:0007606)	527	2	29.65	-	< 0.2	3.61e-07
sensory perception of smell (GO:0007608)	452	1	25.43	-	< 0.2	1.49e-06
detection of chemical stimulus (GO:0009593)	501	1	28.19	-	< 0.2	9.79e-08

## Sheet: Set08 – GO cellular component 
Set08 – GO cellular component complete
Analysis Type:	PANTHER Overrepresentation Test (release 20160715)
Annotation Version and Release Date:	GO Ontology database Released 2016-06-22
Analyzed List:	IDs.Hs.08.UniProtIDs (Homo sapiens)
Reference List:	Homo sapiens (all genes in database)
Bonferroni correction:	1
GO cellular component complete	Homo sapiens - REFLIST (20972)	IDs.Hs.08.UniProtIDs (1180)	IDs.Hs.08.UniProtIDs (expected)	IDs.Hs.08.UniProtIDs (over/under)	IDs.Hs.08.UniProtIDs (fold Enrichment)	IDs.Hs.08.UniProtIDs (P-value)
protein acetyltransferase complex (GO:0031248)	100	18	5.63	+	3.2	0.0298
acetyltransferase complex (GO:1902493)	100	18	5.63	+	3.2	0.0298
transferase complex, transferring phosphorus-containing groups (GO:0061695)	242	34	13.62	+	2.5	0.00254
synaptic membrane (GO:0097060)	267	35	15.02	+	2.33	0.00796
postsynapse (GO:0098794)	384	50	21.61	+	2.31	0.000111
mitochondrial inner membrane (GO:0005743)	493	62	27.74	+	2.24	1.12e-05
mitochondrial matrix (GO:0005759)	414	51	23.29	+	2.19	0.000426
transferase complex (GO:1990234)	702	86	39.5	+	2.18	5.12e-08
synapse part (GO:0044456)	616	74	34.66	+	2.14	2.77e-06
synapse (GO:0045202)	765	91	43.04	+	2.11	6.1e-08
organelle inner membrane (GO:0019866)	547	65	30.78	+	2.11	3.94e-05
catalytic complex (GO:1902494)	1038	119	58.4	+	2.04	5.72e-10
mitochondrial part (GO:0044429)	981	112	55.2	+	2.03	3.8e-09
mitochondrial membrane (GO:0031966)	681	75	38.32	+	1.96	7.2e-05
axon (GO:0030424)	427	47	24.03	+	1.96	0.0217
mitochondrial envelope (GO:0005740)	721	79	40.57	+	1.95	3.9e-05
neuron projection (GO:0043005)	957	98	53.85	+	1.82	2.21e-05
ribonucleoprotein complex (GO:1990904)	749	76	42.14	+	1.8	0.0013
intracellular ribonucleoprotein complex (GO:0030529)	749	76	42.14	+	1.8	0.0013
cell junction (GO:0030054)	1160	117	65.27	+	1.79	1.94e-06
mitochondrion (GO:0005739)	1681	168	94.58	+	1.78	6.33e-10
organelle envelope (GO:0031967)	1117	111	62.85	+	1.77	1.15e-05
envelope (GO:0031975)	1123	111	63.19	+	1.76	1.52e-05
neuron part (GO:0097458)	1299	126	73.09	+	1.72	4.28e-06
cell projection part (GO:0044463)	932	90	52.44	+	1.72	0.00102
nucleoplasm part (GO:0044451)	712	68	40.06	+	1.7	0.0321
cytosol (GO:0005829)	3426	326	192.77	+	1.69	1.59e-19
protein complex (GO:0043234)	3954	361	222.47	+	1.62	3.25e-19
membrane protein complex (GO:0098796)	1054	94	59.3	+	1.59	0.0142
macromolecular complex (GO:0032991)	4676	417	263.1	+	1.58	1.91e-21
nucleoplasm (GO:0005654)	2924	260	164.52	+	1.58	4.85e-11
nuclear part (GO:0044428)	3871	332	217.8	+	1.52	4.24e-13
nuclear lumen (GO:0031981)	3496	296	196.7	+	1.5	1.78e-10
intracellular organelle lumen (GO:0070013)	4217	357	237.27	+	1.5	1.2e-13
cell projection (GO:0042995)	1797	151	101.11	+	1.49	0.000837
membrane-enclosed lumen (GO:0031974)	4344	365	244.42	+	1.49	1.39e-13
cytoplasmic part (GO:0044444)	8032	674	451.92	+	1.49	4.98e-36
organelle lumen (GO:0043233)	4289	358	241.32	+	1.48	8.83e-13
organelle membrane (GO:0031090)	3128	256	176	+	1.45	4.33e-07
vesicle (GO:0031982)	3653	298	205.54	+	1.45	1.13e-08
extracellular exosome (GO:0070062)	2729	222	153.55	+	1.45	1.51e-05
extracellular vesicle (GO:1903561)	2742	222	154.28	+	1.44	2.22e-05
extracellular organelle (GO:0043230)	2743	222	154.34	+	1.44	2.28e-05
intracellular organelle part (GO:0044446)	8056	648	453.27	+	1.43	1.82e-27
membrane-bounded vesicle (GO:0031988)	3514	282	197.72	+	1.43	2.95e-07
intracellular non-membrane-bounded organelle (GO:0043232)	3896	312	219.21	+	1.42	2.55e-08
non-membrane-bounded organelle (GO:0043228)	3896	312	219.21	+	1.42	2.55e-08
cytoplasm (GO:0005737)	10639	851	598.61	+	1.42	1.15e-47
organelle part (GO:0044422)	8240	658	463.63	+	1.42	3.04e-27
cytoskeleton (GO:0005856)	2017	160	113.49	+	1.41	0.00974
endomembrane system (GO:0012505)	3842	288	216.17	+	1.33	0.000142
nucleus (GO:0005634)	6893	515	387.84	+	1.33	1.01e-11
intracellular membrane-bounded organelle (GO:0043231)	10839	809	609.86	+	1.33	5.49e-29
intracellular organelle (GO:0043229)	11885	880	668.72	+	1.32	2.03e-34
membrane-bounded organelle (GO:0043227)	11990	885	674.62	+	1.31	2.65e-34
intracellular part (GO:0044424)	13672	998	769.26	+	1.3	1.95e-47
organelle (GO:0043226)	12914	938	726.61	+	1.29	5.56e-37
intracellular (GO:0005622)	14051	1014	790.59	+	1.28	4.61e-47
cell part (GO:0044464)	16156	1065	909.03	+	1.17	2.8e-29
cell (GO:0005623)	16183	1065	910.54	+	1.17	8.71e-29
membrane (GO:0016020)	9350	609	526.08	+	1.16	0.00094
cellular_component (GO:0005575)	18125	1130	1019.81	+	1.11	8.55e-24
Unclassified (UNCLASSIFIED)	2847	50	160.19	-	0.31	0

## Sheet: Set08 – GO Molecular Function 
Set08 – GO Molecular Function Complete
Analysis Type:	PANTHER Overrepresentation Test (release 20160715)
Annotation Version and Release Date:	GO Ontology database Released 2016-06-22
Analyzed List:	IDs.Hs.08.UniProtIDs (Homo sapiens)
Reference List:	Homo sapiens (all genes in database)
Bonferroni correction:	1
GO molecular function complete	Homo sapiens - REFLIST (20972)	IDs.Hs.08.UniProtIDs (1180)	IDs.Hs.08.UniProtIDs (expected)	IDs.Hs.08.UniProtIDs (over/under)	IDs.Hs.08.UniProtIDs (fold Enrichment)	IDs.Hs.08.UniProtIDs (P-value)
structure-specific DNA binding (GO:0043566)	116	20	6.53	+	3.06	0.0409
poly(A) RNA binding (GO:0044822)	1159	116	65.21	+	1.78	7.24e-06
RNA binding (GO:0003723)	1617	154	90.98	+	1.69	4.53e-07
macromolecular complex binding (GO:0044877)	1260	112	70.89	+	1.58	0.00475
nucleotide binding (GO:0000166)	2398	207	134.92	+	1.53	1.03e-06
nucleoside phosphate binding (GO:1901265)	2399	207	134.98	+	1.53	1.07e-06
transferase activity (GO:0016740)	2417	205	135.99	+	1.51	5.33e-06
small molecule binding (GO:0036094)	2576	217	144.94	+	1.5	2.8e-06
purine ribonucleotide binding (GO:0032555)	1895	155	106.62	+	1.45	0.00553
purine nucleotide binding (GO:0017076)	1908	156	107.35	+	1.45	0.00522
ribonucleotide binding (GO:0032553)	1911	156	107.52	+	1.45	0.00569
nucleoside binding (GO:0001882)	1873	152	105.39	+	1.44	0.0107
purine ribonucleoside binding (GO:0032550)	1863	151	104.82	+	1.44	0.0124
ribonucleoside binding (GO:0032549)	1866	151	104.99	+	1.44	0.0134
purine nucleoside binding (GO:0001883)	1866	151	104.99	+	1.44	0.0134
purine ribonucleoside triphosphate binding (GO:0035639)	1853	149	104.26	+	1.43	0.0217
catalytic activity (GO:0003824)	5908	475	332.42	+	1.43	8.45e-16
carbohydrate derivative binding (GO:0097367)	2245	174	126.32	+	1.38	0.0284
protein binding (GO:0005515)	10751	795	604.91	+	1.31	7.27e-26
heterocyclic compound binding (GO:1901363)	5910	415	332.53	+	1.25	0.000268
organic cyclic compound binding (GO:0097159)	5991	419	337.09	+	1.24	0.000355
binding (GO:0005488)	14268	964	802.8	+	1.2	7.19e-23
molecular_function (GO:0003674)	17018	1087	957.53	+	1.14	4e-23
receptor activity (GO:0004872)	1661	46	93.46	-	0.49	3.69e-05
molecular transducer activity (GO:0060089)	1661	46	93.46	-	0.49	3.69e-05
signaling receptor activity (GO:0038023)	1407	35	79.17	-	0.44	2.12e-05
transmembrane receptor activity (GO:0099600)	1351	32	76.01	-	0.42	1.04e-05
Unclassified (UNCLASSIFIED)	3954	93	222.47	-	0.42	0
transmembrane signaling receptor activity (GO:0004888)	1299	29	73.09	-	0.4	4.05e-06
G-protein coupled receptor activity (GO:0004930)	883	10	49.68	-	0.2	1.08e-08

## Sheet: Set08 – Pathways
Set08 – Pathways
Analysis Type:	PANTHER Overrepresentation Test (release 20160715)
Annotation Version and Release Date:	PANTHER version 11.0 Released 2016-07-15
Analyzed List:	IDs.Hs.08.UniProtIDs (Homo sapiens)
Reference List:	Homo sapiens (all genes in database)
Bonferroni correction:	1
PANTHER Pathways	Homo sapiens - REFLIST (20972)	IDs.Hs.08.UniProtIDs (1180)	IDs.Hs.08.UniProtIDs (expected)	IDs.Hs.08.UniProtIDs (over/under)	IDs.Hs.08.UniProtIDs (fold Enrichment)	IDs.Hs.08.UniProtIDs (P-value)
Axon guidance mediated by Slit/Robo (P00008)	26	9	1.46	+	6.15	0.00354
Beta3 adrenergic receptor signaling pathway (P04379)	28	8	1.58	+	5.08	0.0366
Opioid prodynorphin pathway (P05916)	33	9	1.86	+	4.85	0.0214
Opioid proopiomelanocortin pathway (P05917)	34	9	1.91	+	4.7	0.0266
Metabotropic glutamate receptor group II pathway (P00040)	48	11	2.7	+	4.07	0.0185
Muscarinic acetylcholine receptor 2 and 4 signaling pathway (P00043)	64	13	3.6	+	3.61	0.0153
Metabotropic glutamate receptor group III pathway (P00039)	69	14	3.88	+	3.61	0.00849
Muscarinic acetylcholine receptor 1 and 3 signaling pathway (P00042)	60	12	3.38	+	3.55	0.0322
Huntington disease (P00029)	139	21	7.82	+	2.69	0.0102
Integrin signalling pathway (P00034)	192	26	10.8	+	2.41	0.00886
Unclassified (UNCLASSIFIED)	18333	944	1031.52	-	0.92	0

## Sheet: Set08 – PANTHER Protein Class
Set08 – PANTHER Protein Class
Analysis Type:	PANTHER Overrepresentation Test (release 20160715)
Annotation Version and Release Date:	PANTHER version 11.0 Released 2016-07-15
Analyzed List:	IDs.Hs.08.UniProtIDs (Homo sapiens)
Reference List:	Homo sapiens (all genes in database)
Bonferroni correction:	1
PANTHER Protein Class	Homo sapiens - REFLIST (20972)	IDs.Hs.08.UniProtIDs (1180)	IDs.Hs.08.UniProtIDs (expected)	IDs.Hs.08.UniProtIDs (over/under)	IDs.Hs.08.UniProtIDs (fold Enrichment)	IDs.Hs.08.UniProtIDs (P-value)
acetyltransferase (PC00038)	93	17	5.23	+	3.25	0.0066
G-protein (PC00020)	223	30	12.55	+	2.39	0.00355
membrane traffic protein (PC00150)	372	40	20.93	+	1.91	0.0232
RNA binding protein (PC00031)	887	88	49.91	+	1.76	7.35e-05
nucleic acid binding (PC00171)	2367	177	133.18	+	1.33	0.0128
Unclassified (UNCLASSIFIED)	9896	469	556.8	-	0.84	0
signaling molecule (PC00207)	1083	34	60.94	-	0.56	0.0176
defense/immunity protein (PC00090)	561	12	31.56	-	0.38	0.0106
cytokine (PC00083)	209	1	11.76	-	< 0.2	0.0191
