# Supplementary material for: Draft de novo transcriptome assembly and proteome characterization of the electric lobe of Tetronarce californica: a molecular tool for the study of cholinergic neurotransmission in the electric organ
Source: BMC Genomics. 2017 Aug 14;18:611. doi: 10.1186/s12864-017-3890-4 (PMC5557070; doi:10.1186/s12864-017-3890-4)
Supplement: Supplementary file 17 — Set09 – GO Biological Processes Complete. (XLSX 41.2 kb) [file 12864_2017_3890_MOESM17_ESM.xlsx]

## Sheet: Set09 – GO Biological Processe
Set09 – GO Biological Processes Complete
Analysis Type:	PANTHER Overrepresentation Test (release 20160715)
Annotation Version and Release Date:	GO Ontology database Released 2016-06-22
Analyzed List:	IDs.Hs.09.UniProtIDs (Homo sapiens)
Reference List:	Homo sapiens (all genes in database)
Bonferroni correction:	1
GO biological process complete	Homo sapiens - REFLIST (20972)	IDs.Hs.09.UniProtIDs (2838)	IDs.Hs.09.UniProtIDs (expected)	IDs.Hs.09.UniProtIDs (over/under)	IDs.Hs.09.UniProtIDs (fold Enrichment)	IDs.Hs.09.UniProtIDs (P-value)
phototransduction (GO:0007602)	42	21	5.68	+	3.69	0.00487
detection of visible light (GO:0009584)	43	20	5.82	+	3.44	0.0259
embryonic skeletal system development (GO:0048706)	122	56	16.51	+	3.39	1.28e-10
embryonic skeletal system morphogenesis (GO:0048704)	93	42	12.59	+	3.34	3.72e-07
detection of light stimulus (GO:0009583)	58	26	7.85	+	3.31	0.0019
lens development in camera-type eye (GO:0002088)	68	30	9.2	+	3.26	0.000332
face development (GO:0060324)	50	22	6.77	+	3.25	0.0207
neuron fate commitment (GO:0048663)	67	27	9.07	+	2.98	0.00843
detection of external stimulus (GO:0009581)	115	46	15.56	+	2.96	2.21e-06
forebrain generation of neurons (GO:0021872)	65	25	8.8	+	2.84	0.0456
detection of abiotic stimulus (GO:0009582)	118	45	15.97	+	2.82	1.44e-05
limb morphogenesis (GO:0035108)	148	55	20.03	+	2.75	6.18e-07
appendage morphogenesis (GO:0035107)	148	55	20.03	+	2.75	6.18e-07
embryonic limb morphogenesis (GO:0030326)	127	47	17.19	+	2.73	1.61e-05
embryonic appendage morphogenesis (GO:0035113)	127	47	17.19	+	2.73	1.61e-05
palate development (GO:0060021)	85	31	11.5	+	2.7	0.011
anterior/posterior pattern specification (GO:0009952)	195	71	26.39	+	2.69	3.02e-09
diencephalon development (GO:0021536)	80	29	10.83	+	2.68	0.0265
dorsal/ventral pattern formation (GO:0009953)	92	33	12.45	+	2.65	0.00731
canonical Wnt signaling pathway (GO:0060070)	95	33	12.86	+	2.57	0.0143
limb development (GO:0060173)	170	59	23	+	2.56	1.69e-06
appendage development (GO:0048736)	170	59	23	+	2.56	1.69e-06
skeletal system morphogenesis (GO:0048705)	206	71	27.88	+	2.55	3.54e-08
central nervous system neuron differentiation (GO:0021953)	167	57	22.6	+	2.52	6.14e-06
camera-type eye development (GO:0043010)	290	97	39.24	+	2.47	2.74e-11
retina development in camera-type eye (GO:0060041)	135	45	18.27	+	2.46	0.000681
regionalization (GO:0003002)	313	104	42.36	+	2.46	4.22e-12
determination of bilateral symmetry (GO:0009855)	118	39	15.97	+	2.44	0.00583
specification of symmetry (GO:0009799)	119	39	16.1	+	2.42	0.00712
nephron development (GO:0072006)	116	38	15.7	+	2.42	0.00985
sensory perception of light stimulus (GO:0050953)	214	70	28.96	+	2.42	4.69e-07
visual perception (GO:0007601)	211	69	28.55	+	2.42	6.48e-07
embryonic organ morphogenesis (GO:0048562)	285	92	38.57	+	2.39	1.01e-09
determination of left/right symmetry (GO:0007368)	112	36	15.16	+	2.38	0.0279
anion transmembrane transport (GO:0098656)	183	58	24.76	+	2.34	5.89e-05
calcium ion transmembrane transport (GO:0070588)	159	50	21.52	+	2.32	0.000775
morphogenesis of a branching epithelium (GO:0061138)	159	50	21.52	+	2.32	0.000775
eye development (GO:0001654)	334	105	45.2	+	2.32	9.8e-11
embryonic epithelial tube formation (GO:0001838)	118	37	15.97	+	2.32	0.0356
tube formation (GO:0035148)	134	42	18.13	+	2.32	0.0085
pattern specification process (GO:0007389)	422	132	57.11	+	2.31	5.51e-14
sensory organ development (GO:0007423)	506	158	68.47	+	2.31	3.34e-17
eye morphogenesis (GO:0048592)	141	44	19.08	+	2.31	0.00536
cell fate commitment (GO:0045165)	228	71	30.85	+	2.3	2.71e-06
epithelial tube formation (GO:0072175)	119	37	16.1	+	2.3	0.0427
branching morphogenesis of an epithelial tube (GO:0048754)	132	41	17.86	+	2.3	0.0141
mammary gland development (GO:0030879)	127	39	17.19	+	2.27	0.0321
endocrine system development (GO:0035270)	127	39	17.19	+	2.27	0.0321
non-canonical Wnt signaling pathway (GO:0035567)	138	42	18.67	+	2.25	0.0174
morphogenesis of a branching structure (GO:0001763)	168	51	22.73	+	2.24	0.00165
cartilage development (GO:0051216)	152	45	20.57	+	2.19	0.0157
morphogenesis of embryonic epithelium (GO:0016331)	139	41	18.81	+	2.18	0.0476
neuron projection guidance (GO:0097485)	209	61	28.28	+	2.16	0.000435
heart morphogenesis (GO:0003007)	213	62	28.82	+	2.15	0.000373
sensory organ morphogenesis (GO:0090596)	248	72	33.56	+	2.15	3.57e-05
axon guidance (GO:0007411)	207	60	28.01	+	2.14	0.0007
inner ear development (GO:0048839)	176	51	23.82	+	2.14	0.00627
epithelial tube morphogenesis (GO:0060562)	293	83	39.65	+	2.09	7.45e-06
embryonic morphogenesis (GO:0048598)	551	156	74.56	+	2.09	3.29e-13
ear development (GO:0043583)	202	57	27.34	+	2.09	0.00334
tube morphogenesis (GO:0035239)	330	93	44.66	+	2.08	9.61e-07
muscle cell differentiation (GO:0042692)	238	67	32.21	+	2.08	0.000372
embryonic organ development (GO:0048568)	410	115	55.48	+	2.07	8.4e-09
regulation of neurotransmitter levels (GO:0001505)	182	51	24.63	+	2.07	0.0159
protein autophosphorylation (GO:0046777)	196	54	26.52	+	2.04	0.0132
membrane lipid metabolic process (GO:0006643)	186	51	25.17	+	2.03	0.0288
heart development (GO:0007507)	478	131	64.68	+	2.03	1.11e-09
embryo development ending in birth or egg hatching (GO:0009792)	567	155	76.73	+	2.02	7.54e-12
gland development (GO:0048732)	411	112	55.62	+	2.01	9.16e-08
calcium ion transport (GO:0006816)	224	61	30.31	+	2.01	0.00425
forebrain development (GO:0030900)	364	99	49.26	+	2.01	1.57e-06
chordate embryonic development (GO:0043009)	559	152	75.65	+	2.01	2.2e-11
kidney development (GO:0001822)	254	69	34.37	+	2.01	0.000869
epithelial cell development (GO:0002064)	188	51	25.44	+	2	0.0383
renal system development (GO:0072001)	270	73	36.54	+	2	0.000452
connective tissue development (GO:0061448)	200	54	27.06	+	2	0.0235
morphogenesis of an epithelium (GO:0002009)	405	109	54.81	+	1.99	3.49e-07
respiratory system development (GO:0060541)	201	54	27.2	+	1.99	0.027
skeletal system development (GO:0001501)	463	124	62.65	+	1.98	2.2e-08
organ morphogenesis (GO:0009887)	859	230	116.24	+	1.98	6.65e-18
ion transmembrane transport (GO:0034220)	776	207	105.01	+	1.97	1.26e-15
cell surface receptor signaling pathway involved in cell-cell signaling (GO:1905114)	415	110	56.16	+	1.96	6.71e-07
chemical synaptic transmission (GO:0007268)	403	106	54.54	+	1.94	2.23e-06
trans-synaptic signaling (GO:0099537)	403	106	54.54	+	1.94	2.23e-06
synaptic signaling (GO:0099536)	403	106	54.54	+	1.94	2.23e-06
anterograde trans-synaptic signaling (GO:0098916)	403	106	54.54	+	1.94	2.23e-06
protein homooligomerization (GO:0051260)	251	66	33.97	+	1.94	0.00489
inorganic ion transmembrane transport (GO:0098660)	575	151	77.81	+	1.94	4.06e-10
urogenital system development (GO:0001655)	305	80	41.27	+	1.94	0.00037
regulation of organ morphogenesis (GO:2000027)	245	64	33.15	+	1.93	0.00888
divalent metal ion transport (GO:0070838)	268	70	36.27	+	1.93	0.00288
neuron differentiation (GO:0030182)	885	230	119.76	+	1.92	2.23e-16
cell-cell signaling by wnt (GO:0198738)	352	91	47.63	+	1.91	8.78e-05
Wnt signaling pathway (GO:0016055)	352	91	47.63	+	1.91	8.78e-05
divalent inorganic cation transport (GO:0072511)	271	70	36.67	+	1.91	0.00425
inorganic cation transmembrane transport (GO:0098662)	488	126	66.04	+	1.91	1.5e-07
axonogenesis (GO:0007409)	322	83	43.57	+	1.9	0.00043
circulatory system development (GO:0072359)	807	208	109.21	+	1.9	3.84e-14
cardiovascular system development (GO:0072358)	807	208	109.21	+	1.9	3.84e-14
embryo development (GO:0009790)	910	233	123.14	+	1.89	7.07e-16
regulation of canonical Wnt signaling pathway (GO:0060828)	239	61	32.34	+	1.89	0.0316
neuron projection morphogenesis (GO:0048812)	400	102	54.13	+	1.88	2.32e-05
tissue morphogenesis (GO:0048729)	506	128	68.47	+	1.87	3.75e-07
vasculature development (GO:0001944)	480	121	64.96	+	1.86	1.56e-06
blood vessel morphogenesis (GO:0048514)	373	94	50.48	+	1.86	0.000164
head development (GO:0060322)	720	181	97.43	+	1.86	5.72e-11
cation transmembrane transport (GO:0098655)	549	138	74.29	+	1.86	9.97e-08
metal ion transport (GO:0030001)	585	147	79.16	+	1.86	2.16e-08
axon development (GO:0061564)	352	88	47.63	+	1.85	0.000641
regulation of Wnt signaling pathway (GO:0030111)	313	78	42.36	+	1.84	0.00384
central nervous system development (GO:0007417)	887	220	120.03	+	1.83	2.47e-13
brain development (GO:0007420)	681	168	92.16	+	1.82	2.51e-09
blood vessel development (GO:0001568)	459	113	62.11	+	1.82	2.21e-05
muscle structure development (GO:0061061)	439	108	59.41	+	1.82	5.12e-05
anion transport (GO:0006820)	411	101	55.62	+	1.82	0.000166
developmental growth (GO:0048589)	342	84	46.28	+	1.82	0.00253
response to light stimulus (GO:0009416)	285	70	38.57	+	1.82	0.0234
cell morphogenesis involved in differentiation (GO:0000904)	510	125	69.01	+	1.81	4.16e-06
cell morphogenesis involved in neuron differentiation (GO:0048667)	368	90	49.8	+	1.81	0.00117
cellular calcium ion homeostasis (GO:0006874)	309	75	41.81	+	1.79	0.016
generation of neurons (GO:0048699)	1342	325	181.6	+	1.79	1.04e-19
neurogenesis (GO:0022008)	1427	345	193.11	+	1.79	4.75e-21
transmembrane transport (GO:0055085)	1122	270	151.83	+	1.78	2.08e-15
regulation of nervous system development (GO:0051960)	765	184	103.52	+	1.78	1.58e-09
calcium ion homeostasis (GO:0055074)	321	77	43.44	+	1.77	0.0179
regulation of neurogenesis (GO:0050767)	677	162	91.61	+	1.77	6.69e-08
regulation of developmental growth (GO:0048638)	297	71	40.19	+	1.77	0.0487
growth (GO:0040007)	419	100	56.7	+	1.76	0.000748
regulation of neuron differentiation (GO:0045664)	564	134	76.32	+	1.76	6.74e-06
monovalent inorganic cation transport (GO:0015672)	400	95	54.13	+	1.76	0.00192
neuron development (GO:0048666)	697	165	94.32	+	1.75	9.54e-08
protein oligomerization (GO:0051259)	414	98	56.02	+	1.75	0.00144
tube development (GO:0035295)	562	133	76.05	+	1.75	9.86e-06
lipid biosynthetic process (GO:0008610)	517	122	69.96	+	1.74	5.57e-05
cellular divalent inorganic cation homeostasis (GO:0072503)	327	77	44.25	+	1.74	0.0342
regulation of neuron projection development (GO:0010975)	417	98	56.43	+	1.74	0.00198
cellular response to organic cyclic compound (GO:0071407)	465	109	62.93	+	1.73	0.000484
regulation of ion transmembrane transport (GO:0034765)	385	90	52.1	+	1.73	0.00743
cell morphogenesis (GO:0000902)	820	191	110.97	+	1.72	8.56e-09
neuron projection development (GO:0031175)	546	127	73.89	+	1.72	6.18e-05
regulation of transmembrane transport (GO:0034762)	400	93	54.13	+	1.72	0.00617
cell projection morphogenesis (GO:0048858)	612	142	82.82	+	1.71	9.4e-06
divalent inorganic cation homeostasis (GO:0072507)	346	80	46.82	+	1.71	0.0429
ion transport (GO:0006811)	1184	273	160.22	+	1.7	2.6e-13
anatomical structure morphogenesis (GO:0009653)	2050	472	277.41	+	1.7	6.53e-26
behavior (GO:0007610)	527	121	71.32	+	1.7	0.000276
cell part morphogenesis (GO:0032990)	632	145	85.52	+	1.7	1.28e-05
cellular component morphogenesis (GO:0032989)	900	206	121.79	+	1.69	5.11e-09
nervous system development (GO:0007399)	2114	482	286.07	+	1.68	1.2e-25
cell development (GO:0048468)	1430	326	193.51	+	1.68	7.31e-16
carbohydrate derivative biosynthetic process (GO:1901137)	597	136	80.79	+	1.68	6.23e-05
organophosphate biosynthetic process (GO:0090407)	427	97	57.78	+	1.68	0.00955
cell-cell signaling (GO:0007267)	1061	241	143.58	+	1.68	1.07e-10
cellular cation homeostasis (GO:0030003)	472	107	63.87	+	1.68	0.00302
cellular ion homeostasis (GO:0006873)	486	110	65.77	+	1.67	0.00225
positive regulation of nervous system development (GO:0051962)	447	101	60.49	+	1.67	0.00731
cation transport (GO:0006812)	753	170	101.9	+	1.67	1.57e-06
regulation of system process (GO:0044057)	507	114	68.61	+	1.66	0.00188
anatomical structure formation involved in morphogenesis (GO:0048646)	971	217	131.4	+	1.65	1.09e-08
cellular chemical homeostasis (GO:0055082)	580	129	78.49	+	1.64	0.000554
peptidyl-amino acid modification (GO:0018193)	855	190	115.7	+	1.64	4.56e-07
regulation of cell development (GO:0060284)	834	185	112.86	+	1.64	9.46e-07
cation homeostasis (GO:0055080)	541	120	73.21	+	1.64	0.0018
protein phosphorylation (GO:0006468)	956	212	129.37	+	1.64	3.99e-08
response to radiation (GO:0009314)	420	93	56.84	+	1.64	0.0426
inorganic ion homeostasis (GO:0098771)	556	123	75.24	+	1.63	0.00146
regulation of cell projection organization (GO:0031344)	547	121	74.02	+	1.63	0.00184
ion homeostasis (GO:0050801)	562	124	76.05	+	1.63	0.00149
epithelium development (GO:0060429)	893	197	120.84	+	1.63	3.6e-07
positive regulation of transcription from RNA polymerase II promoter (GO:0045944)	1008	222	136.41	+	1.63	2.28e-08
positive regulation of nucleic acid-templated transcription (GO:1903508)	1305	287	176.6	+	1.63	1.24e-11
positive regulation of transcription, DNA-templated (GO:0045893)	1305	287	176.6	+	1.63	1.24e-11
regulation of ion transport (GO:0043269)	561	123	75.92	+	1.62	0.00229
positive regulation of RNA biosynthetic process (GO:1902680)	1323	290	179.03	+	1.62	1.29e-11
positive regulation of RNA metabolic process (GO:0051254)	1364	297	184.58	+	1.61	1.27e-11
transmembrane receptor protein tyrosine kinase signaling pathway (GO:0007169)	500	108	67.66	+	1.6	0.0228
single-organism biosynthetic process (GO:0044711)	1029	222	139.25	+	1.59	1.46e-07
cell projection organization (GO:0030030)	903	194	122.2	+	1.59	4.04e-06
cell proliferation (GO:0008283)	678	145	91.75	+	1.58	0.000844
animal organ development (GO:0048513)	2795	596	378.23	+	1.58	1.26e-25
response to organic cyclic compound (GO:0014070)	895	190	121.11	+	1.57	1.49e-05
cellular homeostasis (GO:0019725)	687	145	92.97	+	1.56	0.00177
transcription from RNA polymerase II promoter (GO:0006366)	726	153	98.24	+	1.56	0.000895
positive regulation of macromolecule biosynthetic process (GO:0010557)	1546	325	209.21	+	1.55	4.75e-11
positive regulation of GTPase activity (GO:0043547)	629	132	85.12	+	1.55	0.00817
positive regulation of nucleobase-containing compound metabolic process (GO:0045935)	1599	335	216.38	+	1.55	2.65e-11
tissue development (GO:0009888)	1494	312	202.17	+	1.54	3.98e-10
positive regulation of nitrogen compound metabolic process (GO:0051173)	1703	355	230.46	+	1.54	6.88e-12
positive regulation of gene expression (GO:0010628)	1611	335	218.01	+	1.54	6.97e-11
positive regulation of cellular biosynthetic process (GO:0031328)	1679	349	227.21	+	1.54	1.84e-11
localization of cell (GO:0051674)	842	175	113.94	+	1.54	0.000271
cell motility (GO:0048870)	842	175	113.94	+	1.54	0.000271
locomotion (GO:0040011)	1059	220	143.31	+	1.54	4.51e-06
positive regulation of biosynthetic process (GO:0009891)	1710	355	231.4	+	1.53	1.21e-11
movement of cell or subcellular component (GO:0006928)	1287	267	174.16	+	1.53	6.36e-08
cellular response to oxygen-containing compound (GO:1901701)	811	167	109.75	+	1.52	0.000996
cellular lipid metabolic process (GO:0044255)	913	188	123.55	+	1.52	0.000158
chemical homeostasis (GO:0048878)	884	182	119.63	+	1.52	0.000271
regulation of GTPase activity (GO:0043087)	680	140	92.02	+	1.52	0.0105
positive regulation of cell differentiation (GO:0045597)	828	170	112.05	+	1.52	0.00092
cellular response to endogenous stimulus (GO:0071495)	999	205	135.19	+	1.52	4.58e-05
system development (GO:0048731)	3907	800	528.71	+	1.51	1.65e-31
protein ubiquitination (GO:0016567)	636	130	86.07	+	1.51	0.035
carbohydrate derivative metabolic process (GO:1901135)	1038	211	140.47	+	1.5	5.59e-05
response to organonitrogen compound (GO:0010243)	774	157	104.74	+	1.5	0.0056
cell migration (GO:0016477)	765	155	103.52	+	1.5	0.00701
cellular protein modification process (GO:0006464)	2836	573	383.78	+	1.49	5.92e-19
protein modification process (GO:0036211)	2836	573	383.78	+	1.49	5.92e-19
regulation of multicellular organismal development (GO:2000026)	1668	335	225.72	+	1.48	5.3e-09
enzyme linked receptor protein signaling pathway (GO:0007167)	693	139	93.78	+	1.48	0.042
phosphorylation (GO:0016310)	1313	263	177.68	+	1.48	2.69e-06
phosphorus metabolic process (GO:0006793)	2052	411	277.68	+	1.48	1.12e-11
phosphate-containing compound metabolic process (GO:0006796)	2046	408	276.87	+	1.47	2.78e-11
macromolecule modification (GO:0043412)	3007	598	406.92	+	1.47	1.77e-18
multicellular organism development (GO:0007275)	4499	890	608.82	+	1.46	6.5e-31
regulation of anatomical structure morphogenesis (GO:0022603)	1007	199	136.27	+	1.46	0.00109
intracellular signal transduction (GO:0035556)	1588	313	214.89	+	1.46	2.67e-07
response to endogenous stimulus (GO:0009719)	1396	275	188.91	+	1.46	5.05e-06
positive regulation of developmental process (GO:0051094)	1061	209	143.58	+	1.46	0.000659
regulation of transport (GO:0051049)	1784	351	241.42	+	1.45	1.75e-08
response to abiotic stimulus (GO:0009628)	1050	206	142.09	+	1.45	0.00108
homeostatic process (GO:0042592)	1344	263	181.87	+	1.45	2.24e-05
organonitrogen compound biosynthetic process (GO:1901566)	1033	202	139.79	+	1.45	0.0018
regulation of cell differentiation (GO:0045595)	1496	292	202.44	+	1.44	3.5e-06
anatomical structure development (GO:0048856)	4922	959	666.06	+	1.44	8.26e-32
regulation of localization (GO:0032879)	2418	471	327.21	+	1.44	6.05e-12
single-organism developmental process (GO:0044767)	4921	958	665.93	+	1.44	1.27e-31
response to nitrogen compound (GO:1901698)	875	170	118.41	+	1.44	0.0239
regulation of cell communication (GO:0010646)	2987	580	404.21	+	1.43	1.53e-15
regulation of developmental process (GO:0050793)	2035	395	275.38	+	1.43	3.51e-09
developmental process (GO:0032502)	5050	980	683.38	+	1.43	3.84e-32
regulation of signaling (GO:0023051)	3037	586	410.98	+	1.43	3.45e-15
establishment of localization in cell (GO:0051649)	1436	277	194.32	+	1.43	3.06e-05
negative regulation of cell communication (GO:0010648)	1195	230	161.71	+	1.42	0.000837
cell differentiation (GO:0030154)	3159	608	427.49	+	1.42	9.81e-16
organonitrogen compound metabolic process (GO:1901564)	1784	343	241.42	+	1.42	4.73e-07
single-organism metabolic process (GO:0044710)	3350	644	453.33	+	1.42	6.63e-17
single-organism transport (GO:0044765)	2624	504	355.09	+	1.42	5.03e-12
cellular developmental process (GO:0048869)	3374	648	456.58	+	1.42	5.91e-17
cellular catabolic process (GO:0044248)	1324	254	179.17	+	1.42	0.000226
negative regulation of signaling (GO:0023057)	1199	230	162.25	+	1.42	0.00107
single-multicellular organism process (GO:0044707)	5267	1009	712.75	+	1.42	2.73e-31
single-organism localization (GO:1902578)	2823	539	382.02	+	1.41	1.05e-12
lipid metabolic process (GO:0006629)	1158	221	156.7	+	1.41	0.00274
regulation of biological quality (GO:0065008)	3412	647	461.72	+	1.4	1.15e-15
regulation of signal transduction (GO:0009966)	2690	510	364.02	+	1.4	3e-11
cellular protein metabolic process (GO:0044267)	3482	660	471.2	+	1.4	4.62e-16
response to oxygen-containing compound (GO:1901700)	1407	266	190.4	+	1.4	0.000357
positive regulation of cellular metabolic process (GO:0031325)	2762	522	373.76	+	1.4	2.22e-11
positive regulation of cell communication (GO:0010647)	1506	284	203.8	+	1.39	0.000149
regulation of multicellular organismal process (GO:0051239)	2589	488	350.35	+	1.39	3.58e-10
negative regulation of signal transduction (GO:0009968)	1094	206	148.04	+	1.39	0.0165
cellular localization (GO:0051641)	1880	354	254.41	+	1.39	2.4e-06
small molecule metabolic process (GO:0044281)	1636	308	221.39	+	1.39	4.1e-05
positive regulation of signaling (GO:0023056)	1511	284	204.47	+	1.39	0.0002
localization (GO:0051179)	4820	904	652.26	+	1.39	1.54e-23
establishment of protein localization (GO:0045184)	1338	250	181.06	+	1.38	0.00232
positive regulation of metabolic process (GO:0009893)	2944	550	398.39	+	1.38	2.49e-11
regulation of transcription from RNA polymerase II promoter (GO:0006357)	1793	334	242.63	+	1.38	2.52e-05
protein complex subunit organization (GO:0071822)	1260	234	170.51	+	1.37	0.00872
protein transport (GO:0015031)	1228	228	166.18	+	1.37	0.0123
macromolecular complex subunit organization (GO:0043933)	1983	368	268.35	+	1.37	5.32e-06
cellular component organization (GO:0016043)	5133	952	694.61	+	1.37	1.03e-23
establishment of localization (GO:0051234)	3960	734	535.88	+	1.37	3.6e-16
transport (GO:0006810)	3836	711	519.1	+	1.37	1.9e-15
protein localization (GO:0008104)	1732	321	234.38	+	1.37	8.76e-05
positive regulation of macromolecule metabolic process (GO:0010604)	2748	508	371.87	+	1.37	2.18e-09
positive regulation of multicellular organismal process (GO:0051240)	1407	260	190.4	+	1.37	0.00313
positive regulation of signal transduction (GO:0009967)	1384	255	187.29	+	1.36	0.00508
cellular component organization or biogenesis (GO:0071840)	5288	974	715.59	+	1.36	1.72e-23
organic substance catabolic process (GO:1901575)	1540	283	208.4	+	1.36	0.00146
regulation of cell proliferation (GO:0042127)	1515	278	205.01	+	1.36	0.00213
macromolecule localization (GO:0033036)	2091	383	282.96	+	1.35	1.01e-05
positive regulation of catalytic activity (GO:0043085)	1532	280	207.32	+	1.35	0.00265
macromolecular complex assembly (GO:0065003)	1330	243	179.98	+	1.35	0.0172
positive regulation of molecular function (GO:0044093)	1807	330	244.53	+	1.35	0.000224
catabolic process (GO:0009056)	1638	299	221.66	+	1.35	0.00113
cellular component assembly (GO:0022607)	2007	364	271.59	+	1.34	8e-05
regulation of intracellular signal transduction (GO:1902531)	1677	303	226.94	+	1.34	0.00225
negative regulation of biosynthetic process (GO:0009890)	1435	259	194.19	+	1.33	0.0191
protein metabolic process (GO:0019538)	4036	728	546.16	+	1.33	3.44e-13
negative regulation of macromolecule biosynthetic process (GO:0010558)	1349	243	182.55	+	1.33	0.0454
regulation of apoptotic process (GO:0042981)	1391	250	188.23	+	1.33	0.0387
positive regulation of cellular process (GO:0048522)	4604	827	623.03	+	1.33	1.88e-15
negative regulation of cellular biosynthetic process (GO:0031327)	1409	253	190.67	+	1.33	0.0361
regulation of cellular component organization (GO:0051128)	2246	403	303.94	+	1.33	3.81e-05
cellular response to stress (GO:0033554)	1571	279	212.59	+	1.31	0.026
cellular component biogenesis (GO:0044085)	2264	401	306.37	+	1.31	0.000177
multicellular organismal process (GO:0032501)	6319	1115	855.11	+	1.3	1.53e-21
regulation of catalytic activity (GO:0050790)	2335	412	315.98	+	1.3	0.000167
regulation of phosphate metabolic process (GO:0019220)	1615	284	218.55	+	1.3	0.0441
regulation of phosphorus metabolic process (GO:0051174)	1616	284	218.68	+	1.3	0.0461
regulation of molecular function (GO:0065009)	2825	496	382.29	+	1.3	7.91e-06
cell surface receptor signaling pathway (GO:0007166)	2145	375	290.27	+	1.29	0.00201
negative regulation of biological process (GO:0048519)	4470	781	604.9	+	1.29	2.41e-11
cellular biosynthetic process (GO:0044249)	4559	794	616.94	+	1.29	2.57e-11
negative regulation of cellular process (GO:0048523)	4151	722	561.73	+	1.29	1.21e-09
cellular metabolic process (GO:0044237)	8525	1482	1153.63	+	1.28	9.97e-32
positive regulation of biological process (GO:0048518)	5059	878	684.6	+	1.28	7.51e-13
biosynthetic process (GO:0009058)	4744	823	641.97	+	1.28	1.45e-11
organic substance biosynthetic process (GO:1901576)	4658	808	630.34	+	1.28	3.18e-11
organelle organization (GO:0006996)	3133	539	423.97	+	1.27	2.15e-05
negative regulation of metabolic process (GO:0009892)	2447	417	331.14	+	1.26	0.00549
cellular macromolecule metabolic process (GO:0044260)	6693	1139	905.72	+	1.26	1.51e-16
negative regulation of macromolecule metabolic process (GO:0010605)	2249	382	304.34	+	1.26	0.0236
regulation of cellular protein metabolic process (GO:0032268)	2320	393	313.95	+	1.25	0.0213
regulation of response to stimulus (GO:0048583)	3614	612	489.06	+	1.25	1.38e-05
single-organism cellular process (GO:0044763)	11253	1905	1522.79	+	1.25	2.11e-44
negative regulation of cellular metabolic process (GO:0031324)	2269	384	307.05	+	1.25	0.0308
primary metabolic process (GO:0044238)	8601	1455	1163.92	+	1.25	1.68e-24
metabolic process (GO:0008152)	9443	1595	1277.86	+	1.25	4.33e-29
organic substance metabolic process (GO:0071704)	9032	1523	1222.24	+	1.25	4.53e-26
single-organism process (GO:0044699)	12451	2096	1684.91	+	1.24	6.09e-55
cellular response to chemical stimulus (GO:0070887)	2288	385	309.62	+	1.24	0.0498
response to organic substance (GO:0010033)	2568	432	347.51	+	1.24	0.0124
regulation of protein metabolic process (GO:0051246)	2471	414	334.38	+	1.24	0.0314
nitrogen compound metabolic process (GO:0006807)	5565	927	753.07	+	1.23	2.16e-09
organic cyclic compound biosynthetic process (GO:1901362)	3193	529	432.09	+	1.22	0.0038
aromatic compound biosynthetic process (GO:0019438)	3085	511	417.47	+	1.22	0.00646
macromolecule metabolic process (GO:0043170)	7359	1215	995.84	+	1.22	9.07e-14
cellular nitrogen compound biosynthetic process (GO:0044271)	3495	576	472.95	+	1.22	0.00193
heterocycle biosynthetic process (GO:0018130)	3073	506	415.85	+	1.22	0.0144
nucleobase-containing compound biosynthetic process (GO:0034654)	3015	494	408	+	1.21	0.0332
cellular response to stimulus (GO:0051716)	6098	997	825.2	+	1.21	1.42e-08
macromolecule biosynthetic process (GO:0009059)	3699	604	500.56	+	1.21	0.00299
cellular nitrogen compound metabolic process (GO:0034641)	5090	829	688.8	+	1.2	8.29e-06
cellular process (GO:0009987)	14559	2368	1970.17	+	1.2	3.14e-62
single organism signaling (GO:0044700)	5074	825	686.63	+	1.2	1.28e-05
cellular aromatic compound metabolic process (GO:0006725)	4669	759	631.82	+	1.2	8.85e-05
cellular macromolecule biosynthetic process (GO:0034645)	3618	588	489.6	+	1.2	0.00814
signaling (GO:0023052)	5077	825	687.04	+	1.2	1.43e-05
cell communication (GO:0007154)	5164	839	698.81	+	1.2	9.78e-06
organic cyclic compound metabolic process (GO:1901360)	4856	785	657.13	+	1.19	0.000112
heterocycle metabolic process (GO:0046483)	4620	746	625.19	+	1.19	0.000378
regulation of metabolic process (GO:0019222)	6087	981	823.71	+	1.19	7.23e-07
regulation of cellular metabolic process (GO:0031323)	5781	929	782.3	+	1.19	6.31e-06
nucleobase-containing compound metabolic process (GO:0006139)	4484	720	606.79	+	1.19	0.00171
regulation of cellular process (GO:0050794)	10292	1647	1392.75	+	1.18	5.59e-18
signal transduction (GO:0007165)	4744	759	641.97	+	1.18	0.00117
biological regulation (GO:0065007)	11384	1821	1540.52	+	1.18	7.33e-23
regulation of nitrogen compound metabolic process (GO:0051171)	4334	692	586.49	+	1.18	0.0073
regulation of primary metabolic process (GO:0080090)	5720	912	774.05	+	1.18	4.86e-05
regulation of biosynthetic process (GO:0009889)	4285	683	579.86	+	1.18	0.0112
regulation of macromolecule metabolic process (GO:0060255)	5730	913	775.4	+	1.18	5.38e-05
regulation of cellular biosynthetic process (GO:0031326)	4231	674	572.55	+	1.18	0.0147
response to stimulus (GO:0050896)	7529	1198	1018.85	+	1.18	1.89e-08
regulation of biological process (GO:0050789)	10767	1705	1457.03	+	1.17	4.18e-17
biological_process (GO:0008150)	16836	2617	2278.3	+	1.15	1.58e-66
defense response (GO:0006952)	1228	105	166.18	-	0.63	0.000946
immune response (GO:0006955)	1102	83	149.13	-	0.56	8.71e-06
innate immune response (GO:0045087)	616	42	83.36	-	0.5	0.00248
Unclassified (UNCLASSIFIED)	4136	221	559.7	-	0.39	0
detection of stimulus involved in sensory perception (GO:0050906)	518	22	70.1	-	0.31	9.9e-08
sensory perception of chemical stimulus (GO:0007606)	527	13	71.32	-	< 0.2	1.13e-13
humoral immune response (GO:0006959)	173	3	23.41	-	< 0.2	0.00124
defense response to bacterium (GO:0042742)	231	4	31.26	-	< 0.2	8.51e-06
detection of chemical stimulus (GO:0009593)	501	8	67.8	-	< 0.2	1.91e-16
sensory perception of smell (GO:0007608)	452	6	61.17	-	< 0.2	1.03e-15
detection of chemical stimulus involved in sensory perception (GO:0050907)	466	2	63.06	-	< 0.2	3.48e-21

## Sheet: Set09 – GO cellular component 
Set09 – GO cellular component complete
Analysis Type:	PANTHER Overrepresentation Test (release 20160715)
Annotation Version and Release Date:	GO Ontology database Released 2016-06-22
Analyzed List:	IDs.Hs.09.UniProtIDs (Homo sapiens)
Reference List:	Homo sapiens (all genes in database)
Bonferroni correction:	1
GO cellular component complete	Homo sapiens - REFLIST (20972)	IDs.Hs.09.UniProtIDs (2838)	IDs.Hs.09.UniProtIDs (expected)	IDs.Hs.09.UniProtIDs (over/under)	IDs.Hs.09.UniProtIDs (fold Enrichment)	IDs.Hs.09.UniProtIDs (P-value)
Cul3-RING ubiquitin ligase complex (GO:0031463)	64	25	8.66	+	2.89	0.00546
postsynaptic membrane (GO:0045211)	207	62	28.01	+	2.21	2.15e-05
synaptic membrane (GO:0097060)	267	77	36.13	+	2.13	2.18e-06
ion channel complex (GO:0034702)	274	78	37.08	+	2.1	2.98e-06
postsynaptic density (GO:0014069)	153	43	20.7	+	2.08	0.014
transmembrane transporter complex (GO:1902495)	310	86	41.95	+	2.05	1.52e-06
presynapse (GO:0098793)	285	79	38.57	+	2.05	7.28e-06
transporter complex (GO:1990351)	316	87	42.76	+	2.03	1.73e-06
trans-Golgi network (GO:0005802)	193	51	26.12	+	1.95	0.0119
postsynapse (GO:0098794)	384	98	51.96	+	1.89	7.02e-06
synapse (GO:0045202)	765	194	103.52	+	1.87	3.98e-13
synapse part (GO:0044456)	616	155	83.36	+	1.86	7.63e-10
transcription factor complex (GO:0005667)	303	75	41	+	1.83	0.00125
axon (GO:0030424)	427	104	57.78	+	1.8	2.46e-05
organelle subcompartment (GO:0031984)	311	75	42.09	+	1.78	0.00311
neuronal cell body (GO:0043025)	441	105	59.68	+	1.76	6.27e-05
Golgi subcompartment (GO:0098791)	296	69	40.06	+	1.72	0.0222
neuron part (GO:0097458)	1299	302	175.78	+	1.72	2.22e-16
somatodendritic compartment (GO:0036477)	659	152	89.18	+	1.7	5.6e-07
neuron projection (GO:0043005)	957	220	129.5	+	1.7	8.16e-11
dendrite (GO:0030425)	457	105	61.84	+	1.7	0.000329
cell body (GO:0044297)	502	115	67.93	+	1.69	0.000104
plasma membrane protein complex (GO:0098797)	513	115	69.42	+	1.66	0.0003
cell-cell junction (GO:0005911)	389	86	52.64	+	1.63	0.0155
perinuclear region of cytoplasm (GO:0048471)	653	143	88.37	+	1.62	4.17e-05
plasma membrane region (GO:0098590)	943	204	127.61	+	1.6	1.25e-07
cell junction (GO:0030054)	1160	246	156.98	+	1.57	8.91e-09
cell projection (GO:0042995)	1797	381	243.18	+	1.57	6e-15
cell projection part (GO:0044463)	932	197	126.12	+	1.56	1.6e-06
Golgi membrane (GO:0000139)	707	149	95.67	+	1.56	0.000203
endoplasmic reticulum part (GO:0044432)	1174	245	158.87	+	1.54	4.49e-08
transferase complex (GO:1990234)	702	146	95	+	1.54	0.000561
cilium (GO:0005929)	478	99	64.68	+	1.53	0.0447
endoplasmic reticulum membrane (GO:0005789)	995	206	134.65	+	1.53	3.32e-06
nuclear outer membrane-endoplasmic reticulum membrane network (GO:0042175)	1015	209	137.35	+	1.52	3.85e-06
catalytic complex (GO:1902494)	1038	212	140.47	+	1.51	5.55e-06
Golgi apparatus part (GO:0044431)	896	182	121.25	+	1.5	0.000103
bounding membrane of organelle (GO:0098588)	2377	479	321.66	+	1.49	1.37e-15
endoplasmic reticulum (GO:0005783)	1650	332	223.28	+	1.49	8.5e-10
membrane protein complex (GO:0098796)	1054	211	142.63	+	1.48	2.73e-05
organelle membrane (GO:0031090)	3128	604	423.29	+	1.43	1.05e-16
integral component of plasma membrane (GO:0005887)	1587	300	214.76	+	1.4	7.02e-06
Golgi apparatus (GO:0005794)	1460	275	197.57	+	1.39	4.41e-05
plasma membrane part (GO:0044459)	2579	485	349	+	1.39	9.78e-11
endomembrane system (GO:0012505)	3842	718	519.91	+	1.38	2.42e-17
intrinsic component of plasma membrane (GO:0031226)	1649	306	223.15	+	1.37	2.79e-05
cytosol (GO:0005829)	3426	633	463.62	+	1.37	1.28e-13
whole membrane (GO:0098805)	1352	249	182.96	+	1.36	0.00111
protein complex (GO:0043234)	3954	720	535.07	+	1.35	1.01e-14
vacuole (GO:0005773)	1185	213	160.36	+	1.33	0.0307
nucleoplasm (GO:0005654)	2924	520	395.69	+	1.31	6.66e-08
cytoplasmic part (GO:0044444)	8032	1416	1086.92	+	1.3	4e-33
macromolecular complex (GO:0032991)	4676	824	632.77	+	1.3	4.76e-14
organelle part (GO:0044422)	8240	1431	1115.06	+	1.28	2.86e-30
cytoplasm (GO:0005737)	10639	1844	1439.7	+	1.28	5.75e-50
nuclear part (GO:0044428)	3871	668	523.84	+	1.28	1.01e-08
nuclear lumen (GO:0031981)	3496	602	473.09	+	1.27	2.35e-07
intracellular organelle part (GO:0044446)	8056	1387	1090.16	+	1.27	9.11e-27
intracellular organelle lumen (GO:0070013)	4217	716	570.66	+	1.25	2.64e-08
cytoskeleton (GO:0005856)	2017	341	272.95	+	1.25	0.0194
organelle lumen (GO:0043233)	4289	723	580.4	+	1.25	7.58e-08
membrane-enclosed lumen (GO:0031974)	4344	730	587.84	+	1.24	1.03e-07
intracellular part (GO:0044424)	13672	2234	1850.14	+	1.21	6.29e-53
cell periphery (GO:0071944)	5118	836	692.58	+	1.21	5.93e-07
plasma membrane (GO:0005886)	5015	819	678.65	+	1.21	1.05e-06
intracellular membrane-bounded organelle (GO:0043231)	10839	1770	1466.77	+	1.21	1.59e-27
intracellular organelle (GO:0043229)	11885	1940	1608.32	+	1.21	2.11e-34
intracellular (GO:0005622)	14051	2285	1901.43	+	1.2	6.99e-55
membrane-bounded organelle (GO:0043227)	11990	1945	1622.53	+	1.2	1.44e-32
organelle (GO:0043226)	12914	2094	1747.56	+	1.2	5.59e-40
membrane (GO:0016020)	9350	1516	1265.27	+	1.2	2.98e-18
intracellular non-membrane-bounded organelle (GO:0043232)	3896	619	527.22	+	1.17	0.00978
non-membrane-bounded organelle (GO:0043228)	3896	619	527.22	+	1.17	0.00978
membrane part (GO:0044425)	7057	1119	954.98	+	1.17	8.68e-08
nucleus (GO:0005634)	6893	1087	932.78	+	1.17	8.11e-07
cell part (GO:0044464)	16156	2531	2186.28	+	1.16	1.36e-59
cell (GO:0005623)	16183	2532	2189.94	+	1.16	6.83e-59
integral component of membrane (GO:0016021)	5883	911	796.11	+	1.14	0.00149
intrinsic component of membrane (GO:0031224)	5992	923	810.86	+	1.14	0.00287
cellular_component (GO:0005575)	18125	2724	2452.73	+	1.11	1.01e-62
extracellular space (GO:0005615)	1368	128	185.12	-	0.69	0.00371
Unclassified (UNCLASSIFIED)	2847	114	385.27	-	0.3	0
blood microparticle (GO:0072562)	137	3	18.54	-	< 0.2	0.0133
keratin filament (GO:0045095)	98	1	13.26	-	< 0.2	0.0302

## Sheet: Set09 – GO Molecular Function 
Set09 – GO Molecular Function Complete
Analysis Type:	PANTHER Overrepresentation Test (release 20160715)
Annotation Version and Release Date:	GO Ontology database Released 2016-06-22
Analyzed List:	IDs.Hs.09.UniProtIDs (Homo sapiens)
Reference List:	Homo sapiens (all genes in database)
Bonferroni correction:	1
GO molecular function complete	Homo sapiens - REFLIST (20972)	IDs.Hs.09.UniProtIDs (2838)	IDs.Hs.09.UniProtIDs (expected)	IDs.Hs.09.UniProtIDs (over/under)	IDs.Hs.09.UniProtIDs (fold Enrichment)	IDs.Hs.09.UniProtIDs (P-value)
Wnt-activated receptor activity (GO:0042813)	20	13	2.71	+	4.8	0.0141
Wnt-protein binding (GO:0017147)	31	17	4.2	+	4.05	0.00534
frizzled binding (GO:0005109)	37	18	5.01	+	3.59	0.0139
voltage-gated cation channel activity (GO:0022843)	135	45	18.27	+	2.46	0.000218
calcium channel activity (GO:0005262)	111	37	15.02	+	2.46	0.00292
ligand-gated channel activity (GO:0022834)	142	45	19.22	+	2.34	0.000859
ligand-gated ion channel activity (GO:0015276)	142	45	19.22	+	2.34	0.000859
calcium ion transmembrane transporter activity (GO:0015085)	126	39	17.05	+	2.29	0.00862
voltage-gated channel activity (GO:0022832)	190	58	25.71	+	2.26	6.71e-05
voltage-gated ion channel activity (GO:0005244)	190	58	25.71	+	2.26	6.71e-05
potassium channel activity (GO:0005267)	121	36	16.37	+	2.2	0.0456
divalent inorganic cation transmembrane transporter activity (GO:0072509)	167	49	22.6	+	2.17	0.00233
gated channel activity (GO:0022836)	325	94	43.98	+	2.14	6.52e-08
potassium ion transmembrane transporter activity (GO:0015079)	144	41	19.49	+	2.1	0.0341
metal ion transmembrane transporter activity (GO:0046873)	418	118	56.57	+	2.09	9.08e-10
cation channel activity (GO:0005261)	299	83	40.46	+	2.05	5.88e-06
ion channel activity (GO:0005216)	419	116	56.7	+	2.05	4.81e-09
anion transmembrane transporter activity (GO:0008509)	201	55	27.2	+	2.02	0.00417
substrate-specific channel activity (GO:0022838)	433	118	58.59	+	2.01	8.24e-09
channel activity (GO:0015267)	464	125	62.79	+	1.99	3.95e-09
passive transmembrane transporter activity (GO:0022803)	465	125	62.93	+	1.99	4.54e-09
calmodulin binding (GO:0005516)	179	48	24.22	+	1.98	0.0307
phosphatidylinositol binding (GO:0035091)	194	52	26.25	+	1.98	0.0138
secondary active transmembrane transporter activity (GO:0015291)	232	60	31.4	+	1.91	0.00818
inorganic cation transmembrane transporter activity (GO:0022890)	519	134	70.23	+	1.91	1.1e-08
protein serine/threonine kinase activity (GO:0004674)	450	115	60.9	+	1.89	6.54e-07
ion transmembrane transporter activity (GO:0015075)	812	201	109.88	+	1.83	2.44e-12
cation transmembrane transporter activity (GO:0008324)	615	151	83.22	+	1.81	1.84e-08
transferase activity, transferring glycosyl groups (GO:0016757)	287	70	38.84	+	1.8	0.00944
monovalent inorganic cation transmembrane transporter activity (GO:0015077)	357	87	48.31	+	1.8	0.000694
substrate-specific transmembrane transporter activity (GO:0022891)	941	227	127.34	+	1.78	4.69e-13
transcriptional activator activity, RNA polymerase II transcription regulatory region sequence-specific binding (GO:0001228)	317	76	42.9	+	1.77	0.00679
transmembrane transporter activity (GO:0022857)	1022	242	138.3	+	1.75	3.45e-13
protein kinase activity (GO:0004672)	652	154	88.23	+	1.75	1.76e-07
active transmembrane transporter activity (GO:0022804)	362	85	48.99	+	1.74	0.00399
ATPase activity, coupled (GO:0042623)	325	76	43.98	+	1.73	0.0159
ubiquitin-protein transferase activity (GO:0004842)	406	93	54.94	+	1.69	0.00362
phospholipid binding (GO:0005543)	332	76	44.93	+	1.69	0.0324
protein domain specific binding (GO:0019904)	612	139	82.82	+	1.68	1.63e-05
substrate-specific transporter activity (GO:0022892)	1124	254	152.1	+	1.67	1.09e-11
ATPase activity (GO:0016887)	441	99	59.68	+	1.66	0.00392
ubiquitin-like protein transferase activity (GO:0019787)	424	94	57.38	+	1.64	0.0116
phosphotransferase activity, alcohol group as acceptor (GO:0016773)	782	173	105.82	+	1.63	1.5e-06
ATP binding (GO:0005524)	1505	330	203.66	+	1.62	3.33e-14
adenyl ribonucleotide binding (GO:0032559)	1542	338	208.67	+	1.62	1.32e-14
adenyl nucleotide binding (GO:0030554)	1553	340	210.16	+	1.62	1.23e-14
RNA polymerase II transcription factor activity, sequence-specific DNA binding (GO:0000981)	631	137	85.39	+	1.6	0.000268
sequence-specific DNA binding (GO:0043565)	1053	227	142.5	+	1.59	2.92e-08
transporter activity (GO:0005215)	1313	283	177.68	+	1.59	6.6e-11
kinase activity (GO:0016301)	912	194	123.41	+	1.57	2.75e-06
ribonucleotide binding (GO:0032553)	1911	406	258.6	+	1.57	5.67e-16
RNA polymerase II regulatory region sequence-specific DNA binding (GO:0000977)	585	124	79.16	+	1.57	0.00344
purine ribonucleotide binding (GO:0032555)	1895	401	256.44	+	1.56	1.88e-15
purine nucleotide binding (GO:0017076)	1908	403	258.2	+	1.56	2.04e-15
RNA polymerase II regulatory region DNA binding (GO:0001012)	589	124	79.71	+	1.56	0.00476
nucleoside binding (GO:0001882)	1873	394	253.46	+	1.55	1.03e-14
purine nucleoside binding (GO:0001883)	1866	392	252.51	+	1.55	1.56e-14
purine ribonucleoside triphosphate binding (GO:0035639)	1853	389	250.75	+	1.55	2.39e-14
ribonucleoside binding (GO:0032549)	1866	391	252.51	+	1.55	2.58e-14
purine ribonucleoside binding (GO:0032550)	1863	390	252.11	+	1.55	3.31e-14
sequence-specific double-stranded DNA binding (GO:1990837)	693	144	93.78	+	1.54	0.00146
transcription regulatory region sequence-specific DNA binding (GO:0000976)	663	137	89.72	+	1.53	0.00363
transferase activity, transferring phosphorus-containing groups (GO:0016772)	1066	220	144.25	+	1.53	2.48e-06
transferase activity (GO:0016740)	2417	492	327.08	+	1.5	1.28e-16
nucleoside-triphosphatase activity (GO:0017111)	772	157	104.47	+	1.5	0.00155
pyrophosphatase activity (GO:0016462)	812	164	109.88	+	1.49	0.0013
hydrolase activity, acting on acid anhydrides, in phosphorus-containing anhydrides (GO:0016818)	815	164	110.29	+	1.49	0.00161
regulatory region DNA binding (GO:0000975)	821	165	111.1	+	1.49	0.00161
regulatory region nucleic acid binding (GO:0001067)	822	165	111.24	+	1.48	0.00172
hydrolase activity, acting on acid anhydrides (GO:0016817)	818	164	110.69	+	1.48	0.002
transcription regulatory region DNA binding (GO:0044212)	818	164	110.69	+	1.48	0.002
small molecule binding (GO:0036094)	2576	516	348.59	+	1.48	2.76e-16
carbohydrate derivative binding (GO:0097367)	2245	449	303.8	+	1.48	1.59e-13
nucleotide binding (GO:0000166)	2398	476	324.51	+	1.47	5.3e-14
nucleoside phosphate binding (GO:1901265)	2399	476	324.64	+	1.47	5.7e-14
double-stranded DNA binding (GO:0003690)	768	151	103.93	+	1.45	0.015
protein complex binding (GO:0032403)	776	150	105.01	+	1.43	0.0374
protein dimerization activity (GO:0046983)	1128	216	152.64	+	1.42	0.000953
macromolecular complex binding (GO:0044877)	1260	239	170.51	+	1.4	0.000453
catalytic activity (GO:0003824)	5908	1119	799.49	+	1.4	7.47e-35
transition metal ion binding (GO:0046914)	1439	271	194.73	+	1.39	0.000117
zinc ion binding (GO:0008270)	1191	221	161.17	+	1.37	0.00596
molecular function regulator (GO:0098772)	1378	255	186.48	+	1.37	0.00118
enzyme binding (GO:0019899)	1750	313	236.82	+	1.32	0.00108
hydrolase activity (GO:0016787)	2532	446	342.64	+	1.3	1.49e-05
ion binding (GO:0043167)	4363	730	590.42	+	1.24	4.7e-07
cation binding (GO:0043169)	4209	704	569.58	+	1.24	1.25e-06
metal ion binding (GO:0046872)	4170	694	564.3	+	1.23	4.07e-06
protein binding (GO:0005515)	10751	1762	1454.86	+	1.21	6.54e-28
organic cyclic compound binding (GO:0097159)	5991	979	810.72	+	1.21	9.81e-09
heterocyclic compound binding (GO:1901363)	5910	963	799.76	+	1.2	3.35e-08
binding (GO:0005488)	14268	2260	1930.79	+	1.17	4.56e-40
molecular_function (GO:0003674)	17018	2615	2302.93	+	1.14	3.12e-58
Unclassified (UNCLASSIFIED)	3954	223	535.07	-	0.42	0

## Sheet: Set09 – Pathways
Set09 – Pathways
Analysis Type:	PANTHER Overrepresentation Test (release 20160715)
Annotation Version and Release Date:	PANTHER version 11.0 Released 2016-07-15
Analyzed List:	IDs.Hs.09.UniProtIDs (Homo sapiens)
Reference List:	Homo sapiens (all genes in database)
Bonferroni correction:	1
PANTHER Pathways	Homo sapiens - REFLIST (20972)	IDs.Hs.09.UniProtIDs (2838)	IDs.Hs.09.UniProtIDs (expected)	IDs.Hs.09.UniProtIDs (over/under)	IDs.Hs.09.UniProtIDs (fold Enrichment)	IDs.Hs.09.UniProtIDs (P-value)
Alzheimer disease-presenilin pathway (P00004)	124	45	16.78	+	2.68	1.21e-06
Cadherin signaling pathway (P00012)	158	44	21.38	+	2.06	0.00175
Heterotrimeric G-protein signaling pathway-Gi alpha and Gs alpha mediated pathway (P00026)	164	42	22.19	+	1.89	0.0169
Wnt signaling pathway (P00057)	311	79	42.09	+	1.88	3.08e-05
Unclassified (UNCLASSIFIED)	18333	2301	2480.88	-	0.93	0

## Sheet: Set09 – PANTHER Protein Class
Set09 – PANTHER Protein Class
Analysis Type:	PANTHER Overrepresentation Test (release 20160715)
Annotation Version and Release Date:	PANTHER version 11.0 Released 2016-07-15
Analyzed List:	IDs.Hs.09.UniProtIDs (Homo sapiens)
Reference List:	Homo sapiens (all genes in database)
Bonferroni correction:	1
PANTHER Protein Class	Homo sapiens - REFLIST (20972)	IDs.Hs.09.UniProtIDs (2838)	IDs.Hs.09.UniProtIDs (expected)	IDs.Hs.09.UniProtIDs (over/under)	IDs.Hs.09.UniProtIDs (fold Enrichment)	IDs.Hs.09.UniProtIDs (P-value)
homeobox transcription factor (PC00119)	205	77	27.74	+	2.78	1.65e-12
helix-turn-helix transcription factor (PC00116)	205	77	27.74	+	2.78	1.65e-12
ligand-gated ion channel (PC00141)	109	36	14.75	+	2.44	0.000385
non-receptor tyrosine protein kinase (PC00168)	106	33	14.34	+	2.3	0.00324
protein kinase (PC00193)	359	94	48.58	+	1.93	6.94e-07
non-receptor serine/threonine protein kinase (PC00167)	277	71	37.48	+	1.89	0.000116
glycosyltransferase (PC00111)	184	47	24.9	+	1.89	0.0093
ubiquitin-protein ligase (PC00234)	173	43	23.41	+	1.84	0.0338
kinase (PC00137)	499	124	67.53	+	1.84	5.43e-08
cation transporter (PC00068)	214	53	28.96	+	1.83	0.00707
guanyl-nucleotide exchange factor (PC00113)	179	44	24.22	+	1.82	0.0362
ion channel (PC00133)	266	65	36	+	1.81	0.00151
transferase (PC00220)	1164	255	157.52	+	1.62	2.07e-11
ligase (PC00142)	372	81	50.34	+	1.61	0.00724
G-protein modulator (PC00022)	481	104	65.09	+	1.6	0.000827
transporter (PC00227)	920	195	124.5	+	1.57	2.54e-07
oxidoreductase (PC00176)	597	120	80.79	+	1.49	0.00412
transcription factor (PC00218)	1457	259	197.17	+	1.31	0.0014
hydrolase (PC00121)	1483	257	200.68	+	1.28	0.00818
nucleic acid binding (PC00171)	2367	395	320.31	+	1.23	0.00193
Unclassified (UNCLASSIFIED)	9896	1022	1339.16	-	0.76	0
defense/immunity protein (PC00090)	561	28	75.92	-	0.37	3.25e-08
KRAB box transcription factor (PC00029)	252	11	34.1	-	0.32	0.000744
cytokine (PC00083)	209	8	28.28	-	0.28	0.00135
peptide hormone (PC00179)	161	4	21.79	-	< 0.2	0.000745
