# Supplementary material for: Draft de novo transcriptome assembly and proteome characterization of the electric lobe of Tetronarce californica: a molecular tool for the study of cholinergic neurotransmission in the electric organ
Source: BMC Genomics. 2017 Aug 14;18:611. doi: 10.1186/s12864-017-3890-4 (PMC5557070; doi:10.1186/s12864-017-3890-4)
Supplement: Supplementary file 22 — Selected KEGG Figures corresponding to pathways presented in Table 5. (XLSX 1198 kb) [file 12864_2017_3890_MOESM22_ESM.xlsx]

## Sheet: README
AF22

## Sheet: All_Pathways
Pathway	MetaTranscriptome	Pre-Synaptic Transcriptome	Post-Synaptic Transcriptome
Metabolic pathways	460	445	18
Pathways in cancer	113	110	3
Endocytosis	108	105	5
MAPK signaling pathway	90	88	2
PI3K-Akt signaling pathway	86	83	3
Protein processing in endoplasmic reticulum	83	79	4
Ribosome	79	58	22
Epstein-Barr virus infection	76	77
Huntington's disease	75	69	6
Ubiquitin mediated proteolysis	73	72
HTLV-I infection	72	70	2
Regulation of actin cytoskeleton	72	68	4
Purine metabolism	71	71	1
Ras signaling pathway	71	68	3
Spliceosome	71	70
RNA transport	68	66	2
Alzheimer's disease	66	61	5
Focal adhesion	66	66	1
Rap1 signaling pathway	65	62	3
Viral carcinogenesis	61	60	1
Carbon metabolism	60	59	1
Proteoglycans in cancer	60	58	3
mTOR signaling pathway	60	57	1
Parkinson's disease	58	52	6
Dopaminergic synapse	57	57
Non-alcoholic fatty liver disease (NAFLD)	57	53	4
Oxytocin signaling pathway	57	56	1
Chemokine signaling pathway	56	56
Oxidative phosphorylation	56	49	7
cAMP signaling pathway	55	54
Axon guidance	54	54
Adrenergic signaling in cardiomyocytes	53	53
FoxO signaling pathway	51	50	2
Insulin signaling pathway	51	49	2
cGMP-PKG signaling pathway	51	51
AMPK signaling pathway	50	49	1
Cell cycle	50	50
Glutamatergic synapse	50	50
Neurotrophin signaling pathway	50	50
Oocyte meiosis	50	50
Retrograde endocannabinoid signaling	48	48
Sphingolipid signaling pathway	48	48	3
Phospholipase D signaling pathway	47	44	3
Wnt signaling pathway	47	47
Pyrimidine metabolism	46	46	1
Tight junction	46	45
Neuroactive ligand-receptor interaction	45	42	3
Phagosome	45	40	5
Alcoholism	44	45	15
Thyroid hormone signaling pathway	44	44
mRNA surveillance pathway	44	44	4
Influenza A	43	43
GABAergic synapse	42	41	1
Hippo signaling pathway	42	43
Fc gamma R-mediated phagocytosis	41	39	2
Herpes simplex infection	41	41
Platelet activation	41	41
RNA degradation	41	40	1
Biosynthesis of amino acids	40	40	1
Choline metabolism in cancer	40	38	2
Apoptosis	39	39
Cholinergic synapse	39	39
Circadian entrainment	39	39
Hepatitis B	39	39
Insulin resistance	39	39
Morphine addiction	39	39
Progesterone-mediated oocyte maturation	39	39
Tuberculosis	38	37
Bacterial invasion of epithelial cells	37	36	2
Lysosome	37	36	1
T cell receptor signaling pathway	37	37
Calcium signaling pathway	36	35	1
MicroRNAs in cancer	36	36
Phosphatidylinositol signaling system	36	35	1
Serotonergic synapse	36	36	4
Shigellosis	36	33	1
Estrogen signaling pathway	35	35
Hepatitis C	35	35
Leukocyte transendothelial migration	35	35
Longevity regulating pathway	35	31	4
Signaling pathways regulating pluripotency of stem cells	35	34
Synaptic vesicle cycle	35	33
AGE-RAGE signaling pathway in diabetic complications	34	34
Glucagon signaling pathway	34	33	1
Peroxisome	34	33	1
Gap junction	33	33
HIF-1 signaling pathway	33	31	2
Ribosome biogenesis in eukaryotes	33	33	1
GnRH signaling pathway	32	32
NOD-like receptor signaling pathway	32	31	1
Osteoclast differentiation	32	32
Salmonella infection	32	30
Valine, leucine and isoleucine degradation	32	32	1
Vascular smooth muscle contraction	32	31
Epithelial cell signaling in Helicobacter pylori infection	31	29	2
ErbB signaling pathway	31	30	1
Toxoplasmosis	31	31
Glycolysis / Gluconeogenesis	30	29	1
Renal cell carcinoma	30	30
Aminoacyl-tRNA biosynthesis	29	29
Fc epsilon RI signaling pathway	29	29
Long-term potentiation	29	29
Adherens junction	28	28
B cell receptor signaling pathway	28	28
Basal transcription factors	28	28
Breast cancer	28	27	1
Chagas disease (American trypanosomiasis)	28	28
Endocrine resistance	28	28
Inflammatory mediator regulation of TRP channels	28	28
Proteasome	28	25	3
Glycerophospholipid metabolism	27	25	2
Melanogenesis	27	27
Pancreatic cancer	27	26	1
Prolactin signaling pathway	27	27
Central carbon metabolism in cancer	26	25	1
Dilated cardiomyopathy	26	26
Inositol phosphate metabolism	26	26
Long-term depression	26	26
Transcriptional misregulation in cancer	26	29
Adipocytokine signaling pathway	25	25
Fatty acid metabolism	25	24	1
Hypertrophic cardiomyopathy (HCM)	25	25
Measles	25	25
TGF-beta signaling pathway	25	25
TNF signaling pathway	25	25
Cardiac muscle contraction	24	21	3
Colorectal cancer	24	24
EGFR tyrosine kinase inhibitor resistance	24	22	2
Longevity regulating pathway - multiple species	24	23	1
Pancreatic secretion	24	24
Toll-like receptor signaling pathway	24	24
VEGF signaling pathway	24	24
Amino sugar and nucleotide sugar metabolism	23	22	1
Arrhythmogenic right ventricular cardiomyopathy (ARVC)	23	23
Chronic myeloid leukemia	23	23
Natural killer cell mediated cytotoxicity	23	23
Nucleotide excision repair	23	23
Prostate cancer	23	23
Aldosterone synthesis and secretion	22	22
Amphetamine addiction	22	22
Amyotrophic lateral sclerosis (ALS)	22	22
Pathogenic Escherichia coli infection	22	21	1
SNARE interactions in vesicular transport	22	21
Vibrio cholerae infection	22	18	14
Endocrine and other factor-regulated calcium reabsorption	21	21
Insulin secretion	21	21
Lysine degradation	21	21
Propanoate metabolism	21	21
Pyruvate metabolism	21	21
Small cell lung cancer	21	21	1
Acute myeloid leukemia	20	18	2
Cysteine and methionine metabolism	20	21
Glioma	20	20
N-Glycan biosynthesis	20	19	1
Thyroid hormone synthesis	20	20	1
Amoebiasis	19	19
Arginine and proline metabolism	19	18	1
Cell adhesion molecules (CAMs)	19	19
Fatty acid degradation	19	19
Gastric acid secretion	19	19
Glycerolipid metabolism	19	17	2
Glyoxylate and dicarboxylate metabolism	19	19
Jak-STAT signaling pathway	19	19
Non-small cell lung cancer	19	19
RNA polymerase	19	20
Salivary secretion	19	19	2
Glycine, serine and threonine metabolism	18	18	1
Melanoma	18	17	1
PPAR signaling pathway	18	17	1
Renin secretion	18	18
Th1 and Th2 cell differentiation	18	18	1
p53 signaling pathway	18	17
Citrate cycle (TCA cycle)	17	17
DNA replication	17	17
Endometrial cancer	17	17
Hedgehog signaling pathway	17	18
Nicotine addiction	17	17
Protein export	17	14	3
Vasopressin-regulated water reabsorption	17	17	4
beta-Alanine metabolism	17	17	1
Alanine, aspartate and glutamate metabolism	16	16
Cocaine addiction	16	16
Cytosolic DNA-sensing pathway	16	17
Pertussis	16	16
Sphingolipid metabolism	16	15
Fructose and mannose metabolism	15	15
NF-kappa B signaling pathway	15	15
Regulation of lipolysis in adipocytes	15	15
Rheumatoid arthritis	15	13	2
Type II diabetes mellitus	15	15
ECM-receptor interaction	14	14
Fatty acid elongation	14	13	1
Homologous recombination	14	14
Legionellosis	14	13	1
Olfactory transduction	14	14
Protein digestion and absorption	14	14
Steroid biosynthesis	14	14
Butanoate metabolism	13	13
Leishmaniasis	13	13
Pentose phosphate pathway	13	13
Platinum drug resistance	13	13
RIG-I-like receptor signaling pathway	13	13
Terpenoid backbone biosynthesis	13	13
Tryptophan metabolism	13	13	1
Viral myocarditis	13	13
Aldosterone-regulated sodium reabsorption	12	12
Autophagy	12	11	1
Circadian rhythm	12	12	1
Ether lipid metabolism	12	11	1
Galactose metabolism	12	12
Nicotinate and nicotinamide metabolism	12	11	1
Notch signaling pathway	12	12
Other types of O-glycan biosynthesis	12	12
Porphyrin and chlorophyll metabolism	12	12
Prion diseases	12	12
Systemic lupus erythematosus	12	12
2-Oxocarboxylic acid metabolism	11	11
Base excision repair	11	11
Biosynthesis of unsaturated fatty acids	11	10	1
Bladder cancer	11	10	1
Collecting duct acid secretion	11	9	2
Drug metabolism - other enzymes	11	10	1
Glutathione metabolism	11	11
Mannose type O-glycan biosynthesis	11	11
One carbon pool by folate	11	12
Antigen processing and presentation	10	10
Arachidonic acid metabolism	10	10
Arginine biosynthesis	10	10
Bile secretion	10	10
Carbohydrate digestion and absorption	10	10
Fat digestion and absorption	10	9	1
Starch and sucrose metabolism	10	10
Taste transduction	10	10
Thyroid cancer	10	10
Antifolate resistance	9	9
Basal cell carcinoma	9	9
Mineral absorption	9	9
Mucin type O-glycan biosynthesis	9	10
Proximal tubule bicarbonate reclamation	9	9
Apoptosis - multiple species	8	8
Dorso-ventral axis formation	8	8
Fanconi anemia pathway	8	8
Folate biosynthesis	8	8
Hippo signaling pathway -multiple species	8	9
Mismatch repair	8	8
Pentose and glucuronate interconversions	8	6	2
Selenocompound metabolism	8	8
Histidine metabolism	7	7
Ovarian steroidogenesis	7	7
Pantothenate and CoA biosynthesis	7	7
Retinol metabolism	7	7
African trypanosomiasis	6	6
Glycosaminoglycan biosynthesis - heparan sulfate / heparin	6	6
Glycosaminoglycan biosynthesis - keratan sulfate	6	6
Glycosphingolipid biosynthesis - lacto and neolacto series	6	6
Malaria	6	6
Synthesis and degradation of ketone bodies	6	6	16
Thiamine metabolism	6	5
Tyrosine metabolism	6	6
Ascorbate and aldarate metabolism	5	4	1
Cytokine-cytokine receptor interaction	5	5
Maturity onset diabetes of the young	5	5
Sulfur metabolism	5	5
Type I diabetes mellitus	5	5
ABC transporters	4	4
Fatty acid biosynthesis	4	4
Glycosaminoglycan degradation	4	4
Inflammatory bowel disease (IBD)	4	4
Nitrogen metabolism	4	4
Phototransduction	4	4
Renin-angiotensin system	4	4
Taurine and hypotaurine metabolism	4	4
Glycosphingolipid biosynthesis - ganglio series	3	3
Glycosylphosphatidylinositol (GPI)-anchor biosynthesis	3	2	1
Other glycan degradation	3	3
Primary bile acid biosynthesis	3	3
alpha-Linolenic acid metabolism	3	3
Chemical carcinogenesis	2	2
D-Glutamine and D-glutamate metabolism	2	2
Glycosaminoglycan biosynthesis - chondroitin sulfate / dermatan sulfate	2	2
Glycosphingolipid biosynthesis - globo and isoglobo series	2	2
Linoleic acid metabolism	2	2
Lysine biosynthesis	2	2
Metabolism of xenobiotics by cytochrome P450	2	2
Neomycin, kanamycin and gentamicin biosynthesis	2	2
Non-homologous end-joining	2	2
Primary immunodeficiency	2	2
Sulfur relay system	2	2	2
Ubiquinone and other terpenoid-quinone biosynthesis	2	2	1
Valine, leucine and isoleucine biosynthesis	2	2
Vitamin B6 metabolism	2	2
Vitamin digestion and absorption	2	2	1
Hematopoietic cell lineage	1	1
Intestinal immune network for IgA production	1	1
Lipoic acid metabolism	1	1
Phenylalanine metabolism	1	1
Phenylalanine, tyrosine and tryptophan biosynthesis	1	1
Steroid hormone biosynthesis	1	1

## Sheet: Selected_Pathways
Pathway	MetaTranscriptome	Pre-Synaptic Transcriptome	Post-Synaptic Transcriptome
Metabolic pathways	460	445	18
Endocytosis	108	105	5
Alzheimer's disease	66	61	5
Parkinson's disease	58	52	6
Dopaminergic synapse	57	57
Axon guidance	54	54
Glutamatergic synapse	50	50
Neurotrophin signaling pathway	50	50
GABAergic synapse	42	41	1
Cholinergic synapse	39	39
Synaptic vesicle cycle	35	33
Amyotrophic lateral sclerosis (ALS)	22	22
SNARE interactions in vesicular transport	22	21

## Sheet: hsa04130.SNARE
MetaTranscriptome	Pre-Synaptic Transcriptome	Post-Synaptic Transcriptome
RBH-Blast at 60% Identity + 50% Coverage	RBH-Blast at 60% Identity + 50% Coverage
Green = Hit in H. sapiens	Green = Hit in H. sapiens
Red = Hit in H. sapiens and T. californica	Red = Hit in H. sapiens and T. californica
White = Not in H. sapiens	White = Not in H. sapiens

## Sheet: hsa04144.Endocytosis
MetaTranscriptome	Pre-Synaptic Transcriptome	Post-Synaptic Transcriptome
RBH-Blast at 60% Identity + 50% Coverage	RBH-Blast at 60% Identity + 50% Coverage	RBH-Blast at 60% Identity + 50% Coverage
Green = Hit in H. sapiens	Green = Hit in H. sapiens	Green = Hit in H. sapiens
Red = Hit in H. sapiens and T. californica	Red = Hit in H. sapiens and T. californica	Red = Hit in H. sapiens and T. californica
White = Not in H. sapiens	White = Not in H. sapiens	White = Not in H. sapiens

## Sheet: hsa04360.Axon
MetaTranscriptome	Pre-Synaptic Transcriptome	Post-Synaptic Transcriptome
RBH-Blast at 60% Identity + 50% Coverage	RBH-Blast at 60% Identity + 50% Coverage
Green = Hit in H. sapiens	Green = Hit in H. sapiens
Red = Hit in H. sapiens and T. californica	Red = Hit in H. sapiens and T. californica
White = Not in H. sapiens	White = Not in H. sapiens

## Sheet: hsa04721.SVC
MetaTranscriptome	Pre-Synaptic Transcriptome	Post-Synaptic Transcriptome
RBH-Blast at 60% Identity + 50% Coverage	RBH-Blast at 60% Identity + 50% Coverage
Green = Hit in H. sapiens	Green = Hit in H. sapiens
Red = Hit in H. sapiens and T. californica	Red = Hit in H. sapiens and T. californica
White = Not in H. sapiens	White = Not in H. sapiens

## Sheet: hsa04722.Neurotrophin
MetaTranscriptome	Pre-Synaptic Transcriptome	Post-Synaptic Transcriptome
RBH-Blast at 60% Identity + 50% Coverage	RBH-Blast at 60% Identity + 50% Coverage
Green = Hit in H. sapiens	Green = Hit in H. sapiens
Red = Hit in H. sapiens and T. californica	Red = Hit in H. sapiens and T. californica
White = Not in H. sapiens	White = Not in H. sapiens

## Sheet: hsa04724.Glutamatergic
MetaTranscriptome	Pre-Synaptic Transcriptome	Post-Synaptic Transcriptome
RBH-Blast at 60% Identity + 50% Coverage	RBH-Blast at 60% Identity + 50% Coverage
Green = Hit in H. sapiens	Green = Hit in H. sapiens
Red = Hit in H. sapiens and T. californica	Red = Hit in H. sapiens and T. californica
White = Not in H. sapiens	White = Not in H. sapiens

## Sheet: hsa04725.Cholinergic
MetaTranscriptome	Pre-Synaptic Transcriptome	Post-Synaptic Transcriptome
RBH-Blast at 60% Identity + 50% Coverage	RBH-Blast at 60% Identity + 50% Coverage
Green = Hit in H. sapiens	Green = Hit in H. sapiens
Red = Hit in H. sapiens and T. californica	Red = Hit in H. sapiens and T. californica
White = Not in H. sapiens	White = Not in H. sapiens

[truncated: 5 more sheets: hsa04727.GABAergic, hsa04728.Dopaminergic, hsa05010.Alzheimer, hsa05012.Parkinson, hsa05014.ALS]
