# Supplementary material for: Draft de novo transcriptome assembly and proteome characterization of the electric lobe of Tetronarce californica: a molecular tool for the study of cholinergic neurotransmission in the electric organ
Source: BMC Genomics. 2017 Aug 14;18:611. doi: 10.1186/s12864-017-3890-4 (PMC5557070; doi:10.1186/s12864-017-3890-4)
Supplement: Supplementary file 24 — Fasta File Containing Nucleotide Sequences Shorter Than 200 bp That Are Part Of The MetaProteome. (FA 791 kb) [file 12864_2017_3890_MOESM24_ESM.fa]

>Assembly01_TRINITY_DN10008_c0_g1::Assembly01_TRINITY_DN10008_c0_g1_i1::g.56543::m.56543
ATGACACGAGTAAAGGAATGCCTTCAAAAGCTATTCCTTTCCAAGAGAAGATGGGACTTTGATTGTTCACACTTTAAAAGCATTTTTATCAATAAGCTGGAGTATAAAATGAACCCTTTTATTTCATATACTATAAAAACATTGAAGCCTTTAATATTGTGCAAGTTGGAAGAGCAGGAAATAACTGCGTAG
>Assembly01_TRINITY_DN10033_c0_g1::Assembly01_TRINITY_DN10033_c0_g1_i1::g.56450::m.56450
ATGTTTGACGTTAAAATGTATAGCCTTGATGGTATTAATTTAACAAAAGAAGATGCAAAAGAATTTCTAGATTTATTTTTCAGGTTCTTTCATGGCGACATGATATTCCAAAGTGCTTCACAGATAGTGATTACCAGTAATCGCTTTGCAAAAATCAAATGTGAACAAAACCAGCAGACAATTTGA
>Assembly01_TRINITY_DN1004_c1_g1::Assembly01_TRINITY_DN1004_c1_g1_i1::g.44651::m.44651
ATGGGCATGTTTCAAACTCCACTATGTAATATTTTGCCTGTAATGCTTTGTGGAAAATGCAGTAAATACTGGACCTGTGCCTGTAATGCTCAGATAAAACATGAGTTTGCAGGGTCTTCTTTGACACGCACCACCCACTTTAGAATGCTGGGGGAGGGAGAGATTTGGAAGAATGGTTGA
>Assembly01_TRINITY_DN10065_c0_g1::Assembly01_TRINITY_DN10065_c0_g1_i1::g.56428::m.56428
ATGTATCCTGTATATTCTGGGAAAGGGACAACAATACATTTTAAGCATGCATATTTAATCTGCAGTTTGGGAGATTCTGTTTTGTGTTTGTCTAAACATTGGCTTTGGATACAATCAGAATACTGTGTGAGATTTGTGGGTGCTCAATGGAATAATCAAATAAATCATTTTACAAAGAAAAAA
>Assembly01_TRINITY_DN10092_c0_g1::Assembly01_TRINITY_DN10092_c0_g1_i1::g.56539::m.56539
ATGCCATCATTATTTGGACGAGACACAGGAACTGTGCCTAATCCATATAGTACTCTTAGCTGGTCGCTGAATGACCTTGGAGTAAAAGTAAATACATTGTTGCTTTGTTGCCAGGAGAGCAAGATCATCTTTCACTCTAGAATTCCCGATTGTCATCTTCTGGGGTCGGCTTTGAGGTGA
>Assembly01_TRINITY_DN1009_c0_g1::Assembly01_TRINITY_DN1009_c0_g1_i1::g.44753::m.44753
ATGGCTAAGAAGGTTTTAATCATGTTCATGCTGTGGTTGATATTCCAAGTGATGCTGGTAGTAAATGGGTTCCAAGGAGATGAAGATGAGTGGATTGATCCAACCGATATGGTGAACTATGATGCTGCAAGTGGACGAATGAGAAGGCCACATCTGATTACCAGTGATGAGAAAGAGGATGCTGAGACTAGTAAA
>Assembly01_TRINITY_DN10135_c0_g1::Assembly01_TRINITY_DN10135_c0_g1_i1::g.2381::m.2381
ACACAGGGCAGGGGGGGGAAGAGAGAGAGAGAGAGAGACAGACAGAGAGACAGAGAGACAGAGAGAGATTCACATTATTTACAACCTCCCCCCACCCCTACGATTGCCACACTCCGCACAGCGCAGGGCGAGGGGTGTGAACTGAACTGGGGAGGGGTCCCCGAGTCCGGACAACCTCAGGAGAACCGGGAGAGGTGA
>Assembly01_TRINITY_DN10206_c0_g1::Assembly01_TRINITY_DN10206_c0_g1_i1::g.218036::m.218036
ATGAGCTATAATGGGGAAACATCTGCAATTCACTGCCACAGCTGGTATGGTATTGTCAAAGTCATTGCAACAGGCAATGAATGGTGGTGGACAATTAAACAGCTAATGGCAGGGCGAAGCTCCAAGAAATTTTCTGTTCTCGATGATGGGAGGAACCAGCATGTGAATACTAAGGACTAA
>Assembly01_TRINITY_DN1021_c0_g1::Assembly01_TRINITY_DN1021_c0_g1_i1::g.44647::m.44647
ATGAAAAGGGGAGGTGCAGCGAGACCTGGGGTGATGGTGCATCAGTCAGTGCAGGTTGGAACGTGGTTACAGCAGGGGGTGAAGGAAGCAAGTGGAATGTTGGCCTTCATAGGTCGAGGTTTTGAGTATAACAGCAGTATGGTCTTGCTGCAGTTGTCCCGGGCCTTGGTGAGGCCACACCTCGAGTAA
>Assembly01_TRINITY_DN10318_c0_g1::Assembly01_TRINITY_DN10318_c0_g1_i1::g.17812::m.17812
ATGCAATCAGGAAACATTATTTATATAGCCAGAGTATTTAAGGAACCCATCCCAAGCCAAACAGGGCAATTGACTCTCAAGACGTTACAGTATTGTTCCCTATCGCAGTCCACAGGCTTAAAGCTCTACGATTCAGCACGAGCTTCATCAAACCTTTTGTGCTCAACTTTACCAAAAGCGCAGTTCTTGCCA
>Assembly01_TRINITY_DN10327_c0_g1::Assembly01_TRINITY_DN10327_c0_g1_i1::g.17775::m.17775
ATGTGGGAGGAAACCGGAGTGCCTGAAGGAAATTCACAGACACAGGGAGAACCTGCAAACTCCACACCAACAGCACAAGAGGCTGGGGTGGAACTGAGAAGCATTGGCTCTACCTGCTACACCTCTGTGCCACCTTATTTATTCCTGGGTTTTCACCTATACGTGATCGCAGCCCATGCCTGA
>Assembly01_TRINITY_DN10357_c0_g1::Assembly01_TRINITY_DN10357_c0_g1_i1::g.17841::m.17841
ATGCTACCACTGACCAAACCCCAGAACAGCAGCAACAAAAAATACCTGCCACATGAGAAAAGTGTAAAGAAAAACTGCAAGGAAAAGCTATCCAAGATTGATTGGCCATTAAATTCTTCTTCGCGTATAGGAAGCGTGAATGGTAATGTGAGGAGTAAAAGTGCAAATGATGAAGGGACTGTTTTTGTCCTCTAG
>Assembly01_TRINITY_DN10486_c0_g1::Assembly01_TRINITY_DN10486_c0_g1_i1::g.58954::m.58954
ATGAGATTGCTGACAGCCAGCCTGATCCTGCTGGACTACATGGGCCCTTTGCCAATAGTAAGGCAGTCCGTCTTTCAGGCATACTTTAAGAGTTCCCTGACTTGCTGCCTCTCCTCACCCACTCATTTGAAGTCACCTTGTTCTCGTTTGTTTTTGCACCCAAATCCCATTCCATTGAACACACTAAAAGCCTTG
>Assembly01_TRINITY_DN104_c0_g1::Assembly01_TRINITY_DN104_c0_g1_i1::g.165120::m.165120
TTTTATAAACATACTTTGGTAGTTTATTCCAAACTAGAGGAAGGAAGCAAAAATAATTTGAACCTCAGACTTTACATGAAATGTATTAGCTTGACAGCTGTCCCATGTTCTGAGCTAACTGTGCAAGCTGTTGTCATCAATACTTTACTCCCCCAGTGGCAATGTGATGTTTCCTTGAGACTTAGTCTTTGA
>Assembly01_TRINITY_DN10556_c0_g1::Assembly01_TRINITY_DN10556_c0_g1_i1::g.96309::m.96309
ATGTCTAGGTTCATCCATCTTCCTCATGAATATATTCACAACCTGGTCTCCAAACAGGCCTTCTGTATCCTGATTCTAGCCCCCCCCCCAGTACAGTTCTATTTATCATTTCTCAGGAAGGATGTGACAGCATTGGAAAGTGTACGAGAGATCTACAAGGATGTTTCTAGGGATGGAGAAATGTGGCTTGAGTAA
>Assembly01_TRINITY_DN10601_c0_g1::Assembly01_TRINITY_DN10601_c0_g1_i1::g.61926::m.61926
TCTGCCCCCCCCCCCCCGCGTGAAATGAAGCTCAAAGCTCCCCTCTACGTGGTTGTGAAAGAACAGTCTCAGTTGAAACAGGTGCACGTGCTTTGGGTGGCTAGCCTGAAGGGGCCTTTGCTATCACGCAACTCTGCTGGTGGTGCTCAACTTTCAACTGCCTCCCAAAATGGCCCAGGGCTGAATTAA
>Assembly01_TRINITY_DN1066_c0_g1::Assembly01_TRINITY_DN1066_c0_g1_i1::g.44701::m.44701
TTTTATGAAAACTTCCGAATTTTGTTCAGGAATGTAACAGCAGTCAGTCATGATCTTTTATTTCAAAGATTGAATTTATATGGCTTTTTACATGATTTTATTTTGAAGCACTTAGAATTGGATTACATCCTGACTATGCAAAGTACAAGATCCTACGTTTCATTGAAGCTGTCCCTCATCACCTAG
>Assembly01_TRINITY_DN10686_c0_g1::Assembly01_TRINITY_DN10686_c0_g1_i1::g.61983::m.61983
ATGAGGAGGCAGGTGTTGAACGCCGCAGGGAATTGGCTTGCTCTGGTAATATCACAGCCCTTACAGGGTCCTGCCGTACCAGGCGACACACAGGGGCGCCCCCAGAGCCTGGTACCAGATCTCATTCCGCCTTCCAAACAGTCTCAGTGGGCTGCTGTACTCAGCAACGTAGAAACGATCTTGTAG
>Assembly01_TRINITY_DN10740_c0_g1::Assembly01_TRINITY_DN10740_c0_g1_i1::g.128410::m.128410
ATGAAAAGTAGATCGGAGGCTGGGTATCCTCTGGTGACTGACTCACCTGACAACCCAAACCTTTTCCACCATCTACAAGTCAAAAGTCAGGAGTCTGATGGAACATTGTTGAAACATTGCTCACATTGGATGAGTGCAGCTCCCACAACTCTCAAGACGTTCAACATCATCCAGAAAAAGCGCCCCTCTTGA
>Assembly01_TRINITY_DN10759_c0_g2::Assembly01_TRINITY_DN10759_c0_g2_i1::g.128448::m.128448
ATGATCATTTTGTGGCAGAGCAGGTTTGAGGCACTGAATGGCCATCACCTGTTCCCACATCTTATGGTCCAAGTGAATAATAAAGGTTATGCCTCAATACTGAGTGCCATCCCAGCAAAATCTGATAGTTTGGATTCACTTCAAATAGGATTGCTTGAACATGAAAAGCAACTGAAAAAAAAATGTGGAGAGGATTAG
>Assembly01_TRINITY_DN10760_c0_g1::Assembly01_TRINITY_DN10760_c0_g1_i1::g.128388::m.128388
ATGCTGGAAAACAGGAGCAACACACAGTGCTGGATGAACTCAGTGAGTCAGGCAGCGTCCGTGGAAAGGAATAGACAGTCAATGCATTCCCCCTCCCACCTGTATTCACCTATCACCTGCCAGCCGGTGCTCGCTCTTTCCCCCTCCCGTCCCTTTTATTCGGGCATCTGCCCAGATCTTGCTATTCCTGATTAA
>Assembly01_TRINITY_DN1079_c0_g1::Assembly01_TRINITY_DN1079_c0_g1_i1::g.44706::m.44706
ATGCATACACATTTATTTGAGAAAGTTTGTAATCCAATTTGTTCTGGGAAATTGTCAACACTGCTCCTGTTTGTTGGAGATTTAAAATTCATCTGTTGTCCAGAACACACCCTCCCTGGTGCTCAGTTAGGTGTATTGGTAATGGTTAGAAATAAATGTCCAAACAAGTCACAGCAGTAG
>Assembly01_TRINITY_DN10839_c0_g2::Assembly01_TRINITY_DN10839_c0_g2_i1::g.94390::m.94390
ATGGAGCATCATTTGTTTTCATTTTTTTTGCAATCATCGTTGTACAAAAAAAATCACTGGAGAGCCGTGATGCAAAATGCTAGAAACATTTCCAGGTCAGTTACATCAGAGAGGGTGAGCAAATTTAAGTTCTTGGGAGTCACTTTCTCGGAGGATCTTTCCTGGACCCAACACACAAATGGCATT
>Assembly01_TRINITY_DN10881_c0_g2::Assembly01_TRINITY_DN10881_c0_g2_i1::g.94396::m.94396
ATGAACAGCATGGCTGCCCAGAATCATAGTCACAAGATGGGAGCAGAAAAAGTAGCTGGGAACTTGTGTAATGGCATACATGCAAACTTCAGAGGGAAAGGGATTACAGTGCAGATGTCAGTAAGAGTTGATTGTGAAAGAGTTAACCCATTGATATATTTTTTACAAAATCAACTCAATTAA
>Assembly01_TRINITY_DN10911_c0_g1::Assembly01_TRINITY_DN10911_c0_g1_i1::g.78059::m.78059
ATGGAATCACAGGATAGGCAAATACATTTCCCTTTCCAAAGTATTAATGCAATATTTCTCATACCAAAAATCAAAATAGAGCACATGAAAGGCAAAATGGGGTCAACAATGTACACTGGATCTGTTCCACAGGAACAACTGGATTGCATCAAGCACCAGTATAGCCACTTTCACAACTACAGAGATAAGTGTTGA
>Assembly01_TRINITY_DN10935_c0_g1::Assembly01_TRINITY_DN10935_c0_g1_i1::g.78106::m.78106
CACTCTTCCGCCACGTCTCCTCCAACCACCATAATCGCCGAGAAGTTCAAAGCAAACTCCGGGAAGCAACAGAGCAAAGATCTTCAAGCAAATGCAAACTGTTCCCCCGTCGCGTTGGTTCTCGCTCAGAACGGCATGAATTGTAATCTAGAAGCTGAAGTGTTCAGGTGGTATTGCTTATAG
>Assembly01_TRINITY_DN10936_c0_g1::Assembly01_TRINITY_DN10936_c0_g1_i1::g.78064::m.78064
ATGCAAAGCCTGGTCAGGTCACATCAGAAACATTGGAGCAGTTCTAAGTATCATGCATTAGGAAATACATTTGTCTCCAAACATAGATTCACTACAGTGGTATTTGGTGAAGTCACAAGAAGAGTAAGCAAACCAGAGTTGCATTCTCTGAAGTTTATAAAGAAAGTTTATTGGTCAATTTGA
>Assembly01_TRINITY_DN10958_c0_g1::Assembly01_TRINITY_DN10958_c0_g1_i1::g.78012::m.78012
ATGACTGCAGAGAAATTCCAAAATCTCACTGCAGACATTAAAATTAAAGCAATTTATATTTTTTACAATGATCTTGATTCTAAATCAAATGGCTTCAAGACCTTCCAGAAAATCTCAGTGTTTGATATTTTATCGGATCCAAGGGTATATTTATCTAAAGCAATTAAGCAACAACACTGA
>Assembly01_TRINITY_DN11002_c0_g1::Assembly01_TRINITY_DN11002_c0_g1_i1::g.4316::m.4316
ATGGGCTTCCCAGGTGCCAAGCGGTCTCCTTCTTCTCCATGGGGAAATATACGAGGGGGCTCAGTGACAATGTGCAAGGAGCATGGTGATGTGCACTGTGATAAAAACACAAAATGCTGGAGAAGCTCAGCAGGCCAAACAGCGTCCCCCACGCAGCAAAAGCAAAGACACACAACCGAC
>Assembly01_TRINITY_DN11080_c0_g1::Assembly01_TRINITY_DN11080_c0_g1_i1::g.4249::m.4249
AGCAAACAATCTGCTGGAGGAACTCAGCAGGTTGAGCAGCATCAGTGGGAGAAAAAGCATCGATGCTTTGGACTGGAGCCCTTTGTCAAGACAATAATATTTCACAGATCGAGTGACTGTGCTGTAAGAATTTCATGCAGATCTACACTTCATCAAAAGTGGAATAATAGTGAGCCACTTTAG
>Assembly01_TRINITY_DN11148_c0_g1::Assembly01_TRINITY_DN11148_c0_g1_i1::g.131173::m.131173
ATGTTTTGTAGTAAGCCTGATTTTAAAAAAACTTTTTGTCAAACCCATGATGAATTGTGTTCAACCTCTGCTAAACTAGCTGGAATGCCTTCATCCAAACAGCCAAATTTTTTTTTTAAAAAAAAAAGCAATTTCCAGTCAAGTGGAATCATTGCAGACTGTGCTGTCAAGTACAAGTGA
>Assembly01_TRINITY_DN11161_c0_g1::Assembly01_TRINITY_DN11161_c0_g1_i1::g.131147::m.131147
CAGGCAGCATCTGTGGAGAGAGAAAGAGATCCAACGTTTAGGGTCAATGACGTCATCAGAGCTCGGTGGTTGACAAGAAATATTGAAAGGCCATTGATTGAAATGTTGACTCTGTTTAGCTCTCCTCAGATGTTGCCTGATCAGATAACATTATTTATTTTCTTTACTTTTGATAATATCCCTGCTCCATTTTTATGA
>Assembly01_TRINITY_DN11205_c0_g1::Assembly01_TRINITY_DN11205_c0_g1_i1::g.79083::m.79083
ATGAATAATAAGAAGTTATGGCAACTTGACAAAAAAAAGGAAAAATATTCACCAGTTGTGAAGACAGTAGCAGTTACTGTGTGGAGAGTGAAATACAGAGTCAATGCTTATAATGCAGAAAATCCCATACATGCTGTGACCTGTTATTGGGGTCACAAAAGACTCAGCTGCAGACTAGGAACAGATTTGTACAATTGA
>Assembly01_TRINITY_DN11338_c0_g1::Assembly01_TRINITY_DN11338_c0_g1_i1::g.135660::m.135660
ATGCTAATAAAAGAAATTCTGGCATGGACTATCTCCCATCACAAGGACCAATGTTTTGAACATAAAGTACCCCTTCTCCAGACTTTCTCTCCATTTCAGCAGGATTACAGAGAACTGGATGAATCAAATCCTGATTTATTCACATTTCCAACGTTGCAATTCCTTTCAATGTTCTGCACACAATTCACTAATTAA
>Assembly01_TRINITY_DN11401_c0_g1::Assembly01_TRINITY_DN11401_c0_g1_i1::g.191201::m.191201
ATGTTATATCACATCTACTCATCTAAATTGAATCTCAGCACGGACACACAAAAAAACTACAGCACTTTTCCTCCTTTCTCCATTTTAGCAAAAGAAACTCACCAATTTATAATGCATTTGGGTTCCTTGCATATTTTAACTCTCTTGAGTAACTTGTTTGTTAATATTTATTGTCTATAA
>Assembly01_TRINITY_DN11458_c0_g1::Assembly01_TRINITY_DN11458_c0_g1_i1::g.191120::m.191120
ATGTACCAAGCTTCAGTAAATCAGTGGTGGCTGGATGGCACAAAGTACACCTCAACACTGAAAATCAGTGCTTCCATCAACAAGTCACAAGCACAACATGGCATGTGCAGCATTTTCAATAATAGTTTAAGAATACTTAAGACTAGTTCCACCAGCAGGGTTGATGCATTTCATGTTTGA
>Assembly01_TRINITY_DN11481_c0_g1::Assembly01_TRINITY_DN11481_c0_g1_i1::g.191315::m.191315
ATGGCTGTATCCTTAGGAGCATTAATGCACAGAGGGATCTTCAGGTTGCAAGTCCATAGCTCCCTGAAAGTGGCAACACAAGTAGATAGCATGGTAATGAAGGAGGCTGGCCTACTTGCCTTTATTGTTTGGATCATGAAGTACAGTATAAAAGTTGGAAGTCATGTTACAGCATATAAAACTTTAGTTTAG
>Assembly01_TRINITY_DN11577_c0_g1::Assembly01_TRINITY_DN11577_c0_g1_i1::g.131554::m.131554
ATGCAACATTTAACTATCCTCAAACTTCTCTGGTCAGCCACAAGCCACAATGACCAACCAATAACCCTCCACACCCTCAATGTTCTCATGAACCTCCTGCGAACCTCACCTTCCCCATTCTGGGCCATCTTAATGACTTTGTACGTGAAGCAAAATGGAGGGGACACAGATTATCCTGAATGTTGCTATCAGTGTTGA
>Assembly01_TRINITY_DN11578_c0_g2::Assembly01_TRINITY_DN11578_c0_g2_i1::g.131627::m.131627
ATGGTAAAGTCCCTGATTAAATTCAGCACTGGACAGCTCCCAGTGACTCCAGTGCTGATGGTAAAGTCGCGGCTTCAATTTCAGCACTGGACAGCTCCCGATGACCACTGTGCTGAGGGTAAAGTCCCTGCTTTAATTTCAGCACTGGACTGCTTCCAGCGCCTCTCTGCTCCGCTCCTTCCTGAAGCTGCCTGA
>Assembly01_TRINITY_DN1157_c0_g1::Assembly01_TRINITY_DN1157_c0_g1_i1::g.88854::m.88854
ATGATTTTACTTACAGGGACTTTGGAGATTATTAGAGTAATGGCTATTCAGCACAGACCAGGAGACAAACAATCATCTGATCTGTGTGTCACGCTACATGCTGCATTTATCTACAGAGCCCGCTGTGTGAGTCAAACAAAAAGACCTTGTCAAAAAGTGAATCACCACAGCTCACATTATATATAA
>Assembly01_TRINITY_DN11600_c0_g1::Assembly01_TRINITY_DN11600_c0_g1_i1::g.139348::m.139348
AAGGACCGGCCAGTCTTCCCACCACACCCATACAGGACCTGGAAGCATGACCGGAAACGCCGCGAGACCAATGTCTTGGACCCCAGTCATCACATTCCACCCCTCCGGGATCGGGTGAGGAACACGCTGACTTCCTTCAAGCAGGTCTTTGTCACACCCCAGTCAATGGGTGAGCAGACCCCACTGCTGCTGTAG
>Assembly01_TRINITY_DN11634_c0_g1::Assembly01_TRINITY_DN11634_c0_g1_i1::g.139303::m.139303
ATGCTAGAAATACTCAGCAGTCTGAACAAACTTCTTTTGAAATGTCAGGAACCTGACAAGTTCTCTCTGGAGATTCTGACTGACCTGACTGGTTCTGGTAAAAATGTTTTTTATTTCACATTTCCAACATCTGCAGCTTTTACCTTTAGAACATTATTGATTGGATTCAAAACTCTGTCATATTAA
>Assembly01_TRINITY_DN11662_c0_g1::Assembly01_TRINITY_DN11662_c0_g1_i1::g.139314::m.139314
ATGTATCGCAGGAAGGACGTGGAGATGAGTATCTGGAAGTTCCCGACTAACAACAAGCGAGATATGGGCTGTGTGCAGCTGCGAGCCCCACGCAACGCCGCCCGTGTGGTTGGGAGGACTCGTGACAATGACAGATGCAACCGGTGGATTAAACTGACGATGAAGACAGATTTCAAAAATTAA
>Assembly01_TRINITY_DN11694_c0_g1::Assembly01_TRINITY_DN11694_c0_g1_i1::g.139390::m.139390
TTTTTTAAGGGTGCATTTGGAAAGCCAAAGCAAATACCATATTTTATTCACAATATTGTTGGATTTATATTAAGAGAGCATTGTCATGCTCCTTTGCCCAAAGCTTACAGGATAAAAACAAAGTACAATTTTATTGCACATATTTCTGGTGTACAGGCTGTTAATTTCCCAGGACACTAA
>Assembly01_TRINITY_DN11743_c0_g1::Assembly01_TRINITY_DN11743_c0_g1_i1::g.55257::m.55257
ATGCTGATGCCATCTGTTAGAGTGCTTCATTCCTGCCCCAGCCAAGATCAGCCACTATTTGCTGAAACAGACCTGGAGAGAGAGCTCAGGGCATCAGAGGGAAACATTGCCATTATAAGATTGTTGTGGAAGTATCTGCAGCAATTAATTTTCATTCTTCAAGAAACCCACAGTAGAAATATGGAAAGTCTGTTTTAG
>Assembly01_TRINITY_DN11776_c0_g1::Assembly01_TRINITY_DN11776_c0_g1_i1::g.55383::m.55383
ATGGGAGATTCAGCAGCGTTGGAAGACCGTGACCTTCACAATGGAGACAATGCGCTTGACCCAGCAAGAGTTGTGACAATGCAAACTGTCATAGGACGCAGCTGCTGTGAAATCACAGACAAGCCACATGGTCTTTCTACTCTTGTGCAGTCTTACTCTGATCCAACTCTGAGTCAGGTCTAA
>Assembly01_TRINITY_DN11822_c0_g2::Assembly01_TRINITY_DN11822_c0_g2_i1::g.79988::m.79988
ATGGGGAAGGAGGCCTTGGCAATCATAACTACTGCAGTGCCGGGCTACCTGGGCTGTTTTAAAGACAATGGTGACCCCCCACCATTATCAGGGAGCAGTGAAACATCCAACAAGCTGACCATCCAAACCTGTATTAGGTTTTGCAGGAGTAAGAGGTTTAAGGTTACGGACTTTTGTTGA
>Assembly01_TRINITY_DN11888_c0_g1::Assembly01_TRINITY_DN11888_c0_g1_i1::g.79970::m.79970
ATGGAATCAGCAATCAAAGTTTCGAGGATATTTGCTTTGGAGATACCAGACATCATTGTGATTGTTATTTACTTTGTATTTGTTATGTGTGTTGGAATATGGGTGAGTTCAGAGTACTTTAGAACAAGCAGTTTTCAATATGTAAGAGCAGTACCCTTGAACTGTGATATTTTGAAAGCAGATGTTTAA
>Assembly01_TRINITY_DN1204_c0_g1::Assembly01_TRINITY_DN1204_c0_g1_i1::g.93828::m.93828
ATGCTTTCAAACAGCTCCGATTTTAATCATGGCCGCAAGAGGGTGCGATCTGAGAATGGTCACGTACCTGTAAAGGCAGATTGGAAACGAATCACTTGGACTACCAGTTTAAATCTTCAATTAAGGGGTAAAGAGAAATTTCTTTTTGCAACAAGAGCATTGAACACTTCTATGGAATCAGAATCAGAATCAGAA
>Assembly01_TRINITY_DN12144_c0_g1::Assembly01_TRINITY_DN12144_c0_g1_i1::g.56051::m.56051
ATGATCAGCCCAATATCTGAAATGCTGCTCATGTTTTCACAGGCATCCCTAATTACACTGGAGATAATCTTAAAAGTTTACTGTCAATATGGTCATAAAGATGCTTTACACTACTTTCTAATGTTATACATAATTTTCTCCAATGGAATACAACTATTTATTTCTGAGGTCCAGCTA
>Assembly01_TRINITY_DN12289_c0_g1::Assembly01_TRINITY_DN12289_c0_g1_i1::g.154513::m.154513
ATGTATGCAAATATTCCCGAGATAATTTTGGAAATAGTCCAGGAGCTTCTCAGTGTTCGGTTCATCACTTATCTGAAACCGAACACCATGTATCAGATCATCCGGTCATTTATCCACTTGGCCGTTGCATGTGTCTACACAAGTACAGTGACAACAGTTCAAAATTGTTACAATGCCTGTCTATAA
>Assembly01_TRINITY_DN12367_c0_g1::Assembly01_TRINITY_DN12367_c0_g1_i1::g.154622::m.154622
ATCAAGCAGAAAAACTGTGGGAGGTACTCAGTAGGTCAGGCAGCATCTGTGGAGGCAGAGGGAGTTTACTCTACCCTCCAGATGTCACCTGATCTGATCTCCTCCAGCAGTTTGTTTTATTGCTTTAGATCACAGCATCTGCAGTCTCCTCTGTCTCTTTCCCGCTTTAAGCAGTTCCCTATCTTAGTTTGCGTCTGA
>Assembly01_TRINITY_DN12428_c0_g2::Assembly01_TRINITY_DN12428_c0_g2_i1::g.40648::m.40648
ATGTTCGTCTCAACGTGCACCCCCGGGGAACAGCCCGCAAAACAGAGTCCTGTGTTATCTGCTTGGGACGAACTGGAACTTGCCTCCTTTTCCAGACCTTTGCAAATGCATTCCACGGAGGTGGATGATGGCCTTATCCACACTGCAGCCATCTGGAGGGCAACATGCATCAGGAATGTAGGAAGGACCTGTTGGAAA
>Assembly01_TRINITY_DN12435_c0_g1::Assembly01_TRINITY_DN12435_c0_g1_i1::g.40688::m.40688
ATGGTGTGTGTACCAAGCTGGCAGGATGGAGCAGCAGGACGATCCCCTTCACCCATCACCAACACCAATGAAAGGGCAGGGGAAGGACAGCAAAACGCAACCAGACCATGGCCAAGAGAGAAAGACAAAATAACCGGTTTGATTAGTCTAATAAATTGTTTTTTTCTAAAAAAAAAAAAA
>Assembly01_TRINITY_DN12458_c0_g1::Assembly01_TRINITY_DN12458_c0_g1_i1::g.40755::m.40755
ATGACCCCGTGGGACAGGGGTCCACCTCCCCCCTACGTCAGCCACAACTGGGGCCTGCATGAGACCAGCCCCTGCACCGTGCTCATTCCCTCAGGTGTGAACCGCAGCACCAAGAACCTGCACGTGGTTGAAGCAAGGCAAGGGTTTTCAGTGACGGGGAGAGACTGGGGCCACTCTCCTTAA
>Assembly01_TRINITY_DN12464_c0_g2::Assembly01_TRINITY_DN12464_c0_g2_i1::g.40795::m.40795
ATGCGTGCAAATGCAGTACATAGTGACTCATGTCTGTACATGTCTTTTGACAAATGGCTGAAACCACAGACAAGCTGTGGATTTTTTAAACAAAACAGAAAGACAAGGCACTCTGCCTTCCATCTCCCAGGTCCGGTTACTCGTACCTTCGAAGATGATTATACAAGGACTGGACGTAGGTGA
>Assembly01_TRINITY_DN12493_c0_g1::Assembly01_TRINITY_DN12493_c0_g1_i1::g.40761::m.40761
ATGAGCAGCTTGTTTGGCAAATTGGTCACTCAATACATGAGAAAGCACCAGATTTCAGAAAACCCTATTACTAAGGCCTCAAGTTGGATAAAAAAGGAGATAGTTACAGTATTAATAAATAGAATTTGCAGTCAGGGGCCAGATGATGAAGGCAAAACCAATATTTTTGTTTATTTAACTTAG
>Assembly01_TRINITY_DN12512_c0_g1::Assembly01_TRINITY_DN12512_c0_g1_i1::g.156299::m.156299
ATGGGATGCTGGCATTGGGTTGAACACAATAACATCTGGTCATTTATGTTGCAACTAGCGGGAGTTAAGAAATCCAGTGGCTGCAGTGCTATTGTGGAATTACTCCTTGGTAATCAGGCTGTGTTGCAGCAGTGTGATCACCTTTTCCTGCAGATTTTACTGCCTATAAGTTGCTTCTGCTGCAGCATCAGTTTCTGA
>Assembly01_TRINITY_DN12560_c0_g1::Assembly01_TRINITY_DN12560_c0_g1_i1::g.156288::m.156288
CAAAATTCCACTTTATTTGCTTTGGAGTTACTGCAAAACATCAGCGCCAAGTATGTGGCTTTCCTGGAAAGTATGAGGCATTTATCGTCAATGGAATTTTTAAATGAGGAGCAAAGTACTCATGAAGCTGGACTTCCAAGTATGATTAATTATTTTTATTGTAAATACAAGTGTGATTCATCCATTCTTTAA
>Assembly01_TRINITY_DN12685_c1_g1::Assembly01_TRINITY_DN12685_c1_g1_i1::g.24168::m.24168
ATGATAAAAATATTTCCAAGTTTGGGTAGTGTGCAACTTGGAGGGGCATATGCAGTTGCTAGTGTTTCTATACCGCCAAGGAAGTGTGAATCAACAAAAATGTTGTGCAGTCACCAGAGAACATGCCCATTGTGGATGAAGTTGCTGAAAATGGTCTTGGGCCACTGCACTAAGGAACTTCTGCAATGA
>Assembly01_TRINITY_DN12814_c0_g1::Assembly01_TRINITY_DN12814_c0_g1_i1::g.109621::m.109621
ATGAACAGACATTTAAATGTCATTTCAGTGATGATCAGTGTCTTGATCACTGCAGATTCTAGTCGTGTTACTGCTGTTTCGGGGAATTTTCTGTACACTGCTTATGTACTCTATATTCTAACAGTTGCTGCACTGCTCCAGAACATCCAGCATTTACATGGGAATGCTAGTTTTAGTGTGAATTGTACTTTTGTCTGA
>Assembly01_TRINITY_DN12863_c0_g1::Assembly01_TRINITY_DN12863_c0_g1_i1::g.109609::m.109609
ATGGGGCGTGCTCAAATCTGCAACCTGGCCAGTATGCACAAGTTGGGCCGAAGGGACTCTAGGACTCCTGACCACTACATTGGTGTGCCTGTGTACAGAAAGATAACAGTATGGACAGAAATAAACCAGCAGCAAGGCAGTATCTCCCAGTCATTGGATGCCACATCTGTGGGACGAAAGTGCGCCGAATTCTCCTGA
>Assembly01_TRINITY_DN12918_c0_g1::Assembly01_TRINITY_DN12918_c0_g1_i1::g.54844::m.54844
ACACAGACTCCACACACAGACCTCAGCAATAGAGAAACATATTACCCTAGGAAATGGTCAATCAAAACCCAGCTTCCCACTTCCATTAACAAGCTGCTGTCCAGAAGGACATTAATAAAACTGAGCAGTCCCACAATAACAAACAGATGGTCACTTAATATACTTCAATATACTTTGACATTTTAG
>Assembly01_TRINITY_DN12988_c0_g1::Assembly01_TRINITY_DN12988_c0_g1_i1::g.54858::m.54858
ATGAGTCTATTCGGCAATAGGATCTCGGTGCATTTGCCAGAATATAACATTGGAAAGTCAAAGATCACATCATGTAACATGGACTATTTTGAAAGCATGGTCTTTCTTCCCCACACCTGGTCAGGGCTTAGTGCGAAAGAAAGAAAGATGCTGGAGATGCAGAGGCCTCAAATCCACAGCCCGTGTTGA
>Assembly01_TRINITY_DN13076_c1_g1::Assembly01_TRINITY_DN13076_c1_g1_i1::g.149846::m.149846
ATGTTCCTCACGACAAGAAAAATAGAACAGTCTAATCCGTCATCCACATTAATGAGCAAATCTGCATTGCTTTATGGAAACGCTCTGAAATGTATTGGTACAAAACCTACAATGGCATCATGGCCTCTCCCTGTATCTTCCACCCTTGAGTCTTACAGACAGTGTGCTGAAAGGAACAGTGAAGGGATATGA
>Assembly01_TRINITY_DN13158_c0_g1::Assembly01_TRINITY_DN13158_c0_g1_i1::g.65680::m.65680
ATGACATGCATCAGCTCATACACACCACTTTGCTTGCTGTGCAATAAAACAAATGCAGATGTTGTAAGCGAGAAATTTGTGTTTTTACATGTTATACAGTATGTTTCTAACAAAATTAATAATTTGGTGAAATGTGCAGATGTCACAGTTAATGTTATGGGTAAAATAGTATATTTCTGTTGA
>Assembly01_TRINITY_DN13160_c0_g2::Assembly01_TRINITY_DN13160_c0_g2_i1::g.65787::m.65787
ATGCTGCGTGTGATGCCAACTGAACACCTTTCGGGATCCATGGCAACACTTCCACCCACAAATTCCAGTGAGGTCTTGATGGAATATGAAGAGGTCAAATCCCAGATGATGGCACAAGAACGGATGGTCCAAAACTTACAAACCCAACTTCGAGAATCTGTTTGTCAACATCAGCTGTCAAAATATGAG
>Assembly01_TRINITY_DN13222_c0_g1::Assembly01_TRINITY_DN13222_c0_g1_i1::g.128987::m.128987
GTTGTTGTGTTTGAGACCCAGACCATTAGAACTGTTGTTTTTGGGAAGAGAAGGGGAAAAGTTGACAAATTCTTGATCAGAGCAAGAGTGGATCATCCTGAATCATTCACAGTGCACAAACACATGCCAAACCTCACTAACCTGTCAAGAATGTGGAGGGCCAACCTAGTTGTCAAGATGGGGGCTGACAGACCATAG
>Assembly01_TRINITY_DN13287_c0_g1::Assembly01_TRINITY_DN13287_c0_g1_i1::g.129046::m.129046
CCGAGTTTCTGCACGTACCGAGGGACCCGCGGTTCTCGTCACGAAGCAAATCAAACCTGCGAAAGAAGGGACAGTGCAGATCGATTAAAAACAGGCCTTGCAACTCGCCGCTACATAGGTGCATACCATTCAAAACACGTCACCCTGAGAGCAGAACTCTCAGCCAGCCAACAAGTCGATTCTGGACCACGTTGA
>Assembly01_TRINITY_DN13355_c0_g1::Assembly01_TRINITY_DN13355_c0_g1_i1::g.100278::m.100278
GTGTTACAACTGCAGAACACTTTTCATTACTATACAGCTACAAAAAGAATGTGTTACAACTGCAGAACACTTTTCATTACTATACAGCTACAAAAAGAATGTGTTGCCATAAATGTTGTCATCCTGTCGGACCTTCTGAAGCATGAATATAAATTGATCTTGAGCACATTGGTTACAGGTGGATAA
>Assembly01_TRINITY_DN13451_c0_g1::Assembly01_TRINITY_DN13451_c0_g1_i1::g.136788::m.136788
ATGCTGAAATCCAAGCTTCCAAACACCGTTCTGGGAAAAATCTGGAAACTGGCAGATATTGACAAGGATGGCATGTTGGATGATGAAGAGTTTGCATTGGCTAACCATTTAATTAAAGTCAAACTGGAAGGTCATGAACTACCCAGTGAAATTCCAGGACATCTCATTCCACCATCGAAAAGAAAGTTGGCTGATTGA
>Assembly01_TRINITY_DN13550_c0_g2::Assembly01_TRINITY_DN13550_c0_g2_i1::g.68039::m.68039
ATGACATCACACGTCCAAGCACACCAGCAAAGACATCTTCAATTGGTGTCACTCAAAATTCAGAGGTTCCATGCAGCCAGGAGGTTGCACCACCAAACAGCATCGTCATTATACAAACACCTCATTTGGTTCTCTTTAGTACAATTGGAAGTAAATTTTAAATTTTTACTTAAAGAAAAATCAGTGAAGAGAGTT
>Assembly01_TRINITY_DN13570_c0_g1::Assembly01_TRINITY_DN13570_c0_g1_i1::g.68001::m.68001
ACAAACATGGAGGACTGTGGCTACAACATTCCACAGACGGATGAGTCAACACTGATGACAATCGCGTACGTGATGGCAGCCATCTGCGCTCTCTTCATGCTGCCCCTGTGCCTGATGGTCTTTCAGTGGCGCTGCTTCCGTTGCCTTCGCCGTGAGAGCGATGACTTTGCAGATGACATATCACTGCTGAAGTGA
>Assembly01_TRINITY_DN1357_c0_g1::Assembly01_TRINITY_DN1357_c0_g1_i1::g.107667::m.107667
GGTGATCAGACAAGTGGCTGTGAACCAACTGTGAGCAGCAACACTGGAACATTAGCACCGCCTGCTGTCGAAAGTGGGCACAGCGGTAATGTTCTGAAGTTATCAAAAACAAACTACACAGTGCCGAATCAAAGGATGAAGTGCTGTTCTTGGAGTTTCATTGGAACAGTGTATAAATGCAGACAGACGGGGAACTAA
>Assembly01_TRINITY_DN13620_c1_g1::Assembly01_TRINITY_DN13620_c1_g1_i1::g.87238::m.87238
GATGTATCAGCTGGTGAGCTCTTGGATTTAAAATTTCGGTATGATGAAGGAACAGCAATACTTAAATCCAGTTACAGTAGCTTGAAGGGGACCTTGGATGTGATGGTGCTCCCATGCAGATACTTTATCTGTCCTTGTGTGTGCTGCAGGGCACAGTGTCAGAAGGTACCGCTGAAGAGGCCATGGTGA
>Assembly01_TRINITY_DN13697_c0_g1::Assembly01_TRINITY_DN13697_c0_g1_i1::g.87286::m.87286
AACTACAGGAAGCAAAGGGTAACCAACGTTTCGGGCCTGAGCCCTTCATCAAGGTATGAGCAAAAAGCAGATTCCGGATGGACTATTTCATTCCAAAACTGCTTCGATATTCCCAACAATCCACAGGCACAAACTTTGGAGGAACATTTCAGCAAACAGCAAGTGACCTTTAGGAACAGTGACCTATGA
>Assembly01_TRINITY_DN136_c0_g2::Assembly01_TRINITY_DN136_c0_g2_i1::g.165127::m.165127
ATGGCAGCAACAGCAGAGAGCCGTATGAATCAGGACCGTGTCCGGAGCCTCCAGAGCGATGTGGAAGGAGTGAAGACCATCATGTCAGAGAATGTTGACCGGATACTAGCTCGTGGTGAGAAATTGGATGACCTCATGAACAAGACGGAGGACCTACAAGCCAGTTCAGAACACTTCAAGACCACATCACAGGGGTAA
>Assembly01_TRINITY_DN13706_c0_g1::Assembly01_TRINITY_DN13706_c0_g1_i1::g.59142::m.59142
AGGTGGGCGGGTGGGGTGGGGGGGGGGGAGAAGGAGCTTCAGAACTCTACTCCAATCCTGGTCTCACTGGATGTCTTATCCAGCAAGCAAGACCAGCTATGCCCAACTGAGATTCCTCTGCCCACCCCCCTGTATCTCAGGCTTGTGGTGGTGGACTGGTTCCCACTGGCCGAGCCCCTCAGTTAG
>Assembly01_TRINITY_DN13839_c0_g1::Assembly01_TRINITY_DN13839_c0_g1_i1::g.208694::m.208694
ATGACCAAGTGCAAGCGTGCACCCCAGGTTGATTTTCAAGCCATTTCAATAGCGATGACAGCCAGTCAGGAAGTGGCACAATTGTCCTTAATGTCCAAAACAACTGGACAGGTACGTTGCCAATTTGCTCTCTGTTCATCAATTCCTATCAAAAATAAAGTGATAAATGATCTGTCATAA
>Assembly01_TRINITY_DN13845_c0_g1::Assembly01_TRINITY_DN13845_c0_g1_i1::g.208695::m.208695
ACCACTCACTCCCGCTTAACGCACATCAGCCCACGGCACTATGGGGAGTTTATTGAATTTCTCAGCAAAGCCAGAGAGACATTTCTGATGGCACAGGATGGACATATACAGTTTGCTCAGTTCATAGATAACTTAAAACAAATTTATAAGGGAAAGAAAAAATTAATGATGCTTGTTCGAGAACGCTTTGGCTGA
>Assembly01_TRINITY_DN13851_c0_g1::Assembly01_TRINITY_DN13851_c0_g1_i1::g.208745::m.208745
GCTCATGGGAAGGGCGTAACTCTACAGCAGCGGCTAACTAATCTGATCAAAGTACAGCAAGAAGAATGTTTGACAAAAACTAGATTTCCAAGAACAGACGTGTTCTGTACCTCAATTACAGCAGTTGTTTCTCTTCTCTGCCCTCTCTCTATGTACACCTCTTCCAGAAAGATTAATTGCCATCAGTGA
>Assembly01_TRINITY_DN13929_c0_g1::Assembly01_TRINITY_DN13929_c0_g1_i1::g.46215::m.46215
ATGGCTTTTACTGATAAATTTGAATATTTTCATCATAAATTGGCAAATATTAATGGGTTAGTGTTGAACTTCATCTGCAAAAAGACTGCAACTGTTAATTTTAGCAATCAATGGAACACTCGTTACTTCACACAGAATGACTTCTTTTTAAATGCTTCCTTATTTGAAGAAAATAAATAG
>Assembly01_TRINITY_DN1397_c0_g1::Assembly01_TRINITY_DN1397_c0_g1_i1::g.107692::m.107692
ATGTTTCCAACATTTTCAGTTTTCAATTTAAGCTCCCACAAGTTCAGCAGGAAGATTCCCAAGCTAACGTGTTGGGGATTTTCAAATGAAATGTGGTTGGAAAATCACCAACAAAGAGCAGCCAACAAATTTAAGATATCTGCATTTGTATGGAAACCCAAACATAGTAGTGATTATGCATTTTCGGCATAA
>Assembly01_TRINITY_DN14035_c0_g1::Assembly01_TRINITY_DN14035_c0_g1_i1::g.94233::m.94233
ATGCATTTTCTTTATTTGAGCTTGCAGGCACTGGCATCAAAGTTACATTTAACTTCTACAAGAAGAAAAGTATACAAACCATATTTCCACCCCTCCCTGTGTACAGTAACTCTGAATCAGAATCAATTGAATTCCAGAGCTAAAAGTAGCAAGAGCAGCAATAGAAACATATTTCCTTATCCAAGTTAA
>Assembly01_TRINITY_DN14089_c0_g1::Assembly01_TRINITY_DN14089_c0_g1_i1::g.94269::m.94269
TTTTTTTTTTGCAGGTCAAACAGTGTAGTTTACATAGCAAAGATCAAGATACATAACCAATGTTTCGGGCTTGAGCCCTTCATCAACGAATTCTCAATGATATCCCACATCTTGCAGGAGAAGCAAACCTCTGCCCTGATTGACATCTCTACTGCACTTCACCCAATTCAAGCTCCCTGA
>Assembly01_TRINITY_DN14257_c0_g1::Assembly01_TRINITY_DN14257_c0_g1_i1::g.182615::m.182615
ATGGACTTCACAATGAGCACTGCAGCTGTCCAATCAGTTGAACTGTTTTATCACAGATCAAGAGGTCAGAAATGTAGATATGCTAATGGAACTTCAGACACTGCTAGTTCTTTGGTTGTATGCTTGTTGCCAGAACTTCAGGGTAAACCTTTACTGTACTTATCTCCTGAACACCAGAAAAGATGA
>Assembly01_TRINITY_DN1431_c0_g1::Assembly01_TRINITY_DN1431_c0_g1_i1::g.142584::m.142584
ATGAACAGAGGAAGTCACAAATATAAGAAGAATGTAAATGTAAGAGACTCTGAAGTTTTAAGAACTCTGAAAAAAATAGAAAAGGCATTGATTAAACGACAGATAGAGAGATTTGAAAGAAAACAAGGAAGTAACAATTGTTTTGCAAAGACTCTTTCTGAAAGTTATTTGCTGTGGCCTTTTGAGGCCTTGTGA
>Assembly01_TRINITY_DN14355_c0_g1::Assembly01_TRINITY_DN14355_c0_g1_i1::g.84313::m.84313
TGTTTTATTTTAAATAACTCTGATAATAGATCTGTGATAAGGACATTTTCAAATCCTCTATTTTCTCGGCTGAAACATTCTCCATATCACTTCAGGGTCGACAAGGAAGCAAAAGCAACAGATTGCACTTATGGCAGGGAAGAATTTACAGGGTACCAAACAGAGGCATTATCAAAATAA
>Assembly01_TRINITY_DN14415_c0_g2::Assembly01_TRINITY_DN14415_c0_g2_i1::g.168852::m.168852
ATGAGCGTCGGTGGGGGTGTGATGCAGCTCCAGGTGATGGTACCAAACAGGCGTGAACATTCCACATCCGTCTCCTTGCTTCTCGACATCCATCCCGATCAATGCCTGCGACCAGCACAGTCTCTCGCGTGTTTAATGAACAAAAACCTCACAGAAATATTTGGCAGTTTTGAAGAGAACGTTTTACACACATAA
>Assembly01_TRINITY_DN14511_c0_g1::Assembly01_TRINITY_DN14511_c0_g1_i1::g.129536::m.129536
ATGGGAAGACAATGGTGCCGTCAGGAACTGATCATGTCAGACGTTAGTGGCATGGGTTCCCTTGCATGTCTGGTGTCAGTGAAAGCTTTTGTCCCCATTGAGACAGGAGATGGTAAAGCCCTTGTCATTTTGACAGTGAGTGAGAAAGAATGTCTTTCCGATCTTCCTTCTAGGGATCTGTACCCTTAA
>Assembly01_TRINITY_DN1453_c0_g1::Assembly01_TRINITY_DN1453_c0_g1_i1::g.142590::m.142590
TCAGTGGAGTCAAAGCTGTCTTCACTGATAGATAGGCTGACAGAGGTCGAGAAGCGGGTTGACTCTCTTGAAGTGACGGATAGGGAACGAGAAGTTAACCCATTGGCTACCAAAGTGGATATTGACCAGCTAACAGATAATTTGGAGGACTTGGAGAACCGTAATCGGCGCATCAATCTCTGA
>Assembly01_TRINITY_DN14616_c0_g1::Assembly01_TRINITY_DN14616_c0_g1_i1::g.60815::m.60815
CTACTTTCTTCAAAATTCACTCAAGCAGGCAAACTTATTGTTGCAAATGTAATTTCCCACAAGTCTACTTGTACAGGAATCACCTCAACGACTCTATACTGGCTAAAGATTACTGCCCTCAAAACAAAGTCAGATGTTTTTAAATGTAGTTTTGTGCTCACTGTTAGTCTAAATCAAAGTTTGGTGGCATGA
>Assembly01_TRINITY_DN14727_c0_g2::Assembly01_TRINITY_DN14727_c0_g2_i1::g.3781::m.3781
ATGCAGCATAAATTGTTTGTTACTTTAAGGCCAAAAGATTACCAATATTTTTTTAAATGCAATAGTGGAGAAATAAATGATCTGACCTTGGAATTGCAGTGTATTGTTGGATATTGCAACAGCTATTCTGCAACTAATCAACCAGCAACTGACCAGGAAAGAAAATGTTACATTCCTCAGCATTAG
>Assembly01_TRINITY_DN14756_c0_g1::Assembly01_TRINITY_DN14756_c0_g1_i1::g.3734::m.3734
ATGGAACACTGGAAAACTTCTGTGCTATCCTGGAACCTATCTCTTAGAAATGATCTATTAACCTTGGTCCAGTGTGGACCTGGACTCCTGGAGTTAGAGGAGAGATTGCAGAAACTCGGATTAGCGTGGCAGTTAGTGCAACGCTGTTACAGTGCCATCGACCCGGGTTCGAACCTGGCACTGTCTGTAAGGTGT
>Assembly01_TRINITY_DN14777_c0_g2::Assembly01_TRINITY_DN14777_c0_g2_i1::g.3742::m.3742
ATGGCGGAAGACACGGCGAAGGCGGACGCCTGCAAAGAATATCTGTCGTCGTTGGAAGATCTGACTTTTAACAGCAAGCCTCACATCAACAACTTGACTATCCTGGCCGAAGAGAACCTGAAGTACTCGCCGGAAATCGTCAAGTTAATCGAAGCACAAATATCCAAGGTTTTTAAATCAGTTTTTTTTTTATTTTAA
>Assembly01_TRINITY_DN14818_c0_g1::Assembly01_TRINITY_DN14818_c0_g1_i1::g.152860::m.152860
ATGTTCAGTGTTTTGTGTACATCCTATTTGGTGTTCCCAGGTCTCAGGGAAGTGAAGAAGGCATCTGAGCTCCTGACCAATATTGTAATGATACCTGCTAGAAAATGCCTGTTAACACATCATAAGTGTGATACAAGGGTTCATTTTGTGATTGTCCCTCTGGCTGATTGCTTAATCACAGCACAAATTTAG
>Assembly01_TRINITY_DN14832_c0_g1::Assembly01_TRINITY_DN14832_c0_g1_i1::g.152768::m.152768
ATGGCAGAGGGTGGCACAGCTACTAGTTGCAAACTTCAGGAAATTGCAGGCAGTGCACTCATGATGTGCTTTGTCACAGAAGACAACAGCCTGGGAAATCAGTTCTTACAAGTCAGCTTCAGTATTGTTAAACATATGTATTTAGTTTGGGATTGGCCCGAGGCTACCCAAACCTTTTCAAAAAATCTTTGA
>Assembly01_TRINITY_DN14997_c0_g1::Assembly01_TRINITY_DN14997_c0_g1_i1::g.186364::m.186364
ATGAGTAAAGAACTGATGTTTCGCAGGCTAAATATCCCGAACCAGAGACCATGGTTTCAAACTGAAAGGTTAGCTATACAGGACAGAGATGAGAAGGAAAGAATTCTTTACCCAAGAGGGCAGTTGAGGCTCAATTGCTTAGAACTATATTCAAGAGAGAGATTGATATGGGTAGGTGTTGTGGTAAAAGATTAG
>Assembly01_TRINITY_DN15076_c0_g1::Assembly01_TRINITY_DN15076_c0_g1_i1::g.75267::m.75267
ATGCTTGAGGAACAGCATTCCATTTCTGCCTCGAAGTGTTCTAGCTATCAGGACTCGATAATGAATTTAACAGTTCCAGATGAGCAATCTTTCCTGTTTGTGACAGAACTGGCCAATTCTCATGAAAGATTTTCCACCTGTAACATTAACCCAGTTTTTCCTATCTGCACCAATGCAACATGGTTTGCTGGA
>Assembly01_TRINITY_DN15121_c0_g1::Assembly01_TRINITY_DN15121_c0_g1_i1::g.197230::m.197230
CTCACCCGAATACTGACCGAAGCCGAGCGCCGCGGCAGTGACAGGCGCTGGATTCACATCGAATATGAGCACATACAGGGCAGCGAGAACATTCAGACCTACGTAGCCCAGGCATCAGAGAAAAAGGACTGTTACACAGACAGTATCTTCCCCTTCAACCACGACACTTTCCAGATAGTCAACTAA
>Assembly01_TRINITY_DN15146_c0_g1::Assembly01_TRINITY_DN15146_c0_g1_i1::g.197210::m.197210
ATGTACAGCAGAATTCCAGCAGGACTCCAGTCAGGGCCTTACAGGACTCCAGCAGATATCATTCAGTGTGATCACAGAGCTCTAACAGAATGGGGAGGGACTTACAGCTTTAATAAGGTTCTAATAGAGCACAACAGCATTATTGGACCACTTGCAGGGTCACAAACATGGGCACTAACAGAGTTTTAA
>Assembly01_TRINITY_DN15177_c0_g1::Assembly01_TRINITY_DN15177_c0_g1_i1::g.197237::m.197237
GATGCAACCAGTCAGAATGCTCTCCACGGTACACCTCCAAAGAGAAGCAATTTTGATGCACGGTATTTCTCAGGCGCTCAGTTCAGCCAGCTGTCGGGAGATTGTTTACACCTGAGTGCCGCAATCCACTCACTCAGCAGCGGTTCAGGTTCAAAGAAAGCTGTTTCACCTCTGGAGTGTAGTCAATGA
>Assembly01_TRINITY_DN15184_c0_g1::Assembly01_TRINITY_DN15184_c0_g1_i1::g.197190::m.197190
ATGAAAATATTCCTGTCGAGGAAGGGGGTGTTGCAGGGAAAGGGGAAGAAATTAATGTTTCACCTTGGTGTGGAAGAAACCGGAGTTGTGGACTTGGGTTTCTCAGCTTTCTCCTTCCCAGAATATGCTCTTTGTCTCCAAATATACAAACTATTCTTATTTAAAGTTTACATTCTACCCAGTTGA
>Assembly01_TRINITY_DN15232_c1_g1::Assembly01_TRINITY_DN15232_c1_g1_i1::g.150229::m.150229
ATGCAGCTCAGCTCTCAAAAACCTCTACGTAATTCTTCTTCCCCCTCCTATCCAGTTCTACCAATTTACACCCATGTTCGGCAGGTACTCGCCAAAGCAGATCCCTCCACCCAATCCCATTACACTATCAAGCTCAATGATTTCAACACCATTTCTACCAAGTTTCTTAACATCTGCCCCATACATATA
>Assembly01_TRINITY_DN15394_c1_g1::Assembly01_TRINITY_DN15394_c1_g1_i1::g.177434::m.177434
GTAATTTACAGAGGCCAATTCACCTATCAATTAACACATCTCAAGAATATGGGAGGAAACAGGTGCACTCAGAGGAAACCCACAAGAGAACGTGCAAACTTTGCAGAGACAGCAGAGGTAAAAGAACCAGTATCACTGGAGCTCAGAGATAGTTGCACTACCTGTGGCCATCCATATCCATCTATGTCCTAG
>Assembly01_TRINITY_DN15414_c0_g1::Assembly01_TRINITY_DN15414_c0_g1_i1::g.98491::m.98491
AGTGGGATTTGCCTTGGTGGTTCTAGCAAAGCATCAAAACAACTTATTCCTGTGCTGCAGCAATCAACCATTCAATTAGAAAAAAGGCCACTGAAAATAATGTCCTTTTTATTGGAGATGAAAATCAATGACTGGAAATGTGAAATAAATACAATGCGAGAAATGGAAAGATCAGTCAGGATCTGA
>Assembly01_TRINITY_DN1546_c0_g1::Assembly01_TRINITY_DN1546_c0_g1_i1::g.133240::m.133240
ATGGTGGGAGAAGAGAAGCAAAGTGTTCTCAGAGTGTCCGAATGGGGTCTTATCAGGCTCGAGAAACACTTTACCCACAGGAAAGATATTCCTTATGTAAGAGGAGCACCCAAACCCTTCAATACTCTGGCAGGAGTTTGTCAGGACGGTATCTTGCATGACAGCACTTCAGCAGCATAG
>Assembly01_TRINITY_DN15477_c0_g1::Assembly01_TRINITY_DN15477_c0_g1_i1::g.98512::m.98512
ATGGGATGTTGGTCAGAATATCAGGGAATGAACTGCTGTACACCCTCAGAGTTCACCATACCTGGCAGAGGAGTGTACAAACTAGAAAAGGTTATTAAACCCTGCCACATGGAACACTTTGTCAGGTCACATAAGGCTGGGTATAAGAATGAACATAGTTCAAAGTCAGTAAATAAAAACTGTATGTAA
>Assembly01_TRINITY_DN15542_c0_g1::Assembly01_TRINITY_DN15542_c0_g1_i1::g.140760::m.140760
ATGGAGGAAAAAAAATCCATTTTGAAAGATCGCCTGAATCAGTTTATTTTCCGCACTGGCCACCCATTAACATCATTCTTTAATTGTCACAAACAGCACGTGTGGAGTTTAACTCTTGATCGACCTGCTGCTGTGGTGCATACCCACAACTCTGGCATTTTGACCCCGCTTGAAACCTACCACATACTTTGA
>Assembly01_TRINITY_DN15566_c0_g1::Assembly01_TRINITY_DN15566_c0_g1_i1::g.140863::m.140863
GACCTGTTGAGTTTCTCTAGCATTGTGTTTTTACTTCAATCACGGTGTCTGCAGTCCTTCATGTTATACTCCTCAGGTTCTGATGTGGCTCACCATAATACCTCTCCACTGCCACTCAGCAAGGTGGGATTCCACTCGCTGTCTCTCTACATCTATCTGAGAATCACCTGGAATGGATTTTCTTGTTCTATCTCCTGA
>Assembly01_TRINITY_DN15656_c0_g1::Assembly01_TRINITY_DN15656_c0_g1_i1::g.139710::m.139710
ATGTCAAGCTGGTGGTGTAATCTCTATTATCAGAAAAGATGCATGGCTCTCACGGATCAGAGCTGGGACTGGAACCAGAGTGGGATCAAGTCAATGAGATCATATCAAAACCAAGAGCTGGAAAGTGGAATTATTCCGAATAGATTGAAGACCAAAGAGTCTGCAGATGGTGGAATCTGA
>Assembly01_TRINITY_DN15823_c0_g1::Assembly01_TRINITY_DN15823_c0_g1_i1::g.64684::m.64684
ATGACATCAGAGCTGGAGAGCAGCCTGACGTCCATGGATTGGCTGCCACAGCTGACAATGAGGGCAGCCATTCAGAAAGCTGATGCTGCTCAGAATGTGGCTGGTAGTGGGGTTACAAAGAAGAGCTCCCTTCTGGACCCAAACACTACCCTGGACCAGGATGCACAAAACAAAGATGGCAAA
>Assembly01_TRINITY_DN15856_c0_g2::Assembly01_TRINITY_DN15856_c0_g2_i1::g.64685::m.64685
ATGAATACACCTGGCAAACTGGTGAAAATATTATTGAAAATGACAGATGAGAAAATACAGTTCCTGGAGGGAGAGAAATGTAAAGGGCAAGAAAGCAGCTTACAAAAAATGAGAAGGTACAAGCTGATCAAACAACACTTTCAAAGTTATCAGAGGCGGTCTCAGCATCATCGATTATCTGAAGAATGA
>Assembly01_TRINITY_DN15900_c1_g1::Assembly01_TRINITY_DN15900_c1_g1_i1::g.149948::m.149948
TTAACAATAAAGCCAAGTTACAATTCTATAAATAGACCAAAAGACTGCAGATGCTGGAAATCTAAAATAAAAATCAAAAAATGCTGCAAGCACACAACTGGTCAGGCAGCAGTTGTTGAGAAAGAAACATTTCAGATCAAAAATCTTGTATCAGAACTGGAAAAGGGAGAAAATTTTTAA
>Assembly01_TRINITY_DN15972_c0_g2::Assembly01_TRINITY_DN15972_c0_g2_i1::g.150083::m.150083
CAACTGAGGTTGCAGGTTGGTGCACCATGTAATTTGAGTAAAACTTATATTTTAACCAACAAGATTTTGTTCACTGAAACTCTGCATATTGAATTAAAAGCTATTGAAGTCATGATCAATTTACTTGCTGTTGTGCGCAAATATGTTTCTCAAAACTTTTTGTATCCATCTTTGTGCCCTGTAAAATAA
>Assembly01_TRINITY_DN15977_c0_g1::Assembly01_TRINITY_DN15977_c0_g1_i1::g.149957::m.149957
TCAAGTACATTAAGTTTAATGATGAATAAGTTAACCAGATGGTGCACAGATTTCGGAACTCTGCAGAATGCTGTTAGGGCCCCACTTTCTGTTCCAAAAGAAAGAAACCAAAGCATCCAGGAAGCAGATGTCCCATTGAATCAAACTATAATACACAAAATTCAAGTGAAAACAAGTTGCTCCCAGCGCTGGAAATAA
>Assembly01_TRINITY_DN16015_c0_g2::Assembly01_TRINITY_DN16015_c0_g2_i1::g.78915::m.78915
ATGCTGATGACCATTTGCCAGGTTTACACTGTAGATGAATTGCAGCGTTTTACGCACAACGGTTGCCTGGGAGACTGTCCATGTGCTTGTTTAAATCGGGACATAGCGAACCACAGGCTGGATCGCCTGTGCGTCTCCACTCTGCCTAGTCCAGTGGATGATGGCTGCATTTGTGTTGGGAAATTCTGA
>Assembly01_TRINITY_DN16035_c0_g2::Assembly01_TRINITY_DN16035_c0_g2_i1::g.78990::m.78990
ATGCAGGGATCAGTGTTTGAGCCCCAACCAGATGGCATCAATATCGATAGCAGTCTCCAACCAGACGGCATCAATATCGACCTCCAATTTCTGGTTACACCCCTCCCTTGCTTTCCCTTAACTCTCTGGCCCCTTTTCCCTCCACCTCCCACCTTACCTGCCCATCACCAAAACTTTCCTTCCTGTAGC
>Assembly01_TRINITY_DN16076_c0_g1::Assembly01_TRINITY_DN16076_c0_g1_i1::g.78856::m.78856
TCATGTGTAGGAATAGTCATAAACTGCAGACATTATCCAATCACTTCAGAACAGCTGAAATGTCCCAAGCCACATTTCAATCATGAAAGAAGTTGTTTTATTACCATGATGCACGGCCATAAGCTACCTTTACCATTGAAACAAGGATTAAAATGTACAAAACAGAGTAGAATACAGCTCAAATAA
>Assembly01_TRINITY_DN16154_c1_g1::Assembly01_TRINITY_DN16154_c1_g1_i1::g.153478::m.153478
ATGTGGAAAGCCCTCTGTGTATTCCCCATCCCAACAGTACCCAACAACAGTGACTACAACACGCATTCACGCCGAACAAAAAAAATAAAGCGGAAAACAAAGGAAAACAATCGTTGTATGACTTGCAATTACATAACACTGGAGATTAATGATGGATTTCTTGAGCTGAGTTTCAGAGTATATCAATATCCT
>Assembly01_TRINITY_DN16174_c0_g1::Assembly01_TRINITY_DN16174_c0_g1_i1::g.153616::m.153616
GGGGATTTTACTGTACATGGTAATGTTTGTACATTCTACTTGTCCTTTCTCATGGTCACTCATTTTTGGGAGGAATTTGGCTTTTCTCATTTGAATGAATACTGTTCCTTTTATGAGGAGAAAGATTTTTATTCCTTAATCTGGAGTTCTCTGCTTTTAAATTGGGAAGGATTTATAATTTGA
>Assembly01_TRINITY_DN16289_c0_g1::Assembly01_TRINITY_DN16289_c0_g1_i1::g.219703::m.219703
TCTCTGTTCCCATTGGGCAAATCCCCCCCCCCACAAAAAAAAAGTCTGCAGACAATTACTGCAGGGGCTTACAACATTTCTAAACTGAATTTGTTTTTTGTATGGGACAAGCACCTGTCTCCCAACTCAGCCCTGAACTGTTCACAAAGGAATCTTGCTGTGATACCATGCTCTTCCTAG
>Assembly01_TRINITY_DN16346_c0_g1::Assembly01_TRINITY_DN16346_c0_g1_i1::g.100675::m.100675
ATGGAGGCGAGCCGGCTGCCCGCTCCTCACACGAGCAACCCCGAAAGGGGAGCAAACTCTGAGCTTCTCTCCCGTCGCATGCTCGCACTTTGCAACCTAGGCTTACGCTGCAACCCCAACTGCAACGATCCAGCTCTTGTGTCTATCTCTCTCTCTCTCTCTGGTGTCTGTCTCTCTCTCTCTCTCTGG
>Assembly01_TRINITY_DN16360_c0_g1::Assembly01_TRINITY_DN16360_c0_g1_i1::g.100721::m.100721
GATTCTGGGCAGGGTGACCATGGAACAATTAATCCTGAAGAGAGCGAGAACAATGGAGCCAAGGAATTGGCAAATTCTGCATGTGCAGCCAAAGAACCCCAAGGAGAACGTAAACAAGCATTTCAAAGACTGCGGTCAAAACGAATTCCACCAGACTATGAATACAGAGAAGCCCATTTTGTTTAA
>Assembly01_TRINITY_DN16413_c0_g1::Assembly01_TRINITY_DN16413_c0_g1_i1::g.70059::m.70059
ATGTGGTTACTTGGACATTGGTGCATGAATCAGCCACATGCTGATGAAATGTCTTCACACCTTGTCCTGATCTGGCTGTCATACTGTCCATGTGCATCATTGGTCAGCTACACAAGAGGAATGGCTGCCCTGTTTAAAAAAAATCAAAGCTTTACACTGCTTAATTACAGCAAAAAGAACATTTGA
>Assembly01_TRINITY_DN16458_c0_g1::Assembly01_TRINITY_DN16458_c0_g1_i1::g.70137::m.70137
TTGAGCTTGGTAAAGATTCTCCCCAACAGAAATCTTGCTGTTCAAAATAAAACAGAGAATAAACTCCGATCAGCAGAACCATTGAAAGAAGCTTTGCATCTTCTGAAGCACTATCTCTGCAGTGGAATTGAAAACAGTCACCTTTCGTGCAATTTACCAAATGGTCATTTTACTATTATATTCTGCAGGTAA
>Assembly01_TRINITY_DN16483_c0_g1::Assembly01_TRINITY_DN16483_c0_g1_i1::g.69947::m.69947
ATGCCCTTGTTGAAATGGGTTTATTTATTGAGCATAGCAGTCAAACCCTGCAGTTCGGATTTATTTCTAGTGTGGAGTTTGTTGATTCACCTGGGAGGGGGCAGTGGTTTAAACTTGCCCGGCACTCCACCACATCCTGGACATGAGCAGAAAGCCCTGGCACCTGTTCTGCCTCAT
>Assembly01_TRINITY_DN16543_c0_g1::Assembly01_TRINITY_DN16543_c0_g1_i1::g.186944::m.186944
ATGCTCAAAAGGAACATCTTTATTAAAAAAAAACATTTAAAGAAAGCAAACCTGATCATAAATATCACTGTTGTCAGAGTCATTTCATGGAGAGATATTGACGTGCAGAGAGTATCAGGGAAAATGATAGCTTCACTTAGGAACAACTGGAAATACATTAGACCCACTCTGAACTCCTAA
>Assembly01_TRINITY_DN16556_c0_g1::Assembly01_TRINITY_DN16556_c0_g1_i1::g.186957::m.186957
ATGTTGCTTCCCAATCAAAGTAGCTCCCATGATCCTCTTTCCAAGAGAGTAGACCTTTATGCATTCAAATCTAGAGAAGATATTAATTTGGATTACAGTGCACAAAGTTTAAATTATCTGGTGGAATACACCTACCCTTCCCCATTCAGATTTTTGTGTTTAAATCTTTTGGCTCTGTAG
>Assembly01_TRINITY_DN16573_c0_g1::Assembly01_TRINITY_DN16573_c0_g1_i1::g.186983::m.186983
ATGAACAAGACCCTCCTGGAGTGTGACCTGCGGCTGACGGAGATTGGTCAGGACAACGAGTACGCCATCGGCCAGATCCTGAACAGCAACCGGGAGCAGGTACGTGATGCCACCTGCCACCCAGCCAAGGCCAGCAGGGTCGTCCCACGGGCTGTGTCTGACCACTTCAACGCACCTGACTGA
>Assembly01_TRINITY_DN16576_c0_g1::Assembly01_TRINITY_DN16576_c0_g1_i1::g.187014::m.187014
ATGAGTCATCATAAGCAGGATGTTTTTCACAAGCAGTTACCTGTTGGTTTGCAAAGGATAAAGGTGGGCCTTTCCCTGCGAAAACTAATATTTGTCATGTCTGATTCATATGCAACAGGCTGCAATTTGTTTTTAAAGAAAGCTCACTTGTCACAATCGATTGAAATGTGTCTTCAGTGTACATTTTTAGATTAA
>Assembly01_TRINITY_DN16652_c0_g1::Assembly01_TRINITY_DN16652_c0_g1_i1::g.148913::m.148913
ATGCCATCCAATTATTCTGCAGGAGCCCAGACTTTAAATGCTGTGATTCCACAGTCAACATGCAACAACGACATGACAAACATCAGGGCGACTCAAAGGGCTCCTGATGTATTTATCTGTGGTCACTGCCATACCAACATGGTCCATCATAGGTGCTGCAAGGACCCAGAATTAACCTTGAAGGAATGA
>Assembly01_TRINITY_DN16697_c0_g1::Assembly01_TRINITY_DN16697_c0_g1_i1::g.148798::m.148798
ATGAGTGCATTAACCTCGTTTCATGTCACACCTCACGGCAGATTCAGCCTGAAGTTCCTTCCGGGAGGCGATGCTGAGGGGAATCCCTCAGGCCCAGGAGATCACTCTGGAAGCAGCCGCCTCTTGCTGGCACCCTCGCCAGTCCCACTTCCCCCATTCGACGAAGATACTGCACTGAGTTAG
>Assembly01_TRINITY_DN16722_c0_g2::Assembly01_TRINITY_DN16722_c0_g2_i1::g.149098::m.149098
ATGGCATTAATAAAAACTGATCCAAAAATAGCAGCAAAACACAATGACAAAAAGGATTTTTATTTTTTTTTTAAAAAGAGGAAAAAGCAAAAAAAAATGTTAATTTCAAACCAAGCTGGGAACGTTTCTGTAGCAGCTCAAAAGGAGTGTCCACTCCATTACTTACAATCAACACCATAA
>Assembly01_TRINITY_DN16736_c0_g1::Assembly01_TRINITY_DN16736_c0_g1_i1::g.149099::m.149099
ATGAAGATTGCCAGTGGTTTCTGTGAAAATGGGGCAAAGTTGACAACTAAAGGAAGGGAAGGCAGCCAAGAATATAAAGTTGCCAAATTGCTCTCGCTGTTGGAGGAAGGATGTTGGGTCTGGGACCCATTCTCTGAGGTGCTGAAAGAGGCAGGCTATGTTTCCTTGGCTAAAGCTTTATAA
>Assembly01_TRINITY_DN16798_c0_g1::Assembly01_TRINITY_DN16798_c0_g1_i1::g.149093::m.149093
ATGGTATCATTTTCATGTCATAAAGTCAAAGTTATACACTACAGCATGGAAACAGAGCCTTTAGCCCAACTCATCCATGCTGGCCAAGTTGCCTACCTGAGCTCATCCAGTTTGCCTGCTTTTGGCCAATATCCCTTGAAACCATTCCTATCAATTTACCTTTTTAAAGGTATTTTATATGTTGTAATT
>Assembly01_TRINITY_DN16866_c0_g1::Assembly01_TRINITY_DN16866_c0_g1_i1::g.41729::m.41729
ATGCAAGACCTTAAAAAATTTTTTTTTTTAATTTTGGTGACAACGAGGGAGAAGAGAAAGCAACAACAATTAAATGAAAACTTTTACTTCAGAGGATTACCTCGATTAAATAGAAAGAGGTCATCATCAATGCTTCAATCCACTGTGTTAGCACTGGACAATGGCAGTCTCAGTGTGCCAGAGAGCCAATGA
>Assembly01_TRINITY_DN16881_c0_g1::Assembly01_TRINITY_DN16881_c0_g1_i1::g.41658::m.41658
AACAGATTTTTTTGCCTGTATGATTCAGAATTCTACAATGGTCTCTGCACAGGCTCCCCTGTTTTGTTGTCAATTTTGCCAAATGCCGGCTTGGCCTTTGCCCACTGTGCTATGCACGGCCATGCCAACAGCATCAGGAGAGAGAGTGAAGAGATGGTGAAGACCATAGGAAGCACAGCAAAAGAATAG
>Assembly01_TRINITY_DN16894_c0_g1::Assembly01_TRINITY_DN16894_c0_g1_i1::g.41678::m.41678
ATGAATCTCAGTGGACAGCCAAAATATTTTGATTTGATGTTATCACAAAAGGAGAAACAAATAATTCTGTCATCTGATTATCTACTACACAATGGCAGTCAGAACAACCTTCCATCTACAGTATTTTGTTTCCAATTCTTGTTGAAAAATAGATTCTGCTTAATGGAAGAACTCTGTAAAGCCTGA
>Assembly01_TRINITY_DN16943_c0_g1::Assembly01_TRINITY_DN16943_c0_g1_i1::g.216196::m.216196
GGAGAAGGGGTGGCAAAGGCAGGAGATGATAGGTGGAGTAGAATACATGTAAAATCCAATCACACTCAGCCACTATCAGTTTTCACACAGTTTCCATACAACATAAAACTTGTGCAAGCTTGCACCAAGAACTGCAAGTCAATTAGATTTTACCACAGCATTGTCAGTGATAAACATCTAACAAAATAA
>Assembly01_TRINITY_DN17021_c0_g1::Assembly01_TRINITY_DN17021_c0_g1_i1::g.127577::m.127577
CTGATTCATTCATTTCCGGTTGTGGAAGAACATGTACGAAAAGCCATGGGAGAAACATTTTATGAATTGTATATGAAAAATCCAGCGAATTTGTACTTGAAAATGGACTCAATCCAAGCTGCTGTTTTGGTTGACAACAAAGTCAATATTCCAGGATCAGTTGAAGCAGCAGCAGAATAA
>Assembly01_TRINITY_DN17036_c0_g1::Assembly01_TRINITY_DN17036_c0_g1_i1::g.127536::m.127536
ATGAGAAAATCCAGACCGATCTGTGATCCATTTCCAAGCTGGTATTTTCCATTAGGTGGCGTGCCCTCACAGGAGCACAGTATGGTCTATGATCTGGCAGGGAAGGAAGTATGGGGTGGTCAGATCTGGATGAAAGCCCTATACAGCATACCCCAATGCATTGCCAGATTTATGAGGTCAGGT
>Assembly01_TRINITY_DN17041_c0_g1::Assembly01_TRINITY_DN17041_c0_g1_i1::g.127574::m.127574
ATGGCAAGCGCAAGGCAAAATGTGCCTAAGCTGCAGAGAGAGAAATACATTTTTGTGAACCTTTCTTGGAGAACCCCACAAACCAAAGGAATCCAGTTTGAAAGACTGTTACTAAATCATTGCAATACCATCACAGCTCATGATAAAGCTTTTTTTCCACATTGGCAAGATGAAATGCAGATTGGTTGA
>Assembly01_TRINITY_DN17050_c0_g2::Assembly01_TRINITY_DN17050_c0_g2_i1::g.127479::m.127479
ATGGGTCTCCCAATGAATGTTAAGCTTGGATACAATCCTTTTTATGATCAGTCTGTTGGGAACTCTGCAATGGCCCCTGCTGGCATCTGTAAGCGGATATCCAGACCAATGATGCATCTGTCTTCACTGCAAAATTTTGAAAGACCCCGATGGAATGTCATATTCATTCAGATTGCATGA
>Assembly01_TRINITY_DN17062_c0_g1::Assembly01_TRINITY_DN17062_c0_g1_i1::g.127512::m.127512
AGTGTGGACTTAGTGCTTGAACAGGGGAAAGAGCAGGAACTTCTGGAAGCCGCTCGGATTGGGAACGTAGCCGTGGTGGAGAAATTACTAAGTGGCAAAAAGGGATTATTGGGAAGTGGATCGGGCTCCATCCCACTCTCCAGCTTGCTGAGAATGTACAAAGGACTGGTTGTCAAGCTTTGA
>Assembly01_TRINITY_DN1716_c0_g1::Assembly01_TRINITY_DN1716_c0_g1_i1::g.118719::m.118719
ATGTCCAATATCTTACATTATCACATCTCGTCCTTCACAGTCCAAGCAGAGCTGGTTGATTCTGACCCTTCAACAGGGATGCTCCAATCAGGCTCATTGAACATTTTCCCCACTAGTGAGAAAAAGATCAAGGATTATCAGGGTGGGTTTGGGAAACTTTCAGAAACTGGGTGCTTACAAACAGCTAGTTGA
>Assembly01_TRINITY_DN17181_c0_g1::Assembly01_TRINITY_DN17181_c0_g1_i1::g.164912::m.164912
ATGGTCCCTTTGAATGCTGAAGGTGGCACTGTGATGGATGTTTCAGTCATTGCAGAGGATAATCTGTTGAATACGAAGGCTTCAAGGTTGGGAAAAGATGAGGGAATTGTATCCTGGTACCAGGATTGGGGTCTAGGGCTACGGTGCAGGAAATGGGACGGGCATATTCAAGGGCCTTGA
>Assembly01_TRINITY_DN17237_c0_g1::Assembly01_TRINITY_DN17237_c0_g1_i1::g.76880::m.76880
ATGAAGAAGTTGGTGCTTGTCACTTTGTTGACCCTGATTCATCTTGCAGCGGGCATTGACAAGGTGGAGGAATTTGAATCCAGCGAGGAAAGGGAGGGGCAGATCTTCCGCACGGGCAGAGACAAACGCGCCGCCATGTCCATGGAAAACAAGTGCTCGTATACCTTCATTGTGCCTCAGCAGAAGGTCACA
>Assembly01_TRINITY_DN17259_c0_g1::Assembly01_TRINITY_DN17259_c0_g1_i1::g.76928::m.76928
ATGCACAGTAAATTTACAGTAAACTACAGACTTGAATGTCAGGATACCTCGGTTGATCAACATTCCAAGCACCAAGAGGAGTGTGATGAACAGGGAGACCTTGGAATCCAAGTTAAAACCTCCATGAAAGTTGCAACGCAAGTAGGTAGGGTGATGGAAAAGATATACGGTTGGTCATGCTTGCTTTCATAG
>Assembly01_TRINITY_DN17277_c0_g1::Assembly01_TRINITY_DN17277_c0_g1_i1::g.76866::m.76866
ATGGGATCCCCTCATCACCAATTGGCAGAACGGATGACCACAGTGTTTTCAAAAAGTAACCAAGGACAAGAAAGCGGAGGCTTTGCAGAAACAACTCGTGTAGGAAGCCCCGCTGTGGTATTCCAGGGTGTACTTGACAACAACTGGAGGTGTGTGGAACCAGCTCCTTGGGGAGACTGA
>Assembly01_TRINITY_DN17337_c0_g1::Assembly01_TRINITY_DN17337_c0_g1_i1::g.18979::m.18979
ATGAATGAATACATCCAAAAAGGTATTGATTACTGTAAGGCTCCACACCAGCCATGTTTTCACTACTGTAAATATGTAATTCAAGTTTCTGAACTGGTTTTGAATGCAGGGCCCTCAAAAGTTTGCTTTTATACTTCCACATCAATAAAATGGAGATTTTGCACCCTCAAAAAAAAAAAA
>Assembly01_TRINITY_DN17387_c0_g1::Assembly01_TRINITY_DN17387_c0_g1_i1::g.18966::m.18966
ATGAGTAGAATGGAGGTTCCCAGATTGATTCCCGAGATGGGATTTAACTGTAGAGATGAAGCAAACTCAGCCTTAAAATCTTCCAGTCTTCTAAACTTTAATAAAATATGCAAAATCTTGGGGTGTAACAGGGTAGATGTTGGGAGTATGCTTCACCTTGCTAGAAGTAGGGGCCAGTTTGAGCAGGTGCAGGGCTAG
>Assembly01_TRINITY_DN17719_c0_g2::Assembly01_TRINITY_DN17719_c0_g2_i1::g.5433::m.5433
ATGAGAAAATGTGTCAACAATGCAGGCAGACAAAATGATAATTCGCTGATTTATGTCCAATTTGGTTTATGTCTGGATCACTTGACTTCTTGTCTCACCACGATTCTGGGGCGAATGGATGCCGGAACCTTCCCAAGATTAAAATGCATTCATGATGTGCAGGACCCAGGTCAGGAGAATGCCCAATGA
>Assembly01_TRINITY_DN17763_c0_g1::Assembly01_TRINITY_DN17763_c0_g1_i1::g.5359::m.5359
ATGTCCTTTTATTCACCCCCTTCTGACAGCACAGTGACACAAGGAAAACAGTTTAAAAAGGCACCAGCCAGGCAGACGAGCCTTCGTCACCACATTCAAATGCCCATTTCTCACCATAGGCCTGGATATCATCAACAGACAGGCTGTGTGTGGCTCACAGCTTTGCCATGTTTCGAGTTGAATGCCCTTTGA
>Assembly01_TRINITY_DN17798_c0_g1::Assembly01_TRINITY_DN17798_c0_g1_i1::g.5299::m.5299
ATGCAGATGGCATCAGACCGACACATTGCCAGTTTCATGTTCTCTGCTTGCTTAAAAAGCCAGCAGCCTGTTTATTCAAGTGGGCCATGTGAGCTTCTCTCTGTCATCACACAGTTCAATGACCAGAAACATAAAGATGCAATTGGAGCTTCAAACAATTTAATTCAACTTATTAAACTTTAG
>Assembly01_TRINITY_DN17818_c0_g1::Assembly01_TRINITY_DN17818_c0_g1_i1::g.158776::m.158776
ATGGTAGAAAGGGAATTCACCAAGTCTCTCTCAGGCTCAGGTCATGGTGATACACACCTGAAAGTGAACTGTGGAGCCATTGACCTCCACGGTTTGGGGAAGGTTTCCTGCAGGATTCCTAACGGGACAAATGAACAGCTCAAGATTAACCCATTTTACACGTTGATCTGTGGACCAATTTACTTTTGA
>Assembly01_TRINITY_DN17868_c0_g1::Assembly01_TRINITY_DN17868_c0_g1_i1::g.158795::m.158795
ATGAAACATATATTAGATATAAACCATCCAAATTTGAATAGAAATTCTGTATTTAAAATTACTGACCTAAAAGCTGGTCAGGCAGCTGAAGCTCCCTTCATAACAAGACCATATCACCAAAAACATCTTCAGTGCCTCTTAAGGAAGAGAAGTAGCTGCTTAAAGTTTTTGCATGGCTCAAAATGTGCACAGTAA
>Assembly01_TRINITY_DN17871_c0_g1::Assembly01_TRINITY_DN17871_c0_g1_i1::g.158818::m.158818
ATGAAAAATGGCCACTTTCGGCCCCTGGAAACTGAGCTGGAGTCGAAGCTTCGAGCTCTGCAAGGGTTGGGATCCAGGAACAGAGGGGAGTGGGCACTTCACCCTCACACCAGATGGGCCATTCTGGTGGGCAGGAATATTGCATCCAGTAATCCTTACAATTGGCTTCCACACAATAGAGGC
>Assembly01_TRINITY_DN17881_c0_g2::Assembly01_TRINITY_DN17881_c0_g2_i1::g.158824::m.158824
ATGTTCCACAAGGCTAAAGACAACAGAGACGGCAGATGTTGGAATTTGCAACAAAAATCAGAACGCTGGAACTCTGGATCGAGCATCATGATGATGCGTCTCATCCTGAAACTTCAACTTACACCCTTTACCTCCATGGATGATGCTTTACCTGCTGAGTTGTTCCAGCATTTTGTTTTTTTATTCCATTAG
>Assembly01_TRINITY_DN17883_c0_g1::Assembly01_TRINITY_DN17883_c0_g1_i1::g.158929::m.158929
ATGGCAATTTGGATGTCAGTTCTATTGAGGATGGCTCTTGCAAGATCAAAAAATGAGGAAATAGTGAATTTGAAATCTGAACTACAGCCCCTGAGGGTCAGGTTAAGGCAGTTTAAAAATGACATTGATTCAAATGATTGGATAAGTGGTCATACCCCATTGAGACAATCTAATTTAGAAACTAATTTATAA
>Assembly01_TRINITY_DN17887_c1_g1::Assembly01_TRINITY_DN17887_c1_g1_i1::g.158872::m.158872
ATGGCCTTGAAAATTCACCAGACATATGCCAGCAGTACAAAAAAAAGGCACAGAATGCTGCAAAAGTTTGCCTTTCTTCCACTTCTTGGTGCAACAGAACAATGCCCAGAAAATCAGAGTGGAGGAAGAACATTGAGTGAAGGAGGCCAAGGCTCCATAGTTGTAAGTTCAGCATTCTCATGCTGTTGGTGA
>Assembly01_TRINITY_DN17938_c0_g1::Assembly01_TRINITY_DN17938_c0_g1_i1::g.164512::m.164512
ATGAGTAATCTGACGTTTTCACTATGTGTTATTGGTTCAGTGAACTCTGAAATAATAAACCCTGTGTTACTTTGTAAAATTCATGAAATGGCTATTTGGACTCTGAATAATTTTAACAAGACTAATTTTGGAGTTGTTACAGACTGTGTACAGCACAGTATAGCATGGTACAGCACTTAG
>Assembly01_TRINITY_DN17975_c0_g2::Assembly01_TRINITY_DN17975_c0_g2_i1::g.164423::m.164423
ATGGCTCTTGAACTGAGTGTCATACTTGGCCATTTCACTGAAAAATCAGCCACATCTATGGTGCTGGAGTCTGCACCTTTGTCGACAGAGAGGATTGATCATGGACAGAAGAAATACATGGAGAAGGCACAAAGGCCAAGTCTTAGGAACATGTGTAGTTTGCATTGTTCAGTCTCCTGCTATACAAATTGA
>Assembly01_TRINITY_DN17991_c0_g1::Assembly01_TRINITY_DN17991_c0_g1_i1::g.164428::m.164428
ATGCGGAGGCACATGGTGCAGCAATTGGAGCTATTGCCTCATAACTCCATGGACCTGGGTTGCATCCTGATCACTGATGCCGTCTGTGTGGACTCAACACATTCTCTCCAGCACCATGTGAGTTTCCTCTGGGTCTTGTTATTTCATCCCACATGCTGGAAGGTTAATTGGCTACTATAA
>Assembly01_TRINITY_DN17996_c0_g1::Assembly01_TRINITY_DN17996_c0_g1_i1::g.164469::m.164469
CTCTTGATGAAGTACACAAGAGGGTCAAACTCAGAAGGACGAAGGTTTCAAAGCACTGGACAATTCCTCAAGTCCGTTACTGAGGACGGTGAAGTTAGCATACACTTGTTGCTTCCGAAGGAGCTTCAGGCAAACCCTCCAGCACCCACAGACAACCAAGTAAGTGTCAGATCAAACCCGGTGTGA
>Assembly01_TRINITY_DN18073_c0_g1::Assembly01_TRINITY_DN18073_c0_g1_i1::g.115285::m.115285
ATGTGGCTCATTGATGCATTTCATTTGATAATGCTTCTGAAGTGCCTCAAGATACTTTGCTGTGACACTATAAAAATAAGTGGTTGTTCAGAAAAATTACGCATAGGTTCCCTTGAAAGCAGCATGCAAAGGCTGTGTGAAACTGAATCATGCAGACTGGCCAATTCTCCATTTGGCTTTTAA
>Assembly01_TRINITY_DN18210_c0_g1::Assembly01_TRINITY_DN18210_c0_g1_i1::g.46172::m.46172
ATGTTCAAGGTCCTAGTTATTGTAACAAAATACATGTGGACCACGTGCTCCCCACCCCCAAAGGGAGGCTGGGAAGTGAGCCCCCCAGACACTGAACCTCCTGTGGGCCGAGGAGCTCACTTCCCAGCCCCCCCCCGTAGGTGGGGAGCACCTGGTCCAAATGTATTTTATTGCAATAGGACTCACACCACCACC
>Assembly01_TRINITY_DN18212_c0_g1::Assembly01_TRINITY_DN18212_c0_g1_i1::g.46047::m.46047
ATGGACAATTCTGATCTTTTGGTTTACTGTATCTTCACTTTAGGAGACCCTCCAGCTATTCTGCAGGGGAGGGGTTCTAAAGTCACTCAGGAGGTGGAAACTTGTTTTGTGGCGAGAGGAATGTGCAAACCTAACAGCAGATTTCAGCCTCTCCAGAGGGGTTTCAACCACGAGTACTGGGATTATAAATAA
>Assembly01_TRINITY_DN18241_c0_g1::Assembly01_TRINITY_DN18241_c0_g1_i1::g.45977::m.45977
ATGTCAGCGCTGTATCTCTCCAGGACTCCAAATAGACATGAAATCCTTGTCAACATGGTTCAAGAACCAAAGGCTGCAATGTGTGTCAGGGTCATAGAGAAATATAGCACAGAAACAGACCCTTCAGCCACTTACTCCACACCGGCCATTGACATTAATCCAATACTCCTCCCATTTTTTTAA
>Assembly01_TRINITY_DN18247_c0_g1::Assembly01_TRINITY_DN18247_c0_g1_i1::g.46113::m.46113
ATGCATATTTTGAAAAACAAGCAACATAATACTCCTTATGAAATGCAAGAAGATCCCCAAAGCAGCAATTTAGGAGGCTGGTGGAACAAAATGATAAAAGGAGCAACTTATGAGGATTATGGTGCTACCTCATACATGGTGCAAATTTCAGACTTCAAGAGCACTAACCTTGTCATATCTTAA
>Assembly01_TRINITY_DN18344_c0_g1::Assembly01_TRINITY_DN18344_c0_g1_i1::g.78393::m.78393
ATGCTCAGCAGAAGGAACACTGACTCTCTTCTTAATGTGAAGACCCTTGCCTCCATCCCACATCAGCCTGTTCAGTCCAGCATAATCAACAAGAAGTCAATGTCCATGCACCAACTAAAAATCAAGACTGTCACAAGAACAGACGAGAGTTGTGTTGAAGTTCTAAATTTGGTTGTTTAA
>Assembly01_TRINITY_DN18364_c0_g2::Assembly01_TRINITY_DN18364_c0_g2_i1::g.78239::m.78239
ATGACGTCACCTGAATCTGGGACCAGTCAGAAAGGTCGCCCGGACTTGCCTGGAGCTTCTAGAGATAAACTCTCCAACCTGAGATGGCAACCAACCAACACCTGTTTGCTTTCAATGGTATCCGTTTGTAAATGCAGTCGCAATCAATGGCCCCTTCTGGAGTGTGACATTGTGATTCATCCACAT
>Assembly01_TRINITY_DN18454_c0_g2::Assembly01_TRINITY_DN18454_c0_g2_i1::g.84794::m.84794
ATGTTATGGTGGCTCACATTTACAGACCAGAACCATTCCATCATATATGATTGTTTTATGATTTTGGCTTTAGAGATGATTTTCACCCATTTAAAACAGTATGCTCACTTTGGTGATTGTCAAAATAATTGTGCCAAGTTGACAAATTTTCAGGCTTTGAAGTGGTGTGTTTCAACTCCATCTAATGCTGCCTAA
>Assembly01_TRINITY_DN18533_c0_g3::Assembly01_TRINITY_DN18533_c0_g3_i1::g.27111::m.27111
ATGCAGATTTTGACATATTACTGGCAGAGAAAGCCCGAAACTGAGCGAAAAAACTCCATGAAACAACATGACCACATTCCACATTTTGAGCCAACAAAACAATCAAAAGCCCGGAAGAGATTAAAACAAAACCTTTTAGGTCTTATTTCCATCAGCGCAAGGCAGTATCCAAACTGCTGGATCAAATTACCATAA
>Assembly01_TRINITY_DN18557_c0_g1::Assembly01_TRINITY_DN18557_c0_g1_i1::g.27060::m.27060
ATGGGTGTAAATATTCACTACAAACATTTACATCTTAATTTATGCAACTGTAGTCAGGATCTGTGTGTCACTTCTGTTTTATTGGTGTGTTTCTCACAGTGTCACATGATGGATGTGTTGAGAATTGTGTTCTTGTTCCAGAACAGGATAGACATAACTACAGGAAGTTCTCTGCAGCTGTAA
>Assembly01_TRINITY_DN18625_c0_g1::Assembly01_TRINITY_DN18625_c0_g1_i2::g.55744::m.55744
ATGAGTGGCGATACGTCCATTTTAGTAACTGCAGCCCCCTACCCTCAAGATGGCTGCAGAGTAAAAAGTTCTCTCTCTTTCTCACAAAATGGCTGCCAGCTGGCCATTCAGGCTGGCATCCCCCTGCCTTCCAGCATGACTCACATTGGCAGCTTCACATCTTCAGAAGTGCTGCCTCACCGTTGA
>Assembly01_TRINITY_DN18777_c0_g3::Assembly01_TRINITY_DN18777_c0_g3_i1::g.64079::m.64079
GCTGGTGGATTTGATGGACTTTGCTGGGCTTCGTACATGGGTCCAAAGATAGACAAAGGCAATACCACAGTAACTGCTCTTGCTATTAAGGCAGCAGACAACCAGATCTGGCATAAAGGAGCTATAGCCATGCTGATGTTATTGGGAATCAGATGGGAAACTCTATTGGCTGGAGCCGTTATGTTTGCGTGA
>Assembly01_TRINITY_DN18850_c1_g1::Assembly01_TRINITY_DN18850_c1_g1_i1::g.98637::m.98637
ATGGGTGAGTCGCTGTCTTACCTGGTACCAGAAAATCACAAGGCCCTGGAATCTCTATTGGCAGGGCACAGGATGTCAATGGTCACAAGTGAAAAATTAAAGAGTGTTAGATTACATGCAAACAGAAAATTCAAAGGGCAATTAAGTTATAAAGTGCTTTATCTGAATATCACTCCTCATTATGTGCAATAA
>Assembly01_TRINITY_DN18861_c0_g1::Assembly01_TRINITY_DN18861_c0_g1_i1::g.98781::m.98781
AAATCAACAATCAAAAACACCAAATTTTGTGACTTGTTCATGACAATAAATTCTGATTCTGAACTTATTTTCAACTGCAATCAAGGACATTTCAAGTCGAAATCCTTCATTCAGACCGAAATGACAATTCCTTTTTCACCTACTGATCCTCCAACAGATTTTTTTCTTTTCTATTCTTTAATGATTAAACATTAG
>Assembly01_TRINITY_DN18916_c0_g1::Assembly01_TRINITY_DN18916_c0_g1_i1::g.133034::m.133034
ATGGATAGTCATGATTTAATGTTATTACATATTTCTCAACTTCAGATTTACAACACAATAAATACTTATATTGAGGATAGTGTAATGGTCTATTTGTATCCTGCAATTGGTAGCCAAATCCAAGCAAGGCTCAACAGTAAAGCAAATCTTGAAATAACTAAACTTTTGAAAAAAGTAAAAACTTCACAAATTCTATGA
>Assembly01_TRINITY_DN18945_c0_g1::Assembly01_TRINITY_DN18945_c0_g1_i1::g.133096::m.133096
ATGCTCCTTCAGCACTGCACCAGTATTTCAGCCACCCAGGGTGGTTCTGGGACCCTCGACCAAGTGACTCAGAAGTCAGCCAAGTTGACACACAAGTTGACTGAATTGAAACAAAGTATTGAAGATGGAGCAGTGGTTGAAGAAACCTTGTCCCATGCTTCTCTCTCCTTCCATTGGGTTTGA
>Assembly01_TRINITY_DN1900_c0_g1::Assembly01_TRINITY_DN1900_c0_g1_i1::g.213141::m.213141
ATGATTTCATGGTTAGATTTGAAAAGCTTCACATTACCATTCAAAACGTTAACTATCAAATTAAATCCAAAATTGGCTTGGGGACTGGAGACCAAAGAATTGTTTCAGAGGAAAGGTTTAAACATTTTTCTCAATGAAATGATTCTCTCTGTGCTGCTACAAACATTAACAGGTTTCCAAGTTTGA
>Assembly01_TRINITY_DN19021_c0_g2::Assembly01_TRINITY_DN19021_c0_g2_i1::g.63099::m.63099
ATGAGGAAGAGAAAAGTAAAGCAATCATTCAGGAAGTTTGTTTTTTGCGCAACAGCTTTGGATGTCTCGAGATTGCGAAGAGCACTTCAGGTGTGCCATTTCTTCTTTGATGCAGTTTTGTTTGTCTCTCTGCGGGGTGCTCCACTTTGCTCTCTGCTGCGGGAGCTGTCGGGACTATTTCCAAAGATTTGA
>Assembly01_TRINITY_DN19135_c0_g1::Assembly01_TRINITY_DN19135_c0_g1_i1::g.85190::m.85190
ATGTTAAACCAGTGGGTTTTAAAATTATCTTACAAAATATTTGATGGCCAACAAGCACTAATAAGGAGTAAAGACATAATTTTGCCCTTCCTGCAAGCTAAACAGGGGAGAAGGGAAACCTGTTGCAAAACCTTTTTGTGGGTTACAGTTGCAAGCTTGTGCAAGGAAGATAGGTATGTGCACACTTAA
>Assembly01_TRINITY_DN19171_c0_g1::Assembly01_TRINITY_DN19171_c0_g1_i1::g.85061::m.85061
ATGTTTGTTTTAAATATTACCCATCTTTGTAAACAAGGATGGGACTGTTTGAACAATGGGAACCTCTCACCAACATTCTGGCCAAGTTTTATCCCTCAAGCTACATCATTTCAAAACAAAAAGCATCAATTCAGTATCACATCATTCATTCAGGGTCTTTCCTACCCTATTTCTCAACAT
>Assembly01_TRINITY_DN19189_c0_g1::Assembly01_TRINITY_DN19189_c0_g1_i1::g.85304::m.85304
ATGGAAAATAATACTCTTGAAGAAATGAGAGAGAGCAAAAGAGTGAATGAACAAATGGAATGGATTTCTGTTGCCTTTAAACCCTTGCCTATGAGAGAAATGGGAGGAGAGGCTGCAATGGACAAGTTCCAGACTTACAAGTGTCTGCAGAGGATAATTAATAAGACTGAAAAGAACCAAAAATAA
>Assembly01_TRINITY_DN19228_c0_g1::Assembly01_TRINITY_DN19228_c0_g1_i1::g.117117::m.117117
ATGACTGAAACATTCTATTCAGACAGCATCCTGCTACATCTTCTCTGTAACCCCTCCTTGCTGTCAACAGCATCACCAATTTTTGTGTGTTCTGCATTAATTGTATATGACAAACGGCAAAGGTACACAGCTAACAGGTTTCTAATCACAAATGCAACTCTCCACCGTCGCCCGCTGCCT
>Assembly01_TRINITY_DN19255_c0_g1::Assembly01_TRINITY_DN19255_c0_g1_i1::g.117358::m.117358
ATGGTGAACATCTGGAAAACTCTGCCAGAGGTAGATACATTTGTTGAAAGGCATTTGGACAGGAACTTGGATGGAAACTGCAGAGAGGGATATGGGTCTAATATGGGTAGATGGGGATTAGCATGGATAGATATCATGAGTGGATTTCTTTCTGTGCTTTATGATTTGATAATTGAATGCAGGTTTTAA
>Assembly01_TRINITY_DN19259_c0_g1::Assembly01_TRINITY_DN19259_c0_g1_i1::g.117276::m.117276
CCAATGAGGAAGCCAGAATGGAGGCGACAAAGAGGAAAAGAGAAGTTTGAGAATCAAGAACCACTGGTGCCACAGCATCCCTCCACCTCTGGCACCTGTGTGAAAACTGCCAGGCTGGGAAATAGCTTTTTCCCCACAAGCCGTCTGATTGATGAACATTATCCTGTAATCTTGGATCTCATATAA
>Assembly01_TRINITY_DN19281_c0_g2::Assembly01_TRINITY_DN19281_c0_g2_i1::g.117208::m.117208
ATGACTTTTTTTACTAAATTGGGAAATTCGTGTAAGGTTGCTACAGTTTGTGCTGGAAGAAAAATCATTGGCTACATCAATGCATGTTCTACTCTTTTCCTGAATTGTTCAATGTGGTTTTTAAAACCCCTTACTGTATTTGATAGTGTTATAATTGTGTCATCCTACCAGCTGTCCATTTGA
>Assembly01_TRINITY_DN19302_c0_g1::Assembly01_TRINITY_DN19302_c0_g1_i1::g.118480::m.118480
AAAATGATAGAGGAGGCCGGAGCCATCATCAGTACCAGGCACTGTAACATTGAGAATGAGCACATATCGTACTCGTCCAAAAATGAGGGAGAAAGGAAGGATGTCCTGAGGATCCACCCTAACTGCCCCGAGTTCAGTACTTGGCTGAACCAGATCTGCATGTCAGAACTTGATGATATTGCCACAGCACCAATGTAA
>Assembly01_TRINITY_DN19346_c0_g1::Assembly01_TRINITY_DN19346_c0_g1_i1::g.118442::m.118442
ATGAGATATGAAGATATATGCAGAAAGGATTCTTCTCTGGAGGAAACATTAGTAATATCTCACAACGCCATGTACCAATTTAGCTACTTGAAACAGAAAGATACTGTAGATGCTTGGAATCTAAAATTAATACAAAAAATTCTGGAAAAACTAAACAATTCAGTCATTATCTGTGGGGAATTAAGATTTTAA
>Assembly01_TRINITY_DN19415_c0_g1::Assembly01_TRINITY_DN19415_c0_g1_i2::g.60458::m.60458
ATGCAAGCTAATAATACGTTGTTTCTCTTTATTTATGATGAAAGGCAACATTCATTTACCATAGTTAAATTATCACATAAAGCTGCAACTGTAAAAGGAGTGAACAGGTATTTCAGAATCAGAATTTATTGTCATGAACATGTCACGAAATTCGTTGGTTTGCAGCAGCATCACAGTGCAAACATTTAT
>Assembly01_TRINITY_DN19633_c0_g1::Assembly01_TRINITY_DN19633_c0_g1_i1::g.172814::m.172814
ATGCTGAGGAAATGTAACTCCAGAGTGTGTAATATTTTGTTTGAAACAGGACCTTCAGACGAAGCTAATCTCATTGCGGAGTGGGAAAGACAGTTAACATTTGCTCGAAAGGTCACAGGACAAGATATTCGTACAAATGATGTCCAAACCCAAGCAGGATTGATGGAGATGAAAAACTCTTAA
>Assembly01_TRINITY_DN19649_c0_g2::Assembly01_TRINITY_DN19649_c0_g2_i1::g.173083::m.173083
ATGGTCTACATTAAATTCCAAATATATATATCTTATTCTTCATTTGAGACTACAATCAAGCATCTGAGAAGGCTTGATTCAGTATTAGTCAGTGTAATATATCTATGTAAAAAAAATGTAGTGAAGAGCTTTTGTAACCAGCATGCCTTTTTGTCTGTTCAACTTGATGGGATTGTT
>Assembly01_TRINITY_DN19702_c1_g1::Assembly01_TRINITY_DN19702_c1_g1_i1::g.129963::m.129963
ATGAGTGTTTATGACCCCGACACATTTATACAAGTGCAGAGAAATATTGGACACACTGATTCAATCCGCTCCATCATCCACATCCCTGAAAGAACCCAGTACATGACTGCATCCTGGGATTGCACGTTGCGTGTCTGGAATGCTTACATCAAAGTACTTCCCAAAACCAAAGAAAATGAAGGATAA
>Assembly01_TRINITY_DN19764_c0_g1::Assembly01_TRINITY_DN19764_c0_g1_i1::g.129902::m.129902
ATGAGGAGGGAAACAGAGTTGGTGCTTCAGGTTGATGACCTTTCATCAGAACAGGTCATTCACCTGAAACCTTTCATGGTTTTCTCTCCAAATATGTTGTCTGCTTTGCTGAATATTTGCAGCATTTTCTACTTTTATTCTAGATTGATCTGCCCTACTACTCAATTGTTAATGAAGCTTTTGGATTGA
>Assembly01_TRINITY_DN19768_c0_g2::Assembly01_TRINITY_DN19768_c0_g2_i1::g.130069::m.130069
ATGGAATCTGTTTCTGTCATCCTTGGGAGGTACATTGTTCCTTATCAATCCTCAGAGTGTGGGCAGCGTGGATGGACGGTGGTGCATAGTGATTTCTCATCCGTTATTTTAAAAATGAGTTTGGTTACCAGTCCCCTCACAGATGGAAAAGTTTCCCTCTTTTTTGGTTTATCAAAACTGTGTACAATTTGA
>Assembly01_TRINITY_DN19862_c0_g1::Assembly01_TRINITY_DN19862_c0_g1_i1::g.171089::m.171089
ATGATCTTAAGGCACAAACATAATCCTATTTCTGCACTCTCTGTTTTTAGAGCGAATCTTGTTACATTGCCTAAAATTTATACATTGCTGATGAACACAGAACTATTGAGTAAGGAGGCTGCTCAGAGCAGTGCAGTAAGAATGACTGTTCAAGCGGAAATATCCTGTGCCATGTGCTGTTGGGTGTTTTAA
>Assembly01_TRINITY_DN19880_c0_g1::Assembly01_TRINITY_DN19880_c0_g1_i1::g.170920::m.170920
GTTATTCTGTTTCTTGCCGCAATGCTCAGGGGATTCATTGAGAAAATGTTCCCAGAACTATTTATTTTTAAAAACTTCAATTATGTTTGTTTAGCCAAGTTAAACCTGGAAATACAGTTTTATGCACACGGCCTGTCATCACATAAGGTGAATCTTGCAACTAATAATTTAAGGCTCCATGCATCTTCATGA
>Assembly01_TRINITY_DN19946_c0_g1::Assembly01_TRINITY_DN19946_c0_g1_i1::g.105142::m.105142
ATGGGGTTTTACTATGCTGTAGGTTTCTATGTTCTGTGTATGACAGATACATTAAAGTACTTAGTTTCAGAAAAAAAAATCCCAGAAATACTAGAGAACCAAGGATCTGATGAGAATGAACAACGGCAGGAAGTAAGGACACTCGGTCCTCATTATCCACTGATCCAACCCCAGTGCCCATCTTGA
>Assembly01_TRINITY_DN19985_c0_g1::Assembly01_TRINITY_DN19985_c0_g1_i1::g.105383::m.105383
AGACTACAACATGAGCTCTGCTGCCATGCACTGAAGGTGAAAGGTTTGCTGTGGATAGATTACACAGTCAAAACAAGCCAGTCAGTTATCTGGGAAATAGTGTCTTTCATTAACCCCACCATATCTAATTCACATGTTCTGTACAACTTACAAGGAAAGAATTACAATGATTACTATAGCTCCTGTATGTGA
>Assembly01_TRINITY_DN20013_c0_g1::Assembly01_TRINITY_DN20013_c0_g1_i1::g.54941::m.54941
ATGAGTTCAAGTGGAACATCACTTGGTGTAGGTACTCTAGATACAGTTAGCATAGAGGAGCAGGTTCACTTACTTGAAGATGCTGTATACTCTAGAGTTACACGGCTTCTGAAATTATTTGCCGACGGCAGATACCCAGCCAAGCCTCTCAATATTCCAATCACAGCTCACAGTGATTGA
>Assembly01_TRINITY_DN20097_c0_g1::Assembly01_TRINITY_DN20097_c0_g1_i1::g.54976::m.54976
ATGTGTTGGACAAAGTCCGTGCTATCCAATTGCCTTCCCACTTTCCCTGGAAATTCTGAGGGGGTTCAGTCCAAGAGAGCATCACCAGAGTCACAAACAACAGATTTAATCCACATTCTTGCTAATTCTGAGTTTCTGATTATGTTTTACCACCTCTTCCTTTTTGCACATTCAAGCCTTGTTTCTCCATGA
>Assembly01_TRINITY_DN20101_c0_g1::Assembly01_TRINITY_DN20101_c0_g1_i1::g.178262::m.178262
ATGTTTCCAGTTGAATCCCTTCATCAAAACAGGGAAATAAAAAAGCAAGTTAATTTTAAGTTCAGAAAAAATGGAGGAAGGGATGTAGAGGTCTCAAATATCCTCCTTTGCTCACTTAGACATACATACAGCACGGTAACAGGCCCTTCCAGCCCACGAGCCCGTTCTGCCCAATTACACCCAATTCAC
>Assembly01_TRINITY_DN20140_c0_g1::Assembly01_TRINITY_DN20140_c0_g1_i2::g.178330::m.178330
GATTGGCATCAAATCTATTCTCTATCCATGACCCCACACTCCCCAAATGCCAAAACATTTCAGGCATTTGCCTGCTTTTCAGCTGTAGATGTTCAACAAATGTTGTTGCCTGTGCAAACAGTGATGGTGTCTACACTGAAATCCCATACCCACCGCATTAGCCTCCCCTCTCCTCATTGA
>Assembly01_TRINITY_DN20178_c0_g1::Assembly01_TRINITY_DN20178_c0_g1_i1::g.178287::m.178287
CCTGGGCGCTTTGCCGCCAGTCGATTTACGAGCAGTCTGCTTGGTACGAGCCATCTCTGGTCAGAGGATCTCGTAAATGGCAAGAAAGAGACAGCTTTCAAGAAAGACGTCCTTAATAACACCTTCTCTCAGTCACGGAACAGAGCCTTCGATCCATTTCCTTTTCATTCAATTCACAACAGTCTGAATCATCCATAG
>Assembly01_TRINITY_DN20180_c0_g1::Assembly01_TRINITY_DN20180_c0_g1_i1::g.178297::m.178297
ATGTCGGGAAGACGGACTAACTCCACCCAGGCAAAGCAAGAGCATTCCCTCACACCCCTTGTGGACGGAGGAGTCTCAATGCAGGTTGAGGACCTCATCCCTTCTCCTACCTATGTCATTGGTACCAACGTGGACCACGACATCTGGCTGCTTACCCTCCTGCTTGAGAACGCTGAGGACTCAATCTGA
>Assembly01_TRINITY_DN2027_c0_g1::Assembly01_TRINITY_DN2027_c0_g1_i1::g.32525::m.32525
ATGAACAAGCTGCTAAAATGGTACATTAGCTTCCTTTACAAAAACACTGATAATTACATAGATGGGATGGGATTGAAGGGGTCAAAATTCAAAATTTATTGTCAGAGTACATACATGCCATCATATATGAGGGTAAGTGGGACCAAAGCAGGAGGGTATGTTGTCAAACAAGAAAATCGGCAG
>Assembly01_TRINITY_DN20293_c0_g1::Assembly01_TRINITY_DN20293_c0_g1_i1::g.151711::m.151711
ATGAAATATTGTTTGTCTCTTAGGAAAGTAATTCAGCAGAGGTTAGCGGAGGTTCTTCAGAGGAGTGGCAGAGTGAAAGTCACAGTTCAAGTGATTCCACAAGTGATTATTCAGACTGGACAACAAATGCAGGAAATAATCTTCAACCACCCAAAAGACCAAGCAGACAGCGAGCTCCACGCATACTGA
>Assembly01_TRINITY_DN20355_c0_g1::Assembly01_TRINITY_DN20355_c0_g1_i1::g.17517::m.17517
TGTCCAACAACTCCACGGGGTATAATTGTCAGAGTAATGCATGGTGGAGAATCTTCAGACCCATTTCCAGTCACCAATGGTGTGAAACGAGGCTGTGCGCCTGTGCCCACACTGTTTCGTATCTCTGCAATGCTGTCTGATGCCTACCCTGATAAAGAGGATGGAGTCAACCCAAGAGACTGCGCTATTTAG
>Assembly01_TRINITY_DN20356_c1_g1::Assembly01_TRINITY_DN20356_c1_g1_i1::g.17659::m.17659
ATGAAATGCCGCAGTTTGATGCATCAAGGAGTGACTGGCCTGGTTCTGTGCTTGCAGTTACCTGTTTACAATTATGTCACTTCGGTAGTTGTTGAAGCAATGCACATCAGAGAGGCAAGTTTTAAAAAAAAAGTTGTATGGATAATAGTTCTCAAAATAAATGAAGAGCAATTACATTTGTCTTTAAAAAAA
>Assembly01_TRINITY_DN20391_c0_g1::Assembly01_TRINITY_DN20391_c0_g1_i1::g.17680::m.17680
ATGAAAGTTGGTGTTAATTCTGAAAACTTAATGCTCTCTCCCAGCTTTATTTTAACTAGTCCTGCTGTATGTATCAAACATCAAAGTGAAGCATTAAATAATTTGCATAGTATTCCCTTTGAGGATGTGTCTCTGAAACGTGATTCCCCTAATGACCCTTTTAAATGTGGCTCCCTAATTAAATGTTCAAAAGATTAA
>Assembly01_TRINITY_DN20416_c0_g2::Assembly01_TRINITY_DN20416_c0_g2_i1::g.189411::m.189411
ATGGTGGACTTGGAAAATGAAGTGCCTCCTCTTCCACCAAGGTACAGATTTCGCGACTTGCTCCTTGGAGATCAAGGTTGGCAGGCAGATGACAGAGTACAAGTTGAATTTTATGTGAATGAAAATACATTCAAAGAGCGTCTGAAACTGTTTTTCATCAAAAACCAAAGGTCAAGTCTG
>Assembly01_TRINITY_DN20433_c0_g1::Assembly01_TRINITY_DN20433_c0_g1_i1::g.189422::m.189422
ATGCAGAATTCAACACCGATCAAGAAATATGACTTGCTCTGCAACTTGCTGTTGCAACTTCTTAAAGATTCTATTGCCTTTATGCTTCATCGTTTTCCCCCTCTTCCTCTTCAAACTCTTCCTGCTCATCTGCAGTGGCATCCTGGTACTGTTGATACTCAGATACTAGGTCATTCATGTTGCTCTCAGCCTCAGTGA
>Assembly01_TRINITY_DN20478_c0_g1::Assembly01_TRINITY_DN20478_c0_g1_i2::g.189511::m.189511
ATGATTTGGATAAAAATGTACTTTGCAGACTACACTGAAGTGTCTGGTATTGTAGAGAGTGAAGATGGTTGCCAAAGATTGCAGCAGGATCTTGATCAGTTGGGCAGGTGGGCAGAGGAATGGGTGATGGAGTTTAATACAGAGAAATGGGAGATGTTGCATTTTGGGAAGTCTAAC
>Assembly01_TRINITY_DN20511_c0_g1::Assembly01_TRINITY_DN20511_c0_g1_i1::g.128665::m.128665
ATGATTCACAAAATTCAGCAGAAAGTTAAGGAGTTCAATATTGTTGTAACCTGTTACCAAAGCAGAAGTTACATGAAAACCAGGTTTCCAATGAGAATTTTCATTAACTTAAAATTAGAGTTAAGCAGTCAGAACCTTTTGCTTAAAAATCCTTACCAAATGGAAAACTGGATTATCACACATTCAGCTTAA
>Assembly01_TRINITY_DN20524_c0_g1::Assembly01_TRINITY_DN20524_c0_g1_i1::g.128717::m.128717
TTAATCAACGTGTTGTTTGCACATTCTCGACCTCTTCAAGTATTTGCTTTAAATATTGTAATTGGCATGAGTCATGCTGCTGATGTAAGCATCCATGAGGACACTATTGGCCCTGCTATATATTCGGTGCCTCAGTGCACACTAGTATCTGAAGCCTTGACACAGCCGAGTGAGGACAACTAA
>Assembly01_TRINITY_DN20586_c0_g2::Assembly01_TRINITY_DN20586_c0_g2_i1::g.128895::m.128895
ATGATTTCACTCATTAAAAACAGCTGCAGTGTATTGTTGCATAAAAAATATCAACATTTCTATAAATACGCTGAATTACAGAAAGCCAACTATGAAATAGCAACATACATGCCACAGATAAATTGCCCAGGTTTACAATATGTTCAGCAAGATACATATGACAACTTAACACTGGAAAGGAGGTAG
>Assembly01_TRINITY_DN20624_c0_g1::Assembly01_TRINITY_DN20624_c0_g1_i1::g.4512::m.4512
ATGATTGTAAAAAAAATTCTACAGTCAAAAATAAATGGCAAACTTCACAATCAGTGGGGAGCTTGGAGGAGAGTGCGACAAGAAATAGATTTTCTTGAAATGGTCATTCTAAATGTAAATTTTCATGTGTTCCTGACCTTGGGATCTTATAATTGTGATCGTATCGTTTCAAGAGCAAGCTGA
>Assembly01_TRINITY_DN20629_c0_g1::Assembly01_TRINITY_DN20629_c0_g1_i1::g.4608::m.4608
GCTCCGCAGCCCAGAGGAAATGTCTATTTGGCCACCAAGGCCCATTACTTTGGAGTTGGTGGGGGCATTCACCTGTTCCAGAAATTTGTTGAGGAGAAGCAGATCTTTGACTTCAGGACAATGAAAGTAATCGATGATGGACTTCAGCGATGCATTGCATTAATGTCCTTCAGGAGGGGAAAATCATCTTGA
>Assembly01_TRINITY_DN20631_c0_g1::Assembly01_TRINITY_DN20631_c0_g1_i1::g.4607::m.4607
ACCCACCACTTGGATGATCTGCCTTATCATCTGCACGAACTTTCTGAGAAACATGGCAAGAGTCTTCTTGTGGATCCTTATAACTTTCAGGTGTGTAACTCTTTAATAGATTCCTCCTCTTTGCCATTTCAACTCTTGACCATTAAGACTGGGATCAGATCAGCAACTCTGCACATCCAAATTGATTGA
>Assembly01_TRINITY_DN20859_c0_g1::Assembly01_TRINITY_DN20859_c0_g1_i1::g.142157::m.142157
CCTCCCTCAGCAGCCAGACCTGTTTGCACCCCTCCCGTCTGGAGCTCTCGCCTCAGCCCCCGCTCCAGGGAATCCACGGGGTTCACTAACCCCGGCACCAGTCAGCGGCTGAAAGACCCCCAGCACTCGGCAGGCTCGTTACAAGAGGGCAGCGGTCTCGGATGTGTCCCCCGTCCTCTCGCTGTGCGGTGA
>Assembly01_TRINITY_DN20962_c0_g1::Assembly01_TRINITY_DN20962_c0_g1_i1::g.213781::m.213781
ATGCCTTACAAGTGTGACAGAACAGTAATGAATTCTGGAGTTACGAACTTAAGTATCCAAAGTAATGAGTTTTACCATCAGAATGGAGAGATTTGTTTTTATTGCCAGGTGCCCTCAACAGCCTGCAATCAGCACAGTTTTTATATCTCAGAAAATAAATCTGAGGAAGATTGCAATCTATTAGCCATAATTTAG
>Assembly01_TRINITY_DN20972_c1_g1::Assembly01_TRINITY_DN20972_c1_g1_i1::g.213628::m.213628
AGAAGGGGAAGAGGGAAGGGAGGTTGGTCTGTTTCGTACAAAAAGGGAGATGTCTGCACTTGTGCTCACACCGAATTTCATGACTTGTTCATGACAATAAATTCTGATTCTGATTCTGAAAACACAAGTCAACTCGAGAGACAGAGCTTATATACAGTGATAGGAGGGAAGGAGGGGGGAGAGGAGGTGGAGTGA
>Assembly01_TRINITY_DN20977_c0_g1::Assembly01_TRINITY_DN20977_c0_g1_i1::g.213549::m.213549
CCTGGTTATTGGAGGAGAATAGGAAAGGATGTTTTTGGTAAAGCTACGCAAATGAACAGGGGATGTCATGACCCATCCTACCTCATTTGTCCTAGTGTGCTGACTTGCAGAGGAACAAACAGATGTCTATTCACATTAGATGAAAATCAAAAAGATTTTAGATGCTGGAAATTGGAATGA
>Assembly01_TRINITY_DN21051_c0_g1::Assembly01_TRINITY_DN21051_c0_g1_i1::g.219198::m.219198
TATATGAGCACTTATGCTGTGTGTATCCGAGACTTAATCGACGGAAATTACCCTAATTTTAATCAAGCAACAGATGAAACAGTAATTGTCATGGTCTGCAGCACTGGGGCCTTTTTTGGTGTTCTGGCGAGGGTGATTTACAAGGAAACGACCATCAATCTTTCACAGAATGGTCTTTAA
>Assembly01_TRINITY_DN21169_c0_g1::Assembly01_TRINITY_DN21169_c0_g1_i1::g.188094::m.188094
ATGAAGGATGAGGCTTCAGGGTACTTGGAAGCACATGATAAAATAGGCCAAAGTCAGAATGGTTTCCTTCAGGGGAGACCTTGCCTGACAAATTTGTTGAACTTCTTTGAGGAAGTAACAAACAGGACCGACAAAGGAGAGTTGGTGGATGTTGTTTACTTGGATTTTACTTCAACAAGGTGCCGC
>Assembly01_TRINITY_DN21193_c0_g1::Assembly01_TRINITY_DN21193_c0_g1_i1::g.188057::m.188057
GTGGTTACTGGGGGGGTGGAGGCGGCGGTGGGTGGGGTGGTGGAGGACGTGGCCAAGGAAGTGGAGGTGGTTGGGGAGGGGGAGGAGGTGGCTATGGCGGGAGAGGTGGCTATGGCGGGAGAGGCGGGTATGGTGGGAGAGACATGGGAAACTCCGGTGGACGTGGAGGTTATGGACGATATTGAATGA
>Assembly01_TRINITY_DN2119_c0_g1::Assembly01_TRINITY_DN2119_c0_g1_i1::g.139165::m.139165
AGATCTTTTTTCTTAAAATGGAGTAATCTCAACGAAGGCCCAAAGATCCCGAAACCATCAAGGTTGAAAGGAGAAGAGAAAAATCAGACGTTAAATATGCTAAAAGTGAGATTTAAAACCTGTAGATTGCAGAAGGATCAAAAAAGAGAGTCTCCCATAGATTCAAGGCGTGAGACAGCTTGA
>Assembly01_TRINITY_DN21358_c0_g1::Assembly01_TRINITY_DN21358_c0_g1_i1::g.41940::m.41940
ATGGATATTCAACAAATCATAGGATTGATGCAAAAACAAATAATTACTTCTTACAATGACAAGTTTTCTCAAAATCAGACACAGAAATCAGATACTGAAATGCAAGTTAATATGCTGCTCAAAAGGAGGACTCAAATAGTTAAATTAAAAATGTTCTATATTTCTTTTTACGTGATCAATTATATTTCACAATAA
>Assembly01_TRINITY_DN21374_c0_g2::Assembly01_TRINITY_DN21374_c0_g2_i1::g.42014::m.42014
ATGCCTGCCTGGGTAAATGACAATTCAAGTCTAACTGCGGCTGAATCAAGGGAAATCTCACAATTCTATCTTACAGCAGTGAAGGCTGCTCCTACATTTATAGGCCAGCTGTCCTTGGAAAGTCCGCACCTGTATCCCTGGACTGATCTTTCTCTGCTGAAAGTGGCAATTCAATGCTATAGATAG
>Assembly01_TRINITY_DN21399_c0_g1::Assembly01_TRINITY_DN21399_c0_g1_i1::g.41944::m.41944
AGGTTTGGACTTTATTCCCTGGAGCATTGGGGAATGAGGGAAGATTTGATGGGTATAGATAGGGTAAATGCAAGCAGGCTTTTCCCACTGAGGTTGGGTGAGACAAGATCTTGGGGACGTGGGTTACCAGTGAAAGGTGAAATGTTTGAGGTGAACTTTTTCACTCAGAGGGTAGTGTGA
>Assembly01_TRINITY_DN21443_c0_g1::Assembly01_TRINITY_DN21443_c0_g1_i1::g.18451::m.18451
CCCCTACCTTGCAATGATGTTATCAAGCCTGGGACAGTGAAGAGGCTGAGAGGAGAGGGTTTACCATTTCCTAAGACTCCAAATCAACGTGGTGACTATATAGTAGAATTTCATATAAAATTTCCTGACAAAATACCTCCAACAACAAAAGAAATCCTGAAGCAACATCTTCCTATCTCTTAG
>Assembly01_TRINITY_DN2145_c0_g1::Assembly01_TRINITY_DN2145_c0_g1_i1::g.139167::m.139167
ATGGCACAACCTTCTACCATAGCTGCTATGCTAACCATGGCTTATAACTTGAACCACTCACTGTGTCATTGCAAGAATGCAGAATTGTATAAGCCACAAAACATAATAAATGAGAACTTATACCCTGCAGAACCTGGAAATCTCTCAGCAAGTCAGGCAGCAACTGTGGAAAGAGGAGTCAACATTTCTGGCCTGTGA
>Assembly01_TRINITY_DN21524_c0_g1::Assembly01_TRINITY_DN21524_c0_g1_i1::g.78645::m.78645
ATGAAAAACTTTAGAGCCTCCTTGCGATGGAAGTCGAAACAGAGTAATTTAGTGTCTTCAAAAGGAAATTGGACCAGGGCTTTAAAAAGAGCAATTTGTTATGGTTTACAGGGAAAGAACAGTGGACCGAAAGGTTTGCTCAACTTGGATCTAAGTATAGGTGGATGGGCCAAAATGCCTCCTTATGCAGCGTAA
>Assembly01_TRINITY_DN21673_c1_g1::Assembly01_TRINITY_DN21673_c1_g1_i1::g.97408::m.97408
ATGTTCTGTCTTCCTATCCTCAATGTAAAAGGCAAAAAATTATTTTATACCATTCACACTTTACTACTTTTCATTGAGATATTGAGGGCAAATTTCTGCATACATTTAGCCAGCAGGACACCTTCCTCACCAGGAGAAAATATCAAAAGGTTGCAGGCAATCCTTCAGCAGGTTTCTAAAGTTCACTTCTGGTGA
>Assembly01_TRINITY_DN21688_c0_g1::Assembly01_TRINITY_DN21688_c0_g1_i1::g.97427::m.97427
TTTTGTTATTTTCTTCAAAGTTTATTCCAAATGCAGGAAGAGCAATTCTGTGACATCATCAATTTCTTAAATAATGTTGCAAAATATTCAAAATTGCACTTTAAAATTCTTTTGAGACAGATGATGGAAGAGAGACAAAGCTCATTTAGTGCTCAAAATCTTAAATTTATAGGAGGGTGA
>Assembly01_TRINITY_DN218_c0_g1::Assembly01_TRINITY_DN218_c0_g1_i1::g.33248::m.33248
ATGGGCAGCAGGGACTTGTGGGCCATATGGGCCTCTATCTCTAAAAAGATTTTTTTTAAAGTAGGAGATTCAGGAGGGTTCTCACCTTATGACATCTGCAGAAATCCTGAGGAGCTGGCAGTAATGACTGTTCAAGATCATTTTATTCATTGTGGAACATTAAATTTAAACAATGGCAAGAAAGCAAAATAA
>Assembly01_TRINITY_DN2191_c0_g1::Assembly01_TRINITY_DN2191_c0_g1_i1::g.139193::m.139193
ATGCATTTTCCACAAACTAACCAGTCCAGTTACTATTTTCCAATTCACAAAGACTTTTGTAGAATCTCAAATATTCTGGAACAACAAAACCAGCATAGCTCCTTCTCCTTAAAAATCTCAGGATACAAGTTGTCAGGGCAAAGGAATTTGTCAACTTTTGGTTCCCTTAATTTCTGCTAA
>Assembly01_TRINITY_DN21949_c0_g1::Assembly01_TRINITY_DN21949_c0_g1_i1::g.128367::m.128367
TCCCTCAGTACTGCCCCTCCCACAGTGCGGGGCTCCCTCAGTACTGCCCCTCCCACAGTGCGGGGCTCCCTCAGTACTGCCCCTCCCAGTGTAACCCTTCCTCAGCACTGCCACCCCCACCCACAGTGTGACACTGAAGAGCAGCAACATATCAAGAGAACAGACAGCGACCATTTAAGATGTAAAGCAATCTAG
>Assembly01_TRINITY_DN21971_c0_g1::Assembly01_TRINITY_DN21971_c0_g1_i1::g.128273::m.128273
ATGTGTGGAACTGAGAGGGAGTGGAGGGACGAGACCACTCACCCACATCACAACTCCTGTCAACCCCCACCGGTCCACGGGGGAGTGCTGTCTGCACTGGAGACTCGGCGCACAAAGCCCATTCTGGCCGATCTCTCCGAGAGCCGTGCGCATCTCCGCCGCGCCACGGGAGGCTCCCACTAA
>Assembly01_TRINITY_DN21978_c0_g1::Assembly01_TRINITY_DN21978_c0_g1_i1::g.128246::m.128246
ATGGGGCAGAGAGGGACACAGCACCTCCACAATTGTGTCTTTGGGTGCAAGGAGCTAGATGAACTCAGTTTGGAGCTGGGCTCAACTCTAAATGCCTGCATGTGGATCACAGTTTCTTCCAAGCCCAAGTTTGAATTTATGGCAGGGGCAGTCACACTAGGGAGTGGAGTGTTCGAA
>Assembly01_TRINITY_DN22039_c0_g1::Assembly01_TRINITY_DN22039_c0_g1_i1::g.162089::m.162089
AATGATCAATCTAATGGATTAACAGTGATATTCAGTATGGAAACCATCTACCCACATAGAAACCTTCCTTACAGAATTCTCTTCTACCTCAAATCAGCTCAAGGCAAACAAGCAGGACAATGTTTAAATCAATCAACAGATAACAAAAATGGTCGGCAAAAAGTAGCCAATTCAAGCTAA
>Assembly01_TRINITY_DN22074_c0_g1::Assembly01_TRINITY_DN22074_c0_g1_i1::g.162181::m.162181
ATGAAATGTGGACAGCTCTCAGCACTAACTTCACTACCTACAACTATTTACAATGTACATGAAGACAGTCAAATCACCATCTATGCATGGTACAGTACGTGTATGCAAATTGGAATTGTGTTTTTCAAATTTGGAACCAATCATTTTGATCTAAAAGGCATGTATCGTTTAGAGGAAGTACCTAGCAAGGTT
>Assembly01_TRINITY_DN22100_c0_g1::Assembly01_TRINITY_DN22100_c0_g1_i1::g.80627::m.80627
GGAGTGTGGGGAGTGTGGGAGGGAGGTGGGGGTGGAGGTGTGGACGGGGGTGTGACTGCCGAATCTGTGAAGGTTTTACCAGCGAGGTACCAACGGATCACTGCTCAGACTGTGATGATTACACAAATAAATGGAAGAATTAAAACTGTGAAACATCACAAGCAAGCTATGCCACTTCATAAATATTAA
>Assembly01_TRINITY_DN22225_c0_g1::Assembly01_TRINITY_DN22225_c0_g1_i1::g.44950::m.44950
ATGATTCAGCACCTGAGGGGGAATAATTTGGGCGGAGAAGGAACTGACAAGACTGTTCCACCAGGAGCTAGAATGAAATCAATGGGCCAGATGGCCTCGTCTTGTCCTGGAAGCACTAGGCAGAATTTTGTAGAAGAACAGGGAAGTTCTACCTGGTGTCCTGCTCAACACATATCCATCGACCAGTAA
>Assembly01_TRINITY_DN22268_c0_g1::Assembly01_TRINITY_DN22268_c0_g1_i1::g.44895::m.44895
ATGCTGGTTAACAACACTCAAGCGGCGTCGAACGTGCAACAGATCACGCGACCCGACATGGACCCCGCCAACGCCGCCGCCAGTGCGCTGTACAGCGGCGCCCTGCAGGCTGCGCAACACAGCGTGACAGTGCCCGCCGCGCAGAGGGAATTGGACAAGGCCAGCGATCGCATCGACGAAGCCTTCGCC
>Assembly01_TRINITY_DN22365_c0_g1::Assembly01_TRINITY_DN22365_c0_g1_i1::g.165548::m.165548
ATGCAAGAAAAACCCTCGCGATCACATGGAAGACATGCAAACTCCACACAGACAGCACAGAGATCAGAAATGTACTCGGATTTCTGGAGCCGGGAGACAGCAGATCCACAGCGCGGCCCGAATTGCCCATTGCTATTTTATTGTGCAAAACGAGACAAGCGTGCTAACAAAACAATAGAGGCAAAATAA
>Assembly01_TRINITY_DN22408_c0_g1::Assembly01_TRINITY_DN22408_c0_g1_i1::g.116930::m.116930
TCCAGGGATGAAAGCCTGGTGGAACTGTGTGACACAGTTGAGCCACACTACAGGCTGTTAGAGTGCAAGGATTGTGTTTATGTGCTAAACTTCACAAACTACCTAACTGAAATATTTGAGCTGAAGAAGGGTATAAAATACAAGTGGCTATGTTGGGATAAAAATGTATCCTTTCTAAAAGCTGATAACTAA
>Assembly01_TRINITY_DN22539_c0_g2::Assembly01_TRINITY_DN22539_c0_g2_i1::g.78747::m.78747
ATGTCGGGGCTGACCTGTGCGCTGCTCGCAGAAGGAACCGTCTCTCTCAACACACTCACACACTCACACCACACACATACACATTCACACACACTCACAGACACTCACACCACACAAACTCACTCACACCTCACACACACTCACACACACACAGACACACACACAAACACACACACAGACACACACACA
>Assembly01_TRINITY_DN22631_c0_g1::Assembly01_TRINITY_DN22631_c0_g1_i1::g.177573::m.177573
ATGCTCAGCACGTTGGTGGCGAGGCCAAGCAGGGTGATGGCGTTGGGCGCCAGCCAGACGGGCACCAGGCCTCATTATGACTTCGTTGACTTTCATTGGCCCAACTCTAGTCCTCATGTTGAAAAATGGCAACTACAGTCTCCAAAGGTGATCAAAAGGTTAGAAGCAGGCCTAGCTCTCTTATACCTGCACCAA
>Assembly01_TRINITY_DN22635_c0_g1::Assembly01_TRINITY_DN22635_c0_g1_i1::g.177519::m.177519
TCCCCCCCTCCCACCCCCAACTGTGACCACAGCACCCCTTCAATTCTGCCCAAAGTGACCTTGACAGTTACATCCACCATGTCGGTGCTCTGCTTTGTTCATCTGCAGAGGCACCATCTCAAGGAAGGTGCTGATTCACACAGAGTGATATTCCATAGGTACCTGGTTATCTTTCAGCTTTTCACCTAA
>Assembly01_TRINITY_DN22850_c0_g1::Assembly01_TRINITY_DN22850_c0_g1_i1::g.32570::m.32570
ATGGTACTTTATCGGGTGTCAGAGGCTGTGACAGCAAAGCAAGGGAATGAAACTGTGTTCAACATCCATTCCCACTCCCTTTGCCACAAAGCCTGCCATTTCTCCTCTGTTTCCCACCAGCCTCTCTTGAGGCAGTCACTTTCTCCTATTTCCACACTAAATAAAATTCCAAGTTTGTAG
>Assembly01_TRINITY_DN22870_c0_g1::Assembly01_TRINITY_DN22870_c0_g1_i1::g.32625::m.32625
ATGTGGTTACTTGGACATTGGTGCATGAATCAGCCACATGCTGATGAAATGTCTTCACACCTTGTCCTGATCTGGCTGTCATACTGTCCATGTGCATCATTGGTCAGCTACACAAGAGGAATGGCTGCCTGCCAAGCTCGTCGTAACTTTGGAAATCCTGCCATCTTGGCTGGACTAAGT
>Assembly01_TRINITY_DN22933_c0_g1::Assembly01_TRINITY_DN22933_c0_g1_i1::g.208613::m.208613
ATGATTTCATTTTTCCTCATATTTGTGTCCAAAGATGAGTCATTTGGACATAAAACATTTCATGATTCTGTGGCAGAATCACATTTGAAAAAAAAACAGTTTTGTGAAAGTAATAAAAACCAAAGTGACTATTTGAAAGCCTCCACTCAATCAAAGTACAATGCTCCCATTATTGTATCTGACAAAATCTAA
>Assembly01_TRINITY_DN22993_c0_g1::Assembly01_TRINITY_DN22993_c0_g1_i1::g.208522::m.208522
ATGGGGAAAAAATGGTTCACAAAGACTGCTGCCATGCCCACAACACGTGTCACCAGACTGATGACAGCCTGCAGTGAAGAACAACCAAACAGAACACCATTCTCCCTTCAAGAAAATGGATGCATAAATGGATTAGAGGGAGGGCACTTACAAATGCACACCTTTTTGTTAATGGCAAGTGGTGACACATAG
>Assembly01_TRINITY_DN229_c0_g1::Assembly01_TRINITY_DN229_c0_g1_i1::g.33235::m.33235
ATGGATTTGAACAAGGTTTTGATGAGATGCACAACATTGTCCCAGATGAATGGATTTTTCAAGGACTTTAAAGCTCATGGGGAGTGTTTGTTCAGATGGTGCACTTACATTGTGAATGTGAACGGGCAGAGAGACAACGTTCAGGTAGATCACAGTCAGTCACTAATTCCTCCACCCTAG
>Assembly01_TRINITY_DN23003_c0_g1::Assembly01_TRINITY_DN23003_c0_g1_i1::g.143538::m.143538
ATGAGCTTTGCCCAGTGCCCAAATAAGAGAAAGAGAAGCACAAGAGAGTCCAGAGACACAGTGTCCGTGGATTTGCCTCCAACCCTCCCAAAGTCTCTGCAGCCGCACAGACTCCTGTTCAATCTCTTCTCAACCCAAACTCAAGATCCAAACCTCCAATATGATCAGGAAGCTTTCTGCGCC
>Assembly01_TRINITY_DN23129_c0_g1::Assembly01_TRINITY_DN23129_c0_g1_i1::g.146519::m.146519
ATGGCTGGGTTGCAGGAGAATCGGGTTGGAGTCGGTGGGTACCTTTTAGCTTTCAGAAAGTGCATCTGGTCCAACGACTTGTGTTCTGGGAAGGGAAGGTTCTACTTTCAGCCCACTCTGCCTGCCCGTTATTCCCAGCAGAAGTCACACTCCACCCTTAGGGCAAGATCTGCTGCGGTAGAA
>Assembly01_TRINITY_DN23302_c0_g1::Assembly01_TRINITY_DN23302_c0_g1_i1::g.185091::m.185091
ATGCTCCTGATAATGGCAACATTGATGGGGAAATGCAAAAAAAATCCATTAACTAAACCTGTTGCTTTTCTCATAATTCAGTGCTCTATTATAAAGATATCTTTGGAGGTTTTTCTCATGACTCTTATCAGTACGTATTTGAATGTTGCCTCTGCTTCAGGAAATAACATTCCATTTTCATTCTTGCCAGAGAATTAT
>Assembly01_TRINITY_DN23362_c0_g1::Assembly01_TRINITY_DN23362_c0_g1_i1::g.185112::m.185112
ATGTGCAGGTTACCCAATGCAGAACCTATCACGGAGAATTATGGGAATTTTTGTCCACGAGCTACTGATGATTCCAAGGAATGGGGTTCCCCGAATGCAGCACTGATATCAGCCCCAGAAAGAAAAATAAAAGAAAATATTCTGTGTGACTCACTTCAGGAACTTCTAACCAAGCTGCCTATAACGGAGTGA
>Assembly01_TRINITY_DN23364_c0_g1::Assembly01_TRINITY_DN23364_c0_g1_i1::g.185128::m.185128
ATGTTATTTTTGCAGCAATTAATGACAAATCACCTTTCTCCCCTATTTGTTGCAAGAGTATCAAAGAAAGTAAATTTTAGACAACCTTGGAAAATTGGCAATGCTAATTCCAGCGATATTCCATGGTTTAACAGGGAATTGTGGGCGATGCACATGGAGAACCTAGGCTGGCAATCCCAGGGAGTTCCACAAAGGTAA
>Assembly01_TRINITY_DN23416_c1_g1::Assembly01_TRINITY_DN23416_c1_g1_i1::g.12547::m.12547
ATGGAAATTAACCAGCTGCACAAGTTTTACCAAGTCAGTTCAGTAAAGTTGAAGATGAAATTCTTTAAAAATAGAAAAACACAATTTTTAAAGAAATCTATTCAAAGACTACTCATTAGCACTGAAAACAACACAACTAATGCACAGTTTAAGAGTTACATATTGTACCAAGAGCTTTGCTGTGAGATTAAAACGTAG
>Assembly01_TRINITY_DN23455_c0_g1::Assembly01_TRINITY_DN23455_c0_g1_i1::g.12463::m.12463
ATGTCACAATTGGAATTTAAAATGAATGAGGGGGTGGAAGGGTTTTATTCTTGGGTCCTATTTTACACAGACAAGTATGGTACAAAAACGCCTTTTTGCCCATCTGCACAAGCCATTAGCATGTGCTGGGTCTGTGCTGTGCCTTGTCTATTCAAATGTGTCCAAATATCTCAAATATAG
>Assembly01_TRINITY_DN23532_c0_g1::Assembly01_TRINITY_DN23532_c0_g1_i1::g.88614::m.88614
ATGTTGACTCGCATCATTTTCAGTTTACATATTCCTTATTCAGGAACTTTGCTAACTGGAAGGAAATGGTCTCATTCCACTCCAGATCATTACAACAACAAACATTTTCTTTTATTCTCGGAATTTTTCATCAAATTTCTTTCAAAATCTGATATAACAGAGTTTTTAAAAAAAGGTTGA
>Assembly01_TRINITY_DN23543_c0_g1::Assembly01_TRINITY_DN23543_c0_g1_i1::g.88465::m.88465
CCAGCAGGGTCCGGGGGTCCCGTCCCACCCAGCAGGGTCCCGTCCCACCCAGCAGGGTCCGGGGGTCCCGTCCCACCCAGCAGGGTCCCGTCTCACCCAGCAGGGTCCGGGGGTCCCATCCCACCCAACAGGGTCCCGTCCCACCCAGCAGTCGATCCCAGCAGCAGGGGTTCCCATGCTCGGTGA
>Assembly01_TRINITY_DN23570_c0_g2::Assembly01_TRINITY_DN23570_c0_g2_i2::g.88476::m.88476
ATGAATCTGGAGTTAGCCATATTGCACTTAATTGCCTCGAATTGGAATCTGGCAGCATGGAAAGATGAAATTACTCCAGAAAGAGTGCAACAGGTATTTGAAAATATTGCCAGAACATTAAAAAATGAAGCAAATGGGAAAATATGGATTGGAGTGAAGGAGGCTGATGGACGGCTTGCGGCGTGA
>Assembly01_TRINITY_DN23678_c0_g1::Assembly01_TRINITY_DN23678_c0_g1_i1::g.45312::m.45312
ATGAAGGTGCTCCTCAGCGCTGTTGGGCAGCGAGTTCCCCAAAGAATTAGACCCAGTGACGATGAAGGACCAGTGATATATTTTCTTGCCAGTCGTGAAAGGAATCTGAACACTGTGCAATCACCAGCACACCCTCACTTCTGGACAGATGATGACAGGAAGGTCATTGATGAAGCTGCTAAAAATGGTGAGGGTTAG
>Assembly01_TRINITY_DN23690_c0_g1::Assembly01_TRINITY_DN23690_c0_g1_i1::g.45372::m.45372
ATGCTGTTGGCTGCACATCCTGAACTATATATTAGCTTGGTTCACGAGTTGGGCAAGTCGCTCAGCAACTTCACACAATTCTGCAAAAACACTAGCAAGGTATTTCATCCCAAGGCAAGGAAATTCTCCCCAATGTCACATGGACAAACTTGTGACCAATGTCAGGAAACAGGTCATATGGCCATTGTGATATAG
>Assembly01_TRINITY_DN23779_c0_g1::Assembly01_TRINITY_DN23779_c0_g1_i1::g.153307::m.153307
ATGCAAGGATCCAATGACCACATTTTGAAGAGCAGAAAGATAACAGAATCCTGGCTAATGTTTTACCCCTTTGTTAACTTTACTCAAATTGTTTATGATCATTTGCACATTCAATTTAGCTACTGTCTTTCTGACAACACTTACATTTTTGACAGTAAAGCATCAAGACATTCTGAAGCAGACAAAGCTGCTGTGTAA
>Assembly01_TRINITY_DN23812_c0_g1::Assembly01_TRINITY_DN23812_c0_g1_i1::g.219467::m.219467
ATGGTGCATTGGAAAAGTGCGGAACATTCAGAATGGATAAAGTTAGGTTCAGGTGATGTCTTCATGCTGTTGGCATTAGATGTTGATCCTGATGAGATGAGATTCAGGAACATCCAATCCAGACTTATCGAATTCACGTACAAGTGGAACCGGTGGAATTCCAAGCCAAAGTGCTCCCACAAGAATGAAAGGTGA
>Assembly01_TRINITY_DN23895_c1_g1::Assembly01_TRINITY_DN23895_c1_g1_i1::g.219416::m.219416
ATGGGAACTGGTTTGAATGAGCTGGTGAATTTGGCCAATTATCCATTCCTTTTGCACTCCACTTTCCAATCAGTTCAAAAGGCATCAGTAGAATGGGCATCAAATTTTAAATGCCAGGAGCATGAGAACACGATTCAAATATCTAATACCATCTTCAGCATTATCCCTTATTCCTGTAAACATTGA
>Assembly01_TRINITY_DN23941_c0_g1::Assembly01_TRINITY_DN23941_c0_g1_i1::g.186604::m.186604
ATGCATACTGGACCTGACTTTAAATCCTTAATATGTACTCTGAGTGCAAAACAATACAATCCTCTGCATCTGGTTCCAAACTATAAACAATTGCAGCTCACTGGAAATTTATTGTTGTTTGATCATTTCCTTTTCAAATTGTTGCTTGGTATGTTCTTGTATGTGATAAAAGAAACTGGTGTTCTACTCTGA
>Assembly01_TRINITY_DN24034_c0_g1::Assembly01_TRINITY_DN24034_c0_g1_i1::g.204918::m.204918
TTTTTCATATATGGCTGCCTTCCAGAAACAAAAGGAGTAAAGCTGGAGGAAATTGAGAGCTTATTTGAGAACCGTCTATGCACATGTGGCCTAATGGATTCTGATGAAGGTCGGCACATTGAATACATTCGGGTGAAAGGAAGCAATTATCATCTTTCTGATAATGATACTTCTGATGTAGAATAA
>Assembly01_TRINITY_DN24050_c0_g1::Assembly01_TRINITY_DN24050_c0_g1_i1::g.204988::m.204988
ATGTTTCAACAGCAACGTGACACACTGTTCAACACCTTAAATTATACACCTCCAATTGCAGGATGGGTGGGGGAGGGAGGGGGAAGAGGGAGAGAGAGAGGGGGAGAGAGAAAGGGGGAGAGAGAAAGGGAGAGAGAGAGAAAGCGAGAGAGAAAAAGGGAGAAAGAAAAGGGGAGAGAA
>Assembly01_TRINITY_DN24199_c0_g1::Assembly01_TRINITY_DN24199_c0_g1_i1::g.45645::m.45645
ATGGTGCTATATTTTTTAAAGATCTGTAAGAGCATGTGGCTGTTAATTATTAAGTCATGCTCTCAAAATGTACATTTAAATCTGCAGAGTCAGATACAAATGGACTATTTTGAGAGAAGGGACAATGATGACTTCAGTGCATGGCAGGAATTTGAAGGTATTTTATTTATTTGTAAAACTGATAGGTCATTTTAG
>Assembly01_TRINITY_DN24222_c1_g1::Assembly01_TRINITY_DN24222_c1_g1_i1::g.166184::m.166184
ATGTTTTCGGTTGAAACCCTGCATCAGGGCACAGGGTCTCGACCTGAAACATCAACCATTCCTATTACAGTCTTCTTTGACAAAGGTTTGTGCAGTCTGAACACCACTGGACTGCTCTCAATGAAAGGAGAATTGTTCTTGCCTTGTACCCTATTAATTCATTATTTGCAGCTGCTGAGGTGTAAGGTCTGA
>Assembly01_TRINITY_DN2425_c0_g1::Assembly01_TRINITY_DN2425_c0_g1_i1::g.187996::m.187996
ATGCAGGATCCCAATGCAGCAGGCTCAGTGCTGCAAGAGAGCATCGTGCTAACTGTGGAAACAGGACTGTTGCAAAGGAGCACATTGTTGTTTGAAGACTGCATCCCTGTTCCAGTGGGACTCAGTTTTGTGGTGGGAAGTGAATCCATGTTGCAACATGGCACAGTTTCGCTGTGGAGATAG
>Assembly01_TRINITY_DN24332_c0_g1::Assembly01_TRINITY_DN24332_c0_g1_i1::g.152183::m.152183
ATGGAAACGTTTGGGGGCATAGCCACTAATTTTTATCATATCCCAAGCAAGAAAGGTCCTTTACATCATGACAAACCAGTTCATTCTGATGGCACTGGACTGCACGTATTGGAACCTAGAGAAAATAACAATCTGCTGGAGGAACCCAGTGGGTCATGCAGCATCTGTGAGGGGGATAAGGAACTGTAA
>Assembly01_TRINITY_DN24359_c0_g1::Assembly01_TRINITY_DN24359_c0_g1_i1::g.151998::m.151998
ATGAATAAAATGCCAGGATCTATCAGAAGTTATGCAGTCAATTTAAATAAAATGATCTTTGATGATGTTGCAGGAAAATTGGTGGAAATTATTTCCTTGCTGGACAAACTGTCTGATCCCAAATCATATTTTGTTATCATGAAACAATATTCAGTTTTCAAATCATTAACTATTCCATCATCATAA
>Assembly01_TRINITY_DN24489_c0_g1::Assembly01_TRINITY_DN24489_c0_g1_i1::g.46744::m.46744
GGCGGAGAGGGGAGGCGACTGGAACGTGGGAATCACAGCGCTTCACTGCTGAAGCCATCATTCTGCCCGAAAGCAGATCTCACAGAACTTACAGGGTCAACTTCTTTCCCTCTCTCCCGTTTTGAACCATCTTCCCTGCCTCTTCCTGGGCGGTGTTGCTCTGTGTGTGACAGTGGAAAAACTGGACAAGAACATTGA
>Assembly01_TRINITY_DN2453_c0_g1::Assembly01_TRINITY_DN2453_c0_g1_i1::g.187988::m.187988
ATGGACACCAAAACAGCACCCAATAGTAAAATAAATAGCAGGTCTCACAGTACAAAGGTATCCATAGTTTTCTCAACATGCAAGTTGCTGTCAAGAATCAAAATGAGCCCTGTATTCATTCAATTTTATTGTATAACTATTTTTTTGGGGGGAGAGAATTCAGAGGAGAATAACCAGGAAGTTGCCAGCGGAGGACTT
>Assembly01_TRINITY_DN24691_c0_g1::Assembly01_TRINITY_DN24691_c0_g1_i1::g.173963::m.173963
ATGCCAACGAAACAGGCCAAGTCACTCAACACTGAGACACCAGCATTTTGGACTTCTAATTTTCGCTTGGCTGTGGTCGAGAAGCAAGCATTAAATGGGAGATTTCATGCAGCTTTTAAAAACCATGCACACCATACAGAATCCTCCTCAGCAATGAGCAGAGCCCATTTCAGGCAAGGCCAATAA
>Assembly01_TRINITY_DN24738_c0_g1::Assembly01_TRINITY_DN24738_c0_g1_i1::g.32829::m.32829
ATGGAGTTAGAAATGCAAGCTGGAGTGTTCGAATTCTCACCAGTTATTCTCTCTATTCTTTGGACAGCTGGTGTTGGTGATGATTCTCCTGTTGTAAAAACACAAAATGCTGGAGAAACTCAGCTGGTCAAACAGTGTCCTTTATGTAGCAAAGGTAAAAATACATTTATCCGACGTTTTGGGCTTGAGCCC
>Assembly01_TRINITY_DN24781_c0_g1::Assembly01_TRINITY_DN24781_c0_g1_i1::g.32710::m.32710
ATGCTACATTTTACAGCAAATTCCATTCTGAATCATGTTAATGTTTTCTATTCCCAGAAGTTTGAAAGCTACAGTAAAAATTTATGTAATGTCGGGGCTACAGGTGATCTCCCTGTGAGAAGGTGGCATTGGTCCTTAAAGCTGGGGTTGGGAAGGAGGAAGGAGCATGGGTTTTCTTGTTGA
>Assembly01_TRINITY_DN24983_c0_g1::Assembly01_TRINITY_DN24983_c0_g1_i1::g.177604::m.177604
ATGTTGGGGCAGATAGGGAATGAGTCCAGCAATGCCAAAACAGAACGACGTTGGGACGTTGTCAGTAATAGTCACAGCTTTTTGTTCTTGGCATCAACAGAAGTGGGTGCAGATCCTTCTGCCTGGGTTCAAGGGACCCAGGCTAAAGGGAGGGAGAGCAGGCATTGTACTTCCCCAGCAGAATAG
>Assembly01_TRINITY_DN24989_c0_g1::Assembly01_TRINITY_DN24989_c0_g1_i1::g.177688::m.177688
ATGTGTCATAGTTATTTCTTCCCGAATGGAATTTGCTTGCTTGTCAGCGTATCTGATAGATGTGGTTCCAAAACATTCAGATACGCTGACAAGCAAGCAAATTCCATTCGGGAAGAAATAACTATGACACATTACAAATTTGCCATTTATTTCTGGAAAAGCAGATTATCTCTTATACTGGCACAA
>Assembly01_TRINITY_DN24989_c1_g1::Assembly01_TRINITY_DN24989_c1_g1_i1::g.177689::m.177689
ATGTTCGAGAAGATAACAGTATTGCCTGTAAGTGGAATTACATCAATGTGCACATTTAACCCAAGTGAGCAGTCTGCTCAGATGTCTAAATATGTCAAAACCTTTGAACGTAAATATTTGTTTTCCCTCGCTCTATATCATTCCACTGTGAATCACCCACCAGTTTATGCATCCCAGGATTTCTGA
>Assembly01_TRINITY_DN25020_c1_g1::Assembly01_TRINITY_DN25020_c1_g1_i1::g.128491::m.128491
ATGAATATCGTGGAGTTCCTGCTCTTCCTTCGTTTTGAGATCTTGATATATTTGCATTTTGCATGCATCCTTCAAGTACGCCCAGTTTGCAGACAAAATCATGAGGAAATGGATCAGTGCAATGACAGTCGCACCAGCTCCAGCACAAGCTACGATGAACAGATGATAGGACAAATCAAACTCAGAAGTGTT
>Assembly01_TRINITY_DN2513_c0_g1::Assembly01_TRINITY_DN2513_c0_g1_i1::g.120302::m.120302
GAGAGAGAGAGAGAGAGAGAGAGAGAGAGAGACAGAGAGACAGAGAGAGATTCACATTATTTACAACCTCCCCCCACCCCTACGATTGCCACACTCCGCACAGCGCAGGGCGAGGGGTGTGAACTGAACTGGGGAGGGGTCCCCGAGTCCGGACAACCTCAGGAGAACCGGGAGAGGTGA
>Assembly01_TRINITY_DN2517_c0_g1::Assembly01_TRINITY_DN2517_c0_g1_i1::g.120244::m.120244
ATGTACAGCTATTCAGTTGATGGAAAAATGGGAAATTATTTGCAAATGTTTGCATCAGCATCAATTACTGGTGAGGAATTGGTTACAGGATCACCCCATCCCACAAATGGACCAGGTCCATGGAGGCTTTTGCTGCTCACACCTTCTCATTTTTACTCTAACACTTTTACAACCCTATAA
>Assembly01_TRINITY_DN25303_c0_g3::Assembly01_TRINITY_DN25303_c0_g3_i1::g.193046::m.193046
AGAGAGCAGAGAGATACATCCCTGCTAGTAAATTCGGGAGATGGTATTGACTACAGCCAGCAGAAACGAGAAAATATCGGTGACCTTATAAATGAAACTCTGGAGGTGTTTGAGCGTTTCGGAGGGGAAGATGCATTCATCAACATAAAATACATGGTCCCCACCTATGAGTCCTGCATACTAAATTAA
>Assembly01_TRINITY_DN25332_c0_g1::Assembly01_TRINITY_DN25332_c0_g1_i1::g.192931::m.192931
ACAGCAGGCAGTCCCTTCCTATGCATGGATCTAACGTATATCACTGCCTTACTCAAGGAAGGGTTTGGATTTTATGATGACACAAAACTCCACACAGGTGATACTGTTGGAGACAAAACTGCAGATGGGAATCTTGAGCATACAGAAGCTGGAGGAACTCGGGGGATCAGGCAGCGACCATGA
>Assembly01_TRINITY_DN25332_c0_g2::Assembly01_TRINITY_DN25332_c0_g2_i1::g.192933::m.192933
ATGAAATGTTTCATTCAGGGGGCAAGGAGAAATATTTCAATTGAAATTTTAAGCCAGTTAACTAAGATTATTAGTCTTTCCTGTGTATTTGCTGTTAGTTACAGATATAGAGATGATAAATCAACAATGAGGTATCAGAAGAAAACAGTGGAATTGTTTATTGCACTCATTAGCTCATAG
>Assembly01_TRINITY_DN25332_c1_g2::Assembly01_TRINITY_DN25332_c1_g2_i1::g.192937::m.192937
ACCCTTTTCATGATCAATTATTCCTGCATCCACTGCTCGATCATATTTATGGAGCTACTGATGCACATAATTGTGTTGCCACTGGAAAGTGATTTATACTTGCTATGCAAGAAAATAATGTTGATTCCACTCAATAAAAACAACCCAGAGAAGAATCTTCTCTATGGTTTTCTGGGCTAG
>Assembly01_TRINITY_DN25410_c0_g1::Assembly01_TRINITY_DN25410_c0_g1_i2::g.62414::m.62414
GAGGGCCGTGACTCGGGGCGCCGGCAGAGGCGTTTTACAGTGTGGGGCGAGCGGGGGCGCCGCTCCACAACAACCCCTATCGCCGCGAACGGAGTGACCGAGAGCGGCCGGGATGAAGGCGCAGCGAGCAGAGCCTCCGAGCACATGGAAAGCGCAGGAAAGAAGGAGAAAACAAACTCCTACCTCTCCAATGATTAA
>Assembly01_TRINITY_DN25509_c1_g1::Assembly01_TRINITY_DN25509_c1_g1_i1::g.171989::m.171989
ATGTTGCGCAGATCTTCACATGAATGTTATCTCAGTAGTTACATGTTACAAGGGAAAAATATTTCATTTACAGTGGGGTGCAGAGAGTGGGAAGGGGATCTTTTCCCCACCATGGTAAAAATGCCTAACACTAGAGGACATGCATTTAAGGCGAGTGCAGATAGTTTAAAGGTGGCGTGT
>Assembly01_TRINITY_DN25589_c0_g1::Assembly01_TRINITY_DN25589_c0_g1_i1::g.172145::m.172145
ATGAGAGAGCTTGAGGTCAGAGACAATTTAGGAACTAAATGTAATGTTACACAACTCCTCCCCTCTCATCTGGAGAAATGTACAGAACAAGGAAAGTTTACAAGTACTACTGAGGCAGATTGGCACAAATGGAAAATAGGTATTTATATAAACATTAAAAAATTAGATATAGACATTACCAAGTACAGTAATTACTAA
>Assembly01_TRINITY_DN25620_c0_g1::Assembly01_TRINITY_DN25620_c0_g1_i2::g.118156::m.118156
ATGGTCGCGGGCGCGGGAGGGCATGACTTCGGAGTCGAGGCTGAGTTGTTTGAGAGACTGGATCCCATGGAGGAGGAAGAGGTCCACCTGCAAGTGCCAAACCAAGGAAGTCTAACCCCACCAGATTCCGAGGCAGTGGATACTGAACCAAGCACTCTACTCCACAAGTTGAAGGGTGGTATCAACAAGAAGTGA
>Assembly01_TRINITY_DN25640_c0_g1::Assembly01_TRINITY_DN25640_c0_g1_i1::g.117980::m.117980
GCGATAAATCGGTATGTAATGTTTAAATCGCTTCACTTTGAGAGTCCAAGAGCAAGAGATTTTTCTTGGACACAGCACTATCTCATTGTGCTGGAGGGTTCTGTGATGCTGGCTTCCTTGTGTTATTCTAAAGTAAATGGACATGCAAGACAGAATCCCAATCTTAACATGTCAATAAAAAAATGTTAG
>Assembly01_TRINITY_DN25681_c0_g1::Assembly01_TRINITY_DN25681_c0_g1_i1::g.117956::m.117956
ATGCCATCCTCCACTGGGTTGGAGATGTTCAGTGTGAATCGCCAAACTGGTTTCTTCTTTCCCTTAAGGAGTGTGGACTTTGTTGTCGGCGCCATCCCTCACCGTCCCGACGCCCGAAAAGAGCGTCTGCCGGCCGCCGCCGCTTTATATACCCGCCCGTGCGTGCTGACGTCAGGACGCTCGCCG
>Assembly01_TRINITY_DN25735_c0_g1::Assembly01_TRINITY_DN25735_c0_g1_i1::g.220267::m.220267
ATGATTGCCAAAGTGAATGGAGCAGAAGTCACCATCAGAATATGTATTCCATTAGGGCCAGAGTGTGATGGTGTACTCTACTATCAACTACAAGGCACATACTTTCAACACACTCTCAACAAGTCACTGGAGAATTATTGGGAGTTCAGGGCCTGGATAATTCTCCTCTTCATACTCAAGAATCATTAA
>Assembly01_TRINITY_DN25824_c0_g1::Assembly01_TRINITY_DN25824_c0_g1_i1::g.192695::m.192695
ATGTCCATCACCATGCTATTAAGTAATGAAATTACTAATGGGTATCTCAATGTTCCTGCTATCCTTTTATTTGAAATTTCTCACCTAATATTACTGAGCACACAGTGTAACTTCATAGTGATAAGGTTTATTCAGTGTATTGAGAGATGTCACCAACTGTTAAGAGCACAGAAGTCCATGGTGCTTGCA
>Assembly01_TRINITY_DN25831_c0_g1::Assembly01_TRINITY_DN25831_c0_g1_i1::g.192738::m.192738
ATGCAGAATTGCATTCTATCGGTGTTGCGTGTAGTTTACAACACACATGTACTGACTGCAGACCAATCACATTTGCTTGTAGGAGGTGCGTCGTCAGTAAAATATTGGGGGGAAAAAAAAGTAGAAACACAGATAAAAATGCAGCAAAAGGCCAACAGTGTGTTTGATTACATGAAAGTGAGGACTTAA
>Assembly01_TRINITY_DN25849_c1_g1::Assembly01_TRINITY_DN25849_c1_g1_i1::g.192711::m.192711
ATGCCACCGCCTCCCAAAAAAGCTAGACAGGCAATAAAAAATAAATCAAGATATAAATGTCGCTGTATCACTGGCAGCTTTGATATACAGAGTGATGAAGCTGTTCCATGTGCAAAGATTTGGGGCAAGTGGGCTGGTACACTAAAAGTAGCCATGCTCCTGGGTTGGCCAGGGTTTGCCATCTCTATGCTCTGA
>Assembly01_TRINITY_DN25876_c0_g1::Assembly01_TRINITY_DN25876_c0_g1_i1::g.192675::m.192675
TCACCGGGATGTTTCCTGGACTGGAGAGTAGAGATTGGAGAAACCTGGGGAAGTAATGAGAAAGAAAGGAGGGTCAGACAGCATCCATGGAGAAAAATGGACAATCACTCTTTCAGGTCAGGATACTTTTTTGAGACAAGGGGAGATAGCAAGCACAAAAAAAGGAGGAAGGAGGGGCTGAAGTAA
>Assembly01_TRINITY_DN25883_c0_g1::Assembly01_TRINITY_DN25883_c0_g1_i2::g.192672::m.192672
AGCCCATTCCTGCCTCGAGTTTCTTGGGCTGCTGGCTCCTGGGTGGGCTACCAGTACCCGGGCTTCCGTGGCTACCAGTACTTGCTGGAGAGGAACGACTTCAGGCATTGGAACCAGTGGGGTGCTGGCCAGCCACAAATACAGTCCATCCGGCGGATCCGTGATGGACAATGGCACAAGGTGGGCTGTTTCAACTAG
>Assembly01_TRINITY_DN25940_c0_g1::Assembly01_TRINITY_DN25940_c0_g1_i1::g.125689::m.125689
AGAGTGTGTGTGAGAGAGAGAGTGTGTGTGAGAGAGAGAGAGAGTACACATAAAATTCTGCACTGGCAGGTGCAAATATTTTTAAGAATGAAATCCTGTGGAATGCAGAGGAATGTAATTATGAAGGTAAGGTTTGAAGATGTTGTCTGTGACTTTGTGGCTACACTTAAACTGGAGTCTAAATCAAAAGGAGAATAA
>Assembly01_TRINITY_DN25978_c0_g1::Assembly01_TRINITY_DN25978_c0_g1_i2::g.125628::m.125628
GGAGCGATTGGCCGCTTTGTTGGGAATGGAGAGGTGTTCCGCCCCCGGGTCGCTGGTGCTCAGCCCAGCCCCAAGCTATTGTTCACGGAGGAAAGATGTGGGCGCTGGGCGTCGGCTCCTGGCCTCAAGTGCCAATGGCATGAACTAAAACAAAATAAGGGCAAAGGAAGAAATAACGAGTGGGTGAATTGA
>Assembly01_TRINITY_DN25980_c0_g1::Assembly01_TRINITY_DN25980_c0_g1_i1::g.125533::m.125533
TTCTGCCTTATTATACAGTCACAGTATACCAAGAATAACACATCTTGGGGGTCAGGCTTTCATCCAATGGATCACCAAGCCAAAGGCACGGATGGCCATAAGTGCCTTTTTGTTATTTTTGCTGTATCTCAAAATGAAGCTTTGGCACTAGCCCACCTGGTAGTGAGAGTGCTGGTTGGTTAG
>Assembly01_TRINITY_DN25992_c0_g2::Assembly01_TRINITY_DN25992_c0_g2_i1::g.125675::m.125675
ATGGCCGCGTTTTTCGGGGAGGTTGTCTCCGCCTTCTCCCGGGCGGTGGACGAAGACGAGGAAGATGAAGATGAGGAGATCAGAAGGCAGTTAGCCGGACGCAGGGTTTCTGAACTCTTTCGTACAGTGCTGTGGGAGCTGGGAAATTATTGGAGCAGTCTCTCTGTGGAAGGATCAAGTTAA
>Assembly01_TRINITY_DN26077_c0_g1::Assembly01_TRINITY_DN26077_c0_g1_i1::g.64335::m.64335
ATGGGCTTGAGAATAGGCCAGAAAATGAGCGAAAAAGAGCGAGAGAAAGGCCCACATGCAGACGAAAAAAACAGAGAGAAGGAGGCAGAGTGTGGCCGTGGAGGCATTCCCAATTTCGGGAGTTCAGACACGGATCGGACTCGATGGGCGAATGGCCTAATTCTGCTCCCAAATCTTATTGGGCCTTAA
>Assembly01_TRINITY_DN26195_c0_g1::Assembly01_TRINITY_DN26195_c0_g1_i1::g.24298::m.24298
TTTAAAAACTGTGGCTGCAGCATGAAGCTGTTCAGTTTGTCACAGGGCCCACAATTCTTCATACAAAAGATCCACGATGTTACTCCTCCAGTGCTGAAATTGCACATAATTACAAATGATTTTCCTCTACAGCAGCACAACAGGGAACACGACTGGCAGGAAGGACAGACAGGAAGGTCGTGA
>Assembly01_TRINITY_DN26198_c0_g1::Assembly01_TRINITY_DN26198_c0_g1_i1::g.24472::m.24472
ATGCTACCCATCTGTTTCTGTGATTGTTTTTATACAGGAGAAGGTGTAATAAAGATTTGTTTTACAGTGGAGATTCTGAAAGCCATTTATCATAATGCTAGCTCTTTTTGGCAGCATGAGCAATCATTTCATATCCCAAGTTCCCGCACTGTTGTGTGGGAGATGGGTGAAAATGACTGA
>Assembly01_TRINITY_DN26252_c0_g1::Assembly01_TRINITY_DN26252_c0_g1_i1::g.51009::m.51009
ATGCAATATTCCTACCATTTTTGGATCAATTTTAAAATGAAGTTATTTTGTCTGAATCAAGCACTGCCGAATGAATTTGTATTGCCAAAACCAAATAGATTCTATTGTAATTTCCAGTCATTTGCAAAGTATAAAGCCCAGCAGGAAGATTATTTTGAAAATGGAGTAGAAACAATTTTGAAATCTGTGTAA
>Assembly01_TRINITY_DN26350_c0_g1::Assembly01_TRINITY_DN26350_c0_g1_i1::g.155458::m.155458
ATGTGGGCTCTTCACGATGACTTTAACCTGACCCTCCCTCACATTGGGAATGCTGGCGTTATCCTCATCTTGACATTATCAAGATCTATCCGGCCCTTTCCCCCAGGACAGGTCAATAATGAAACCAAGCTCGGTGCCAGGAATCCCCGTGTTATTCATCGATGGTTCCTCATGCCAAATGCA
>Assembly01_TRINITY_DN26362_c0_g1::Assembly01_TRINITY_DN26362_c0_g1_i1::g.155304::m.155304
ATGGACTTGAAAGGCAAATTCCACCAGTATAAGTGGTCAGAAGCCAGTAAACCAAGTAGAACAAGAATTAATTACATTGTGCCAAGGAGAGATTCTTCAGAAACTAAGCAATTCATCCCTGAAAATGTAGTTACAGCTACTCTTCTTTATGCCCAACATCTTTACCAGATGGTGATATCG
>Assembly01_TRINITY_DN26399_c0_g1::Assembly01_TRINITY_DN26399_c0_g1_i1::g.155322::m.155322
ATGGCTGTTAGATCCCTTCCCTATCCTTATCTTACTTCCAAAGACAACACTGTGCAGGACACAGGGAGCTGGCTGCTTGTAACAGTGTGCGGAAGTGCAAAACCTAACCCTCTTAATCAACAAAATTACCAATCTGATGTTTCAGTGAAGAATCCAAATGTGACAATAGTGATTTGGGATTAA
>Assembly01_TRINITY_DN26400_c0_g1::Assembly01_TRINITY_DN26400_c0_g1_i1::g.95956::m.95956
ATGTGTGCATGTGAGAGAGAGAGAGAGAGAGGAAATCTGTTTCGAGGCCCTCACACGGAAAGCAAGCCAAAAAGTAAACCAGGCCTGCAAGGCAGGCCTTGTGATCCATCTCACTCCAGAAAGAAAATCTGGGCCTACAATGCGGGCTGTATGATCCTGCTCAATTCAAGAGGAAAATCTGGGCCTACAATG
>Assembly01_TRINITY_DN26425_c0_g1::Assembly01_TRINITY_DN26425_c0_g1_i1::g.95793::m.95793
ATGTCTTTTCAAAAAATTATTTATGCATTAAAGATGGATTTGTCTTTTCAGAGAATCTTGGTCTTTCTTCTGAAATACAATCCATATAATAACAAAGATAAAACACTGAAAAGTCAAAGGGGAGAAGAATGTTTTTCAAATGAATGGTTAGTCCCACAGTGGATTTTATTAGGATCATAG
>Assembly01_TRINITY_DN26451_c1_g1::Assembly01_TRINITY_DN26451_c1_g1_i1::g.96066::m.96066
ATGCTACAACACATCTACCACACAATGGACAATGCACAAAGGCAGGAACCATTCCATCTTGTCACCATTCCCCCCTCCCCACCAAGCCCACACCCACTTATTGGCCTAATTCACTCAGCTAAAGACTCCGAAACCAGTAAACACAGGAAGTTTTTACTCAATTCTCCTGAGTCGACTGTACATTTTGAATAG
>Assembly01_TRINITY_DN26459_c0_g1::Assembly01_TRINITY_DN26459_c0_g1_i1::g.95898::m.95898
AAGGGAAAGGGTCCCAACCCAGAACAGTGGCTGTTCATTTATGCAGGGGTTAAATCTCGGGTTTATCCGGGGGACCACGGGAGAGGGATGCAGGGTGAAGAAGTAGCAGTTGCAGAGACTGAGAGGAGCAGCTTTGGTGCCAGAGGCCGATGTGAACAGGGAGAGAATAAACCAGGAGAGTTGCAACAGTGA
>Assembly01_TRINITY_DN26475_c0_g1::Assembly01_TRINITY_DN26475_c0_g1_i1::g.95881::m.95881
ATGTCTACACTGCAAGGTGTGAATGGACACAAAATACTTGGCCTATTGGTCACTCTCCTGGATCAGACTCATCCTGCTGCTCATCAACGATTCATCTCTTTTAAAAAAAACCACGAGTTTCATCGCAGAATACAACTGTTGTTTTTAAATGAAGAAACCTTGGCTCCTGGGTATCACATCTGCCAGTCTTGA
>Assembly01_TRINITY_DN26522_c0_g1::Assembly01_TRINITY_DN26522_c0_g1_i1::g.54333::m.54333
ATGCCTTTTCTCCTTGGTAAAGATGAGCTCCCTCACCCCCCCGACGAGTTCAATCATTTAAATCACCACGGCGACAACCAGGCCCCGCCTACCCCTATAGAACAATACAGCACAGAAACAGGCCCTTCGGCCCTTCTAGTCCATGCCAAACTATTATTCTACCTCTTCCCACTGACCTGCACCCCCATT
>Assembly01_TRINITY_DN26614_c0_g1::Assembly01_TRINITY_DN26614_c0_g1_i1::g.203375::m.203375
ATGGAACACACTACAGAAATACAAGACCCTCATCAGCAATTTATTCATGACACGCGAATGAGGGGCTCAAGTGGAAGGAGAAAGGAGACCCAGCACAGAATCCCGCCATCAACATCACCTCCTAAACATAGGCAGTGCTGTGGGAATGGTAGAGACTGCTGGATTCCATTGCCCCACACCCTTACG
>Assembly01_TRINITY_DN26682_c0_g2::Assembly01_TRINITY_DN26682_c0_g2_i1::g.203535::m.203535
ATGCACTGCTTGCTGCATCAGTGTCATCAACTACTCTCGTCGCTATGCAGTATGGAGTTGGAGAGAGAATGTAAAAGAAAAGAACAAATAGTGGCCAGTATTTGCCGACTGTTGTTGCTCGATACCCACAGAGCCTGCTCCCGCCGTCACCTCTCACTGATCCCGCAGCAGCGCCTGAGAAGGAATGACATC
>Assembly01_TRINITY_DN26689_c0_g1::Assembly01_TRINITY_DN26689_c0_g1_i1::g.203393::m.203393
ACCGTGGTACATGTCACACTCAAACGGGAGATCCAGCGCGCGAAAAACAGGGAGGCAGCGAGGGAGAGCCGCCGCAAGAAGGAGGATTATGTCAAGTGCCTGGAGAATCTTGTGGACGTGCTGGAGAACCAAAACAAGACTTTGCTCGAAGAACTCAAGACCCTGAAGGATATGTACTGCAACCAGATGGTGTAG
>Assembly01_TRINITY_DN26701_c0_g3::Assembly01_TRINITY_DN26701_c0_g3_i1::g.137934::m.137934
ATGTGGATGGAGCCTGGGGATGCTCACAACATTCTCTCTTCTACAGAAATGGGTTCTAGTGGAGACATTTATAAAGGGCATAGGGAGAGGGAGCTAAAGATCTTGAAGAAAATAAACTGCAGGTCTATGGAGTGGTCTAGGGGTGGGGGACTAGTCAGATTATTGACCAATGCAGATTAA
>Assembly01_TRINITY_DN26721_c0_g2::Assembly01_TRINITY_DN26721_c0_g2_i1::g.138086::m.138086
ATGAATACTAAGGGTGAAGAACACAACAATTTCCCCACATCCACTCTGATGAATCGACAGCTTTCTTTTACATCACTGTGCATCTTATATCCAGGTCCTCACAAACAAAACATAAAGCCTGCCAATAATATTGATCATTATCACATCACAGAAAGAACACCCGAGAGGGACAGTTCCAAATAA
>Assembly01_TRINITY_DN26823_c0_g3::Assembly01_TRINITY_DN26823_c0_g3_i1::g.182502::m.182502
ATGGTGTTAATAAGCATATGCTATAAGGAGAAGCACAGCATGTTAGGGAATGAACGAGAACTAGTGCCAATAATACTCAAATTAGAAAATATGCCAGTTGGAATTTCCTCATGTTCAAGGAGGTCATTTATAAGAATTGTTGAAGAAGCCAGGATTCCAAAATCTGATGAAACGTGTTTT
>Assembly01_TRINITY_DN26846_c0_g1::Assembly01_TRINITY_DN26846_c0_g1_i1::g.182514::m.182514
ATGACAATACCACACAAGACATTGTTTCTCCTTGTAATAAATAAGGAATTTAACAGGAATGCTTCTGTGAGTGTAATGTTAAAGGAAAATGAAATTATGGGGTCCAAAAATCAACTGTTAGTTGCAGCTGGATTGGATCCCCCTCAAAATTTACGTACGCCCTCCACTGCAATAACATCAGCAAAATGA
>Assembly01_TRINITY_DN26892_c0_g1::Assembly01_TRINITY_DN26892_c0_g1_i1::g.182407::m.182407
TTTTTTTTTGATGCATGCAGGAATGTTTTATTTAAAACATGCAGAAAGGTGCACTTTATTGAACTCAAGCTCAAAGCAAGCTTATACAATCACAAATCAAACAGCAACTTCAGGCAGCTTAATGCAGAGCAACAAAAGCCAATCACAGCAGAATGCAAAAGCATAGTTAGTGTAAAATCGGTGCTGAACTACTAA
>Assembly01_TRINITY_DN26904_c0_g1::Assembly01_TRINITY_DN26904_c0_g1_i1::g.171802::m.171802
AGAGAGAGAGAGAAGGAGAGGGAGAGAGAGAGAGAAAGGGGAGAGAGAGAGAGAGAGGCGGGGACAGAGACCATCTTTATGCAGGACAAGGCAAGAGTTTGTAACAAGGAACGATGGCCACAAGCAAACCTACTCTCCACACCATCGTTGTTGCCCAAGTATCTGCTCCTGAGTCCGGGAACCTCCCACTGA
>Assembly01_TRINITY_DN27063_c0_g1::Assembly01_TRINITY_DN27063_c0_g1_i1::g.220650::m.220650
ATGGATCTTCTGAATTCAAGACTTCAAAGGATAGAACTAAAAACTGAAAAGCACTCTGTGTCTGTTTCATTCAATCATCCATTTTCTATTAATAAAGTTTCTTCTCTACAGTTAACCATGAAGATTTGTGTGCTTATCCAAAATAAACAACTGTTAAGCAGAGAAGATTCTAGCTCTCATCTATAA
>Assembly01_TRINITY_DN2708_c0_g1::Assembly01_TRINITY_DN2708_c0_g1_i1::g.41521::m.41521
ATGGAAAGGAAAAGCAGGATTTCTTCAAAGAGCAGCAGAAGTGGGAATGAATTAAGCAATAATACAGAAGCAGAGCATTGCTGGAAATCTGAAATAAGAGCAGATCACGAGAGAAATACGCTGCAGAGAGAAATTGTATTGATTTCTGATCTTTTTTTCCAATTATTACCAACTTTTTGA
>Assembly01_TRINITY_DN27106_c0_g1::Assembly01_TRINITY_DN27106_c0_g1_i1::g.162885::m.162885
ATGCCATCTGTTAGTAATTTAATAATACAGACGAAGGCAGGGGTCAGTGAGGAAATAAATGATTACAAGTTTGCATGTTCCTTGTCCCTGAACTACTTGGTTCCTCAAAGGCTTAGTTCAGGTCTTGTTGGTGATGTGGGAGTGGAGGGAATTGGGCAAGAAGACAAGAGGGAGGAGGAAGATGAAATGGTGATTTAA
>Assembly01_TRINITY_DN27174_c1_g1::Assembly01_TRINITY_DN27174_c1_g1_i1::g.162761::m.162761
TGTTGGAGGCCTACTCTTCCCGATCACCTCATCCAGAGAATCTCACTGAGAGGTTGTCCTTCACAAACTGACATTCATGTAATTGGTAGTTGGACACGGATTGGTCATGAGCTCAATTTCATTGTACCATTACTTTCAAGGAGGAAGGAGAAGCTCGTCAGGAATGGAGGGAGGAAATGGAGGAAAAAGTAA
>Assembly01_TRINITY_DN27195_c0_g1::Assembly01_TRINITY_DN27195_c0_g1_i1::g.162663::m.162663
ATGCCAAGCCAAAAATTCAACCAGTTGAGGTGTCAGGGTAATGAAAAAAAATCCATGTTAAGATTTTTACCTCCTCCTCATTTGGATGCATGCACTTTCATTCAACTAATGAAGAATTTACTGCTAAATTTCTTGATGCCAAATTACATTCTACAAGCAAATGGTAAAATATTTCAATAA
>Assembly01_TRINITY_DN27222_c0_g1::Assembly01_TRINITY_DN27222_c0_g1_i1::g.178166::m.178166
ATGCTCTCTCACATGGATGCAAAAGATGAATTTGAAGAAGGAACTCCACTCAGTGTCTTGGACAGAAAAATAATGTTGGCAACATCACTAATACATTACAGTATTTGGTTATCATCATCCTGCTACTGCTTGCAGAAGTTTGTTGTGCATAAAATGACTGCCCTATTTTCTATATTAAAAAAATGA
>Assembly01_TRINITY_DN27273_c0_g1::Assembly01_TRINITY_DN27273_c0_g1_i1::g.178106::m.178106
ATGTATTTGTATTATACAGTTGTCTTCAACAGTTTTACGATATTGAGAAAAATGACAGAGCCATACGTAAAGGAAAATCTGAGGGACAATGAGCAAGATTGGATGGCTGGGTGTGGGGAGGCGAGAGATTTTGGAGTAGATTGTGGGGCCAAGCCAGCTGAACGTACAACCACCCCCACTGGATAA
>Assembly01_TRINITY_DN27331_c0_g2::Assembly01_TRINITY_DN27331_c0_g2_i1::g.84118::m.84118
ATGGTGGAGGTTACTGTAGAATATGATTATGAAGCTGCACAAGAGGATGAACTTACCCTGAGGGTTGGTGATCTCATTAAGAATGTAAGAAAACTTGAAGAAGGATGGTGTGAAGGAGAGTTAAATGGGAAGAGGGGTTTGTTTCCTGATAATTTTGTCAAAGTGAGTAAAGATAAATTTTTATTGCTGGTGTGTTGA
>Assembly01_TRINITY_DN27359_c0_g1::Assembly01_TRINITY_DN27359_c0_g1_i1::g.83987::m.83987
GTGGTTTATATGAATGTTTGCACTGTGATGCTGCCACAAAACGAATTTCGTGACTTGTTCATGACAATAAATTCTGAAACCTACAGTGGAGACACTATTTTCATTTTTGGGAGGATACAGCCAATAGTCCGTGCTCTCAGAACTTTCCTGCCAGCACAGCTATACACAGGTGTCAACACCACATGA
>Assembly01_TRINITY_DN27471_c0_g2::Assembly01_TRINITY_DN27471_c0_g2_i1::g.209208::m.209208
ATGTCTACATGCCTGGTGGTTGGGATAGACTTGGTTTGGGCCAACTTCACAAGGGCAGTTGGGCCAGAGGATGGGGCAAAGTCTGGTTTGCTGGAGGGAGAAGGGAGAAGAGGACTGGGGCAACCCCCGGATCTGACCCAAATGCCAAGGAAGGGAGGGTTTGCTTCAACTGCACTTGCGGTTGGGGTGGGGGGGTGA
>Assembly01_TRINITY_DN27491_c0_g1::Assembly01_TRINITY_DN27491_c0_g1_i1::g.209050::m.209050
ATGGACACTAACTTCTCAGAGCCTCGAGCTTATCATGACCGTAGCCCATTGGGAGCCTACCACCTGGATGCCAGATCTCAGCCCAATGAGATCAATGTGTCAGATTCGATTGGCTTTCAAGAAAATGACAGTCCTTGGGCTTGGGTCAAATTACAGTTGGCAGTGGTCAGGTCAGGCTTTAACTTT
>Assembly01_TRINITY_DN27545_c0_g1::Assembly01_TRINITY_DN27545_c0_g1_i2::g.150488::m.150488
ATGAACGCAGCAGGCAAGGCCAAGGAGATTGGGTTGGCTGGAAATCTCAAAAACTCACGTCACTTCCTGGAACCTTCCCCAAATAAATCAAATGGCTGTGTCAACTCCATAATGAGCCAGGAGGTGACCAAGAGGCTGCAGAGAATTCATTTTTTGGGATCTGGGTGTCAATGGCAGCACCATTAA
>Assembly01_TRINITY_DN27611_c0_g1::Assembly01_TRINITY_DN27611_c0_g1_i1::g.129338::m.129338
ATGTTGCATCTGTACAAAACATTTGATGAGGTGGCACTTGGAGTATTATGTACAGTCCTGGTTACCACACTGCAGGAAGGATGTGTAGCATTAGAAAGAGTGCATGAGAGATTCACCAGGATGTTGGTTGGAATGGAGGGCCGTAGTCATAAGAGACTAATAGATAGACTGGGGTTATTCTCACTGGAGGCTTAG
>Assembly01_TRINITY_DN27670_c0_g1::Assembly01_TRINITY_DN27670_c0_g1_i1::g.129163::m.129163
TTTTTTTTAATGAGTATGGAAGTTTATTGTCATACACATAAGTACAATGTACAGGTGCACCATGAACCACTGAGGGTGAACAATGCAAAAGAGATAGAAGGAAATTCAGTTCTGATGCAGGGTCTCATCCTGAAACGTCAACAATTCCTTTCTTTCCACAGATGCTGCTCAATCTGCTGA
>Assembly01_TRINITY_DN27679_c0_g1::Assembly01_TRINITY_DN27679_c0_g1_i1::g.129471::m.129471
ATGAAGCTATTTTTAAAAATAAAAGTAGAAGAAAGCCAAGCTGCTGCTGTTACCTGCAGATATAAAAAAAAACCCTGTTACTTTGTACAAAGTGTAAATAAAGCGAGGAATATACGATATAAAAAAAAAATGACCAAATGCTACCTGACACTGCAGCCATTTGCTTTTAGTGGAGTCCTCTGA
>Assembly01_TRINITY_DN27685_c0_g1::Assembly01_TRINITY_DN27685_c0_g1_i1::g.129362::m.129362
ATGCATGAACACACAAACACAGCGAAACATACACTCAGGCATACACACACTGGTCAGACTGGGAAAGGAGGACGACTTCATCTCCTGAAGGACGTTAGTGAACCAGATGGAGTTTTACAACAATCTGGTAGTTTTATGATCTTCATTACTGATACCAGCTTTTTAATTGATGAATCTTAA
>Assembly01_TRINITY_DN27772_c0_g1::Assembly01_TRINITY_DN27772_c0_g1_i1::g.6495::m.6495
ATGAATATTTACACCTTTTTCAAACATTCTTTACAGCTGAAAAGAGGGAATATTTTAAAGAAACCAAGGACAAAAATAATGGTGGTGTATTTTTGCCTGAAAGCTGTAAACAGCATAAAAACAGGAACAAAGATCGAATCCACTAAACATACAGGCAACCATTCCAGGTGCACAATGCAATATTACAATCATATTTGA
>Assembly01_TRINITY_DN27777_c0_g1::Assembly01_TRINITY_DN27777_c0_g1_i1::g.6758::m.6758
TCGGCGCCAAGTAATTCATTGGCTGGCGTGAGGAAGGCGCGTGGGCAACGATTGGGTAGGCTGCAGATATCAGTAAGAAGTGTCTTCATTGGTCAAATTGATGGCGATGTGTGCTATATTCGATTGGAAGAAGCTCCCGCTGAAGAATTAGAGGTTTGGCTGCTAAGTGGCACGTGCTGA
>Assembly01_TRINITY_DN27788_c1_g1::Assembly01_TRINITY_DN27788_c1_g1_i1::g.6479::m.6479
ATGAGAATGAAAGATTGTCTGAGGAAAACACACCCTCGTGATTCTCACCCAGATGGAGCAAGAGGTAATGGAAGTAAACAGCTCCATAAAACCCAAGTGTTTGGAGATGGTGAAGCTGGTGAGACCTTGAAGCAGAATATTTTCATCATCCGCAATTTTTGGATTTACCTTTATTGCTAA
>Assembly01_TRINITY_DN27959_c0_g1::Assembly01_TRINITY_DN27959_c0_g1_i1::g.172293::m.172293
ATGTTCTTTCCTCTCCTCCTCCCCACCCCAGCACAACACAAACTGAGCAATCCTGTTCTCGCCAAGGCTCAGGGTGTCGCCAACCTGCAATGTTCTCTGGCACAAACTACTCGCACAATAGCACCAAAGCAGAAGGGGCAAAAAATATCACATTTGTACCCAGAATCTTTTAATGTTGTTTCT
>Assembly01_TRINITY_DN27989_c0_g1::Assembly01_TRINITY_DN27989_c0_g1_i1::g.172304::m.172304
ATGGCGGCGTACAGCAGCAGTCAGGTGTTGGCTCTCTACAGAACGATGCTGAAAGAAAGCAAGAAATTTTCCGGTTACAATTACAGGTACTCATCGGCCATTTGTACACCACGCAAAAGCTCATCATTGAAAATAAGTGAAAGTGAAAATTGGGAGTTCACAATCAACTGGTGTGTCCTGATCTTCCGAAATTAA
>Assembly01_TRINITY_DN2801_c0_g1::Assembly01_TRINITY_DN2801_c0_g1_i1::g.18756::m.18756
ATGAAGTTGAGCTCACTTCTAATGACTACCTCCTTGCTGAAGCAGAAAGCAATAAATAAACCCAAACCAAGTGAGATTTGTTACTTTCAGGACTGCTGGTACAATTTTGGTTTCCTTTCACAGGAGCCACAGGTGGGCCCTACCTGGGTTGGTTCTACAAACTATAGTCCCAGTAATCCAGCAAACCCACGACACTGA
>Assembly01_TRINITY_DN28034_c0_g1::Assembly01_TRINITY_DN28034_c0_g1_i1::g.100845::m.100845
ATGCCATTTCATAGATGTGCAACTATATCCAGAAAAACCTATTTCTTTCTAAAATTTACTTTCAACATAATTGAAGTTAATACATGTCTGTTTGGTGATGTTGTTATATCTGAAGAACTGCATTTGAGGGTGAAAGGCTCAGAAATAAACACACCAGTTCCCTGGCTACTTTTTTATTTAAAAAAA
>Assembly01_TRINITY_DN28091_c0_g1::Assembly01_TRINITY_DN28091_c0_g1_i2::g.100801::m.100801
CAATCACAGCTCAGCTCAGAAAAACGACCAATCAAAGTGGACCTGACCAGCGACGGTGTCTCAATGGGAGCAAAACACCAGTCGCGCCAAATCGTCACTGAAGTGGTGGGTGATTGCAATCTTTACCTCTTGTGTATTTCAACCAGTGCCCAGTTTTTAAACCTCATCCGCAAACATGATTCATTCTAA
>Assembly01_TRINITY_DN28096_c0_g1::Assembly01_TRINITY_DN28096_c0_g1_i1::g.101178::m.101178
CTTTTGACGCAACTGAGTCAACGTCAGGGTTTTCAGTTACGTTGCAGCATGTTCAATTGCATTGGTGGAGGCAAAGAAAGAAAATTGACACCAGCAGTCCCCATCACTGCAGCAGAGGAGAGCTACAGCCTGCGCTATGGTTCACAAGGTGTTCAAGTAGATTTAAAGCAAGGAGCTCAAATATATTTTAAATAA
>Assembly01_TRINITY_DN28103_c0_g1::Assembly01_TRINITY_DN28103_c0_g1_i1::g.126160::m.126160
ATGACCTCATCTGCTTTCTTGTCAAGACAGGTACTCACTCCCATTTGCACCTCTAAAATCCAAAGCTCCATTTTCTTGCAAGGTTACAGCACTTTAGTCAGTGCACTGCACTTCAGCAACAAATTTTGTATTTGGGCAACAGTGGAAAACAATGCAACCAGCTACCAAATTCCAATGTAA
>Assembly01_TRINITY_DN28222_c0_g1::Assembly01_TRINITY_DN28222_c0_g1_i1::g.4955::m.4955
ATGAAAGCTGCAGCAGTGGATGAACTGAGACCCTCCAAAAACCCAATGTCACCAATTTCAAGTTTCTGCAAAGCCCACCCATGCCTTGGACACGCGCAGTTCCATAACAAGGTCCTGAAAGCCGTGTGTTCTAGTGTTGACATGTCCCACTGCTACAGGTTAACATTGGGCCCTCAGGCTGCCTAG
>Assembly01_TRINITY_DN28271_c0_g1::Assembly01_TRINITY_DN28271_c0_g1_i1::g.4882::m.4882
TTTTTTTTTAAGTGGAGGCCAGTTTTATTGGTTACAAGAACACAAGGGGATGAGTGGGGTGTGGGGATGAGGGAGGAGGTATGGGGATTGGGAAGGGGGAGCAGTGGAGAGAGGGATGAGGGGGTGGCAGTACAGGATCCCATCCCCAGTCAGTTCTCAGCCCAGCAGTCCCAAGAGCAGTGA
>Assembly01_TRINITY_DN28278_c0_g1::Assembly01_TRINITY_DN28278_c0_g1_i1::g.4965::m.4965
ATGGATACAGATGAGGAAGGCCATTTGGCACATCCTGGCTCATCCAAACAGAAAGGTCGCATAATTGTATCCATTGCAGATCAGCTTCCAAATATTTGTGATTCCAGGGGTTTTCAACACCATCCTAGCTTTGATTTTTCTCTTCTATCTGGTCTTTTATGGCTTCCTAGCTGGTCTGTTCAGCTTCACCATGTGGGT
>Assembly01_TRINITY_DN28278_c0_g1::Assembly01_TRINITY_DN28278_c0_g1_i2::g.4969::m.4969
CTCTCTCTCTACTACAACACACACACACACAAACATACACTCACACACACACACACACACCACTACCCGCTCGATACACCATCGATGAGGCTGGGGAAGCAACTGATGAGTCAAGCAGAAGACGAGGGAGATTATGTTTATTTAAAGCAGTGTTCTGTTGGCATTACAGAACATATTTTGGGGGAAGCTTAG
>Assembly01_TRINITY_DN28292_c0_g1::Assembly01_TRINITY_DN28292_c0_g1_i1::g.4943::m.4943
GGCGGCGATGCAATCCTAGAACCGGAGATCGACTGCGGCCGTGTTCACGAACAAGCAACTGCAAAAAGTGTTCTGCATTTCACCGCTTGCAGGTTAGAAAACACACGAAATTTTAACCGAAGCACAAAAAAGAGCAACACCGGCAGCGATGCAATACAGCAGGCTTCCATGAAAGTATGA
>Assembly01_TRINITY_DN28367_c0_g1::Assembly01_TRINITY_DN28367_c0_g1_i1::g.13078::m.13078
ATGCATTGTTATATACAATTTAAAGAACAATGTAAACATCTACAATTCAAGTCAAGACGACTGCAAAATGAAGGCACTGCTCAGATGCTGGGATTGCTGCAGAATAAAAGAGCTACTTTTATGGTGCTGATAGGAGCAACTCCTGCTCGTGGTTTGGTAGCTGGTTTCAAATTCTCATCGTAG
>Assembly01_TRINITY_DN28379_c1_g1::Assembly01_TRINITY_DN28379_c1_g1_i1::g.13293::m.13293
ATGGCAGCGGATATCACGTCGCTGTTTCGTGCGAGTGTGAAAACGGTGAAAACTCGGAACAAGGTGATCGGAGTTAATGCAGAGCCGGCTAAGGAGGAAATTCTGAGGAAGGGCAGGACCAGAGCGGAGTTCAGCGTCCGAGCAAGTGAAGTGTTTTGGAATGTCAGAATATTCTCGCATGACAGACACTGA
>Assembly01_TRINITY_DN28431_c0_g1::Assembly01_TRINITY_DN28431_c0_g1_i1::g.58504::m.58504
ATGACAGACATAGCCACCTATGTAACACATGGAGTCGTCAGTGCTGACCTGACCATTAGCTGTGCAAACACACAAGGGCCCACTTCACTGAGAGTCAAGAATGGAGGTGAATTTATCAAGGGCAGAGAGCAATCAGTGCCTGCTGAAAGAAGCATTACAAATAACTCATTTGACATTTCATGA
>Assembly01_TRINITY_DN28458_c0_g1::Assembly01_TRINITY_DN28458_c0_g1_i1::g.58670::m.58670
AAGCCAGAGGATCTATCCCGATCTTGCATTGTCCCTACATCAGTCCTGTTGCCTCCTGAAATGGCCAAACATGCCATCTCAGTTTATTTAAAAGCAAAATGTGTCAGAGAAACTGACCATCACAAAACTCTGGAGGAACAATGGGCAGACAACAAATCCCACTATTGCTGGCAATATACGTATCTGAGGATTGATTAA
>Assembly01_TRINITY_DN2849_c0_g1::Assembly01_TRINITY_DN2849_c0_g1_i1::g.18908::m.18908
ATGTGTCTTCCAGAAAAGCGCTTTAACAAGTTTACCTCAATATTACATAAGTTACAGCCTGATCTGATGAATACTTCCAGCATTTTCCATTCTGGATTAAAGGGAACTAGTGGCTGCAGTGAAAATGGATATACAAAAACCATTCAAAATGATGCTGTACAAAAGTTTACTGCTCAGGTCAAAGCTCATGCAATATGA
>Assembly01_TRINITY_DN2859_c0_g1::Assembly01_TRINITY_DN2859_c0_g1_i1::g.18850::m.18850
CCATCAGTACCTTCGCAGATGGCCTACATGATGCCTTCCCTCAACCTCGCATTTCCAGGCAGAAATAATAAACTGGGGGGGGATTCTTCCTTGATACGTGGGACACTTTGGAACAAGATGTCGGCTTTAGATTTTCCAGAAGACTGCTCTTCCAATCAGCGTAAGGCTAGTCGATGGCCTCTGTCCTGA
>Assembly01_TRINITY_DN28641_c1_g1::Assembly01_TRINITY_DN28641_c1_g1_i1::g.182196::m.182196
ATGAAACCAGATGGTCCCCACCGTCACCAACCTGATGAAAAAGAAAATCCTGTCAAGTCCCATCCCCCCCCCCCGGGGGACATGATCCAGGGTGACCTGTTGGATCGTAATGTCCTGGGCAAGGACAGTGGACCAGACTTGCTCCCGGCACGCTGCCCTCAGTGCCCCAGACATATTTAA
>Assembly01_TRINITY_DN28740_c0_g1::Assembly01_TRINITY_DN28740_c0_g1_i2::g.37924::m.37924
ATGCTAGCTACTCTGATGGGTCTTTTTATTGCGGCTTCCTTCGAAGTTGAAAGCAGACGTCCAGAAGCGACCAATGCTGTCAGTTTCCTGGATAATGAGAAATGGTTGACCACTGTCTCACAATATGATAAGGAGCTCAAATACTGGAACAAATTCCGAGATTCAAATTCAGGTGTCAAAGTCTAA
>Assembly01_TRINITY_DN28785_c0_g2::Assembly01_TRINITY_DN28785_c0_g2_i1::g.37922::m.37922
ATGATTCCCTCCTCCTTCCTCACCTTGACAACGATTCCCGATGAGATTTCAACCTTCGACCCCTCCGGCAGGCTGAAGCTGTTTGACTACACTTCTTTGAGATGTGGGAGGAAACCAAAGAAACCAGCAGGAAACATACAAAGAGAATGTGCAAATTCCACTGTTAGCAGAAACCTACACCAGAGGTCAGAATGA
>Assembly01_TRINITY_DN28786_c0_g1::Assembly01_TRINITY_DN28786_c0_g1_i1::g.37577::m.37577
ATGAAGTGCGCTCCGGGGAGAGGCAGTCGAGTGGCCTTTTCGTGCAAGGGTCAAGAGATGCCAAGGACCCCCTCACCAGGGGTGAACAAGGAGATGACACTATCTGAGACATTCGGTGGTCCAAACCTAACCTTAACCAAAGCACAAGGACGAAATGAAGTGCGCTCCGGGGAGAGGCAG
>Assembly01_TRINITY_DN28786_c1_g1::Assembly01_TRINITY_DN28786_c1_g1_i1::g.37578::m.37578
ATGCCATCACCAGAAGAGGGAACACCCCCAGACTCACACTATTCACAGAGATCCTTTCCCCGAAACATAACCCAGCCTAAAACGAAGGGATACACATCCAGCACTCCAAATACTAACCACCCCAACCCTAACCCTACCCTAAACACCTCCCATCCCACCCTAAACCTGATCCCACCC
>Assembly01_TRINITY_DN28799_c0_g1::Assembly01_TRINITY_DN28799_c0_g1_i1::g.37748::m.37748
ATGAATATTGAAATGTTGGAGCAAAGTTCACTCGAGATGGGAGAAGAAGGCGGAAAAAATCGCTGGCAACAGTCTGGCAACGTATTCAGTGTCAGAGTTGGAAAGAGAGAGAGAGAGAGAGACGAAGGGGAGGGATGGAGAGAGAGAGAGAGAGAGAGAGAGAGAGAGAGAGAGAAAGAGAGAGAGAGAGAGAGAGAG
>Assembly01_TRINITY_DN28799_c0_g1::Assembly01_TRINITY_DN28799_c0_g1_i3::g.37755::m.37755
ATGAATATTGAAATGTTGGAGCAAAGTTCACTCGAGATGGGAGAAGAAGGCGGAAAAAATCGCTGGCAACAGTCTGGCAACGTATTCAGTGTCAGAGTTGGAAAGAGAGAGAGAGAGAGAGACGAAGGGGAGGGATGGAGAGAGAGAGAGAGAGAGAGAGAGAAAGAGAGAGAGAGAGAGAGAGAG
>Assembly01_TRINITY_DN2883_c0_g1::Assembly01_TRINITY_DN2883_c0_g1_i1::g.18893::m.18893
ATGCATGCGGACCTGGGAGGAGTCGGCGGAGTTGAGGGGGCGAGGAGGTGTGGCTTGTTGTCTGGGTATTTGCATGATTGTAACATGCTGCTGCTACCGGCGCAGATTTCAGATCTATTGTCAGAGTACATACATGTCACCACACACAACCCCCAGACTCCTCCTGCCGCGGGCGAGGCAGAACCGCCACCC
>Assembly01_TRINITY_DN28861_c0_g1::Assembly01_TRINITY_DN28861_c0_g1_i1::g.205715::m.205715
ATGCATCTCTCCACTTCTCCCACCAACGCAGCAAAACTGAGTTTAAGTGCAGCTTGCTTACAGTTTGAGTGCCTCCAATGCAGTTCCGCTGGTCTGACTGCACTAGAGCACCGTTTTAACATCTCAGTGCGGTTGGACCAACCATGCAGCAGAGTTCACAGTTCAATGGCAGGGTACTGA
>Assembly01_TRINITY_DN28973_c0_g1::Assembly01_TRINITY_DN28973_c0_g1_i1::g.68781::m.68781
TTTTTTTTTTATTTTCTTCAAAGTTTATTCCAAATGCAGGAAGAGCAATTCTGTGACATCATCAATTTCTTAAATAATGTTGCAAAATATTCAAAATTGCACTTTAAAATTCTTTTGAGACAGATGATGGAAGAGAGACAAAGCTCATTTAGTGCTCAAAATCTTAAATTTATAGGAGGGTAA
>Assembly01_TRINITY_DN28986_c0_g2::Assembly01_TRINITY_DN28986_c0_g2_i1::g.69022::m.69022
ATGCTGTACTTGGAGGATTACTTGGAGATGATCGAACAACTTCCCATGGATCTCCGCGACAGGTTTACGGAAATGAGGGAGATGGACCTGCAAGTACAGAGTATGCAGCGCCACGTTAGTCATGTCGGAGCCGCACAACCAACGGCCCACCTCCCCTCAGGCTGGCACAGTGCTTTATAA
>Assembly01_TRINITY_DN29030_c0_g1::Assembly01_TRINITY_DN29030_c0_g1_i1::g.26601::m.26601
ATGGTGTTTATGCTATTGAGTCAAATCATGACCCCCCTCAATATATATGTAGTTTCCTGTCCCATAGAAATGACACCTTATAACATGTCTTCTACTGCCCCCCCCACCCCCAACACAACCAAGCCTGCTCTGTCATTCAGTAAGAACATGGCTGATCTGTCTGTGGAATCTGCTCCACTTACCCATAAACCCTGA
>Assembly01_TRINITY_DN29191_c0_g1::Assembly01_TRINITY_DN29191_c0_g1_i2::g.166598::m.166598
ATGTTGGTGCAAGGGTCAAGTAAAATGCAAAGAGTGGGAGAAAGATCAACATTGTCACAATCTCAGATTGCACAGTGTACCTGGAGAGCACTTAAAAAGCTTTTCTCCTTCCCCTTGCTACAATCATTGCGAAGGCACAATTTATCAGCTACACTGAGCACATACAGTTTGAGGTTTTACATTGCTTCAGAAAGGTGA
>Assembly01_TRINITY_DN29231_c0_g1::Assembly01_TRINITY_DN29231_c0_g1_i1::g.103605::m.103605
ATGAATTCAAGCAAAATAACAGACACACTGGAAGCGGAAAATAAAAACAGGAAATGGTGGGAAGATACAGGAGGTCAGCCAGCATCTGTGGAGAAGCAGCTAACGCATCTAGTCGATGTCATCTCAGTTCTGCTGGAAGTCCGCTTCAGGGACCACGCTGCCGTCCTGGCTGACGTCCCCAGGGCCGGTCCT
>Assembly01_TRINITY_DN29282_c0_g2::Assembly01_TRINITY_DN29282_c0_g2_i1::g.103781::m.103781
ATGCATGGTTTTGGTCTCACCTGGATTAAAGTTTGCGTGAAATCCCAGAAAGCTCTGCCTCCAGCATCTAGTGTTCCCAGTTGCAGTCCCATGGCTTCTTCATGGCACCAAAGTTTTACAACCCTTTCCAGCTTCCTTCAACTTGGTCGCAAACCACCTCCAAACCACATCAACAAAATTGTGGCCTTGGAATAG
>Assembly01_TRINITY_DN29366_c0_g1::Assembly01_TRINITY_DN29366_c0_g1_i1::g.21826::m.21826
AGGCTCAATAATGTTGGCATCCAGAAAATATTGAATAAAATCCAGAAGTTCTATCCATGGAGCAGATCCAATTATGTACTAGTTCAGGAGGAATGGGGTTTAGAATCAAGAAGTTCTATCATTTATTTCCAGGCAAGTCCTTTCTCCGAGTATGAGATCATAAGCCACTACTTATGGCACTAG
>Assembly01_TRINITY_DN29418_c0_g3::Assembly01_TRINITY_DN29418_c0_g3_i1::g.76278::m.76278
ATGCTGTATTTTTACCTGCAATCAACTCCAACTTCAATAATTATACTGTTAACTGTCATAAAAATATTGAGAAAACAGTCAAAAGAAAGATTTTTACCACTACATCAAACCCCATTCATGAGAGAAATTAACAGAACTGTCAGCACAAACAATGACATCTCCAATCTCACAATGTTTTAA
>Assembly01_TRINITY_DN2942_c0_g1::Assembly01_TRINITY_DN2942_c0_g1_i1::g.38170::m.38170
ATGTGCTTTAGGGAAGCAGGAAATATGGGAATGCGGCATCAATTAAACCACTGTCAGGATAAGAACTATGGATGGCCACACGGTCCAGCTGCAGTTATAGCTGAAAGTGTAGCCATCACCAGTAAGACTCATTACTGGGCAGATCTTAAAACCATTTTAAAAGTATGGTCCAGGTTAGCCAGCCAGCTGACCTAA
>Assembly01_TRINITY_DN29512_c0_g2::Assembly01_TRINITY_DN29512_c0_g2_i1::g.28588::m.28588
ATGGTCATCGAGATTACAGGAGGGAAACACCGGGTAAATATTTCTAGCAGCGGGAAGGGGGAAATAAATAAAAGACATCTGTTTAGGAATCTAATCGGCAATGGAGAGGTCACATCTTCCCCTCAGAGAGGGGTGAAAATGTGGAACGCCTTGCCAAAGGGAGGGGTGAAGGGGGAGGTGGGGGCACAGGGACGATGA
>Assembly01_TRINITY_DN29513_c0_g1::Assembly01_TRINITY_DN29513_c0_g1_i1::g.28554::m.28554
AGCATGGCTCCTCAGGTCTTCACACAAGCCCTGGACTGCATGAGGAGCGAGGGATGTCGCCGAGAAAACACCATGAAGAATGTTGGATGTCGCAAGTACGCATTTAACACTCTGCAGTTGAAGACTTTTCCAAAACATTACAGGCCACCAGAAGGAACCTTTGGAAAAGTTGACAATTAA
>Assembly01_TRINITY_DN2953_c0_g1::Assembly01_TRINITY_DN2953_c0_g1_i1::g.38180::m.38180
ATGTTCTTGCATTTCTATCAACTCTCCACTGATTCTACCAGTCACCTCTGCATAAAGGGGAATTTACAGTGGGCAGTTAATCTACCATCCTGCATATGTTTGGGATGTGGGAGGAGACTGGATCATCTGAAGGAAACCCTCACTGTTGCAGAGAGAATGTGCATTGGAGTACAAGAACCCAGATCACTGCACCTCTGA
>Assembly01_TRINITY_DN29549_c0_g1::Assembly01_TRINITY_DN29549_c0_g1_i1::g.28581::m.28581
ATGTCTCAACGACTTGATCTTTTGGTGGGTCTGGGAGTCTCTAAGAATACTCCAGATGAAAGTCAGAAAGCCAAGTCAATGGTTGTACTTTATTCCTCATACATTGTGCAAGTTTCCCTGGTGTGTCTGGCAGGTGCCAGCTGTTCTTCCTGCCCCATTGAAGTGTCCTCATTACAGCACACACTGGGATGA
>Assembly01_TRINITY_DN29631_c0_g1::Assembly01_TRINITY_DN29631_c0_g1_i1::g.80145::m.80145
ATGGTGTGTGAAAAGCTACACCCGCTGTTTGTTTCCAACATTGTGCTAAGAATGAATTTCTGGAAGAACTCAGCGGGTCAAGCAGCATCTGTGGAGCCATTGGGGTGGCCAACGCTTCAGGTCAAGAACCTGCAACTCCTTGCCTCCACGGATGCTCAGCCCGCTGAGTTTTTCCAGTAG
>Assembly01_TRINITY_DN29700_c0_g1::Assembly01_TRINITY_DN29700_c0_g1_i1::g.98019::m.98019
AGTCCAAACGATCGGCAACCCGAGCTCCAGATCCGAGCCTCCGACACGGTCAGGTCGCCCTCGGCACCAAGGAACATGTGCCCAAAATATCCACTTCTGCAGATGTTCAATGACAGGAAACAGGTGTGTTTTAAGGGCTGCACAGGATACAGTTCAAATGTTCAAAGCTTAACTGCTTCCATGTAA
>Assembly01_TRINITY_DN29712_c0_g1::Assembly01_TRINITY_DN29712_c0_g1_i1::g.97873::m.97873
ATGTGTACTTATAAGGAGCAATCCCTTCGAATGTTCCAGAAACTAGAGATAAGAAACTATAAATTCTGTGATTTTGTAAGCCACGAGTCGCTCCTTTATAGTAAGTTAGCAGCTCGTGGCTGTGTTTCTTGCTGTAACAGAGTTTTTACACTTTGCAAAGTGATTAAAGGTTTGTTTTTGCAAAAA
>Assembly01_TRINITY_DN29723_c0_g2::Assembly01_TRINITY_DN29723_c0_g2_i1::g.98022::m.98022
ATGGGAGTTTACATTTCAATTTATATTATTAAATCTTATACTCCACGGAAATTCTGCTCCACATCTCTGGAGATACCAAGATACAACACTGTATCATTAGATCATGTGAGACCCCTCTCTGCATCCGATGGATCCAGTGAGCTCTGCTCCCCGTTACCTGTCCCACTGGGATCTGCTCTATAA
>Assembly01_TRINITY_DN29839_c0_g1::Assembly01_TRINITY_DN29839_c0_g1_i1::g.8371::m.8371
AGGGAAGCAGAGTTGGTGCTTCAGGTTGATGACCTTTCATCAGAACAGGTCATTCACCTGAAACCTTTCATGGTTTTCTCTCCAAATATGTTGTCTGCTTTGCTGAATATTTGCAGCATTTTCTACTTTTATTCTAGATTGATCTGCCCTACTACTCAATTGTTAATGAAGCTTTTGGATTGA
>Assembly01_TRINITY_DN2983_c0_g1::Assembly01_TRINITY_DN2983_c0_g1_i1::g.38157::m.38157
ATGCTGAAAAAAAACAACCACCAATATCTCAATAAAGGAAAATATATGAAGCAGTTATATCTTGTAACACATGAAGATCTAAGGGGTCAAGTCCCAGGAATTTCTCTTGGGAAATGCCATGGACTGTATGCTTTACATTCCAAGAATAATCAAGATGATGGCTTAAGAGTTATGCAGTCATAG
>Assembly01_TRINITY_DN2983_c0_g2::Assembly01_TRINITY_DN2983_c0_g2_i1::g.38160::m.38160
ATGTCTGTCACCTCTGTAAAAATTGTATCAGTTCTGTTCACCAATATCATTTCATCCCACAAGCATTTTCGTTCCTTCTCACATTTTCTGGCTCCACCCACTGACCTGCAGTGTAAAAATGTCAGTCAGAAACAGCTGGCTCTCTGTACTTTCAGCCTGTTAACACACACACTCAACACTACTTCCTATGGGCTGTAA
>Assembly01_TRINITY_DN29896_c0_g1::Assembly01_TRINITY_DN29896_c0_g1_i1::g.8143::m.8143
GGCCGGTGGTGCGCGGGCACGCCGGGGTTTGGAAGCCGGAGCCGGCGGACCGACTGCACTAACTTCTCCCAGCAGTCGGCGCGCGGCGTTCACGACTCCAGTGATGTGGTGGCGCTTACAGGAAGTCAGGCGCAGAGTTCAGCAAACATAAAGGCCTCTGTGAAACATCCTCTACCTGGAGTGCTGTCATCATAG
>Assembly01_TRINITY_DN29912_c0_g1::Assembly01_TRINITY_DN29912_c0_g1_i1::g.136158::m.136158
ATGGGCCACATGGCCCAATTCCGCTCCTCTGTCTTATGGTCGAGGCCCATCTGTGTGGAACGTGGTGCCCAAATTAAACTAAACCCCCGCTGCCTTCACCCTGATCGGACCCCCTCCATCCCCTGCACGTCCGTGCGTCTGTCTGGAAACCCCTTAAACACTACTGTCGTATCTGCCAACCCCTTTAAG
>Assembly01_TRINITY_DN30024_c0_g1::Assembly01_TRINITY_DN30024_c0_g1_i1::g.50029::m.50029
ATGGTCACTTACTGTCAGGAAGGGTGGAAATCAATGTGGTGGTCTGAAAATATGCAGCCCAACCCTTTCAATTTTCAAAATGAGTTGCTGATATTACTGAAAGTCAGTATTCAGCCTGAAAGGATGACACCAATTTGTAAACAGGTCACTGAAGTTTCACTTGGAATAAAATCTGAGTCATTTAACATTAACTAA
>Assembly01_TRINITY_DN30041_c0_g1::Assembly01_TRINITY_DN30041_c0_g1_i2::g.50073::m.50073
ATGATGAATATAAGCCTCCAATTTGGAAATCTTACTTGTATCAGTTACAACAGGAAGCTCCTAATCCAAGGAGGATTACATGCACGTGTGAGCCTCACAATAGCTTCTTTGACTCACTGGCACAACTCTGGTCCTCATGTTGAAAAATGGCAACTACAGACTCCAAAGGTGATCAAAAGCAGAGAAGAATGCCTA
>Assembly01_TRINITY_DN30118_c0_g3::Assembly01_TRINITY_DN30118_c0_g3_i1::g.204488::m.204488
ATGGTGTCAAATAGTTTCTTCATAAACTCTGGTTTTCTGCGTCCTTTAACTTCAATAAATTTCTTGAAAGATAATATTGCATGGAGCCTCCTCATCTCTTCGTTCTGTGCAAAATGGCTGCAATCTGTAATGCGTACTATCTACAAACAGCAGAGATTCGTCCTGGTTGCTCTGGCAGCATCTCCTGAA
>Assembly01_TRINITY_DN30123_c0_g1::Assembly01_TRINITY_DN30123_c0_g1_i1::g.204235::m.204235
ATGGACAGAAAATTCATGCAAAATAAATTGGTGTTTGGAGCAAAAAATCCCCCCCAAAAAAAACTGCTGGAATCACTCAGCAGATCAAACAGCATCAATAGTGGGGAGACAAAGAGTCAATGTTTTGGATCAAGGATCCTTTACCAGAACTGGAGAAGTGAGAAAACAAGCATGTTAATTTATAGAGATAAGTGGTAA
>Assembly01_TRINITY_DN30123_c0_g2::Assembly01_TRINITY_DN30123_c0_g2_i1::g.204236::m.204236
ATGGACAGAAAATTCATGCAAAATAAATTGGTGTTTGGAGCAAAAAATCCCCCCCAAAAAAAACTGCTGGAATCACTCAGCAGATCAAACAGCATCAATAGTGGGGAGACAAAGAGTCAATGTTTTGGATCAAGGATCCTTTACCAAAACTGGAAAAGTGAGAAAACAAGCATGTTAATTTATAGAGATAAGTGGTAA
>Assembly01_TRINITY_DN30149_c0_g1::Assembly01_TRINITY_DN30149_c0_g1_i1::g.204269::m.204269
ATGTCGTGGCAACATCCTTGTAAATCTTCTCGGCATTCTTTCATTTTAAAAAGCAGAAACTTTTCTTTCTTGCTTCACGTTAAAGAAAGAAAGTGCCTTGATTTAACAAATTATGTTGATGGGAGCAGGGTACAAAATTGGAACCTGTACATATTCCTCCCACCATTCCCCTTGCACTCCACACAACCCTGA
>Assembly01_TRINITY_DN30161_c0_g1::Assembly01_TRINITY_DN30161_c0_g1_i1::g.204238::m.204238
ATGCCACACATTAACTACCTGAGGTGTGAAACTTCAAGGCAAGCCAAATTTTCTCTCACATACCAAACTGTTAAACTGGATACAACGTGGGAGCAAACTACATTCCATCGTAAAGCTCAGAAACTGTCAAAATCAAACGCTCATTTAAATTCTTGCAAGTCTTCACTACAGTTGATCTTTTAG
>Assembly01_TRINITY_DN30192_c0_g1::Assembly01_TRINITY_DN30192_c0_g1_i1::g.204500::m.204500
ATGACAATGAAAACCCAAGTGAGAATGCAATGGGCCACCAACTGGTCAACTAGTTTTGATCGGGGATTCCAACTACACATCGCTGGACCTATATTTAAAAAAGAGGATGAAAATCACCTGTATTCAAATAGGTATTTGACCAAGCATGCTCTTGTCAGGTTTAAAAAAAAGACTACAATCAAGTAA
>Assembly01_TRINITY_DN30223_c1_g1::Assembly01_TRINITY_DN30223_c1_g1_i1::g.73203::m.73203
ATGAAAGTTCACAGCTTGCTTTGTCCTTTGCAGTGTTCATCCGCTGCTCAATACAAATCAATGAAGGGATCCATTACCCACTTATGGCAAAGGTTTGCCACAAATTCTTTGTTACCCAGAGTCTGTAACATATTAAATGGAAGGAAGTTCATTAAAAATGAATTGTACACTTGCAAAAAAAAAAAAAAA
>Assembly01_TRINITY_DN30370_c0_g2::Assembly01_TRINITY_DN30370_c0_g2_i1::g.128024::m.128024
TTGTGTTTTCGGAGCAGCCTGGCTGGAGTGGATGTTGCTGAATCAAGGGATCTGCGGAGATGCACTCTCTCTCTCTCTCTCTCTCTCTCGGTTCTGAGTCTTGTTGGCTCTGTTCATAAAAACCTGTTAAAGGGAACAGGGCTCCTCTCAACCCTTATCGGTAAAGCGAAGACGCAGGAACTTGCGTAA
>Assembly01_TRINITY_DN30393_c0_g1::Assembly01_TRINITY_DN30393_c0_g1_i3::g.127746::m.127746
ATGGCTACCGGTCTGGGACAGTGGCAGTCAAGTGATGTACACTGCAAATGGCTAACGGTCTGGGACAGTGGCAGTCAGGTGATGTACACTGCAAATGGTTACCAGTCTGGGACAGTGGCAGTCAGGAGATGTACACTGCAAATGGCTGCCGGTCTGGGACAAAGGGAGGTCAACTATTAG
>Assembly01_TRINITY_DN30436_c0_g2::Assembly01_TRINITY_DN30436_c0_g2_i1::g.6271::m.6271
ATGCTGCCTGGCCTCCTGAGTATTTCTTATATGCACTGTTCTTTGTTTCAAATTTTCAGCATCTGCAGTTTTTTGGTTGAACTAATGTTTTCAATATTTTTGTTACCTTTACTGGAAGTGGCAAGTAAAAACACAAAGGAGTTGCATTTCTATAGCATCAAACATAATCTGGATGGCCAAAATGATGCTGATTAG
>Assembly01_TRINITY_DN30624_c0_g1::Assembly01_TRINITY_DN30624_c0_g1_i3::g.148167::m.148167
TTTTTGGGAGCTGAGGTGCTTTATAATACAGCCGCATTTATCCTGTCACACTTCTATCATGAAGCACTAAATATACAACAGTTACACGTCACAGGAGGTGCCCGAAAATGTCTGCCCCTCTCGGTTACCCTGGACGACCCCTCTTGTCACAGGGGAGGTGGAAGAAGTAAAATTCAGTGA
>Assembly01_TRINITY_DN30664_c0_g1::Assembly01_TRINITY_DN30664_c0_g1_i1::g.147916::m.147916
ATGTCAGGAGTCGCTGTAGCCTCTGGTCGATGGGACCAATCGTTGCCCCCCCGCCACGGGCCTCGAGCAGGATTTACAACCCCCCCCCCACCACGGTCAGAGGCCAGAGGCAGCCACTCAGTGCCCAGCCCTCCCACCCTGCTCACACTCAGTGACACCCTGCTCACACTCAGTGATCCCCCCCACCGCTAG
>Assembly01_TRINITY_DN30770_c0_g1::Assembly01_TRINITY_DN30770_c0_g1_i1::g.162225::m.162225
ATGTTTTGGGAGTATGTACTTGTCTTTACACAAACCAAGCGTGATGAAACCATTGCTCCAGTTGTACAGGTTTCAACTGACAGATTCCATTACCACTTTTTCAATGAACTTGGCCTTATTGCCATGTTGCAAGAAGTTTGGCTGTTTAGAATTGTCCATTTGGGATATGAACATCCTATTTCCACAGTTGATTTCCAA
>Assembly01_TRINITY_DN30832_c0_g1::Assembly01_TRINITY_DN30832_c0_g1_i1::g.22494::m.22494
ATGCTGCCATCGCCCAGCATCGCGAAAGAGTATGCTGTAGGATATTCTCGCGCGATGCTGCCGTCACCCAGCAGGGAGGGAGCGGGCGCGAGCGAGTGGGCGGGAGGGAGCGAGGGAGCAGGAGGGAGCGAGCAGGAGGGAGGGTGCGAGCGCTTCAATAACAGCAAATTATTCAGATGA
>Assembly01_TRINITY_DN30907_c0_g1::Assembly01_TRINITY_DN30907_c0_g1_i1::g.214872::m.214872
ATGTTGGAGGAAACAATCTACCAGATAAACCTATGTGTTGTCAGAAAGAACGTGCAAACTCTACACATACTGCACCGGAGGACAATTGCTACTGATAAATTCCACAGACAGCACACCCATGCCAGTAGGATCTCAAACAACAGTGAGAAAGTACAAGAAGAGAGTTTGTTGTCTGAGTAA
>Assembly01_TRINITY_DN30939_c0_g2::Assembly01_TRINITY_DN30939_c0_g2_i1::g.215155::m.215155
ATGCTCTTTGAAGTTGGTTTCAAAGGTATTTTAAGCAAAATTATGTATTTTCTTTTCTTCGAGCTGTTCTATTTCCAGGTTGGAAGTAGACCTGGTGATGGCTTCACTGTAAATATTGCATGGACAGGTGGTCTTGATCCTCTTATGGAAGATGTGGAATACCTTACAGCATTTGTGTGTACCCACCTGTAG
>Assembly01_TRINITY_DN31011_c0_g1::Assembly01_TRINITY_DN31011_c0_g1_i1::g.214331::m.214331
AAAAAAAAAAAAAAAAAAAAAAAAAAAAAAAAAAAAAAAAAAAAACTATTGCTGTTGAAATTGTCCCAGGTGTTCAGGGCTGATTCAAGGTTCCCCAAAACAGATTTGTTGCGTAGCATTGTTCCAGAAACAGTGGCTCAGAAGCTCCTGCATTTGCCCACAGTACAATACAAGCTAAAGTGA
>Assembly01_TRINITY_DN31071_c0_g1::Assembly01_TRINITY_DN31071_c0_g1_i1::g.214445::m.214445
TATAAGTTCACTGTCGCTCCAGGGAATAAAGACCCAGCCTATCCAATCTCCCCCATAACTCAAGTCCTCCAGTCCCAGCAACATACCAGTGAATGTCCGTTGAACCCCTTCCAATTAATTGATGGCCTTTCCATATTCAGGGAATGTCAGTCTGTCATCTTTGTGAAATATTTTGCAGATGCAGTCTGA
>Assembly01_TRINITY_DN31090_c0_g1::Assembly01_TRINITY_DN31090_c0_g1_i1::g.214488::m.214488
ATGCGGAGTACAAACGAAAATCAGCGACAAAACATTTTTAGGAGAATACATAAAAGCATGGAGACCCGGGTATTTTTTGCAGAAAACTGTATTGGGAATAAAGATATAGACCAACTAGAGACACCTTTGAATAACTTCTCTGTCGCACGTAAGGATGACCAACTCTTCAATCTGGGTTTTCCCTCACAGCTATAA
>Assembly01_TRINITY_DN31167_c0_g1::Assembly01_TRINITY_DN31167_c0_g1_i1::g.213985::m.213985
ATGTACTTATATGGAAAAGTCTGTTTGAATGTTCTGGAAAGCTGGAAGTTTGTCTGTATAAATATGCAACTTGTGAGCCATTTGGCAGACTCCCTTGTCGTGAGACTAGCTGCAGGTGGCAGTGCCCCTCGCTGTAACGGTGTTCTCGCGCTTTGCAAAGCAATAATAAAGCACAGTGAAATTTGA
>Assembly01_TRINITY_DN31220_c0_g1::Assembly01_TRINITY_DN31220_c0_g1_i1::g.51286::m.51286
ATGGACAGAAAATTCATGCAAAATAAATTGGTGTTTGGAGCAAAAAATCCCCCCCAAAAAAAACTGCTGGAATCACTCAGCAGATCAAACAGCATCAATAGTGGGGAGACAAAGAGTCAATGTTTTGGATCAAGGATCCTTTACCAAAACTGGAAAAATGAGAAAACAAGCATGTTAATTTATAGAGATAAGTGGTAA
>Assembly01_TRINITY_DN31226_c0_g1::Assembly01_TRINITY_DN31226_c0_g1_i6::g.51207::m.51207
ATGCAGGAAGCTGGTTTTCAAGCTACAAATGCTTTAAAAGAGTGCAAATTCCAGTGCACCAATGGCAACTGTTTGAAATTTGGAAACTTGATTTGCAACCAACTGAATGACTGTGGGGATAATAGTGAAGAAGAAAACTGCCCGCTAGTAACTGAACACCCACCTCCAACAATTTTTAACTGTAAGTGTTGA
>Assembly01_TRINITY_DN31279_c0_g1::Assembly01_TRINITY_DN31279_c0_g1_i1::g.51208::m.51208
ATGGATTTACCCACCATGTTCCACATTCCCAATGAAAATCTATCAATTTCATTGTTAAAAATTTCAAGAGGCCTTGTATCTAGGTGGAAGAGATTGTGCACTCTGGTGCTTCATCGCAGTTCAATTCCCAAAGGCCCATGCACCAAATATTTCAGCTGCCGGTTTTACAAGAGCAATGATGGTTGA
>Assembly01_TRINITY_DN31395_c0_g1::Assembly01_TRINITY_DN31395_c0_g1_i1::g.167631::m.167631
ATGCTCAGAAACTCAGCATTCAAACATACCACAAGGCGTGAAATTATCCACCAAGGTCAACAGAAACAAATGGAGTGTGTCCACTTCCCTGTAAGGAAGTTTATAGAACATAGAACATTACAGCGCAGTACAGGCCCTTCGGCCCTCGATGTTGTGACGACATATGCTGTATATTCCTACGAAAAAAATACTAAACTC
>Assembly01_TRINITY_DN31562_c1_g2::Assembly01_TRINITY_DN31562_c1_g2_i1::g.204647::m.204647
TTTTTTTTTTGCCAGTTCAGTTCAAGTTTATTGTCACATGTACCAAGGTACAGTGAGAATGTTTGTTTTGCAAGCAGTCCAGATAGTCAACCCATACAGAGTACAGCAATAACAATGCAGAGTGCGGGGTTACAGAGAGATCAGATAGAACAGAGCAAAGGCAACATAATTTTACTAGTGTGA
>Assembly01_TRINITY_DN31752_c0_g4::Assembly01_TRINITY_DN31752_c0_g4_i1::g.7032::m.7032
AAAGTGGCAAACCTCGCCAAGTTCATCACAGGCTCCGACCTCGCGTTCATTGAAGACATCAACACGAGGCACTGCCTCAAGAAGGCAGCCGATATCATGAAGACCCCCATCACCGTGGTCAAAACCTGTTCTCACTGCTCCTCGGGCAGCACCTTAACATTCAAGAACAGTTTTATTCAACATCTATTAGACTCTTGA
>Assembly01_TRINITY_DN31863_c0_g2::Assembly01_TRINITY_DN31863_c0_g2_i1::g.152659::m.152659
ATGCTGCCCCGTTGGATCACTGCCGGCTCTTCACCAGTTAGGTCAGTTTGCATGATTGCTGTAACTGATATATGTGGTCTTGCTAGAAGAAGCTGTGGAAGAGAGGTTTGTCAGACAGATTCCACCAGTCGCCATGAAGTGGAAGCAGCACAGAGGGAGACGGAGATAGTGGCTCAAGGTAGAGAAAACTGA
>Assembly01_TRINITY_DN31950_c0_g1::Assembly01_TRINITY_DN31950_c0_g1_i1::g.50526::m.50526
AATGTGGGCGAGGTCCTAAATGAATACTTCTTATTTGTAATCACCAAGGACATGGAAGATAATGAGTTCAGGGACAGGAATGTAGAGAATCTGGAGCAGAAAGGTGTTAAGATTTTTATGAGACACATAACATTTGACAAGTCCCCAGGGCAATACGAGATCTATCCAGGTTGCTATTGA
>Assembly01_TRINITY_DN31981_c1_g1::Assembly01_TRINITY_DN31981_c1_g1_i1::g.50448::m.50448
GTGCAAGTTCCATATCTAGTTCTTTTTACATCATATCCTGATCCCGAAACTCAACACTTACAACATTACAGATACTTGAAATCACTCAGAGACGTGACTGTACTACAAGATCTTGGACACTTCAATACAAAGACTGACACTGCAACATCCAAACTCAAATGCCAGCAGCAGTTCTTGTGA
>Assembly01_TRINITY_DN32010_c0_g1::Assembly01_TRINITY_DN32010_c0_g1_i1::g.86808::m.86808
CCAATGCTGCAGATTGATGGAGCCCGCCACTCAATGCCCAGCATCGGAAATCCCTGTACTTCCGAGTTGGATTTCCAGAGGGCCGTGCTAACCGCCCTACCCAACGGTTCACCCCCACGACAGGACCTCAGTGGTTACCTGAGTGAAAAGGACATTATTTGCACGGTTCTAGCAAGATGA
>Assembly01_TRINITY_DN32094_c0_g1::Assembly01_TRINITY_DN32094_c0_g1_i1::g.86577::m.86577
ATGTATGTTTTAACTTTCATCCATGAAGCTATTTGTGGGAGACAGAAAAGGCCCAGGCAGATGCTCTCAGTTCAGATTTCTTCCTCCCACTCCACTCCCTGTGCACTGCTTTTTATGTACCTTTTCTGCAGCTGGGACATGAAACTTGCTGCACTGACTGAGATCTTTCAGCAGATGCATTGCTGA
>Assembly01_TRINITY_DN32109_c0_g1::Assembly01_TRINITY_DN32109_c0_g1_i1::g.188981::m.188981
ATGTCTTTCAATCAATTATATTTCAATATGTACTACATGTTCTTGCCGATGGAAACAATGAATGAAATAATTTGTGGTATCTGCAATATTGGTATCAATAGAACATCAGAATTTATTGTGAACATATCGCGAAATTCATTGTTTTTAATTTTAAAATTAAATAAATTAATGCAAAAGAAGAAAAAA
>Assembly01_TRINITY_DN32111_c0_g1::Assembly01_TRINITY_DN32111_c0_g1_i1::g.189071::m.189071
TCAGAAAGAGGCCGCACCGATCACCATGAATTCAGATTGGAGAGAATAAAGCGGGACGTCAGCGCACCTCTCAGTAAACTGCAAACACCACTCTGGGGCTTGGGAACTGTGGCGGAGAACCTGCAAATCAAGATGGTGGCAATTTCTGCACCGCTAGTGTCGTTGCTTAATTTTCAGTTTATTTAA
>Assembly01_TRINITY_DN32140_c1_g1::Assembly01_TRINITY_DN32140_c1_g1_i1::g.189076::m.189076
TTTTCCAATTACACATGCTTTATTTCTACCTTGTGCATTCTGCATTTACAATCAAGTTCTGCAAGTTCACATGTAGTAAGATGCAATGATTGTTTTGTGAACAGTCCAGCTGAAACATCTTATACACAGCACAATGTACATAGTACAGCATGTAAGACACAGTACAGAAGTGCAGAGTTACAGAAAGAGATCAGTTAG
>Assembly01_TRINITY_DN32144_c1_g1::Assembly01_TRINITY_DN32144_c1_g1_i1::g.189097::m.189097
ATGTGTGGGTCTAAACTTGAGCTCCCTGTGGCCAACCTTTTAAACTCGCCCAACCATTCCTCCAACAATATGTCTAGCCTCATCGATTGTCAGGGTGAGGCCAAACGTAAACTTGAGGAGCAACACATCATATTGCTCCAAGACAATAATGGCATGAACATCGATTTTTCCAACTTTAGGTAA
>Assembly01_TRINITY_DN32194_c0_g2::Assembly01_TRINITY_DN32194_c0_g2_i1::g.188772::m.188772
ATGTTAGCCTTGCAATGCTTCGCCATCTTGAGCCACCAGTTTTGGGGCAGGCAACCCTCGTCGCCGTTAATAATTACACCTGAAATTATTTTCTCTGACAGGGCAAGCTGGAACAGGTGGGCAGAACCTGAAAACTACAGGGGTGATGTGAGTAGGGCAAATCTGGAATCTCTTAGAGGTACATGA
>Assembly01_TRINITY_DN32293_c0_g1::Assembly01_TRINITY_DN32293_c0_g1_i1::g.63169::m.63169
ATGCTGTCGCAAGGAGAAAGTGCAAACTCTCCAGAGAAAGCATCAGAACCATGGTTGCTGCAGCAGTGGAGCAGTAGCACTACCTTCTCCAGGCTGAGCTGCACAGGTTTGCTTGTCGACATCAAAATCTTTCATTATATTGACTGTAACAATGGAAAATATTTTAAGACTCCTCAAGGGAGATAA
>Assembly01_TRINITY_DN32324_c0_g1::Assembly01_TRINITY_DN32324_c0_g1_i1::g.173412::m.173412
TTTTTGAAAATGTTTCTTCATGCCCCAAACATTTTAATTCAAACAGAAATTATGTTTGTTGCAGTAGATTCTGAAGCAGAGACACGGGCAGTAAGTGGAAGGGGACGAGAGGTATGGCAGCCAATACCTGGTGACTGTTACTTGTCCATTTGGAAGTTCAGAAGTAAAGGATACAATTAA
>Assembly01_TRINITY_DN32336_c0_g1::Assembly01_TRINITY_DN32336_c0_g1_i1::g.173166::m.173166
ATGCAAAGCTGTAGGAAATGCCTGGTAGGTCAGGCCATGCCAGTGAAGGGAGAAGATTTGAGGCAACATTACAAATCTACAGTAGAACTGGCAACTTCAGGCCCAAACAGGAAAAGCGGGTTAGGTGGAATTGTTTTATCTGTTATTGAATATGGAAGGCTGCAACATGCACAGGCTGAAGATTAG
>Assembly01_TRINITY_DN32387_c1_g1::Assembly01_TRINITY_DN32387_c1_g1_i1::g.173497::m.173497
ATGCACTGTGTGCATGGGAGCTACAGCACCATATGGCGTGTTACTACATTGTCATCAGCTCCACACACCTCAGCAATGGCCATTTCAGAAACATCAAGGGAGTTTTCCGGGGTCCTCTCTGCAAGAATGGAAGCAAGACACTGGTGTACCGTGGAGAGCACTCTGGCTGGTTGCATCACTGCCTGGTATGGAGGC
>Assembly01_TRINITY_DN32399_c0_g1::Assembly01_TRINITY_DN32399_c0_g1_i1::g.173197::m.173197
ATGTTGCCATTATTAATCCTGAGGATTCCTGCACCGATTTCCCAGTTGCCTCAGGATCTAAGCCATGCCATTGTGTTGAAGACCCTGCTGCCTTCTGCTTGTGAAAGCAACGTCAGTGACCTTCAGTTGTTAGATGCCAGTTCATATCTGGAATGCTCTTGGTTCAGGAGTAACTGCCAGTGGGATTAA
>Assembly01_TRINITY_DN32450_c0_g1::Assembly01_TRINITY_DN32450_c0_g1_i4::g.125207::m.125207
ATGGTTCGGAGCAGGGGGTCCTGCGAGGACTGGGCGCTCAAGCCCTCCAGCAGCACGACGTTGCATTCGCGGTCGTGGCAGCACATCCGTACACAGTCACGGGCATGGCTGACGTTGGGCGAGCTCAGAAAGGAGGAAGAGATCCCAGAGCTGGAGATTGACATTGATGAATTGCTAGAAATCTCAGATGAAGAC
>Assembly01_TRINITY_DN32550_c0_g1::Assembly01_TRINITY_DN32550_c0_g1_i1::g.126890::m.126890
ATGTGTCAAGAAGATGAAGAAGGCGGAATAGATGAATTGCAAAAACGGCAATTAGATACAAAAGGAAACAAGGCGGCTCTACAAGCAAGACTGATGGAGGATATAAATAAAGAAAAAAATGACAGTTACTGGGGATATGGACCCCACAGAATTACTGCCAAAAACAAGAAGCTAAGATTAGTCACGAGGTAG
>Assembly01_TRINITY_DN32569_c0_g1::Assembly01_TRINITY_DN32569_c0_g1_i1::g.127291::m.127291
ATGCTGCAAGCTAAATATGTGTCCCACGACTACCCCTTGGTGACCTGCACCCAGCCCGTGTCTCTCCGCCACACTCGGCCTATATTGGAGGAGATCAATGATCCTTACTCTCTTTGTTTCCATTTCCACCCTCTGCACCCAGGAACAAGGGAACTAATGGTCTGTGAGCCGATTATTTACTGTTGA
>Assembly01_TRINITY_DN32652_c0_g1::Assembly01_TRINITY_DN32652_c0_g1_i1::g.7669::m.7669
ATGCAGATGTTCCCCCCCCCCAACCTCTGGAAAGTTACCAAATTTTATTGGTACATTCATGACATGAATTTGACCAAGCCCAAAAGCCAAATTCCAGACTCCCCCTCCCAACCAGTTACAACCGATGCAGAGAAAAGCACCCACCACAGGGGCTTGAACAAGGCCCATCTAGTCAAAAGCACGGTAATCCAATTGTAA
>Assembly01_TRINITY_DN32716_c1_g1::Assembly01_TRINITY_DN32716_c1_g1_i1::g.163238::m.163238
ATGTCCATGCAGTATATAATAAACAGGGAAGATCTCTCCATCACCTCAGTTTACATCATGTGCTTATTGGAGTCTCCTAACTGCTATTTGCAACAACTCGTGACATTTGATCTGCTACTTTGCAGCAGTGAGGAAGAAGTCATAAACCACACGTCATGGATGCGTCATCATAAAACTCTGTGTCAGTGA
>Assembly01_TRINITY_DN32737_c0_g1::Assembly01_TRINITY_DN32737_c0_g1_i1::g.163157::m.163157
ATGCCTCCACGTCCTTATGTAATAGGTTTGAGGAAAGCTGACAAATGGGCCAGTGTCACTACATTTAGAGATTACAAGCACACCTGTTCCTTAACAGAGCAGAAAATGATCACTCTCAAAAACCATGACAGAGGATTTAAAAAAAAACTTAACCACATCCTCACGAGCAGAGCATTCATTAGCTGA
>Assembly01_TRINITY_DN33002_c0_g2::Assembly01_TRINITY_DN33002_c0_g2_i2::g.122055::m.122055
ATGCCCTCTGCTTTGAACATTGCAAAAACTGCACTCCAGGGAGGGGATCTGAGTGTGCATGAAGTAACACAAGCTCAGTGGAACAGTCAAGACAACCTGGTTTACTTCCATGTTAGATCTACTGTATGTGTGACTTTTACACTTGTTAAATTCAGTGGTGAAAAGGTGCAACCTATGATGTTTTGTTTATAA
>Assembly01_TRINITY_DN33009_c0_g2::Assembly01_TRINITY_DN33009_c0_g2_i1::g.122193::m.122193
ATGATGTTTCATGAAGCCCAGCGCACTCAGCCGTCCAGACCAGCACTGCACTCGATGAGTACAAAGGAGAACTTCCAAATGCAGCGGCCTTCATCTGGAGCGGGTCTGCGCGCAGCCCGCCTGATAGGTCTGTTGCCCTGTACTGATTCAAGATTCAGTTTATTGTCATGTAATAAAAACAGTGTCATATTAAAAAAA
>Assembly01_TRINITY_DN33017_c1_g1::Assembly01_TRINITY_DN33017_c1_g1_i1::g.122442::m.122442
ATGTTGATCTACTGCTTCCTTGCATATTCAATGGGCTGGAACAAAGATTTCAAGTTTTTTTTTGTCAATTTCCAGACACAAGTCAGTGAGGGAATTAGAATGATATGTAACTTGCAAGCTCTCCTGAAAGAAACACCTTATTTTATAATTTCACAATTAAAATTCTTGATTTCAGAGTTTCACAGGTTCTTCTAA
>Assembly01_TRINITY_DN3301_c0_g1::Assembly01_TRINITY_DN3301_c0_g1_i1::g.56651::m.56651
ATGTTAGGAAGATGGGGAACAGAGAAGGAAATTAATGACTTGACTAGAACAAGTGGTGTTAGATGGGAGGTTCCAGGGCACAAGGTTTCTCTAGGTCTGAAATGTCACCTGAATGTAAAGTACTCATCATCTGTATCAACAATAATTAAACCCTACAAAACTGTTACTCTTGGCTATCAAAATCAATTGTGA
>Assembly01_TRINITY_DN3303_c0_g1::Assembly01_TRINITY_DN3303_c0_g1_i1::g.56568::m.56568
GTGCAACAAGGTTTGTTGAAACTGATGGAGGGAACCATAGTAAATGTCCCACAACGTAGCTTGCGTAGATATCGTACTGATACCATTCCAGTGGATACCACCAACATTCTTTTTGTTGCTTCTGGAGCTTTTAATGGACTGGACAGAATAATCAGCAGGAGGAAAAATGAAAAAGTCAGTTCTTAA
>Assembly01_TRINITY_DN33125_c0_g1::Assembly01_TRINITY_DN33125_c0_g1_i1::g.8470::m.8470
ATGGAATTCTTCCCTGAATATAAAATTAGCATTTTCAATATCTATTTCCTTGAGACACAAGAAATGCAACTGAAAATAATGAAGCATTTATTTTTCCAAATATTTCCCACCACGAATCTGCTACTGCATCCCAGCCAGACCGCTCATGATGTCAAGTTATTGGGTTACCAGACTCCACACAACAGGTTACTTTAG
>Assembly01_TRINITY_DN33255_c0_g2::Assembly01_TRINITY_DN33255_c0_g2_i1::g.146291::m.146291
ATGCATTGCCAGGAAAGCCAAGAGGCCCTCCTATGTTGCTTCACTGCTGAATCCCAATTCCTATTGATGGTGGGAACAAAGAAGAGAATGTTGACTAACATGAAATATGAAGCATTGAGCATTTGTCTGGAAAACATCTTTGCTGTTTATTTTCCCCTTTCTCCATCTCTTATTTTTAAGTGTAAAGGCTAA
>Assembly01_TRINITY_DN33283_c0_g3::Assembly01_TRINITY_DN33283_c0_g3_i1::g.146395::m.146395
ATGACAGCTTCTACAGCCGTCCGCGGCAATGAATTCCAGATTCACCATCCTCTAAGTAAAGAAATTCCTCCTCATATCTGTTCTAAAGGGACATTTTTGTATTCTGAGGCTGAACCTTCTAATGCTAAGCTTTTTGTATGTGGAGAATATTTTGCTTTTGAATATGATTTACAATTAGTAATAAAAGCGTAA
>Assembly01_TRINITY_DN33320_c0_g1::Assembly01_TRINITY_DN33320_c0_g1_i1::g.215999::m.215999
ATGATGTTTCATGTGGCCAGTCAAAGACGTTCTCCTTTGTGTCTTTTTCCAAAGCAATCTCGGGCAGAGTCATCCAAATGCAAAGAACTGAAGTTTGGAGAAATTGGTTCTATAGTAATGTTTACAATATTTTACAGGTCATCTACAAGGAGTGACCCAAAGAAATCTACCTCAATAAAAAAAAAA
>Assembly01_TRINITY_DN33399_c0_g2::Assembly01_TRINITY_DN33399_c0_g2_i1::g.215812::m.215812
ATGGCCTCTAGGAAATCAGGATCAGATTTTCAGAACTCTGGAGCAGGCTTTAGTTATCTGGATGATGTCACATTTAAGATTGGTGATAAATTCAAGATTCCAACCAAAGTGGGATTTCCGATTGGACTTACTGTATCCAACTACTCCACACGATTTAGAGAGTTCCATCAGAGGATGTAA
>Assembly01_TRINITY_DN33469_c0_g1::Assembly01_TRINITY_DN33469_c0_g1_i5::g.72453::m.72453
ATGGGACCACAAGAAAGTGATGATGAGGGGAATGCTTGGCATTCCATAAAAGATCAACCGGTGCCTCCACTGCAGTTTAAATTTGACAGCCAAACACTTCTGGTGTGTGAGAATAGTCCTCGGAGCAGCAGTTGTATTTTTGAAACATCTACGGATATTTCAGTGAAGAATACTACACTGTAA
>Assembly01_TRINITY_DN33577_c0_g2::Assembly01_TRINITY_DN33577_c0_g2_i1::g.141474::m.141474
TTACTCTGCAGTCCAGATACTCTCTCACCTCCAGATGAGATGGCAGATCGAGGAAAAAGACGCGACACTCCTATCCTTTCCCTTGGTGTACCTTTGCATGTTCTTTACAAACTAATCGCGATTGCTAAAGCGGAGCAAATGGCCAAGCAAGCAGAGGAAAACAGGAAAATAATGGTTCAAATCGGAAAGTAG
>Assembly01_TRINITY_DN33678_c0_g1::Assembly01_TRINITY_DN33678_c0_g1_i1::g.138483::m.138483
ATGCATAAATTAAGTGCTGTGAAAGATAAGCAAGTTAAAATAAACATAAATACTGTACAGGAGGACCAAAATCAGTTCGCCTTCTGGATCACTGTCCAAAAGATAGCTTCAACTGTAATTGCGGCCTTTGGCAGATTGAGGATTTTATGTGGCACTAATGTGTGCTTCCTGCAAAAATTTTGA
>Assembly01_TRINITY_DN33689_c0_g1::Assembly01_TRINITY_DN33689_c0_g1_i1::g.138454::m.138454
ATGCTATCAGTCATCAGTACTGTAAGTATTGCCAAGGTGTCTATCAGGAAGGATAGAGTTTCATCCAAGCCTAATGTGGGTTATTGTGCATCCATCACCATCTTCAGCTACCTTGCATCTATCAGAAGGGCAAATGTTGGGATGCTCTTTAAGGATAGCATTATTGAATTCCATTATAACACCTCATAA
>Assembly01_TRINITY_DN33723_c0_g1::Assembly01_TRINITY_DN33723_c0_g1_i1::g.149427::m.149427
ATGATCTGGGAACAGGAACTCATCCTGAAAAAAAAGACAATAAAAATGCCTGTCATATATTTGCATATTTTATGGTGCTCAGACTTGTGGAAGAACATTGAGAGCCTCTTTTTTAACAAGGCTCAGTTGAAAGCTCCTGAGCACACATTCACTGCAATGAATAATACTGCGCGCATGGATCCCTTTTGA
>Assembly01_TRINITY_DN33746_c0_g1::Assembly01_TRINITY_DN33746_c0_g1_i1::g.149756::m.149756
ATCACCCCTCGGACAAAGCTTTTTATCATCCAGACTTATTTTAATCTCTTGCGTGGGAGAATTTACACAGAAACCCGATTTAAATTGGACCTGAAAAAATGTCAGGAAAATGGAAAATTAAATACTAAAACCTTTTCAGAGAAGGTTGTTAACTTGATCTTCTATGTAGGGCTTGATTAG
>Assembly01_TRINITY_DN33772_c0_g1::Assembly01_TRINITY_DN33772_c0_g1_i1::g.149698::m.149698
ATGCGCGCGGGCTGCCGGCGATTGGCGGCTGTGAGCGAGCCGCTGTTGAGAGGTAGCGCTGGGGCGGACAGTGATGAGGGGAGTTTGCTGAGTTTGTCCGGATCTCCCAGCGCCAGCAAAACGGGGGCAGCAGTATGTGCAAGCTCTGTGCCAGAAAAAGAGGGAGAGAGACGGGAGGAATAA
>Assembly01_TRINITY_DN33772_c0_g3::Assembly01_TRINITY_DN33772_c0_g3_i1::g.149700::m.149700
ATGCGCGCGGGCTGCCGGCGATTGGCGGCTGTGAGCGAGCCGCTGTTGAGAGGTAGCGCTGGGGCGGACAGTGATGAGGGGAGTTTGCTGAGTTTGTCCGGATCTCCCAGCGCCAGCAAAACGGGGGCAGCAGTATGTGCAAGATCTGTGCCAGAAAAAGAGGGAGAGAGACGGGAGGAATAA
>Assembly01_TRINITY_DN33806_c0_g1::Assembly01_TRINITY_DN33806_c0_g1_i1::g.142975::m.142975
ATGAAGGGATTACGAAAGTGTTGCCCAATTCTTATACCTGAAATCTACATCTACAAGGTCTCCGGAGGGTATATTTTCCTGAACAATTTGTTGAACCTTTTGCAAAAATACACGCTGCGGGAGGAAGTCAACAGGTCAGGCAGCATCTGTGGAAAGGGAAACAGAGGTTTATCTTGTGTTATTTCCAATCTCTAG
>Assembly01_TRINITY_DN33912_c0_g2::Assembly01_TRINITY_DN33912_c0_g2_i1::g.136339::m.136339
TTTCATTATGAAGCTGCAATGGTAAATGAAAGTGCAAAAGTCAAGGAATTACAGCAACAGTATCACAAATATCAGAAGATTTATGCTGACTTGGAAAGACAAACAAGCACAGAAATCTTTGGCAGGACTTTTGGAAGACGGCCCTGGCAACATTTCTTTGATGTTTTACCAAACATTGCTCTATAG
>Assembly01_TRINITY_DN33974_c0_g2::Assembly01_TRINITY_DN33974_c0_g2_i1::g.136530::m.136530
ATGATGATGCAGTTTCATCAAGCTCTGCCTAAAGTTGAACTTCATGCTCATCTCAACACCTCCATCAGTAGCACTACAATGGAAAAACTGATACTGCAGAAACCACATCTCAACATTCAGCATAACATGACCATGATTAGAAAAGGCCAGACAAGAACCTTCGAAGAGTGTGTACTGATAACTATGGGTTGA
>Assembly01_TRINITY_DN33975_c0_g2::Assembly01_TRINITY_DN33975_c0_g2_i2::g.136646::m.136646
ATGGAACCCATATTTGTGACCTTGCTTTCCACTGACTTGACAGGGATGGAAATAAAAGGCCCAAATCTGGTGTTGGGTGTGAAACAGCACTTTATAAAACTTGCCTTGATTGTAGGTGTTGATGTGCGACAGATCTACCCACTTCAGCTAATCATCGAAATGTTTTTATTGCTGCAAGCCTTTATATAA
>Assembly01_TRINITY_DN33977_c0_g1::Assembly01_TRINITY_DN33977_c0_g1_i1::g.136435::m.136435
ATGACTAGTATGTCAGCTTATGCTAAAAATGTATATTTAAAGGAAGAAGGAAGACGGCAAATACAAAACAAAGATGGGCAATCACTTACACAGGATGAATTCTTTAATTCTTTATTTGACCTAGGTGGAGAACAAAACGAAGGCTTGATATTCAGTACAGCAAGGGAACTAAACTGGTCTTGGTATTTATAA
>Assembly01_TRINITY_DN34047_c0_g1::Assembly01_TRINITY_DN34047_c0_g1_i1::g.72081::m.72081
TTTGGCAGGAAATTATTCAATAATTGGACGTACTTTGGTGGTTTTGACTGTACAGGCCCTCATTTTAACCCCTGTAGTGAAAAACATGGTGCACCACAAGATAAAAGGAGGTCCACGAGAATGAAGATGACCTGGGCAAAGGTGGTAATCCAGAGAGTCTTGAATCAGGAAACCAAGGAGCAGGTTTAG
>Assembly01_TRINITY_DN34092_c0_g1::Assembly01_TRINITY_DN34092_c0_g1_i1::g.71832::m.71832
ATGCTGTCTGACTTGCTGAATCCTTCCAATGTTTATGGACCCCCTCCCCCTTCTCATTCATCTCCATCCTCTCTCAGCTGCTACCACCTGCATCATGTCTTTACTTCCTGCGAAGACAGGAAAGTTCATCTCCCACCCCCTATCCTTACTACATTCTACAGGGGATGCATTGAGAGTATTCTGAGCAAT
>Assembly01_TRINITY_DN34137_c0_g1::Assembly01_TRINITY_DN34137_c0_g1_i1::g.154234::m.154234
ATGTGGATGTTGAAGGTTGCACTTGAAACTATAGTGATAACTTCAACTGATGGTTTTGTCACAACTCTAAGCCCTTGTCTCCTCATTTTTCCACCCCCTCAAATGGTGCAAACTAGGGTGGACATTTACCACAATTTCTTCAGCAAAAGTTGTGGGAAAATATCTGTCCAGTTTCTCATTGCCTTTAGATTATAG
>Assembly01_TRINITY_DN34184_c2_g1::Assembly01_TRINITY_DN34184_c2_g1_i1::g.153912::m.153912
ATGACCCCATTTGCTCTGCAGTCTCACCTTTGCTCTACCAAGTTCTTACAGGATTTAAAAGTATATGAAATTGCACAATTTGGATTTGGTAGTCCAAACCATAAAATTGTTATGCTTATTCTGTGCAAGCAACAATACATTAAACATTCGAAAAAATATTTTAGACTTCCAATACAACAGGGAATTAACATGTAG
>Assembly01_TRINITY_DN34192_c0_g1::Assembly01_TRINITY_DN34192_c0_g1_i6::g.153978::m.153978
ATGATGCATCAAGTGTTTGTTCATAGATCACTGGACATCACATTAGCTACACTGCAGATGATCTATCTGTTCTGCACATCTCCATTCCTCTTCTCCCTCTTTCATGTTTGTGCCTTCCTGATGCCATTAAGAATGAGCGCTTGTCTCTGCTTGCGTGTAACCAGTAAAGACAACATCTTTGCAGTTATCTGCATGTAA
>Assembly01_TRINITY_DN34260_c0_g1::Assembly01_TRINITY_DN34260_c0_g1_i1::g.140720::m.140720
AAGGTTCCAGCCTGCAACGTTGATAATTCTTTTTCTCCCACTGATGCTGTTTGTCTCCGAGTTTCTGCAGCAGATGTGTTGCTCCAGATTCCAGCATCTACAGTCTCTCCAGTTTACTACCAAGCAACGTTTTGCATCACTAATACTAGTACTATAGATCAATCCCAATTAATAGTGGAAAACAAGGACAAATAG
>Assembly01_TRINITY_DN34272_c1_g2::Assembly01_TRINITY_DN34272_c1_g2_i1::g.140565::m.140565
ATGCCCAAAGATGCACGTTGTGCACCTTGTTCCTGGGGGTTGGCACACATTTCAAAAATTGTATCTTGCATTTCCAACAATAGCAAGTCTTCAAAAATTAATAACCTCGTTGTCTGTCCCTTGCTTACACCCCACCCCAATAAAATACCAAAACTGAGTAAAAAAACTGCTAGAGGAACTTAG
>Assembly01_TRINITY_DN34279_c0_g1::Assembly01_TRINITY_DN34279_c0_g1_i1::g.140447::m.140447
ATGGCGGAAGGACGTTTTGGAGAATACAAAGAATCAGAAGACTGGTATGATTACGTGGAAAGGTTTGATATGTTCTGTCTTGCCCATAATATAAGAGATACAGAGGTCTACAGAAGGGAACAGGCACTGTTTCTAAGCGAGGTGGGGAGCAGGATATACAGCCTGATGAAATCTCTCTTGGTACCGGTGAGACCAGGT
>Assembly01_TRINITY_DN342_c0_g1::Assembly01_TRINITY_DN342_c0_g1_i1::g.126324::m.126324
GGATGTTGGTATGGACAGTGCAGAAGACCAGTGTCAGACATGTGGTCCTTATTCTCGTTCAAGAACGCCATTGGAATAAAGCAAAAGGGGGTTTACAATGCTATGTTGTATTTTGAACAACCTGGAGCCAGTGAATTTCAGATCACATTGACTCCAAGGATTGGTCTGTTTCCTGTGTAA
>Assembly01_TRINITY_DN34358_c0_g1::Assembly01_TRINITY_DN34358_c0_g1_i1::g.158015::m.158015
GCGCGCGAGTCGGTAACCAAGCAGCGGGCTCGGGAGGCAGGAGTGGGTGGCCGGCTGTCAGTGGCAATGGCGGCGCCGTACCGATGCGTGGAGTGCAACGAGGAGGCCTTGGAACTTCACAGGGACTACAGCCACGGAATCATCAAGATCACCATTTGTAAATCATGCCAGAAACCAGTTGATAAATGTTGA
>Assembly01_TRINITY_DN34377_c0_g1::Assembly01_TRINITY_DN34377_c0_g1_i1::g.157819::m.157819
ATGCAACCACTACCTGCTTTGTGCAATGTGGACCGTTTGAGGTCCTCTGCAGGTAGAAATACTCATTCCAAACATGATCCTAGCACGTGGTCACCATATTTTATGAAAGGCATAAAAATCTTAGCGAGGGAGGCAGAGGAAAAGTTGGAGAATGATGCCAGGAATAAAAGTCATGAGTTATCTGAAGGGACTGGATAA
>Assembly01_TRINITY_DN34395_c1_g1::Assembly01_TRINITY_DN34395_c1_g1_i1::g.158012::m.158012
ACACTCAGCATCCAATCAGTGCAACAGCAAGCTGGTTTTGGGCAATTTAGTGCATCGAGTAACGCACTGTCGGGATTTCTCCACGGGGCCGGTGAAATGGAAAGCTCTTCCATGCAAGTTGGAGGACCATTAATTATGAAATCAGTGCAGAAAAGCAGAAGTAGTCAAAAGCAGAGCACATTTTAA
>Assembly01_TRINITY_DN34439_c0_g1::Assembly01_TRINITY_DN34439_c0_g1_i2::g.135067::m.135067
TTTGGATTAAAATTCCGGCGCCGGAAAGGGCGTGAAAGGAAGGGACTGGGGAGGGAACTGAGGTCCAGGAAGGCAGCGGATCCACCAATTGGCAGCGCAGTGTGTGTGAAAGAGAGGGAGAAGGGAGCAACCGCCCAGCGCAGCCATGGTGCCCAGAGGATGCAAAACCAAGGGATAGGATGA
>Assembly01_TRINITY_DN34561_c0_g1::Assembly01_TRINITY_DN34561_c0_g1_i1::g.33665::m.33665
ATGCCCTGGCTATTTGTTAACTTGGATGTGACAATTTTGGCCCATGAAGATCAAATGTTTCCTCCTGAACGATCTGTAAACATCATTTACAACATGCATCTTATAATGCTACTTGATATAATGAAACAAGTTAAAAACCTTCAAGGAAGAAGTGGATACCAGGCAGGGCCATTGGGAGGGGGGAAATTAAGGATTTAG
>Assembly01_TRINITY_DN34566_c1_g1::Assembly01_TRINITY_DN34566_c1_g1_i1::g.33543::m.33543
AGGTTAGTTCAACAGCAAGAATTCAGAGCCAAATGTTTCATCGTTGCAACTAGAACCTGCTCCACATTAGCCAACAACTATCAGGCTCTTGAAGTTCCCTACGTCACACAAACGATAACACTACAAGACCAAAGATCTGCCCACACCACTGACAACACATTCTTTGTTGGACCACAAGACGGAGAAGTAGAATGA
>Assembly01_TRINITY_DN34588_c0_g3::Assembly01_TRINITY_DN34588_c0_g3_i1::g.33517::m.33517
ATGTCCCTCCACGTTTGCATTCCCCCTAAAACCTTCTTGTGTATTCTGGTCCAGTTAAGCATGGACTACACTTGCAGTGGATCAAGTGGAATTGAGCATTGTGAAATCAGCAAATATGTCAATTTTGACCTTGTGGCAGAAAGAAGGTCAGCGATGAAACTGATGAAGATGATTGCGTCTTGGACATGGCAATGA
>Assembly01_TRINITY_DN34671_c0_g1::Assembly01_TRINITY_DN34671_c0_g1_i2::g.156016::m.156016
ATGCTCTCAACAGAAATGAACGCTATGTGGAACTTGCAATGTGGAAAGATCACCCAGAATATCCTTTCAATGATGATTACTAAACTGGAGAATCTACTAGAAAAGGTGCGAGGATGCACAAGCAGTGGGCCCCAAGTGGAGAAATGTGGAATTAATTTGGCAGTGCAGATCAAAACACACCTTTGTGACTAA
>Assembly01_TRINITY_DN34681_c0_g2::Assembly01_TRINITY_DN34681_c0_g2_i1::g.156199::m.156199
ATGCAAGCTTTCCCTCAACGTGTTAATTTGTCAGGAGGCATGAAGCCCGTGTCTCCTAACGTTCGAAGTGCAACCCTCCCATTGGGACGGATGGTGAGCCAAGTGATGCTGCCATTGTTGAGACACATTCTCAGCCATCCTTCTGGAGGGAACTGGAGAGCTCTACAGAAAAGGGAAGATAATTTAACCAAGGATTAA
>Assembly01_TRINITY_DN3468_c0_g1::Assembly01_TRINITY_DN3468_c0_g1_i1::g.84830::m.84830
CCGTCTTTATTACCTGTTGCACCTGCAAACCAATCTTGTGATTCATGCACAAGCACTCCTAAAGCTCTCTGCACAACTGCACGCCGCCATCTTACTATTATCAATTTCAATAAAATGTTCTCAACAAATCAATTGAACATTTCTGGCAACAGTGTTAATTGTTTAAAGGTAAAGATTGAGGCACAAGCACAATAG
>Assembly01_TRINITY_DN34788_c2_g3::Assembly01_TRINITY_DN34788_c2_g3_i1::g.97026::m.97026
ATGTCAATAAGTAATGAAGTTAACAGTGCAGTTATTGGGATGATAGCTGACAGTTATAACGCACATTCTGATCACAGCACAATATTTATTTACCCAAGCTCACAGAGAGAACATTACACTGACCCTCAGAAACTTGTATTTAGGAATTCCAAATCTGGATTCATGTTTTTCTCCAATGGATATGGGAACAATAATTAA
>Assembly01_TRINITY_DN34899_c1_g1::Assembly01_TRINITY_DN34899_c1_g1_i1::g.87865::m.87865
ATGCCCGTTGTACCAGCATCCACCACCACACCCGGCAATGCATTCCAGGCACCCACCACTCTCTGTGTAAAAAAACAAAAACGTACCTCTGACGTCTCCCCAAAACTTTCCTCCACTCACCTTAAACAGATGTCCTCTGATATTTGCTATTTGTTGCCTGGGAATAAAGTGCTGGCTGTCCACCCTATCTAT
>Assembly01_TRINITY_DN34920_c0_g1::Assembly01_TRINITY_DN34920_c0_g1_i1::g.99362::m.99362
TTTTTTTTTTTTAGTTGGCAGCAAATTTATTCTGACCCGTTCAAAAAATCCAGAAACAATGATTTCAACTGGTCAACAAAAGTTTGTCAAGGACAGAAACTCTTAAAAGTGGAATCAGACTGTGGTGCTGAAAATGGCTTTAGAACACGAAATGCCTTGTCAGAGGCACTGCACATTCCATAG
>Assembly01_TRINITY_DN34940_c0_g1::Assembly01_TRINITY_DN34940_c0_g1_i1::g.99250::m.99250
ATGTATACCTCATTCAGAGTGGACCGGTATCGCATGGTAGTGGATGGGCTGCTGGTCAAATGTACTGTTTTCTCCAAGATGGTGTTTCTCTCCCTATTGTGTGTGAAGTACAATCAGAACCTAACTTTGTGGTTGCAGGTCTTCCATATAACACAGCAAAGTGTTAAATGCTTTGCAAAATAA
>Assembly01_TRINITY_DN34951_c0_g2::Assembly01_TRINITY_DN34951_c0_g2_i1::g.99158::m.99158
ATGTGCTGCTCACCAAAAGCATCTTTTGCAAACACTCTCACTGCTCATCTGTTCAGCGCCCTTGCGGTGCTCCCGTTTCTCATCCTGCTCTCGGCTCGTCAGACACAAGCCGGATTGTTCTCCATACTGCAGCCAAGAAACGATTACGGCCATGATTCGCTGCGGGAGGGAGGTGAG
>Assembly01_TRINITY_DN34953_c0_g1::Assembly01_TRINITY_DN34953_c0_g1_i1::g.98873::m.98873
ATGTTAATGCCTTTGGATGCCATCATCCAAAGGGAAGGTGCTTCTCTCTCATTGGAAATGGACATTGTCCAACATGTGCGCCAGTGTGACTTTCTACTTATCAGCCTGGATCTGAACATTGACTTAGTTTCGCTGCATATTCCATGGTATTGCTGGAATAATCCAATGTGTCCTTCCAGGAATGCATGA
>Assembly01_TRINITY_DN35020_c0_g1::Assembly01_TRINITY_DN35020_c0_g1_i1::g.209417::m.209417
TTATCTTTTAAAAAAAAAAAAAAAACCCAATTGAAAAAAAACACCAATGTAGAGAAGAAACGATTGACATCACACATTGAGCATAACTTCTCCATGATTAAATTCTATTCCTCCAGGAATAAGCTCAACTGCTTGGTTTTCTACATTACTTTCCAAAATGCACGTTATTTTGCTTCATAA
>Assembly01_TRINITY_DN35079_c0_g2::Assembly01_TRINITY_DN35079_c0_g2_i1::g.209717::m.209717
ATGCAATGGCAGCAGAAGGGAAGGTTAGGATCAGGATCTGAATCTACAACAAACCTTTCTTATGATCGTAATACATATTCTGTCACTTCAACAGCTGGGTGTCTAACCATAATGTGCAGGTTGCACCATAATGCAATCAGATTGAGGAAAACACATCATGCACTTTCTCATTCAAGACCTTAG
>Assembly01_TRINITY_DN35121_c0_g1::Assembly01_TRINITY_DN35121_c0_g1_i1::g.59879::m.59879
ATGGCATTTCCCCAATTGGCAAAAGAAGTTCAGGACTCCTGGGTACACATGGATGATCACAGATTTCCTAATGCAGACTTGCTGCTATCTTTCTGTTGCACTCCAATAATGGCTTTTAGGACAGTCCAGTTATCAAGCACCAACCTCCTGCAGTTTTCCAGCAGTTACGGTGGAAGGTCCGACAACTGA
>Assembly01_TRINITY_DN35136_c0_g2::Assembly01_TRINITY_DN35136_c0_g2_i3::g.60153::m.60153
ATGGAGAGAGGAGCAGATGCTGCTTGCAGTGTGGATTGTGGAGGATCATGTGGCCTCTTCTTCTGGAACCTGGTGGGAATGTGGATTGTGGAGGGTCATGAGGCCTCTCCGGCTGGAACCAAGTTGGAAATCACCTCACCTGCCAATCAAGGGTTAGATCTGCCTACCTGTGAGGCTGATGTGTGA
>Assembly01_TRINITY_DN35138_c1_g1::Assembly01_TRINITY_DN35138_c1_g1_i1::g.59928::m.59928
ACTTATCAGGAAAGAAGTGCTAATTGGTCAATTGAAGCATTGCTATACAAGTGGAACTTGAAGTGTGTTCACATCCTACTGGAAAGATTTAATGCAGATGAAGAACACCTTGCTGGATCAACTCTACCTGGAAGTCATACTGTTCACATGATGGTTATTATGTCAAAGACAAACACTACATTAGTAACCTAA
>Assembly01_TRINITY_DN35201_c0_g1::Assembly01_TRINITY_DN35201_c0_g1_i2::g.206903::m.206903
ATGTGTTTTACCTCTGCCATTCTAATGCGTCAGTGTGTTCTGAAGGAAATATTTCATCAAAATAACTTAATAAGAATTTGTTTATCCTTCTCTTTATTGAAGGAGTTGAAATTGGATGATCTGCTAGTGCATGAAATATTGGAAGATAGAAGGATGGGATTGAATGTTGATTGTTGTTTAATTGTTGGTGCATGCTGA
>Assembly01_TRINITY_DN35206_c0_g1::Assembly01_TRINITY_DN35206_c0_g1_i1::g.206962::m.206962
TTAAATAGAAACATAATGTCAGAGTTGGATTTGCAGATATTTAACCAGACCCAACATTATGCCAGGAGGGGAGGTGTCTCTGCAAACGTGACCTTTTTACGTCTGAACAGAAGTGTGATTCAAGCAACAGCCACACCAAGATACTTAAAACAAAAAAAAAAAAAAATCAATATAACAGTCTGA
>Assembly01_TRINITY_DN35265_c0_g1::Assembly01_TRINITY_DN35265_c0_g1_i1::g.207013::m.207013
ATGGCTGTTGAATGTTTTATTATCATTGTCAATTTGCTACAGGACTCTGCTGAAAAACAAATTGAGGTTGTTCATATTCTTTTTATTAGGACTGATAAGATCCGCCTGAAGAGCGATTTTGCATTTGTGCAAAATCTTCGCCAAGGTTCCAGATGTTTAAGGACTGATCTCTCGCCAAAGTCTAAAATCCAAAAATAA
>Assembly01_TRINITY_DN35340_c0_g2::Assembly01_TRINITY_DN35340_c0_g2_i3::g.34522::m.34522
ATGTATTCTCCCAATCCAATCTGCCCCTGGACACACATCTGTCTCCTATCAGCTGATGTGTGGAGCCAGAGCATCTGTGCTGTGGAAAATGCACATTTTCCCTCACCGACTCCCTGGCAAATGGAACTGCAGCTGGTCCCAGTGTGTACTCCAAAAGACTTCATCCTTCCTGCTGACCGTCCT
>Assembly01_TRINITY_DN35360_c0_g2::Assembly01_TRINITY_DN35360_c0_g2_i1::g.34602::m.34602
ATGATCAGATTTTATATTTTTCAGAAAATTGTGCAAGCAACTTGCATGACCTATGACATGGTTACCATTCGTACAAACCCCTCTGTTGTGGATTCAATTATGCGATTGAATGAAGCATATCTGAGCTGCAAAGAGTCAGTAGCAAAGGAAGATGAAGAATTTTTAAGGAAGCCAAAAGAAGATTAA
>Assembly01_TRINITY_DN35405_c0_g1::Assembly01_TRINITY_DN35405_c0_g1_i2::g.104783::m.104783
ATGGAACACAGAAAGGAAATTTGGTCTAACAAGGTTGCCTCTCATAACAAGATGCAAAATGACTCCTTCCAATATTCAGAGGCAAACCAAGAAAGTAAAACTGAAACTATTGTTGATCTCTGGAAACAATTAATAAAATATCTAGGATATCAGCATTGCAATCTGAAGTTTAGCATTTAA
>Assembly01_TRINITY_DN3547_c0_g2::Assembly01_TRINITY_DN3547_c0_g2_i1::g.159008::m.159008
AAAGTACAACAGAGAGCAGATAAGGTCCACAGTAAACAAGTGAGGTACACTTCAGAAACATATGTGAGCACTTTTGGAATTTATTATGAAAACTCTGAACCCTGCAATATGGGACCCACATTATTCCCTCCTCTGAATTTCAACAAAGAAACAAAATACTGTAATAAGAGGTCACGCGATTATTGA
>Assembly01_TRINITY_DN35523_c3_g2::Assembly01_TRINITY_DN35523_c3_g2_i1::g.198472::m.198472
ATGATACAAATGCAAGTTGTTGGAATGGTGTGTGATTGGCCCTTAACGCCTTCTGAAGTGGCCAAGGGGGCTGGCACGGTTAGCACAATGCTGTTACAGCACCAGCGATTGGGACCTGGGTTCGAATCCCGCGCTGTCTGTAATGAGTTTGTACGTTCTCCCCATGTCTATGTGGGTTTCCTCCCACCT
>Assembly01_TRINITY_DN35602_c0_g1::Assembly01_TRINITY_DN35602_c0_g1_i1::g.176164::m.176164
ATGGTGCACCAGTCAAAGCATCCTGTCAAGGTGCATCACAGTGTGGGACAGGAACTGCTCTGCCCAAGTCCACAAGGAACTGCAGAGAGTGATGAACATGGCTCAGACCACCACTCCTCCATCGACTCCATCCAAAACTCCCGATGCCTGAAACAGATGTCCCCTGACGTTTGCCTTTGTGCTTGA
>Assembly01_TRINITY_DN35753_c0_g1::Assembly01_TRINITY_DN35753_c0_g1_i2::g.202900::m.202900
ATGATCAATAATCGGAGTGGAAGGGAAATTATTTTGGGTAAAGCCCAGGTCAGCAGAATGAACATATTTTCATCAGGAATTAAGTCAATGTGTACATGTCTGGGCCTCTCGATAGAAAGAGCTCTCGGAGGAGTTCCAGCCAGTCGAAGTCAGTTTACAGGCAGTGGATACGTAACTCGCTTGTTCTAA
>Assembly01_TRINITY_DN35765_c0_g2::Assembly01_TRINITY_DN35765_c0_g2_i1::g.203235::m.203235
ATGTTCATACCAATGAAATTCAGTTCAGTGCAACAAGTTGCCCCACCTATCGATCCCCCATGGAACGGCCGCCGAGAGCCCTCGGGTGAATTAATTATGGACTCGAGCGGGACAGAGAAGTCAGCTCTCCTGCCAAGTCCTCTTTCATTTGAAGACAGCCTAAAACTCGAAGTGGGGCAACCCGTGTAA
>Assembly01_TRINITY_DN35803_c0_g1::Assembly01_TRINITY_DN35803_c0_g1_i1::g.81004::m.81004
TTTTTTTTTTCACAGATAAGCCAGTATTATTTATTTTCATCATTATTCAAGTACATCAAACACATGACTGCACTTATATGCATTAAGACATTTCCTGTTAGCAAACGTCAAAAACAATTCTCCCCTCCCCCATTAAACTACTGTAGTTGCACAAAGAATTCTGCAGAAGATCTGTGCACACAGGATAAGAACTAG
>Assembly01_TRINITY_DN35856_c0_g1::Assembly01_TRINITY_DN35856_c0_g1_i1::g.81534::m.81534
ATGACTTTCAACCTGCCTGGTCAGATGACCCTCCAGGAGCAAGCACATGGATTATCCCATGTTTGGAGCAGTTTCCTGTCCGACCTGTTGGATAATACCTCTCCAACATCAGCACATCCTTTCTTAAATGAGCCCAAATCTGCTCACAATACTCCAAGTGAGGTCTCACCAGTGCCT
>Assembly01_TRINITY_DN35856_c1_g1::Assembly01_TRINITY_DN35856_c1_g1_i1::g.81537::m.81537
ATGATAGTCTCTCCCGAGTGCATGCCACAAATAGCCCCCACCCTTCACCAGCACACACCTTACAATTTGTCCTGCAGCATCGCCCATGGCTCGCAACCTGGACTGGAGCTGAGGGATGGTCCAAAAAGAAAAAAAGAGCCAGCTAGCCCATGTCCTGGGTTTTATACTGCAGCTGGCTAG
>Assembly01_TRINITY_DN35882_c0_g1::Assembly01_TRINITY_DN35882_c0_g1_i2::g.81481::m.81481
TTTTTTTTTTTTTTTAAACTATTTTTTTATTTATTAAACCAGAAAAAGATATTTGAGAACAATTCAAAGATAGCAGAATTTGATGGAACTTCATACCACATATACAATAACCCAGAGAGAAAATTATTCAGCAAGTTAGACTCACTGAAGTTATCTGAACATGTGTTGATATTTCCAAAACTACAAAATTAA
>Assembly01_TRINITY_DN35932_c0_g1::Assembly01_TRINITY_DN35932_c0_g1_i1::g.217712::m.217712
ATGGTGGATTGCAGCATGTGTCTATGGTTCAATCCTGAGAAGCAAAGATTGTGGTTCCTGGATTGTTTTAAGAAAGCTGTACTGCAAAAACCTGAAGTTGCTTATTTAATAGTTGAAAGGATAGTTTTCTTTGTCCAAAAAATAAAGACACTACATACGCTAAAAAAAAAAAAAAAAAAAAAA
>Assembly01_TRINITY_DN36023_c0_g1::Assembly01_TRINITY_DN36023_c0_g1_i5::g.207955::m.207955
ATGGAATCGCTGTGTGAGAATTCTGAATTTGAATGTAATCTCATGGTGGAAACCAATGAAGAACATCTTGAGCGTTGGTGGTTCACAATGCAGAAAGATCATTCTGATTTCTTCCACTGGTTCTGTGTGGACACGATTAAAGTTTGTTGTCCAGCTGGGAGTTATGGTATCGACTGTGTTGGTACGTAA
>Assembly01_TRINITY_DN36194_c1_g2::Assembly01_TRINITY_DN36194_c1_g2_i4::g.147288::m.147288
ATGTGTCCCTGGGAAAAAGAGCGAACGAAAGACGGGGAGGGAAAAAGCACGGAGAGATTCAGCAAGACTTTCTCTTGCAATGGGAACCGAGGCTCAACAGGGAAGTGTAGTGGTGCGATGATGCTCATCGCTGTTTGTAAATTCGCACTTGCAGCTTTAATGCCATGCAATCTTTTTCGGATTATTTGA
>Assembly01_TRINITY_DN36250_c0_g1::Assembly01_TRINITY_DN36250_c0_g1_i1::g.47457::m.47457
ATGGCTGCTGCATCGCTGAACAGCGGCTGGCCCATAGTTACAGGCTGGTCAGATGCTGATCACAGTGGGCAGGGAGTGGGCTCCCCTGTCGGAGCCCACCCTGGCATGGAGCCAACCCTGAGCGGAGCAGTGAAGTGTTGGACGTGGCAGGAGCCCTGCTGTCTTTCCCCTGTCCTGTTGGCTGGGTAA
>Assembly01_TRINITY_DN3626_c0_g1::Assembly01_TRINITY_DN3626_c0_g1_i1::g.221757::m.221757
ATGCTGCTGATTGATCGGTTAAGGACGGCGGAGTACAGTGTGAAGGTGGAGATCACCAAGGTCCTGGTCAGGGTGTTGGTCGACCAGCCACCGGACATCACCAGGCTGGCCCACCAGACCCTGACGGCTGTCCTCAATGGGTCCAACCCCCCCCGAGTCGAGGTTCGTGCCCTCACTGCCGGGTAG
>Assembly01_TRINITY_DN36478_c0_g1::Assembly01_TRINITY_DN36478_c0_g1_i2::g.28103::m.28103
ATGGACTTTTCTGCATTTTTCAGCATAGCTTTTGCATCCAGTAAATGTTTAGATTGTGACTTGCAACTCGGGCAGAACTGGAGGGAATCTGAAACCAATGAGAAGTGTCCAAATGATAAAATTGTAAGTGGTCAGGAGTGGACAGAGACATTGGCCTCAAATGTGCTGTGTCCAACCAGCTCAGAATAA
>Assembly01_TRINITY_DN3649_c0_g1::Assembly01_TRINITY_DN3649_c0_g1_i1::g.221772::m.221772
ATGGTGATAATCCGCTCTGTAAATTCATGGATAGGGCATCTTCTGCACAGAAAGGCACATTTGAACAAGGATATTTCCAAGCAAATTGATAACGATGCAATTCATAAAACATTGCAGTGGGGTCATGATACACATTCAATGACTAAAGCCAACAACCGAAGTGTTTTAATTCTGAAGTTTTCAAGATTGATGTAA
>Assembly01_TRINITY_DN36505_c0_g1::Assembly01_TRINITY_DN36505_c0_g1_i1::g.203979::m.203979
ATGATTTCTGTTACAATTGATGCATTAACAAAAATTAAAAATTACAAAAATAATACTAATACAAGTGTCTTTGGGGGGGTTGACCTTGGAGAATACAGAAAGGGGAAGTGTCCATCGATTTTGGTTCCCTTCCAAATATTCCTTTCCCTTGTTCAAAACCTTTTTGAAAATATATGTTTTTTGATGGAGAAAAAA
>Assembly01_TRINITY_DN36542_c0_g1::Assembly01_TRINITY_DN36542_c0_g1_i3::g.203746::m.203746
ATGTCACAATTAAAGAATTCAGCCTGTGATCAGATATCACCATTGAAAATAATACAGAACTCCAGTTCCGCTTCAGGAAGGATCATGGATCCAGTCCAGTACCTCACGGGTTTCATGCCTCATAATAGCTTCTTTGACTTTCATTGGCACAACTCTGGTCCTCATGTTGAACAAATGGCAACTACAGACTCCAAAGTT
>Assembly01_TRINITY_DN36542_c0_g2::Assembly01_TRINITY_DN36542_c0_g2_i2::g.203752::m.203752
ATGTCTTCAGCACCATTTGTTTTTAAAACTGCCTCAAAAAGATGCTCATTAAGCTTGAAGCCATCTGGCTCCAAAATGCTGTGTTATGAAGGAGAATTCGGCAAAAAAAAAGTACATATAGCACTGACACAGACGGGCAGTTGTTTGTTACTGTTGATCATTGTTAAAATCCTTTCAGAAGCATCA
>Assembly01_TRINITY_DN36557_c0_g1::Assembly01_TRINITY_DN36557_c0_g1_i1::g.203613::m.203613
ATGAGCATTGGTGACCAGTTTTTACTTTGGGAGTGGAGCGTCATTGTCCTCCAAGTGGCAGCTCTCTACTACAATTTGGAGCAACGCTGTTCAGGGGGGAGTGGAATAACACAATGTGTAATGACAACCCAGCCAAGACTGCTAATGAATCTTGCAAAATTTAACCTGCAAAATGTCTTTTGA
>Assembly01_TRINITY_DN36557_c1_g2::Assembly01_TRINITY_DN36557_c1_g2_i1::g.203617::m.203617
ATGAGCATTGGTGACCAGTTTTTACTTTGGGAGTGGAGCGTCATTGTCCTCCAAGTGGCAGCTCTCTACTACAATTTGGAGCAACGCTGTTCAGGGGGGAGTGGAATAACACAATGTGTAATGACAACCCAGCCAAGACTGCTAATGAATCTTTCAAAATTTAACCTGCAAAATGTCTTTTGA
>Assembly01_TRINITY_DN3663_c0_g1::Assembly01_TRINITY_DN3663_c0_g1_i1::g.221776::m.221776
ATGCAGCATCGAAATAAAAGAAAGAAAATGAATGGGTACACCTACTGCCTTTTAGAAAGTATTTCTGAGGGAATTTCTTTAGAATTATCTCCTCCACCTCACTGTCAGTCCCGTTCTAAGTGCAACGTTATCGCAGAGTTCAGTCTCAATGCTACAATAGCAAGCTGCTTTAATCCAATTACTTGTAATTTTTCATAA
>Assembly01_TRINITY_DN3666_c0_g1::Assembly01_TRINITY_DN3666_c0_g1_i1::g.221725::m.221725
ATGCCACACGCCGAGATTGCCGTCGCCGCCGCGCCCTCATTGACCGCCGTGTTATTTGGCCTGAGTGGCTGCCTGGTGGATTTTGGTTCCCTGGCGCGCAGCGACTCACCTTGCGCCGACGCCGAGGCCACGCCAGGCGCATTGAAAATCCTGCGCAGTCTCAAAGAACAAGGCGTGCCCTGCGCCTGGCTG
>Assembly01_TRINITY_DN36688_c0_g1::Assembly01_TRINITY_DN36688_c0_g1_i1::g.121103::m.121103
ATGGCTTCCAAATGCGGTGCACCTGAACTCAACCATAAAGGAAAGCAAATTCAACTGGAATCTGAACCCAACACTGAAAAGTGCCAGTATTCCCCCCCTTCCTCCCAGGAAGGGTCCGTGAACCGGATTCTCCTTCCACGGATGCTGATTGACTGGCTGAGTTTTTCCAGTGGTCTCTGA
>Assembly01_TRINITY_DN36696_c0_g1::Assembly01_TRINITY_DN36696_c0_g1_i1::g.121403::m.121403
ATGCAGGGAAAGCAGCAGAGGGAGCAGATACAGCAGGGAAACCACGAGGACATCGTGGAGATCGGGCAATACAATTATCATCAGTCTGTTCAAAATCGCTTCCCTCAAACAACATCGAAAGTATCCTGCCAAGAGGCATCACAGCTTGGTACAGGCATTGCTCAGCCCAAGACCACGGCCTAG
>Assembly01_TRINITY_DN36723_c0_g1::Assembly01_TRINITY_DN36723_c0_g1_i1::g.137372::m.137372
ATGAAGAACATGCAAACTCTAAACAGACAACACCCGAGATCAGGATTGAACCTGGGTCAATGCAACTGTGAAGCAGCAGATCGACTAGCTATGCCATCATGGCATTTTATTACGGTAAATGCAAATTTCATCGCTGAAGAGTGCTTGAATATGGTCATTATCATTTACAACAGTGTTGCTATT
>Assembly01_TRINITY_DN36728_c1_g1::Assembly01_TRINITY_DN36728_c1_g1_i2::g.137052::m.137052
ATGAATGGGAAAAAGAAGCAGGTGGAGGGGCCAAGAGGTGCTAGGGTATTAGACAGAAGATGGGAGAAGAGACAGATCGAGAAAGAGGGACCACAGGGTTGGGGGGGGGTGTGGGAATCAGAGAGAAATGTAAGTCCAGGAGTAGGTAGAGATGGAAACGGTGGAACCAGATGGGACTGGGTGTTACCTTAA
>Assembly01_TRINITY_DN36747_c0_g1::Assembly01_TRINITY_DN36747_c0_g1_i1::g.137366::m.137366
ATGTTTTGTAAGATACTTGTGTTTGGAAAAAAAATGAGAAGTTTCATCTTAAAGAATGAACATGAGCAGAAACTGTACATGGAAGAAAATCATTTTACTATTTCAGATGTATATAACATGCTATTTATTTCAATGCTACATGTAACTACAAAGATTTGCAGGTTTTCTACTTTGTATTTAAAATTTCTGTAA
>Assembly01_TRINITY_DN3674_c0_g1::Assembly01_TRINITY_DN3674_c0_g1_i1::g.221759::m.221759
ATGCACCAGATACAAGATGGAGAAGCAGCCAAATTTGACAAAGATGCTCCACAGCCCATCTTGATTGATGGAGGTAGAAGCTTTTCTGGGATCAAAATTGTATTTCTGTTGGAGATCACGCACAATCACGATATCCCATTGTACGTCCAGATGAACATGATTCACACTACAACTTGGGGAGAT
>Assembly01_TRINITY_DN36759_c0_g1::Assembly01_TRINITY_DN36759_c0_g1_i1::g.137382::m.137382
GTGGGAGTGTGCCTTAATAATATTACTAATACTAATATCAAGAAAATGGCACCGAAACCTGCAAAGAAGACGAAAGCAGCTGCTGAATCTGTTGAATCTGGATCTGAGGAGGATACAGCTTCCATTATACTTATGGTAACTGCAATGATGAGAGAACAGAATAAGATTCAGTTGGATAAATGTATTGTATAA
>Assembly01_TRINITY_DN36825_c0_g2::Assembly01_TRINITY_DN36825_c0_g2_i1::g.221366::m.221366
ATGCAACTACCACACACTAACAAAGCAACAACTGCACTGCCTTTGCATTGCAACACAGCACAGATTATACAGGAGGACCCCTCCTTTGTTCACTTGAGTGTTCTTATTATGGGATCGGCAAGACCGGTGTTCTTCCAAGTGCAAGACACTTATTTCAGCTGCCTCAAAGAAAGAATAGTCTGA
>Assembly01_TRINITY_DN36850_c0_g2::Assembly01_TRINITY_DN36850_c0_g2_i1::g.221172::m.221172
GAGAGTAGGCTAGCAGAAACCAGAGAAGTCGATGTTAATGCCATCCAGTTGGAGAGTGCCCAGACGGAATACAAGATGTTGTTCCTCCAATTTGCAAGAGGCCATGGACAGACATGTCGGAGTGGGAATAGGGTGTGGCCTCGTTTACATTGGGGAGACTGGGCGCAGACTGGGAGACCGTCCCGCTGA
>Assembly01_TRINITY_DN36905_c0_g1::Assembly01_TRINITY_DN36905_c0_g1_i1::g.100076::m.100076
ATGGAGGCGATGCTGAGGGAGGGCCGGGCGGCGCTGGAGCGTGGGAGGGATGCTTCAGGAGTGCATGTCGTCCTGGGCAACCAAGCCTGTGACCTGGACTCCATGGTTTCTGCCATCGCATTCGCCTATTTCCTAACCAAGGTGTACCGTGGAGAGCATTCTGACCGGTTGCATCACTGTCTGGTATGCAGGTGA
>Assembly01_TRINITY_DN36923_c0_g1::Assembly01_TRINITY_DN36923_c0_g1_i1::g.99785::m.99785
ATGACTCCTGCACCACATAAGCTTGTGGGATGGAAGCAGTTTGCTCGTAGGATGATCAATCGATGGATTTCCATGGAAAAACATGTCAGAAACAGAGCACAATGCACAGTCACAACAATACTCCTTGCTTTGCACATGCAAGTAAGCATGAATTATTACCACAATTCTCAAGAAGAACAAAACTGGGAGCCATAA
>Assembly01_TRINITY_DN36942_c0_g1::Assembly01_TRINITY_DN36942_c0_g1_i1::g.99480::m.99480
ATGGCAATAATTAAACATTGGCACTTTTCTGAATTTAGAGCTGCTGTTCAGTGTGTGCAGGGTTCTCCCCTCTGTGTGGCAGCTGATATTTTGTACCTATTCTTTATAAATACAGAAATGAAAAGATGTTTTAATGTATTTTTTAGAAAAAAAATCAATCTCTTTGTGAATGTGATAAATAAACAATAG
>Assembly01_TRINITY_DN36963_c0_g1::Assembly01_TRINITY_DN36963_c0_g1_i1::g.100029::m.100029
ATGGAGAGTACAGGAATTCCCTCCGTCACAATTACAAATACAAATCATTATCCTGTTAACAATACAAAACAGCGATTACTTCCAGTGATTTCCCAACAACGTTGCCTTGTGTTCTGGAATGGATACCAGTGCTCCCAAACTCTGACACACAACCACGGGGTCAGGCAGCACCTTGGTTGA
>Assembly01_TRINITY_DN37027_c0_g2::Assembly01_TRINITY_DN37027_c0_g2_i1::g.217205::m.217205
ATTTTTCAACATGAGGTCCAGAGTTGTGCCAATGAAAGTCAAAGAAGCCATTATGAGGCTTTTTCGCAGGCCAGCAAGAAGAGCTTTTCATCCATGGTCGTTTCCTCCTTGACTTCGCGCACGTCTTTTAAGGTGAGGAATGTGTTGGGCGAGGAGGAGGCGGCGGCGGCCTCGGTGCTCTGA
>Assembly01_TRINITY_DN37034_c0_g1::Assembly01_TRINITY_DN37034_c0_g1_i1::g.216854::m.216854
ATGTATTATTTATCTTTAAACAAAATCTTACGTCTTCTTTCTGCAGAGGGTGATTGCAAATTGGAAAAACAGCTTCAAAGTGAGATAAGAAGTTTGCAAAAACAATTTAACCAAGGTAACAGGAAGTTGGGAAAGACAAATTTAGAAATTTTTTTTTTCATTAATGGAGACACTCAGCAGGTCAAACAGCAAAGATAA
>Assembly01_TRINITY_DN37064_c4_g3::Assembly01_TRINITY_DN37064_c4_g3_i1::g.216790::m.216790
ATGTCACTCGGGGGGGGGGGGATGGGACTTGACAGGATTTTCTTTTTCATCAGGTTGGTGACGGTGGGGACCATCTGGTTTCATGGCAAGAAGCAAAATGTTACACCTGTCCAAGGTGTGGGTGGGACGGCACTCGGAGTATTGTGTGCAGTTCAAAAGACATCTAGGCAGGCGGATGGATAG
>Assembly01_TRINITY_DN37151_c0_g1::Assembly01_TRINITY_DN37151_c0_g1_i1::g.51533::m.51533
ATGTTTATCCAAGAGGTTAACGATGCTAAAAAGTTAGTACATCACGGTCTGAGCTGCATAGCAGCAGGCGGCAGTTCCCCTTCTTCACATTATTCAGGGAGAGACATCAGCTCCATTCACATCAGTGAATTTGTGTGCCACAGGGGGAAGGTCAATGATAATTTCTTCATTCTTCAAGTAATCCAATAA
>Assembly01_TRINITY_DN37173_c0_g1::Assembly01_TRINITY_DN37173_c0_g1_i1::g.51939::m.51939
ATGCGATGCTATAGTTTAACATTTGTGGTTGTTTTGTTGACATCATCCCAAATTAATAAGAGAACATCTTTTATAAAAATCCTGTTGTTTACTTTCTACAATGTCGATACTATATTTTTCAGGTCACTGAATGGAAGTGCTGTTCTGGGAAAGAGAAAAATGTATTTTTCTTCAATGGAGAACAACAATGAACTTTGA
>Assembly01_TRINITY_DN37224_c0_g1::Assembly01_TRINITY_DN37224_c0_g1_i1::g.77947::m.77947
ATGATTTACATTCACAAATTGGCTGCATCAACAGACAACGTTGTAAAAAAGAATGAAGGACACACAGATAGAATCAGGTGGAAAAAAATAAACGTTGCTAACACTTTTGCACATTGTGTTTGTATTTTTACAGAAGTTAAATTTCAGATTCAATATTTTAATATTTCTACAAAAGGATTCCACACATAA
>Assembly01_TRINITY_DN37226_c0_g1::Assembly01_TRINITY_DN37226_c0_g1_i1::g.77485::m.77485
ATGCTACTTTTCAGTGCTATATTACTGAGCATTGTTGCATATAGTTTTAATACCATTGAATTGAGACAAAATGGTATGTCAAGTCAGGCTGTATCAACTAATTCTGTTGTTTGGAATGGCCCAACTATTTGCTTTACAGATGATTCTATTTACTGTCCCAGTATTTGTAAAGTGCAGTGA
>Assembly01_TRINITY_DN37253_c0_g2::Assembly01_TRINITY_DN37253_c0_g2_i1::g.77472::m.77472
ATGGAGGGAGAAGAGAGAGGGATGACAGGAGAAGAGAGAGGGGTGGAAAAGAGGAGTGGAGAAGAGAAGAGTGATGAAGGTGGGAGAGAGGGATGGAAGGGAGAAGAGCAGGATGGAGGGGGTGATGGGGAGAGAGGAGAGCAGAAGAGAGAGATATCAGAATTTATTGTCATGAACAAGTCATGA
>Assembly01_TRINITY_DN37311_c0_g1::Assembly01_TRINITY_DN37311_c0_g1_i1::g.132299::m.132299
ATGCCCACCATCACCGACCTTCCAGAAGCGGGTTTCCAACCCGTCCCCAGCCGCCCACAGGCCGGATCTCCCAACGCCTCTGATGCGGGTATCCACCTCGGCCCCGGCTGCCCGCAGGTGGAGTTCCTGATGCCTCCGACGTGTGTTTGCATCCTGGCCACTGCTGCCCACAGGCCC
>Assembly01_TRINITY_DN37313_c0_g1::Assembly01_TRINITY_DN37313_c0_g1_i2::g.132606::m.132606
AAACCTGTTTGCCTCGTTTGCAATGAAAGTGCTGCTGTGAACAAGGAGTTCAACATCAAGCGTCACTATGAAACAAAACATGCAAAATTCAAGGAATTGAGTGGACAAGATAGGACAGAAAGTTTGGAGACTGAAAGAAAGCTTGGAAAAACAAAGTTCATTTTTCACAAAGAAGAATGCTGA
>Assembly01_TRINITY_DN37323_c0_g2::Assembly01_TRINITY_DN37323_c0_g2_i1::g.132525::m.132525
ATTGGTAGTGCAAAAAAAACTGTTTACAGTTCTTTATTTGTTTTCATGTATATGCTGTGTACAGTTTTTTTTGCACTACCAATTAGGGGTAATTCTGCCACGCCCACAGGAAAAAGAATCTCACGGCTGTATGTGATGTCATCTGACAATAAATCTGAAATGGCTTACACAGGTTTTGAGGAATATCTGACATACTGA
>Assembly01_TRINITY_DN37357_c0_g1::Assembly01_TRINITY_DN37357_c0_g1_i1::g.131959::m.131959
ATGCACTCTTCAGGAGAGTATGGCCCAATAGTATCTTTGTATGGAGATCCAAAATTTGCAAAGGAGACACTTTTCTTCCTCTGGATTGGCTTCCAGGAGTACTGTTATTCTCTTGTTTCTGTAAAGATTAATAAAGTAGATTTTCTTGCTTCTCTTTCAAAGTTTTTCCAAATATTTATGGACTTTTCTCATGGCCTT
>Assembly01_TRINITY_DN37418_c2_g1::Assembly01_TRINITY_DN37418_c2_g1_i2::g.130624::m.130624
ATGAACTGCAGTCAATTATCATTAACTGCAGGAATTTCTGTATATTTTGCCTTTATTAACATTGTTGCATACTTGGAGTCCTGTGGGTCAAATGAAAATGTTAAAATTAGGATTAAAATTAAAATTGCTGAATTCAGAGAAAATCTATGCTGTCCCACAGCACAAATTACGTTAACTTCATAA
>Assembly01_TRINITY_DN37420_c0_g1::Assembly01_TRINITY_DN37420_c0_g1_i1::g.130178::m.130178
ATGGAGCAGAAAGGGGATGGGGAACTGGAGGAAAGGAGACAGATGGATAGGGAGGGAAAGAGAGACAGGGAAGGGGCCAAACGGAAACTGGAGAAGCCAATGTTAAGGTCATCTGGTTGGAGAGTGCCTAGACGGAATGTTAGGTGTTGTTTGTCTAATTTGCGGGTGGCCTTGGTTTGGCAGTGCATGAGGCCATAG
>Assembly01_TRINITY_DN37426_c0_g1::Assembly01_TRINITY_DN37426_c0_g1_i1::g.130329::m.130329
ATGTCGTCTCCATTGCGATTCTGGAGATACACAATGCAGCACAAAATCCCCAATCCGCAGCCGATTCACATTGATCACCTGGGACCATGTCGTCTCCATTGCGATTCTGGAGATACACAATGCAGCACAAAAACCTTTGTTATGCCTGTTACTCCAGCAGATTATTTGCTCCAAATATTGAACCCC
>Assembly01_TRINITY_DN37525_c1_g1::Assembly01_TRINITY_DN37525_c1_g1_i1::g.2884::m.2884
CCTGATGTAGGTATTGCTGTTGTCCAGGTGATCCAAGATTCCGAGCGGGACGTGGCTTCCCGGGGGTGGGAAGAGGATGGGGCTGGAGCCACGCACAAAGGCGCTGGAGGAACCCAGCAGGTCAGAAAGCTACAGACAGTCGACGTTTGCAACCGAAATCCTTCATCAGGAATGATGGAGCTGTAG
>Assembly01_TRINITY_DN37559_c1_g1::Assembly01_TRINITY_DN37559_c1_g1_i2::g.3061::m.3061
ATGGAACCCTGTGACGACCGTCAGCGTTCTGTCAGAACAAAGACGATTCTTATCCCGCGGCCACGCAGGAAAACCTGCCCCTTGTTGTTCGACGTCCGAGGAAATGCAGCGTCCTGCTTAAACAATGGCAGGAATTCCGATCGCACCTCCTCCCAAGCGCTGCCGTCAGCCGAGCAGCTCGACACTCTC
>Assembly01_TRINITY_DN37562_c0_g1::Assembly01_TRINITY_DN37562_c0_g1_i2::g.3422::m.3422
ACAAATCTGTACTCACTACATGATTCAAAAACCTATTTCAAAGGCACTGGAGAAACACCCACTGAAGGAACACTTGATACATACATGGCCAAACTTCACAATATCATCGAGAGTAGTCCTTTAGAATATGAAAAATTAGTTGGAAGGGTGCAGGAGATCATCAGTCAATTAGATGGTGATAAACTATGA
>Assembly01_TRINITY_DN37607_c2_g2::Assembly01_TRINITY_DN37607_c2_g2_i1::g.185599::m.185599
ATGAACATACATCAGATTACTAATGTGATCCAAGCCTTTGCATTTGCACAGAAACAAACTGGAGACATTGCTTTACCAATGTCCTTGAATGCTCAGAATGAGGGGTTGGGTGGTCTGAATAATACAGGTACACAATCTTTTATTCAAAACCCTTGGGACCAGACACTTTTCGGAATTTTTCGGATAACG
>Assembly01_TRINITY_DN37609_c2_g2::Assembly01_TRINITY_DN37609_c2_g2_i1::g.186162::m.186162
ATGTGCCTAAGCCTTTTAAATGTCCCTATTGCATCAGCCTATACTACCACCCCTGGCAGTGTGTTCCAAGCACCCACCATCATGGATATTTCCCCTAAACTTACCCTGACTCACCTTGGTTGGATGTCCTCTGGTAGTAGTCATTGTCACCCTGGGAAAAAAGTGCTGGCTGTCCACCCTATCTATGCC
>Assembly01_TRINITY_DN37651_c1_g1::Assembly01_TRINITY_DN37651_c1_g1_i1::g.185594::m.185594
ATGCAATTTGGATTTTGGTTGAGCCAGCCTGCCTGCAGAAAGAGCACATTCTGGCAGAAAGACAATCTAAAGGAGAGAAGGCATTGGAGTGAAATACAAACAGTGCATAAAACAAGTCAGCTGTTCAAACACAAAGTAGCCCAAGGTCTTTTGATATCAGAGATTTTCATTTTTCCATCAGATCATATACCAACA
>Assembly01_TRINITY_DN37723_c0_g1::Assembly01_TRINITY_DN37723_c0_g1_i1::g.64786::m.64786
ATGGCCACTTGGAAGGTTCTGAAGGGAATGGAATATTTAAGTGGGATCTACAAAGATGAACTGAATATATTAGCTAACTCTGGCGAGAAATACAAACTCATTTCCATCGTTGACTGTTGTGAAATAGTTTTCATTTTTTTGTTTACTGAAGATATTATGCTTATTATGCTTAAGATAGCTCTTCCCAAGGTATGA
>Assembly01_TRINITY_DN37765_c2_g1::Assembly01_TRINITY_DN37765_c2_g1_i1::g.65353::m.65353
ATGAAAACAGATGAGAAAATCAGGCAGAAGGTCAGGCTGCATCAGCTGAAGGAGAAACTGAGTGAAGGTTCAGGTCAAAGAATCTTCACCACAGCCAGTGAGAAGGCAAATGGTCGGAGGAAGTGGGGATGTGCAATAAATGCTGGTCTTGCCTCTGACACCCAGATCCTGACATATTAA
>Assembly01_TRINITY_DN37765_c2_g4::Assembly01_TRINITY_DN37765_c2_g4_i1::g.65355::m.65355
ATGAAAACAGATGAGAAAATCAGGCAGAAGGTCAGGCTGCATCAGCTGAAGGAGAAACTGAGTGAAGGTTCAGGTCAAAGAATCTTCACCACAGCCAGTGAGAAGGCAAATGGTCGGAGGAAGTGGGACAGCGACCAGGGAGTTGAGAAGGGAACTGTTCCTGGTGGTGGAGTCAGTGGAAGGTGGTGGAAATTGTGA
>Assembly01_TRINITY_DN37803_c0_g1::Assembly01_TRINITY_DN37803_c0_g1_i1::g.93047::m.93047
TTGGGACCTGCCCGGACCGAGGTAAAGATGGCTGAAGTGTCGGAGAGGACGTTGCAGCTGGCCGTCGTCTTGTCCTTCACTGCGGGCTTTATCGTCGGTTGGCAGGCCAACATCATGAGAAGGCGGTTCCTGGATTGGAGGAAGAAGCGACTGCAGTCGAAGCTGATCGAGACGCAAAAGAAACTGGACTTGTCTTAA
>Assembly01_TRINITY_DN37888_c0_g2::Assembly01_TRINITY_DN37888_c0_g2_i1::g.93206::m.93206
ATGCAGGAGGCAAAACACATACCTGATCCCACGGGACTTCTGCAGAGGGTGGATTTCATGTATTGTCACATGTTTTATAATGCTTATAGTCTGCATCTTGCAAAAAAAAAAAAAGTTAAAATAAAGCTTTGTACTTCAGTCATTTCACTGGATTTTTATACCTTTTTGATCTGCATTAAATGTTCTGGTTGA
>Assembly01_TRINITY_DN37898_c0_g1::Assembly01_TRINITY_DN37898_c0_g1_i1::g.92650::m.92650
ATGTCATTATTCCTCAATTTAAATATTAATGAAAGAGTATGCTTGTATGACTTGTATTGCCGATATAATGCTGAATGTGGGATTTTTACAGTGCGCAATGAAGTGCAAAACACAAACTTTAAAAGATTGAGTGGTTCATATTACTATTCAATTATTCAATCCAGTCTGCAAAGTATTTGA
>Assembly01_TRINITY_DN37922_c0_g1::Assembly01_TRINITY_DN37922_c0_g1_i4::g.157398::m.157398
ATGGAAGTGATCGGAGTTTCAAACCATCAAATGTGCCGTTTGGTTCCACATCTCAACGGAGCAAACAGAGCTCATCAGGTAAACTTCAGATTCCTGGGAGTCTGTGCGGCTGCAGAGGCTGTGGGACTGCTGGAGGCGAATCCACGGACACTCGGTGACTCTGAAGGGACTCTTGCTTCT
>Assembly01_TRINITY_DN37965_c1_g1::Assembly01_TRINITY_DN37965_c1_g1_i1::g.157023::m.157023
ATGACGTACAAGAAAAAAACAATGGAAAATGAGAGTTTATTGGATTGTTTGAATGCTATCAGTGATGTTTGTTTGGAAAGTACCCAGAATGTCTCTGTACATTGTTGGAGACATCCTCAGATTGTGCCAATTTACATATGCATTTACTGTTCTGGGAGCTTTCCAAACAAGACTTGCAGCTTCAAAGGCCACAGCTAA
>Assembly01_TRINITY_DN38008_c0_g2::Assembly01_TRINITY_DN38008_c0_g2_i1::g.89881::m.89881
ATGACTTCATCACCAATGAATCTGCATGAATGTTACAGAATGTTGATGCCATTGTCTGGTACATTTGTGTATACTGAAAAATTACCTATTTTCTATAACTGTAAAGTTGTCCTCTACAGCTTCCATCGAGGGAAAAAAAAAACTATTTTTGATTTTCTTACAAAAATGAATCTAATTATAATAAATGGATCTTAA
>Assembly01_TRINITY_DN38045_c2_g1::Assembly01_TRINITY_DN38045_c2_g1_i3::g.89559::m.89559
CTGCGCTGTTCACCTCAAGGTAAGAAACAGGAGCAGGAGTCGGCCATCCGGCCCGTCGAGCCTGCTCTGCCAGTCAATAAGATCATGGCTGATCTGGCCGTGGACTCAGCTCCACTTACCTACCTTTTGCCCGTAACCTTTAATTTCTGTACTATGCAAAATTCCAACTGTCTTAAATACATTTAA
>Assembly01_TRINITY_DN38081_c0_g1::Assembly01_TRINITY_DN38081_c0_g1_i1::g.89284::m.89284
ATGATCCCGGTGGTTGGTATAAACACTGTAATGGATATTTGCAGGGGAATAGTAAAGAACAAAATTTTTGTAGAGTACATTTTGCTGCACAGTTTAATGTCTGAGGGACAGCAATACATTTGCAGTATTGCAGATAGAAATAAAATATCTCATGCACTCAGGAAAAAAAAAAATCCTTTCTTTAACTAA
>Assembly01_TRINITY_DN3808_c0_g1::Assembly01_TRINITY_DN3808_c0_g1_i1::g.219738::m.219738
TGTGCCTTTTTTGTAGTCATCGCCATCCACTGCAATAAGATATTATCTTCATCATGGAAAAAAGAGGCTTCTGTTGACCAGTGCAAGAGCTATCTCCTCCTTCTTGACTTGTCTGTCACAACATATGAGCCTTTCTGTGGAAATACAGCCACGATTCACAAGGTGCGTCGATGGTTGAAGTTTTCACTCTGA
>Assembly01_TRINITY_DN38106_c0_g1::Assembly01_TRINITY_DN38106_c0_g1_i1::g.119105::m.119105
ATGAGGAGTAAGCCATTTCGGACTGAGATTAGGAGAAACTTCTTCACTCTGAGCTGTGAACGAGAAACTCCCTATCACAAAAAAATTGTTCAGGCCAGTTCATTAGATATATTCAAAAGGAAGTTGGACCTTTCCCTTATGGCTCAAGGGATCAAAGGGTATGGAGAGAAAGCAGGAATAGAGCACTGA
>Assembly01_TRINITY_DN38149_c0_g1::Assembly01_TRINITY_DN38149_c0_g1_i1::g.119354::m.119354
ATGCTGGTCATAACTGGAAAAATTGAGCCTCACAACATGAAGAGAATAAAATGTTCACTAAATATAAAAATGGGGATGTGCAACAAATTTGCCACAGAGGCCAAACACTGGAAGAAGACAAAAATCAGACTTGTAAACCTCAACGTTATCGAGCATCATGACATTATTTCAGACTTTTAA
>Assembly01_TRINITY_DN38157_c0_g1::Assembly01_TRINITY_DN38157_c0_g1_i1::g.119738::m.119738
ATGGGGTATGAAGAGACGGAAAGAGATAAAATGCAGTCTGAACAGCACGAGAAGCATTATCTCCACACTACCAGTAATCCTTGTGCTGATGATATCTGTATTGAATGTTATTTCAGATGCAATAAATGTGGATTTAGGACTAAATTAGAATTTCTATATTTAAATATCCTTAAATACCAACACCATGCCCAGTTTTGA
>Assembly01_TRINITY_DN38169_c0_g4::Assembly01_TRINITY_DN38169_c0_g4_i1::g.119513::m.119513
ATGATTCATCTGGGACATCTCAGATGGAGGACAAGAGTGAAGGTAAAGGAAAGAGGAATAAAAATTCAAGTAAACAAGTTTGAATACACAGGAATAAAGTTTGACAAGTGTATGGGAAAACAAATGGCGGAGAGTTCACACAAACAGGAGCAAGGTGGTATTGAATACAGGTTTGTAGACTGA
>Assembly01_TRINITY_DN38237_c0_g1::Assembly01_TRINITY_DN38237_c0_g1_i11::g.94799::m.94799
ATGCCCGGAGAGCCTGTGTGCCTTAGGGAAAGTCGAGCTGGTGAATCGGTAGTTGATTCCGGATACATCAGGTTAGCTGCTTCAGCCAACAGAATGAATGGTTATCTTCACACTGTTACTTGCAAACCCTTGCTCCTCTTGTTTTTGCCGCCTCCTCCACCGGGTACCAGCGCTCCCCCAGACCGCAACCGAGCG
>Assembly01_TRINITY_DN38286_c0_g1::Assembly01_TRINITY_DN38286_c0_g1_i1::g.95574::m.95574
ATGGATGAGATAGTAAAGACCCCAGGCCAGTACCATGATGTAATAGGTGTTGCAGAAGAAGACGATCACCATGGAAGCAAAGCCCAGACCTTTGAAGAGAGGTACGATGTTCCAGGCACCAATGCCACCTTGCTTCATGAACTGTCCCAGTGCAATTTCCAGGAAAAAGACAGGAATTCCTCCCACTAA
>Assembly01_TRINITY_DN38377_c1_g2::Assembly01_TRINITY_DN38377_c1_g2_i1::g.23680::m.23680
ATGTGTTTTTACTTCAATCACGGTGTCTGCAGACTCTCGTGTTTTACTCCTAACCTGACACAGTTTGATCATATAAATTTCCACGACATCTTGCCCTGTGGCTGGACACCATCAAGAGTCCAGCATCATGGAGAAGACACGATTGGTGACCAGCTACCAGCTAATTCAGTTTGTGTGTGA
>Assembly01_TRINITY_DN38426_c1_g3::Assembly01_TRINITY_DN38426_c1_g3_i1::g.190353::m.190353
ATGGAAAACAGCCCTGTGTGTAAAGCTGCAGTTCCTGTTTACAATGGGACAAAGCACGAAGGTTTATTTTTTTTGTACCTACTTGGCTGTGACATAATTTTCAATAGTCTTCAGTCTTTTCATCACTTCAGCCAGTGGATTTTAGTTAAGGAGCTGGAGTTAAAAAAAGTGTTTATCTCAAAATTGAATAAATAA
>Assembly01_TRINITY_DN38435_c0_g1::Assembly01_TRINITY_DN38435_c0_g1_i1::g.190719::m.190719
ATGGTAACAAATTGTTCAGGAGAAAGGTCATTTTCACAGCTAAAGAGAATCAAAAATGAACTGAGAGCAACCATGTCTCAAGAAAAACTGTCTGCACTTAGCATCATGTGCATAGAAAGCGATAAGCTGCGTAGCATATCATTTGAGGACACAATTCATGATTTTGCTTTTGGGAAATCAAGAAAGAAAATGTTTTAA
>Assembly01_TRINITY_DN38457_c3_g1::Assembly01_TRINITY_DN38457_c3_g1_i2::g.190146::m.190146
TTCATTTCAAACTTATTTATTTATTTATTTATAAATGTTACACAGTTGAAAAAATATTTTCCAGACAACATTGTGACAATAAAAGGGAATGGAAAATGTATGAGCACTTGGACCCCAGCTCTGGCCACAAACCTACCCATGCCTCTGACCCCTGACTCTCCACACCCCAACAGAACACCCAGATAA
>Assembly01_TRINITY_DN38477_c0_g1::Assembly01_TRINITY_DN38477_c0_g1_i1::g.190413::m.190413
ATGGAAAGGGGAGGCTTCGAGGTATATGGGCAGAATGCAGGCCACCAGAGCTGGCTGGTCGCGTGTTCAAGCAGGACTGCCAAACAATATGGTTCTGTGCGGCGGTGGCGGGTGAAGCGCGATCAGAGCAACAGTAATGGGAATTGCCGTATTGAAGAAAATCTGCAATTAACTGAAGACAATGTGTGA
>Assembly01_TRINITY_DN38480_c0_g1::Assembly01_TRINITY_DN38480_c0_g1_i1::g.190235::m.190235
TTCGCGCATAAAAACAGGCGGAATCCGACAGCGGCACAGCGGGAAGCAGCAGAACGATGCACACCAGGACTTTCTGTAGGAGAAAGGGAAGAAACAGAGCAAGGTGAGCGATATGCTGAAGTTCTGATGGTGCAATACTTCCCTGTTACTCTGAGCTTCGGAGAGGGAAGCGTGCAGCAGCAGCTCCACTGA
>Assembly01_TRINITY_DN38485_c0_g1::Assembly01_TRINITY_DN38485_c0_g1_i1::g.190350::m.190350
CCCCCCCCTCCAGTGAGGGACGGTGTGGGGCCACACACAGACACACGTCAACCTCCCCCCTCCAGTGAGGGACGGTGTGGGGCCAGACACAGACACGCGTCAACCTCCCCCCCCCCTCCAGTGAGGGACGGTGTGGGGCCAGACACAGACACACGTCAACCTCCCCCCCCTCTCCAGTGA
>Assembly01_TRINITY_DN38503_c0_g1::Assembly01_TRINITY_DN38503_c0_g1_i1::g.115442::m.115442
ATGGCCAAGGAGAGCAGGCCGATGGTGCTGAGGTCGTCCATGCTGTACCCGCTGCCCGGCAGCGAGGCCGAGGCGGGGGCGAGAGACCGCAGGACCCGCCCTCAACAAACCTGGCCCGCTCGCTCCTTCTACAGTCTCAATAACCCAGCCACTCAAACCATCTCACTCAGCCGGGGATAG
>Assembly01_TRINITY_DN38547_c0_g1::Assembly01_TRINITY_DN38547_c0_g1_i1::g.115982::m.115982
ATGCTGGAATCTGAGCAAACAAGCTGGGGGTACTCTGATCAAGTGGCATCCATGGGTAAAAATGGTCAGTCAATGTTTCGGGTGTTGATTAAAGGCCTCGACTCGATGGATTTTTCTCCGTGGATGCTGCCTGACCTACTAAATCCCTCCAGCTTATTTACTCCACAAAGCAACAATCAGATACAAGGTTTTATCTGA
>Assembly01_TRINITY_DN38547_c0_g3::Assembly01_TRINITY_DN38547_c0_g3_i1::g.115986::m.115986
ATGCTGGAATCTGAGCAAACAAGCTGGGGGTACTCTGATCGAGTGGCATCCATGGGTAAAAATGGTCAGTCAATGTTTCGGGTGTTGATTAAAGGCCTCGACTCGATGGATTTTTCTCCGTGGATGCTGCCTGACCTACTAAATCCCTCCAGCTTATTTACTCCACAAAGCAACAATCAGATACAAGGTTTTATCTGA
>Assembly01_TRINITY_DN38553_c0_g2::Assembly01_TRINITY_DN38553_c0_g2_i2::g.115810::m.115810
CGGTGGACACGAGTGCGCACGCGCTGGGATTCTCCACGTGCGCCGGAGGGCAACGAAGGTTCTGGACTGGTGGTCGGTGAAGCGCGATCGATGTATGTGGATATCTACTCAGTGAAAATTATGGACGTTTCACCTCTCCAAACTATCCAGACTTGTATCCTCATTACACCAACTGCAAATGGATGA
>Assembly01_TRINITY_DN38559_c0_g1::Assembly01_TRINITY_DN38559_c0_g1_i3::g.115962::m.115962
ATGGGAGATCCGTATACAGGATGTAGTGGCATACAAGACATTGATGTGGCCATCATTTTGAGTATGGCGTGCAGCTCTGGTCACCCACCTGTTGCTGTGGTGGAGAGACTAGTTTGGAGGACTGTTGGGCCTCACACTGCCCATTATGTTGCTGTTCAACCTGTCACAGACATACCTGCCAGTGTACAGTGCAGGTGA
>Assembly01_TRINITY_DN38619_c0_g2::Assembly01_TRINITY_DN38619_c0_g2_i1::g.11295::m.11295
ATCCAACAAGCAGCACCCAAAAATCACAGGTTTAACTGGTTGTTTATCTCATTTGTGGGATTGGCTTTAGGCTTTGCCTGTGTACAGGAAGTGTACACTGAAAGTGGTTCATTGACTGTGAAGTTGAAACTTCCTGAAGACTTGGTGCTTCGTGTAAGGGTGAAGATGAAATCTCATCAACTGCTCTCTGCAGCTTGA
>Assembly01_TRINITY_DN38641_c0_g1::Assembly01_TRINITY_DN38641_c0_g1_i1::g.11642::m.11642
ATGTGTGGAGGGACGAACACCTCACTGGGTCCGGAGCCCTTGGTGAAGCCTGCTGTGGTCGAATACCTCCCTGCTGAGGCTGAGTGCCTGTGGCCAAGGAGTATCAGCCGGCTGGCGAGCGAAGAGGGGAGAGGGGCGTGGGAGAGGGAAGATGTTACTGAGGAGCAGTGTGCAAGGAACAGAGGGAACTGCTGA
>Assembly01_TRINITY_DN38677_c0_g1::Assembly01_TRINITY_DN38677_c0_g1_i2::g.12200::m.12200
ATGCTACAAGGGATCAGAAGGGGAGGGAAGGTGACTGCAGCCAATATTACTCACAGTAGCTTCAAAAGAATGAATACAGTACCATTGACTGCATCGGTCCCCTGGTATATGGCAGTGAAACCTCAGCTACTTACAGGCATTAACTTTCTTATTACCATTCAATACAATCTTCAAACTATTTAG
>Assembly01_TRINITY_DN3880_c0_g1::Assembly01_TRINITY_DN3880_c0_g1_i1::g.219750::m.219750
TTTCACATTGGAAGCGTTTGGCTCCCAGGATTTGGAGGGGGGCGAGGGGGAGAAGGAGGTAAAAGGGAAAGTGTTGTACCACCTGTCGTCGTATGGAGTTTGGAAGAAAATGCCTCATTTGTAATCCTGAAAGCAAAGAGATGGAAAGATGTGACGTCTGGTGGCATTTACATCCATTGA
>Assembly01_TRINITY_DN38830_c0_g1::Assembly01_TRINITY_DN38830_c0_g1_i1::g.218211::m.218211
ATGTGGCTACTGTGGAAGACAGGCAATCCGAAGATCTCCGATTTTGTGGATCTTATGTTCCTACAAAAGGGCCTTTTGGACAGTGCACGGCTGAATTTTGTGAACCTTGTACCCCTGCAGGTATCCCTTCCAGACCAGGCCTGGCTGTGTGTTGTGGATCCATCATCCCCTAAGGAATGGACTTAG
>Assembly01_TRINITY_DN38984_c0_g1::Assembly01_TRINITY_DN38984_c0_g1_i3::g.110493::m.110493
ATGTCACAAAAGAAGCATGGGTCTTCAGGGGCAAGAGTATCAATGTTGGTCACCCACCTGACTATAAATAACTTGCAAACAGAACACTTCCGAGTCCAAATCCAGGGTTTTTTGATCACACACGGGTACAATGTCTTATCTAGGCAATCATCACGATGGACAACTCTGGCAGCAAATAAATGTTGA
>Assembly01_TRINITY_DN38_c0_g1::Assembly01_TRINITY_DN38_c0_g1_i1::g.22102::m.22102
GCTGGAGGAACTCAGCAGGTCTTGCAGCGTCCATGGGAGGTACAGATATATAACCGACGTGACAGGCATTTCACAGGAATCAGTATTGTTCAGGCCCTGACCCGTCCACAAGGAACTCTGCATCAAACCATTCCACTGGATCGTTTACATCGATCAGGTGCTCACGGGCAGGCTGGTCGAGGCTGA
>Assembly01_TRINITY_DN39001_c0_g1::Assembly01_TRINITY_DN39001_c0_g1_i2::g.82811::m.82811
ATGTTCAGGCATGGATACGTGTCTTTAGTAAAAATGGGTGTGGCCAATTTCCTGTACACTTGGAGCAACACTTGGATTCACCATCAGTCTTGTCATCGCACCTTTTTGGATATACTGGAACAGGAAGCACCTCACATACAAATGCAGATGATTTTTGCAGTTGGTGAAAATGCAGCAACATTTGGTTAA
>Assembly01_TRINITY_DN39020_c2_g2::Assembly01_TRINITY_DN39020_c2_g2_i1::g.81868::m.81868
ATGATCACTGCGACTGGTCACAACAATGGGAAACACTGGAGTCACCTCGGACCTGGATTACTGAGTGCAACGCCTTTTAAACGGGGTGAAGCAGCGATTTTATCTCAAGAGTTCAAGTGTCAGCGATTGACAGAAGTAGCATCCAGTAGCAAGCTTTGCTTAAAGAATTTTCAGGGGGAAAAAAGGCAACAGTAG
>Assembly01_TRINITY_DN39044_c0_g1::Assembly01_TRINITY_DN39044_c0_g1_i2::g.83033::m.83033
ATGACAACAGCTCCTTGCTGCTTAAACGAGCTGGTGCTGATGGCTGGAATCAGTGATGGGATCACAGCAGTCTGTTTTGATAAGCGTTTCGTAGACCCTCACACCGAGAAGAGGAACAGCTTGAAGAGAAGCCTTCTCCTCATATGGACGCTGCGAGATCTGCTGAGTTCCTCCAGCATTTCTGTGTTT
>Assembly01_TRINITY_DN39094_c2_g1::Assembly01_TRINITY_DN39094_c2_g1_i1::g.82411::m.82411
ATGTTGTTCAGAATACAAATTGTCCCTGGTCAATATATTCATGCATTTTGTTTTGTATCATGCATTGCTAAATCTATTTCTTCGTTAGGAAAATCTGCTCAAAAGTCCCCAACCGCCTGGAGTTCAGAAAGTGGTGGCCGCCCAAGAAAAAAACCAGGCCTCCTTCAACAAGTAAAACACAGCAGACGCTGGTAG
>Assembly01_TRINITY_DN39121_c1_g1::Assembly01_TRINITY_DN39121_c1_g1_i1::g.13479::m.13479
ATGTGTGCAGTAAAAACAAACATGATGAATAAAACCATTGACCTTGTCTGGAGGCATGTGAAGCCTAGCAAAGAGGCAACTTTTCATATGATCTCAAGTGTAACGATAGGTAAAAAGAGAGAGGTCTTCAACTCTGGGCCCAGAAACAAGCATGCAAGGTATTGGAGCGAAGGTTCAGGA
>Assembly01_TRINITY_DN39160_c1_g1::Assembly01_TRINITY_DN39160_c1_g1_i1::g.13513::m.13513
ATGCGCAGAGAAGAAAACCCGGACTGGATCTCAGTTAGTGGTGCTGTCAGCAGCACCGGTAGATATCAAAAGCTGGCCCAGATGAGTGAAATTGAATCTGAACAGCCCCAATTGCTTTCGGAGAGCGAAGATAATGAACAGGTTGAAGAAACGGATGAAGAAGAAGTAGATGATGGAGAGATG
>Assembly01_TRINITY_DN39238_c0_g1::Assembly01_TRINITY_DN39238_c0_g1_i1::g.184376::m.184376
ATGCTCCAGAGATTTTGTGGAAGGAAGGTATTGTGTTCTCCAACTTCCCTCCATAAAATCATGCAGTACACTTTTGCAATTAGTCAAGAAACAATGCATGGACTGCTTCCAGTTGTTGCTGTTGATTTGAACCAAAATCCTCCAGGTACATGGTATGAAAAAAAAGTGGACCAGATTGTATCAATAAATTGA
>Assembly01_TRINITY_DN39280_c1_g1::Assembly01_TRINITY_DN39280_c1_g1_i1::g.183917::m.183917
GTCACCAACACGGCTTTGCCGGATGGCAGCTTGGAGCGAGAGCGGGTGGACACTTCACTCAGAATGGAGGACCTGCAAGACAAGAGACGGTCAGTGGGGCCAGGACAGAACGCGGCTGAGGGGCACAGTGAACCGGCTGGGCCGGACCGGTCTCCGCCACCAGCTCTTTACCACAGATGA
>Assembly01_TRINITY_DN39322_c1_g1::Assembly01_TRINITY_DN39322_c1_g1_i1::g.85851::m.85851
ATGGTGCTGAGCAATAGTTCCATTCTTCAGAGGCCGTTAACATCTCCGCATCCAAGCTTTAAAACAGGAAGATTAAAGGCACAACGTGCATTTTCTTTCAGTCCAAATCCATCTCATAAGTTTGTTAAACCAAATTGTTGGTTTGAAAACATGCAAGTAAACATTGCCTTTTACTACCTGTCCACCTGA
>Assembly01_TRINITY_DN39323_c0_g3::Assembly01_TRINITY_DN39323_c0_g3_i4::g.86536::m.86536
ATGTTAGTGCACAGTAGAAGCCGATTCCAGTCATTTAAACCCGTGCCATCAAATCACACCCAAATTAACCAACAAACTCGTACGCTTTTGGATGGTGGGAGAAACCGGAGCACCCAGAGGAAATACACGCAGCCTCGAGGAGAACGAATAAAGTCCTTACGGATTGGAACCCAGGTCGCTGGCGCT
>Assembly01_TRINITY_DN39348_c0_g1::Assembly01_TRINITY_DN39348_c0_g1_i1::g.86510::m.86510
ATGGGCAACCAGCGATCTGTGTTTGTATTTACATTTACACGGCACAGAAAAGGAAGATACACTGGTTACCCTGAAATGTATGGTTGCCATCAACTGAAGGGAGCAAAGAATAAAATAACACTGACTTTTTTGTGTAATGGCGTGTCAAGAGAAAGCACGAAGAAAAATTGTTTACAAAAGGACATTTAG
>Assembly01_TRINITY_DN39420_c0_g2::Assembly01_TRINITY_DN39420_c0_g2_i1::g.20387::m.20387
ATGGAAACCGCCACACTTGGGCGCGAGATTTTTCAGCCACCAGGTGCTATTCGAGGGTGTAATGGGTGCACTTTCGAATGTGGTGAAAGTAGGGGGGGGGAACCATCCAGGGCCTTGCTGGATTGGGTATCGCAGGCCGAGATGGGACCTAGACTATCCCACGTCTTCCTGCAACCTGAGCCTTCCAGT
>Assembly01_TRINITY_DN39437_c1_g1::Assembly01_TRINITY_DN39437_c1_g1_i3::g.20581::m.20581
ATGTTACAGAGGGAAAGAGAGAGGTGCCGTAGAGAGAGAGAGCGAGTGTTGTGTCAGAGAGAGAGGGAGAGGTGTTCCAGGGAGGGAGAGGAATGGGTCTCCCAGAGAGACAGGGAGAGGTGTCACACACAGAGAGATACGGAGAAGTGTCCCAGACAGACAGAGAGAGATGAGTCCCAGAGAGAGAGGGAGAGGTGA
>Assembly01_TRINITY_DN39444_c0_g1::Assembly01_TRINITY_DN39444_c0_g1_i2::g.20270::m.20270
ATGGTTACCAATTCCCATTTGCCATACAACCAGGGACTTGGCACCGCATCCCCTCAAATGACAGAATTTGTATTTCCTTTGAAGAGTGAGAAACCGGGTCACTGCTTTTCAGGAAGAGTGAGAAAATCCTGTGTCATAGTCGTTTTCCTTTGCTCAAAGGATAGTAGTTTTGATTCAAATTCTGCTGAAAGTTGCTGA
>Assembly01_TRINITY_DN39491_c0_g1::Assembly01_TRINITY_DN39491_c0_g1_i2::g.20604::m.20604
GACGAATCCACTCTGCAAGAGAACGACGCTCTTCTCATGGCTTATGCCAGATTCTGGAATGGAAACGAGCTGATGGAAGAGATGTTGTTTGCCAGAAGGATTAAAACAGAAGCTAAGAATTACATAAACAGGAACAGTATTCCATTCGAGAACATAGTTGCCTGTGCAACTCATGGTGCCGCTTCAATGGTTGGATGA
>Assembly01_TRINITY_DN39491_c0_g2::Assembly01_TRINITY_DN39491_c0_g2_i2::g.20605::m.20605
ATGCCTGAAAAATGTTATACGTTCAGAGGATGTTTAAATGCTTCGCTTTCAATTGTCATAAAGACTGTAAACTTTATAAAATCACATCCCCTTCAAGACCGTCTATTCCGGCAGCTGTGTGAAGAAAATGACAAATATTTCCAGATGCTGCTGCTGCAAACCGAGGTGAGGTGGCTGTCC
>Assembly01_TRINITY_DN39491_c0_g2::Assembly01_TRINITY_DN39491_c0_g2_i3::g.20608::m.20608
GCAAGAGAACGACGCTCTTCTCATGGCTTATGCCAGGTTCTGAATGGAGACGAGCTGATGGAAGAGACGTTGTTTGCCAGAAGGATTAAAACAGATACTAAGGAACCGATTATTTTCGAAGAAGAATTACATAAACGAGAACAGTATTCCATTCGAGAACATAGTTGCCTGTGCAACTGA
>Assembly01_TRINITY_DN39514_c0_g2::Assembly01_TRINITY_DN39514_c0_g2_i2::g.133291::m.133291
ATGGATGAGATAGTAAAGACCCCAGGCCAGTACCATGATGTAATAGGTGTTGCAGAAGAAGACGATCACCATGGAAGCAAATCCCAGACCTTTGAAGAGAGGTACGATGTTCCAGGCACCAATGCCACCTTGCTTCATGAACTGTCCCAGTGCAATTTCCAGGAAAAAGACAGGAATTCCTCCCACTAA
>Assembly01_TRINITY_DN39539_c0_g1::Assembly01_TRINITY_DN39539_c0_g1_i2::g.133348::m.133348
ATGAGAATTCAGAGAGTACAGATTGTGACTGATCAGAAGATTGTAGAAGTTAAGAAAAATACTTTGGGGTTTGCATTGAAGCAGAATTATTTAATTTTGAATCACAACTGGCTCTATAGCCCATGCCTACACTGCATACTGAAGATGCAACCAATTGCCTTCCAGGAACAAAGTTTAATTTGGTCATAG
>Assembly01_TRINITY_DN39594_c0_g2::Assembly01_TRINITY_DN39594_c0_g2_i2::g.134063::m.134063
ATGGATCATTACCAAACATCAGAGGCGCCTTCGTCTAAAGTAGAGGCTCTGGGAGTGCCTCACAACTGCATTGGAGTTTCCATGTACCTATCGAATTGTCTCTTGAAAGATCCTATTGAACCTGCCTCCACACTGTTGCTGGCAGCACATTCCATACACTCGCCACTGTGTGAGAACATAAAAGGGACTTAA
>Assembly01_TRINITY_DN39596_c0_g1::Assembly01_TRINITY_DN39596_c0_g1_i1::g.134243::m.134243
ATGCAGCTATGGTGGATAATCAAGTGTGACCTTACTGAACATAAAGGCATTAGTGGGTGTTCTTGTAATTGGATCAGAACAAGATCAAACCAAGAAATCCAAAGAGGCATGAAGAATGGAAAGAAATATAAGAAAGAAGGGGGTGATAAAACAGCAACAGCAGTGGGCCAAGCACGCACCCCAAGGATGCGTGCCTAG
>Assembly01_TRINITY_DN39611_c2_g1::Assembly01_TRINITY_DN39611_c2_g1_i2::g.175478::m.175478
ATGTTGCTCTACAAATCCAATGGGGCAGCGGCAACTTCCATGGCCTTGCCAGTTCTCAGAGAACCCTGCCAGATTCAAATGGAGTCAGCTGCTGAGAGAAAGGGAAGAGATGCAGGGAAGAGATACAGGAGTATTAGAGCCAGCACCACCAGGCTGAGGAACAGCTTCTTCCCACGGGCAGTGACAACGCTGAACGAC
>Assembly01_TRINITY_DN3962_c0_g2::Assembly01_TRINITY_DN3962_c0_g2_i1::g.190860::m.190860
AGCCAGTACAAAGAGGTTTTGCCAAACCGAACTCATCCCAAGCTGACAATGAGTGGAGGTGGTGGATACATCCTGACTGGTATCACGGTTGCAATGGACAAAGACAAATCTGTTGCCAGTATTCCTGCACAACAGAGGTTTGAAGAATCTAGAGCTAAACGACAAAAAGTAGAAGAATCTATAAGTTAG
>Assembly01_TRINITY_DN39693_c2_g5::Assembly01_TRINITY_DN39693_c2_g5_i2::g.174717::m.174717
ATGGGTGCAATAAACTCCCAAAGTAGAATTAATCATCCAGCCTTATACAAGAAGAATCATAACTTGGTCAGGGTTGTGGAGGTGCTCTCCATGGAATCATATCCAGCACAAGTCATCAGCATCAGGAAAAAAGAAAACGGAAGGACAACATCTGCAATGAAGGCTCACCCTATTCCTACAATACAGTAG
>Assembly01_TRINITY_DN39735_c0_g1::Assembly01_TRINITY_DN39735_c0_g1_i1::g.211992::m.211992
CCTTTTACAGCCTCAGGAAATGCTGGAGTTACTCAGCAGGTCAGTCTGGACATGGCTTCTACCTCCAGAGAGAAGAACAAGGAAGGGGGAAATAAATCAGCTGAGCCTATCAAAGACACCCCCTCCCTTCAGTTTTACAAACTTTTTTTGTTTCTGAAGAAGGCTTTCAATCCTGTGGCCTGGCCTGCTGAGTAA
>Assembly01_TRINITY_DN39754_c0_g2::Assembly01_TRINITY_DN39754_c0_g2_i5::g.212065::m.212065
TGGGAATGCAACGCAAATTTCAGAGCTTCAGAACAAAAGAGGGATGAAGACATGATGAGCCTTGTTCAGCTACAACTGGAGATCTGGACACCACACTCCAGAAAAAGATTGGCAGAAGAACGAAAAGAGAAAAGAGGAAAAACATTTTTACACGGGCAACATTCCTGCTACAATGGTTAA
>Assembly01_TRINITY_DN39766_c2_g4::Assembly01_TRINITY_DN39766_c2_g4_i4::g.212634::m.212634
ATGGACCTCAACCAGGATCTTCCTCACAATTCCACCCCTCAATTGCAAACTATGGGCAATTTACAGCGGACAATTAACATGTCTTCGGCATGTGAAAGGAAGCAGGATCTCCCGGGGTACATCCAGGCAGTCACGGAGAGAACGTGCACACTCCACACTGACAGCGCTGAGGTCAAGACTTAA
>Assembly01_TRINITY_DN39774_c1_g2::Assembly01_TRINITY_DN39774_c1_g2_i2::g.211714::m.211714
ATGTCTTCTAGTGTCTGTGCACAGTGGGAGACAGCAGTAAATAAGCTGCGAAAAGCAATGGAAAGAATCTATTATCCAGATACTGTGGAAGAGTGGTTGGAAGAATACGTTAACCCGGCTTTGATGAGGTTGCAAAACTTCGTGCAAGATATGGATGAAACCTTAGCATCAATTACAATTAAATAA
>Assembly01_TRINITY_DN39779_c0_g1::Assembly01_TRINITY_DN39779_c0_g1_i1::g.211767::m.211767
ACTCGGTTACAGGATACCGTTCATCAATCTCACCGCCTGCGGGAAGAAGCTATTTCCCAGCTTGGCAGTCCTGATCATCGGCAGTACCAATTAAAGGTTGTCTTGCATTGCTATAAGACAAAGCACAATGCATGCCCATGTCCCACAAAGGCCAATGGGCAGGATGCCCTGGTAATCTGTTCCAGCAATGCATAA
>Assembly01_TRINITY_DN39787_c0_g1::Assembly01_TRINITY_DN39787_c0_g1_i9::g.212268::m.212268
GGGTTGTCCTGCCCAATTCAGTCAGGCATGAAGAATCTGTGCACTGCAGCTGCAACTTCGGCCCAGAACGGAAAAAATCAAGCTGACCCATCTGCCAATTGGAAGTGGATGCTACAGCAATCTATGCAAGGCACAGGACACAAAGCCAGAAAAGTATTCCAAAATATAAAATCAAGTTCTTTTTAA
>Assembly01_TRINITY_DN39801_c0_g1::Assembly01_TRINITY_DN39801_c0_g1_i2::g.196242::m.196242
ATGGTGAAAATTGTAGTCGCGGTTTCCATCGTCCAAGAAGCAGACGACAAGGAAGGTTACTGCCTGGTCATTCTGATAAGCAGCTGCGTGCCGGTCTCCATCACGCCGATAGCATCAAAGCAGCAAGCTAGTGGTCGGCTGCCTTCTGGGGTGTGGTTATTCGGGAGTATAACTGGTCCTTGA
>Assembly01_TRINITY_DN39922_c1_g1::Assembly01_TRINITY_DN39922_c1_g1_i1::g.108996::m.108996
ATGTTGGTTAGGCTGCAGTTCGAGGACAAACGGAATGAATCTGGTGCGGGGCAACTTTGCAGCTTGCATTCTCTCGGAGAATCAGAGCAGGGTCATCCAGGTACCATGCCAGTTAACGAGGAGTACAGCTTCAGTACAATTCTCAATGCACACTGGAATTTAGAAGAATACGATCTCAATAAGATAGAAGGTAGGTAG
>Assembly01_TRINITY_DN39922_c5_g6::Assembly01_TRINITY_DN39922_c5_g6_i2::g.109099::m.109099
ATGCTAGTCCAAATTCACCCCTGCCACAAATATACTCCTTTGATCTCTTCTCACAAGCCCTATAAACATGGGGCCAAAAATAATCACATCACTTTTTTAGCAATCACACATTTTGAAACAAAAATAGACAATGCTGGAAATACTCAGCAGGTCACCTTTGGAGATAAAAACAGAGTTAATGTTTCAGATTGA
>Assembly01_TRINITY_DN4000_c0_g1::Assembly01_TRINITY_DN4000_c0_g1_i1::g.87057::m.87057
ATGTATGATTCAAGAAGACTGAGCGTTGGGGAGCAGGGACTAAATGCTGAGAAACTCTCCATCCAATGTTTTAAATCACGTCAAAATAAAACATTTTCTGATGCTCAGTCTTCCCAACAACCCATGGAGGCTGAAAAACTGTACAAATGCATTTGTGGCAGAATTAGATCGAGACAGAGGGGTGCGTCAGATTGCTAA
>Assembly01_TRINITY_DN40026_c0_g3::Assembly01_TRINITY_DN40026_c0_g3_i2::g.73480::m.73480
TCTTCTCTTCCCGTCACCCACCTCACCTCACCGCCAGCCCAGGCCCGGCGGCTGCCGTCAGCCCCTTCCCGTTCCCGGCTCGGGGCGCCTGGCAGTGAAATGTGCACAGAGCAAAAATCAATCCAGCGGCCCCGGTATTTGCAATGGATCATTACCAAACATCAGAGGCGCCTTCGTCTAAAGTAG
>Assembly01_TRINITY_DN40064_c1_g1::Assembly01_TRINITY_DN40064_c1_g1_i2::g.74103::m.74103
ATGGAAATTGAGGAGAAACTGTGGGAAGAGGCTATTGAGAGAATTCGTTCTACCACCTCCTGCGCTCGCTTGGGACTCATTCAGTTCAAGGTGCTGCACAGGGTTCACTTTTCAAAATCCAGACTGTCAGCCATTTATCCTGAAATAGAGGACAAATGCAATAGGTGTAATCGCTCCCGTTGCCACCTAAGTCAC
>Assembly01_TRINITY_DN4006_c0_g2::Assembly01_TRINITY_DN4006_c0_g2_i1::g.86966::m.86966
ATGGGAGACGACGCCAAACACACATTCTACACAACAGCCCTGGATCGCCAGTCGCTGGGTTTTGCTCCCAATTCCTACCGGAGCAGGGGGCGAGGGGCCTCGGTTTGCATTCTCCGTCCTCGCACGGACGAAGGGGCTACGGGAGTGAGTCACTATGACCGTCCGTCCGGGAAAGAAGCTCATAACTTG
>Assembly01_TRINITY_DN40094_c0_g1::Assembly01_TRINITY_DN40094_c0_g1_i1::g.73511::m.73511
TTTTTTTTTATGCATGAACATTCTTTAATCCAGCATTTGTTGGTCAATAATAATTTTTTACATTTACACGAGCAAGTTTATTCACAGACCTTTAATATTTACATAATTCGCCTTTTCTTCCATGCAAAACTTGAAAATGTATCACGATCATTTACTCAAAGCTTACAGCAGAAGTCAGGTAATGTCAAAGCCTCATAG
>Assembly01_TRINITY_DN40188_c2_g3::Assembly01_TRINITY_DN40188_c2_g3_i7::g.106564::m.106564
ATGGCGAGAGTCCCAAGAAGCACAAGGATCTTACGCGATGCTCTACCCCGCGACGTTGAGGCTGGAGCCGTCGGAGGGCGGGAGAAGATTCTTCACCACACCCAGAGAGGCGGAGGACTTCGTCCAAAATCTCCAAGGGAGACCTTTTCATTGAAGATCTTCCCACATATACAAGACCTCATAATTTAG
>Assembly01_TRINITY_DN40229_c5_g1::Assembly01_TRINITY_DN40229_c5_g1_i3::g.201306::m.201306
ATGGGCCTGAGACAAGCTGTGCATCAGTGGCCAGCTGTCCCGCTCTTGGTCCCAGGCCACTCACCCATGAATGTGGAGCCGGGCGACCAATGGGGCGAACCTTTCGGAGCGACCCTGAAGCGCCCCCTCCCCTCCCCTGAGCCGCCGCCGCCGCCATCCACCCTGCTCTCCCGAGCCGCTCTCCCTCCC
>Assembly01_TRINITY_DN40277_c0_g2::Assembly01_TRINITY_DN40277_c0_g2_i2::g.201255::m.201255
TTAGATTCACTTTATTGTCATTGTACCAGTGCAAAACAAGCCAATAAGATACAATTAGCATCCAACCAGGTTAAAAAAAATAGTGCTATATACATCACAAGTAAAACATGTGCAATTAAACCCAACAACAAACCTATTCAACAAACAAACTATTACAAAAGTACTGATATTACAATATGA
>Assembly01_TRINITY_DN40302_c1_g1::Assembly01_TRINITY_DN40302_c1_g1_i1::g.194073::m.194073
ATTCTTAAAAAACTAAGTCCCTGTTCTTATTCTATACTGGTGGGAACTAAAATATGGAAACGGCACATCGACCAGTTAAGAGCGGTGGATGATCTTATGGCCACTCCTACAGCTCACGATCCCGACGAGATTCCAGACGAGATTCCATTTTGGGCTCCTGCCACCGACGACGTTTCATAA
>Assembly01_TRINITY_DN40317_c2_g11::Assembly01_TRINITY_DN40317_c2_g11_i1::g.193270::m.193270
CTCAGCAGGCCACACAGCATCAACGGGAAGCAAAGTGCAACAACCGACACTTCTGGCCTGGGCCCCTACCTGACGAAGGACCCAGGCCGAAGTGTCGGCTACCCTCTACCTCCCATGGATGCTGCACGCCCTGCTGAGGTTCTCCAGCATCTGCAGACTTTCTTGTTTAACAACATTTTATAA
>Assembly01_TRINITY_DN40317_c2_g1::Assembly01_TRINITY_DN40317_c2_g1_i1::g.193256::m.193256
CTCAGCAGGCCACACAGCATCAACGGGAAGCAAAGTGCAACAACCGACACTTCTGGCCTGGGCCCCTACCTGACGAAGGACCCAGGCCGAAGTGTCGGCTACCCTTCACCTCCCATGGATGCTGCATGTCCTGCTGAGGTTCTCCAGCATCTGCAGACTTTCTTGTTTAACAACATTTTATAA
>Assembly01_TRINITY_DN40320_c1_g1::Assembly01_TRINITY_DN40320_c1_g1_i3::g.194489::m.194489
CCCCAGATCCCTCTGCTCTACAACACTCCCCAGATCCCTCTGCTCTACAAAGCTTCCCCGGGTCGCTCTGCTCTACAACACTGCCCCAGATCCTCTGCTCCACAACCCTCCCAAGATACCTCTGCTCTACTACACTCCACAGATTCCTTTGATCTACAACTCTCCCCAGAACCCTCTGCTCTATAA
>Assembly01_TRINITY_DN40335_c0_g1::Assembly01_TRINITY_DN40335_c0_g1_i1::g.194188::m.194188
CACCAACCATCAACCACCCATTTGCACCAGTTCTACATTAAACCCGTTTTCCCACAGATTCTACCACTCAGTTACACAACAGGGACAATTTATAGTGATCAATTAACCTACCAGCCCACAGGTCATTGGTCTCTGAAGGAAACCCACACAGTCACTGGGAGAATGGCAAAATTGCACACAGATTGA
>Assembly01_TRINITY_DN40338_c1_g1::Assembly01_TRINITY_DN40338_c1_g1_i1::g.194432::m.194432
ATTCAGCCCATCAAGTCTGCCCCACCAATTAATCCAATGTTTCAATTAATCCAAGTACTTTGTGTTGAAATGCCTGTTAATTATAACAAGGTTTCTATAGCAACAAAGAGCAGTAATTTGATCAATGTGCCAAACTCTATTCCTAAACTTGGAAAACAGACAATTTCACTCTGGTCGCACTAG
>Assembly01_TRINITY_DN40347_c0_g1::Assembly01_TRINITY_DN40347_c0_g1_i3::g.193105::m.193105
ATGGAACATTTGGTCAAGGTGCTGAGCTACTCCCGTACGATCCTTCAGATTTTCTTTGAGACAAACAGCACGTTAAAGGGCCATTTCGGACCACAAGCCCGAGCCGCCCAATCACACCCAATGGACCGACAACCCCCGATGCTTGGTGACCTGGGAGTTTCTCCAGCCCACTTGTGTCTCGCCATCTGG
>Assembly01_TRINITY_DN40348_c0_g1::Assembly01_TRINITY_DN40348_c0_g1_i2::g.193964::m.193964
ATGCAACTCTTCAATGAAATCAATGCTCGCAAGATTCATGGGGAGAAGAATGTTTTTGATGCCATTTTCAGAAATCCCATTTGTAGTATTGTCTTCGGCACTTTTGCAGTCCAGATCCTGTCTGACCTGCCAAGTGATTCTGGATTTACTGTTTTCAATTCAGATTTTCAGCATCTGCACGCATTTGCTTTTTGA
>Assembly01_TRINITY_DN40394_c0_g1::Assembly01_TRINITY_DN40394_c0_g1_i1::g.194078::m.194078
ATGCCACCCAAGTTTAAACGGCACTTGGATGATGACGATGTAACAGGTTCTATAAGAAGTGAAAGGCGGAACCTGTTGGAAGATGACTCTGATGAAGAAGAAGATTTTTTCCTAAGAGGGCCTACTGGACCTAAATTTGGACCAACGAATGACAAGATCAAACAGTATGTGCTTTTAGACTAA
>Assembly01_TRINITY_DN40414_c0_g1::Assembly01_TRINITY_DN40414_c0_g1_i1::g.24969::m.24969
TATTCTCTTGAAGTTATGACAAAATGGGCCTTCTACAGGGAAGTTATGTCGGAGTTATATCAGCGTGGGTGGAAGCCTTCTCTGCTGTTCCCAGCTCATCTTCGAATCTCTCTTTCCAACGGGAACAAGAAATGGTTTGGTTCAGTGGAAGAAGCTCGAGAGTTCATTCGTAACCTTCCCGCTCCAACTCCTGAATGA
>Assembly01_TRINITY_DN40424_c2_g1::Assembly01_TRINITY_DN40424_c2_g1_i1::g.25866::m.25866
ATGCTAGCGTATCTTGTTAATCGAGCAAGAAGGCGGATCTCTCCTGCAGAACTACATTCAAAGAACCTTTCACAAAATATTGACACACAGAAACCAGTTTGGCTTGACAAATTTAAGAACAGGAAAGAAAAAATGCAAGATGCAGCATATCTAATAATTTTTGCAGTCCATGGAAAATGTTTCATC
>Assembly01_TRINITY_DN40464_c0_g2::Assembly01_TRINITY_DN40464_c0_g2_i1::g.24589::m.24589
ATGCATCAACTGCTCCCAGTGCCATGTATAAATCCATCGCTCACTTCTTTGGCAATTTCTCACTCTCATTCTGATTGCTCTTCTTTCAAATATACAGTCAGCAGCACCGACACTCACAGCGGCATTGAGTGTGTCCTCTTGATGACTTGTTTCAGACAGACTTCACTCTCAGCTGCAACAATGGGAACTTTACTC
>Assembly01_TRINITY_DN40473_c5_g1::Assembly01_TRINITY_DN40473_c5_g1_i1::g.25851::m.25851
ATGTTGAAATTCAGTCATGATCTGATTGAGAGGCATAACAACCCTGCACTTGTTGCTGGTTTTTTATATGGCTTCTTACACTGTGAGAGAAACACAAAATCTGCAGATGCTGGAATTTTGAGCAAAGAAATGCTGGAGGAACTCAGCAGGTCAGACAGCAATTCCTTATTTTTTTTAGACTGA
>Assembly01_TRINITY_DN40474_c0_g2::Assembly01_TRINITY_DN40474_c0_g2_i1::g.25757::m.25757
AGGGGTGGAAGAGAGAAAGAGAAGAAAACGCATGAAGATTTAGGGATTCCTCTGACCTCAGGAAATTATGTTGGCCATGATACTTCTGTGAAGTACCTACATTTTGTAGGAAGTAATTTTTATCTCACCAATGTGAGTTTGAATGTTTACTTAGGGATTCAGATGATTGGCATTCATTATAAGAGCTGA
>Assembly01_TRINITY_DN40477_c4_g2::Assembly01_TRINITY_DN40477_c4_g2_i1::g.25229::m.25229
CTCCCTGATAGCTCATCGCAACTTCCTCTGTTCCTGGGTGAACAACCAGCTTTTCAACTGACAAACCAGTCAGCAACAGACATCGCATCCATGAACTTCGAGTGGGGGAAGTCTGACCGCTCTTTTCATGTGTCAATTGAAAGGTTAATTGATGTAATAATTATGTGTTTTTTTTATTTTAACTTTGTTTAG
>Assembly01_TRINITY_DN40479_c3_g5::Assembly01_TRINITY_DN40479_c3_g5_i1::g.24666::m.24666
TGGCAGGCTTGGCAAGTGCGGAGGCAGACATGTTTACCTCCTATGGACACTGCGGGACCTGCTGAGTTCCTCCGGCATTTCTGTGTTTTTACTACAATCACAGCATCTGCAGACTTTCATGTTTCACAGTACGTGTTACGGTCTAGATTTGGAAATGTGTGGTGTAATCGCAGGGGTCTGGAACATTTGCAACCGTAG
>Assembly01_TRINITY_DN40542_c1_g1::Assembly01_TRINITY_DN40542_c1_g1_i1::g.893::m.893
ATGATCAGCACAATAAAATTCCCCCCCAGTCCTGCCAATCACAGTCCCAAGATCAGTCCAGCATCGTTTCCCCATGCATTGTCTTGTCACACACTCACAGGGCAGGGACAACAGAGATTAGATGGAGTAAATAAACCTCTGAACTGTCACAGTATACACTCCCCAGACAAGGACAGCACAGATTAA
>Assembly01_TRINITY_DN40549_c1_g1::Assembly01_TRINITY_DN40549_c1_g1_i4::g.1963::m.1963
ATGAGTTTTCTTTTCATGTGGGAATCCAGAACAATGGACCAGAATCTGAGGAATATTCCTTCACTCAAAGGTCTCGCACCTTGCAGATGGAGAGATCATCGACAGATGCAGCTTAATGAAGGAAAGTATGAGCCAAGTATCGGAACCGGGATGCGAGGGGGTGCCGAGGGCGACCTGACCGTGTTGGAGGTT
>Assembly01_TRINITY_DN40615_c1_g1::Assembly01_TRINITY_DN40615_c1_g1_i1::g.70314::m.70314
ATGAATGTGTGTATCTGTGTATCTATTAGTGTGTCTGTGCACGTGTGTATCCATTTGCCTGTATTAGTGTGTCTGTGTGCCTGTGTGTGTCCATCTGTGTGCCTGTGTGTGTCCACCTGTGTGCCTGTGTGTGTCCATCTGTGTGCCTGTGTGTGTCCACCTGTGTGCCTGTGTGTGTCCATC
>Assembly01_TRINITY_DN4061_c0_g1::Assembly01_TRINITY_DN4061_c0_g1_i1::g.87021::m.87021
ATGGCCAAGTCCAAGAACCACACCAACCACAACCAGTCCAGCAAGTGGCACAGAAATGGGATCAAGAAACCCAAGTCTTATCGATTTGAACCCTTAAAAGGAGTTGATCCCAAGTTCCTAAGGAACATGCGGTTTGCTAAGAAGCACAACAAAAGAGGAAAGAAAAGAATGGGCAAAAAATAA
>Assembly01_TRINITY_DN40631_c4_g1::Assembly01_TRINITY_DN40631_c4_g1_i2::g.70895::m.70895
ATGTTTGTACCACTTTTGCATCCAACGTTGTTGTTGCCTGCTGTGTTCTACACAATATACGTGAGCTCAACAAGGAACATTGACCTACCCGATCTCCCTGAACCTGAACGAGATGCCTGTCAGGGTGCACAAGCACACAGTCACCAGGCTATCCGTGAGGCTATTATGTCCATTCTGTAA
>Assembly01_TRINITY_DN40643_c0_g1::Assembly01_TRINITY_DN40643_c0_g1_i1::g.71016::m.71016
TTTTTTTTTTTCATGAGAAATCAAGTTTATTCTACTTTGTTAAATACATTTGAAGAATGCTCAACAAATTCATTCACAGACATCAACTTTGTGAGGTTTGGCCAAGCAATCCAAGCAATGTACAGGGTAAAAGAGTTCTATCAGAAATTTATTTTTAAAAATTCTATTTACAAATTTAATTTCCTCCAATGA
>Assembly01_TRINITY_DN40645_c0_g1::Assembly01_TRINITY_DN40645_c0_g1_i3::g.70963::m.70963
ATGGACGTTCCCAGCACCGATGACGCTAGTCCTGCCGTCCCGTACAGGAATGTGAAGGCAATCAAGGTGCCGGCAGCCCCCAGCATCGAGGACTTCGTTATTATCAAACCCATCAGCCGTGGGGCGTTCGGTAAAGTGTACCTGGCTCGGAAAAAACACCCCGAGAATATGGTGTATGCAGTCAAGCACACTTTGTAA
>Assembly01_TRINITY_DN40648_c2_g2::Assembly01_TRINITY_DN40648_c2_g2_i3::g.71238::m.71238
ATGGTAAGTGTCCAGTGCAAGCCTTCAATTTTAGTTTTGATAAAGGTGTTTCAACTCAGTGGAGAGGTTGCTATCGTCGAGATGCTTCTAAAAGAATCTGAAAACTCGGAGTCTGAAGGATTGGAGTTCAACTTTACAGCAGAAATTCCGAGGACAAAAATCCAGACTGATATGCCAGTGCAGTACTGA
>Assembly01_TRINITY_DN40650_c0_g1::Assembly01_TRINITY_DN40650_c0_g1_i2::g.70443::m.70443
ATGCGCGGTGCACAGAACGGCGGCTGCGGAGCCCTTTGCCGAGCGCGGGGCATTGTGGTCAAAGAAGCCTCCATTGTTCGTGCACTTCGTGGGCGGCGAGTAAATGCCCACCTTGGAAATACAGGTGGGGAGAGTGATGGCCGGGCGCTAGGAGCTGGGGTTGCCTCTGACAGACAGGGGCCGATTTAA
>Assembly01_TRINITY_DN40689_c1_g3::Assembly01_TRINITY_DN40689_c1_g3_i1::g.71325::m.71325
CCTTTCAACATTCTAAATGTTTCAATGGGATCCCCCCTCATTCTCCTAAATTCCAACAAGTACAGGCCAAGTGCTATCAAATGCTCCTCATATGATAAACGTTTCATTCCTGGAATCATCCTTGTGAACCTCCTCCTCTTGTCTGGATTAAATTCCATCTCTCACTGTTCTGCTCAACTTTCCAGCTGA
>Assembly01_TRINITY_DN40701_c1_g1::Assembly01_TRINITY_DN40701_c1_g1_i1::g.10293::m.10293
ATGGCAGGAAGCATTAAAGTAGAAGGATCTTGTGATGCAAGTCAAAAGCTCCCAGAAAATGGCAACCCAAGTGGAAAGAATGGGAAAGGCTGCAGACTGCCTGCTTTGCCTTCATCAGTCAGGACTGAGTACAAAAGTTGGCAAGTTGTGTGCAGCTGTACAAAACATTGGTTAGGCTACATCTAG
>Assembly01_TRINITY_DN40701_c5_g1::Assembly01_TRINITY_DN40701_c5_g1_i1::g.10304::m.10304
ATGGCAGGAAGCATTAAAGTAGAAGGATCTTGTGATGCAAGTCAAAAGCTCCCAGAAAATGGCAACCCAAGTGGAAAGAATGGGAAAGGCTGCAGACTGCCTGCTTTGCCTTCATCAGTCAGGACTGAGTACAAAAGTTGGCAAGTTGTGTGCAGCTGTATAAAACATTGGTTAGGCTACATCTAG
>Assembly01_TRINITY_DN40728_c0_g1::Assembly01_TRINITY_DN40728_c0_g1_i7::g.10902::m.10902
ATGAGTTACCATCCGTGGTTAACGAGCCCCATCTGCCCGGAGCAACTGGTTTCAAGGCGCCAGTGGCCCGCCTTTGCCCCTTCTCCTGTCAGTGAGAACAGCTCCGCCGGGCATAAGAACTATGCCACATGTGAAGGCCAGGAGTTGGACTTGGTTGTCAGAGGCTGTTTGAGTCGCACGCCATGA
>Assembly01_TRINITY_DN40742_c2_g1::Assembly01_TRINITY_DN40742_c2_g1_i1::g.10309::m.10309
ATGATTTTCGCTCCGTTCCCCGCGCTTCAGCCCCGCAGTGCAGACGGCGGCGGTCAGAACGCAACCGATCACGTTCAGCCAATCAATAGCAGATTAGAGCATGGACCAATAGAAGAGCAAGTGTGGTCAACAGTGACCAATCGTAATGCAACAGCCATGGTCGAACGGCCAATCAACCTTTTC
>Assembly01_TRINITY_DN40747_c0_g2::Assembly01_TRINITY_DN40747_c0_g2_i1::g.9191::m.9191
ATGGAGAGTCGACACGACTTGCAACAGCAGAAAGGGTGGACACCAGGAGTGAGGGATGAAGTACACATGGCAAATGAAAATCAGTGGGGAGATGAGACGCTGCTCAAGCAGTTTGTTGTCGTGACAGGGTGTTGGAAGCAGAGTCAATCAGGGCTTTCGAATGGGTTGAACTGTAGAGTTCAGGGATAA
>Assembly01_TRINITY_DN40750_c1_g1::Assembly01_TRINITY_DN40750_c1_g1_i1::g.9066::m.9066
ATGGTTCGCGGCAACATGTCCAAAACCCAAGAGATTCGGATGGGTATCCTGGAAACCCCTAACATACAGTCTTCTGGACGAGGAGCAATAAGGAAAAACAGATTCAAAGGGTCTGAAGGCAGTACTTCATCTGACACAACATCCAACAGCTTTGTGAGACAGCAACCGTACCACACTGTGATGCAG
>Assembly01_TRINITY_DN40769_c1_g1::Assembly01_TRINITY_DN40769_c1_g1_i4::g.10710::m.10710
ATGCAAATTCGCAAAAGCGGGCCAGAATTATGTGGAAAGGATTATGCCAAGAGTTTAAAAAGGTTTACAAATTTTGTTGAGCATTTTTTCCGAGCATTTCTGATTACAGAATTCTTCAGTGCACAGACAGACATTTGTCTCATGATTGCAGAATGTGATTGTTACTGGGAAACAGGATCTTAG
>Assembly01_TRINITY_DN40780_c3_g2::Assembly01_TRINITY_DN40780_c3_g2_i1::g.10690::m.10690
ATGGTCATGGCGGATTGTCCGGACAAGCTACACCGCGGTCCCGTCCGGGTTGGTTTCTACGATATCGAGCGCACGTTGGGCAAGGGCAACTTCGCTGTCGTCAAGCTGGGCAGACATCGCATCACCAAGAATGAGGTGAGTGCAGAGAGAACACCCCTCCCCCGCACAGACTGTGACCTGGATACCTTCACCCCC
>Assembly01_TRINITY_DN40813_c2_g1::Assembly01_TRINITY_DN40813_c2_g1_i1::g.169726::m.169726
ATGAAAGTAGACATAGCTTTTTTGCAAGAGACCCATTTAACTGAGACAGAGCATCAGAAATTAAAGAGAGATTGGGTAGGATATGTTACAGCCTCTTCATTTAACTCAAAAGCAAGAGGGGTGGCAATTTTGATAAAGAAAACTCTTCCGGTTAAGATACAGAATATAGTAACTGATCCTGCAGGGAGATAA
>Assembly01_TRINITY_DN40813_c2_g1::Assembly01_TRINITY_DN40813_c2_g1_i4::g.169730::m.169730
ATGAAAGTAGACATAGCTTTTTTGCAAGAGACCCATTTAACTGAGACAGAGCACCAGAAATTAAAGAGAGATTGGGTAGGATATGTTACAGCTTCTTCATTTAATTCAAAAGCAAGAGGGGTGGCAATCTTGATAAAGAAAACTCTTCTGGTCAAGCGCCCATACTTACAAACTGTGGGAATAAATTTATAG
>Assembly01_TRINITY_DN40818_c1_g1::Assembly01_TRINITY_DN40818_c1_g1_i1::g.169035::m.169035
ATGGCTAATGCAAATCAATACTGGTATGCTTCCACTTATTTGGCTTCCTTCTGCTTAGCTGTTATATTGCTACATCCATTGAAGTGTATGAACAAGGGGTGGCATGATGGTGAAAAATGCAATTCCAATGGTTTTTTTTACTCTCAGGACATCTGTATGGAGGTTAAATGCTTGTTTTTCCTGGTGGCATCTTAA
>Assembly01_TRINITY_DN40843_c2_g1::Assembly01_TRINITY_DN40843_c2_g1_i2::g.169744::m.169744
GGGTCTCCGGAGTCGAACCCAAACTCTCCACCTGTCGAGGCGCTTGACCCACAGCTGACATGCACAAGGGTCATGATGGAGCGGGAAGCTCTTCAGCCAGGAACAGAGCACAGCATGGGGCGACAGAGATCGGGACTCTGTTCCCAACTGCTAATTATTTCCATTACGGTTTTATTTCCGGCACGGTGA
>Assembly01_TRINITY_DN40851_c4_g1::Assembly01_TRINITY_DN40851_c4_g1_i1::g.169702::m.169702
ATGTTCATAAAATGTGTGTATTGTAATCTGATTCAAACTACAAATAAAATTAAAATAAAGCCTACTAATGAACATTTTCCTTTACAGTGCCATGATCTTCGGGTGAGGTTCAAGTCACAGCTGACATTTGTTCAATTCCCATTATTTATTCTGTCGCTGTCCAGTGGAAGTAATTTAGATTGA
>Assembly01_TRINITY_DN40856_c3_g2::Assembly01_TRINITY_DN40856_c3_g2_i1::g.170139::m.170139
GGGTGGGGGGGGAAGAAAGGTATTAGAGAAAATAATTTAACACCAGTCAGTAGCATTTATAACATTTGTACATTTTTTTCAATTGTTTTCCGCAAAAGGGAAACGGCAAATGGATCCAGCTTTTTTTTTTTTTACAATATTAAAAAGCCCAAAACAAAGATAGATGGAGGAAGTAATGTGCTCAGCGCCCAAGTTTAA
>Assembly01_TRINITY_DN40860_c2_g2::Assembly01_TRINITY_DN40860_c2_g2_i1::g.169309::m.169309
ATGTGGCAACCAGCGAGTGAGAGGCTCCAGCACTTTCAGACCATGCTGAAAACCAAGTTAAATGTGTTGACTCTGCGGAAGGAACCCTTGCCCACAGTCATCTTTCATGAACCAGAAGCCATTGAATTGTCCCCCACGGCTCCTCTGATGAACAACCAGGATAACACAGAACGCAAGGTCCCGCACTAG
>Assembly01_TRINITY_DN40871_c3_g1::Assembly01_TRINITY_DN40871_c3_g1_i3::g.169846::m.169846
CATATGTGGTCATATGTAACGATTTCTTCCCCATCGTCATCATCCGGCGTCGTCATTCGGGCGGAGACGGAAGTTCGGCGGCTGCAAAACTCGGGCCCAACAGAACCACTGGTGATGTGTGGCGACTGTGTTCAGAGGGAGTACCCCGACCGGGTGGGTGTGTACCCCGACCGGGTGGGGTAA
>Assembly01_TRINITY_DN40882_c0_g1::Assembly01_TRINITY_DN40882_c0_g1_i2::g.170216::m.170216
ATGAATGCCATGCATAAGTTGGAGGAAAAGTTTGATCAATCAATAGCGGCAATAACACAGATGCAAAAACGTATACAAGACGTTGAACAACTAGTGCAAGTCAAGACAGATTTGCTGGAAGAAAAGATGAATAATCTCGAAGTAAATTACAACAATGTGATGTCTCGTATGGTCAACCTGGAGGGCCGAAGCAGATGA
>Assembly01_TRINITY_DN40883_c1_g2::Assembly01_TRINITY_DN40883_c1_g2_i3::g.169552::m.169552
ATGGGCCAGACTTTCCGGAGACATAACCACTTAAACAGAGATGAGGTCAGATGTTTTTATGGATATGAAGTGGTTTTGAAGGAAGGCAAAAGGTTTTGCAGAAATGCAACTGAAACTGTGGTGATGTCATGTCACATGATGTCAGAGAACTATATACTGAAGGCAGAGAGACATTTTGAATCAGACTGA
>Assembly01_TRINITY_DN40883_c1_g2::Assembly01_TRINITY_DN40883_c1_g2_i4::g.169554::m.169554
ATGTGCCAGACTTTCCGGAGACATAACCACTTAAACAGAGATGAGGTCAGATGTTTTTATGGATATGAAGTGGTTTTGAAGGAAGGCAAAAGGTTTTGCAGAAATGCAACTGAAACTGTGGTGATGTCATGTCACATGATGTCAGAGAACTATATACTGAAGGCAGAGAGACATTTTGAATCAGACTGA
>Assembly01_TRINITY_DN40885_c0_g1::Assembly01_TRINITY_DN40885_c0_g1_i6::g.169176::m.169176
GCAGCACTGATGGCCCACCTCAAAAAACCGCACTGGACCGACGAACTACCGTGGGTACTACTGGGAATCCGAACGGCGCCCAAAGAGGACATCGACGCCTCGGCAGCGGAGTTGGTGTTCGGCACAACCCTGGTCATCCCCGGCGAGTTCCTGGCCGCCGCCAGAGACTCAGACGACACACAATCCAGGTGA
>Assembly01_TRINITY_DN40904_c8_g5::Assembly01_TRINITY_DN40904_c8_g5_i1::g.180531::m.180531
CACATAACCATCTATTTTTCTTACATCAATGTATCTAAGAGTCTTTTGAATGTCCCTGTTGTACCAGCCTCCACCACCATCCCAGCAATGCATTCTGGGCACCCACCACTCTCCCTGACGTCTCTCCTAAACTTTCCACCACTCACCTTAAACAGATGTCCTCTGGTATTTGCTGTTGTCGACCCAGGAAAAAGGTGA
>Assembly01_TRINITY_DN40912_c0_g1::Assembly01_TRINITY_DN40912_c0_g1_i1::g.181076::m.181076
CGTTCCCAGCACATGGCTGGGTTCACCTCTGTGCTCCAGGGCATTGAACTACAAATGAATAATCAGGTCTCACTTCTACAAGGCCTGATGTCACGTATGCCTGACCCTGCCCATCAGTGCCGACCCCCCTCTCAACATTACCTAACCGCCCCAACCCAGTACCACTCCCCTGCATCCTAG
>Assembly01_TRINITY_DN40954_c0_g3::Assembly01_TRINITY_DN40954_c0_g3_i2::g.180677::m.180677
ATGTCAATAAATTATCACAGCCTGCCCATCATTTTCTATAACACAGTAAAATTAAGAATGTACTCCAGCAACTTTTGTCGATCCATGAGAGGTAGAAAGATGCTGCTCAGTTCCAAAGTCGTGCTCCCATTCTTCTGTGCTATAAAAACCCCAAGGTCTTTCAAAGTTTTCACTGCACTTTTTGCAAGA
>Assembly01_TRINITY_DN40981_c0_g1::Assembly01_TRINITY_DN40981_c0_g1_i8::g.180766::m.180766
GACTTGGGATCGTCTTACACAAGGCTCCTAGAACTGCCGAGTGTCTCCAGTGGAAGAGGCACATCGTCAGTCAGTGGGATTTACATCCAAGGATCTTTTACATCCCAGGACCTGCAGATGAACTGGGGATACCTGGATAATTTTTCATGTGATGATGCAGATGTCAGTGATGTCTCTGCACTGGAACACTTTGGATGA
>Assembly01_TRINITY_DN40991_c0_g2::Assembly01_TRINITY_DN40991_c0_g2_i1::g.179977::m.179977
ATGGGAAACGACCCTACAGGGAAGGTGACCACGCCAGCGTGGGGCTCAGCAGCTGAAGGACTTACACAGGCTCTGGGCTGCCAGCGACTTGCAGTCGAAGGACCCACACACATTGCGGGCTGCTGGAGACTGGCTCATGGGAACCAGCTGAGACAGAGCCTCATGAAGGAAAGAGGAAGG
>Assembly01_TRINITY_DN40999_c1_g2::Assembly01_TRINITY_DN40999_c1_g2_i1::g.180045::m.180045
AACACAAGACAGCTGACTACAGAAAACAATCAAGAATGTAACTTGAAGGCCCAGCTACTAACAATGCAGAAAGAAAGTGATATTGCATTGCAGCAATGTAACAAGCAAGATGAAGAAATTCAAACATTTCAAGTTTACCACAGCAGGGCTGACGACAGAAGTACCAATGTATCACATGATCTTTTCACTTCAGATTAA
>Assembly01_TRINITY_DN41011_c0_g2::Assembly01_TRINITY_DN41011_c0_g2_i1::g.160413::m.160413
ATGGAAAGAAAGGTGTCACCCTCAGAGGTCAATCGACTCATCAACAAAAAAACGGTGCGGGTGGTGTTTGGACTGAGTCAACCCGCTCTGTATGACTCCGAGATGCAATGGAAGAGAACACCGCTTCACAACAGCATGATAAACCAGCTGAACATTGTGGTGGAACGCGGTACTGCGGGCATGTCCTCACCGGGCTAA
>Assembly01_TRINITY_DN41012_c0_g1::Assembly01_TRINITY_DN41012_c0_g1_i1::g.161396::m.161396
GACCAGCTTGAAGCCTTTCCTAAATACAGAGCAGATGAAGGGCCTCTCCCCAGTGTGGACCCGCCGGTGGGTCTGCAGGTGGGAGGACTGGGTGAACCCCTTACCGCATACGGAGCAGACGAAGGGCCTCTCCCCGGTGTGGGTGCGCTGATGAGTTTCCAGTTGGTTCGGGTAGCTGCACTGTAG
>Assembly01_TRINITY_DN41025_c0_g1::Assembly01_TRINITY_DN41025_c0_g1_i1::g.159376::m.159376
ATGCAATCAAATTTTCAAAATGGAATACAATGCAGTTGCACCAACCACATGTCTGCTATCTATTCGCATGTGAAAGAGGACACATTTTTAAACTTAAGCTGTCAGCCACAGTCAGTGGACACACTTGCAACAGGCTCAATTGATTCAAGTCCCAATCCAAGACCTGAATTCCTAATTTAG
>Assembly01_TRINITY_DN41030_c3_g3::Assembly01_TRINITY_DN41030_c3_g3_i5::g.161251::m.161251
ATGTTAGTGATGTTCATGCCAATCAAACTGATGGGGGGTGGAACTGCTCTCCCCGGAGAGTTCAAGTTAATTTATCATCCCATTGTACAAGTACAACCCGACGTAACAGCGTTCTCCGGTCCTCAGTGCAACACACTGCAAACACACATACAGACAAATGATCCGTATGCACAGTACGAATATGCAAATATTAAAATA
>Assembly01_TRINITY_DN41030_c3_g5::Assembly01_TRINITY_DN41030_c3_g5_i27::g.161305::m.161305
ATGAAGCACAGTTCAGCTCCAAGCTCGTTGAACCAAGGAAGGATCCTGCTCCTCTGCTGGAGGCAGAGACTACTGCCGGATGAAGCTTCGTGTGTCGACACTCTGCAGTCTGAGACCAGACCGCGGTGCCAGCGGGAGATTTGCTTTGAAATGCTGGAGGAACTCAGCCAGTCTCACTGA
>Assembly01_TRINITY_DN41030_c3_g5::Assembly01_TRINITY_DN41030_c3_g5_i28::g.161309::m.161309
ATGGTCCAAAAAAAATTGTGTGGAGATATTCGAGAAATTATTCAGGGGAATCTCCAACCAGGAAGGGGTGTACAGAAGTCCATGAAGGGACAAATCTGCAGTGCCCCAACAGGAGTGGGACTGACTGAGGCTACACAGGCTGAGTACCCTCCCTCTCTGCACACTCAGGAGAGTGAGGGAGAGTGA
>Assembly01_TRINITY_DN41041_c1_g1::Assembly01_TRINITY_DN41041_c1_g1_i1::g.161360::m.161360
ATGGCTGCAGGTCAGTGGTCAATCGCACGAAGCTTGGAGTCAGAGATCAGTGAAACACTAAAGTCTGCAGGCGCTGTGATTGTTGTTAAAAACATTGAAATGTTGGAGGAACTCAGCAGGTCTCGCAGTGTCCACAGAAGGTGGATCCCAAGAGCAGACCAACCCCCTCTGCACACCCCGCCCGTTTCTTCAGCATGA
>Assembly01_TRINITY_DN41043_c1_g4::Assembly01_TRINITY_DN41043_c1_g4_i2::g.160456::m.160456
ATGTCACACATTGAAAACAACCTCCAAGATAACAACATTGTAATTGTGCAGAATTTAGAGGCTTTCAAAACTTCAGGTTATAAATGTCATCTAAGTGCAGCTACAGTTTTATTTAATTTAAACATTCAATATTTGCTCCCAATTATTTTGAAACCATTCAGCTACTGGAGTTCAAACTGA
>Assembly01_TRINITY_DN41079_c6_g4::Assembly01_TRINITY_DN41079_c6_g4_i1::g.161223::m.161223
ACAGGCTCCGACCTCCCATCCACTGAAATCATCTGTGTGAGGCGCTGCCTCAAGAAGGCAGCCAACATCATAAAGGACCCCCATCACCCTGCTCACAACCTCTTCTCACTGCTCCCTTCAGACAGCAGGTACAGAAGCCTGAAGACAAGCACCTCGAGTTCAAGAACAGTTTCTTTCCAACAGCTGTCAGACTCTTGA
>Assembly01_TRINITY_DN41089_c0_g1::Assembly01_TRINITY_DN41089_c0_g1_i1::g.160598::m.160598
GGGAGGAGATCCGTTCCAGGGCCGAGTGTGGAGAGGAAAGATAGCCAATGCAACCAGACAGATGAAGTCAGCTCTTCTGAGCCTCGAGCGACCAGCAGTGATATTTCCAAAGGGGACAAAGTGGCGACGAGGATGAAAATCCACACTCCGGACAACGGGATCCACAGGATTTCTGAAAAAGAAGCACGTCGGAGGTGA
>Assembly01_TRINITY_DN41116_c2_g1::Assembly01_TRINITY_DN41116_c2_g1_i1::g.53596::m.53596
ATGAGAAGCTTCCTTCATCTTTTAATGAGGTGCGTAACGCTCAGAGAAGAGAAGAAGGCGATAAGGAGGGACCCCGCCAAAAATCCAGCCAGGAGACTACGTTCTGATAAGGAATTGGGAGCGGAAGAAGTTGGCACCAAAGAGGAAAGGTCCATTCCAAGTGTTGCTAACCACGCCCACGGCAGTAAAGGTTGA
>Assembly01_TRINITY_DN41121_c0_g1::Assembly01_TRINITY_DN41121_c0_g1_i4::g.53925::m.53925
ATGGAAGGGACGAGCAAAGATAACAGTGCTTTTTTAAATCATAAAATTCTCCCCAAGTTCGATCGCTCGGATTGTACAATAAATTTGTTCCCAGGCCTGAGGCACATCAGGACCACTGCCCCTTTCATTGTCAGCATCTGCTCTCCACTTGCTCCCCCTGATGTGCCGAGGACACACTTACCATGTGAGGAATAA
>Assembly01_TRINITY_DN41141_c2_g1::Assembly01_TRINITY_DN41141_c2_g1_i3::g.54023::m.54023
ATGATGCTGAAGGAAACTGGGGTGTGTCACGGGGCACCTCTGGCTGAAGATGCTCGTGAATGCTTCAGCACCCTCCTGCTGGGCACAACCTTTGTGTGGGATATTCTTGGGAGCCAACCTCCTCCATTAGCTGTTTACTTGTCCGCCACAACTTGCGATGGTAGGACAGTAGATCCTTGA
>Assembly01_TRINITY_DN41168_c6_g6::Assembly01_TRINITY_DN41168_c6_g6_i1::g.52767::m.52767
TTTTTTTTAATAATGGAATGTTGGCCTTTATTACAAGATTCTGATACCAGTCTTGCTACAAACCGTGCAGAACACACAGCTGGAGTATTTCATACAAATTTGATCTCTGTATTAATGAGTGATGCAATTACATTAAAAAGCATTTCAAACCAAGTTAAAATTCAAGATGAAAGCATCTTATGA
>Assembly01_TRINITY_DN41220_c2_g5::Assembly01_TRINITY_DN41220_c2_g5_i1::g.30446::m.30446
ATGGAATACTTGGTTGCTTGGATGAATAAAATTCCAACATCACTCAAAGCCCAATACCATCTTGGACAAAGCTGCCCATTTGATCAACAAAATGCACTGCAATTACCTGCCGAGACACTACTGAGAGCAATGTGCAAACTTGTAGCTTCGACTATCAAGAAGGATTTGGCTTTCAGGTTCGTGGGAACACTGTGA
>Assembly01_TRINITY_DN41232_c0_g1::Assembly01_TRINITY_DN41232_c0_g1_i5::g.29449::m.29449
ATGGAGCCTCAGGATCAAGTTCCTCTCCCTCCCAGAAGGATGCAGACAAGGACGGTCAAGGTAATCGCAGCGCCGTCCTTCCGGGGAGCTGGGGAAGATGGCGCTGGCGCTCGAAGGAAGACTAAGGAACTACAACGGGAGAGTGAACGACCACACATGCGCGAAAAAGAACGGGAGCTATCAACTAAG
>Assembly01_TRINITY_DN41234_c1_g2::Assembly01_TRINITY_DN41234_c1_g2_i2::g.30204::m.30204
GGGGCTCTGACGCTCTGTTGGCGCCAGTTTGGTAACAACAGAGCTCCGAACCAGCCGGGAAGACAGACACTGAACGGCTGGATGTCGGCTCAGAGAAGCAGGCTGGAATCTCGAGCCATCAGTGAGCGACTGGAGGAAGTCGACGGGTCAGGCAGCGCATGGGGAGATTGTCCTCGTTTCAGGGATTTAAATTAA
>Assembly01_TRINITY_DN41235_c0_g5::Assembly01_TRINITY_DN41235_c0_g5_i1::g.30092::m.30092
ACCAGTTTCCCTCCACCAACACACTCATTCACTGGGCTGAACTTGTCCTATCACTATATAACTTCTCCTTCAACAATTGTTCACTTTCTCCAGATCAAAGGTGTGACTAATGGGCACTCACATGTGCCTGATCTACACTTGTGTTTTGTGGAGAATATAAGTGGAGGAAATGTTGACAACCAGAGAGCTCAGATTTAA
>Assembly01_TRINITY_DN41259_c3_g1::Assembly01_TRINITY_DN41259_c3_g1_i1::g.30619::m.30619
ATGGATATTAAACCACAACAGTTTAGGTTAACAGAAATAAGCCATTTCGACGGGGCAGAGAAAGAGCTGGGAGAGGGGGAAAGTGGGCCAGTGTATATCGACTTCAAAGCTTTTAAAATGATCAATTTCAGCAGTCTTGGTCTTGTAGTATGTTTGGTACATTGGCATAACAGCACACAATTCACATCAGCTTAA
>Assembly01_TRINITY_DN41259_c3_g4::Assembly01_TRINITY_DN41259_c3_g4_i5::g.30646::m.30646
ACAGGCCGTTTAAAGCCTGTACAGAGCAAACGTCAGTCGGACTGGGAGGATGGACCCCACGGAGGAGCGCTGAGACTTCGCTGTTCGTCAGCTGTTGCAAATGGTGTCTGGTGTATGCTGTTTATTTGCTGTGCTGTTATTTTAAGGTGTGTTAGACAGGTTTATAATACATTTTTATTGTTTTAA
>Assembly01_TRINITY_DN41260_c10_g4::Assembly01_TRINITY_DN41260_c10_g4_i1::g.29720::m.29720
ATGAAGCCTTCAGCGCCCAGGACCCTTCGGGAGCCCTTCTTGCCCTCAGCACCCTCTCGAATCCCGGTTCCGATACCTGGTTCCCATGAGCCAGTGTCCAGCAGCCCGCAGCCCATGCAGGTCCCTCAGCTGCTGAGCCCCTTGCTGGTCTGCTGCCATGGTCACCGTCCTGTATCCATTATTGATTGC
>Assembly01_TRINITY_DN41261_c0_g2::Assembly01_TRINITY_DN41261_c0_g2_i1::g.30094::m.30094
ATGGGCCAAGGGGGCTGTTCATGTGCTGTACTGCTGTCTGTTCTATGTTTTCTCCCTGAAGCAGGCAGGCTGAGGGAGGACCTTATAGAGGTTTATAAAATCATGATGGGTAGAGAGTCACAGTCTTTCCCAAGATATGGGGAATCTAAAACTAGAGGGCATAGATTTAAGGGTGAA
>Assembly01_TRINITY_DN41267_c1_g4::Assembly01_TRINITY_DN41267_c1_g4_i4::g.32355::m.32355
ATGACTGCTGCGGATGAAGTAAGAGGCCACAAGGAAACCGGGACTTCGGACGGAGTTAACAACGCGCCTCCGGGACCCTTGAGCCCGGACTCCATAGCTGACTCCCGGGAACACTGTGGTCCCTCATCCGAGGTTGATCTGGTTCCCTGCCGAGATCCACAAAAGAACCAGAGAGTGAAGACAAGGCACGTCGCACGT
>Assembly01_TRINITY_DN41268_c8_g3::Assembly01_TRINITY_DN41268_c8_g3_i1::g.29940::m.29940
ATGCGGAAAAATTTCTTTAGTCAGAGGGTCGTGAGTCTGTGGAACTTGTTGCCACAGGCGGCTGTGGAAGTGAGGTCATTGGGTGTATTTAAGGCAGAGATTGACAGGGATTTGATTAGTCAGGGCATCAAGGGATACGGGGAGAAAGCCAGGGAGTGGGGCTGGGTGGGAGGATGGATC
>Assembly01_TRINITY_DN41289_c2_g1::Assembly01_TRINITY_DN41289_c2_g1_i1::g.32424::m.32424
AGCCAGAGGGCGGCGAGTCTGTGGAACTCGATGCCACAGACGGCTGTGGAGGCCAAGTCATTGGGCAGATTTAAAGCAGAGCTTGGTAGCTTCTTGATTAGTAAGGGCATCAAAGCTTATGGGGAGAAAGCTGGAGTTGAAAGGAAAAATGCATCAGCCATGATACGAATGGCGGAGCAGACTGAATGGACTTAA
>Assembly01_TRINITY_DN41289_c9_g1::Assembly01_TRINITY_DN41289_c9_g1_i1::g.32444::m.32444
ATGGCACACTTGAGCAGCGCAGCTGGTGAAACTCAGGAGCAGTCTCTGTGTGTCTGGATGCAAGTTCATGCACAGAACAAAATACTTTTTTTTACAGCCATGGACCTTAATTTTAATTTGCCAGTTCACTCGAAGCAAGGGGATTGGCAGTATAGGAACCTGAAAGCCGTAGATTTATTATTAGCTGTTTAA
>Assembly01_TRINITY_DN41291_c0_g1::Assembly01_TRINITY_DN41291_c0_g1_i5::g.29772::m.29772
TTATGTTATCAAAATCAAAAGAAAGAAAAAAAAGAAAAAATTTCCCAAATAAAAAAAGAGAAGAAAAAAAAACCCTTATTAATCAAAACCCCCACCACTAAGCAAGGTTTAAAAAAAAAAGATATATGGGAATCAAGTGACACCAACCCAGAACCAGACAGCACAGCTCCAAAGCATCTAAACACCCTAATTCTTTAG
>Assembly01_TRINITY_DN41303_c5_g1::Assembly01_TRINITY_DN41303_c5_g1_i4::g.199482::m.199482
TTTTTTTCTAATTGTTCAAGTTTATTTTCACATGAATCCCAAAAGGAAGTAACAGGTTGTTTAGAAAGCAAATATAAATCTCATTCAATGTATAAGACACAGTACATGAGTGCAAAATGCAGTGTTACAGAAGGATCAGTTCAAACAGGGCAAAGGCAGTATGATTTGGGAGTTTGTTCAGGAGTCTGA
>Assembly01_TRINITY_DN41317_c8_g1::Assembly01_TRINITY_DN41317_c8_g1_i2::g.199905::m.199905
GTGGACACGCATCCTGGACACCCGCCCATCGGAGCTCCTGACTCCTCGAATGTGGACACGCATCCTGGACACCCGCCCATCGGAGCTCCCGACACCTCGAACGTGGAGTTGCGCCTCAGCCACTCGCCCATCAGAGCTCCTGACGCTTCCGACGACGCAGATATTTACCGCGGTCCCAACCTCCCCCATGATTCTTAA
>Assembly01_TRINITY_DN41321_c1_g1::Assembly01_TRINITY_DN41321_c1_g1_i1::g.200037::m.200037
ATGGGATTGAAAGGTAAACAAGACGGGGATGCAGAGACCAGCGTGAAGAAAGAAGGTCATACTCCGAAACGGACTGATCGTTGTTCTCCCTGTCAGAAGGGAAGTCACCCGTTCTCCGGGTCCGTCAGAATCAATTGCCAACAGCAGGAAGATGGACAATCTTGCAAATACATCACAGAGGCGAAGGAAGACTGA
>Assembly01_TRINITY_DN41321_c2_g2::Assembly01_TRINITY_DN41321_c2_g2_i1::g.200039::m.200039
ATGCGTTTGTTGGTAGTCCCTGAAAACAGGGGCACGAAGTCCAAAGGGTTAAGGCTCATGGGGATCTGGCAGGTCGGCGGAACTGAGGCCATGGCCAGATCAGCGATGATCTTATTGAATTACGGACCAGATGGCCGACTCCTGCTCCTATTTCTTATGTTTGAAGTCAAAAAAGAAACAGGA
>Assembly01_TRINITY_DN41321_c2_g4::Assembly01_TRINITY_DN41321_c2_g4_i1::g.200053::m.200053
ATGGGGCTAATGAAATCCCAAGGCAACACCCAAGGATATTTTATCACTGCCGTGGCAAAGGACTTATTACTGAACAAATATGCAAAGAGGCACTTTTGCATATCAGAAAATTGTGCTGTATATATTTATAAAAGTCATGTATTTCAATTGTTTGTCTCATTAAAAAATATAATTCAGAAAAAAAAAAAA
>Assembly01_TRINITY_DN41329_c3_g3::Assembly01_TRINITY_DN41329_c3_g3_i7::g.199725::m.199725
ATGACACCACATTACTTCTTGAGCAATGGGGAAGAAATGTGCACACACAATATTGAAAATGTTCCCAATATTTTAAAATTCTCACCACAGTGGATTATGTCAGTGGTGTGGGAAGACTTACTTTGGGAACCTCTCAATAGAATTAGACAATTCTCAGGCAAGTATAAGCAAAGAACTCCACCCACTTTGTCCCAATAA
>Assembly01_TRINITY_DN41335_c1_g1::Assembly01_TRINITY_DN41335_c1_g1_i2::g.200819::m.200819
TCACTGTTCCACCCCACTCCAGATCATTGTTACACCTCAATCCTGATCAGTGTTCCACCCAACTCCAGATCACGGTTCCCAACCCACTCCAGATCACGGTTCCAGCTACTCCAGATCACTGTTGTAATCCACTCCAGAACACTGTTCCACTCGCTCCAGATCACTGTTTCATCCCACTCCATATAA
>Assembly01_TRINITY_DN41341_c0_g2::Assembly01_TRINITY_DN41341_c0_g2_i5::g.200808::m.200808
ATGTGCCAGACTTTCCGGAGACATAACCACTTAAACAGAGATGAGGTCAGATGTTTTTATGGATATGAAGTGGTTTTAAAGGAAGGCAAAATGTTTTGTAGAAATGAAACTGAAACTGTGCTGATGTCACGTCACATGATGTCAGAGACCCATATTACTGAAGAAGAGGGACATTTTGAAACAGATTGA
>Assembly01_TRINITY_DN41352_c0_g1::Assembly01_TRINITY_DN41352_c0_g1_i1::g.200689::m.200689
ATGGTTGACAGGATATTGGGGAAACTGGCTGTGTATTTTCTTCCTAATCCTGTGGACATTCAAGGCAGTGCTTCTACTGATCAGAAAATGTCAAACATTACCCAGCGCTTACTTTTTCCAAGAAAAAAATTGATAATGGAATCTTTCAGTCCAGTAACCATTGTGTACATTTTGATGTATTCTTTTTTTAATAGATGA
>Assembly01_TRINITY_DN41362_c0_g4::Assembly01_TRINITY_DN41362_c0_g4_i1::g.201190::m.201190
ATGGATATCTTCAACATCTCATCCAACAGGCATGTGGTACCCATCTGTTTCAAACAGGCCTCAATCGTACCTGTGCCCAAGAAGAGTGTCATAACCTGCCTAAATGACTACCGACTAGTGGAACTCACACGAACAGTGATGAAGTGTTTTGAGAGGCTATTGTTGAAGCATATCAGCTCCTGTCTGAGCGGT
>Assembly01_TRINITY_DN41373_c0_g2::Assembly01_TRINITY_DN41373_c0_g2_i1::g.199685::m.199685
ATGTCTTCAAAAGAAAGGCAGAAAGCTCGGCTGACCAAGGAGAGCGTTACCCTGTTGCCTTGCTTCTATTTCGTGGAGTACTTGATTCACCCAGTCAAAGGATTGAATGAACACAGAATATGCGACCCTGACATGCCATTTATTGGAGCACCCAGAAAAGGAAGAATAAAAACCATGATGTGTCAACTCCTGTAG
>Assembly01_TRINITY_DN41378_c0_g1::Assembly01_TRINITY_DN41378_c0_g1_i1::g.199973::m.199973
ATGTTTAGTGGTGGGTTTAAGTTCAAAGAGGATGCATCAAATGCAGTGGACAGTGGATTGGAAATAATTATGGCTGCAGATGGATGGAGTGGTGATGGTGGGAGAGGTAAGAATAGAAACGAGAGAAGTTGGATGATTCTTGTCTGCTACTGTAGAAAGGGAATCCTCAAAAAATATTCAGTTTTTTAG
>Assembly01_TRINITY_DN41391_c4_g3::Assembly01_TRINITY_DN41391_c4_g3_i2::g.200489::m.200489
ATGGCCAGGGTTGCCCGTCCAGTATGGACACTGCAAATGAAGAAGGCAACGGGAAACCACTTCAGTATTTTTCCCTTGTATAATCATGAACTCAACATCGACTACGGTCTCAGCTCAAAGATGGAACCTTCACCGAAGAAGAACAGGGGAGGCAACAACTACAATTCGCAGGGTCAGAGATCGTGA
>Assembly01_TRINITY_DN41391_c5_g3::Assembly01_TRINITY_DN41391_c5_g3_i1::g.200495::m.200495
ATGGTCAGGGTTACCCGTCCAGTATGGACACTGCAACTGAAGAAGGCAACGGGAAACCACCTCAGTATTTTTCCCTTGTATAATCATGAACTCAACATCGACTACGGTCTCAGCTCAAAGATGGAGCCTTCACCGAAGGAGAACAGGGGAGGCAACAACTACAATTCGGAGGGTCAGAGATCGTGA
>Assembly01_TRINITY_DN41393_c3_g3::Assembly01_TRINITY_DN41393_c3_g3_i1::g.199558::m.199558
AACGGAAGACCAGCCGTCACCGATCCCCGACACCTCCCCACCGCCGTCACCGATCCTGCCCGGGAGCCCGAGGTCCCCGCTCCTGCCCGGGAGGCCGCTCTCCTTGATGACGCCGGGACAGCGGAGAACCAAGTACAGTGGAGGGTAAAGAAGAAATGGAAAGAGAGAGGGGAGGGAGTTACCTGA
>Assembly01_TRINITY_DN41401_c1_g5::Assembly01_TRINITY_DN41401_c1_g5_i1::g.16726::m.16726
ATGTGGGGCTCTGACGCTCTGTTGGCGCCAGGTTGTTACCAACCATCATCACTGCCATACCTACGTGCATTACTCAATGTGATGACTCTGGAGGAAACATTTAAAAGCCATGCAGCAGAATTTCTAGTATTTGGTGCCTCTCATTTTCAACTTCTCATTGCGGCAGTCAGAGGTTCCCACCTGCTT
>Assembly01_TRINITY_DN41416_c2_g2::Assembly01_TRINITY_DN41416_c2_g2_i1::g.17121::m.17121
ATGCCACACTGTAACATGAACGAGTTAATGAGTATAGCAGACTTGTTTAATGTGGCAGTTTTGGGAGACGAGCAGTCGAGTACAGGATCTAGCCAACAGTTCAGGTCACCTCCTACAATCAAAGAGTATAAATTTAAATCCGGTAAAAGAGAAAAAAGCCGTTCAAAAAAGTTTGGATCTTCTATATTAGGACCGTAA
>Assembly01_TRINITY_DN41420_c1_g2::Assembly01_TRINITY_DN41420_c1_g2_i1::g.17041::m.17041
ATGTTGATCTACTGCTTCCTTGCATATTCAATGGGCTGGAACAAAGATTTCAAGTTTTTTTTTGTCAATTTCCAGACACAAGTCAGTGAGGGAATTAGAATGATATGTAACTTGCAAGCTCTCCTGAAAGAAACACCTTATTTTATAATTTCACAATTAAAATTCTTGATTTCAAAAAAA
>Assembly01_TRINITY_DN41421_c5_g4::Assembly01_TRINITY_DN41421_c5_g4_i1::g.16296::m.16296
ATGTCTCACTCGGAAGAAGTTCAGATGCTTATTTTGGTAAATAGTGTGCAAAGTTCCACAAACAGCAGCAAGACAAAAATCGGCAGTCAACCCATTCAGGTGTGGGGGGGAAGAAGAAAGAGAAAGGTGTCCATTATACTGGCAGACTGTACCTACTCTCTGGATGGTGCTCAGGAGTAA
>Assembly01_TRINITY_DN41433_c2_g1::Assembly01_TRINITY_DN41433_c2_g1_i5::g.15365::m.15365
ATGGCACAGGGGTTTTCTGGTCCAAAAACACTGTTTACCTTGCAGTGTAACTGGTTGAAAACTGCCGGGATTAATATTGATTGGCCCGTGACTCCTTATATTTTTCTGTACGTGGCCCACAACCAAAATCGTTTGGCCATCCCTGCTCTCATCCCTGCACTAACCTTCTCCGTTTCTGATGAAAGTTTATTGAACTGA
>Assembly01_TRINITY_DN41442_c4_g1::Assembly01_TRINITY_DN41442_c4_g1_i2::g.16540::m.16540
ATGAGGCAAGGTCTCGACCCGAAGGTATCAACAGTTCCTCTTCCCTCCCCACAGGTGCTGCTCAACCTGCTGAGTACCTCCAGCGGCTGGTTATCTGCCAGTGAAGTCCAGGCTCCTGGAGAAAACACCAGTTCATCTGCAGAGAGGGTTCTGTTCCAGTCACTGGGTCACTGGCCAGCTTTGGCACATCATTGA
>Assembly01_TRINITY_DN41453_c1_g1::Assembly01_TRINITY_DN41453_c1_g1_i1::g.16230::m.16230
GTTGATGAGAGAGTGGAAAAGGTGGAAAGCACTACTACAGCTCTAACAATGGAAAATCAGAAGCTTCAACAGAAAGTAGATATATTGGAGAATTTTAGCAGAAGAAATAACATAAAAATAGTCGGTCTTAAAGAAGGAATAGAAGACCAAGATATGATTGCTTTTATCAAAACCTTTTATCTGAAGTACTAG
>Assembly01_TRINITY_DN41454_c0_g2::Assembly01_TRINITY_DN41454_c0_g2_i1::g.16406::m.16406
ATGTCAGAATGTTTGGATCGATTGGATCTTCCGGTATTATCTCGGGATGAACGTGCAAGCTTGGAGAAACCTATTTCTCAAGAGGATATAGCCCTCGCTATTTCCTCCCTGCAGTCTGGTAAATCTCCAGGGCCAGACGGATTTCCTGTGGAATTTTATAAATATTTCTCCAAACAG
>Assembly01_TRINITY_DN41465_c4_g12::Assembly01_TRINITY_DN41465_c4_g12_i1::g.16117::m.16117
ATGGAGCAGAAACACGGACAGGAGGGGAGATACCAGGATGCTCCCAGTGTGACCCCAGCTGGACTGAATGGCCTTGTCTTTGTACTCTACATTGAGTGTATTACAGAGATACAAGGGGATGAGACACAGTTTTCAAACACAGCTGCTTTATTTGGTATCGATCCAGGATATGAAATTCAATTCCTTTAA
>Assembly01_TRINITY_DN41476_c3_g1::Assembly01_TRINITY_DN41476_c3_g1_i1::g.15948::m.15948
ATGCAGCGAGGAAGGAGTGACAGTCTGAGCGACAGTCAGGAGGGGGAAGAACAGCAGTCAATCCAGGGCACCGCTGTGGCCGTTCCCTCAATAACACGTGTTATTTTGCATCCTGTATGGGGGACAAACCGGCCAGGGACAAGTCATGGCGCTCAGGTCTCGCACAGAGTCTGGTTCTGTGGCTCATAG
>Assembly01_TRINITY_DN41484_c8_g1::Assembly01_TRINITY_DN41484_c8_g1_i3::g.16224::m.16224
ATGGGTGGGAAGTTCAAGGGAGATATTAGAGGAAGGTTTTTTACCCAGAGAGTGGTTGGTGCGTGGAATGCACTACCTGGGTCAGTGGTGGAGGCAGGTACATTGGTGAATTTCAAGAGACTACTAGACAAGCATATGGATGAATTTAAAGTGGAGGGTTATGTGGGAGGCAGGGTCTAA
>Assembly01_TRINITY_DN41492_c0_g1::Assembly01_TRINITY_DN41492_c0_g1_i2::g.15676::m.15676
ATGTCGGGACTGTTTCAGCAGATAGTTTATGAATTGGGAGCTAACCAAATCACATCATCTGCATATCATCCAGAATCTCAAGGGGCTTTGGAGAGATTCCATTCGACCCTAAAAACCATGATGAGAACTTATTTTTTAGAGAATGAGAAGGACTGGGATGAAGGTGTTCATTTACTTTTGTCTGCAGTAAGGGAA
>Assembly01_TRINITY_DN41499_c0_g4::Assembly01_TRINITY_DN41499_c0_g4_i2::g.16682::m.16682
ATGGAGATACCAGTGAAGCCATTGCATACTCCCAGCACTTTGGCCCTCTCACGTTTCAGTCCTAGAATGCTCTCGGAACTGCAAGAAGGAGGTGATCCCTTGGATTACATCAGAGAACCAGAAAGATACCATGGCTCAGAGGGGTTGGTACTGCTGAGCCCTAAGAAATGTGCAATTTATTAA
>Assembly01_TRINITY_DN41501_c2_g1::Assembly01_TRINITY_DN41501_c2_g1_i1::g.91805::m.91805
ATGTTTCTCCCGCTAAGGGAACCCAGAACTAGTTTTAGACTAAGGCATAGTCTGTTTACGGCACAGGCAAAGAGAGCGAGATGGGATTCTGTGCAGTTCCCCAATAAAAACAAAATTCTAGGCTCATCTTTGGAAAGAGAGACATTTGTCAGAGTTGGAAGAAAGTTAGCTGTGGTGAGAGTGGGGTAG
>Assembly01_TRINITY_DN41509_c0_g2::Assembly01_TRINITY_DN41509_c0_g2_i1::g.90148::m.90148
ATGATTTATTCAGTAAAAGACCCAGATATGAAATCTGAATACCTGTTCTCCTCATTCACCTTTATCAATGTGAAAATCATTAGACAGCATTATCTTATGCAAGAAAAATGTTGGTGGAAAAAAAAAATGCATAGACTTTACCAGACTTTGAGAGCACAAGAGTCTGCATTATGGACATCAAGCCACAAATAA
>Assembly01_TRINITY_DN41515_c1_g1::Assembly01_TRINITY_DN41515_c1_g1_i1::g.92100::m.92100
ATGTGGGAGGGGAATGTGGACAGAGTGAAAGTAGGCAGCAATGAAGGTGTCGTGGTCCTGATGGGGGGAATGGGGATGCGAATTGGAGCGGTGATGGGAAATGGGGCAGCAATGGAAGGGGACGGGAATGGGAGTGGGATCCGGATGGCAGGGGGCAATAGAAGTGAGACATTGAAAGAACAATGA
>Assembly01_TRINITY_DN41518_c0_g1::Assembly01_TRINITY_DN41518_c0_g1_i5::g.91577::m.91577
TTCTCTCCTCTGGAGGCGAAGTCACAAGCTGTTGAAACCGTGCAACTTTTGAGGAGTAAGAGTCAGTTCTACATCCATGGTGAAAAATCTGGTAAGCTTTTGGCTAACCAATTGAAAGGAATGGCTGCTAAGAGACAAATTAATAAAATTCGGATGGAAGATGGTACGGAACTACTGATCATACTAAAATAA
>Assembly01_TRINITY_DN41519_c0_g1::Assembly01_TRINITY_DN41519_c0_g1_i1::g.92050::m.92050
ATGGAGATGCAGAAAGAATACAGAGAAGTTATGACTGAGTTATACAAGAAAGGATTTAGACCCGCTTTGTTCTATCCAGCTCGTCTGCGGATCACCTTGGAAGACGGCCATAAGAGATTTTTAAATTCGGTGGATGAAGCTCGCGAAGTTTTGGTTGATTCCGTTCCAGCTGCAAGTTTAATATGA
>Assembly01_TRINITY_DN41523_c7_g4::Assembly01_TRINITY_DN41523_c7_g4_i5::g.90823::m.90823
TCCCAGTCCCTACTACCCGAGGGGGAGGAGGAGGTCTTCCCCGAGGGGGAGGAGGAGGTCTTCCCCGACAAGGCAAAGAGTCCCGACAAGGCAAAGAGTCCTGAGAAGCCGCAAAGTATCCCGACGGACTCGGCCCCGCCAAGAAGATCAAAAAGGCAACGACGTCCTCCGGAACGTCTGAGGGACTATGTACCATGA
>Assembly01_TRINITY_DN41525_c0_g1::Assembly01_TRINITY_DN41525_c0_g1_i1::g.91582::m.91582
ATGAAGAACGCGGAGACAGAATCGAGACAGAAGGGCGAGGGTGTCTACAGAGAAATAAAACTGAGGCGAAGAAAAGACAAAGCCGAGAGAAGGGGAAATGGAAAAGAGGAAGGAAATAAAGAGAAAGAACGGGACGAAGAGGTCGACGGGAGGAATAAGGGACTCCCCGAGGCGAAAACGGGCTCCTCAGGCAGATGA
>Assembly01_TRINITY_DN41526_c7_g1::Assembly01_TRINITY_DN41526_c7_g1_i1::g.91555::m.91555
ATGAATAAAATAATTAAAGTGATCACTTACTCCGCTCCCGTGGCAGAGAGTCCAGGGTTAATTGAATCAGTTGTCCCCGACTTTTCCGTGAGCGACGCTGGTGCTGTATGCATGATGAGCCGAGCTCTGCAGCAGGAGGCAGACGCCACAGACCTCAGGCTCAGACTTGTGCGTGCTTTT
>Assembly01_TRINITY_DN41527_c4_g2::Assembly01_TRINITY_DN41527_c4_g2_i2::g.90367::m.90367
CTCCATCTATCCACATCAATCTTGTTCCCGGGGAAGCGAAGTGTTCATTGTAACCGGGAACAAGGTGGAATAAAGCAGCGAAGAATGAGGGAAATAAATAAAGGAAAACGAGAGTGCGGGATAAAACTGGACAGAAATGGGGAAAATAGACCGTCAGAGTTAATGTTGAGATTTTTAAAAGGAAAACTGTGA
>Assembly01_TRINITY_DN41527_c4_g2::Assembly01_TRINITY_DN41527_c4_g2_i3::g.90374::m.90374
CTCCATCTATCCACATCAATCTTGTTCCCGGGGAAGCGAAGTGTTCATTGTAACCGGGAACAAGGTGGAATAAAGCAGCGAAGAATGAGGGAAATAAATAAAGAAGGAAAACGAGAGTGCGGGATAAAACTGGACAGAAATGGGGAAAATAGACCGTCAGAGTTAATGTTGAGATTTTTAAAAGGAAAACTGTGA
>Assembly01_TRINITY_DN41532_c3_g8::Assembly01_TRINITY_DN41532_c3_g8_i1::g.90618::m.90618
ATGAGGCCAAGCAAGCTGAAACAACATTTAGAGACCGTGCATAAAGAGAAGAAAGATAAACCCTTGGATTACTTCAAAACCCTTCGAGATAATTTCGAGAGAAGGCCAATGGTCAAACAGATGATTACTGAAACATCACAGAAATTAGAAAAGGGTCTTCTTGCATCAAACAAGATAAAGTGA
>Assembly01_TRINITY_DN41547_c0_g1::Assembly01_TRINITY_DN41547_c0_g1_i1::g.90688::m.90688
ATAGCCAGGTCCATCACAGGCTCCAACCTCGCATGCATTGAAGACATCTATGTGAGGCGGTGCCTCAGAAAGGCAGCCAACATCTTAAAGGACACATCTCACCACTGTCACTCTCTTCTACCCCCTCCCGCCGGGCATAAAGTACACAAGTTTAAAAATATGAACCTCCAGACTCTGGAATCAACGTCCCATCAGTAA
>Assembly01_TRINITY_DN41551_c2_g1::Assembly01_TRINITY_DN41551_c2_g1_i1::g.91504::m.91504
ATGTGTAACATTATGAAAGGCATAGATATAGAGGTAGGTAAGCTGTTTCTACTGGTGGGTGAGACTAGAACTAGAGGACATAGCCTCAAGATTCAGGGTAGTAAATTTAGGACAGAGATGAGGAGGAACTGCTTTTCCCAGAGGGTGGTGAATCTGTGGAATTCGCTGCCCATTGAAGCAGTGGAG
>Assembly01_TRINITY_DN41559_c4_g2::Assembly01_TRINITY_DN41559_c4_g2_i1::g.90989::m.90989
ATGTTATTTCTTCTGTGGGAAAGCCCTACACTCCATAGTGCTACTGCCCTGAGTGACATGATTGACATCAGGAGCTTGCCCCTTGGGTGTGACCTGGATTCTATGGGGCACCCTATATCTTACAGTAGGGAGTATTATTTCCGAGACTGCCCTTCAGAAAAAAATACTAGAGAACAAATACTGGCAAAATAA
>Assembly01_TRINITY_DN41559_c7_g1::Assembly01_TRINITY_DN41559_c7_g1_i1::g.91008::m.91008
ATGGGATTGAAAGGTAAACAAGACGGGGATGCAGAGACCAGCGTGAAGAAAGAAGGTCATACTCCGAAACGGACTGATCGTTGTTCTCCCTGTCAGAAGGGAAGTCACCCGTTCTCCGGGTCCGTCAGAATCAATTGCCAACAGCAGGAAGATGGACAATCTTGCAAATACGTCACAGAGGCGAAGGAAGACTGA
>Assembly01_TRINITY_DN41589_c2_g1::Assembly01_TRINITY_DN41589_c2_g1_i3::g.92025::m.92025
ATGGCCGCAACATCGTACCTGCCAACGTGTAGCTGTACTTCCACTTTATATCTTATGCCCAGCAGCTGCGTTCTCTACAATCAGCTGCAGGCGGTCTTTTCATCACTGAACATCTGCTGCACACTATTACCGATCTCCAAATCTCCAGGGGAACAGCTGCTGCAGGAACAGGCCGGCTGC
>Assembly01_TRINITY_DN41600_c1_g1::Assembly01_TRINITY_DN41600_c1_g1_i1::g.43710::m.43710
ATGTCTAATTTTTTTCATTATATATTTCTGACATCATGTGACGTGAACATTGTAGTTTCATTTTCAGAAAGACATGAGGTAATGCTTCTGAAAATGAAACTACAATGTTCACGTCACATGATGTCAGAAATATATAATGAAAGCAGAGAGACATTTTTGAATCAGACTGTACCAGACTGGAGA
>Assembly01_TRINITY_DN41617_c0_g1::Assembly01_TRINITY_DN41617_c0_g1_i2::g.43722::m.43722
CAAAGACTCCTGTTCAATCAATCAGCAACCCGAGCTCCAGATCCAAACCTCCGACACGATCAGGAAGCCTTCAGTGCCCGAGGCCCTTTGGGAGCCCTTCTTGTCTTTCAACAAATGTTTACTTTTACTCCTCTATTTGCAATTCTTCACATTCCATTGGTGCTCTTGTCATCACGATAA
>Assembly01_TRINITY_DN41637_c3_g6::Assembly01_TRINITY_DN41637_c3_g6_i3::g.43110::m.43110
ATGGAAAGAAAGGTGTCACCCTCAGAGGTCAATCGACTCATCAACAAAAAAACGGTGCGGGTGGTGTTTGGACTGAGTCAACCCGCTCTGTATGGCTCCGAGATGCAATGGAAGAGAACACCGCTTCACAACAGCATGATAAACCAGCTGAACATTGTGGTGGAACGCGGTACTGCGGGCATGTCCTCACCGGGCTAA
>Assembly01_TRINITY_DN4163_c0_g1::Assembly01_TRINITY_DN4163_c0_g1_i1::g.141049::m.141049
ATGGTGCAACAGGCAAGCATTGCTTGTTTTTATTTCAATCTTGCAAGCAGCAGGCCAAACTCAGGCACCCCACCAAACTTCTTCCCACAGAAACGTGCCATCACGCGCACAGTTAAAGCTTTGAACAAATTTGTAACAACGGTCAATTTATATCTTGAATTGATTAAAGATTTTACGGTGAAAATC
>Assembly01_TRINITY_DN41652_c1_g1::Assembly01_TRINITY_DN41652_c1_g1_i2::g.43860::m.43860
ATGGTGGCGGGAGGAGGAAGGCTGATGGCGGAGGGAGGAAGGCTGGAGGAAGGAGGGCAAAGGCTGGAGGCGTGCAGGAATGCCAAGCGTGGAGATGAGGTCCCTCATCAGGCCCGTCTGGGCCTGCATCTCCTGATGTATATCTGTGATCATACGCGCAAAACTGGCCGCGTTTTGCTGGCG
>Assembly01_TRINITY_DN41653_c0_g2::Assembly01_TRINITY_DN41653_c0_g2_i1::g.43201::m.43201
GAGATTAGTGGAGAGGAGTGGCGGGAGATTAGTGGTGAGGAGTGGTGGGAGATTAGTGGAGAGGAGTGGTGGGAGATTAGTGGAGAGGAGAGGTGGGAGATTAGTGGTGAGGTGAGTGTCAGGACCTTTTTTAGAGCTTATTTTAAATTTAAACACAGCACAGGAGCTGTGGTGGGAGAATACTGGTAG
>Assembly01_TRINITY_DN41663_c0_g1::Assembly01_TRINITY_DN41663_c0_g1_i2::g.43332::m.43332
ATGCGCGGTGCTCAGAACGGCGGCTGCGGAGCCCTTTGCCGAGCGCGGGGCATTGTGGTCAGAGAAGCCTCCATTGATCGGGCGCTTCGAGGGCGGCGAGCAAACCCCCGCCTTGGAAATGCAGGTGGGGAGAGTGATGGCCGGGCGCTAGGAGCTGGGGTTGCCTCTGACACACAGGGGCCAACTTAA
>Assembly01_TRINITY_DN41667_c1_g1::Assembly01_TRINITY_DN41667_c1_g1_i1::g.42960::m.42960
ATCGCCCTGCCAAGTGGTGCACGCTTACAGGAGACAATCAACGGGTTTGCAGAGAAAAATTATCCAATGTGTGCTGGTGCCATCGACGGCACACATATTCCCATCATTGCCCCGCAGGAGGACGAATCAGCCTACTACAACCGTAAGGGGTGGCACTCCATTATTCTTCAAGCTGTTGTTAACCACGAGTGTTGGTAA
>Assembly01_TRINITY_DN41671_c0_g1::Assembly01_TRINITY_DN41671_c0_g1_i8::g.43778::m.43778
ATGTTGTGTAAAAACAAGAGTCGCCAGCTGTGTGAAACTCATGTGAAACTTGTAGGGTCTCACGCAGACCCCTGCCCAAAGGTGTATAAAAGTGAGGTGAACACTTTGTATGCTTTGAGTGGGGCTCAGTGTAGAGAACGAGTTACTGAACTCTTTCTTTGTACCCCTCACTCCCGCTAG
>Assembly01_TRINITY_DN41674_c1_g2::Assembly01_TRINITY_DN41674_c1_g2_i2::g.42462::m.42462
ATGTCCCGGTTTATCCCCAGCAGCAGTGTGACAGAGGACTCTCTGATCTACGGGCTGTTCCCGGGGACACACTCTGAGTCCGACATCCAGAACTGCTGGAAGACCATCAACTCGGTGAAGGATGCCCTTTGGTCGGCCCGAAACCTGTTGGTCTTTCAGCACACGGAGATGTTCGAGCGGGAATGCTGCCAA
>Assembly01_TRINITY_DN41691_c0_g1::Assembly01_TRINITY_DN41691_c0_g1_i1::g.43453::m.43453
ATGCGGAGGAAATACCATGAGGTTATGGCCGAACTTTACAACAAAGGTTTTAAACCAGCTCTGTTATATCCGGCTCGATTGAGGATGGTCTTGAAGGACGGTAGCAAAAAGTTCCTTAATTCGGTGGCTCAAGCTCGCGGAGTTATAGCTGAGGAAGAAGCTGCTGCTGTTAGCTCACTGCCGGGCTTAGAATGA
>Assembly01_TRINITY_DN41738_c0_g2::Assembly01_TRINITY_DN41738_c0_g2_i1::g.114502::m.114502
ATGGTACTCACTGGATATGCGGACACCACGCCTACCCCTGGCTCTCCATTGAATGGTACGGTTGTTGCTTTCCAGGATATGATGTGCCTTATATCCACCACCTTTACGACCTCGGGGAGCACCCAGCCTACCACGGACACCGGGCCAGAAGGGCAATCACTGAAGTGGAAAGGTTCTGGATGA
>Assembly01_TRINITY_DN41740_c1_g3::Assembly01_TRINITY_DN41740_c1_g3_i7::g.113783::m.113783
AGAGAGATAACAGACAGCTGCAGGAAACATAAGGTTGTGTGTGACGTTCTCCCATTTTTCAGTTCATTTTATTTGTGTGGGACTGTCCCTTTAAGAGAACAGATTGAACAAACCTTGCAGGTTTTGGAAAGTGACTGTGAAAAGGGCTGCAGGCTTCGAAGACAGCATGTTCCTAACTTTGATACATTTGCAGAGTGA
>Assembly01_TRINITY_DN41743_c7_g1::Assembly01_TRINITY_DN41743_c7_g1_i7::g.113558::m.113558
GGGAGAGGGGAAAAAATGAGTAACGAATCGTCTCGATCGCAGGACGAAGGATTTTTAAAAATATATAATGACAGAAAAGCTTCACGACAACTGGCATTTTTTACAGATGAGGAACGAGTACCTGATCAGATCCAAAGGCTGCAGTTTGTAAAAGTTCTTGGGATGAGCCCACTCCTGATATAG
>Assembly01_TRINITY_DN41763_c6_g1::Assembly01_TRINITY_DN41763_c6_g1_i4::g.113617::m.113617
ATGAAATTTCTGCCAAGAAGGAAAACTCTGTTGCAACAGAATTCAGGACTGCCGAACAATAAGAATAGTGAAGAACCAATGATTGACAATCCGTATCTAAGGCCGGTGAAAAAGTCCAGAGGAAGAAGTGAAGTCCAGGCGAATACAAAGATCATTTCGGCAGAATATTGTGCAATGAAATGA
>Assembly01_TRINITY_DN41773_c0_g1::Assembly01_TRINITY_DN41773_c0_g1_i3::g.114495::m.114495
ATGAGAACTAAATTTCCACAAGATCCAATGTTGTTTTTATTAAGTAATATTGAGGGGGACAAGACCCAAATTGAAATTAAATATGTATCAAAAAGAATTCTTAAAAATTGCGTTAGCAGTAGCAAAAAAATGTATAGCAGTAACTTGGAAATCAGACTCCCATTTGGGTATGGAACGGTGGAATACAGAAAT
>Assembly01_TRINITY_DN41775_c1_g1::Assembly01_TRINITY_DN41775_c1_g1_i1::g.113258::m.113258
CCAATTATCCGGCCTCTGACCTTACTCAGCTCTCGGATGCGGCTGACTTCCTGCCACCAGCACCGTCTTTGCAAAGGAACCCCCTTTCCCATCCCCCCACCGTTGCTGCTCAAGGAGACCCGTGCGCAGTTGCGAGCAAATGTGATTGACACATGGACGGTGTCACGTGGGGTGAAGGTGGCTGAGTGA
>Assembly01_TRINITY_DN41790_c0_g2::Assembly01_TRINITY_DN41790_c0_g2_i1::g.113544::m.113544
ATGTTCATGATAATAAATTCTGATTCTGATTCTAAACATCGCATGACTATTTCTGAGGATTCCAAGACTTTGAAAAACAGCTCAAAATGTAGAGCCAGATCTGTCTGTTATGAAATTAGAAATCACTTTTACATCCAATTGCATGAAAATTTGACACATTTATCTGCCAATGGTAACTGA
>Assembly01_TRINITY_DN41836_c2_g1::Assembly01_TRINITY_DN41836_c2_g1_i2::g.37169::m.37169
ATGGGGCTCTGCCGTTACAGGGGACATTCCTTGAGATGCCACAAGACCATGGGGAAGCATCGCACTCCAGTGATATCGAATCGGGATACACCTAATAATGGCTTCCTTGACTTTCATTGGCACAACTCTGGTCCTCGTGTTGAAAAATGGCAACTACGGACTCCAAAGGTGATCAAA
>Assembly01_TRINITY_DN41845_c0_g1::Assembly01_TRINITY_DN41845_c0_g1_i8::g.35829::m.35829
ATGCGCCCTGGTCTCCTTCAGGATCTCTCGGGTGTCTGCAGGGTCCCAACGCTGTCCGAGGTGTACGCTTCATGGAGCGCGTCTGAGGGTTTCTATGACCCCATTAGCGTTGTGTGGGAGACTGCGATAAACAGTCCCAGAAGCAAGACTTTCTTCTTTCTCTACACAGGGTTTGGATCCCTGCAAGGT
>Assembly01_TRINITY_DN41854_c2_g2::Assembly01_TRINITY_DN41854_c2_g2_i1::g.35684::m.35684
ATGCAGCTCACTTGCATACAAGAGCTGCGGTCCACGACGCAGCGATTTTTCAAATCCACCAACAAAGAAAAATGTGACAAGAAATCCGCTCCCAAAATGGAATTTGCCACGTTTGCAACCGTGAAAACCCACCGAAAAGGTTTCTTGAGACCGAAATCCAACGTGAGTGACCTCTGGCCATATGTTTGA
>Assembly01_TRINITY_DN41855_c5_g2::Assembly01_TRINITY_DN41855_c5_g2_i28::g.35922::m.35922
ATGTTTCCACCAGCAACCAAAATGAAACGGAAGGTGCTCGGATCAGAGCCGTCAGCTCCAGTCACTCTCTGCAAAGCTTGTGAAGCTCAGTGCAACAAAACAAAACGCGGCAATCTCCAATTGGGTTTTTTGTTCCTTTATTTGAGAGAGAGAGAGAGAGAGAGAGAGAGAGAGAGAGAGAGAGAG
>Assembly01_TRINITY_DN41855_c5_g2::Assembly01_TRINITY_DN41855_c5_g2_i9::g.35863::m.35863
GGAACTGAGACAGACAGGACTGAGGGTTGGCGCCAGAGAGGTGCAAAGGATCAGACAAAGGGAGATGGCAGAGAAGCAGCTCATAACCCGCCAAAGAAAGTGATACCGATGCCTCCAGGAGAGCTTCACAAATGCAACCATTTTGAGAATGAAGCACAGGTAGTGGGCATGATGTTATTTAATTTTCACAAGTGA
>Assembly01_TRINITY_DN4186_c0_g1::Assembly01_TRINITY_DN4186_c0_g1_i1::g.140999::m.140999
ATGAGCGAGAGACAAAACACTGAAACAAAGTTTGAGAAAGAGAAGCCATCAGATAGTAAAGATGCAGCCAAAGCTTCAAAGGAGGTCGCTGAGGACTTTGACATTGACCTGCGTGCCCCTGAGACAGCGAAGGCTGCTGTCGCTATACAAAGCCAGTTCAGAAAATTTCAGAAGAAGAAACAGGATTCTTCTTAG
>Assembly01_TRINITY_DN41877_c0_g1::Assembly01_TRINITY_DN41877_c0_g1_i2::g.36913::m.36913
ATGGCAAAAAGGCCTGCAGATACCAACATGGATGACAGTGATAAGAAAAAGAGGAAGCGTTTATGTTTATCTATAGAACAGAAAGTCAAGCTGCTGGCGAAACTGGACAGCGGCGTAAGGGTGAAACGTCTTACAGAAGAGTATGGTGTTGGAACGACCACCATCTATGACCTGAAG
>Assembly01_TRINITY_DN41879_c1_g1::Assembly01_TRINITY_DN41879_c1_g1_i1::g.37465::m.37465
GAGGTTATGTGTGAACGTGTTAAATACAAGAAGATCATGTCGGAATTCTACAATCAAGGTGTTAAGCCCGCTCTGCTTTTCCCAGCGCACCTTCAGATTACATTGGAGAACAATTCTAAGAAGTGGTTCCACACCGTTGAAGAAGCCCAGAAATTCTTGGAAGAACAACTGCCATCTATTATCTCTCCATCTGAGTAA
>Assembly01_TRINITY_DN41879_c1_g1::Assembly01_TRINITY_DN41879_c1_g1_i2::g.37466::m.37466
GAGGTTATGTGTGAACGTGTTAAATACAAGAAGATCATGTCGGAATTCTACAATCAAGGTGTTAAGCCCGCTCTGCTTTTCCCAGCGCGCCTTCGGATTACACTGAAGGACAATTCTAAGAAGTGGTTCCACACCGTTGAAGAAGCCCAGAAATTCTTGGAAGAACAACTGCCATCTATTATCTCTCCATCTGAGTAA
>Assembly01_TRINITY_DN41879_c2_g2::Assembly01_TRINITY_DN41879_c2_g2_i1::g.37472::m.37472
ATGAGTGGACGTGTTAAATACAAGAAGATCATGTCAGAATTCTACAATCAAGGTGTTAAGCCCGCTCTGCTTTTCCCAGCGCACCTTCAGATTACATTGGAGAACAATTCTAAGAAGTGGTTCCACACCGTTGAAGAAGCCCAGAAATTCTTGGAAGAACAACTGCCATCTATTATCTCTCCATCTGAGTAA
>Assembly01_TRINITY_DN41879_c2_g2::Assembly01_TRINITY_DN41879_c2_g2_i3::g.37478::m.37478
ATGAGTGGACGTGTTAAATACAAGAAGATCATGTCAGAATTCTACAATCAAGGTGTTAAGCCCGCTCTGCTTTTCCCAGCGCGCCTTCGGATTACACTGAAGGACAATTCTAAGAAGTGGTACCACACCGTTGAAGAAGCCCAGAAATTCTTGGAAGAACAACTGCCATCTATTATCTCTCCATCTGAGTAA
>Assembly01_TRINITY_DN41879_c2_g2::Assembly01_TRINITY_DN41879_c2_g2_i5::g.37481::m.37481
ATGAGTGGACGTGTTAAATACAAGAAGATCATGTCAGAATTCTACAATCAAGGTGTTAAGCCCGCTCTGCTTTTCCCAGCGCGCCTTCGGATTACACTGAAGGACAATTCTAAGAAGTGGTTCCGTTCCGTCGAAGAAGCCCAGAAATTTTTGGAAGAAGATCTGCCATCTATTATCTCTCCATCTGAGTAA
>Assembly01_TRINITY_DN41880_c2_g1::Assembly01_TRINITY_DN41880_c2_g1_i1::g.35530::m.35530
AGTACCGCCTTTGTGTCTGAGGTGGTAGTTGCCTGTTGTGTCCTGCATAATATATGTGAGATTAACAAGGAGCATTTCTTGGAAGAGTGGATGACCGAGGAGGCAGATCTCCCTCCGCCAGATAGAGTTCCTTATCGGGGTGCAACAGCGCAGGGTCACCAGGCTATACGTGAGGCTATTATGTCCATTTTGTGA
>Assembly01_TRINITY_DN41882_c3_g1::Assembly01_TRINITY_DN41882_c3_g1_i1::g.37237::m.37237
GAGAAAGAATCTGTGCTCAGTCTGGAAAACACAGAGGGAGTAGGTAGGTGTGTTCATATTAAGCCAAGCAGAGTGAAGTTTCTACCAGAAGTGAGACATCACTTACAAATAGAAATACAGTTCAAACTCCAGCAGAAAATAACACCTGTAACATGGACCAATATACAAAATGATTTGCACATATTGTGA
>Assembly01_TRINITY_DN41899_c2_g1::Assembly01_TRINITY_DN41899_c2_g1_i1::g.35384::m.35384
CACAGGTCACAGCACATTTACAGAAAAAAACCATTACTAAGAGAAGAATGTCAGCTTGGAGTCGCAGCGTCTAAGAAGACAAAAGCCAATAATGAAACAGAAGTGCATTTAAGTGATTTCAGGACTTGTGTGGTTTTTAAAAGCATTATGCTCACAACTGTTGAAAACTCAAGTGCCATTTGA
>Assembly01_TRINITY_DN41918_c1_g1::Assembly01_TRINITY_DN41918_c1_g1_i2::g.101387::m.101387
AAACTATTTCAGTTTAAACTTGAGTCTGAAAAGTCAATTTTAAAGTCCAGTTTCAAACTTCTTGTTGAACTTCAGGATCTTTTAAAATTGTGGTTCAGAAGTAATTATAAAGCAAAAGTGAAGCACACGATTTCTTTCAAACTCACACGTCTTTTGATGAGTTGTCTTTCAGATAGATATTATTCTTCATGA
>Assembly01_TRINITY_DN41923_c4_g1::Assembly01_TRINITY_DN41923_c4_g1_i4::g.102542::m.102542
ATGGGGACCAATCTCCCATCCATTGAAGACTTTAATGTGAGGTACTACCTTAAGAAGACAGCCAACGTCATAAAGGACCCCCATCACCCTGGTCACACCCCTTCTCGCTGCTACATTCAGGCAGATGATTCAAGAACAGTGCAATACACAAATGTGCTGGAGAAACTCAACCGTGTTTTATCCAACAGTTGTTAG
>Assembly01_TRINITY_DN41927_c3_g4::Assembly01_TRINITY_DN41927_c3_g4_i1::g.102339::m.102339
AAGATGGCGGCGAACACGGACGCGGAGGCGTTACTGAGGAATCGCTTCCGGCAGGAGGCGCAGGCAGTGTTCACCGGGGAGACGCTGCGCTCCGCGGCAGATTTAGAAGATGAAGTAAAGAAGAAAGAAAAACCACTTCCTCGATTTAACGTGCACTCGTCGCTGGTTCCTTTTGGGCAGCTCATTACTGATAATTAG
>Assembly01_TRINITY_DN41940_c2_g1::Assembly01_TRINITY_DN41940_c2_g1_i1::g.102987::m.102987
ATGTCAAAAGGAACTGCAGAGTCCCCTATGGGTAACAGTGAGAAGCAGAAAAGGAAAAGTCTGTCATTATTGATAGCGCAGAAAGTAGAGTTATTGCAGAAACTTGATCGTGGTGTATCTGTGTGGCATCTTACTGAAGATTATGGTTTTGATGAAACAGTTGACACTGGAAGAAGTCTTTAA
>Assembly01_TRINITY_DN41951_c1_g1::Assembly01_TRINITY_DN41951_c1_g1_i2::g.102438::m.102438
ATGTTGTGTAAAAACAAGAGTCGCCAGCTGTGTGAAACTCATGTGAAACTTGTAGGGTCTCACGCAGACCCCTGCCCGAAGGTGTATAAAAATGGGATGGATACTTTGTATGCTTTGAGTGGGGCTCAGTGTAGAGAACGAGTTACTGAACTCTTTCTTTGTACCCCTCACTCCCGCTAG
>Assembly01_TRINITY_DN41952_c2_g7::Assembly01_TRINITY_DN41952_c2_g7_i1::g.102601::m.102601
ATGTTGGATACGGAGACTGGCGGTGTGGTAGGTGAGGACAAGGGAATCCTGTCCTTGTTGCGCTTGCGTGCGGAGGGGGCCAGGGCGGATGTGCAGGTAATGGAGGATATGCGGGTGAGGGCTGAGTTGATGGTGGTAGAGGAGAAGCCACGTTGTTTGAAGAAGGACGACATCTTAGATGATCTGGCATGA
>Assembly01_TRINITY_DN41956_c5_g2::Assembly01_TRINITY_DN41956_c5_g2_i1::g.103266::m.103266
ATGACCGAGAGGATCACTGGGGTCTCCCTTTCTTCTGTTGACGACATTCACCGGGTGCATTGCTTAAATAGGGCTCAAAGTGTTATCGAGGATCCCTATCATCCATCACACAGGGTCTTTGACCAACTACCATCAGGAAGGAGGTTCAGGAGCATCAAAATCAGGACTGCCAGGCTGGGAAATAGCTCCTTTCCATAG
>Assembly01_TRINITY_DN41959_c1_g1::Assembly01_TRINITY_DN41959_c1_g1_i1::g.103281::m.103281
TTACAGAATGGACATGATCGTCTCTCGTATCTCTTGGGAACTATGTGCCTGTCCACCCCGATAGGGAACCTGCTCGGGCTCCTCAGGGAGATCACGCTGATAGATGTACCACTCGCGCAAGAAGTGTTCCCTGTTGATCTCACATATATTGTGCAGAACACAACAGGCAACAACAACATCTGA
>Assembly01_TRINITY_DN41966_c4_g1::Assembly01_TRINITY_DN41966_c4_g1_i2::g.103044::m.103044
ATGGAAACAGAATATCAGAAAGCTTCACAGATGTGTATGTGGGTTGGCCTGGTCGTACCCATGATGCTCGAGTTTTGCTCAACTCTCCCATTTACTGAAAGGCTGAGGAGGCAGGCGGTTATCTATTCCCCTGTGACGTATCCAAAATTGTTGATGGAGTGGAAATCCCTGCACATT
>Assembly01_TRINITY_DN41971_c2_g1::Assembly01_TRINITY_DN41971_c2_g1_i8::g.101678::m.101678
ATGAATAAATTAATAAAGTTTTTAAATTTTAATGTCAATGGGTTAAACGGGCCCGTAAAAAGGAAGAGAATATTAACATATATTAAGAAACTGGGAGTTGATGTAGCTTTTCTTCAAGAAACACATTTGACTGAAAAAGAACATTTGAAATTAAAAAGGGATTGGGTGGGATATCAAATGTCCTCCTCATTTAAT
>Assembly01_TRINITY_DN41977_c0_g1::Assembly01_TRINITY_DN41977_c0_g1_i1::g.102316::m.102316
ATGGAATATCTTGTCCTGGGAGCAGATGCGACGGAGATGGAGGAATTGCGAAAAAGGAATGGAGTCCTTATAGGGGACAGGGTGGGAAGACGTGTAGTCGAGGTAGCTGTGGGAGTTGGTGGGTTTGCAGAAAAAATCGGTCGAGAGTTTGTCTCCCAAGATGGAGACAGAGAGATTGAAAAGGGGGAGAGTGTC
>Assembly01_TRINITY_DN41979_c1_g1::Assembly01_TRINITY_DN41979_c1_g1_i2::g.103320::m.103320
ATGCTGATTGGAGATGCTGTAAATGGGGACAGTCAGGGAGAGAGATTGTGCCATTTAGTCAAAAACATTGAAATGAGGGTAGCAGATGCTAGAGATTGCAGAAGGAAAACAATGAAAACTAAGTGCAAGAGTTGTGAAATGTTGGGCTCCAGGAAGTGCTCAGCAGGTACTGTGCTAGTGCAAGCATAG
>Assembly01_TRINITY_DN41983_c0_g1::Assembly01_TRINITY_DN41983_c0_g1_i2::g.101928::m.101928
ATGTACCTCAGGGTGCGGCTCTCTGCAAGCACTGATCTATCGCAGTACTACGGCCCAACTAAGTGTAGTGCACACCTTACCCACGACTCCTCCAGCGATGTCCACAGTAGCGACCTGGCATGGAGCGATGTCCGGGACTTGGACCAAGAGGCAGAGAGAAAGAAATGTGGTATGCATTGA
>Assembly01_TRINITY_DN41986_c2_g3::Assembly01_TRINITY_DN41986_c2_g3_i2::g.102467::m.102467
ATGGCAGAGGATTATATGATGGATGCGGAGGCTGATGGGGTGGTAGGTGAGGACAAGGGAATCCTGTCCTTGTTGCGCTTGCGTGCGGAGGGGGCCAGGGCGGATGTGCAGGTAATGGAGGATATGCGGGTGAGGGCCGAGTTCATGATGGTAGAGAGGAAGCCACGTTGTTCAACGTAG
>Assembly01_TRINITY_DN42001_c0_g1::Assembly01_TRINITY_DN42001_c0_g1_i1::g.123401::m.123401
ATGATAGAGACAATTTATAATTTTAAACCGAATCATAAAAAGTTGATATCAGTTCTTTATGAGTCATTATTGTTGTCTAGTGGTAATTCCCTGGACAAGATTAAGAAATTATGGGAGCAAGATTTTCAACAATTATTTTCTGATGCTACATGGGACTCTATTTTGAAATTGGTAAATTCATCTTCT
>Assembly01_TRINITY_DN42004_c5_g3::Assembly01_TRINITY_DN42004_c5_g3_i2::g.123148::m.123148
CGGCAATTAGATGCAAGTGGAAACAAAGCGACTCTTCAAGCAAGACTGAATGAGGAAATAGAAAAGCAGAAGGTTTCAGCTGCTGGGGATACAGATCCCACAGAATTACTGCAAAAAACATCAACAGAATCTAAGATCAGCCACAAGATGGTGATGTGGAGGATGGGCAATCCAGAGTGGAGACAAAGTCAGATATGA
>Assembly01_TRINITY_DN42013_c3_g1::Assembly01_TRINITY_DN42013_c3_g1_i2::g.124405::m.124405
GAAGTGATGAATCTGCATACAGAATATAGAGAAGTCATGGCTGAACTGTACAAGAAAGGTTTTAAGCCTTCTTTGTTATACCCAGCGTGCCTCCGAATTACACTCTTCGATGGTCACAAGAGGTTTTTAAATTCGGTAGAAGAGGCACGAAGATTCTTGGAAGATTCTCCTTCAACATCAAGTCTTGCATGA
>Assembly01_TRINITY_DN42018_c0_g2::Assembly01_TRINITY_DN42018_c0_g2_i3::g.123646::m.123646
ATGGGCCAACCAAAAGTGGCAGTTTATAGTGACACAGAACCTCTGAGAGAAGAGACCAGTGAACACAAGTGGGATGATTATCCTGCTGCCCACATTCTAACCCTAACCCTAGATTTGACACTAGGTCTGCCAGATTGTGAGGGCAATCACAAAGCACAAAGATTTGACACTAGGTCTGCCAGATTGTGA
>Assembly01_TRINITY_DN42019_c1_g1::Assembly01_TRINITY_DN42019_c1_g1_i2::g.124051::m.124051
ATGGCGACACTGGAACGTAAAGTGCCCAGTCCCGAGGCATTTCTGGGCAAGCCCTGGTCTTGCTGGATCGATGCTGCTAAAGTGCAGTGCGCGGACAATACAGAATCGGAAGACCCTGGAAAAGAGGGTGGGAAAAACAGAGAGGTGATGAGGCTTAATAAAGAAGATTTTGAAAACTGA
>Assembly01_TRINITY_DN42028_c0_g1::Assembly01_TRINITY_DN42028_c0_g1_i1::g.123995::m.123995
ATGGCAGAAAATCCTCCACCACTCGATGCAACCTCACTTCTCAATGTTGATTTGTCTCTTCTACCTCCTTTGGTGAATGGGGATGGGACACAGGTTATTTTGGTCCAAGTCAACCCAGGTGAGACATTTACCATAAGAAGAGAGGATGGACAACTTCAGTGCATTGCAGGTACGAGAAGCTTTCGGGACGACTGA
>Assembly01_TRINITY_DN42041_c1_g1::Assembly01_TRINITY_DN42041_c1_g1_i2::g.123232::m.123232
CTGAGCCTCCAGGTGACTATTGTTGGATCGAAGTCACCATACAAGGCGAGAGGGAACGAGGTGCTCAAAGCAATTAGCATTGGTGGAAAAATTAATTTTGGAGAAATTAATAAAACTGAAAGGCAACAAGACCTGATGACCTGCATTGCTGTTGTTTTTTTTTTAAAGAGGCTTCAATGGTGA
>Assembly01_TRINITY_DN42045_c3_g11::Assembly01_TRINITY_DN42045_c3_g11_i1::g.123152::m.123152
ATGCTGTTGGGACTGGAGATAATGTTGCCCAGAAGGTGCTTCGGAAGTCAAGAACGAGGCCAAAATCCTCCGGTCACAGCCATTTTAATTCAATGTCCATCAAGGTTCAGGTCAGACAGGGTCCGTCCGTACCAGCCAGCCCAGCAAGTACAAAGGGGAAGTGACCCAGGAGATCTGATGCAGTTT
>Assembly01_TRINITY_DN42051_c5_g2::Assembly01_TRINITY_DN42051_c5_g2_i1::g.123361::m.123361
ATGGCAGCAAGGAAAGCCAGCATTAAAGCGCAACAGGCAAGTTTTCTTCCAATGATCTACCAAGGTGATGAAAGAAGTGAATGTTCAGCATGCTGGATGGAGCACCAATCAAACAGGGTCTTTGGTCATGGATGGTGTTGCCGAATAAAGAAAAAAAGGGATACAGACCAAGTTGTATCCAAGATGGTGTATTAA
>Assembly01_TRINITY_DN42075_c2_g2::Assembly01_TRINITY_DN42075_c2_g2_i1::g.124097::m.124097
CAACAGCAAGAGAAAATGGCAGAAGGACGCTTTGGAGAATATAGGGAGACCGAAGACTGGTATGATTATGTGGATAGATTTGATATGTACTGCATTGCTCATGATGTGAGTGATACTGAGATCCGTAAGATAAGTATACCAGAATGCCATATGGAATATCATCAGCACCAGGGATATTTCAAGCAGTGA
>Assembly01_TRINITY_DN42079_c1_g1::Assembly01_TRINITY_DN42079_c1_g1_i3::g.124390::m.124390
ATGTGGAATTACGACATTGTGGCCATCAGTGAAACTTGGTTGCAGGAGGGGCAGGACTGGCAGCTCAATGTTCCGGGGTTCCGTTGTTTCAGACGTGATAGAGGGGGAGGGATGAAAGGGGGAGGAGTGGCATTGCTAGTCAGGGAAAATATCACAGCTGTGCTTAGACAGGGCAGCCCAGAGGGC
>Assembly01_TRINITY_DN42085_c1_g1::Assembly01_TRINITY_DN42085_c1_g1_i1::g.124272::m.124272
ATCGCATCGCGAAAAAAGTGGGGGATTATGGGTAACAAAGACATGTTCGGGGCATCGGGAGCTCAGATGGACTGGCGGCCCAGGCAAGGATCCGCGGTCGGGGGCATCGGGAGCTCCGACGGGCGGGTAGCCGAGGCGTCGGGAGCTCGCATGGGTGGGCGGTTGGGGCGTCTGGAGCTCCGATGA
>Assembly01_TRINITY_DN42089_c0_g1::Assembly01_TRINITY_DN42089_c0_g1_i1::g.123238::m.123238
ATGGAAAATATTTATTTTAAATTAAAGTTTGGAGCAGTGATTCAATTTTTTCATGCTAATGACCATGGAAGAACATTGTGGAACATTCAATCTGTTTGTGGATTTGGGAATCTATCATCAAGTATCCGTAATGTTACTGTTGATCAGCAGCCAACAGAAAAAATAAAAGATATCCATAAATAA
>Assembly01_TRINITY_DN42092_c1_g1::Assembly01_TRINITY_DN42092_c1_g1_i4::g.124534::m.124534
CCGACTCTCCCTATGATAGATCGAGCACACAGATCGCTGGTTTTTAAACCAGCTCCCGACCAGGGTCCTCGATCTGTTATTGTCTGTTTTCATGAATTTCAAACTAAGGAGCTTTTGCTACGTGAATCTCGCCGCAGAGGAATGATCAACTACCAAGGACAGAAGATTCGTATTGTTGAAGATTACTAA
>Assembly01_TRINITY_DN42097_c1_g2::Assembly01_TRINITY_DN42097_c1_g2_i2::g.123855::m.123855
TTCTTAGAACAAAGGACAGTTTATAATTCTCAGGAGACTCAGCGAAAAAGCCAGGACACCTTATCTTTTCTTGCACCATCTGTTTTCTTTAATCATGGCTCAACTTTAACTGTACCAAGCACTTCAGCTCCCCGCACCACACACAGCATTTCTTTCAATCCTTTCAACCCCCCCTTTTTCCCCTTGCACTGA
>Assembly01_TRINITY_DN42102_c2_g2::Assembly01_TRINITY_DN42102_c2_g2_i2::g.48542::m.48542
ATGACAGTCGGGGAACTTGCAGATACCCTCCTCAGGGGCTCCTGGATTCTGATTACTTCTGGCGGCGGTTTGGTGGTGAGCTGTTTATCGTCTCAATTATCAGAGCTGTTAAGAATTCAAGATTGTTTTGAATTTGTCCAGGAATATTTTATGGAATATTCTGCTCAAAGTATTTTTATTATCGTGTAA
>Assembly01_TRINITY_DN42111_c0_g1::Assembly01_TRINITY_DN42111_c0_g1_i1::g.47953::m.47953
ACTGGCGCACTTATCTTCATTGATGATGTAACTGCTGATGGCAGTAGCAAAATGAATTCTGAGGTGTATAGAAACATCTTATCTGCTCAAGTTCAAGCAAATGCCTCTAAACTCATTAGACAGCACTTCAACCTACAGCAAAACAATTATCCCAAACATATTGCTAAAGCAACAAATTAG
>Assembly01_TRINITY_DN42125_c5_g1::Assembly01_TRINITY_DN42125_c5_g1_i4::g.48344::m.48344
TTTTTTTTTACAGGGCCAAAGGTTTTATATTTAAACACACACAGTATAAGAAATAAAGTGGATGACCTTGTAGTACAGCTACACATTGGCAGGTATGATGTTGTGGCCATCACGGAGTCGTGGCTAAAGGATGGATGTTATTGGGAGCCAAACATCCAAGGATGTATCGCAAGGATAGGCAGGTAG
>Assembly01_TRINITY_DN42126_c4_g5::Assembly01_TRINITY_DN42126_c4_g5_i1::g.49770::m.49770
TCTACCGTAAGGCAGACAGAGGGTCGCTACTTTGTCCAGCACCCCTCACAGAAACTTTCAAGTTTTGTTGTAGTAATTTATATTTATTTACAGTTGGCATCCCAGGTTGCAATGAAGATAAATGGGCTCACAAAGATGTATTGTTTTTACTGGAAAAATAGTCATTTAAGTAGAATGGTTTCTTGA
>Assembly01_TRINITY_DN42133_c0_g2::Assembly01_TRINITY_DN42133_c0_g2_i1::g.49308::m.49308
GTGTTTCACTGCTATCCAGGAACCAAAGGGAGGAACAAGCGGAGGAAGCCTACGAAAAAACAGGAGGTGACATCGGAGATCCGTGTGTTGCTGCATGAGATCGACCAGGAGGACCAGGATAGAGACCGCCAGCGTCGCGAGAGGCAGGCGGAGATGGGGGAGGCGCTGATGCAAGCGCAATGA
>Assembly01_TRINITY_DN42133_c0_g2::Assembly01_TRINITY_DN42133_c0_g2_i4::g.49315::m.49315
ATGCAGGCCCAGACGGGCGTGATGAGGGACCTCGCCTCATCAATTGATGTGATTGCGTGCGCTCAGCCTTGGCCCTCCACCATGCAGTCTCCTTCCTCCATTCATCAGCCTCCTGCCTCCACCCTCCAACCACCTTCCTCCTCCCTGCAGCCACATGCCTCCTTCCATTGCCCTTCCTCCTCCCTCCACCATCAGTCG
>Assembly01_TRINITY_DN42139_c1_g1::Assembly01_TRINITY_DN42139_c1_g1_i1::g.48690::m.48690
ATGAAGTTTACTCAATACAAAAGCATTCAGATGTGGGTGAACAAACAGCTGGAAGTGAAAAAATATTTCATTCCTGTCCATGAAGGATTAACAGAAACAACCAGCTTGTGGCTTGGGAATCTTTCTAACCAGCAATTCTGCATTGAACTTTCCAGTAAACAAATCGCACTGTACCTGTGTTGA
>Assembly01_TRINITY_DN42154_c6_g7::Assembly01_TRINITY_DN42154_c6_g7_i5::g.49063::m.49063
ACACGAAAGTCTGCAGACACCGTGATTGAAGTAAAAACACAATGCTGGAAAAACTCAGGTCAAACTGTACTTTATATAGCAAAGAGATACATAACCAATGTTTCATCAATTGAGGAAGGGCTCAAGCCTGAAATGTTGGTTGTGTATCTTTGTCTCTGCTATAGAAGGTACACTGTTTGA
>Assembly01_TRINITY_DN42169_c5_g1::Assembly01_TRINITY_DN42169_c5_g1_i3::g.48784::m.48784
ATCTGCAGAAAGGCCGAGGATCAAGGCGGGTACCTCTTCCCATGTGAAAAATCCAAAACTGTTAATGGAGTGGAAATCCCCGTGCATCTAATCGGAGACCCAGCTTACCCACTTAGGAAGTGGTTGATGAAGGGGTTCACTAACCACACGCACTCGATCAACGGCAGCGTAGCTACAACCAACATTTGA
>Assembly01_TRINITY_DN42174_c0_g5::Assembly01_TRINITY_DN42174_c0_g5_i1::g.48044::m.48044
ATGTCCCAAGTCATAAATAAGCTGAAGACACTTCGGAGGAAGTTCCATCAGGTTATGGACCACAATGGGAGGAGTGGGAGGGAGCGTTTGGATTGGCCATACTTTAACCAGGCCTATAATATTTGGGGCACCAGCAAGTCTGCTGACCCCCTCTCCCTGATAGCCAACCTGGAGCCTAGTGAGGGAGTT
>Assembly01_TRINITY_DN42182_c1_g1::Assembly01_TRINITY_DN42182_c1_g1_i1::g.49213::m.49213
CCAATCACCGTGGGAGCCCTGGTGGTGGCTCCTGGGTCGCGGTCTGACGACGTCATCGCGATGTCATCAGCCCTCCCCTTTGCAGCCGCTTTCAGCGGCATTCCTTTTATGGAGGAGGTGGAGCGACTTCACTCCACTTCTGTGTGTACCCCCCTAGGCGGATCGGACATCGACTGGTGA
>Assembly01_TRINITY_DN42182_c1_g1::Assembly01_TRINITY_DN42182_c1_g1_i2::g.49217::m.49217
CCAATCACCGTGGGAGCCCTGGTGGTGGCTCCTGGGTCGCGGTCTGACGACGTCATCGCGATGTCATCAGCCCTCCCCTTTGCAGCTGCTTTCGGCGGCATTCTGCTTTTGGAGGAGGTGGAGCGACTTCACTCCACTTCTGTGTGTACCCCCCTAGGCGGATCGGACATCGACTGGTGA
>Assembly01_TRINITY_DN42185_c0_g3::Assembly01_TRINITY_DN42185_c0_g3_i1::g.49205::m.49205
ATGAAAGAGCAAAGGATTCAGATAGGATTTAGAGGTGTTGCCCGCAGGGGGGAAAATGAGGCAAGCCAGGGTTCCTCAGAAGAGATGGAGATTATGATGAAGCCGGGAAAAGAGCACCTGACAGATGTCCGATTGATTAATACAAGTGAAAATCCAGGCGAATATGCAAAGGTTGAAGGGTGA
>Assembly01_TRINITY_DN42196_c2_g1::Assembly01_TRINITY_DN42196_c2_g1_i2::g.48769::m.48769
ATGGCAATGCATTCTCACACAAGATCGGAGCCTGAACAGCAAAATACGTTGTTCCATTATTCTACCAAGGCAAGTGTGCAAAAGATAGAAATATCCCCAGCAAAACTGAAATCTAATTACTTGAACAGTAAAACCCAGTTATCAGGCAAATCATTAACTGGGATTTCACTCAGGCAGAGCTGA
>Assembly01_TRINITY_DN42197_c0_g1::Assembly01_TRINITY_DN42197_c0_g1_i1::g.49505::m.49505
ATGACTAAAGTTGCTGATAGTTTCACCTCATCCTCTCTGTTGTGGCAGGAACAAATAAAAGTGAAGCAGGCACAAGCGAAGCGGCCATTGTTGGAGCAGACCTGTGTAGGAGTGGAGTGCAAGAGGCTTTGGCTCAAGAGGTTTCAGCGAGCAGAGGCTGAGGATGTGGTACAGATACACAAATAA
>Assembly01_TRINITY_DN42197_c0_g2::Assembly01_TRINITY_DN42197_c0_g2_i11::g.49526::m.49526
ATGGACACAGTGAAACTGTCCTCTTTTCAAGGAGACAGTGAAGTGGCTCTTCCTTGCCACTGTTTGTGTATCTCCCATGATAAGGAGAATACAATCAGAGACCCTCTCCTGAGTGTGTCTCTGCAATTTCTAACCTCAGATGTTTTTGGTTCAGTAATATTAAAGATACCTCTTGAAATTGTGTAA
>Assembly01_TRINITY_DN42202_c1_g2::Assembly01_TRINITY_DN42202_c1_g2_i1::g.66784::m.66784
ATGTGGATGAGACATCAGTGGAGTCAGCAATGTTACAGAGGTGGAAATGAGTCATCTAGCCTCTTCAACATTATTGATCTTAAACAAATCACCAACAGGAACTATACATTTATCTTCCAAAATTCTAAGCTCTGGGAATTCCTCCCCAAATCCCTATCTCTCTTTCTTGATTTAAGATGGTCATTAAAACTT
>Assembly01_TRINITY_DN42205_c3_g3::Assembly01_TRINITY_DN42205_c3_g3_i1::g.66675::m.66675
GCATTCTCGTCTTCCAGTGATGCGAAAGAATTCCTGGCCACAGGGGTCGTTGAAGTCCCTGGCCCAGCCCGACTCCTGTCTGGTCCAGGTCTTTCAGAAGACGGGTCTGGCATATTTACGAAAAACAAACAAACTAGACCACTGTATAAAACAATAGTCCACAATAGGAGAGGGCAAATCTCATGTTGA
>Assembly01_TRINITY_DN42217_c4_g3::Assembly01_TRINITY_DN42217_c4_g3_i7::g.66983::m.66983
AGGTCGAGGGACGAGGATGGCCTGAGAAGCTGCGCGTCGTGTCGCTGGAATTCGGAGTATCTGGATGAGAAACCTTTAACAATGACAAACAAGACACTTATTGTATCTGCTCCTGGGAAGGTTATTTTACATGGAGAGCATGCTGTGGTCCATGGAAAGCTGATGTCCAGAACCCAAAAGCTGCGAGCCAGGAACTAG
>Assembly01_TRINITY_DN42223_c8_g10::Assembly01_TRINITY_DN42223_c8_g10_i2::g.67270::m.67270
ATGAAGTGCAACATGTCAGTGAAAATTCATTTTCTGCATTCGCACTTGGACTTCTTCCCTGCTGATCTTGGTGCAGTCAGTGACGAACACGGTGAAAGGTTCCACCAGGACATCACGACCATGGAAAAGCGGTATCAGGGCAACTGGAATCCATCAATGCTGGCCGACTATTGTTGGACACTGATATGA
>Assembly01_TRINITY_DN42228_c7_g3::Assembly01_TRINITY_DN42228_c7_g3_i1::g.67545::m.67545
ATGATTATGGACCCTCTTGAAGTTCATAATCATCTAATTTGTCTTGTCCATGCTGAGACTCATGTTGCTATTCTTGCACTATTTTACGAGCCTTCCAACCTCCTCTCTGTAAGGCCACTCCTCATTGTTGCCGATGAGGCCAACTACTGTTGTATCATCCGCAAACTTGATGATTCTGTT
>Assembly01_TRINITY_DN42228_c7_g5::Assembly01_TRINITY_DN42228_c7_g5_i1::g.67548::m.67548
ATGGAAAAGTGGGGTTCTCAAGCTTGTATGGGGTTTTGTTATATCTGCAGGAGTTCAGAGGCAGAGAGGCCAGACTGGGAATGGGATGGAGAATTAAAGGACAGGCCACTGGAAGTTCAGGACCACACTGGGGAAATGAACAGAGATGTTCCTCAAAGTGGTCACCCCAATCTCTTCTGA
>Assembly01_TRINITY_DN42236_c2_g1::Assembly01_TRINITY_DN42236_c2_g1_i1::g.66774::m.66774
ATGGAGCCTCAGGATCAAGTTCCTCTCCCTCCCAGGAGGATGCAGACAAGGACGGTCAAGGTAATCGCAACGCCAGCGCCGTCCTCCCGGGGAGCTGGGGAAGATGGCGCTGGCGCTCGAAGGAAGACTGGAGAACTCCACCTCCAGGCTCAGGACGCTTCTTCCACCTCCGTGGGGCGGCCCGTTGCTGAG
>Assembly01_TRINITY_DN42239_c5_g2::Assembly01_TRINITY_DN42239_c5_g2_i1::g.66059::m.66059
ATGAAGTGCAACATGTCATTGAAAATTCATTTTCTGCATTCACACTTGGACTTCTTCCCTGCTGATCTTGGTGCAGTCAATGATGAACATGGTGAAAGTTTTCACCAGGACATTGCGACCATGAAAAAGCAGTATCAGGGCAACTGGAATCCATCAATGCTGGCTGACTATTGTTGGACA
>Assembly01_TRINITY_DN42243_c4_g1::Assembly01_TRINITY_DN42243_c4_g1_i2::g.67131::m.67131
TGCACTGTGATGCTGTCGCAAAACAACGAATTTCGTGACTTGTTCATGACAATAAATTCTGATTCTGATAATAGAGTGGGGAGAGCGAGACGGGGAGGAGCTCAAGCTACAGGGAAAATCCCCATCAAAACAACAATCCTTAAACCTGTGGCCTCTGAAACATCGACCCTTCACCCCACGTGTCTGTACTGA
>Assembly01_TRINITY_DN42245_c2_g6::Assembly01_TRINITY_DN42245_c2_g6_i3::g.66463::m.66463
ATGGAGGCTCAATTGAAACGACGAAAGTATGAGGCGAGTTTTAAATTAAAAGTGATAGAAATGGCCAAGAAAACCAACAACTGTGCTGCTGCAAGAAAATTTGATATATATGAGAAGTTGGTAAGAGATTGGAGAAAGAAAGAAGATACTTTAATAAAAATACCAAAGAAGCAATGTTTGATGAGAAGAGGACTC
>Assembly01_TRINITY_DN42246_c5_g1::Assembly01_TRINITY_DN42246_c5_g1_i1::g.67146::m.67146
ATGAGAGGAGACTTAATAGAGGTCTACAAGATTATGAGAGGCATAGATAGGGTGGACAGCCAGCACCTTTTTCCCAGGGCAGGAATAGCAAACACCAGAGGACATCTGTACAAAGTGAAGGGAGGAAAGTTTAGGGGAGACATCAGGGGTAAGTTTTTTTTTAAATTTTTTATTTTTTTAAAAGCA
>Assembly01_TRINITY_DN42257_c1_g1::Assembly01_TRINITY_DN42257_c1_g1_i12::g.66257::m.66257
ATGGGAAAGAAAAACAAGTCCCAACTTTTGGCTGCAGGAGGATCTCCCAAATCAACAGATTTGTCAACTGGAATTCCACACGGGAGCAGCAAAGTGGAAGCCTGCAATGTCGCCGGCATAGAAGGCGAGTGGGGAGTACACACACACATCCCCAGATGCAGTGGAGGTTGTTGGAGACCTGGCCAGCAGATTTGA
>Assembly01_TRINITY_DN42266_c1_g1::Assembly01_TRINITY_DN42266_c1_g1_i1::g.67079::m.67079
ATGATGACACACTGGAAAATCTGGACCACTTTTGTATCTCAGAAACCACCTCACCAGACATTGATGATTAAACCGATCACTGCATGTGGTTTACTGAAGAAAAGAGTATTTGGAGATCAAGATCTGGCACAAAGCTCATGGTCTCCCTACAGCAGTAATCCCTCCCATACGTTTCTGAGACCCTGA
>Assembly01_TRINITY_DN42277_c2_g1::Assembly01_TRINITY_DN42277_c2_g1_i3::g.66083::m.66083
CTTCTTGTGATAAGGGAGGCGAGGGCAACTACATGGGATTGTGAAGCAGTCAAAATTAAACCAGTTGGCCCACTTATTCCAAAGAGAGCAATAAAAGGATTTGGAGTCAAAGTAATGTTAAGAACTAAAGAGAAGTTACGGAATACACCTTCCCAAAAATTGGAAAGAGAAGGACATAACCAGAACATATGA
>Assembly01_TRINITY_DN42277_c2_g3::Assembly01_TRINITY_DN42277_c2_g3_i1::g.66086::m.66086
ATGAAAGGGATGATTTATAATTTTCAACCTAATTACAAAGGGGTGGTATCTGGCCTTTATGAATTACTTTTAAATTCTAGGGATAGTTCCCTGGACAGAATTAAAAAGCTATGGGAACAAGATTTTCAACAGTTATTTTCTGAAACTACATGGAATTCTATTTTGAAGCGAGTGCTAGACACTCATTATTAC
>Assembly01_TRINITY_DN42278_c2_g5::Assembly01_TRINITY_DN42278_c2_g5_i2::g.67374::m.67374
ATGAAACAAAAAACAATGGCGTTGCTGCCGGAGCTGCTGAAACAGCAGCGCTGCCGCAGACCCGCAGAGAGTGGGGAGAGGAGACACAGCGCTCCCCCGCGGGGTCCAACCGCCCAGCATGACCAGTCTCTCCGCACGGGCTTTGAACGGCCCGTTAAAGGAGCCGACGGTGGTTTTATTTAA
>Assembly01_TRINITY_DN42294_c1_g1::Assembly01_TRINITY_DN42294_c1_g1_i2::g.67296::m.67296
ATGTTACTCATCGATGAAAACGTTTACCTCAGTAGATTAAACATGGCGGAACTGAAAAGACGGAAAATAGCAAGGGAGTGCCGAAAATTTCAGACACGGTGGGAAAATGAATACTTTTTCACAGAAATCAAGGGGAAGTGTGTTTGTTTGATTTGCAAGGAATCTGTTAACTTTAAT
>Assembly01_TRINITY_DN42303_c11_g6::Assembly01_TRINITY_DN42303_c11_g6_i1::g.145074::m.145074
ATGTTTGTCATATGTTACAAAGCACAAAAGATTTTCAAGAAAATTGCTCACAAAATCAACCTTTTCTGCTTTTGTTTCCCTTTAATATTCTCATCTGCTGAGGTCATCAAGGTTGGCTTGGTGAAGGAGGAGCACTCTAGCTCTGGAGTTCTGAACTGCATGACCAAGACGAAGTGGTAA
>Assembly01_TRINITY_DN42305_c1_g1::Assembly01_TRINITY_DN42305_c1_g1_i7::g.144000::m.144000
ATGGGGTGGGGGCTTCAGGAGCTTTTATTTAAAAACACTAGATTAGCTAACTTTCAGTCCCAACTCCTCCTGGCTCTCATCACAGGGATCCAACACAGGCACCGTTTGAAGAGAACGCGAGCAGGAACGGCATCCTGGTATCAAACGACAGCCCAGAAAAATGGGGCGCTCCGGGTACACCCTGGATGTATGCCTGCC
>Assembly01_TRINITY_DN42335_c0_g3::Assembly01_TRINITY_DN42335_c0_g3_i7::g.145321::m.145321
ATGTTGTTGGGAATAAGAGAGGCTCCCTCAGATAAAATTAAAAAAGCCTGGGAACAGGACCTACATCTTTTAATCTCTGAAGAAACTTGGAATGTAATTTTCAAATTGGTTAATACCTCATCTTTATGTGCCCGCCACTCTCTCCTACAATTTAAAGTAGTCCATAGAGCTCACATG
>Assembly01_TRINITY_DN42339_c0_g1::Assembly01_TRINITY_DN42339_c0_g1_i2::g.144068::m.144068
AAAAAACGGAGGTTTGAAATAGAGATGAGAGGAGCAGGAGCTTCATCTCATGGTTCTCGTGAGAGTTTTACGTCTAGTAGAGAGATAAAGTTAGTTCCTCCATTTAATGAGGATGATATTGATAAATATTTTCAACACTTTGAGAAAGTGGCTGAGAGTTTGCAATGGCCAAGAAACCATTAG
>Assembly01_TRINITY_DN42347_c2_g2::Assembly01_TRINITY_DN42347_c2_g2_i2::g.145633::m.145633
CAACCTTCTTTGCATGGTCTTGTTTTTCATGAATGGCACAGATTGGGTATTGAACGTTTCAAAGATCTTTTTATTGATAACAGCTTTGCATCATTTGAACAGCTTTCTGAAAAGTTTAATTTACCAAATACTCATTTTTTTCAGATATCTGCAAATCAGGCATTTTCTTCAATCTCAGATACCTGA
>Assembly01_TRINITY_DN42361_c3_g1::Assembly01_TRINITY_DN42361_c3_g1_i1::g.144906::m.144906
GGGAATAATGGTGGTGTTATGCAGATTTTCTATAATGAAGGTCTGAGGCCAGTTATGCAGTATCCAGCGCGTCTTCGAATTGTTTTGAAAAATGGGCAGAAGAGATTTTTTATTTCCGAGGAGCAAGCAAGAAATGCACTTTCTGAGATTTTGCCTGGTTCCTCTGACCAGTTGGTACTTGGAATGGGTTAA
>Assembly01_TRINITY_DN42361_c3_g1::Assembly01_TRINITY_DN42361_c3_g1_i6::g.144915::m.144915
GGGAATAATGGTGGTGTTATGCAGATTTTCTATAATGAAGGTCTGAGGCCAGTTATGCAGTATCCAGCGCGTCTTCGAATTGTTTTGAAAAATGGGCAGAAGAGATTTTTTATTTCCGAGGAGCAAGCAAGAAATGCACTTTCTGAGATTATGCCTGGTTCCTCTGACCAGTCGGTATTTGGAATGGGTTAA
>Assembly01_TRINITY_DN42365_c3_g1::Assembly01_TRINITY_DN42365_c3_g1_i2::g.145253::m.145253
ATGGAAGAACAGAGAGTTTTCTTTTTTGATACTAATCTCTCTTCGGAGACCTCTAGTTTAGTTATATGGGATACCTTGAAGGCTTTTCTCAGGGGGAAAATCATTTTGTATACTGTTAATAAAAAAAGGAAGACTAATAAAGAAAGATCTGAGTTAATTAAACAAATTAAACAGTTAGAT
>Assembly01_TRINITY_DN42368_c0_g2::Assembly01_TRINITY_DN42368_c0_g2_i1::g.144972::m.144972
ATGACACATTCAAGCAGTTCTATACAGAACTATATAAATCAGTCACCCAAAGATTTAACTAAGATAGATGATTTTTTGTCCAAGATTGATCTGCCCAGATTGGACCAAGACGATCAGACAAAATTAAACTCCCCTTTCTCCAGAGAGGAGATCGAAGAAGCCTTGAGTTCATTACAAGCTAATAAATGA
>Assembly01_TRINITY_DN42381_c2_g2::Assembly01_TRINITY_DN42381_c2_g2_i1::g.143947::m.143947
ATGTTTCCCTTGGTGAGCGAGTCCAGGACAAGAGGGCACAGTCTTAGAATTAGAGGGTACCCATTTAAAGCAGAGATGAGGAGAAATTTCTTTAGCCAGAGGGTCGTGGATTTGTGGAATTCATTGCCACATACAGCTGTGGAGGCCCGATCATTGGGGGAGTTTAAGGAGGAGATTGATAGG
>Assembly01_TRINITY_DN42382_c0_g3::Assembly01_TRINITY_DN42382_c0_g3_i6::g.144607::m.144607
ATGTCTTGGTTATGTCCCTCCCTTTGTAACTACTGGAAAGAGATATTTAGTACACTATCTTTAATTCTTGATATAAATCTGTCCCCGAGCCCTTTTATTGCTATTTTTGGAATGAGTGGACCAATGGACTTAATTTTGACTCCATCTCAATCCCATGTAGTTGCTTTTGCTTCCCTGATT
>Assembly01_TRINITY_DN42385_c0_g2::Assembly01_TRINITY_DN42385_c0_g2_i1::g.145712::m.145712
GGCTTTTATTTACAACAGAATGGATCTACATTCGTGCTGCTGATCTGTCCCGAACTGGGGGAGGGGTTGTGGCACAATGGCCTTTATTCTAGGAGGGTAGTGGGAGGAGCCCACCGGGACAGTCAGCAGGGCACGTCCGACCAATCCCCAGCCCACAATACATATACAGTGGTTCACCACAATACCAATTATTGA
>Assembly01_TRINITY_DN42392_c1_g2::Assembly01_TRINITY_DN42392_c1_g2_i1::g.144170::m.144170
ATGGAAACAGAATATCAGAAAGCTTCACAGATGTGTATGTGGGTTGGCCTGGTCGCCCCCATGATGCTCGAGTTTTGCTCAACTCTCCCATTTACTGAAAGGCTGAGGAGGCAGGCGGTTATCTATTCCCCTGTGACGTATCCAAAATTGTTGATGGAGTGGAAATCCCTGCACATTTGA
>Assembly01_TRINITY_DN42394_c1_g1::Assembly01_TRINITY_DN42394_c1_g1_i1::g.144536::m.144536
CTAAGTGGCCTTTCTTGTAGCAGCTCCAGTCGACCGGTGGGAAACGACGAGCACCGGCGGGAAAACCGACCAATCAGCGGCCGGCCCGTGACGTCATCTCGGCCGGAAGAGGCGGGTCTCTCCTGGGAGCTGGCCCTATATAAGCAGAGCCAGAACCTCAATAAAGTCAGTCCTGTTTGA
>Assembly01_TRINITY_DN42405_c1_g1::Assembly01_TRINITY_DN42405_c1_g1_i1::g.192113::m.192113
ATGCATTCAAAAGCGTATGGCTCCATTCAAACTGAAGGCTGGAAGGTGATAAGCACCCGTAGTTGTTTGTGTCTCCAAATGCAGCTGTTGGTCATTACCTTGTCAGTTTCCAATGTAAATTTTTTGTGGGCCTCCACTGTGAAAGAGCAGCTGCAGTACCCATTATTACGATATTTTCCATAA
>Assembly01_TRINITY_DN42431_c0_g1::Assembly01_TRINITY_DN42431_c0_g1_i3::g.191784::m.191784
CATGATAAGACTGCGAAAAGCCTACCAGTCCTGAAGCCTGGAGTTCAAGTGCGAATCCGAGATCACAATTCTGGCACATGGGCCTTGCCAGGATATGTGCAAGAGAAATTAGATCCACATTCCTACCAGATCCAGACAGAGGGAGGGACACCTCTGAGAAGGAACCGTGTGGATCTACGACCATAA
>Assembly01_TRINITY_DN42431_c1_g1::Assembly01_TRINITY_DN42431_c1_g1_i1::g.191793::m.191793
ATGGTCAGTCTCTTTCCACCAGTTGCATCTGATGACTTCTGGCTTCACGAAGTCATTCAAGTTCATTCAGGGCATCCGCAAGATTCAGCTGAAGTTCAGAAATCTGTGAAGAGGTTCCTGTTTATCAGCAAGTTCACGAACAGTCACCAGTTGCTGTTGATTTTGCTGTGCAGTTCCTCAACA
>Assembly01_TRINITY_DN42449_c1_g1::Assembly01_TRINITY_DN42449_c1_g1_i2::g.191513::m.191513
GTTTTAATTAAATTTCTTCGTTATCAAGATAGAGAGAAGATTCTGAAAGTGGTGATGGATCGAGCAAGAATACATCGTGGCCCTCTTGAATATGAAGGTGCTAGAATTCTATTTTATCCTGATATAAGTGCTGATTTAATGAAGAGAAGGAAAGAATTTAACCCAGCTAAGAAGATCCTCTAG
>Assembly01_TRINITY_DN42523_c0_g1::Assembly01_TRINITY_DN42523_c0_g1_i1::g.207490::m.207490
ATGTTCCCACACTACAACAGTGATGAGACTTCCAAAAGCATTTCATTGGTTGTACAGCACCTTGAGGGCCTGAAAGGTAATAGAGAAATGTTGGTATTCCTGTCACTAATCACTCAAATCACCCATATCAAATCTCTCAAAAGGTCTGAAATATTAACTTCATTTCTCTTCCACAGCAGCTTTTGA
>Assembly01_TRINITY_DN42541_c0_g1::Assembly01_TRINITY_DN42541_c0_g1_i1::g.207519::m.207519
ATGCTGTCACTGAGTTATCTTCACTACAGCCCCATTCTGTTCTACTCTACTGAAAACTCCCTTTACCTGGATCTTCCAAATTTGCCCTTGCTTCATCCAGACTTTTTGGACTCTGATTTGGAACTGTTAGCTTTGCTATTGTTCTATGACTTAGACATTATATTTGAATTTTGCATTGGGCATTTTCAAATGTGA
>Assembly01_TRINITY_DN42565_c0_g1::Assembly01_TRINITY_DN42565_c0_g1_i1::g.207424::m.207424
ATGCACAAAGATGTGGAACTCCCAATAACTGCAGCACAGTTAAAAACCAAGAACATAAAAAATAGCAGTAGTCCATCTGACCCCTCGTACATCATTCAGTTTGATTGTACCTCACCCTTGATTTCAAGGCCACATTCCTGCAAACTCCATATTCCTCACATCGAAAAACCTGATTCATCTTGGTCTTGA
>Assembly01_TRINITY_DN42669_c0_g1::Assembly01_TRINITY_DN42669_c0_g1_i1::g.137754::m.137754
GGGGGGGGGGGGGGGGGGAAGGCTGCCTCATTTTCTCAAATGTCATTAATTTCTGATAGAACCCTGGATGTTATGCCAACTATGAGACCCAAGACCCTTCCTGTGCTGTTCAATTTAAAGGAACCAGTGGGATTTGGAGAGCTGGCTCATTCTCACTCTGCCTTTATGAAGTGCCCATCACATCCCCAGGAGTGA
>Assembly01_TRINITY_DN42689_c0_g1::Assembly01_TRINITY_DN42689_c0_g1_i1::g.137817::m.137817
TTTGATTTTTTAAATTATTTTCTCAAATATTTATTTACATTTTACAAGCTAGATATCAATTGTGGTCCAGGTTGCAATGTTTTAAAACAACTTTGTGTAATTATTTCATGTGCTGGAGAAAACATATTCCAGAAATGCTTTGTTGTAATCCTTTCATACTTTGATCTACACCTCCACTATTTCAGTGTGCACACTTAA
>Assembly01_TRINITY_DN42697_c0_g1::Assembly01_TRINITY_DN42697_c0_g1_i1::g.137743::m.137743
TTTTCCTGCATTTTCTGTTTTAAGGATGCATTTAACAGCATTTTGTTGAGAGTCCTACTGGACCAGGGAGCTGTTCTTGATATTATTTCAGGGAATGCGAATGGGCAACTGATGGAAATGTGTATGGAGGAACCCTTTGTGAATAGTGACCACAATTTCGTTAGTGAAAGGTTGTCGGGGTATGGTTGA
>Assembly01_TRINITY_DN42711_c0_g1::Assembly01_TRINITY_DN42711_c0_g1_i1::g.20783::m.20783
ATGCTACCTGACCTGCTGAGTATATTCAGCATTCTTGGTTTTCCGTTCAAATTTCCAGTATCTGCAGTTTTTAAAATAATTCTTCCTACAGCAGGATTTCCTGCCTGCATAGCTCAGGAGAGCCAGCCTAATTTAGGATGTACTGCTCTTAAGAATGTTGAAGATGTGGCCTCTGTTCTGGAGTTGAAAGTCTAG
>Assembly01_TRINITY_DN42763_c0_g1::Assembly01_TRINITY_DN42763_c0_g1_i1::g.20817::m.20817
ATGTGCAGTCAGTGGCATCTCGATGATGTCCAGTCAAAAAAAGAGCTTGCCTTGAGCAATCCTCCCAGTGGGAATCTGCAGAAATCACTGGGGGGAATTCTCTGCAGCAAGGCTTTGTGCCTCGTTCTAGCTCTCCGTGACACAGGCACGGCATTGTGGGCAAAGGTAGCCCTGGCCACAGTATGA
>Assembly01_TRINITY_DN42781_c0_g1::Assembly01_TRINITY_DN42781_c0_g1_i1::g.20859::m.20859
ATGAACAAAGGGCTGGCAGAGGATTATTTAGGGAGCAGGTATGATTTAGACATTTTGAAAACAAGGGAAAAGTTTCTGTATTCCATCCCCTGTCACACCTGGGACCAATTAGAAAATAAGGCTTTAAAATTGTCCTGCAATCTTGCCATGGGCGGTCTGGGGGCGGAAACATTAGAATAA
>Assembly01_TRINITY_DN42927_c0_g1::Assembly01_TRINITY_DN42927_c0_g1_i1::g.39761::m.39761
ATGGAGCAAACTGCCAACATTTGTTCCCCCCACCCCCCTCCAAATTCTTCAGTACAATACTGGTCTGTAAAGCAGCTTATTTCAGACAAAAACCCTTGGTTGAAATATGTCAGAATTCCTATGCATGATGGTGTAGTTCTCGATCCAGTTGGTCTCAAGCTTATAAAGAAAGCTGGTGAATAG
>Assembly01_TRINITY_DN42947_c0_g1::Assembly01_TRINITY_DN42947_c0_g1_i1::g.39890::m.39890
TTTTTTTTTCAGACATCCCAGTTTCATTTAATATCTAATCAAATTATTAAATATACAAGAGCCAGCAATAGCATTTTTGATTGCCATGGGGCTGGAGGGGAAAAGCAGGATTTTGACATTAGAAAAACCCAAAAATGGAATCATAATGCCTTTGTTGTGACTTCAACAAAGCTTAACTGCTAA
>Assembly01_TRINITY_DN42962_c0_g1::Assembly01_TRINITY_DN42962_c0_g1_i1::g.39794::m.39794
ATGGTAACGAGGGGCCGAATGACCCGCCGGCCTGAAGCCATGAGAATCGGCGAGATGACCGCTGAGCCGGAGCGCCGCGGGGCAAAAATGGAGGAGTTTGGCGCCGCCGAGGCTCGGCGTGTGGCCCAGCGTTGGAGTCAGCGCCCGCCGTCCGCGGACGGAGGAGGACGCGAGCGGAGG
>Assembly01_TRINITY_DN43044_c0_g1::Assembly01_TRINITY_DN43044_c0_g1_i1::g.122558::m.122558
ATGACTTTGTGCAGTGTAGCAGCTTTCACTCAAGTTATTTACATCTCAAAGCAGACTATGAATATTGTACATTTAAACCAGGCCAGAAATGGAATAGGGTGCTGCATCTTAAATATAAACAAGGTGCTGGAAATACACAGGTCAGTCAGCACGTCTGGAGAATGTTTTGAACAGATAATCTTCAACAGAACACAGTAG
>Assembly01_TRINITY_DN43049_c0_g1::Assembly01_TRINITY_DN43049_c0_g1_i1::g.122588::m.122588
ATGTCCAAAGCAATGGAGAATACGACCCCTGAACCAGTTTATGTCGACGTGGACAAAGGATTGACATTGGCCTGCTTTGTCTTCCTGTGCCTCTTCCTAATTGTGATGATTATCCGATGTGCTAAGGTGATTATGGACCCGTACAGTGCCATCCCTACATCCACTTGGGAAGAACAGCACCTAGATGATTGA
>Assembly01_TRINITY_DN43062_c0_g1::Assembly01_TRINITY_DN43062_c0_g1_i1::g.122493::m.122493
ATGCAGCTTGAATCCAATCAATCACATTGTCATGTTTCCAAGTCAACACTGAGTTGGCATGTCAGATTGGCTCAGGTTCCTGCACGAGGTCAAGGCAGTTTAATTAAAAACCAGGGCTTGAGCTTAGAGCGGAGCCCGACTAACCCATGGAAGTACAAACAGGCTGCAGCTTTACCAGAGGTGCTACCCTTCTGA
>Assembly01_TRINITY_DN43091_c0_g1::Assembly01_TRINITY_DN43091_c0_g1_i1::g.122510::m.122510
ATGAGGGCAGGGAGGAGCAGGGAACTGAGCCATCAGACAAGCAATGGCTACAGCATCGTTTTCTCAGAGAAGGATGGGAGGCAACGTGGTAGCTCTTCACTGTTTCAGTCTCTTTCCAATGAATTTAAGGAGTTCGGTACAAAATGCTCAGTCATTCCTGGGTTCAGCAGCTCAGTCCCTGCATGA
>Assembly01_TRINITY_DN43148_c0_g1::Assembly01_TRINITY_DN43148_c0_g1_i1::g.171217::m.171217
ATGTTCATACCAATATTTCTCACCCTGTATGATGCCCCAACTGCAGAGGCTGGAACTGTGGGCAATGCGATATATCGCCTTGTTGCCTACTTGCTGTGGATTACATGCATTGTACATGTGTTCCTTGAATTACTGAGTAATTTGTATCAAACAGAATGTCAGACTGAAGAAATCTGTGATTTGTTTGTGTTGTAA
>Assembly01_TRINITY_DN43154_c0_g1::Assembly01_TRINITY_DN43154_c0_g1_i1::g.171161::m.171161
TCACTCAGCCTCTCTTCCCTGCACCTTGCTGAAGAAGAACTAGCTCATTATAATGTGACTTACTGGGCAGCATTATGCATCTCTACTGTTCCTATTGCTGTAAAACCCTCCTTTCTCAAAGATGTTATCCTTTTCTCAATGTATGATGTTGCTGGGGCATTTACAAAGATGATTCTACCTTAA
>Assembly01_TRINITY_DN43226_c0_g1::Assembly01_TRINITY_DN43226_c0_g1_i1::g.126510::m.126510
ATGCAAGAGCTTCTAGTGGCAAATTTCCTCAGGAAGCTTTGCATGAATTTGAAAACACTGCTGGAAGATCACACAACGTTCTATCTTCCAAAGCTCGTCACTTTTTTAATTGAACAAAGTTTTACAAAAGCTTTTATTTCATTCAGGCATGTAAACTTTGTTTACTGCAATGAACTGTTGCGTGTGGAATAG
>Assembly01_TRINITY_DN43228_c0_g1::Assembly01_TRINITY_DN43228_c0_g1_i1::g.126466::m.126466
ATGGTGCATTATGATGGTTTTGGTTCTGAAATTTGGGTTTTCAAACTAATGAGAATCCCTCACTCCAATTTTAAACAGTTAAGCATCTGTATTAAAGTGGCATTTACATTGCACACTAATATGTTAAACATTGGTATTGTGAACATTTATGATTTACCTTTCAAGTTGCAAGTGTCATACTCCCTGAAAGTGTAA
>Assembly01_TRINITY_DN4322_c0_g1::Assembly01_TRINITY_DN4322_c0_g1_i1::g.183704::m.183704
TGCTTGCTGGCCAGGCCTTTAAATTTGGAGGACCAAGCAATTCAGATCACCAGCTGTGCCCCTCTTCCAGACAGCATGTCAGATAATGCACTTTCAGGTGGAACGTATAGTTGTTTGCAAGAACCTAACTTCCTTAATTGTTATTTAGTCAGTTATTATTATAACTGCCTTGACTTTCTTGTCATCAATTAA
>Assembly01_TRINITY_DN43230_c0_g1::Assembly01_TRINITY_DN43230_c0_g1_i1::g.126526::m.126526
ATGGCCGCTGAGAGAGACGGAGAGACACCAGTGTGCAGATATCCCCCTGAGGGACTGAGTGACACTCTCCCCTCTCTGTCTCTCCCCCCTCTCTCCACCCCTACCCCCTCTGCACTCCCCCTCTCTCTCAACCCAACCTCTCTACCCCCCAACCTCTCTCTACCCCCTCCCTCCCCTCCATAA
>Assembly01_TRINITY_DN43246_c0_g1::Assembly01_TRINITY_DN43246_c0_g1_i1::g.126411::m.126411
AACACAGAACTGTTCTGTCTGGATTACCAAGCAGATGATAAAATTGTTACATCCATCATAATTCATCAGGGTGATGACCCCAAGAAAGTGGCAGAAAAAATTGGGTCTAAAAATAGCTTGGAGCCTTTGATGAAGGAAGCACTGAGGCTGAGAATCCAGGAGGAAATTGAAAAGAGGATCTCAAAGCGTTGA
>Assembly01_TRINITY_DN43358_c0_g1::Assembly01_TRINITY_DN43358_c0_g1_i1::g.183542::m.183542
CATTTAGGGTTGACCATCCCAACGTCATATTTATTCAGTCAAAAAGAACATATTTGTCCCTCCAGGCTGATTGTGAAATGGGAACCAAACACCTCACACAGAACATTTAACCAGGAGCACAGCTGGAAAAGAGTTCAATACTTTAATGCAGCAAAGAAATATTCTCATGGGGTAGTGGACAGTCACTAA
>Assembly01_TRINITY_DN43384_c0_g1::Assembly01_TRINITY_DN43384_c0_g1_i1::g.183473::m.183473
ATGTTACTGTTATTTTTGAATAATGCGATGAGAATTTTTTGCATGTACTTGAATTACACATTCACTGACCTCAGACGAAGGATGTCCCTACTGCACAGAGATGCCAAACTGGAAATACACAGGAGACTGCAGATGCTGGAATCTGGAAGAACAAACAATCTGCTGCAGGAACTCAACAGGTGA
>Assembly01_TRINITY_DN43401_c0_g1::Assembly01_TRINITY_DN43401_c0_g1_i1::g.85425::m.85425
ATGAATTTAAATTCTTTAAAGATCAAAGAAAAGGAAATTATCAGTATTACAGTAATCCCTGAATTGAAGGGCAAATGTAAACATTTTTCATTATGTTTTGGAAGTTACTGTCAGAGTCTTACCTTGCAAGAATTACAAAGTGAAGAAAACAGAGAGAAATATAGATTGATGTTTGAGTTGTAA
>Assembly01_TRINITY_DN43418_c0_g1::Assembly01_TRINITY_DN43418_c0_g1_i1::g.85469::m.85469
GGAACAAAGAGACCTCGGCAGACACTCGCTGGCAGAGGAACGGGGGTCAAGGTTTTTGTAGAAAGATGTAACATCAAGATGGGTCATCAAGGTGCACACTACAAGCATGCAAACTCCAGCACTGCCAACTTCCTCTCTTTTATTCCATTAGATATGTGCGTTACAAACATGAAGCTGCACAAAATAGTGTGA
>Assembly01_TRINITY_DN43573_c0_g1::Assembly01_TRINITY_DN43573_c0_g1_i1::g.20976::m.20976
ATGGGTCTGCCCAGAGTGCAACATTTCCCCAGAAAACCCTGCATTGGTGTAAGGTCCACAAGTGCTGAAGCCCTTGCTATGATGGAACAAATCAATTGCACACTGCATGTTCCAAAACTGAGTGGAACCCATTGGTTAACAGCAGGGATGGAAAACATTCAAAACAAGTCCACTGATTGGGGACTAAGCTAA
>Assembly01_TRINITY_DN43664_c0_g1::Assembly01_TRINITY_DN43664_c0_g1_i1::g.209334::m.209334
ATGAACCTTTTGATAATATCAAAAGCATTTCAAGTCTGCCTATTATTTTCATGTACAAAGAAAGTACTGAATTTAAACAATCCCCTAGATAAGGAGAGTCCAATCTTTATAGAGAAGGGGACCACTTCCACATTGGAACCAGTGAATGAAATGTATGGGATAGATTTTCTCATTGCTTTCTCCTGA
>Assembly01_TRINITY_DN43675_c0_g1::Assembly01_TRINITY_DN43675_c0_g1_i1::g.209242::m.209242
ATGTGGATGCAGGATTTGTGTGTGTTCCCTTGTGAAGTGATGCACATCCACCCCTACAGTGCTGCTGGTAACAGTTTCCACTCTACAGGTGCTGCTCCTACAATGATAGATTTTCTGTTTCTTCCTCAGGAAAACCCGTTGGAGTACTGCGCTGAGAAATGGAATCCACCAAGAACAACACCATGA
>Assembly01_TRINITY_DN43692_c0_g1::Assembly01_TRINITY_DN43692_c0_g1_i1::g.209275::m.209275
ATGGTTCCATTGAAATCAATGGAGAAATCAGCTGCTAAGAGAAAACCCACTACTTGTGTCAGAAGAGGCACTGCTTCGCATCAATGGAAGGCTGGTGGACCATGCTGGAAGCAAGTGCTGCCTAAACTACAGACTAGTAATCCACCAGCGGTGGTAAATCTCTCCCATATCTCAGACAGTGTGTTACGGAGTGGCTGA
>Assembly01_TRINITY_DN43716_c0_g1::Assembly01_TRINITY_DN43716_c0_g1_i1::g.188432::m.188432
CCTAGAAGTTACCAGGGAACAAATCATAACAGTGACTTGACATTTGACTTTCTCAGCCAACAAGGTGACAGTGCACTGTCAGGACTCAGCAGTGACTCCGACTTCTTTGACTCGTTGATAAAAAGTGGCAATGATGACTGGATGAAGGACTTAAATCTCGATGAAATTTTGGGACAGCATTCATGA
>Assembly01_TRINITY_DN4371_c0_g1::Assembly01_TRINITY_DN4371_c0_g1_i1::g.183694::m.183694
ATGGGCACACGTCAAAATTCTGTGTTCGTGTACATGAAAGAAGAAACTAATGTACAATTTAATAAGTGCTCACATTTGGCATTTGTAAATGGTCAGTCGCTTCACACTCAGCCCACCTTCATTAACCCACAGAGCAGCAACACTCCAAGGTCTATCCATCTTTCTGGATTTCCACTCGAGCTTCCATGA
>Assembly01_TRINITY_DN43820_c0_g1::Assembly01_TRINITY_DN43820_c0_g1_i1::g.76023::m.76023
TCAGACAATCCCAGTCGTATTCAGGCTATTGGTGCTGTTATGAAGAGCCATCTCACTGGTTCAAAATTAAACATCAAGGGTCACCTCTTGTGCCATCTCTTGCACTGTGCGCTTAGAGAGGACACATGGCATTTTATTGCAAGCAGAGAAAGGATTTGCAAGAATATCCCTCTATGGAAGTCCAGAACACATAGGTGA
>Assembly01_TRINITY_DN43869_c0_g1::Assembly01_TRINITY_DN43869_c0_g1_i1::g.75977::m.75977
ATGGTTTCTGTCCTTTTTACAAATGATAGTACAACACACAAAAGTGCTGGAAGAACTCAGTGGGTCACCAGTGTGGCAATGGTGTGTGGAATTGAAAAGGTTGGCCACTGGGAGGTCCTTGCTGTTGCAGCAGACAGAGCGAAGGTGCTCAACGAAGCAATCTCCCAGTCTGCATCCAGTCTCCCC
>Assembly01_TRINITY_DN4392_c0_g1::Assembly01_TRINITY_DN4392_c0_g1_i1::g.183723::m.183723
ATGTTTCAGCTGTTTCCTGACGAAACCTTCTTCAGTCACGGAGGTACCTACTGTATGTATTTAAAAATTCCGCGACTTTCTTCTTACTTAAAATGTAAGCAGATGAGGATTTTGATTCTTTCGGAGGACGAAGATGAGGCATATGATGAAAAAGGAAACTCACTATCCGATTTGACT
>Assembly01_TRINITY_DN43934_c0_g1::Assembly01_TRINITY_DN43934_c0_g1_i1::g.155020::m.155020
ATGATGATCCGGCCACATGGCATCTCCTGGCGAGCATCTCCTTGGACTACTGCACATTACTCCTTTGACTGCCTGGAACTGAAAAGGCTGTCCGTGGCCATTTATGCAGCTTCCTTTGGTTTCCAAGATATAGACTCCTGTGTTTGCCTGTCAACCATCAAGTGGCTTGCCCAGATATACCATAGTCACTTCAGTATT
>Assembly01_TRINITY_DN43961_c0_g1::Assembly01_TRINITY_DN43961_c0_g1_i1::g.155063::m.155063
ATGCAAATAGAAATAATGAAATTCAGATACTTGAATTGTTACTGTTCTTATCTGGAGCATGTTGAAGTAAATATACTGGCAAATAATTCAGAAACATTTAGAACCATAGAACACCACAACACAGAAACAGGCACTTCGGCCCATTTACAACATCCTCTTTACAACAGCAAAACCAACAAGTGTTAA
>Assembly01_TRINITY_DN44035_c0_g1::Assembly01_TRINITY_DN44035_c0_g1_i1::g.187765::m.187765
TTCAGTTGTCTTCATGATCATTATGGTTATGTAGTTTACAACACTGCAATAACAGGATACTCACTGACCTCTTCCCTGCATTTGACAGATTGTGCCCCAACTGTTATGGTATCTTCCTGCACTCTTGCAGCACAACAATCCTTCTGGTGTTCAGAAAGCACATTGCTGGATGTTTTTGGATATACTTGTTAA
>Assembly01_TRINITY_DN44042_c0_g1::Assembly01_TRINITY_DN44042_c0_g1_i1::g.187655::m.187655
ATGTGGGATAAGCAGAAATCGTGGGGCCTGTTAAGGAACGCCTCACCACCAACATTGGCAAATGGTTGGTTGGTGCCAGGAAGCTCTGGGAAGAGTTGTGGAGGTTCATCCCTAACAGTTGACAAACAGGGTTGGACGCTGTATGGGCTGAGACCACAATCTCATGGGGAAGCATTGTCACGGTGA
>Assembly01_TRINITY_DN44137_c0_g1::Assembly01_TRINITY_DN44137_c0_g1_i1::g.208966::m.208966
ATGTCCAGTAGCTACCACAAGAGCTTCAACCAGGTGACTGAAAACCTTAAACCCAGACACCTTCAAAACCAGATCTCCAGCTTTTATCACTTGCAAGACCCATATAGAATGGGGGCATGTTTCACGAATCATGTCTGTACAACGATACCTGAGACAGCATGCCCACAAATAGCTTCTACAAAG
>Assembly01_TRINITY_DN44140_c0_g1::Assembly01_TRINITY_DN44140_c0_g1_i1::g.208910::m.208910
ATATTTTTATGCAATTCCCTTTTGAAGGCCACTGTGGATCCAGACTCCACCACATCTGCAGACAATGCATTCCAAATTCCAAGTACATGCTATGTATATAAATGTTTTTGCTACTTCATTCTTAGTTGTTTTCCCCTTTATTTTATACATATGATGCTTTGGAAGGTAGTGCTGACCTAG
>Assembly01_TRINITY_DN44148_c0_g1::Assembly01_TRINITY_DN44148_c0_g1_i1::g.209000::m.209000
CTTCTACCATGTGAGTTGGGCAAATGGAGTATAATGTTTGTTCAGAAAGTACCCACACTACTAACAATGGACAACTTGCTGGTGGACAACTTGCTGTGTACCAGCCATAAAAATGAGAAATTTCTTTTTAAAAAATTGGCAGTGAAGTGCTGTTTCCTGTTTGTGATTGTGACTCAGTGA
>Assembly01_TRINITY_DN44179_c0_g1::Assembly01_TRINITY_DN44179_c0_g1_i1::g.208885::m.208885
ATGCAACCTGCAGGGTATAGTTTCCGTAGAGCTGCTGTCATTACCATCAGTGTGGCAGCAGAGCACCAGGAACCTTATTCTCTAAAGCTTTTAAGTGTCACACTTTCCTCAATCTATTGGGACCACAGAGACTACTCAGATTGGTGCAGTGTTCCACCAGACACATTACCTTACAGGACATAG
>Assembly01_TRINITY_DN4420_c0_g1::Assembly01_TRINITY_DN4420_c0_g1_i1::g.165239::m.165239
ATGGTGAAAAATTTCTGGGATATCTGCAGGGAAGCAGACCTAATGCATGATAACCTGCAGGGAGATGAATCAGAGTATTCATGGCCTTCCTTCCACAGTCATAACTACCTTTATCAGCAGGGGCGACGAGGATCCTATTGTTGGGGCACCAAGGACATTGTTGTGAGAGTTACCCAT
>Assembly01_TRINITY_DN44278_c0_g1::Assembly01_TRINITY_DN44278_c0_g1_i1::g.14595::m.14595
ATGCCCTATCTTACAAACTGGGCTGAGGTGAAATGCTTTTGCCTTCCTGGAGAGAAGAAACACCCTCCCAGAACAAGCTCTTTTCACAGTATATTGCAGCATCCTGGGTCTAGTGGGCACCTGGATTCCAACTCTAGTGTAGTGTGCAGTTGCCTGTCATGTGTGTACAGATTGTGCATCCGTCCAGTGTTCCTGTAA
>Assembly01_TRINITY_DN44295_c0_g1::Assembly01_TRINITY_DN44295_c0_g1_i1::g.14612::m.14612
TACTTTCTTTCTGACTTACCTGGAGCTGGCTCTTTGATTAATGGGCGTCTGGAAGTAGGTGTCCATTCGGGAATGGAGACGAAACAGTGCAGATGCTGTAATCTGGAGCAAAAGAAAAACAAACTGTTGGAGGGACTCAGCGGGTCTAGCAGCATTTATGGAGGCAAGGGGATAGATGATGTTTGA
>Assembly01_TRINITY_DN44323_c0_g1::Assembly01_TRINITY_DN44323_c0_g1_i1::g.163830::m.163830
ATGAAGAAAATGTATGTTAAAGCAATTGTTCTTTTACAAGTGGATCAAAGTAGTCAAAGAGCAGTGGCAGCAGATGTGGAGCTTCAAGTCTGCATGTGGCCATCAACCAGCTCCGTGATAATTACCGACCCCATGTCTCAAGAAAGATCAACTCTGCAGATCATGCAGGGAAGTGATGTTAGATAG
>Assembly01_TRINITY_DN44340_c0_g1::Assembly01_TRINITY_DN44340_c0_g1_i1::g.163910::m.163910
TTTCTCTCATTTTTTTCCACTACACATCAAAATAGTAAAGTGACCAGATCACACTTAAATAATCCAAAGGAAAAACTGTTGACAACTCCTTCCTCCCCCCCACCCCCTCCCTGCACCTGCTTTCAGAGGCACCGAGGAAAACTGAGAAGACCTGCTTACACTCTGGCTTGCGTCTGCTAA
>Assembly01_TRINITY_DN44369_c0_g1::Assembly01_TRINITY_DN44369_c0_g1_i1::g.163829::m.163829
ATGTGGTGGGGACACTGGGTTGTTTTACCAAGAGTGGATCATCTCACAGGAACATTGAACAAAGTGTATAAATACGCAAGGAAGTTGGTGACCTATAAAAATGAGGATAGAGTATTCAGACCAGAGGGCTGCAGAGTGACAGATCTGTGTTGTTCTTTGAGCTTCATTGCTGTCATTAACAGGGGTCCTGTTTAA
>Assembly01_TRINITY_DN4437_c0_g1::Assembly01_TRINITY_DN4437_c0_g1_i1::g.165196::m.165196
ATGAAGCAGATGCACTCCATGGTGGAAGTGTCCCGACATTCACCACTTTGGCACAGACAAGGAGGCAGCACTGGTGGTTACGAAGTTGTGGAGAGCCACTGTCATTTGTGGAAGCAGCCTCCACGCCTAGACTTGGGTCAGTACCTCCAGGAAAGGAAGGGGCCAATGGAAAATGAAACTTAG
>Assembly01_TRINITY_DN44414_c0_g1::Assembly01_TRINITY_DN44414_c0_g1_i1::g.132691::m.132691
ATGTACCATTCCAAGAGTAAAACACGAAAGGCTGCAGACACCATGATTGAAGTAGGAGCACAGTGCTGGAGAAGCTCAGCGGGTCGGGCGGTGTCCTTTGTGTGGCAGGGGTGGGGATGCGTGGCCGGCGTTTCGGGCTTGAGCCCTTCATCAAGGTATATCGGTAGATATGATACCTTGAGGGGC
>Assembly01_TRINITY_DN44454_c0_g1::Assembly01_TRINITY_DN44454_c0_g1_i1::g.132670::m.132670
ATGAGGTTGGAGACGTCGGCCTCAGCGGCCAGACGGGTTCCAGACATCCTTAGTGAGAGAGCGTCTGGGTTCTCTGTGGATAATTCTGATCCCGACCACCCCCACAAACTCCCAGAACAGGGTGCAGGAAGGACGGGGGTACAGGAGGGAGAGCGGGAGCGAGTGAACGCGAGGATTGCAGTAGCGAGATGA
>Assembly01_TRINITY_DN4449_c0_g1::Assembly01_TRINITY_DN4449_c0_g1_i1::g.165246::m.165246
ATGCTATTTGGTCCTGATCTTGAGCTTCAAGTCCATGGTTCCCTGAAAGTGGACACACAGGTAAGTAGGGTGGTGAAGAAGGAATGTAGCGTGCCCGTCTTCATAGGCCAAAGCACAGAATATAAAAGTTGGAACGTCATGTTCCAAATTTACAAAATACTGGTTAGACTATTCTTGGGGTAA
>Assembly01_TRINITY_DN44584_c0_g1::Assembly01_TRINITY_DN44584_c0_g1_i1::g.4691::m.4691
ATATTGTTATCTGCTGAAAAGGAAATAGGCTGCTTTTGGTTTTGGGAAGAGCAGCCTATTTCCTTTTCAGCAGATAACAATATTTCTCGTTTGAGCCTGGAAATCCTTGAAGAAGTGCGGCCACACAATCTGAAGCTTCTCAGATCCCCAGAATCTCAGCGGTTGCAGACTGAGCACTAA
>Assembly01_TRINITY_DN44588_c0_g1::Assembly01_TRINITY_DN44588_c0_g1_i1::g.4741::m.4741
ATGAAACACTGTTATAACAAAATGAAAGCAAATAACACAGTTTATTTGAATACAAGTCAATGCAATTACATTTTCCTGGTGTGCAGTGACATAACCACTCACCAATTGTATCTAATCATTGATGTTTGCAGTTCATTAAAAGTAAAGAATTGTCAATCAATTCTGCGGAAAAGAAGCAAACTTTAA
>Assembly01_TRINITY_DN44591_c0_g1::Assembly01_TRINITY_DN44591_c0_g1_i1::g.4761::m.4761
ATGACCGGATTTGAATCCATCACACAAAAGGGAAAATCTTGTGACAGGATATTCTGTGAGGCTACTGAAGGGTTTCAAAATCAGAAGCTTTGCTACAGGCTGGGATCTCTAAATGAGGGTAAAAAAGAGATTAATAATGGAAGGGAACACACAAAAGCAAAAAAAAAATACACTGAATGA
>Assembly01_TRINITY_DN44639_c0_g1::Assembly01_TRINITY_DN44639_c0_g1_i1::g.15077::m.15077
ATGCATATTCATAACGGCAGTGGGCTTGTTGGAATTTACATCTTTCTTGTTTTTTCTTCCCCAAAATCACCTTGTCATCCAAAAGATGGAATCTACCCTGCTATTGGTACAACAATTTCAATTGTTCTTTCAGCTACTTTATCAAGTCAAAAGCAGGAGATCTCTGCAGTTTATTCTTAA
>Assembly01_TRINITY_DN44653_c0_g1::Assembly01_TRINITY_DN44653_c0_g1_i1::g.15059::m.15059
ATGTATAAGCACACAGTATGTTTAATATGGCCACTTTTACTTACCCAACAAAGGAAAATGTTGTACATTTTTTACGATGTTGAAAAGCTGGTGTTCCATTCCCTGATTCTACTATTTAAATTGTTAAGAACAAATGAAGAAGAGAGCCGAACAGCCCCTCATGCCTGCTCTACCTTTCAAGAAAATTATGGTTGA
>Assembly01_TRINITY_DN44674_c0_g1::Assembly01_TRINITY_DN44674_c0_g1_i1::g.15033::m.15033
ATGCAACACTGTTTATTTCCATATTCAGCTGTTAACACAATGGCAACAGAAGCTGGTGACACCCAAGAGTGTGAAACCTCTGGATATGAACTGGCAGGAGAGAAGCACGCAATGGGAAGTTTGGGCATGTGCCAAGGACAGGGCATTGTCAACAATGCCACTGTGAGAAATAAGCCCTCCCCTCCTCCAATGTGA
>Assembly01_TRINITY_DN44747_c0_g1::Assembly01_TRINITY_DN44747_c0_g1_i1::g.34087::m.34087
ATGCAGTATTTGTTAGGTGTTAAAATGCAGTTCATTAAAACACTAGCAATGCAAAAGGTGGGCCTCTGGGAACATTTATACCTACTCCAATTGTACTATGGAAATAAAATCTTATCTTTCAAAATTAATCTGGCATTTGAGGAAAATATTTTGAATTATGTCGCTGGTAGCTGCTATTGGGAGAAA
>Assembly01_TRINITY_DN4475_c0_g1::Assembly01_TRINITY_DN4475_c0_g1_i1::g.165228::m.165228
ATGGGGAGAAAGGTGGACACCAAGATGGGCCGAAGGGCCAGTTTCTGTGCTGTTCAACTCGACGACCTTCTTCTGATCAAAATAAATCTTTTCTCTGACATTCTTTCAATTGAAGGGTTTGTAACACTAGAGACCAACATTGTTTTTCCTACCATTGCAAAGAATTTTGCAGGGCACTTTATTGTAATAGGAGACTGA
>Assembly01_TRINITY_DN44783_c0_g1::Assembly01_TRINITY_DN44783_c0_g1_i1::g.34042::m.34042
ATGTCTTATGGTCCTATGGAACTCATCGTGCCTGATAATAAAATCCTCTTGGGCGATAACACTTTACAAATTGAAGTTATTGGTAATTGCCATTTCCCCAAGTTCAAAGGAGTGACAAAGAAACTAAAACAAATCCCTCAACTTCTGTTTTTGCACATTGTAGTACCTTTTAATTGTGTCTGCAATAGCTGA
>Assembly01_TRINITY_DN44838_c0_g1::Assembly01_TRINITY_DN44838_c0_g1_i1::g.164577::m.164577
TTATTGAAACAAAGCATTTCAGAAGATCCAAAAAGTGCCAGTTTTCTTCAAAAGCTGCCAGCAATTTGGAAAGACCAAGTGTATGAATTACATAGATACAAAAATCAAACCTACATAGATAAAAGGGAGGTATGTTTTTTTCTGGAGGAAAGTATTCCATATTCCAATAAAACCATGCATCATGAAGCATTTCTTTGA
>Assembly01_TRINITY_DN44945_c0_g1::Assembly01_TRINITY_DN44945_c0_g1_i1::g.59066::m.59066
TTTTTTTTTCAGTTTGTTATGCTGAAAGCACTCTTTTATTTAGTCCTTGACTCTCATATTCATAATCACACAAACTTATTAAATGATTTTCTCTGTGACAAAATAAAACATTCAGCACCTGTGGCTACAACCATTTCAGCAAAAATATTAATAAACATGAAAACCAAAACAGCCAAAAGTAAGCCATGA
>Assembly01_TRINITY_DN44977_c0_g1::Assembly01_TRINITY_DN44977_c0_g1_i1::g.59069::m.59069
ATTGTTGAAGCTGCACCCCTCCGTACAAATGGAAGGTATTCTATTACAGTCCTGAGTTGTGTGGAGGAGGTATTTGGTAATCAGGGACTGAGTTCATGCGAGAATACCAATCCTCTCACTTACTCTGTTGGACATCCAGTTGAGTTTCTGGCCAGTCGTAGTTCCAGGATGTTGATGGTTGAGTTTCAGTGA
>Assembly01_TRINITY_DN44980_c0_g1::Assembly01_TRINITY_DN44980_c0_g1_i1::g.59031::m.59031
ATGTTCAGTCAACCTTTGGGTTCTGGACCCTTCATCGAGATTGGGTCAAGGGTCTCAACCGGAATGTTGACTGACCACCTCTCCCCACAGATGCTAACCGACCTACTAAGTCCTTCCATCTCCTCTTGGCTCGCTCAAGGTTCCAGTGCCTGCAGCTCCCGAGTTTTCCCCTCCATGGAAGTTGTG
>Assembly01_TRINITY_DN45007_c0_g1::Assembly01_TRINITY_DN45007_c0_g1_i1::g.171875::m.171875
ATGCTCCAGTTGGTTCCAAGTCCAGTTTGTCTTTTAAGACTGCCTTCATGCCCTTGTGCCAGTTTAAAGCTCTTCATTTTTTTTGTTGGTGTTCTTTTGCTTAATGCACATCAGATTCAAAATAATTTCTTAACTGCAGTACTGAAGAACAAGCCACAAGTCAGGAATTTAGGAGAGGAGTAA
>Assembly01_TRINITY_DN45009_c0_g1::Assembly01_TRINITY_DN45009_c0_g1_i1::g.171895::m.171895
GATTTGGTGATTATGCTTCCCACCCCACCACCCTTGCCTAGTGCTTCTGAAACTGCAGCAAGGTTATCCCAGTTTCCTTTTCATTCATCTGAATCTTTCGAGGAGAAAGGGAAAACCACACAAAGCCAGTCAGAAACCCCGTACCGTTGTGTTAAAGGCCTTCCTGTCTTCTGGATGAAGAAAGACATATAG
>Assembly01_TRINITY_DN45020_c0_g1::Assembly01_TRINITY_DN45020_c0_g1_i1::g.171904::m.171904
TATATATATATATATATATATAAAATTATAATTTGCTGCAAATTCTCCTTTAACGAAAACTTGAGCAATGAGGAGGAGAATTTGCTCAAAGTTAAAAATATGCTCAGACTTTTTTTAACTGCTGCAGAATTATCCCTGCACCTCCTCAAAGCTAACTTCCCAGACAAGGCACAGAACTGGTAG
>Assembly01_TRINITY_DN45045_c0_g1::Assembly01_TRINITY_DN45045_c0_g1_i1::g.171924::m.171924
ATGAAGATGGCAAACCCTATCCAGTGGGCACGTTACAGATGGCAGAGGTTGCTCTCTACAGATGGAAGGAACACCGGATACACTTCATCATTCCCTGGATGGTTCAAAACCTCCCAATCTCAGAAACTTGGTCACAAACATCGAACAGTAATTCCCTGCCTTGGCAGATTCACTGAAGAATATGAAAAGGTCATC
>Assembly01_TRINITY_DN45091_c0_g1::Assembly01_TRINITY_DN45091_c0_g1_i1::g.171935::m.171935
ATGAGAGTGTCTTCCCCCAAGACTCACATAGGCAGTGTGTTCCAGATTCCAACCATGCATGGGGTGAAAGAGCTCTTCCCAAGATCCATGTCAACTTCTATTCACCTTAAACCTGTGCACTCTGGTCTTGGACATCTCTACCATGGGAAATGTCTCTTACTACCCTTTATTTGCCGCTTGTAA
>Assembly01_TRINITY_DN45103_c0_g1::Assembly01_TRINITY_DN45103_c0_g1_i1::g.112406::m.112406
ATGAAGTCAGGGAGCAGGGGTGGGGGGAAGGTTTGGAGGCTTGTGTTGAACATGAACCCAGGCACAGACCGATTTTTTTTTTCTGTACTTTCTATGTACTTAGTGAAAGATCAAAATCAAAAGACGCTGCTGAATAAACAGTTAAATAAAAACATGAATGTTTTGCAAAAAAAAATGTATAAAGTGTTGCTG
>Assembly01_TRINITY_DN45123_c0_g1::Assembly01_TRINITY_DN45123_c0_g1_i1::g.112404::m.112404
ATGCAAATCTTCATGATGTACCTTTATGGAGATCATGAAATTTCTTTTACCCTTGCTTTCCCTTCGATATTCTCACCCCAGGAGGAGATGAGAGGCCATCCCCTGTCAGTTTCAGTAACAGGTAATCTAGCCAAAGTGTTCACTCTATCTCTGAGAACGCTGCCTGTCCAGAGCCTTGCCAGCATCTTC
>Assembly01_TRINITY_DN45126_c0_g1::Assembly01_TRINITY_DN45126_c0_g1_i1::g.112306::m.112306
ATGAACCAAGATGGTCACTGGGAACTAATGGACGAAGACAGTAATGGCAGACCAACCAATGAGCCAAGTCACAGTAATGCTTTATCAACCAACAAAAAAAACGCCAGCAATGTTGGGCCAACTGGTAAATTAACTTGGCAACGAAGCTCCAATGAACCAAGCTGGCAACGTGGGACCAACCAGTGA
>Assembly01_TRINITY_DN45133_c0_g1::Assembly01_TRINITY_DN45133_c0_g1_i1::g.112348::m.112348
ATGACATCTCTTCCTGCAAACAATTTGCTGGAGGAACTCAACGGGACGAGTAGCATCAGTGGGAGAAAAAAAAGAACGATCGACGTTTTGGACCGGAGTTCCTCATCAAGTCTTCCTCCACACACGGCCACCCCACTCAGCAGGAAACTCTCCACTCACCGGCCGCCCGGACACGACACCAGC
>Assembly01_TRINITY_DN4517_c0_g2::Assembly01_TRINITY_DN4517_c0_g2_i1::g.210536::m.210536
ATGAGCGTTACACCGACCGGGTTGAGTGAGAGGTTTCCCATCAGAAGACTTCCCAGGCAAGGAAGCATACTGAACAAGGATCTGTCACCTGATAAAAAGCATGACAAAAAGAACTCTGAAAAATCTCCTCTATACGAGTTTGACCCAACAGAGAGCTCGTCCAAACAAAAGAAGCCCAGGTTCAATTGT
>Assembly01_TRINITY_DN45246_c0_g1::Assembly01_TRINITY_DN45246_c0_g1_i1::g.75540::m.75540
AACGTCTTCATGCACTTACAGAAAGCTGAAACTGAAACACACTTTGTATTGTTGTTGGCACACAACTTCATCGGAACAGTGAGACAGATGGAAAGGCGATATCCCACACCACTAAAAGTAGCTGACAGTAATAAAAAAATTAAAAAAAACTTCAGATGCTGGAAATCTTGGGTTGCGCAGGAGAAGATGCATCAATGA
>Assembly01_TRINITY_DN45277_c0_g1::Assembly01_TRINITY_DN45277_c0_g1_i1::g.75557::m.75557
ATGAACACAAGCAACATAGGGTACACCTTTTTCTCCATGTTACATTGTACAGCTTTTCCTTTAAAACAGCAAACCGTGACAAGCAGAATATGCGTAAGCAGTTCCCATCCAACAAATCCACCCAAGACCTTTGCTGGCCATTTATTGGGTGCTACATTTATGAGGAAAAGGCCTAGAAATAATGTGGCCACTGCA
>Assembly01_TRINITY_DN4527_c0_g1::Assembly01_TRINITY_DN4527_c0_g1_i1::g.210602::m.210602
ATGAAAAGTAAGGCAGTGGCTTTGGTTGTTGCAGGATGTCCTCGAAGCCTCAACTCTCTTGGGAAAGAATCCTTATCGAATGAATCAGACGACAGAGATTCGTTGTCTGCTCCTCCAGATTTTGAGGGGGTGAAACCTATTTCCAAGGATAACGTCAGCAAAAGTGGAGAAGTGCTGAGAAGGTAG
>Assembly01_TRINITY_DN4527_c0_g2::Assembly01_TRINITY_DN4527_c0_g2_i1::g.210604::m.210604
ATGGTTGCCGTTGCCTTGGTTGTTGCAGGATGTCCTCGAAGCCTCAACTCTCTTGGGAAAGAATCCTTATCGAATGAATCAGACGACAGAGATTCGTTGTCTGCTCCTCCAGATTTTGAGGGGGTGAAACCTATTTCCAAGGATAACGTCAGCAAAAGTGGAGAAGTGCTGAGAAGGTAG
>Assembly01_TRINITY_DN45364_c0_g1::Assembly01_TRINITY_DN45364_c0_g1_i1::g.87534::m.87534
ATGAATTCACCTCTGTTCTGGTTAGTGCTAATTGTTTTCCCCTCCCCACAGCACCTGATTGTCAGTAATTCAGGTAGCAATCTTCTCCTAAACGTCCTTTCAATCATGCACCACTTTAACCAACTCCTGCCATTACTCTTCCAACCTGTGCTCTACGCTAACTTGAGTGAAACACGGAAGTCTGAA
>Assembly01_TRINITY_DN45378_c0_g1::Assembly01_TRINITY_DN45378_c0_g1_i1::g.87584::m.87584
TTTTTTGAGGAGAAACAAAGACCTTTAATCGGAGAACTGCTGCAGCTAACCTGCCGGCAATCAGCTCACACAGCGCGGTGTAGGAACCAGAGCCAAACCATTCTGAGCCCTACGCCTCAGTTATGTTGGTTTTCCCAGACTGTTAACTTTATAAATAAAGGAGAATATTGTTTGCAAAATTAA
>Assembly01_TRINITY_DN4537_c0_g2::Assembly01_TRINITY_DN4537_c0_g2_i1::g.210624::m.210624
TTGACGAGGCTTTGTCATATCACAGCCAGCTTGCTAGGAAGATGCCAGATTGGGACTGGAATTTCTACCTGCATTTCAAATGCCCCTTTTAGCAAAACACCAGCTTTGACTGCATGCTCCCAGTTGAAACTGAACTGCCAGAATTTGGGAATATTTGATGAGACTGATACATCGCCCCCATAA
>Assembly01_TRINITY_DN45387_c0_g1::Assembly01_TRINITY_DN45387_c0_g1_i1::g.87545::m.87545
TGTCTTCCTGATGACATTCTGTTTCCACTCTCCCTTCAGTCCCAATCTGCATTTTCTCCACACTTGTACATCCTCAGTTGTTACCCGAGCAACTGTGCAGGGGACGCGACTGAGCACTCTCCAACATTCTACATCGAAGAAACTCTGCCATCTTTACAGTCTAGCCTTTGTGTGTCAGCTGATCCACATTAA
>Assembly01_TRINITY_DN45420_c0_g1::Assembly01_TRINITY_DN45420_c0_g1_i1::g.142738::m.142738
ATGGCGCATCTCGGCCCCGGCGCCACTGGCAAACACCAACGGGACTACGCCGGCGATAAATGCCAGGGACGTCATCAAAATAGGGCGCAGGCGCAATTGGCAGGCATGGATCACCGCTTCCAATGGGCTGGCGCCTTCGGCTTCGAGGCTGCGGGCAAACTCGACGATCAGGATGGCGTT
>Assembly01_TRINITY_DN45487_c0_g1::Assembly01_TRINITY_DN45487_c0_g1_i1::g.142702::m.142702
ATGTGCTGTGCACAATGTCTCACCACGATGATTGTTCTCAAAAGCGTGCTCACAAGCGATTGGGCGCAAACGGCAATGGAGGATGGGCAAGTTTTCGAAGTTTATGAAGTTGTATTCAGTGACGGACGTCTGCAGATGCAGCTGCGAATGTCATATAAGGCTAAGGTCCAAAAAAAGGGGGCGTACAGCACAGATCAT
>Assembly01_TRINITY_DN45493_c0_g1::Assembly01_TRINITY_DN45493_c0_g1_i1::g.142751::m.142751
ATGATGGAGCCTGGAAAGACTTTTGGGGAAAATGAAAATATTGTTTGCCATCTAGATAAACATTTGAATTATTCTTTATGTGAATCCAGTAAACGTTTGATTGCTTGCAACATTTCCTTTCCAAACAGGTTAGGCCTATTCCTATCAAAGGATATTCAGCAGCCACCACAGTCTGTCATATCCTTTTGA
>Assembly01_TRINITY_DN45504_c0_g1::Assembly01_TRINITY_DN45504_c0_g1_i1::g.20950::m.20950
ATGGTCCAACCTGCTCCAGGTACCCCTGGGCTCTTCCTTCCTGAGGAACGGAGGCAGGGTGCCAAGGGTGAAGCTGATGTCCTTGAAGGAATGCAGCAGGAAGATGCCGAGTACAATGACGAGGAAACCGCTAATGGTCCCCAGGATGTTGTCGATGGTCATGTGGTACCATTCCTTGAAGAGAATGGCTGA
>Assembly01_TRINITY_DN45511_c0_g1::Assembly01_TRINITY_DN45511_c0_g1_i1::g.20896::m.20896
GATGAAACCCCAAAACCCCCGCCGTTTCAAAGTGAGCTCTACCTCCGTTCTGCCCTCACCACACTGTTGCTCGTCCAAAAGCCATCAGTGGAGAGGAGATACTTCCTCCAAATGAATATTGACACCACAAGTCCTCATCACAAATCGACCTCAAAGTCATTGGTTCTATCCCTTGCAACCAAATGA
>Assembly01_TRINITY_DN45533_c0_g1::Assembly01_TRINITY_DN45533_c0_g1_i1::g.20908::m.20908
GAGAGAGAGGGAGAGAGAGGGAGAGAGAGGGAGAGAGAGGGAGAGAGAGGGAGAGAGAGGGAGAGAGAGGGAAAGAGAGAGAGTGTGAATGACATTGGAAAGCTGATACACTGGGATAGGGTAACACGTGGTAAGAGTTTACTGGAGTGGGTCGAAGACCTTTCCAGTAACAAACGGAAAATAATTTAA
>Assembly01_TRINITY_DN45568_c0_g1::Assembly01_TRINITY_DN45568_c0_g1_i1::g.20902::m.20902
ATGAACAGTCCTGTGCGCTGGAAATCCCAAGTCGTGGTGAGGATGTTCAAAACAGAAAATGCTGGAATCATTCAGCAGGTCGGGCAACATCTCTTATTCACGCCCCTGCTGACCTTACACACATCTAAAAGGTCACCTCTCAGCCTCCGACACTCTCATGAAAGATGTCCCAGCCGATCCAGCCTCTCCTTATAA
>Assembly01_TRINITY_DN45582_c0_g1::Assembly01_TRINITY_DN45582_c0_g1_i1::g.20905::m.20905
ATTACAAATGTCATTAAGTCCCCTCTCAGAAGTAATAATACAAGGAAAACCATCAAGCACTTCTTAACTCTTGGTAAAGGAATTCGTTTTACAATTAACTTGAAATATTTGTTTGAAATCTGGGTCAAAACAAAAGAATCACAGAAAGATGGCAACAAGTTGTTCACATTTCAGTATGGAATATTCCAGTTATAA
>Assembly01_TRINITY_DN45585_c0_g1::Assembly01_TRINITY_DN45585_c0_g1_i1::g.20943::m.20943
ATGGAAAAATACATAGAGAAGCAAAGAAAACCTGAGGAACGCCCTCTTGCAACAGTGTCTCAATTCATTTACATTGAAAGCAGTCAAAGTTTGCAGCTATTAACACTTAAACTTTCCCAAAAACTGTTTTCCTCTTCAATTATAAAAAAAAACAAATATTCAGCAAATGGGCATGTACAATCATTATAG
>Assembly01_TRINITY_DN45649_c0_g1::Assembly01_TRINITY_DN45649_c0_g1_i1::g.22394::m.22394
ATGGATAAGATCTGGTACTTCTTGCAAGACGGTTCTTTATGCAAGAATAATCATGGAGTACTTGATAAAGAGGTCATGGCAGCTCAGTGTGAACCTGTCTTTAATGCCAACCATGATTGTTCTGGCAGGTGTAACAATACAGGGCTGCTTTATGTCACACCCAACAGGTTAGCTGCTCATGCAAATGTCGATTGA
>Assembly01_TRINITY_DN45739_c0_g1::Assembly01_TRINITY_DN45739_c0_g1_i1::g.132810::m.132810
ATGTCACCAACTACATGGTTCCAGATGTACCCCATGTGTATTTCTGACATCCAACTACAATCCTACCAAAGTTCCTCCGTGTGTAATTGGATTCTCTACTTCCTCAGTGGCAGACCCCAATCAGTGCTGATTGGCAACATCACCTCCTTGTTGCCCATCAATACAGGGACACCTCAAAGCTGA
>Assembly01_TRINITY_DN45791_c0_g1::Assembly01_TRINITY_DN45791_c0_g1_i1::g.132865::m.132865
ATGCAGTCCTGTGTCATGAATATAAAATGGAAAGGAGTACGGATTTACAAAAGCATTCTGAAAAGCCATCACATTTGTGCAGACTCCAAATCTGCATTTGGTTTTACACTTATTAATGTTGATGGAATCAGCGCTGCAACTGTAACACCATGGGGAGAGATGGCTAGTGTTAAAGATGTCTTCAGGATAGATTGGTAA
>Assembly01_TRINITY_DN45796_c0_g1::Assembly01_TRINITY_DN45796_c0_g1_i1::g.132881::m.132881
ATGCAGTTCACAAACAGAAAATATCCAAATCATTATTCAAACCTGTTAAAACCAAATGTATTTTTATTCAAGGAAAATCTGCACTGGTTTTTCCTGAAGAGAACTTTCTCCACACCTGACCTGAAGCAACAAAAACCTGCCTTCAGTGCAACCCTTAAAACGTCTATTCATAATTCAGGAAATACCTATTGA
>Assembly01_TRINITY_DN45818_c0_g1::Assembly01_TRINITY_DN45818_c0_g1_i1::g.131416::m.131416
ATGGGTCTTGGTCTTTCACCTTCTGACCTTTCTTTTAAAAAAGGTGAGGTTCCAATCTGCCGAGATTACCTGAAAGGGGACTGTCAAAGAGGATCTAAATGTAAATTTCGGCACTTAAAGCGTGATGAATATGATTATGAAAACAGAACTTTAGAGAGATTGACACGAGACCAAGTGCTT
>Assembly01_TRINITY_DN45860_c0_g1::Assembly01_TRINITY_DN45860_c0_g1_i1::g.131401::m.131401
ATGAGGGCTTTATCCTGTGAGAAGACAGCAAGCAGACTGGCCCATCCTCACGAGGAATTTGGAAGAACGAGAGAAGAACTTTTGATTCCTGGGAGGAGGGATGCAGAGATATTGAGTAATAATGGCCTGTGTTTACCAGAGTTTGGAAGAATGAGACATGATCTCATTGTGAAAAGCAAAGACTGCAGATAA
>Assembly01_TRINITY_DN45953_c0_g1::Assembly01_TRINITY_DN45953_c0_g1_i1::g.5625::m.5625
ATGCTCCCAGGTTTCCTGTTCCTGAATGCACAGTCTCCTTTTCTCAAACCATTAATAAAAGGGAAATCAATTCCAGAGAAACTATTTATCTACAAGAAGTTACTTGCAACAGGCTGTAGAATTCTTGGTTCAACCATTGACATATATTTCAATACGACACCTGTGCTTGAGGTTAAATGTTATATAGCACTTCGTTAA
>Assembly01_TRINITY_DN46213_c0_g1::Assembly01_TRINITY_DN46213_c0_g1_i1::g.100508::m.100508
TTCTGCGAGCTGTACCCTTGGTACAAAAATCAGAAAAATAATTACAATAAAAATCAACACTTGAATTTATTAAACTCCAACCCCAAATTCCAAAAAATGTACAGTACTGACTACACATTTTTTTCTAATTCCAGCATGCAGGTGGTGTTAAAGATCAATGCACAGAAAGATGTTTTAAGACAGAACAGCTAA
>Assembly01_TRINITY_DN46264_c1_g1::Assembly01_TRINITY_DN46264_c1_g1_i1::g.100533::m.100533
ATGGAAAGTTTTGAGTCACATACAAATGCCTCGCAAGAAACAAGAAATTCAGTTTGTTTCCACTCGAGGGTTGGGCTGCTGAATGATGAATCAGAATTTCTCCGCTTGGAGTTAAATGAGAACAGAGTGAATCAGCTGCTGAAAAAAATAACAGAAATTGAAGAGAGCATCACTGCCCTGAGTTGCATCAACTGA
>Assembly01_TRINITY_DN46327_c0_g1::Assembly01_TRINITY_DN46327_c0_g1_i1::g.120157::m.120157
ATGTTGAGCAGACACCCATTTAAGGCAGTAAAGAGGCATTTGATTTTCCCCAGCTTTGCGAGTCTTTTGAACTGTAATTCTCAAAGAGTAATGGTTGCAGAGTCTTTCAATGTTTTGAAGGCAGACCTACTTGGTACATGGGACAATAAATGTGAGCTTGATAAACAAGAGAAAGTTATTGCAAAA
>Assembly01_TRINITY_DN46334_c0_g1::Assembly01_TRINITY_DN46334_c0_g1_i1::g.120166::m.120166
CTTGACCATCCCAATCACTGGGACCACACAGTGCTTCACAATATAAGCTTGGACAATCCTGAATACCAGGAAAATCTTGTTTCTAAACATCCAAAAGTGAACGGTCATGTTGAAGCTATGGCTGAGAATCCAGAGTACCTTGGTGTTGCAGTGCCACCCAGAGTTCAAAAAAGCACTACAGTATGA
>Assembly01_TRINITY_DN4641_c0_g1::Assembly01_TRINITY_DN4641_c0_g1_i1::g.179279::m.179279
ATGATCATCTCTGCAAAGCAAATCATAATTATGAATTTAAAAAAACAAGATGATGTTTTTATTCTGTTTAACAAAATGGTAACAGAATCACAACAGGACCTATTCATGGTTTTCCAAAATGACCAGTGTTTCTCTGCACATGACCTTTTGACATGCAATCTATACATACGTGAGGTACAGATGGTGTAG
>Assembly01_TRINITY_DN46474_c0_g1::Assembly01_TRINITY_DN46474_c0_g1_i1::g.41116::m.41116
TTGATAGGACAAATTGCCTCCTGTTATATCATAATGACATATGGAAATATTGTACTTCTGCAAATTGGTTCATGGAGCCATTCTGTTATCACAGTTTATAATCAATTATTAATAATTGTTAAAAAGCTCGATTCTGGTCCAGATTCCATCACTTTCCTCACCAAGTACTGGGTTTGGCACTAG
>Assembly01_TRINITY_DN46508_c0_g1::Assembly01_TRINITY_DN46508_c0_g1_i1::g.40150::m.40150
ATGGAGCGAACAGCTATTACTTTTGACTATTTATTACAACTTGGCATGATTTCCCAGCAGCCAATTCGAAACAGAATATTCAGGGATCAAATTGAGTGCCCAATGTACTTTGAAGCGAATATTTTCCAAAAAGAAAAGCTATCAAAGCTTCTTTTCACTGCCTTCATGGCCCACATTTGTATT
>Assembly01_TRINITY_DN46589_c0_g1::Assembly01_TRINITY_DN46589_c0_g1_i1::g.40131::m.40131
ATCAGCTGCAATTACTTTGTTCCCTTTTCGATCTTGCCAAGTAAGCAAAAAAAAAAGGAGTTAGACTCAGTGATGTATTTTTTGCCTTTGGACATGAGTTCATCTGAAATGGAAATCGAAAGACCCATGGTCCCAGATTATGGAGGCTCCCATTGGCTGTTTCTTGTTGATAATTATCCAATGATAGCAAGACTTTGA
>Assembly01_TRINITY_DN46606_c0_g1::Assembly01_TRINITY_DN46606_c0_g1_i1::g.56951::m.56951
ACCAATCCCAGTTCCGAGATGAGACAACAGCGGAATGTTGCCTGGAGTGAAAGTGGCAATCAACCTGCCTATCTCCTCACCTTGCTGACTAACATCTCACAGAGAGCCTGTAATCACGCTGACCATACATGGATGGGTGCATGGAACACATACAGCAAGACAGAACTCTCTATTTTGCCCCTCACTAATTGA
>Assembly01_TRINITY_DN46636_c0_g1::Assembly01_TRINITY_DN46636_c0_g1_i1::g.56993::m.56993
ATGACAAAAAAAGTTTACAGCACCTGCCCACAATATGTATTGCTGTATGTGGACAGGCAGATGAAAAAGAATGAAAGATTTTGTGTTTCAGTTTGCACACTTCTTCATTTTTGGATTACTGAACATCAGATATTAATTGGATTTGCATTTATATTTCATTATGATGCCATCAGTTCTGATTAG
>Assembly01_TRINITY_DN466_c0_g1::Assembly01_TRINITY_DN466_c0_g1_i1::g.161753::m.161753
ATGGCAGATGGATCTAATCCTGATAAATGTGAGGCAATGTATTTTGGGAGAATTAATGTGGCTGGTACGTACACCAAAGTCCCAGGGAGCACTGAGAACAGAGGGATCTTGGTGTGCAAGTACAAGGTGGTAGAGCAGACAGGTAACATGGTTATGGGATATAGCATATGTGATACTGGCTGTCATTAG
>Assembly01_TRINITY_DN46728_c0_g1::Assembly01_TRINITY_DN46728_c0_g1_i1::g.104160::m.104160
ATGTTGATTATTTTAGGAGATGTAATGGATTGGCATGCCACAGTTTTCAAAGTTACAGAGTTTCATAGAGTGTTAATTCTTTGCAGTGTAGTTTCAAGTATTCTGTTCGTTTTTGAAGAAGCAAAAATTGCAGTTATGGAGAGACCGCATAAGAGGGTTTCAGTGGAGTTAATGGTGTAA
>Assembly01_TRINITY_DN46736_c0_g1::Assembly01_TRINITY_DN46736_c0_g1_i1::g.104137::m.104137
ATGCAACCAAATGCTTCGGGAGCTAATGAAGAACCTTCACAAAGCAGTCATCGCTATAATGCAATAAACATAACAGCCAATTTACAAACACAAGCCCCTGCAAGCAGGAATGGGGAAATAACTATACAATATGTTTTTAGTGAAACAAATACTGGACAAGGTACTAAGGAGAATTGC
>Assembly01_TRINITY_DN46756_c0_g1::Assembly01_TRINITY_DN46756_c0_g1_i1::g.104152::m.104152
ATGTTAATGCTAACATTAAATCTCATTTATGATCGCCTTTCAGGATTAAAATTTAAATCCCTGTTCACTTCAGATTCAAATTCTACCAGTGTTGAAGCAACAAAAACTCTTTCTGCAAGTGTTTGTTATCAGAGGAGAGAAATTTACATAACCTCCATGATTGCCACAGTAAAGGGTATTAGTGCAGGAAAATGA
>Assembly01_TRINITY_DN46771_c0_g1::Assembly01_TRINITY_DN46771_c0_g1_i1::g.104121::m.104121
TTTTTTTGTCAAATATTATTACATTTATTGAAAAATGAAACATTTCCACAGTTAGTACAAGAAATCAGTAAGCAAATATTAGAACTTAAAAATAATTCTGAATACATGAAAGTACAGTTAACCATTAAACATTTTGAAAAACAATTTTACATAGCACAAACTGCACTAATCTTTTGCATTTACTAA
>Assembly01_TRINITY_DN46797_c0_g1::Assembly01_TRINITY_DN46797_c0_g1_i1::g.104132::m.104132
ATAAGCCTTCTTGAGTGTTACTTCGCAAATCCTACCATAGATGTAGATAACTGCCAAATTGTTGACCTGCAGAAGCAAAGGCATTGGGTGCCTTCCTTGGAATTGTTTGTTTCTGTAGATCTGACACACAGTCTGTGCTTAAAAGCCCTCATCTGCCCAATGGATTTACAGTTGTATTGA
>Assembly01_TRINITY_DN46815_c0_g1::Assembly01_TRINITY_DN46815_c0_g1_i1::g.188679::m.188679
AGAATCTATCAGTGGCTGAAAAAAGTTCCAGTTATTGTACCACAGATGAGCAAAACTATAGGCCCCACAGCAAGGAGTTTTCATTGGAACAAAGTGACTTCTAATTTGGGAAATAGCCTGAACCGGTTTTCAGTTTATGGAGATGGTCATTTAATGCCCCAAAGGCATAAAAGATTAATCATTTCCTGA
>Assembly01_TRINITY_DN46899_c0_g1::Assembly01_TRINITY_DN46899_c0_g1_i1::g.188562::m.188562
ATGTGCGCAGCAAAGAGTTTTGGGCACCAGTTTTCAACTATACACAATATATATTGGAATATTCTGTCATTCAATTTACTTTCTGAAAGAATAAATGTTCAAAATAACTGTACACTTCTCCATACAACTGAAATAACTGTAAATAAAAATATCAGGAGAAACAATTTTTCAATAAATTTATTCAGAAGGTTAAAAAAA
>Assembly01_TRINITY_DN46941_c0_g1::Assembly01_TRINITY_DN46941_c0_g1_i1::g.152910::m.152910
ATGGCAGGAGTTCCTAAAACAGAAGGTGACCAGGGGAACCACTCGTCCTGTACCTGCTTGTACCTGGGACGGCCTAACACTTGTGGCAACGCAGATGCATGCACTTCTACAGACCGACGCAATGGCAGCAGTGATGGACAGCGATTGGATCGCCATCAACAGATGAGCGTTCCCACAGCAACTGAC
>Assembly01_TRINITY_DN46972_c0_g1::Assembly01_TRINITY_DN46972_c0_g1_i1::g.152894::m.152894
ATGCAGCATTGTCAACATAGAAAACTAGTTTTCCCCAGATACTACATTAAAGGTTACCTTTCAGCTTATGTTCAATGCATGTTTAATATTTGCTTGCTTCATCTTCTGACTGGGGGAAAAAAGTCTCCAATTTCCAAAATGAAAGGAATTAATCTGGGATGTGTGCTTCATCATTTAATGCACATATTTTAA
>Assembly01_TRINITY_DN47182_c0_g1::Assembly01_TRINITY_DN47182_c0_g1_i1::g.178824::m.178824
ATGGTGAGGGAAAGAGAGGTGCTAAGTCTTGTAGCTGATCACAGGTCTTTTCTCCCTAATGGATACGATGGCGAAGATAAGGTGGTATTGGATTTGACTCCTCAACTCATTGTGGAAAAAAGGCTGCAAGCATTCTCTCGTTCAACTCGTATGATCAATTTAAGTGAAATATTAGAGGATACCAGCACTTGA
>Assembly01_TRINITY_DN47194_c0_g1::Assembly01_TRINITY_DN47194_c0_g1_i1::g.178844::m.178844
ATGTTAATCTCAAAACTTGTTTTTTTTTTTTCCTTTCTGACCTCAACAATGCAAATTTTTAAAGCAAAGTTAAATTTGCAATACTCCTACCCGAACCCCGGCAAGGAGACCCATCTTGTTCTCCTCTCTGGCCAGAGACTGCTGTTGGCTCCAGCACTTAGTCACACCGATCAGAGGATAGTGCCCAAGGATTTGTAA
>Assembly01_TRINITY_DN47236_c0_g1::Assembly01_TRINITY_DN47236_c0_g1_i1::g.88416::m.88416
ATGCTCTCAGACACACACATACCATCATTCATTACGGATCTACTCATTCACCCTGAGGCTACACCAGGTCTTGCTTTAAACATGCTCTGTGGTGTATTGGCATTAGGTTTACTACACAAGAATGCAGAAATGATCCCACCACCATTTCTTTCTACGTCACAATCAGTTCTCACCACCTTGTACAAG
>Assembly01_TRINITY_DN47322_c0_g1::Assembly01_TRINITY_DN47322_c0_g1_i1::g.28791::m.28791
ATGCTCGTTAACATGTCTTACAGCGAGAATGCTCCACAATCCTACCAGCAGAAAAGATTAACCAGGGAACCGCAGTGGTATGCAAATAGAACGCAGACTTGGGAACCAACTCAAAGCCCCGATACCACAATACTGAGGTCAAACATGGGCAAAGAAATTATTACTTTCTATCTGTACTTCATTTTGAACACTTAG
>Assembly01_TRINITY_DN47476_c0_g1::Assembly01_TRINITY_DN47476_c0_g1_i1::g.75332::m.75332
GTGACCCTCAAAGCCAGGTTTACAAGAATGGTGCTGGCCTGTTGTGCTCTGCATGCAAGTCCACAGCAGCAAGAGTTGGCGACAAAAGCCAAAGATGACAGCGCCTCTTTGGCTGAGGAGGAGGAGCAGGAGGAGAAAGAAGGTACATCTAAGGACAGAGATCACATGTATGTTGATGTCTAA
>Assembly01_TRINITY_DN47489_c0_g1::Assembly01_TRINITY_DN47489_c0_g1_i1::g.75430::m.75430
ATGATAGAATCAATGGTAAAATTGAAGTCCAAAGGACAGAATCAGAATGGGTATAATGCTGGCCAAGATATAACAAAACAAAGACCCGTGGAAAAAGGTTGTTTCTTAGACTCAAAGGAGGAATATCTTGGGGGAGGGGTGGTGGTGTGGGGTGTCCCTAAAGCTCAGCACGAGGAACATTGCAGTTTATAA
>Assembly01_TRINITY_DN47523_c0_g1::Assembly01_TRINITY_DN47523_c0_g1_i1::g.54696::m.54696
ATGCAAAAATGGCATCTTTCACTTGGGGGCAGGACTGTGGTGCAGATCTTGAAGGAAAGGAAAATCAACAGCAACAAAAACATGTCATTTGAAAATTCATTATTTTTTTGGAAGACAGACAAAGGCAAGCTGAGATGTATGTCAGCAGTCTGGACACCCTCTGTGATTGCAGTCAGTATTGACATAGCTTGCTGTTAG
>Assembly01_TRINITY_DN47526_c0_g1::Assembly01_TRINITY_DN47526_c0_g1_i1::g.54634::m.54634
ATGGCTCTGCAGAACAGAGAGGAGAACTGGACAGAGTGGCATGAGGGGCCTCGGAGATGCGAGTGTAACATTATCATCCACCCCACGTTCTGTATGGAATATGTACCAAAAATGTTTGATTCAGGACTAAAGGAAGTGCTTCTGCACAAAACAATGCTCAGTATACTGCTTAGAAAGAAATGA
>Assembly01_TRINITY_DN47572_c0_g1::Assembly01_TRINITY_DN47572_c0_g1_i1::g.54692::m.54692
CTGGCTCTGGACGACTGTGGAATCAATGGATCGGAAATCTGCCCGAGTCCCATCCAGAGCATTGCTGTTCAAGCCCACAACCTGGAGGCGATCCCCCGACTTCGATATCTTCGATTGGACGGCAACGCCCTATCACCACCAATCCCAATAGACTTCATGATGTGTTTCAGACTCCTCCAGGCAATTGTGATTTGA
>Assembly01_TRINITY_DN47576_c0_g1::Assembly01_TRINITY_DN47576_c0_g1_i1::g.54649::m.54649
ATGAACAACCATGCTCCACATATTCTCAAGTTAGTGAGGATGTTGCATTTCTTCAAGGAAACTTTGAGCACACATACATACAAATCTTTATCTTTGTCTACATTGCAATGCCTTTATAGAGCTCAGAATAAAATGTGTTTTGCAAGTCTGGTGTCAGACAAATCATTACCTGGCCTGCTCAACACAGCTGACTGA
>Assembly01_TRINITY_DN47676_c0_g1::Assembly01_TRINITY_DN47676_c0_g1_i1::g.93562::m.93562
ATGCTGTGCCACAAGTTGTATTTATCTGCTGGTATATTTGGTGGGATGGAGTGGGTGGGGGTGGAGAAGCAAGGCATGAGGGAAAGAAGAGGAGATCCTCTCATCTCCTATAATTGGTTTACGCTGTACACTGACCGATGGTCAATTCACAGAGTGATGAATAAGATTAGCAATTTCACATTTTAA
>Assembly01_TRINITY_DN47679_c0_g1::Assembly01_TRINITY_DN47679_c0_g1_i1::g.93539::m.93539
ATGCAACATAAAATTGTATTGAAAATTCCCTTTGTTAAAGCATATCCACAAACAATATCATTTTGTAAAAAAAAATCAAAAGTCATAGAAAGTTTGCTAAATCCTTCCCCACCCATCCCAAACCTGAAAATAAACATCTCTGCTATATTTACAGATAGATCGTCACTCAAGGCACTGAGTTATTGCTAA
>Assembly01_TRINITY_DN47746_c0_g1::Assembly01_TRINITY_DN47746_c0_g1_i1::g.54800::m.54800
ATGTTTCTGTTCCCTTACTCAGTGTTGAAATTAAGATTTATTGCAATTCCCTACTCACTCAGTGCCTCAAAACGAAGTAAATATCATCTAAGCATCACCGTGATCCTTTATTCTTCAGCTTGGTGGCACTCTCTTGTGGACCTTGGTATAGCATTTGATTGTGTCAAACAGAAATTTCCATAA
>Assembly01_TRINITY_DN47790_c0_g1::Assembly01_TRINITY_DN47790_c0_g1_i1::g.54732::m.54732
ATGGTGTTTTCTGTAAAATTTAATATTTTAATCCTTTGGGCTCCCCTTTTGAGGGAATCATTTTGTAACAGCATGGAATCTGGTTTCTCAGCCATCCTTCACTGGGATTGTCTAGAAAACTGCTCTCAACTTTGCAACAATCGATTCCCAACTCAGGCAAGGGTCAGTGAAAATAAATAA
>Assembly01_TRINITY_DN47914_c0_g1::Assembly01_TRINITY_DN47914_c0_g1_i1::g.69782::m.69782
ATGCTCGTCAAAACGGCAGATCAAAACGGGAATAAAAACAGTGCACAATTTACAGTTTGGAAAACACTTCTCACTCATTTACATAGTCCCCTAGATATCCTTTTTGGGAAAGACAAACTCACTCATTCTGCACCTACACCAGAGAGATATTTCTGTGGACCAGATATCAATAGAATGACATTTGTTACTTAA
>Assembly01_TRINITY_DN48071_c0_g1::Assembly01_TRINITY_DN48071_c0_g1_i1::g.69348::m.69348
ATGGAAGCTGATAATGAACCTCTCTCACTGAAGAAACAGCCTTACTTTAACTTCCACAGCTTTTCGGATCTGCTTTTTTTTAAGTGCCAAACATGTCTAGTATCCGAGTTGGGAGCAGCCATGCAATCGGCAGCACACGTGTGTCGTTCCATCAGCTCTGGTGGAGTGCTGTTGCCTGGTTCATGTTGA
>Assembly01_TRINITY_DN48157_c0_g1::Assembly01_TRINITY_DN48157_c0_g1_i1::g.210322::m.210322
GAAAAGAAAAAAAATTGTAATCTTAATAGTAGCCTCCTCCTTCCTCTGACCCAGCCCTCCCCAACCACAAAGACAGGTAAGAATAGGTATTTAAAAGCAGGAATGCAACCTGAAATTGACAAGTGTTTTCTTGATGGTATGTATAAGGCAGAAGGAAGCACCCAAAGAATGATAATTTAG
>Assembly01_TRINITY_DN48172_c1_g1::Assembly01_TRINITY_DN48172_c1_g1_i1::g.210295::m.210295
ATGGGGGATATGGCAAAGAGGGAAGTGGAGGAGGGGAAAGAGAAAAAAAGGAAAATGATGAGCAATAAAGACCAGGTGAACAAGTGGAATGGTTGCCACAAAACACATGGCATGAATCTTAAAACAGATCTGTATTTGCAGTCTGCAGGCCCAGTCAATTTCTACTACACACAACTGCCCAATGGATAA
>Assembly01_TRINITY_DN48196_c0_g1::Assembly01_TRINITY_DN48196_c0_g1_i1::g.210234::m.210234
ATGAGCCTATTTGCAGGCAGTAGCTTCAAACAGGCATGCAGTTTGGTACTAACGTTGTGGTCTAAGTTCGAGGAGCACAGGAGAGATGGTGGGAAATTGAAAGTTAATGGAACAAGGCCACTTGGGAGGCTTGCTTTGGGACATCAGAGCAGTTTTCCTGACGCCTCTTCATGGTCAATAAACAGA
>Assembly01_TRINITY_DN48258_c0_g1::Assembly01_TRINITY_DN48258_c0_g1_i1::g.191002::m.191002
ATGCCTTGGAATGGTATACTGACAATGTACACCACCTTCAAGGTCTTGTACCATAATGGACATTTGTTCTATGCTTGCAAGGATGATGCAACTTTGGTACTTTTTAGCATTTTGCAGCAGATGGTAGTAGTATTTGAAGAGGAGTATTACTGTGCTCTTGCAGACGAGCAAGAACAAAAATAA
>Assembly01_TRINITY_DN48260_c0_g1::Assembly01_TRINITY_DN48260_c0_g1_i1::g.191108::m.191108
CATTATAGTCAATGTACATTGATAATGTTTTGGCCAGAGTACAATACCCTTCTCTACATTCTTCTAGGAAACATTAACTCCAGTTTGGACAGAAAGCAATTAAATACCTTTGAGCATCTTCAGTGGAATAACACTCTTCAGGTTTACAAGATATCCATCATTCAAGAAGTGTTGCCTTATAATGTGTGA
>Assembly01_TRINITY_DN48267_c0_g1::Assembly01_TRINITY_DN48267_c0_g1_i1::g.191071::m.191071
ATGAGAGCGCCTCAAACGACGTCTGAACAGATTGTTTGTCAGCATATAAAACCGAGACATTTTTGCAATAAGCAACCAGCAGAGTCTCACAAGGCAGACAGAGGGCCGGATGGGCAGAGAAAATTCAAGACTAATGTGTTCAATGAAAACCAGTGTGAACCCCTCCACATTAATATAATGGCTTAG
>Assembly01_TRINITY_DN48294_c0_g1::Assembly01_TRINITY_DN48294_c0_g1_i1::g.190988::m.190988
ATGAAAAATATGCAGATTGTAATTGCAGGACATTTTCTAAGATCGTGGCTGATGGCACCCCAGTTCCCCGACAATATTACGATCATCAGTGGGAGGGAGGGCATTGTTAAGCAAGGACAAAGTGAGCTCCATTCCTTAAGCTTCCTGGATATGGAAACTTCAACCATGGCCCCTTCC
>Assembly01_TRINITY_DN4830_c0_g1::Assembly01_TRINITY_DN4830_c0_g1_i1::g.68459::m.68459
ATGCAGCAAAGGGACACAAATCATTTTAAGTTCATAACTGCTGTTGCAACTTCAGCACACACCAACTTCATCATCGAGGTTTTGGAAAACTGTGTCAATGAACGTGACACCTTGCCAACCTTTGAAATTGATTGCATTGATACAAAGATCAAATTCCCCCAGCAGAAAAAAATAAGTTTCTTTGAACTGTAG
>Assembly01_TRINITY_DN48334_c0_g1::Assembly01_TRINITY_DN48334_c0_g1_i1::g.40896::m.40896
ATGCGTAAGAGTCGATTGTTTTTCTCAGTTTCAAGCTACGTATTATTGCTGAAATTTTCCCACACCAATTTTCTGCATATTGTATTTAAAGATTATAAAATGTGCATTCTACCTTCAGTGACAACTGTGGACCTGAATGTCCCAAAATGGCAGTCAGGGAAAAGGCAGCTGGTCCATCAAGTTTGA
>Assembly01_TRINITY_DN48352_c0_g1::Assembly01_TRINITY_DN48352_c0_g1_i1::g.40871::m.40871
ATGAGCAAGGACATGGCTGCTGAAACACAATGTGAAAAAGGTGAGATCATCCATTTCGATAAACAAAAAAGAAAATTGAAAGAGGATGTTCAAAAGGACTTGCATGTATATGAATCACTGTACGTTAACATGCAGGTGAAGCAAGCTATTATGGTAGCAAACAGTATGACAAGAATACACCTGGAATATTAA
>Assembly01_TRINITY_DN48393_c0_g1::Assembly01_TRINITY_DN48393_c0_g1_i1::g.40807::m.40807
ATGGTGAGAAAAGTTGAAAGAATTGAGGTGAGCAGACGATTTCTTGTCCTGGCACTTGAGGTGCAGATCAGGAGCACCCACAGTGAGTGTGGGATTGAAAAGGTGGACGAGTCTGTCTTTGCCCGGCCCGCCGGCCGCATAGCACTTCCCAGGAGATACACTCACGCCATCTTCAGGAGCGTC
>Assembly01_TRINITY_DN48438_c0_g1::Assembly01_TRINITY_DN48438_c0_g1_i1::g.55564::m.55564
ATGGATATATTTCATCCTGTTCACTCTTTGATGTTGAGTTTGTCCTCAATAAACTGCATCAGTATTTGGACGACTGATTATCTTGTTAATAAGTTTGTTTACCCAGGAGGATTCAGGATCCAGACAAACTCGATTGTCTTGAAGAGTGGCAATGATTTCTACATTCCCACAGTGAGGACCACTGGGAATAATTTT
>Assembly01_TRINITY_DN48571_c0_g1::Assembly01_TRINITY_DN48571_c0_g1_i1::g.166540::m.166540
ATGGACATGGCTGGTCTGCCCCAGGCCAGAATTCCTCTTCCACACGTTCCTCATAGCTCTCAACTTTCCAGTATTTCAAAAATTTATCAGCCTCCCCTTGAAATACCTCAGGTGACCTTGCCCCCACAACCCTTCAGGTTAGAGAATTCCAGAGATTCACCTCCCTCTGGGAAGCTTTTGATTTGA
>Assembly01_TRINITY_DN48601_c0_g1::Assembly01_TRINITY_DN48601_c0_g1_i1::g.18242::m.18242
ATGTTCTCTCCTTTTCAACCCCTAAAGAATTCCATTAGCGAGCATATTTTATTCTGTTCCTTTTCCCTCCATTGTCCTGATGTTATTTCTGGATTTATTGAGCTGATAAAGGCATACCCACAGCAGCAGGCCATTCTTCCAACCATCATTCACACATTCATTGCATTTATTTATTCTCCCTAG
>Assembly01_TRINITY_DN48629_c0_g1::Assembly01_TRINITY_DN48629_c0_g1_i1::g.18262::m.18262
ACTGACGTTACTTGTGACAGCCAAATACCAGATGTACGCAGAGCATTTCAGTTTGGATCAGATAGAGGCAAAAGTCCACTGAAGCTCCTGATCAGATACCCCGGCATCGAACTAACTTGGGCTAAATTTGCAGATTCTGGAGCAAATCGGGATCCAGTGCCCAATCCTCAGTTTCTCAAAGCTTGA
>Assembly01_TRINITY_DN48667_c0_g1::Assembly01_TRINITY_DN48667_c0_g1_i1::g.18246::m.18246
GCACTTGCTGCGCTTGCTATCATTTTTATTGTGAGAATGGATAACCAGCTTGATTACATTTTGGCAAAGATAAACGCTGAAGGGAAACAAATGAAAGAAATCAAGAGTCTCGTGACCGATCACTTGAATTTCTCAAAAGAATCAAACAACAGTGATATAAATGGCATATTTCACAACCAAACCCCATGA
>Assembly01_TRINITY_DN48732_c0_g1::Assembly01_TRINITY_DN48732_c0_g1_i1::g.128230::m.128230
CCATGTCAGGAAATCACAGCCTTTTTCAAATCCTTACAAGAGAAAGCAGAGAGGACAGACTCTGTGAACAAAGCGGCAGTCCTTTCCATTTCCAGAGGGCAAGGTTCAACTGTAAAGAGAATCATTCAACAACATAAACCCTGGCTTCAATCCAGCCCAGCATTTACAGAAGCACCATGA
>Assembly01_TRINITY_DN48738_c0_g1::Assembly01_TRINITY_DN48738_c0_g1_i1::g.128218::m.128218
ATGCTCATTAAAATTGACAGAAGAACAACACGGGATACAGTACAAACAGGTAATGCACCTGCAGATCCTGTGACTGCTCTGAGATTTTGGCACTACGTCCAGGTTCGTGGGTACCACCAGACATCTCGGGATCAGGCCGAGCAGTATTCCATCATCATTCCCCCGCTGAAACTTTTCCACCATCTTCTGTAA
>Assembly01_TRINITY_DN48768_c0_g1::Assembly01_TRINITY_DN48768_c0_g1_i1::g.128180::m.128180
ATGCCATATATATCTGATCAACAATTGCAATCAGATAACAAGGTTCCAGGTATTTCTTGCCAGGTTTCAGAAGAATATATGAATGTCATTAACATATCACCAGGTACTAATATCAGTCCAGGAACTGGAGTGAGGTGCATGTGCACAAACGACCATATTAAGAAAAACCTACTGCGCTGCAAAGGTTGA
>Assembly01_TRINITY_DN48807_c0_g1::Assembly01_TRINITY_DN48807_c0_g1_i1::g.129613::m.129613
ATGCCTATTATTTTATGCATGCATTTTTGTTTCAAGATGCAGACAAAAGGAAAGCTTGTAAAATGTTTGCAGAAACCATATTTGCACAAAAATCAACCAAACTACCAAAATCCAGATGATGAAGTTGCAAATGCAGAAACCATGCAACATATGACACATGTGGTCTGGTTCCTCTTGTAG
>Assembly01_TRINITY_DN48851_c0_g1::Assembly01_TRINITY_DN48851_c0_g1_i1::g.129589::m.129589
ATGGCACTTTGTCCCTTGAGTTTCCTCTGCCATTCAATAAGATCATTCAACTTTCCTTGTCCACCTTCCCCACCCATAACCCTTGATTACCTTATTGATTTTTTAAAAAATCTTGACTTTGAACATATTCAAGGATTCGGTCTCCATAGCTTTCTGGAGCAAGCAATTCCAAAAACAACTATTTGA
>Assembly01_TRINITY_DN48893_c0_g1::Assembly01_TRINITY_DN48893_c0_g1_i1::g.129603::m.129603
ATGTCCTCTGGCATCTGCTTCAAACAAGGTTCCTTGGTAATAGGCCAAGTATGTAGGTACATACAAGCCTTTGTTAACAATGTCTACAACAGTTGGCTAGAAACCACTGATGTAACATCACAGACTGGAACTGACTACCTGGGGTCAGAGAGCCCAGAATCAAGACTGAAACCTTGCATCTGA
>Assembly01_TRINITY_DN4898_c0_g2::Assembly01_TRINITY_DN4898_c0_g2_i1::g.68663::m.68663
AAGAAGTCAGTCTTGGTATCTCAACATCCTAAGAGCAACCGCAGCACCGACCAGCACTCTGGGCAGACAGCAGCGCATTACTTCACAGTACCCTGGTCAGCCACATCAAGTGGTCGCCTACCTGATGTGCAATGCGTGTTAGAGAAATTGCCAGAAATGAAGAGCTTGAAGATTGATTGA
>Assembly01_TRINITY_DN49039_c0_g1::Assembly01_TRINITY_DN49039_c0_g1_i1::g.84403::m.84403
ATGATCCACCTTGTTCTATGTGTTCACTTACTCACAATGTTGGGGGGCAGCACTGCAAGAGTTCCTTCACCACAAGCAGCTAGTCATGAAGTTGAGCCCTCACGACCATCAACAGTAAATAGGGATGATGAATGCATGCTGGCTATCCAACTTCACCCACAATCACAGGGGAATATAAAAGAGAAAGCTGAATCATGA
>Assembly01_TRINITY_DN49166_c0_g1::Assembly01_TRINITY_DN49166_c0_g1_i1::g.12746::m.12746
ATGCAAGAAGCTCGCTATGTGCAATCCCTGCTTGCTGATTCAAATGCAATTTACTTAAACCTTGGCCTTCAATATTTGAGCTCCTGGTTTTTAAAAAAAAAATCAAGTTTAATCTTCCTCTCTGATTCCTCCCCCTCTATTCCTGCAGTGCTAACTCCACCTGACCTGTCTACCACTTGA
>Assembly01_TRINITY_DN49259_c0_g1::Assembly01_TRINITY_DN49259_c0_g1_i1::g.212943::m.212943
ATGACTCTTATGACAATCGTGCAAAAAGGGATTGTTTTAATGAGTACATTGAAGGACCAACGAGAGGCAGAGATGGAGAGCCTTAAAATAGAAGTGTTCGAAATAACTACATCAGCAACTCAAGACCGAGCCACCAGAGGTGAAATGGTGGAAACTGGGAATGTACAAGATGCCAGCAATGGAAGAATGCGAAAATAA
>Assembly01_TRINITY_DN49276_c0_g1::Assembly01_TRINITY_DN49276_c0_g1_i1::g.212989::m.212989
ATGTTTGTATGCATTTCAACAATTTCTGTGTATTTCCAGTCATTGGAAAAATTTAGACATGGTGGAAAAGAAATCAGTCGTAATATGCTTTCAGAAGACCAGAGTGATCCAGTTGTACACCCTATGATCTGCTTGCATCTCATGGACCACTGTGATCACAGGAAGGCTGTGGCAGTGACAACTTAA
>Assembly01_TRINITY_DN49301_c0_g1::Assembly01_TRINITY_DN49301_c0_g1_i1::g.36::m.36
GCACGGACTAGATGGGCTGAAGGACCTGTTTCTGTGCTGAAATGTTCTATGGTTCTGAAGAGTCACCATCGTGCCCCACTCTACATTGAACAGTTGACTGGTGCATTATATATCCAGGGTTCTCCGGTGTGCACCGACTTCCTGCCCACCAGTTACCACACCCACCTCCTGTTAACCCTGCCCATCTCTTGTTAA
>Assembly01_TRINITY_DN49408_c0_g1::Assembly01_TRINITY_DN49408_c0_g1_i1::g.80588::m.80588
ATGTTTCTTGTAAATTGTCCACTGGATATATTGTTGAATGATGGAACTGATATGGCACAAGAGATCATTCAGTCCATGCTAGTTTCTGACAGAACAAATGTTACCAGTCCTATTCCTCAATTGGCAGGTGTACATGCCAGCGGCTTCACCCATGGGTTCATACTGTTAGCGAGGCATGGTGAAATGTAG
>Assembly01_TRINITY_DN49410_c0_g1::Assembly01_TRINITY_DN49410_c0_g1_i1::g.80616::m.80616
AGCCCAGGCCAGCAAGAGAGGCGTGGCATTCTGCCTGTGCTGTGCGACACCAGGGAGGTTGTAAATGAACACATTTGTCTGGGTGTGCAGCTTTTTCTAGTCCCTATGGAGCACAGTGCGAGACCGAAGCAAGACTACATGGTAAACGTGTTGCTCAGTATCTGTACGAACAGAAAGCAAGAGAGGTGCATCTAA
>Assembly01_TRINITY_DN49431_c0_g1::Assembly01_TRINITY_DN49431_c0_g1_i1::g.80567::m.80567
ATGAACAGGATGCTAGAAATTGAAAATAACCCTGACTTCAGCAATGTGGTTCTACTGTATTCATTTCTTCAATTCTGGCAAATACTGCAGCAATCTTCCAGAGGAAAGCAAATGTACTGTTTGTATGATGTGAACAGTGCGTACTGTTCAGTAAATAGTGAAATGAATCAACAGTCTTGGGTCATTCTGTAG
>Assembly01_TRINITY_DN49462_c0_g1::Assembly01_TRINITY_DN49462_c0_g1_i1::g.80544::m.80544
ATGGCAGACTATCGAAACAGCCTTCCAATCCTTGCTCTTGGGTATTTTGAACTGCTCTGTTCATTTAAGCTGCATCACAGAGCGGCTGGAAAAGACTTTACAGTCTGCTTTATCAGTAACCAGACACCACACATTTTACTGCATCTGAAAGGACTGGTCTTCTGGGACTTGCTGAGAAGGGTCAGATAG
>Assembly01_TRINITY_DN49524_c0_g1::Assembly01_TRINITY_DN49524_c0_g1_i1::g.170871::m.170871
TCCTCGAGGGCAGTACATCTTGCATTAACTCCAGAATTCAGCACTTTCTATAAAGACAGTGAAGCCTGGGGTGCACATGAGATTAGTGAGGTCCAGGGGGCAATGGTCCTTTGGTGTCCTACCAGAATTGAAAACAGTCTAAAGTTAAAGTATTCTCTGTCCTTAATTGCATCTTTCCCACTTCATATTTGA
>Assembly01_TRINITY_DN49580_c0_g1::Assembly01_TRINITY_DN49580_c0_g1_i1::g.170856::m.170856
ATGCTACATAGGAAGGGGAGGTGGCCTTTCACTCTCTTGCTTGTTCCACCATTCAATCAGATCATGAATGATCTGTACATACCTCTATTTAAGAATCTTGCTGATCAAAATCTACCAAACTTTCTTATTGAAAATTTCAACAGACCATCCCATACTCCCTCCAATCCCCATTTCCAATCGTAA
>Assembly01_TRINITY_DN49681_c0_g1::Assembly01_TRINITY_DN49681_c0_g1_i1::g.205292::m.205292
ATGCATAATTTGTCATTGTTGAGTTTTTGTGTATTTCAGAAACTGGCTAAAGAATGTGTGTCTCAGGGTACTGCACTTCCTCTCCACTTCTACTTTGTTCGCAACACTGTTTATGTGGACGATGATGAAATTATATTAATCGTGGTGTGTTATCTTTGTATGATAAGCTGCAGTTTCTAA
>Assembly01_TRINITY_DN49726_c0_g1::Assembly01_TRINITY_DN49726_c0_g1_i1::g.69676::m.69676
ATGTATATTTTCTTTTTGTTCCCCACTCCAGACCCGGAATGCAACACCCTCAGCTATCAACAGTCCTGGAGAGTATTCCAAACAATCGTTCAAATTCCAATGAAATATTCCAACCTGTTTTTTGCTTATTCCTTGAAGGGCTCAGGCCCGAAAAGTCAGCAATATATCTTTATCTCCTATGGACGCTGCAAG
>Assembly01_TRINITY_DN49861_c0_g1::Assembly01_TRINITY_DN49861_c0_g1_i1::g.98383::m.98383
ATGTTTGTGATCCTCGGAATGGTCAAACCTCACTGCCTTTCCCAATCAGTACACTGCCAGACCTGTTTGTCTAGCCAAGGAGAGCTCTCTCTCAGCACCCTAGGGGTTGCTTCTAATTTGGAGACCACCATGGCCGTTCAGGTGTGGTGGAATCTCTGCCTCAGGTCATTTGTTTTAAGGAGGTAA
>Assembly01_TRINITY_DN49870_c0_g1::Assembly01_TRINITY_DN49870_c0_g1_i1::g.98345::m.98345
GTTGTAGGAACGCTGGCATCAGTCAACATGTCGCTATCTAGAGGTCATGAGCCGTATGTAAAACCTGCAGAATTTTCATACACAAGGTGTGCACATCTCTCAGGGATGGCAGTCTTTTTGCTTGGATGTGTCATTGTAAATGGTGTACAGTGGACAAAAGGAAGAGGAAAGGAGCTTTGCATGTGA
>Assembly01_TRINITY_DN49874_c0_g1::Assembly01_TRINITY_DN49874_c0_g1_i1::g.98358::m.98358
ATGGCACTGGAATGCAATTACAATCAAGAAATTCAGAGGACTATAAAAGTCAAAACAAATCCAACACTTCCTAAAGCCATTTTTAAATTGGAGTTGGATCATTCCTTTGAAATTACAGTACAACCCCGATTATCCAAAATCGGATTATCCGAAATCCTGTTATCCGAAATTCTTTTG
>Assembly01_TRINITY_DN49886_c0_g1::Assembly01_TRINITY_DN49886_c0_g1_i1::g.98388::m.98388
CCAGGGCAACTTTTGAAGGGAAGGAGAAATCTTAGTGCCCAAGCCAACAACATGAAAACAAATTTCGTAGATTACGTCACTGCTACAGCAATAACAATTAAAGGCTTTTTATTAGCCAAAAACCACTTTGCAAGAATACGACAGGCTCTAGTTAATATAAATGCAAGCAAAGGCATGTTTATTTTGAGAAACTGA
>Assembly01_TRINITY_DN49920_c0_g1::Assembly01_TRINITY_DN49920_c0_g1_i1::g.156377::m.156377
ATAAAGGGCACTCAAGCCAAAGCTCGCATTGATCCTGACACTCCATCATGGTTCTTCAAGCTAAAGGCTCTGCCTTCTGCAATGAAGCCAAAATCAGAGGCAGAATTATACAGACTTCTCAGAGAAATAATAACTGAACCCATTGAGTACACTAATAGGCAACACCCATTGGGCCAGTGTTAA
>Assembly01_TRINITY_DN49956_c0_g1::Assembly01_TRINITY_DN49956_c0_g1_i1::g.156370::m.156370
ATGGTGGATTTGCTGGACAATTTTAGTTCAGAGCCCAGGTTGACACCACAGAGTCTGCCAGATCCGCATCTTGAGTACTACAGCATCCTGCATTGCACCATGACCTTGGATATACAGACCATTGTTGTATTTGCCATTATCGTAGTGTTGGTGCTGGTGAATGTAATTTTAATGTTCCTGCTCGGCACACGTTAA
>Assembly01_TRINITY_DN49980_c0_g1::Assembly01_TRINITY_DN49980_c0_g1_i1::g.156421::m.156421
TGTGGCTGTTTGATACCAATTCAATCATTAAGCCCAATATTTAAAAAAAGCATTTTTAAAAATAGTTTGTTACCACCCAATCCTACAGAAAAGCTTAGCTTGAAAGCAGCCAAATGGACATCTCAGAGAAAGTTCACAGCACAAGCAAGTGCTCTGACAGACATTAAAATCATTCCCACATCTTAA
>Assembly01_TRINITY_DN50018_c0_g1::Assembly01_TRINITY_DN50018_c0_g1_i1::g.125832::m.125832
AGGATCCCACCACCACCACCACCACCAACCCACCCCTTCACGATGAGATGTAATGACATCAGCAGTCCGACAACAGGATATCAGAGGGCAGCAATGAATGAACGAGGCCGCCGGAGTGCGTGTGCGCTGTGTTGCCAGCTTGATTTAGCTGCCACTGGAACAAAGACGTCAGCGCGGGAGGACTGGAAGAAGTGA
>Assembly01_TRINITY_DN50043_c0_g1::Assembly01_TRINITY_DN50043_c0_g1_i1::g.125792::m.125792
ATGTACTCTGAGACACCAATGCTGCATTTATTTATGTTAATTTTTGTTTTCTCATCAAAATTGCCCTTGTTCCAGTGCAATGGAGTTTATTATCATAACAGGTGTTTAATGAACCTTTGCCTGTTTCCTCCTTCCCCTTCCTATCTTGCACAAATAAAATTAATTGACACATTAAAAAAA
>Assembly01_TRINITY_DN50092_c0_g1::Assembly01_TRINITY_DN50092_c0_g1_i1::g.125802::m.125802
ATGCAAAGTCCACATAGTCTGCACTGTAGGTCAGAAATGAACCTTGGTCGCTGGTGTTGTGAGATGGCTGCACTATCTTCATCTGAATTACTACTCACAAGATCTCTTCAAGAGTATGTACATAACTGGATTGCAAGCAATAGGGAGGACATTGAATCTGTAGAGGAACTAAAATGCCCTAAACTTGAAGAATAG
>Assembly01_TRINITY_DN50102_c0_g1::Assembly01_TRINITY_DN50102_c0_g1_i1::g.96194::m.96194
ATGCTTGTGTTTGTACAGAATATTTGCATTTGTGCTACTACTTTCAATATGCTCAGCCACTTTCCACAAGCAGCAACCCACTTATTCATTTTAGTGCCTGTGAATGAGATAGAAATGTCCAGAACTCAGGCAGGGAACATAAAAAAAAAATCAGTGGGAACTCAGTCAGTGGCAGGAGCAGCAAGTTAA
>Assembly01_TRINITY_DN50317_c0_g1::Assembly01_TRINITY_DN50317_c0_g1_i1::g.63865::m.63865
ATGGTCTACTGCAAGGTGTCAAGAGATGTGAAAGCAGAAATGGGTAGGAAAGAGCAGCCCCTCAGTGATTATGCACACTTGGATACTGTCTTTCAAACTCACTGGCCTTTAGTGAAGGGCAGGAGTCAGTTTGATACTCCACCTACCCCAATGTCACAGATCTCTTTTGAATGCTTAATATGA
>Assembly01_TRINITY_DN50478_c0_g1::Assembly01_TRINITY_DN50478_c0_g1_i1::g.5253::m.5253
ATGTTCACTATTAAGCCAGTAGCAATAAAGGAATGTCAAAAATGTGTCAAAGATATTTTGATGTGTGTTTTAAAAGCAAAAGTTGGAAAGGATGTCATTTTGGAAAGGAAATTATTTTGTAAACAGATTCAATGTAAAATTTTTATATTTTTGTATAATATTTTGGTGATTAAAAATGTTAAAAATGAAAAAAAA
>Assembly01_TRINITY_DN50482_c0_g1::Assembly01_TRINITY_DN50482_c0_g1_i1::g.5194::m.5194
AACAATATTATCTCCATGTTGATGTTAAGAGGTATTTACAATTTGAATAGATCAATAAGTAGAATTTCATTCATTCCTGTGTCAGATCTTGAGTGCAAGAATCTGATTCAGGCTGTACCCATTGCTCCTCTGCAGACATCTGCCAATGATCCAGGACTGCCCTGCCCTTTGTTTACATGA
>Assembly01_TRINITY_DN50486_c0_g1::Assembly01_TRINITY_DN50486_c0_g1_i1::g.5252::m.5252
ATGGAGAACAGTAGTTCCCTGTTTAAAGAGACATTATGGCGAGAATTACAAGTAAAAATAATTCTTCCAGTGTTGACTGATGCAGAATGGGCAAGTGACCAATCCACTCTGGAAATAAATCGTTGGAATAATCTGACCAGTCAAGACCATAACTCTTCCCACTCCAAAATAATAAGATGA
>Assembly01_TRINITY_DN50548_c0_g1::Assembly01_TRINITY_DN50548_c0_g1_i1::g.38050::m.38050
ATGGGGATGCCAATTATGGACCGTGTTAACATCCAGACATTCAGTAAGAAGATTGGTGATCTGATCGTGGCCTTACTTCTTGTTTCCTGTCAGATATCACTCACGCTTAACACTGCTTTAGTGTCTCATCCTTCAACGACTGAGGCAAGACTGCAGCAATTTCAAAAAAACAGCACCCGCTGA
>Assembly01_TRINITY_DN50588_c0_g1::Assembly01_TRINITY_DN50588_c0_g1_i1::g.38075::m.38075
TTTTTTAACCTTGTCCCAAGAATGACTTTTATTGAAAATTACACGAACAAGGAAATAATTTATTCAAATGTGCAAATAAAATCAAAAAGCAAGTGGCACAAAAGCCGGTTGCTCCATCATTCCACAGATAACTACAATGTCAACAGCTTCAGCATCTCGTCCAAACTCAGACCCAAAAGTGAAACGTCTGTATGTTGA
>Assembly01_TRINITY_DN50591_c0_g1::Assembly01_TRINITY_DN50591_c0_g1_i1::g.38098::m.38098
ATGAGACCACTCAAAAACAATGGGGTGAGTTTAAGCCTGAAGCCAAAGGGTGAGGGTCCAAAGGAGTATTCAGCATCAGTATTCACAACTGCTAAAGCTATGGTGGATCTCAAGATTACAGGGACTAACAGCAATGTGGAATACCAGGTCAGTAAAATTGATCCAATCCTCAAAAACACAAAATGTTAA
>Assembly01_TRINITY_DN50674_c0_g1::Assembly01_TRINITY_DN50674_c0_g1_i1::g.134518::m.134518
TATTCCTCAGTACGAAGCTCTCCCCTTGACCTGGACAGGGGTCTTCCCTCCCCACCAACTCTCCTGAAGTCAGAAGGTCTTGTCGGCCCACGAAAGCTTCGATGGCCCCCACCCCCAACGATTAACCTCTTGGAGGTCAAGTTTCTCCCCCTGCCCTCCCCTTTCCCACGTCATCCGGAGTCTTTCTGA
>Assembly01_TRINITY_DN50720_c0_g1::Assembly01_TRINITY_DN50720_c0_g1_i1::g.155147::m.155147
CGTGCTACAGCACAAGCCCTACACCAGCTTTCATTCGATCCCAAAAATTGTATTACAATGCATGAGAATGGTGTTGTTAGGCTACTTTTGAATTTGATGGAATCCACAGATGAAGCTCTGCAGGAAGCTGCTGCCAGTTGCATTGGAAACATTCGAAGGCTTGCCCTGGCTAATGAGAAAGCCCGCTACAAATGA
>Assembly01_TRINITY_DN50733_c0_g1::Assembly01_TRINITY_DN50733_c0_g1_i1::g.155162::m.155162
ATGTTTTGGGGCCTGGGCCCTTCGTTGGCTGTTCGTCAGGATCTGTCCGGTCTTGCTCTGAAACTGGATTCGGATGTTGATCCGTTCCCCACGGACAGCATGGCCATGACTGTACTTGCTCTCAGGGAGACAGCTGACCGGGACAGGATGTCAAGCACACCGTGGGGCGGTGTGACATCAGGCCTACGAAGGGGGTGA
>Assembly01_TRINITY_DN50740_c0_g1::Assembly01_TRINITY_DN50740_c0_g1_i1::g.155151::m.155151
ATGTATGTGGCTCCACAGTGTCATATCAATATTTTTTCTAGAATTTCTTCAGCAAGGTTGCATGTTAGAAATTCTAATCATTTTTTTAAATTTTGTATGCCATTTGTGCATATTTATTCATCTACCATGTATGGGAAAAATATGTTGTTGTGCAGCTCCAGTGAACTCTTTCTCTCTCAAATTCCTGCAACCTAG
>Assembly01_TRINITY_DN50741_c0_g1::Assembly01_TRINITY_DN50741_c0_g1_i1::g.155168::m.155168
ATGCAGGGATTTGTATTAGCTTTTCTTAAACTAAGAGAAATTCTAAAAAGTCCAAAGGGCAGGAAGAATTCTTGGATCGTTCAGAAGAATATTGGAAAATTACAGATTGAATTTGATTTTTTTATAAAGTATGTATTCTGTTACAAATTCAAACCAGCAACGACAGAAGACGCAATGCAAAAGGGGTAA
>Assembly01_TRINITY_DN50832_c0_g1::Assembly01_TRINITY_DN50832_c0_g1_i1::g.14755::m.14755
ATGTACGGAACTCATCCAAATATTTGTCACATTATTGTTTTGCAATCCCAGTTAATACACACTAACCTGGAAAAGATGGCCCACCAATTAGGTCACAACAGTAGCACACTACTGACCATTCTGATTGCCCGTCGCTGCAAATTTCAGTGGCATGTGAAGCCCAAAACAGTTTTTCCATTCAAACATTTTTGA
>Assembly01_TRINITY_DN50913_c0_g1::Assembly01_TRINITY_DN50913_c0_g1_i1::g.34950::m.34950
ATGGCTTCAGACATGAGCGGAATCTCCAACTTTTCACAGCACATTAAGTTTGAAAATTATTCTCATTCTTCCATAATCAGCCTCTGTAAACAGCTGGTTCACCACCCTTCAGCTCAACTGGAGTGTCAGAAACAACAATGGGTGCTGCTGAGCAAATCAGGTCAAGCTGGAAGTGGTTAG
>Assembly01_TRINITY_DN51064_c0_g1::Assembly01_TRINITY_DN51064_c0_g1_i1::g.11081::m.11081
ATGGAGCCATCGGGCATGCTTCTGTTCCTATTTCTTATGTTATCACTAACTCTTCTCTGCTGTTTTAATGTTAAAACTTCCAAAGAATCCCTTGTTTACTTGCCAATTCAAATACAACTTGTGATAACAGTGAAAAAGGTACAGGAGCCTAAAGACGAGCACTCAACGGCACAAGGACAGCTT
>Assembly01_TRINITY_DN51135_c0_g1::Assembly01_TRINITY_DN51135_c0_g1_i1::g.171518::m.171518
ATGCAGATACAGTTTGTGTCAAAGCCTGTCATATTGGTTGTATTTCCACAGACACTGTCCAATTCTGTTATTAATCTGCAAGGCAGAAGGCTGGGCTTGAATAATATGGATAAAAGAACATGTTTCCTGACTGGTTTACTCCATATAATCCTCAGCCCTTCCCCATCATCTAGATTTAGATTTAGATTTCAGATT
>Assembly01_TRINITY_DN51161_c0_g1::Assembly01_TRINITY_DN51161_c0_g1_i1::g.171558::m.171558
ATGGGGAGCGCGCTCTCATTGGCCGGCGGTGGGCGAGAGCGAGCGGGCCAGCGTTCCATTGTCATGGTAATGTGCCCGCTCGGCGGTGAAAAGCAGCGGCGCCTGGGGCACAATCACACCAGGGAGCAGAGCGGCGAAGGCAGCAGCAGCAGTGCTGAGGGCCGGAGCGGAGCAGCGACATGA
>Assembly01_TRINITY_DN51168_c0_g1::Assembly01_TRINITY_DN51168_c0_g1_i1::g.171439::m.171439
ATGGAGTCAGAGTTTGGAGAGATTCGAATCATCCATATTTCCCTTTTAATGATCCTTATTGAAAGTCAATCTGCAATTTCAAAATCATTCTTGGCATGTTGTAAAGATATCATCTCTTTCAAAATCACCTTTCATTTCTCCCCTCAAATTAATGGTAAAAATGAACAATTAATTCAAATGTTGAGGATAAAAGCATAA
>Assembly01_TRINITY_DN5116_c1_g1::Assembly01_TRINITY_DN5116_c1_g1_i1::g.55840::m.55840
ATGCTGATTGCTCACCTCCCGCTGACTCCTTGCCTGCTGAATCGCTACATTACCTTGTCCCTGTTATTTATATTTCAGCTTTCTCGGGGTGAGCTCCAGAAGTCAGGCGGAGGGTCTGGGTTTGAGACGGATACTGCCAGCTGCCATGAGATGTGTTCGTGTCGACCTCCCCCGCTACCCCCGCCGCCGCCACCC
>Assembly01_TRINITY_DN51182_c0_g1::Assembly01_TRINITY_DN51182_c0_g1_i1::g.171394::m.171394
ATGATCCCGGTGGTTGGTATAAACACTGTAATGGATATTTGCAGGGGAATAGTAAAGAACAAAATTTTTGTAGAGTACATTTTGCTGCACAGTTTAATGTCTGAGGGACAGCAATACATTTGCAGTATTGCAGATAGAAATAAAATATCTCATGCACTCAGGAAACAAAAAAATCCTTTCTTTAACTAA
>Assembly01_TRINITY_DN51189_c0_g1::Assembly01_TRINITY_DN51189_c0_g1_i1::g.171407::m.171407
ATGAATCTTTTTAATGATGTGAGGCAGTTTGTGCAGTTAGGCACAGGATTTTCATGTCTGGGACCCAAGGTTGTTTTTCAACAGACTGCTAGGATAAAAATCCTTTCCACCTTTCTGGTTCTCAGGGTCCTACATGAAATGAGTTTAAACAGTCTTAATCCAGCTTGTGGTGGGCAAGAGTGCATATCATAA
>Assembly01_TRINITY_DN51305_c0_g1::Assembly01_TRINITY_DN51305_c0_g1_i1::g.189730::m.189730
ATGTTTCATCACATGAGATTAAGGACAAATTGCCCTCTTTTTTTTGTGAGAAGCATCAACATTTGCTGGCATATTCTCCTTCCAGCATCAAATTTGAAGAATGGTGGTCCTCATTATCAGCTCAGCTCATTCACTGAATCAAGCTCCCAAACACAAAATAATCACCCCAATAAGAAAAGTTGA
>Assembly01_TRINITY_DN5131_c0_g1::Assembly01_TRINITY_DN5131_c0_g1_i1::g.55866::m.55866
TATTTGAAAGATCAAGGAGTTGGTAGTTGTGGGGATCTTGCACAGAAGACAGCATCGATCAACCACGACCATATCAAATGCTGGGGCAAGTTTGCAGAGCGTGCACCTGTCCCTATACTCCTGTGCTCATCTGACAGGACACTCAAGCACAAGAACACGTGGCAAATGCTGTACATGCAGACACTGAAAGTCTGA
>Assembly01_TRINITY_DN51442_c0_g1::Assembly01_TRINITY_DN51442_c0_g1_i1::g.87358::m.87358
ATGAATTCACTTTTAATAAAGTTTACAATCCATCATCCTTTCAATGAGCAGAAGATAGATGATTGTTCAAAAAAACCTTGGAGAAACAAAAACAAAACAAATTGCCAAAATATTCCACAGATTCAGAATGAGTTGATGTTTCACGTCTATGACGTTTCATCGGAACTGAAAAGGTTACAATAA
>Assembly01_TRINITY_DN51492_c0_g1::Assembly01_TRINITY_DN51492_c0_g1_i1::g.87382::m.87382
ATGCAAGAACCACTCAGATCATTTAATCCCTCTGAAGCAAACAACTCATTAAAGCCAAGCCAATATGAACCAAATTTCACACGTGAAGACTTGACATGTGGTCTGGTATCACAAATCCAGCAGACCAGTTGTTATAAACTGTCACAGCCATTTAACTATTCCCTTACTTCTGCCTTTCCTGCACTGTTTGTCTAA
>Assembly01_TRINITY_DN51573_c0_g1::Assembly01_TRINITY_DN51573_c0_g1_i1::g.35095::m.35095
AAGAGAGAGAGAAAAAAGGGGACAGATGAAGCCAGGTTGAAGAAAGGTGAAGGTGGAGACAGCTGCTGGAGGGTGATAAGTAGAAGCACAAATCTAGCAGTGTTCAAAAAAAGTTGTGTGAATATCTTCACCAGAAGAACCCAAGTAAGTCAAGAGGTCACCATCTTCAAGGTCAGTTAA
>Assembly01_TRINITY_DN51582_c0_g1::Assembly01_TRINITY_DN51582_c0_g1_i1::g.35091::m.35091
ATGGATGTTAAAATAAACAGAGATGGTTTCATCGCTGTTAAAAATATCCCTGATGTCAGACTGGAAAGAAAATTAAATTCGGCCACACTATATTCTGTGATTCTTAGACAGCTGTTTAAATTGGAACAGAATAGCATTATGATTTTTTTTAACACAAACCAAATAAAAAAATATTTCAATTAA
>Assembly01_TRINITY_DN51638_c0_g1::Assembly01_TRINITY_DN51638_c0_g1_i1::g.40489::m.40489
ATGGTTGATGAAATAAGCCAGCCAGGCCGTGAAGCCCCAATAATAGAAACAGTTCTTAATGGTGTTGCGCAGAGGCATCGTGCCATGAGAGAATCGATGCACAAACAGCGTTTCGATCAGCCTTTTGACGTAGTGGAAAGAATGGCAAAAACCAGCCAAGTGCACCACAGCATGAGGACT
>Assembly01_TRINITY_DN51686_c0_g1::Assembly01_TRINITY_DN51686_c0_g1_i1::g.40604::m.40604
ATGGATTGGCATCCCATCAACCTTAATAATGATTTCCCTTCAGCCGACACAGTGTATGCCATCTATAAACATGGTGCGTTACTCACCAAAATTATTCAGTCAGCATCTGCAAAACCCACAACCTCCATCATCAAGAGGGAGGAAGGCAGGTTCTATTTTGTGCAAACTCCTTCCTCTGAATAA
>Assembly01_TRINITY_DN51687_c0_g1::Assembly01_TRINITY_DN51687_c0_g1_i1::g.40484::m.40484
ATGAGAGCATTGATCTTCCAAAGGCCATTATTAACTGCATCTTTGAATCAGGAATTTGATTTGACTACTAAATTTGCAAAATATAAATGTGTTATCAGAGCTCTGGACAAACTCACAGCTTCTATAGTTCCTGAAACAATAGATATGGATTCCCTCGTGGAGTTAAAAGTAGCAGAAATTTTAAACAAAACC
>Assembly01_TRINITY_DN51689_c0_g1::Assembly01_TRINITY_DN51689_c0_g1_i1::g.40471::m.40471
TCCAAACAGAAGCAAGATTTTGAAGAATTCATGGATTCCCACATGAAGAATGTTCTTGTGTTGGCTCCCCCTGTAAGAACTGCATGGGTTGGTGATGATGTGAAGTCAGCACACTTGGATCGTTGCCATAAAGTAGAAGCCAAGGAAATCTCCATGGAAGAAGCTGGCAATCTCATCAGGTTTGGCTAA
>Assembly01_TRINITY_DN51760_c0_g1::Assembly01_TRINITY_DN51760_c0_g1_i1::g.141463::m.141463
ATGTTTTTGGGATGTGGGATGAGAAAACTGGAGCACGCAGAGGAAGTCCTCATGGACTCCACACAGGCTGCATCAGAGGTCAAGAGTAAACCTGGGTTGCTGGGTCTGCAAGGCAACAGCTCTGCCAGCTGTGTCACTTCTCCCCCTTCCAGCATTCCAATGATATTCTACTTCCGTCTTGTTATGGACCATGACTGA
>Assembly01_TRINITY_DN51800_c0_g1::Assembly01_TRINITY_DN51800_c0_g1_i1::g.135765::m.135765
CCAGGTGCTGGCCAATGCACAAAAAATGGTCAATTTCTGGCAGGTTTGAGACCCTCCAGTCCAGCAGCAAATGTACTTGTGGTAAGATTCTTTGAGACCACATCAGGGTCTGAAAGAATATGTGGCTTGCAACAGCCAGATAGTACTAACTACCCAAAATCACAAAGCTCCAAAAATTAA
>Assembly01_TRINITY_DN51885_c0_g1::Assembly01_TRINITY_DN51885_c0_g1_i1::g.135767::m.135767
TTTTTAAAAGTAGAAACGGAGTTTTTAATTAATGTAGGTGTAGGTCAGCACAACATCATGGGCCGAAGGGCCAATACTCTGCTGTTCTATGGTATGCTTCTGGTGGGAAAGGAACAGGTGCTTTTGAAGTTAAAAGATGCCTGTTTCTGGGCAAGATGGGGAGGGGAAAGCATTGGGTAA
>Assembly01_TRINITY_DN51963_c0_g1::Assembly01_TRINITY_DN51963_c0_g1_i1::g.118847::m.118847
TTTTATTTTCCAGAAAGATTTATTATTGAGACATTAGATGACAAGGAACAGGAATTGACCACACCAGATAAAACATTGACCCACCAGTCGATAAGAATGTGGCTGATCTTTTACATCGCTGCTCCCTTCCTTTCTATCCCCACAGCTACAGAAATGATGAAGTACATTATAACAATATTATTTACAATATTATGA
>Assembly01_TRINITY_DN52047_c0_g1::Assembly01_TRINITY_DN52047_c0_g1_i1::g.40989::m.40989
ATGTTTTTAATTTTTTTACAGCAAATTCAAAGGTTTGAATACAATTGCAATGAACTCAACTTGCAATACTGCCAATTATCTACAACCATAAAAAGTAAGATGAAAACCATGTTCAGAATACTTGATGACTCACTTAAAAGTTGCAAGTATTCATGGTTACTAAAAGTGAAGACATTCAACATTGTCATTTGA
>Assembly01_TRINITY_DN52059_c0_g1::Assembly01_TRINITY_DN52059_c0_g1_i1::g.41074::m.41074
ATGTTCATATCCCAAGGCACGTCCATATATAAGGAGGAGGTGGAGTTGGGTGCCTTGAAAAATATTAAGGAAGTTTTAAGTCCCAGGGGCTCTCCCAGAATACTGAGGGAGGCAAGTGAGGAGATTGCTGGGGCCTTGACAGATATTGAAAGTTCAAAGTTCAGATTTATTATCAGAGTACATACGTGA
>Assembly01_TRINITY_DN52177_c0_g1::Assembly01_TRINITY_DN52177_c0_g1_i1::g.176602::m.176602
ATGGCAATGACAAGCAACCACACATTAGGGTTAACGAGTGGAGGCCAAGGAAAATGGTACTTCAAAGAGGAGTTAATGCGAGAGAAAGTTGCAGGGATACAGTTAAATAAGGAGTGGGGAACAGGACTCATGCAATTGCTTCCCTTGGAGCTGGCATGGACCCGATTGACCAAATGGCCTCCTTCTTTGTAG
>Assembly01_TRINITY_DN52285_c0_g1::Assembly01_TRINITY_DN52285_c0_g1_i1::g.155273::m.155273
ATGCCAAGCGCAGGAGAATTTTTTGCAGAGAAATGCGTGCACAGCACCACTGTGCAGCAGGAGAACGAATCTAGTTTTGATACTTGTATTGAGGACAAGGCAAATAATGTTGACCACAGAAATCACACCCACTCTATGCACTTTAGTGGGGTCAATAGGGTTGTACTGAACTACATCATTTAG
>Assembly01_TRINITY_DN52287_c0_g1::Assembly01_TRINITY_DN52287_c0_g1_i1::g.155289::m.155289
ATGTCAGAGCGTTTGGGGCAAATTACCAAGGGGAAGGATGGAAAATCGAAGTACTCCTCCCTCAGTCTGTTTGATAAATACAAGGGAAAGTCACTAGAAACCCAGAAACATTCAGGAGTTGTCCCTCGACATGGCTTGCAAAGTCTTGGTAAAGTGGCTGCTGCTAGGCGCATGCCGCCACCTGCAAATCTCCCC
>Assembly01_TRINITY_DN52312_c0_g1::Assembly01_TRINITY_DN52312_c0_g1_i1::g.60995::m.60995
ATGCGCAATGTGTCAGTGAATAGAATGCACTGTATGGAGAGAAAAGGTGAGAAACAAACTAAGGTGTTTGAAAATATACAGCAGGTGAGACAGTCTCTGAGAGCAAGTGGATTTAGATGGTGCTGCAGTCACTGCATGAGTTTGGCTTGTCAGGGATATTGTGCATTTCTGGATTTTCAAATTTAA
>Assembly01_TRINITY_DN52359_c0_g1::Assembly01_TRINITY_DN52359_c0_g1_i1::g.60971::m.60971
ATGGAACCAAGCACTAATCAGCTAGTCACAGTTTGCAAATCTGAGGGGGAAAAAAAAAACCACGTGCACATTCCCTCTGTGCTTTTTGTCCAACCTATTCTCAGTCCTGCCACTTATGGGGTAAGTGGTGCAGTGTTGTTGACTGTCCTCCTGAGTGAGAGCTTACTGAAAGCCCATTGA
>Assembly01_TRINITY_DN52469_c0_g1::Assembly01_TRINITY_DN52469_c0_g1_i1::g.210698::m.210698
ATGTTTGCACCCTTATTTAAAATGGACCAAATTGTGTCTTATCACAGGACTTTAAAATTAAAAGGATTTGATGGGACAAGCTTGGAGAGGATGCTTCCACTTGTGAAGCAGTCCAAATCTAAAGTCAAGAAAAAAACTAATACCTTCTATGAGCAAGTGCCTGGGGAAAACAGCAAAGATGCATTCCATGGGAGGTAG
>Assembly01_TRINITY_DN52473_c0_g1::Assembly01_TRINITY_DN52473_c0_g1_i1::g.210682::m.210682
ATGTATAGGTTTGATCAGTTGCACTCATGCAACTGTTGGCCTGCAGTGAGACAGGCATTAGGATGGGAAGCCTTTTGCTTCATCCGGCGTTTCTCTCCTGAACAGCTTGCAAAGGTCCATGTCATGGGTAACTGTGGCAAAGACCTCTTGTCCTATAATTTACTGTACCACATAAAACCTGAACCACAGAGTTGA
>Assembly01_TRINITY_DN52480_c0_g1::Assembly01_TRINITY_DN52480_c0_g1_i1::g.210697::m.210697
ATGCACATGTCCCAAAGCAATTGCAGGATAAAAAATTCTGTTCTGTTGTCTTCAAAAGGGGCAAAGTATTCTCCTTACTGGAAATGTGCTGCATTACTATATTACCTTACAATAACTGCAACTATAATACTGCTAACTTTGGTTAAAAGTAAAATTCTAGCAAAACTCTACTTCAGTTTGCCAAGTCAC
>Assembly01_TRINITY_DN52536_c0_g1::Assembly01_TRINITY_DN52536_c0_g1_i1::g.2717::m.2717
ATGTCCAGCATTGGAAACGCAGCCCTTTCCAAATCTCAGACCAAAATCAAAGGCAGGACACAGGACCAAGCTAAAAGAGGCCATTTTGGCATTGCTGTGTGGATTTTGGGGAAGGGCTCTTCAATAGCTCACAACATTTTTATGTTCTCTCTCATCAAGTTAGAGTTCAGCTCACTCAATGTTTCTTAG
>Assembly01_TRINITY_DN52621_c0_g1::Assembly01_TRINITY_DN52621_c0_g1_i1::g.28763::m.28763
ATGATGCTTCCTGAATTCAGGGTCCCTGGGAAAGAGTGGGATTCCCAATGGTCCACAGTTGATGTGAAGAACAGAACTCCCATGTCACTGCATCATAATCAGTCTCTGACCCTCAGGTCAGCGTTGTGGATGTTATTTCCCTTTGGCTACTGGGCATGGATATCCATGACTTGTCCT
>Assembly01_TRINITY_DN52628_c0_g1::Assembly01_TRINITY_DN52628_c0_g1_i1::g.28725::m.28725
ATGGCAAATCGATGTGTGGTGGAGAGTACCATACTAAACCAACCTATTGAGAAGGAATCTGCTGTAAATCAAGTGGGTGAATACAGTATTATACTAGCTTTATCTGCATTGAACATCTACCCGAAACTTACTAAACAGCCAATCATTAGGATATTCCAGTTGGCAAGCTGCGTGATGAAAGTTGCACTGGCTTAG
>Assembly01_TRINITY_DN52632_c0_g1::Assembly01_TRINITY_DN52632_c0_g1_i1::g.28697::m.28697
GGTGTTTGGAGAGATCTGAGTAACCTTGGACAAGAACGACGGAAAGGTAGCATGAAGATACAGCAAATAATTAAGGAATGGAATGTGGGCCTTTCATTAAAAGAGGTGGAACGCAAGTGTAAGGAGGTTTTTCAAAGCTTTGCTAAAACAACTCCTGGAGTACTGCTTAATTTTGATTTGCTTATTTAA
>Assembly01_TRINITY_DN52640_c0_g1::Assembly01_TRINITY_DN52640_c0_g1_i1::g.28720::m.28720
ATGGATTTTCACAAGGCTTGGGAACTTAAATCACTATCATATGGAGTTATAAAAACTGAGGTAAATTTAAGGCATGGTAAGTTCAAAGAAGAGCCAAAAATATCAGTAGATAGTCATATTTGCCTTCCATACTACTTTTGCTTTGGCAGTTGTACAGTGGAAGCATCCCCAAAAATCAAGAGTTCTGTG
>Assembly01_TRINITY_DN52650_c0_g1::Assembly01_TRINITY_DN52650_c0_g1_i1::g.28721::m.28721
ATGGGAGGAGCAGGTAATTTGTCCTTGAAGAAGCCTGTTCTGTCAGTCAGTGCAATTGTGGCTGATCTTCCACTTCAATACCATTTTGCAGCTTTAAGTAATGTTTCAAAAATGATTGAAAAAAAATTATGTGAGATGCATTTCAGTAAAAATGTAACTGGACCTAATGCAGTCAAATCTCAATGA
>Assembly01_TRINITY_DN52686_c0_g1::Assembly01_TRINITY_DN52686_c0_g1_i1::g.28653::m.28653
TTTTATGATAAAATACTATCACTTTATTTCAACATGCAGTTAACATCATGGTTCCAGAATGTTAAAGGCCCAGACACATCAGTGATTCATTTAATTTCTGATGTTTACAACTTCAACATTCACTTAACCTGTACTGACATCACTAGAGGTGATGTATGCTTCAATGGGGAAAAAAATCTTTCTTCAAACTCAGTTTGA
>Assembly01_TRINITY_DN52702_c0_g1::Assembly01_TRINITY_DN52702_c0_g1_i1::g.96682::m.96682
ATGAAGCATTTCATCACTGCAAAATTACAAGGTGAGGAAAGTGATCCCAGCATAGATTTCAACTTTTACATAAATGCCATTCCCCGCCTGATCACAGCCATTTGCTGCTGTGGACGGATTTCTGGAAGAGGGTGCCTTGGGCTGCGCTTGCTTCACTGGTGTCTGGTTCTGCAGGTAACTTCCAGTTCC
>Assembly01_TRINITY_DN52705_c0_g1::Assembly01_TRINITY_DN52705_c0_g1_i1::g.96634::m.96634
ATGCCAACAGGATCCCAACTGTGCTCTCTACTCGTGATCAGATTGTCAATGCAGCCACCCAAGTTTAGTGTCCATTTTAAGAAACAAGGAACTAAAACAATTTTAAAACTTGATTCATCACTTGAAATCTGCGTGCAAAGGCCACATGGACAAAAAACAAAACAATTCTCCAAGTTCTGGCGA
>Assembly01_TRINITY_DN52764_c1_g1::Assembly01_TRINITY_DN52764_c1_g1_i1::g.96712::m.96712
CTATCATGCACAGGAGAAGAGTGGAATTTGTTCTTGTCAATATTTATTCCTCAATTACCATCACAAAAACAGATGATCTGTTCATTTATTTCACTGGTGTTAGTAGTAGCTAACTGTGCACAAACTGACTGCAGTATTAACATCATTACAACAGTAACTAGACTTCAGAAGTTCAAACTTCCAGAGAACTGA
>Assembly01_TRINITY_DN52820_c0_g1::Assembly01_TRINITY_DN52820_c0_g1_i1::g.164786::m.164786
GAGCAGCTACTTGATGGGTATGACAACAGTGGGCCAAAGGGTTTGTTTCCTTATGTGACTCTCATATCTCCATTAAATGGCACCTCAGCTATTTCTATTTCAAAGCAAACTCAGCCTCTCCACATTGCCAGAATTCCCCAGCTGTTTGTGATGGTGACTCCTTCCCCAATTCCAAGCTGTTTTAAATGA
>Assembly01_TRINITY_DN52827_c0_g1::Assembly01_TRINITY_DN52827_c0_g1_i1::g.164728::m.164728
TTTTTTTTTTTTGAAGTTCACATAACTCTTTTATTCCGCATAATAACCGTGACTGTGCAGAATATTTTCCATTTATCATACATTGTGTTTGAATTTTCAAAGATTTATTTCATTTCCTTCCCCGTTAAAGTATTTTACACTTCATTTGGCACAATTGTACAGGGGATTGAAACATCAGTGCCTTAG
>Assembly01_TRINITY_DN52833_c0_g1::Assembly01_TRINITY_DN52833_c0_g1_i1::g.164689::m.164689
CATCCGGTCCCCGCCGCAGAAGCTTCCGACTCCGGCGGGAACCCGTTCGGGGATCTGGAGGACCCGCTGTCTCAAGGCCAACGAGCCTTTACAGATCTCAAAGATACTTCAATTAACAGAATGAAGTTACATGCATCTCATAACATGGTAGAAGTTGAATGCAGGTCCTTGTATCCATCATCACAAGTTCAACGTTGA
>Assembly01_TRINITY_DN52863_c0_g1::Assembly01_TRINITY_DN52863_c0_g1_i1::g.164802::m.164802
ATGCATCCATCTGCGGTGCTGCAGCCCAGGTGGTTCTTCACTATGTTGGACAATGCTTCAGATTGCTGCATGGTGATGGTATGTGGGGGCTGTGACAATTTTAGTCATGTTGAAGATGCTGAGCGGAAAGTGGATGCACAAGACATAGGAGCAAAACGAGGCCATTCCGCCCATTTAGTGTGGTCCACCATTTGA
>Assembly01_TRINITY_DN52881_c0_g1::Assembly01_TRINITY_DN52881_c0_g1_i1::g.164805::m.164805
ATGTTACAAATCAATACTGTTTGCATACCTATCATCTCCCTGCCTGTCAATGCTGAGATGTCACTAGATAAAGCCTTGGATTTCACATTTGCAGTGATGCTTGATCAAGATTCTTCCCCACCTGACCTTAGATTTCAGATTTATTGTCAGAGTACATACATGACATCACATACAACCCTG
>Assembly01_TRINITY_DN52892_c0_g1::Assembly01_TRINITY_DN52892_c0_g1_i1::g.164739::m.164739
ATGTTGGATGTTCCAAAAGACATTGAGAAACGATACTGCATTGGGTTTAAATGTTGTTTAGTTTATCAACACAGAAGTTTGTTGTACTTGCTCATGAAGTATACTGTTTTGACAAATGTAAGTAATTCTGGAGACAAATATACTGCTAATAAAATAATAAAACATACTAAACCCATTCAAAAA
>Assembly01_TRINITY_DN52970_c0_g1::Assembly01_TRINITY_DN52970_c0_g1_i1::g.117692::m.117692
ATGAGTATCAAGAACAATTTAGAAAGTAAACAGTCAGAAGACCAAGAAATATTTCCAAAAGTTACTAAATGTTCTATTTTTCCATTACTAATTTCACCAAGTACTACAGCAACTGAAGTCAGTAATAATAATTGGATTGAAAGAAAAAAATTACTACATTTGAATCGGGGAACCCCATGA
>Assembly01_TRINITY_DN53007_c0_g1::Assembly01_TRINITY_DN53007_c0_g1_i1::g.104322::m.104322
TTCTATTTTCTTCAGTGCAGACCCAAGATAATCTTGGACAAGCAGGCAGCCAAGTTCAAAGAGTACAAATGCAATGAGCTCCTCCAGGGCAGATTTACTGTTGCCTTTCCCTCATTTCAGGCTGAATACAATTCATTCATAAAAAAAAAATCTAGCTGGGAAAGGGGGAGATCAAATTCAGGTAAAATATAG
>Assembly01_TRINITY_DN53024_c0_g1::Assembly01_TRINITY_DN53024_c0_g1_i1::g.104418::m.104418
ATGATTCACAACATGCACAACTGGCTTATGTGCAGTTCCCAGTGGTCAAACCTTGACTCCTCTGAATTCTCATATCATATCATCCTGTTATTTAAAAAGAAAATTAAAACAAATATTTGCACAGTTTGTGACCAGGAAAAGATGATGAAATATTTTGGAATAAAAGATAGAAGGAAGAAATAG
>Assembly01_TRINITY_DN53144_c0_g1::Assembly01_TRINITY_DN53144_c0_g1_i1::g.59499::m.59499
GCCCAGAGAAGAGGGAGAAGGACAGACAGAAAATCCCAAACCTGTGATTACCTGAATTTTAAAAGACTGTGCATTTTCAGTTCCTTGAAGTCAAGCTGGTTAGACAAAGAGTACAGCTTGCCACCAAATATTCATGTGCATTTGGCATTGCATACGACAGCAGCAGAGCAGGAGGATTAA
>Assembly01_TRINITY_DN53229_c0_g1::Assembly01_TRINITY_DN53229_c0_g1_i1::g.187083::m.187083
AGAGCAGCGAGACAGGATGCCCTGCAGAAACACGGACTGTGGAAATTTACTGGAGGTGCAGCCAGCAGCAACGATGCTTCATCCACTCAAACTCTCACAACAGAAAAGGCTCTAAAGCCAACCTCTCAGTCACCAACAGAAAAGGATCGTGAAGCAGCTTTGAAAAAGCTGGGTCTTTTAAACTTATAA
>Assembly01_TRINITY_DN53330_c0_g1::Assembly01_TRINITY_DN53330_c0_g1_i1::g.139738::m.139738
ATGCTCTTTGAAGTTGGTTTCAAAGGTATTTTAAGCAAAATTATGTATTTTCTTTTCTTCGAGCTGTTCTATTTCCAGGTTGGAAGTAGACCTGGTGATGGCTTCACTGTAAATATTGCATGGACAGGTGGTGTTGATCCTCTTATGGAAGATGTGGAATACCTTACAGCATTTGTGTGTACCCACCTGTAG
>Assembly01_TRINITY_DN53350_c0_g1::Assembly01_TRINITY_DN53350_c0_g1_i1::g.139754::m.139754
ATGAAAAGCTTCTTACTGAGTGAAACGCGAGCCTCTGGGCCAGCCTTTAAAAGACCAACTCTCAATCCCAGAAAGTCTCAGGTTGACAATGACCAGCCCCATCCGATGGTTTTGGGGCACACTTCAGCCCATTCCCAGCAACCTTTCTGGACTGGGGGCAATTCTGCTTCTGTCTACCCAGTGTTTCCCCTTTAA
>Assembly01_TRINITY_DN53395_c0_g1::Assembly01_TRINITY_DN53395_c0_g1_i1::g.139808::m.139808
ATGTACCATATCATTAAAGCATTTGAAAGAAATATCTCTATCTGTCTGGCAAACATTTTTCTTCAGATCATTTCAAAAACCAACACTGATGAAAAAAACCTAACGATATTACATTCAATTGCAGAATATTTTATGTATTCAGGGTTTCAATTAAGCATTGCCTCTCACTTTGAAATGTAA
>Assembly01_TRINITY_DN53400_c0_g1::Assembly01_TRINITY_DN53400_c0_g1_i1::g.15170::m.15170
AAAAGTTATGAAATAACAAATGATAGTTATAGAATGACTTCTCAAGTAAGGAACCCTCAGGACTTTTACATGGTTTGGATGAAATTTATTCTGCAGGGTGTATTTTCAATTCACTATCATAGGACAAACCAACTCTTCCTGCATTGGGATAAGCACAGTGCAGCTACAACCATCCATGGATCATGA
>Assembly01_TRINITY_DN53441_c0_g1::Assembly01_TRINITY_DN53441_c0_g1_i1::g.15185::m.15185
ATGCGGACTCCACACAGACAGTACTCAAGGTCAGGAGGGAACCTGGGTCTCAGGCGTTGCAGCAGTGGCTTACCTGGCTGGGCCACCGCACAACATTGTGCTGCTGATGTCTGGAATCATTCTACCCGTGTGGAAAATCAGCTAAAGGTTCCATTATTGTCACGTAATACTACATTT
>Assembly01_TRINITY_DN53477_c0_g1::Assembly01_TRINITY_DN53477_c0_g1_i1::g.15172::m.15172
AGTAGAGAAAGGCAGGATGGGAATGTTGATGGTAGGGTTGAGAGAAATGATCAAGGAGTAGTGGTGCAGGCACAAGGAAAATATCTGTACTTGGGAGGATGCAGTATTGGGGCCAGAATGTGGACTGTTTCAAATGGTTGGATGTATAGTCAAAGAGACACATATGGATGGGTGGGGTGTGAAGATTAG
>Assembly01_TRINITY_DN53610_c0_g1::Assembly01_TRINITY_DN53610_c0_g1_i1::g.179354::m.179354
ATGAATCTGTTGGGTCTTAATCTCATGATTAATGGCATCTCTTACCTTTCGTTCTTTGATCCATTGAGATGTACCTGGAAGGTAAAGCTCCATAAACTGCAGAATCCCAGCTCTTTTATTTACAGCAAAATAAAAAGACCCTTTTGGGATGAGTGCAGTTTAGCAGATTCTAGATTCCTCAGA
>Assembly01_TRINITY_DN53637_c0_g1::Assembly01_TRINITY_DN53637_c0_g1_i1::g.179410::m.179410
ATACATGGGTCAGCACAACATCGAGGGCCGAAGGGCCTGCACCGTGCCGCAGTGATCCATGTTCTACAAGGGTTTGCAGAACATGGAACAAATCCAGCACAGGAGCAGGCCCTTTGGCCCATGGTCAGTGCTGACCATAATGCCCTTTTAAAGCACCTGCCTTGCGGGGAAGGGGCAGGGATCGGATAG
>Assembly01_TRINITY_DN53686_c0_g1::Assembly01_TRINITY_DN53686_c0_g1_i1::g.179415::m.179415
AGTAAAATGCAACCCATTTGCACTTTTAACCAGCATTCTCACCACTTCTACCATTCAGTCTGGTTTCACAGACTGATCTGTCACACATTTCCAGCAATGTTCAGTCCCCCCAAGGGGGTGGTGACAGTGGAGTTAGTTGGAATGCAGTCAAGGAAGCAGATGGTACATCATAGCCAAGCTCAGAAGTGA
>Assembly01_TRINITY_DN53691_c0_g1::Assembly01_TRINITY_DN53691_c0_g1_i1::g.179457::m.179457
CGACCGCTTCCTCCCCCATCAAAACCACTGCCAGAACTGAAGGCTAAATCTGTGGTGAAGCCTATGAGTCGGCCTCCACAACCTCCTGTAAAACCAGGCTTTCAAGCTGCATCCTCTAAACCTGTGCCGGTTGGTTTCAAGCCAAAAGTTGCCTTAAAGCCACCAAATCAGCACAGATGA
>Assembly01_TRINITY_DN53699_c0_g1::Assembly01_TRINITY_DN53699_c0_g1_i1::g.179385::m.179385
ATGAAGCTAACAAAATTTGAACTTGGAAAGAAAAACTTGAACTTGACACGAAAATGGAAGTTTCTCCCCCTTCAAAACCAGCCCGAGCAAACGTCTGCTTATCTTGAAGGAGGCACAGGAATTTCTTCAGACGTACACATCCTCTTTTATCAATTCAATCGCAAACCAGCTGTCAACACGTCCTGGTAA
>Assembly01_TRINITY_DN53701_c0_g1::Assembly01_TRINITY_DN53701_c0_g1_i1::g.3845::m.3845
ACCATTATGGGTTATGTCAGACGTGTGCGTGTGTACATGTGTGGGGGGAGGGAGGAGGGAGTGAGTGTGGTTGGTGAGGATAAGAAGCATAATCCAAATAATTTGGAACACCCAAGACTTCAAGTCTCCCTCTCACCAGTTCTTGCTTTAACGCTAAGCAGTGCATTGAGAATTAAAGTTCTGATTAAATAA
>Assembly01_TRINITY_DN53791_c0_g1::Assembly01_TRINITY_DN53791_c0_g1_i1::g.3848::m.3848
ATGCATTCTTCTGCCCTATACACTGGTTTCTTGAATGTTCCTAATGAATTGAGATTCTCACCATTTTATGTGATCACGTCATTGGGAATCTTATCTTTTTTCAAGAAGGCTCAGAGGAGACTGGCAATGATTTTCCCTGTGGCAAATAGCAGGAAGATCTGTTGTAGTCACAATGGCAGCGACTGA
>Assembly01_TRINITY_DN53802_c0_g1::Assembly01_TRINITY_DN53802_c0_g1_i1::g.117475::m.117475
ATGGACTTTGCACTCGAAATCTATAAGACAAGTGTTCTCATAAAACCTGGTGGTACTGCACAACACTGCCCTCCAACAATAAAGATACATGGTGAGAACTTGGAAAACATTGATTATTCCCATATCTCTGAATCCTCCTCTTCAGAAAGACAAAGGCAGAAATCAATAATGAAATTCACATATTAG
>Assembly01_TRINITY_DN53818_c0_g1::Assembly01_TRINITY_DN53818_c0_g1_i1::g.117486::m.117486
ATGAAAGATTATAGATCTGTTACAGCTGTGCATACAGATGAACTGTGCAATCGAACTAAGTGCAGCATAATGCATTCCCAACTCATGCAGGTGGTTGGAAAAGGAAATAAGCAGGATGTTAGCGATGCAATCCATACCCAGACGAGGGGGAAGCCTGCCAGTTGCTTCCACATTCCACTCAACTATACC
>Assembly01_TRINITY_DN5384_c0_g1::Assembly01_TRINITY_DN5384_c0_g1_i1::g.157660::m.157660
ATGGCTAAATCCCAGTGTAAACATGCTTCAGATATTTATAAATACATAGAAAATATTGCACGTTTAAAAATCTGTTACTCCCACTACCAGTGTAGGATGACACCATGCTTCAAATTATTTCACATGAAAATATCCAGACATCAGGAGTGGAGGTTCCTTACAAAACCACAGATGAAGCACCACATTTAA
>Assembly01_TRINITY_DN53941_c0_g1::Assembly01_TRINITY_DN53941_c0_g1_i1::g.206640::m.206640
ATGAGGCAGGACGGATTGGATGGGGCTGTGTCGTCCAACGGTGGAAGGGCACTTGGAGATGGGCACTTGGAGATGGGCATGGGGAGGGGGAGAGAGAGAGGGAGAGAGGGAGGGATGGAGAGAGGGGGAGGGAGAGAGGAGGAGGGAGAGAGGGGGAGAGAAGGTGGTCGCGAAGGG
>Assembly01_TRINITY_DN53960_c0_g1::Assembly01_TRINITY_DN53960_c0_g1_i1::g.206667::m.206667
ATGAAGGAAATTTCAGACCTTCTATTACCCAAACAAGCATTGAAAATAATTGGAGAAACTGAACAGTACCAGCAACTGAACTGGTTGCTGGAAATGATTCCTGTGACAGAATGTGCAGGCCCAAAGCCCAGTAAAGATGAAATTAGGCCATATGTAGACCAATCAATTGGGTTGACCACCTGTTCAAAATGCTAA
>Assembly01_TRINITY_DN54015_c0_g1::Assembly01_TRINITY_DN54015_c0_g1_i1::g.58732::m.58732
GAAGTCAACCTCACCACTGCCTTTGGACCATGGCATTTCCAACATGTACTACCTCATGGCTTGCATGCTGAGAGGCAACTGCGAAGGAACAAGAATACTAGGGGGTCCGCTGCTAACCTGATCGTGGAAGAGTCAGCGGTGAGCACCAGTTGCCTATTGTCTCCAGCGCTGACAAGGCAGGCAGCGGACACTTAA
>Assembly01_TRINITY_DN54061_c0_g1::Assembly01_TRINITY_DN54061_c0_g1_i1::g.58771::m.58771
ATGTTAACTGCAATTAAAATGACAATCAGCTTCTCTGAGCCATATAATGAGGTCTCATTCCTTCACTTAGTCTTTCGTCAGAGCAACTACTGGGCGAGCAAACCTGAGATCCGCACAAGCCCCAATGTCACAAAAAAGTACTTTGCCATCTATGTTCATCTCATTAAACAAATTCTGGAATATAAAAACAAGTATTAA
>Assembly01_TRINITY_DN54114_c0_g1::Assembly01_TRINITY_DN54114_c0_g1_i1::g.105004::m.105004
ATGTCTATGACATCTGGCTTCAACCAGCCCATCACAGCCTCGGTTGACTTCATTACCTCTCCAGCTGTGACTACTTCCTTCAGCATCAATAATTTGGCCCTGAAAACATCTGTAGTCAAGCTGTCAGAAGATAAAGATATGAATGTGGCAAATAATAGCGAGGCTCTAGTCAATGGGAGCTGA
>Assembly01_TRINITY_DN5411_c0_g1::Assembly01_TRINITY_DN5411_c0_g1_i1::g.17978::m.17978
ATGCCTTCACCCGACGCCTGGGACCGTGGGGGTGGTCGTCCCACCACATGGGGTCAGGTGAGGGCAGAGAACAGGCAGCAGCAGCAGACGAGGAGGGCGCAGAGGGCGGCCCCCGCCGGGACGCTGAGACTGGCCCGTCCCGAGGCACGGGGCAGGGGGAACGGGTCGAGGGGGAACTCCCAGCCGGATCGG
>Assembly01_TRINITY_DN54134_c0_g1::Assembly01_TRINITY_DN54134_c0_g1_i1::g.105059::m.105059
ATGAAGTCACAAGACCTCAGGCTGCCATGTGAAACAAACCCCAGTACATGGGTGTTTAAAGCAGTGGAACATTCTGAAATATTATTTGAACACCTTGCTCTCAAGAACATTAAGCTGAATGATGGCACAGCCGTGTCCTACACCAGGACATATATTGAAACAAAAAAAAAAAGACAGGTCTAG
>Assembly01_TRINITY_DN5413_c0_g1::Assembly01_TRINITY_DN5413_c0_g1_i1::g.18029::m.18029
GGGTTAGGGCGAGCGAGCAGCATGACCTTGGGTTCGGAAGCCGGAGATCACCGCAGCTTGGAGCAAAGCTGTGAACTCCTTCATGGGAAGAAATTACCTTCAGACAGAGGAAAAGATTCAAAGCCCCTTTCATCTCCACTGATACCTAGGAATCTCGGCTTCATCAGTGATAAAACATGA
>Assembly01_TRINITY_DN54164_c0_g1::Assembly01_TRINITY_DN54164_c0_g1_i1::g.105048::m.105048
ATGTTCATCATTTACATATACAGCACTCACAACTCAATCTTCCAAGAGGTACCCACACCCCTCTCGAGTGTCCCGGCTGACGACATTCACCATGCATTTTGTGGGGAGTGTTTAGTGAAGGATTCATTGAAGCACAGCAAAATTAAACATTTGGTTAGAAAACATGCACACACTGACATCACTGGACCAACATGA
>Assembly01_TRINITY_DN54185_c0_g1::Assembly01_TRINITY_DN54185_c0_g1_i1::g.105012::m.105012
GCCCAAAACGTCAATAATATTTCTTTACCTCCTATGGACCCTGTGAGACTGGCTGAGTTCCTCCAGCATTTACTGTGTGTTTTTACAGCGATTAATGATTGCTTGGGATGTGATGTTGGTGATTACGCAATGCAAATTTTCTTTCCAAAGATGAATGTATCTCTCATTTTATGGTACTTCTTTTGGAAACTGTTTTAG
>Assembly01_TRINITY_DN54240_c0_g1::Assembly01_TRINITY_DN54240_c0_g1_i1::g.126829::m.126829
ATGAGCAAAGTGGCTGCTGTGTTCCCTCTCAGTCTCAGGCAATTGTACTCGTCTCTTACATATGATAATATCAAGGCCTCCAGTTCAACAACCATCCATTTACAAAATAATTGGCATACTAATGAACCAAGATCCATCAGTCTCAGCCCCAACAAATCATCTTTTGTGAAACTGTTGAACAGCATCATTTTTATTTGA
>Assembly01_TRINITY_DN54304_c0_g1::Assembly01_TRINITY_DN54304_c0_g1_i1::g.197488::m.197488
ATGACTAATCTTGTAGACAGTGATTCTCTCAGAAAGATTGATCACAGCATGGTTGAATTCCTAATGCAGATAGAAGGTGAGAAAGCAAGATGCAAATCCAGTGCATTATGGCTAGACATGGGAGATTACAATGGGATGAGGGGGGAGTTGGCTAGCGTTGACTGGCAGCACTGGCTCAACGGTGGGACAGTT
>Assembly01_TRINITY_DN54306_c0_g1::Assembly01_TRINITY_DN54306_c0_g1_i1::g.197400::m.197400
TTTTTTGATTGTGAATACAGTGGTGACCACATTTTAAATAACTTTGTAAATTCTTCACCTTACAGTCATATTTCTAAAGAATCATTCAAATCGAGACACATACAAGACTTGTCAAGGACACTGTTTGCTTCTCCACTCTCCAGAGCCCATGCAGTAGATGATCCAATACAACAGAGGAGTGTTCACTAG
>Assembly01_TRINITY_DN54411_c0_g1::Assembly01_TRINITY_DN54411_c0_g1_i1::g.136728::m.136728
ATGGTCATAAGGGAGGGAAATATTCCAATGGCTGGAGCCATACTTTTCAAAGGAAAATGGTTGCGGCTGTTGAGTATCAATATTCCTGGTCCCAAAAACAGTGATGTAAGAGTTCCTAAGGGCAATGCCCTGACCCAACCATCGACATCTGCTTCTTCAATTATCTTTCTTCCAGAAGATCAA
>Assembly01_TRINITY_DN54413_c0_g1::Assembly01_TRINITY_DN54413_c0_g1_i1::g.136706::m.136706
GGGGGGGGGGGGGGGGGGGGGGGGGGAAGCAAATTGCCTTTATTTATTGCCTCTTCCAATGGAAAATATCTTGAGATGCTGTGGGAGAATGTTGTCAGGCAAAATCTGAAACCAAGCACATATCTGTCACAACAGATAGTATTAAGGAACACCTTGGGTGGAGATACAGGAGGTGATTCAAGAGCTTAG
>Assembly01_TRINITY_DN54461_c0_g1::Assembly01_TRINITY_DN54461_c0_g1_i1::g.136754::m.136754
ATGATAAATAAAACACTTCATCAAGCTAATTCTCCAAGGCCTGGTCTGAGTAAACCCCTTTCAACAACAAAGCTGGCAAAAAAAATTTGCGATGGTTTAATAAGCTCTAAATTGAATGGAAAAACAAGCTTTTATGGATACACAATTTTGCTAGTAGTTAGAGTCTCTTTGTCAGATAAGATG
>Assembly01_TRINITY_DN54477_c0_g1::Assembly01_TRINITY_DN54477_c0_g1_i1::g.136686::m.136686
ATGACATCAGTAGTGATTACAATGTTGGACCGCTCATCCCCCACACAAGAGATGGAACTGGCCCATCTGGATCTTACTAAGAACAAACACATGAATGCCAAACAAGAAACCATCCTCCCTCCACGTCTATGCAACACTCACCACATCACTTCCCACCTCCCCAACAACATGCCCGTGTGTCTGTCTCAAATA
>Assembly01_TRINITY_DN54479_c0_g1::Assembly01_TRINITY_DN54479_c0_g1_i1::g.136734::m.136734
ATGAGAAGCCACTGGAAATTGCATTCACAGCACAGAATCTTCCAACCACATTCCTCTGGCAGCCGTCCCCTTCTCCCAACTACATGGCAAGACAGTAAAAAAGTAAGGCAGCTGTTACCATCCATCAACAAAAGTGCAGTCTGTACATTTCCAGATAAGTCACACTCCACAAGAGCAGATGGAACAACCATG
>Assembly01_TRINITY_DN54484_c0_g1::Assembly01_TRINITY_DN54484_c0_g1_i1::g.136723::m.136723
ATGCTGCGCTCTCTTCCAACCCACTGGGACCCCAATTTCCACACTCCTCTCTCACTTGCTAAGGCCCTGCTTCCCATGCTCCCTTCTGACTCACCGGGGCCCCGGTTCCTGTGCCCCTGTTCCACTGGCCAGAGCCAATGCTCTCACACTCCTTTCTACACACTGTCCCTGACCTACCCATTTAACTCTCTGGGG
>Assembly01_TRINITY_DN54636_c0_g1::Assembly01_TRINITY_DN54636_c0_g1_i1::g.147755::m.147755
GTAAAACAGGCAGCGCTTGATAAAAGTTTCAAGAATATGAAAGGCTGCATGCACTGGGGGAATGAAGCAAGGAAAGATGGTGCCAACCAAGGGTATATACAAATGGGGGAGGGGCAGAGGCTTAGGTCCCCCCCCAGCACACCACCACCACCACCTCAGAACCTAATAATTATATTGTACATATAA
>Assembly01_TRINITY_DN54642_c0_g1::Assembly01_TRINITY_DN54642_c0_g1_i1::g.147779::m.147779
AGTAACTGTTCTCTCTTAGCAGCCTTGTGCATTTTTGATGCCATTTATGACAATCGGGTGGTGATGACCTGGTTACCCTATCGAGTGATTTTTGTGCATTCGCTGACTAATGGACAAAATCAACTTGTGGATGTCTGTAAGAATGGAACCTGTTCGTCACCCAAGGACAACCTGGATTACATTTTGTGA
>Assembly01_TRINITY_DN54648_c0_g1::Assembly01_TRINITY_DN54648_c0_g1_i1::g.147733::m.147733
AATTATAATTTAACTTTGTATTTTGTGGGACCAACTGCACACAATTATAGCCCACTACAGGCAGTCAGCAGAAGCTTAATGTTTTTTTTGCATTTCTTTCCAATTTACCAAAGCAATGAAATAAGGAGAAACAACAATGCACCAGAATTAATGTGCAGTTTAAATAATGCTCCTGGCAGCAAATTGGTAATGTGA
>Assembly01_TRINITY_DN54660_c0_g1::Assembly01_TRINITY_DN54660_c0_g1_i1::g.147767::m.147767
GCGCCTACGCCGGTAATGCTCTCACCGGCGATCAGCCCCGCCGCTGCCGTGATCGCAAAGCGCTGCGTCACACTTGGCCAGCGACAGCTCACGGCCCAGGTCATGATCGCGCCAAGGGCCATCATCAGCGACACCGACGCAGGCAAGACAAACGCCAGTCCCAAGGCTGCCGCACTTGGCAGATAG
>Assembly01_TRINITY_DN54673_c0_g1::Assembly01_TRINITY_DN54673_c0_g1_i1::g.147706::m.147706
ATGGATTTTGTTATTGTGGACAAGTCTGTATCCCATCATTGGGGAAATTTAAAGATATTGAATAATTATTGTAAACTGTTAAAAATGGGTAAACATTTGAATCTCGATCCTGGGAGACTGCAGATGTTTATTGATGACCTCAAAATACCATTCATCCAAGCTTGTAGAGAGATTGTAACCAACTTAACTACC
>Assembly01_TRINITY_DN54678_c0_g1::Assembly01_TRINITY_DN54678_c0_g1_i1::g.147777::m.147777
ATGACGCATTCCTTTGGATGCCATTACACAGTCCAGGCTCTTATTATCTATTCTATGAGTGTAGTAGATTTTTTGACAATCACTGAGTTTGGTGTGAAAACCCCAGAAAGTTATGAGAAAAATCGCATGACAGATCAACCAAAAGATTCCAAAAATAGAAAATCCTGGTATCAGAAAATACCAACGGTCTAA
>Assembly01_TRINITY_DN5470_c0_g1::Assembly01_TRINITY_DN5470_c0_g1_i1::g.18003::m.18003
CAACTGGGCGAGCCCAAGCCGACGGTGCTGTCGCTGCATCCAGGTTGGGTGAAGACCGACATGGGCGGCGAAAACGCCCACATCGACGTCGAGACCAGCGTGCGCGGCCTGGTGGACCAGGTAAATGCCTACACCGGCAAAGGCGGCCATCACTTCGTCGACTACAAGGGCGACACCATCACCTGGTAA
>Assembly01_TRINITY_DN54837_c0_g1::Assembly01_TRINITY_DN54837_c0_g1_i1::g.164823::m.164823
ATGGAATTTAACTTGGACAAGTGTGAGGGGTTGCACTTTGGCAAGTCAAACCAGGGCAGGACTTACATGATGAATGGCAAGGCCCTGGAGTGTTGTGGACCCAAGGGTACAGGTGCAGTGTTCCTTGAAAGTGGCGACTCAGATGGACAGGGTTATGTCATTGGGCAGGGTATTGAGTAG
>Assembly01_TRINITY_DN54850_c0_g1::Assembly01_TRINITY_DN54850_c0_g1_i1::g.164851::m.164851
ATGGTATCAGGTCTCTGTTCTGTCAGGAACCACAAGTCCCTCAACTGCCCTTGTAATAACATTGTAAAATTTCCATTTATTGAAGCATTGTTAAGTGCATATATGCCAAGATACTTATTACTTGGAAACCAACAGAATGAAAGACCTGGAATGCTACAGAAAATCAATTCTATTAGTGCTTTGGAATAA
>Assembly01_TRINITY_DN54881_c0_g1::Assembly01_TRINITY_DN54881_c0_g1_i1::g.164872::m.164872
ATGTACACTAATCCTCATTTCATTCTTATCACATTTCCATCAACGACCCCAGAGTCTACCATTCTCTTGCATACTTGGGGCAATTTACAATCGTCAATTGACTTACCAGAACATCTTTCCGATATGGGAAAGCATGCAACTCCACACACAGCATCAGAGATCAGGATTGAACCCAGGTGA
>Assembly01_TRINITY_DN54884_c0_g1::Assembly01_TRINITY_DN54884_c0_g1_i1::g.164864::m.164864
ATGGAACTCGTCTCTCCTCTCCACCACAACCCTTCCCCACAACAGGCAGACAGAGCCTGGGGTCTGAGGGCCAACAATTCCCAGTTAAACAGGAAAGTCTACAGATGCTGTGATTATAGTTTACACAAAAATGCTGGAGAAACTCAGCAGGTCACGCAGCGCCCCATGCAGCAAAGA
>Assembly01_TRINITY_DN5489_c0_g1::Assembly01_TRINITY_DN5489_c0_g1_i1::g.18124::m.18124
AGAAAACCAAGCATTGGGGTTTATTACAAGAGGGAGGACATGGTAAATAGAGTGGACTTCATAAAGTTACATTTGGAGTACGGTGTAACTGTTGTCGAAATTAATAAAATAGTTGCATTGGAGTCTGTACAAAAAATTCCCAATCAAACTAGAAACAGAGGGGATAACCACAAAGAGCTTTAA
>Assembly01_TRINITY_DN55006_c0_g1::Assembly01_TRINITY_DN55006_c0_g1_i1::g.84225::m.84225
ATGTTATATGTGGGTGTAGGACCACAGAATCATTACAGCACAGAAGGAGGCCATTCGCCTTGTCGAGTCTGTACTTGCTCAGTATCAGAAAAATTTAGCCAAAACCACTTTCCAGCCCTCTTCCATAGCTCTGCATGTTCTTTGCTTTTAGATATTTACACAGATATTTCACTGAAAATACAATCGTAG
>Assembly01_TRINITY_DN55021_c0_g1::Assembly01_TRINITY_DN55021_c0_g1_i1::g.84265::m.84265
ATGCACACAGGAGTGTGTGTTAATGGCTTGATGCACAGCGGAAGAGACACTCACCTCCATGTACTCAGCATAACAGTTCCTAACAGAATTTTGCTACTTTCACATTACCTTCCAGCAACAACATTTGACAAGATTAAACAGTACCTTAATATTCTTAGTGGCTTCAAACCCATCCAGTTGGTTTAG
>Assembly01_TRINITY_DN55026_c0_g1::Assembly01_TRINITY_DN55026_c0_g1_i1::g.84251::m.84251
ATGGTTTTAGTTGAGGGAGGAATCAAACAGGATCAAGCCAAGGAGTGCATTGAGATCATTAACATCCATCTGAGTAAGCAGATAAAGCCTTTGTTTTATCTGGAGGGTGACACTACCCACAATGAAACAGTTCCTCAGTACGGTATTGGAGCGTCATCTTCGTGTCTGAGCTCTGGTTATATGGGGTGA
>Assembly01_TRINITY_DN55028_c0_g1::Assembly01_TRINITY_DN55028_c0_g1_i1::g.84259::m.84259
ATGAAATCATTGCAGAAGATCGTGAGAATGCATTTTTTCACAAAAGTTAAAAAAATAAACCAAGTCACTGGTTTACACCAATTGAATGGATCAGATTCTGTTTTGTCACAGGAAATTGTAACTTTTTTAGGGATCATGTTCCATGATTTCATCCACTGTTTCATGAAAAATGTGAATCTGTGG
>Assembly01_TRINITY_DN55226_c0_g1::Assembly01_TRINITY_DN55226_c0_g1_i1::g.98229::m.98229
ATGTTGCTCTCGTGGCTCAGTGTTCAATGCTCAGTATCACTGAAACCTTCCCACTCGTTGTCCCTTCACTGTTCACAATCAGTATATGCAAATCTCATTGATGCACTCATTGATCTTTGCCCCTTCATCATCCTGCACCTGGAAGTGGTGTGGAGCCACTCGCCACATAGGACTCAATCAGAGGATATCATCACTTGA
>Assembly01_TRINITY_DN55283_c0_g1::Assembly01_TRINITY_DN55283_c0_g1_i1::g.98273::m.98273
ATGAGAGTGGAGAGAGATGGGAGTGGAGAGAGAGAGAGAGAGAGAGAGGGAGAGAGAGAGAAAAAGAGGGAGAGAGTGATTGAGAATGAGAGAGAGAGGGAGGGAGGCAGAGGTGGGAAACGGGGAAGAGAGATAAAGAGAAAGAAAGGGAGAGAAAAGAGAGCAGGTGAGCATGAGAAAGAGAGCAAATGA
>Assembly01_TRINITY_DN55319_c0_g1::Assembly01_TRINITY_DN55319_c0_g1_i1::g.220723::m.220723
ATGTGGTCAAAAGCATCTAGAAATCAGTTCATGCAGTCTAGACAACTACAGTATATGCTAAATGGGGAAAAAATGAGAAAACTTTGTAAGCAAAGAACTACAATCCAATCATGGAGAATGAATTTCATAAATTCAGCTGCAGAATACTTTTCTGGTTTGATCAGTTTGAACATTTTAACTGCAGAATTTTAA
>Assembly01_TRINITY_DN55324_c0_g1::Assembly01_TRINITY_DN55324_c0_g1_i1::g.220696::m.220696
GATTCTGCCTCGCCTGCAGAGAAAAGAATCTCAGGGTTGTTTGTGATGTCATGCATGTACTCTGACAATAAATCTGAGCACAAACACCAAAATGTCAAATCTGACATTCTGAACAAGTTCTCCAAATTGGAAGCATTACTAAATTGCTACCATTGGAGGGCGAGCATGGTGAATATGATGTTGCTGGACCATTAA
>Assembly01_TRINITY_DN55381_c0_g1::Assembly01_TRINITY_DN55381_c0_g1_i1::g.220697::m.220697
ATGTTGATGATTCAGCCAAAATTCATAAATAACTTAAAGACTTGGTGTGTCAGCTCCATTCACCTGCTGGCTTTAAGAATAATTCGCCAGCGACTTGTTGGAGAGAACTGGCAGGGAGCAGTGTGCCCATCCTGTGGCTGGCATTTTGATCTCAGTGGGGATCCAGACAGTGAATGTCCCTTAACACTCTGA
>Assembly01_TRINITY_DN55427_c0_g1::Assembly01_TRINITY_DN55427_c0_g1_i1::g.33873::m.33873
ATGCCATGTTTGGAAGAATTTGTTCCTTTGAACCCCTGCAAGCTGTTTAAGGAAATAAAGAGTGGTTGGATGGACCAACAGGACGGGCAGCATCCTTGGAGAGACACAGTCAGTCGGCATTTTGGATCGGGATCCTTTATCGAGACCAAACCTCATAATGGCTTCTTTGACTTTCATTGGCACAACTCTGGTCCTCAT
>Assembly01_TRINITY_DN55439_c0_g1::Assembly01_TRINITY_DN55439_c0_g1_i1::g.33854::m.33854
ATGAAGGCAGAGCCTGTTGTGAGAACCCGTGGCCAGACAAGACCTCTGCATGTTCACCTAAATGGGGACGAGAACAATTCAGATGAACCGTTTGTGACTGGGCTTTGCGGAAACATGTTATGTAAACTTGTCTTTGATCCAAATCACCTGATGGGGAATTGGGGAATAATTAGCATACCGTAG
>Assembly01_TRINITY_DN55461_c0_g1::Assembly01_TRINITY_DN55461_c0_g1_i1::g.33858::m.33858
TATCCCTGTTGCAAAAATGTAATTTCATATGCAACCATAATTGTACAAGATTTTGGGTATGTTGAACCAATGACCTCAGCTGCAAATAACTTAGTAAATGAAAATACATTGCTACTCAAAATTCATGGACAACAAAAAGCTCCTAACAAGATCAATATTTATTTCAAGATAAAATTTAAATAG
>Assembly01_TRINITY_DN55507_c0_g1::Assembly01_TRINITY_DN55507_c0_g1_i1::g.151481::m.151481
CTTCTGGTTCGGAACATTGGTAACAGAGCAGCTAAGTTCACCTTGCAGACCAAAAAGCCATTCTACGTGGTACCCATCAATGGAAACCTGGACATTGGGGAGAGCATGCAAGTGACGATCGAATTTATCCCACAGTATATTGGGGATCACAGGGAAGATCTGATGATGCATTTGGATACAGATTCTGACGTGATATGA
>Assembly01_TRINITY_DN55508_c0_g1::Assembly01_TRINITY_DN55508_c0_g1_i1::g.151428::m.151428
CGGGCATTAACCCCTCTTGACCCTGACAAAGATGAAGAAGAGGAGGAAGAAGAAAGCGATGATGACAGTCAACAAGAAATTTCGATGGACAATGAGCCCACATTAGTGACAGATTCCATGGAGCCACCAGCCAAACTGTCACGGACAGACTCGAGGGGAGTGTTCGTCCAGGCACCACCAACAAACTGA
>Assembly01_TRINITY_DN55589_c0_g1::Assembly01_TRINITY_DN55589_c0_g1_i1::g.151470::m.151470
ATGATGAAAGTTTGGTCAAAGATGCAAGTTTTAAGGAATGTTTTGAATGTGGAAAGAGAGGTAGTGAGGTACAAAGCTTTAGGGAGGGCATTTCAGAAATTAGGGACATGGCACTTGGGACCAGTCAGTGAGCAACTAAATTCAGAGTTGATTAAAAAGTTGGAGTGGGCACAGAACTAA
>Assembly01_TRINITY_DN55649_c1_g1::Assembly01_TRINITY_DN55649_c1_g1_i1::g.148499::m.148499
ACAGTCTCCGCCTTGACACCAGCCCACGAACTCCGTGCCGCCATCCCCGGGCCCAGCCGTCACCGCCAGGGCCGGTGTCGGCGGAAAGCCTCCTCCTCCACACAGAAGGTGTGCAGCTGCCGGGGCCTCCTGCACGACAACAAGCGTGTTGGAGAAACCCAGCAGATCTCATCGGATGCTGCGTGA
>Assembly01_TRINITY_DN55760_c0_g1::Assembly01_TRINITY_DN55760_c0_g1_i1::g.126634::m.126634
ATGGTTGGGAGAGCTAATCAAAGACTAGTGTTGGATATGGACTTTAACCCAGAATTAGTGAACGACAATACTGTCATGTCCTTTAACCAGAGTCAAAAGGCAGAGTGCTTGGCTGTACATTATAAGACCACAAGATACAAGAGCAGAAGTATGCAAGACCAAAAGATACTCGAGCAGAACTTTTAA
>Assembly01_TRINITY_DN55785_c0_g1::Assembly01_TRINITY_DN55785_c0_g1_i1::g.126636::m.126636
ACTGGAGAACTCAGCAGGTCAAGCAGTGTCCTTTATATATCAAAGGTGCTGGTTCGTGGGCAGGAACAATATAGAAATCATGTTCCAGTGCTGGTGTTTGAAGAAAATCCAAGTTTCTTCTGTGGGGCAGAGCTGTGTGTTTACGCACCAATGGGAAATGTTTTCAGCTTCCCATGTCCAACTGAAGGCTGTCATTGA
>Assembly01_TRINITY_DN55821_c0_g1::Assembly01_TRINITY_DN55821_c0_g1_i1::g.197964::m.197964
GGGAGCGCTGTATCTCCGCTCCCTCGCTCCCCGCGGGTCCGCACCAGCGGCAGCGCCGCCATTGCCTCCCAACCACAGTGGACCCATGAACTCACATTCCCAAATGGTTCAAGCAGTGTTGCTGATGAACTACAAATACTCCACGACAAATGCCAGACAGTATTTATGAGAAAGAAACAGAGTTAA
>Assembly01_TRINITY_DN55930_c0_g1::Assembly01_TRINITY_DN55930_c0_g1_i1::g.198820::m.198820
ATGTCAAACGAGCTGAAATGTACAGTTCCTGTCCTTTATACCTGCATCTACAGAAACTTGCCTGGAGCAGCACCCTCGCTAGCTAAAATTAATAGTCTAGAACAGTCGTTCTCAACCTTTTTTCCCCCCTCACATACCACCTCAAGCAATCCCTCACCAACCACAGAGCACCCATGGCATAAATGCTCTGTGGTT
>Assembly01_TRINITY_DN56002_c0_g1::Assembly01_TRINITY_DN56002_c0_g1_i1::g.187945::m.187945
ATGTTACTTACTTCTCTGTGGTTTAAAGAAACACAGAATATTCTTCTAGATCGCAAAAGGAGTATTTGGTCACTATTTGTTCCAGGGCCACCCTATTCCCTGACCATGCAAACTCCTTATGCTTCTCTGAATGTGGGAAACCAGTTAATGGACAGCCAATTTGCATCATGCCCACTTCTGGTGGGCTGCTAA
>Assembly01_TRINITY_DN56130_c0_g1::Assembly01_TRINITY_DN56130_c0_g1_i1::g.168712::m.168712
CGAAGTTGGCAGTGGCTACCAAAATCCAAAGTGGTCCCTCTTGGTATTGATGAAACCATTGATAAAATAAAAATGATGGAGGGTCGAACTTCTTCCATTCGGAAATCTGTCCGCATTGCTTTTGATCGAGCAATGCTCCATCAAAGCAGGGTCCAAGGTGAACAAACAAGTGACTTTAGTGACATTGATTAA
>Assembly01_TRINITY_DN56203_c0_g1::Assembly01_TRINITY_DN56203_c0_g1_i1::g.120513::m.120513
ATGTGCAGACACTTGGTTGTTGATTCCGTACCGCTGTCACTTTCTGTACCGTCAGTTTCGCGGCGAGTGTCTGAAGCCGAGGAGGTGGCCGAGAGTGGGGAAAGGAAAGGAAAGAAGGAGGGGAGGAGAGAGAGAGAGAGAGAGCAGCTGCTGCTGCTTTCCGCCAGGTCCACGGGCGTGGTGAAGTGGAGAGAATAT
>Assembly01_TRINITY_DN56230_c0_g1::Assembly01_TRINITY_DN56230_c0_g1_i1::g.120492::m.120492
CTGATATTGACAATTCATTTCTGTTGTCAGGCCCAGTCTCAGGTCTTTGGTGGAGTCACTTATTACAACACTGTACAGCAGCAGGTCCTGCCAAAGCCATCACCTCCAAGACGACAATCGCAGCCTGTTACTGTTAAACCACCGCCACCTGAGGGCAGCCGAAATGAAAACCTGAAAGAAAGGAACGAAGCTTAG
>Assembly01_TRINITY_DN56243_c0_g1::Assembly01_TRINITY_DN56243_c0_g1_i1::g.120539::m.120539
ATGTATCGTTTGAAGGGTGCCACCCAGATTTCACTTAGAGACTACTGTAGTTACATAATTGAACCACATTGGATCCTATTAAAATATCATGTGATTTGTCATGTGGATACAAATCATTCTTGCAGCAAAGAGGAAAATGATTGCCCTGAGGATTTGCTCATTTTAGATCAGATTAGGCTCTTTAGTTTGTAG
>Assembly01_TRINITY_DN56304_c0_g1::Assembly01_TRINITY_DN56304_c0_g1_i1::g.189776::m.189776
ATGATGCGGCCCCCTGCCCCACCAAACATGGCATCCCCCTGCCCCACTCAACATTGGCTTCCCCCTGCCCCACCCAACATGGCTGCCCTGCCTCACCCAACGTGGCTCCCGCTGCCCTACCCAACATGGCTGCCCCTGCCCTACCCAACATGGCTGCCCCTGCCCTACCCAACATGGCTGCCCATCACTTAA
>Assembly01_TRINITY_DN56308_c0_g1::Assembly01_TRINITY_DN56308_c0_g1_i1::g.189877::m.189877
ATGCAGGCTCATAAAAATTGCATTTTCCACCCAGAACAGTTTAATTTTGGCCATGATACAATTCCTTTTAGTTGCTTAATCAAAAGGAACATGATCTTACTTGCACAGAACCTGTCTTTGATTCATTCCACAGACACCACAAAAACATTTGCAAAGAGTTGTTCTCTTTCCCTCCCATAA
>Assembly01_TRINITY_DN56524_c0_g1::Assembly01_TRINITY_DN56524_c0_g1_i1::g.186511::m.186511
ATGCAGTGGGAGATTCTACAACTTTATGATAAAATGATTTTGTCACAGAATCCTGACTCTGAATTCAGACTACTGGAATCTTTAATTCAGTTCTGTCTCTTCATCGGCAAACACTCTGTTACTGGGTTTGGGGCATTTGAGAACACTTGGATGATTAAAAGTCAATGTGGACCCCAATTCTGA
>Assembly01_TRINITY_DN56635_c0_g1::Assembly01_TRINITY_DN56635_c0_g1_i1::g.22241::m.22241
GGGCATTCTTCTAAATTACTTCCTGCGATGGATCAGAGATTCAGGGGAATGTGCGCAACAACGTTCCTCCAAGCTGCTGAAAGTACAAAAGGTCCTTTAACAGCACAGACTGAGAGTGGCTCAGACATGCGCATTGCGAAGAAACTACTACCTGCAACATTTAGAACTTTACACAGAAAAAAACTTCAAGAGTTCTAA
>Assembly01_TRINITY_DN56707_c0_g1::Assembly01_TRINITY_DN56707_c0_g1_i1::g.112205::m.112205
CTTGTTATTGAAGATTATTCTCCTCCCATTGTTATATCACGTAACATTGAGGCAAACGTTTTGGAAGAGCAGAAACGTTGCCACAACGCGCACACTCGAGAGGTTGCTGCATTTTCAGTTTTGTTTGTTACAGTCCAAGTGACCATTCACATTGAGACACGTGGATTTCAAGTGGAAGCACTGTGA
>Assembly01_TRINITY_DN56724_c0_g1::Assembly01_TRINITY_DN56724_c0_g1_i1::g.112197::m.112197
ATGAAACTCAGAAACCCAGCCAGCAATAAACCCTTCACATCAAACGATTTTAAAAATATCCTCAAGGATCGCTTTATTAACCGCGCCGCAGTGTTTCTCAGCCTTCGATGGGCGGCGTGGGGAGCAGATTGCCGGGATGGGACGCCGATCGCCGAGAGGCTCACCAACAACCTCCTACTT
>Assembly01_TRINITY_DN56732_c0_g1::Assembly01_TRINITY_DN56732_c0_g1_i1::g.112201::m.112201
TTTCACTCCAGAGAACAGCCAACTTCTTGTGAGTGTCGACGCAAACGGACGGTGGGTGCTCCTGCTCACTCTCACCCCAGCGTGTTGCTCGCCGGAGGAGTCAAACAAAAGGGATCTTACAACTTCAATTCCCACTCCAGAGACTTGAGAACAAAATTTTATGCTGGCACTTCAATCGAGTATTGA
>Assembly01_TRINITY_DN56765_c0_g1::Assembly01_TRINITY_DN56765_c0_g1_i1::g.112143::m.112143
CCAAAGGATTTTTTTGCCAGTGACAGTAATAAAAAAAAGACTTGCATTTGTGCTCTAAAGACACGCCAGAGCACTTTACAGCCAAAGAAATGCTTCTGGAATGTAGCAGCACTAGAAAGTGCAGCAGTTGATTTCACACATATTGGCTGTGAGTTAAACACTGATCACAACACCACAGAGAAGATTTCCTAG
>Assembly01_TRINITY_DN56796_c0_g1::Assembly01_TRINITY_DN56796_c0_g1_i1::g.112149::m.112149
ATGAAAATGCAAATCATTACCGATGATAATTTCCAACATGTCCTATCGATCGGCTGCCATAACCTCAATCAATATCTCATATATGTAGTGCATCCAGGGCTTCTTTCCTCAGAAGAACTGAGGAAACTCCTGGCAAAGTTCTTCAAAGTCAGTGCAGTATTAGGGGACTGGTGGCTATAA
>Assembly01_TRINITY_DN56866_c0_g1::Assembly01_TRINITY_DN56866_c0_g1_i1::g.17252::m.17252
ATGATCAGACTGCATCAGATTACTTTGTTTCCAGATCACAACAGTCAGAGGTTAACCACATTTTGCCCATTCCTTCACAGTTTAAAAATAAGTTGCTCCTTTTCTAATTATGGTTGGCCACCATGCACCAGAAAGTCCCCCTTTGCTGTCAGTGACACACTGAAGCAGAGGACTGATTGA
>Assembly01_TRINITY_DN568_c0_g1::Assembly01_TRINITY_DN568_c0_g1_i1::g.148705::m.148705
ATGACTGAAGCAATGGAACCCCTTCCAGCTCAGCTCAGAATAAGTCCTAACATCGACCGAAGAGTCACTACTCCTGCTTCGATTTGTTATGTGGCAGGGTTGAGCATCTCTGATTGGCAAGGCCTGCATTTGAATAAAGCAAAACACATTCCCAAAAAAAAAAAAAAAAAAAAAAAAAAAAAAAAAAAAAAA
>Assembly01_TRINITY_DN56904_c0_g1::Assembly01_TRINITY_DN56904_c0_g1_i1::g.12889::m.12889
ATGCTCCATTTTCAATTAAATGTTATTTTCTTGAGTGATACCAGAATCATAGAAAATAAACTAATTGTGGACACATCTGTCATTTGTCCTGAGCTTCTGGCTATTTATCATCAACAGTCCAAACTAAGGAAGCAAATGGTCTTACTATCCAGAAAATTCTGGTTCTTTAGAGAGCCAGGCAACTCATGA
>Assembly01_TRINITY_DN56970_c0_g1::Assembly01_TRINITY_DN56970_c0_g1_i1::g.12908::m.12908
ATGTTTACAAGTGAGTGGGCTAGAAAATTGCAATATTACTTTAAAAATGTGAAGTCATCCACTTCAATATACAAAACAGAAAAGCAAGAGTACCTTTTCAATGGTGACAAATTGGGAAATGTTGATATTCAAAAGGGATCTAGGTATCCCTGCACACAAAGGCAATATGTAGATTCCACAAGCAATTAG
>Assembly01_TRINITY_DN57026_c0_g1::Assembly01_TRINITY_DN57026_c0_g1_i1::g.64575::m.64575
ATGATCATCTTCTACTGCAAGTACTTGCTGCTAATTCCTGCAATCCTCTCACCACCTCACACCTTCCCTCTCAATAGGTTCCCCCTCCAAACTTTCATTAGCCCTATCCTTCAAAAACACTCAGCTCCCCATATTGAAATTCACCTCCATACAACTCGTAATGGTGCCAGAATATTAGTTTCTCTCCCCCCCTCACTT
>Assembly01_TRINITY_DN57102_c0_g1::Assembly01_TRINITY_DN57102_c0_g1_i1::g.220874::m.220874
ATGGTTTCTCTTTCTGCGGATACTATCGAGTTTGCTCAGGAGCATTTGAGTTTCTGTCATCAACTTTTTGCATTAGTGCTCTTGGCATGGGAAACATTCACACTTGCAGTTGTTTTTTTCACTATGTCAATGATGCATCATGAACGTTCACCCAGCTTCACTCTACACGTGGGTCTTGTTAATTCTGCTGGATAG
>Assembly01_TRINITY_DN5725_c0_g1::Assembly01_TRINITY_DN5725_c0_g1_i1::g.12969::m.12969
ATGCAGGTAAATGGAGATGCAAAACTAGAGCTCTTTGCATCACAACATGCTGCACTGATATCTTATAAAATGAACTTAAAAAATGGCAATAATCTTGTCTATTTGTCACAGCATGCTTCTAGGAGCAAACTCACGTCATACGTAAATATTATTGCTGCAGTAGGCAGATTTAATTTCATTTAG
>Assembly01_TRINITY_DN57290_c0_g1::Assembly01_TRINITY_DN57290_c0_g1_i1::g.213226::m.213226
ATGCCAGAAATGACAGAAAATCAGACACCATTGCGCAGAACTCACAGGAAGAAAAATCGAGAAACTCACAATGCAGTGGAAAGACATCGAAAGAAGAAGATTAACTCTGGAATAAACAAAATTGGAGAACTTATTCCATGCTCTCCTGCTTTGAAACAGATGCTGATACATTTCTTCTGTGTTCCTAATTCTTGA
>Assembly01_TRINITY_DN57335_c0_g1::Assembly01_TRINITY_DN57335_c0_g1_i1::g.42068::m.42068
ATGATGTTACTGGCAGTTCCACCAATGCCCATCCTGATGGTAATCAGAGTTGATAAACTTCTGCCTGATATATTGTCCCCTCTTGCTTCAAAGGTGTTGTGGCCAATTCTAAAGCCTTACCCAATGCCCTCTGATATCAGGTTTCAATTCAAGGTTCATCAGCACAGCCCAAACAGTGTAAATGGCAATTGA
>Assembly01_TRINITY_DN57422_c0_g1::Assembly01_TRINITY_DN57422_c0_g1_i1::g.41268::m.41268
ATGGAGGCTCGAATGCATGGGCGCGAGCACACCTTGGTTAAAGTCGATGAGCGGCTGGTGCGGAGAATTGATGCGCGGGATCTCGACTGCTCCTTCCTTCATCCGGCAGAAGATGCCATTCATCTGACCGCACACAGCCGGAGTCAAATTTGGGATTCATCTTACTTTCAGGACTTCACAGCAAGTGGGTAA
>Assembly01_TRINITY_DN57525_c0_g1::Assembly01_TRINITY_DN57525_c0_g1_i1::g.59317::m.59317
ATGAAATCACGGCTGGCCCAATCTTTGGTCTCATCTCCGAACCTTATAAGCCCCTTTCCTCTGCGGTCCAAAAAGTCTGCCTTGGCTTTGAATGTAGTTAATGACTCAGTCCTCTGCAAGAAGTTTGACCTCATTTCAGTATCAATGAGGTCAACCCTTTACCCTTACTCTATTCTC
>Assembly01_TRINITY_DN57561_c0_g1::Assembly01_TRINITY_DN57561_c0_g1_i1::g.59293::m.59293
ATGATGAAAGGCAAGATGCTGAACTTGTTTCATAATTGCATTGCTTCCTACGATAATAAAAGTCAGATACACAAACATGAATCCCTGAATTGTCAGTCATATTTTGTGAAGATCACAATTTCATCTGGAGGTGATTTCTCTCAGGAAAAATTAACTTTGCATCACGTTGTTGATTTATTTAAAAAA
>Assembly01_TRINITY_DN57575_c0_g1::Assembly01_TRINITY_DN57575_c0_g1_i1::g.59257::m.59257
ATGTTTGTGATGAGGGCTTTGCAAGATCAGCTGGCTGAGAGCAACTTTTCTGTGTCTGGATTTGGTGCCTGGCTCAGTGACAAATGTCCATCCTGGCACCAGAGCAATTCTAATGACAAAATGCAAGATATTGGGTTGACATTAAACAATTTCCTGGAACTGTGTTGTGCTACATTAGGGAGGGAATCAAAAGTTTAA
>Assembly01_TRINITY_DN5773_c0_g1::Assembly01_TRINITY_DN5773_c0_g1_i1::g.12985::m.12985
ATGAACATCTTTTCGTACACTGATTGCATTAACATAGAAAGTGTTCGTTTGTTAATGTCACAAATAATTTCAAACCCAATGTCTGAAATGAGAAGCAACTGGAAGCATGATTTTGGAGAAAATCTTCCTGACCCGTTCTATGCACCAAGCAGAGGGGAGAATGACTTTCAACATAAA
>Assembly01_TRINITY_DN57834_c0_g1::Assembly01_TRINITY_DN57834_c0_g1_i1::g.171368::m.171368
ATGATGACCAGTAAACAACAGAGGCTAGCTCAGAACAAAACCTCCAGGGTTAAATACTGGTGGCTCAGTGACCAAGAATTCAGAGCAGAATATGCTACATTTATACTGTGCACCAGTGCACCCATGATCTCTTCCAAAATGCAATGCTTTCAGTCATGTAACCTGATAAAATGTAACAAGGATGCTGGCAGGAAA
>Assembly01_TRINITY_DN57858_c0_g1::Assembly01_TRINITY_DN57858_c0_g1_i1::g.171321::m.171321
ATGCGCACCAATTTGCTAGAGGAAATCCCCATGAGCGTTCGCGTCGGCATTGTCATGGACCCTATCGCCAGCATTTCCTATAAAAAGGACAGTTCGCTGGCCATGCTCCTGGCCGCCCAGGCCCGCGGCTGGACCTTGTTCTATATGGAGCAGCGCGACCTTTACCAGGGTGACGGCGAGGCTCGC
>Assembly01_TRINITY_DN57877_c0_g1::Assembly01_TRINITY_DN57877_c0_g1_i1::g.171306::m.171306
ATGAGAGGCTGGGTAGACAGTCAGAATATCTTTACCAGGGTCAAAATGTCAAATACTGGAGCACAAGCATTTATGATGACGGGGGGGAAATGGATTTGGTTCCAAGGATGGGCTGTTGTAAGGATTGCATCTAAGCTTGACAAACGCAGGGCACCAGAAAGGGGAAGAACACCACCTGTTGATAAAGAG
>Assembly01_TRINITY_DN57891_c0_g1::Assembly01_TRINITY_DN57891_c0_g1_i1::g.171376::m.171376
ATGGATGTGCTGCAAACATTTACCATGGAATCATTACAGCACACGAGGCTGTGGGGATTCCATGATAAATGTTGGCCATTTAAGTCCTTGTTGGCTCTTTACAGACCAATCCAATTAACTTTAATTCCCTGCTGTGCCCCTGGAGCACTGATCCAGCACCATTCCCCTACCTCCATGATCACACTGGAGAAATAA
>Assembly01_TRINITY_DN57894_c0_g1::Assembly01_TRINITY_DN57894_c0_g1_i1::g.171354::m.171354
GTATACGATGGTATTCCCAAAGGAGACGTGCAGCAGCGTATTATCCACTTGCGAGTTCTGAGTGAGGAAGCATTCCGGGAGAACATTATGCTTGGGGAGGTGTACATTTACCTTAAGGACTTCAATCTAAACCAGAAAATTGTTACTTGGTATCACCTAGGATCGACAACCCAGCATATTGCTTCATTCTGA
>Assembly01_TRINITY_DN57933_c0_g1::Assembly01_TRINITY_DN57933_c0_g1_i1::g.148642::m.148642
ATGGGAATTATGAACCGACTTAATGAATTCCAGTCTTTCCAAGAGTGTCAGTGGCTTTTTAGCACATTCAGTGGTGGAAAGTTGAGCCTCCCTGAAGAAGCAACTGGACCCCAAACAGGTAAGGGAATGGAGATCCAGTATGAAAATGATTTTGTAGGAGGTGGAAAAAGAAGTCGGTACAGGGAAGGGTCG
>Assembly01_TRINITY_DN57958_c0_g1::Assembly01_TRINITY_DN57958_c0_g1_i1::g.148581::m.148581
ATTCGAGAACCATGCCAGGGACAGCTATGTGGGAAGATGGGAAAGGCTGGCATTTTTTTCTTTGGATCAGAGCCTGTTGAGGGGAGACCTAACAGAGATATTGATAGATTCTCCCTAATAGCTCTTTTTTTTTCTGGTAAGTTAAACAGGTGTCTGATTCAAAGACAAGAGAAAGAAGGAGACCAAAGGTTAATTTGA
>Assembly01_TRINITY_DN58035_c0_g1::Assembly01_TRINITY_DN58035_c0_g1_i1::g.34155::m.34155
ATGATATATTTGGGAACTTTTAAACCAATCACACATAATAACCATCCAGAGAGTGGAAGACATCTTACAGTCTACTGTAACCACAAAATGTTACATACAATTAGCTTTGAAAGTAATCACAGTTTAAATAAAAGTGGTGGGCTTCAATTGATCCCACCTTTTATTAAGGCCTGGTTAAAAAAAAGC
>Assembly01_TRINITY_DN58042_c0_g1::Assembly01_TRINITY_DN58042_c0_g1_i1::g.34189::m.34189
ATGACTTACAAGCCCACTGTGATCTTTTCAATGATGTTATTAATCTTGGCTGCAAACATGCAAATCAAAGCTTTTGTATTTCCTGAGAAAATAATTTGGAAGCTCTTCTCATTCTCTCCCCCTCACTTTAAGATAAATCCAGACAAACTCAAATACACAACTAAAATATTTATATTTAATCAGATGACTTGA
>Assembly01_TRINITY_DN5804_c0_g1::Assembly01_TRINITY_DN5804_c0_g1_i1::g.208454::m.208454
CCTCATAACCTGCCCTCAAAGAATTCCATAGGCTTTCCTGGTTCTCACCCAGAGATTCAAGTCCTCCCCCTCTGCCCTGACATATTTGATACAACTCATATTGGTGGTTGCATAATCGACAAGACTGAAGATATGCTTTATGTTTCAGCTACTCTTTCCAGTTTGTTCAGGCCAAAATAG
>Assembly01_TRINITY_DN58097_c0_g1::Assembly01_TRINITY_DN58097_c0_g1_i1::g.34212::m.34212
ATGACTTGGGTTTATCTGAAGAATTTGACCAAGGCTATGTCCTGTGTTGGTGAAAGAAGTGATTATTCAGCATATGCACAGAATTACATAAATATAAATCAGTTGGGCACAACACAAATGCGCTCACAGACACACACACACACACACACACACTCACACTCACACTCACACTCTCTCTCACACACACACAAAATCTTG
>Assembly01_TRINITY_DN58138_c0_g1::Assembly01_TRINITY_DN58138_c0_g1_i1::g.166385::m.166385
ATGTTTACCATGGAAACAGGTTTAAAGACAATTCAACTCTGTCACATCAATAAAAAAAAAAATGCATTTTCAACAACAAACATAATGGACCTCAACATTGCTGAAGACATCTTCCAATCAATTACATCAAGGGAAATTATCCCAGTACAACTCAAACCTGACAATTTAATTTTTAAT
>Assembly01_TRINITY_DN58140_c0_g1::Assembly01_TRINITY_DN58140_c0_g1_i1::g.166394::m.166394
ATGCATCCAAGTATAAGTAACAACAGACAAAGAGCGTGTCTCCTCACTATTGAATTGAATACAACAAAAAGCATGGGACCAATACAGAGAATGTTTGTTAAATTGATGGACCACTGGTTTAAAGGCACCAGTTGTGATGTTTACATCCTCAGAATAAATAAATCATTTTTTTTAGGAAAA
>Assembly01_TRINITY_DN58148_c0_g1::Assembly01_TRINITY_DN58148_c0_g1_i1::g.166460::m.166460
ATGAAGAGTGATTTATGCAATCATCTCGAAAAGATCGGTTCCCTCAAAACTAGGTTTTCAGATGTAAAGCAATTATTTACTGAGTGCACACGGGGGAAAGAAATGGACACAGACAACATCCCAAACACTTGGCTGTCTTGTGGCAGTAAAGCAACAGTGTCGAGAAGACAGCTCCATCCTGCGGCTTTGAGTTAA
>Assembly01_TRINITY_DN58151_c0_g1::Assembly01_TRINITY_DN58151_c0_g1_i1::g.166381::m.166381
ATGCCACCATCATTGATTGCCTTTGGGAGAATAAAAATTATCCAAGGTTTCCACTTAATATCGAGTGGTGGAAATGTACACATTTTGGGAAGTGACAATCAGTTGAAATTGCCTAAAGCTCATGGGAATAATGTTTTGGAAGTAAACCAACTGGATATTCCTGCCTTAAGAGAAAAGATGTGA
>Assembly01_TRINITY_DN58161_c0_g1::Assembly01_TRINITY_DN58161_c0_g1_i1::g.166442::m.166442
ATGTGGTTGTTGCTGACAGGGACAGTACTTACAGCTCACCCCAACTCCTGGGTTCGTGCTTTATTGCGTGTTATTTCCCATCCAGGACCACGACGTATATCTGTTTACAGGACAGAGCACGTTGATCGCCCCAGCACAACAAAGAGTTCTGCGAATCAACGGGAAACAAATGTTCGCCTTGTCTCAAGTGCT
>Assembly01_TRINITY_DN58275_c0_g1::Assembly01_TRINITY_DN58275_c0_g1_i1::g.204122::m.204122
ATGGTCAGAACCACAGTAGCCAGGATCAAAGAAAAACATTTCCCCTTTGTATCACCCATGTTAACCTATGTTTTAACACCTGTGAATGCTTATTCTTGTCTTTCAAGAATGAAGATCCAAGTAAATGAAGCAGCTATTCATCAGTATCACAACCCAATTATTTTTTTCAGCATCTCTTGTGTGATTTAA
>Assembly01_TRINITY_DN58320_c0_g1::Assembly01_TRINITY_DN58320_c0_g1_i1::g.214152::m.214152
ATGAACAATTCAATTCAATTTAGTTTGCAGATGAAAATCAAACAAACACAAGACGACAGAACTGATGCATTCCAGAGATCTCAGAGTGTTGTAAGGCTGGTTGAGAGGAAAAGAAAGGCAAGCCTTGTAGATGTTGGTCAGCCCCGGAGGAAATTTTGCCATAAGCTACAATGGTACGCTACTCACATGTGA
>Assembly01_TRINITY_DN58360_c0_g1::Assembly01_TRINITY_DN58360_c0_g1_i1::g.214243::m.214243
ATGGAACCATTTGACATTAAGAAGCAAAGTAAAAGAGTGGCCAACAGTATCTCAAATCTCTACAATAGCCACTCAGCTCAGTCAGGGACTTCTAATCATATCACTATACAATGTTCTGACATTCATACAAAGATGGTAAAGAAATGGATCCTCAAGGTGCATCTTATGAAATACAGTTCAGATTTAATTTGGTAA
>Assembly01_TRINITY_DN58417_c0_g1::Assembly01_TRINITY_DN58417_c0_g1_i1::g.139896::m.139896
ATGTACCCTGATATTCAGGTGACATGCCAGACAGTTAAAAGTGCAGAGGTGGTTTTCAACACTCAGAGGCTGACTGGGATGGATAGAGTATCTCATGGTTTATCAGCAGGCGCCAGAGCCAACCTGCCATTAAAGCCAATAGCCATAACTATAGGCTTTGGCACATTATCCTGCCCA
>Assembly01_TRINITY_DN58484_c0_g1::Assembly01_TRINITY_DN58484_c0_g1_i1::g.139899::m.139899
ATGTTCTGTAAACTGGTGAAATTTATTCACCTTAAACACATGTACTGGTGCAGAAGCAGAACTTCATATTCAATTTTGCCAACTTCAAATAAAGATACAGAGGCAGGAAGGAAAGGATTATCACAACATACCAACAAACATCAGAATGACATGTGGCAAAGACTCAGCTATTTGTACAGATAG
>Assembly01_TRINITY_DN58540_c0_g1::Assembly01_TRINITY_DN58540_c0_g1_i1::g.116859::m.116859
ATGACTTCCTCTGCTTCGTTAGACCATCTTCGTTATCCTTATCGGATACTGGCATTGCATGGCAGAGCTCGTGGGGGTGCCTACAGTAAAATGCGTGTAGATAACTGCCACCAAGCAGCCTCCTGCCTTGAAAATAGGGCGACTACTTCAGGATCTTATGCATGCTTGCTGTTTGAAGCTGCAGAAAAGTGA
>Assembly01_TRINITY_DN58595_c0_g1::Assembly01_TRINITY_DN58595_c0_g1_i1::g.116865::m.116865
CAGTGTCATCTCCCACATTTAGGGAACAGGAAAAGATTCCTCCACTCAGGCACTCAGTTTAAGGTGGTGGCAAACATTTGGAGAGATGGTCCTCTCATCTTAATTTCCCACCCTTCAAGATTGCTCCCTGCACTGCTTCACACAGGATTCCATTCTAGAGTGGCCCAGAGTGGGAATGTGGGGTAG
>Assembly01_TRINITY_DN58618_c0_g1::Assembly01_TRINITY_DN58618_c0_g1_i1::g.27417::m.27417
ATGGAACAGATATTTAAGCATTGCAGGAGCTTGAAGCTCTACCAAATTTCAAATCACAATATAAATTTCAGTTTTGTTCAGCTCAAAGATGTTGCTGTTATTGAATTATCCTTTTTAAAAAAAAGTAACCAGGTGGACTTGCAAACTAGCACAGCAGATATTGAGAAACATAAAATCAGATTTAACTCAAGATCTTGA
>Assembly01_TRINITY_DN58635_c0_g1::Assembly01_TRINITY_DN58635_c0_g1_i1::g.27389::m.27389
ATGGTGCTAAATTATGATTTTGGACAAGTAACATTTTTCCACATGAGAATGCATGCCTTCAACCTGAAGCAACACTATGCAGTGAATGACAAACTCCATATTGAAAGAATGCTTCACTTGAAGCAGTTATCAGTTCCAGGTCCCAGCCCTGAATCTATTCATAACCAGTTACAATTAAAAATCTGA
>Assembly01_TRINITY_DN58651_c0_g1::Assembly01_TRINITY_DN58651_c0_g1_i1::g.27406::m.27406
AACTTAAAATTGAATCAGACAACAAAACTTGATGGAATTAAAGAAAGCACATTAACACAACATTACCATTTAATTAAAAAGAGTGGCACCAAATTTAATTATAAATCCAAACAAGTGCAAGTTATTTCACATCAACAAACAAGTGTGAAAGCAGGAAATACAACTCATGCATCCAGCATAATATTGCAATGA
>Assembly01_TRINITY_DN58654_c0_g1::Assembly01_TRINITY_DN58654_c0_g1_i1::g.27347::m.27347
ATGCTCCATTCCCATCTGCATCCAGGGAGGATGGTGACAAGCCCTGTCCGAAACGATGATCAGAAGATAGGCTATTACTTGTGCTTTAGAAACAACAGATGCCATACAAGCCAATCTATTTTACAATATCAAACAGACACCCGATCGCTGTTTGCAAACGTTTCGTTGCTCTTCCCACCTGGCACCACAGCTCTCTGT
>Assembly01_TRINITY_DN58672_c0_g1::Assembly01_TRINITY_DN58672_c0_g1_i1::g.27341::m.27341
ATGTTGAGGTTCGGAACTCGTGAAACATCAGCTGATGAGGAAAATGATACGGAGAAGTCAATTTTCAATGAATGCACACATTTTCAGATGGGGAGAAGCAAACCAAGACAGTTGAACAATGAAAAGAATGATCATTTTGAGAATCTTTGTCTCCCAAGAGGGTGCTTCATTCATTTACTCCCTTGGTGA
>Assembly01_TRINITY_DN58701_c0_g1::Assembly01_TRINITY_DN58701_c0_g1_i1::g.112833::m.112833
ATGCTCACAAGTGTCCAAAAACTTTCACAGAGACATGATGTGATGGCAGATCAAACATTGAGGACGGCCGATCGCAAGGCAGGTGCTAATCTCCCCTCCTGCACGGCTGCCGGAGGTCAGTGCATACCAAGTGCAGATCCCCCACACTTGTGTTGCCGAAGCGCCATGGACCGGGAATATAGGAAATAG
>Assembly01_TRINITY_DN58724_c0_g1::Assembly01_TRINITY_DN58724_c0_g1_i1::g.112792::m.112792
ATGCCCTTATCCAGTAGATTTATCACAATAGTTATAGGCACCAATTTAACCCAAGCATTGAATCGGACTCTACAAACTGGACTGGTATCCAGAGAGCTGGACATGAGTTCTAGGAGTCAGAGGGTTGGATTATTATCAGGAAACATCTCACCACGGCAGATGGTGAATTTAAATTCAGGCAACTGGGTAAAAGGTAAT
>Assembly01_TRINITY_DN59065_c0_g1::Assembly01_TRINITY_DN59065_c0_g1_i1::g.153788::m.153788
ATGCTTGTTAAATGCAATGATAGTTTGAAGGCACACAAGCCAAATCCAAAGTTGATTACTCCTTTTTGCTGTAGACACTCCCAACACTTCGACTCACCAACTCAAGAATGTATTAATGCTCTTTCTCAATCCTTCAGAGCATTGCTTGATCCTTACACTAACGTGAAGCATACATATCAGTAT
>Assembly01_TRINITY_DN59067_c0_g1::Assembly01_TRINITY_DN59067_c0_g1_i1::g.153778::m.153778
ATGCGGTTGAAGGAATCCGTCCACTCCCGGTTTTACCGGCTGGGGAGCGTGGCACTCCTGTGTGCACAGGAACTCGGTGTGAAGCACAGTGTGGAGGAGCTGGTGAGGGTAACTATCCAGCCCGCAGCCCGGGGGGCTCCTGCTGCCGGGGACCTCTCCCTGGGTCAGCGCCGTGGGGGAATACTA
>Assembly01_TRINITY_DN59079_c0_g1::Assembly01_TRINITY_DN59079_c0_g1_i1::g.153749::m.153749
ATGACACAAAAATGTTTTATTTACAGAGACAGGGACAAAACTTTCTTCTCAGCTCAGCTTTTTAATCAGTTGATATTTTATCCCAGTAAAGAAAATGTCTGCACCCAAAAAATTCCTTCAGCTGCCCTTCAAAATGGATTAAATCCATTAAACAATTCAATTAGCTTATATCCTCTCTCCAAGTTTGTACAATAA
>Assembly01_TRINITY_DN59191_c0_g1::Assembly01_TRINITY_DN59191_c0_g1_i1::g.162930::m.162930
ATGGACTGTGACCTCTATTATGCTGGACTTGAAAGGGATAAATTCTGCTCTGGGAATAATTGCAAACTGAACACTCCCAGGGACTGTCACTGCATGTCCCACGAAAGGGTGAAAGACATCAGGCAATTTTTATTTTGCTGTCCTTTATCTAATTTTTTTTTGGTTTCCACTCCCCCAATTTGA
>Assembly01_TRINITY_DN59197_c0_g1::Assembly01_TRINITY_DN59197_c0_g1_i1::g.162915::m.162915
ATGGAAATCTGTGACCTTGTGCTTGTGAATAGCAGAAGCAAACATTTAAAATGCATTCCAGGCTATGTTACAGAAAAAAATCTCTTGAACAAGGGGAAAGAAGAATGGCCAAGAATGAAAAATGTGGACCACTGTTTTGCTAATTGGCCCCAAATGAAGCAAAAACACTACTGGAGAATACAAGGGGAATTATAG
>Assembly01_TRINITY_DN59203_c0_g1::Assembly01_TRINITY_DN59203_c0_g1_i1::g.58797::m.58797
CTTCTGACAAAAGCTGAAAAAGATTTTTCCAATAAATTAGTGAATTTTCTTTTTTTTTACAAAACTAGATCAGCTTACTGTAAACCAATATTTAGTTACTTTATTGTAATTCAGTATTTTGTTGCTTTCCCAAAGCCTATGGCAGCTGAACATCTGCTGATGATTCATCCATTTTCAAATATTTGGAGCTAG
>Assembly01_TRINITY_DN59244_c0_g1::Assembly01_TRINITY_DN59244_c0_g1_i1::g.58813::m.58813
ATGAGCCATTCCTGTAATTGTGTTGAAGACCATTCATCTGCTGTATCATCGTTTTGTCAGTGCAGGCATGTAAAAAAAATTATTTTGTGCTTTGGACTACTGAGAGAATTGCCAAGGGATTTTGAAAGGTGCCAGAAAGTTGTAGAAGGTGAGAAGGATGTGTATTTAATGGACTTGAAGTAA
>Assembly01_TRINITY_DN59326_c0_g1::Assembly01_TRINITY_DN59326_c0_g1_i1::g.168182::m.168182
ATGGAGTCTGACTACGCACCGGTTCACGAGACGCGGGGAACGTTGGATGGGACGCGAGCGGAGAAACACCGCAGAACGGAGGAAGGCGCTGGTGGCCCGGGGCAAGCGGTCTCTCCCGGCCCCAGTAACATGTCCAGGCGTGCAGTCACTCCGGGCCGGAGCCCCCGGGGCAAGCGGTCTCTCCCG
>Assembly01_TRINITY_DN59388_c0_g1::Assembly01_TRINITY_DN59388_c0_g1_i1::g.168213::m.168213
ATGCACATTAAATGGACTTGCAATGGACTTCCTTCTCAATTACTGAAAAGAATGATGCCAATTCTTGAAACCAATGATCAAATAAATGCAGTAGGCTTAAACAACAATGTACAGAACATGGTGATCTTCAATGAACAGAATACAATGATTGTGCCCTTGAGATGTCCAATATGTTACAAGGACTGA
>Assembly01_TRINITY_DN59529_c0_g1::Assembly01_TRINITY_DN59529_c0_g1_i1::g.46344::m.46344
ATGGGAGGGTCACTCTGTCAGATGTGTGTGAAACAGCCTGCTCCACTGGTCACAGACAGATGTGTGCGAAACACCCTGCTCTCCAGTCCACTGAGCAAGTTCCAGAGGAGTAGGTCCCCTGTCCTCATCCAGTCTGGCCTGTGTGTGACTCCGCACCCACCACTGGGGTTGACTGCCCTCTGA
>Assembly01_TRINITY_DN59539_c0_g1::Assembly01_TRINITY_DN59539_c0_g1_i1::g.46356::m.46356
ATGTCTCCCACTCTCCCATCATGGTATTTAAATTTCATCATTCTTCCCATCTCCGAGGTATCTGCCACAAACTCACTAATCATCCTTCTGTCAATCCCCTTCATCTCACCAAATGGCCATGCCTGCTACAGCTACAGAATCAGAATCAGAATTTATTGTCATGAACAAGTCATGAAATTC
>Assembly01_TRINITY_DN59598_c0_g1::Assembly01_TRINITY_DN59598_c0_g1_i1::g.46403::m.46403
ATGGGAGCTGTTGAGTGTTTATTGTACCAAGATGCTGTGATAAAGTTTGTTTTGGGAGCAGTCCAGTTTGACATCTCACACATCACAAGATGCAGTACGGAAGTGCAGAGTTACACAGAGAGACCAGTTGGTACGGAGCAAAGGCAGTATATTTTAACAGGTGAAGTTCATTTAGGAGCCTGA
>Assembly01_TRINITY_DN59604_c0_g1::Assembly01_TRINITY_DN59604_c0_g1_i1::g.196813::m.196813
ATGATTCTACTGCACATAGATTGGTGCAGTAGAATCCCTCACCACCTGCCATGGAATCAAATGGAAGCCATGTCCTTCAGGACAGTCAGTGGTGGCGTGACTGAGGCAATCCTGGTGATGGACATTAAAGCCCCCCCACCCCCCATTCACTGCCTGTGCTATTTTCAGAGCTCCTTCCAAGAGTTATTCAACATA
>Assembly01_TRINITY_DN59635_c0_g1::Assembly01_TRINITY_DN59635_c0_g1_i1::g.196754::m.196754
ATGTGTTGTCTGGTCCTGCTGTTTTGCGTGGGTTCACAATGGATAGGATCCTCCTCACCTCAGCCGCGGATATTGAGGGTGCCTGCTCTTCAAGGGGAGAGGGGACTTCCTTTGGTGTCACATTGTCTCATCAAACCATGTGTCAAAGGTATTGAACTTGGGTGGAGTACTCTGTGTGCAAAAAGTTAA
>Assembly01_TRINITY_DN59759_c0_g1::Assembly01_TRINITY_DN59759_c0_g1_i1::g.183798::m.183798
ATGTTGGACTCACTGGGCAGGTCATCCCAGCTCCAAATGGAGGCAAGTCGCCATGGTAACAATGACACTAGAATATATAGTCAGAGATTAAGGGAGAAAGGAAATGGAAAGGTACAGCCAGGGGTGTGTGTGTGTGTGTGTATAACTGAGTATGTGGAGGTACAACCACACCTCTTGTGTGTGTGTGTGTGA
>Assembly01_TRINITY_DN59760_c0_g1::Assembly01_TRINITY_DN59760_c0_g1_i1::g.183736::m.183736
ATGAACAGAAAAAAATGGACAGAAATATGTAGAATACGTGAGTGGGCAAAAAGATGTCCGGTAGAATATAAAATGGAGAAAAGCAGGATATTGTTTAAATGGTATGTGACTGAAAAGCACAGTAATGGCGGCGCTGCCGGAGCCGCTGTAGCGGCAGCGCTGCCGCTGGTGCGGACC
>Assembly01_TRINITY_DN59768_c0_g1::Assembly01_TRINITY_DN59768_c0_g1_i1::g.183790::m.183790
ATGATTAAAAACTTAAAAATTGTTAGCACGTGTTCAAAAATAATGGAATTTTGCATCACAAGTACCTCAACAAATCAATTTAAAAAACTAACCCAAATCAACCAGCAGTTCCCAACCAAGAACAAAGAGCCCCTTGTGAAAGGGGGTAAAGTTACTAATTTAATGTTTGGGGCAATCAGCATGTAG
>Assembly01_TRINITY_DN59793_c0_g1::Assembly01_TRINITY_DN59793_c0_g1_i1::g.183839::m.183839
CCTTTTTTAGAAGACCATCTGACCTTCAACATTTTTAGCAAGGCAGATTTCTCAGTTTATTTTTTTTCTCCTCCTAATGCATTAAAGACCAATTACAAATCTCTTACTACCCTTGAGGAATTCTGGAAAGTTCCCAAAAAATTTTTCAGAAATGTAGCACTATATTACTATGATTGTCCATTTCAAAAATAA
>Assembly01_TRINITY_DN59830_c0_g1::Assembly01_TRINITY_DN59830_c0_g1_i1::g.154943::m.154943
ATGTTGATGCCTTCTGGTTGGAGACTGTCAAGACGGAATACAAGGTGCTGTTCCTACAATTTGCATGTTGAGTGCACCAATCAGTTGGGAGTGAGTGGGGATGAGAGAAAGGCCAGAAGCTTAAACAGCATGGACAGAAATGCAGCAATAAAAACGTGTTCGCAATTACAACATGAAGATTTTGAGCAGAAATAA
>Assembly01_TRINITY_DN59993_c0_g1::Assembly01_TRINITY_DN59993_c0_g1_i1::g.68739::m.68739
CTACCGAGTGTAGAGGCAGAGGAACCTGAAGCAAAACCGCCAATCAAAGTGAAGTTCAAAATCCAATATCTAGCGGCATCAGGTTTGCAGCTCAAATATGTGCGAATAATTGAGAAAGGAAACTATGAGGCGATTTCCTGGGTTCGATGCCTAACAAAAAGCGGAGATTTTCAAATTCGCATTTGA
>Assembly01_TRINITY_DN59_c0_g2::Assembly01_TRINITY_DN59_c0_g2_i1::g.22086::m.22086
ATGAAATGCTTGGAAGTGAGAGTTGAAAATGTCAATGTATTTACTGAGTTTCTGCTAAGCTATCTGGTTATCTGTGTATTTAAGAAAAAATATTTTGTTTCAACTAAAGTAAATGGAGAAAATGCTATGTGTGACCTAATAATACATGTTTTTATTATTAATTGTAAAAAAAAAAAA
>Assembly01_TRINITY_DN60015_c0_g1::Assembly01_TRINITY_DN60015_c0_g1_i1::g.47627::m.47627
GGAACTTTAGCTTTCATCAGCAGCAGCATTAACCCTCTGCTTTACGCATTTGCTGGCAAGAGTTTGCGGAATGGTTTTCGGACTTCAGTAATGGCAAAGGTGTTTGAGCACATGGCCCACTCCACCAAAGATGAGTATACTATGGAACGCATTAATACAACAAAAATGGAAAGTATTCAAAGTCTGTGA
>Assembly01_TRINITY_DN60045_c0_g1::Assembly01_TRINITY_DN60045_c0_g1_i1::g.47604::m.47604
GAGAGTTGTGTAGAACAGAGAGACCTGGAGATGCAGGTACATAGTTCCCTGAAAGTGATGACGCAGGTAGAAAAGGCTCACCTGATTTCATGCAGCGAAGTAAAAATGGGAAGAATTGAGATAAGTACATCCATTAAAAGTGAAAGCACAAACATTAACTTCCTCCAAAATGCATTTTAA
>Assembly01_TRINITY_DN60091_c0_g1::Assembly01_TRINITY_DN60091_c0_g1_i1::g.47565::m.47565
ATCCTCCAACCTCACAACAAACAATCTGCCGCACAAACCAGTCTCAGTACAATAAAAGACACACTGATAATGTTTTTGACATTAAAAAATGCATTTTACATGAGATGTGGTTTTGATGAAGGAAATGGCAAAGAGCAGCATTCTACAGTGAAGAGGGAATATCTCTCTCTGGCAAGAACATAA
>Assembly01_TRINITY_DN60258_c0_g1::Assembly01_TRINITY_DN60258_c0_g1_i1::g.208850::m.208850
AGGAAACAGAGGAAAGCACAGTGCAAGGGCATCATCTTTCGCCAGTGTGAAATCCACTCAAGAGTCAAGGAACTGTCCTTGAATCTGGAGGTTCAGGTTCTCAAACATCGAAGGGACGGGGGAGAAGAGAGTGTGACCCACACACAGTCACCACTCTGCTTTATTGCACCCCTCGAGATGCCCCAGTACTGA
>Assembly01_TRINITY_DN60276_c0_g1::Assembly01_TRINITY_DN60276_c0_g1_i1::g.208813::m.208813
ATGGTTATTTCAATCTTTCTAGCAGCAAACTGTCTTCTGGTCTACAATGAAATACAAAGCACCAGGGATTTAACTTTCTTTGTGGTTTATGACCTCCAGCACCTCCTCTTCGGCAATGTGGACTCTCTTCAGGACATCACTATTTACTTTCCTCACATCCATGTCTCTCTCCACAGGTAA
>Assembly01_TRINITY_DN60277_c0_g1::Assembly01_TRINITY_DN60277_c0_g1_i1::g.208801::m.208801
ATGGTGCTATGTCCCCTTGCCTTTTTGCGTCTTGTGTGTGAGAGACTTCTGTATGAAATTCTGTGCAACATCAAGCTGAGATCTGTGTCAGAAGTCAGCAGCTTAATAGGAAGAGGTCTTTCTGTGCTTCAAGCCCATATCATATCCATATTCTCACCTGATAATCTACGTCCAAAGTGTCGTGAT
>Assembly01_TRINITY_DN60298_c0_g1::Assembly01_TRINITY_DN60298_c0_g1_i1::g.208798::m.208798
GAACCACCCATTCTCGCTGCCGTTAAACAACGATGGTTTGTTTTGAAGGAGCAGCTTCACAGAGCTCTGATGGGTGATGGGCTGGAGTGGATGAGGGTAAACCAAGGTAAGATCTATCAAAACAAGGCTTTGGTTAATGGAGCCAGCGTAGGTATGGGCTCTTGGGGACAGGGATTTGGTGAGAGTTCAGATACATGA
>Assembly01_TRINITY_DN60394_c0_g1::Assembly01_TRINITY_DN60394_c0_g1_i1::g.143448::m.143448
ATGGTGCAACATGATGGTGCACAACATGGTGCAAAACATCAGGTTGAGAGGATGGACACTGACTCTTTTGTGGAAATTGCCATGTTTGAAAGAGAGACAGAATTTTGGAAGGATTTATTGCATTCCAAAGAGGACACATATTCTAAAGTTAAAAAAAAAATCTTTACTTTAAATTCTGGAAAATAA
>Assembly01_TRINITY_DN60588_c0_g1::Assembly01_TRINITY_DN60588_c0_g1_i1::g.187367::m.187367
GCGAGGCAACGGGTTTTAAGGAAATTAAAGAATCAAGGGAAGAAGGGAGTAAACACAAGGGATAAGAGGAGAAAGGAGAAGAGTGCCAGGGAAGCAGTGAGATGTAAACGGAGGATTAATAAATGTGGGAGAGAGAGATTGCAAAGCAAGAACAGCAAACCTGGAGTGACAGAAGGATTGTAA
>Assembly01_TRINITY_DN6058_c0_g1::Assembly01_TRINITY_DN6058_c0_g1_i1::g.164231::m.164231
GAAGTGGGAGATCAGGTTCTGGCTGAGCTCAACTCTATTCCCCGACTGGCCAAGCAGAAATCAATGAAGACAGCGAGGACTGAAGGGGCTGAACTTGGTTACAGTTCAATTATGGGGCCATGGCAACGGCATGCACCGAAGTCAAGAAAAGCATCATGTTTTAGCAGTTCAAAGACCATAACACTTCTGCGTGTTTAA
>Assembly01_TRINITY_DN60672_c0_g1::Assembly01_TRINITY_DN60672_c0_g1_i1::g.197057::m.197057
ATGCGGCGTTCACTCAGACCCAATCCTGTAGCAGTGTATGTAAACATTGTACTTCTTCGCTTTGAGAACTACTTAGCTGTTGTGCAACAAAAGAACAAAAGTTTGTACAATTTTAATAAACCTCTCATTCTTATTTTTTTGTTAAGTCTTTTTGTAAGTCGCATTTTAAATTTTGATATC
>Assembly01_TRINITY_DN60681_c0_g1::Assembly01_TRINITY_DN60681_c0_g1_i1::g.197130::m.197130
ATGGATAACATTAAAGATGGGGCCAAATACTGCTCAGATGATATGTCATTGCCCTGGTCACTCGGTGTTGAGGCCAATCCAACTGCTGCCCCGATCTGTGGCTTGACCAGAGATGAGAGCTGGTCCACAGAGCTTCGTCCCACAACACCACCTAACCCACCACCCCCGCCCCCACCAGAGGCCCAGCAATATCAC
>Assembly01_TRINITY_DN60704_c0_g1::Assembly01_TRINITY_DN60704_c0_g1_i1::g.61454::m.61454
CAGCCCAGGTGCAAATTTGCAGTGTCCTATTCTGTGATGTGGCACATTGGTATGCCAATTAAAGTTGATATCAAATACTTTATAGTAAAGTCAAACAAATACTTAAATATAGTAATGATGCAAAAAGAGCTTATTCCTAAAATATACAGTGAGTATGTTCAATTGAATTGTCCAATGATCCTGAATTCATAG
>Assembly01_TRINITY_DN60836_c0_g1::Assembly01_TRINITY_DN60836_c0_g1_i1::g.142508::m.142508
ATGGGAATTCCCACATATAAGGGAAGATGGACAGTGACACAGATGATGGGATTTGCCCAATATTTCGGCCCTTTACAAATAATTCTCAAGCAAAGAGCGTTGTATGAAGTCCCCTCCGAGGAGCATTTACCACCAGAAGCAGTAGCTGCAGCATATCAGCTGCTACACAAAGAACATCTGCCCTGA
>Assembly01_TRINITY_DN60930_c0_g1::Assembly01_TRINITY_DN60930_c0_g1_i1::g.122884::m.122884
ATGGAAAGTAACAAGCTTGTATGTTGCTGCCTGGTGATTTATCTCCTGCACCTTATTACATATGCAAGCTTGGAATCTCACCCGAATGTGGAAGGGATCAACAGTGTGCAGTTTGGAATGTGTTCTGGTTATTGGTCCACTGGAGGATTTGGGGAGGAAAAGTCTGCTACATTGTTGATTATACTTGCTTAG
>Assembly01_TRINITY_DN60949_c0_g1::Assembly01_TRINITY_DN60949_c0_g1_i1::g.122793::m.122793
GCCCCCCCGGCACTCCACCGCCAGCCCCCTCCCCTCCAGCAGGGCCGCTTCCTGCAGTCCCGACCGGCTCCCAACCAGCTGCCCCCCCCACTCATCCGACCCAGCGTGTCGTCCCAGAACCCCCGGCCCGCCCTGCCCACGCTGGTGGGCATCGGGGTGGAGTCGCCCCCTTCCTCCACTCACTGA
>Assembly01_TRINITY_DN60980_c0_g1::Assembly01_TRINITY_DN60980_c0_g1_i1::g.122694::m.122694
ATGTCAAACGAGCTGAAATGTACAGTTCCTGTCCTTTATACCTGCATCTACAGAAACTTGCCTGGAGCAGCACCCTCGCTAGCTAAAATTAATAGTCTAGAACAGTCGTTCTCAACCTTTTTTCCCCCCTCACATACCACCCCAAGCAATCCCTCACTAACCACAGAGCACCCATGG
>Assembly01_TRINITY_DN60985_c0_g1::Assembly01_TRINITY_DN60985_c0_g1_i1::g.122730::m.122730
ATGAATGTTGGGACAGACCTCTCTCTCGTTAAAGTTGTATGTTTATTTCCAGATTTACTGAGCTGTTATTGGCAGTGTTTGTATGTTAAGTTTTTTCAGATTGTTTGCTGCTGTACATGCTTTGTACAAACCAAAGAACTTGTAGACCTTTGGTCCCTATTTGACAATAAAGACTACATGATGAAAAAAAAAAAAAAA
>Assembly01_TRINITY_DN60994_c0_g1::Assembly01_TRINITY_DN60994_c0_g1_i1::g.122859::m.122859
AGACTACATAGATCACACCGGTTGAGGGCTCTCAAGAAATTTGATACAAAACAAGCCTCTTGGAAGCAGATGATTTGGTCTCCGAGACAATCATGGTTTTACTTAAAGCTGAAAGTGGATCACAACTCTTTCAAAATGAGGAATAGAGATGATTTTCTCCCCCACCCAAAATGTAAATCTAAGCAAGCCTAG
>Assembly01_TRINITY_DN61003_c0_g1::Assembly01_TRINITY_DN61003_c0_g1_i1::g.159101::m.159101
TTTTTTTTTTCTCGTTATAAGCTGGATTTATTTGAGATAGAAATCAGTCCAACAGTATACGATACAGTACATCAAATGGTCAGAAATTGTCAGGACAGTAAACCTTTATTGCCAGTGATAAAAGATGTGTTATTGGACTTGAAACTTGCTCTGTATATAAATCTTTATGAAATAAAATAA
>Assembly01_TRINITY_DN61008_c0_g1::Assembly01_TRINITY_DN61008_c0_g1_i1::g.159046::m.159046
ATGCAAAAATACTGGACTTGTTTAAATCACAGACTGCTGTTGAATGTATTTTGTGATCTCTTTGGGGTTGGAAAAACCAAGCTGTTCACTCCAACATCGAGGATTAAGCAGGCGAAGAGCTTTGAACACTCTCCTCACGTGAGGGAGGTTGTGGAGAGAGAGAGTGACAATGTTTTGAGTTTTGATCTATCATAA
>Assembly01_TRINITY_DN61034_c0_g1::Assembly01_TRINITY_DN61034_c0_g1_i1::g.159076::m.159076
ATGGGTGAGGAATATGTGCAAATGAGAGAGAAAGTTCAAAAAGCATCATCTCTCGAATGTAAACCAGCCAGCGGCAGCTTTTTGAAGCGGGCTTCTTTTAAATGTGAATATTATAAGCTGAAATTAGCAAAGTATTTAATTTCAAGTAACTTTGTTTTGCCGCTGCTGTTTGTGCCTTTTTGTTTTGCCTTTTGA
>Assembly01_TRINITY_DN61244_c0_g1::Assembly01_TRINITY_DN61244_c0_g1_i1::g.68218::m.68218
ATGGTCACAGAGCCCCACCGCATAGAAACCAGCCCTTCAGCCCATTGGGTCCGTGCTGACTATCAAGCACTCGTCTATACTCATCCCATCGACCAGCTCTTGGTCTGCACCGACTCTGCCTTGCTGAATCGCTTGCTTGACCAGATGCTGCGTGCATGTTGTGCAGTGTGCTGGCAGCTGGTTTAG
>Assembly01_TRINITY_DN61254_c0_g1::Assembly01_TRINITY_DN61254_c0_g1_i1::g.68220::m.68220
ATGCTATCTGACCTGCTGAGATGTTCCAGAATTTTCTGTTTTGAGTTCAGACTTCCAGCATCTGCAGATTATTTGAATAACAATGACCTTTTCTTGGTTTTCCAAGGAGAGCTCAATTTTCCAATGTTCCTGGACATTGCCAAATCCAAGGATATCCCTTTCTCTAAACCGAACGTCAGCCACAGTCCTTAG
>Assembly01_TRINITY_DN61347_c0_g1::Assembly01_TRINITY_DN61347_c0_g1_i1::g.181717::m.181717
CCTATTCCTTCCCACATACCTAGCAACTTCCTTTTTATTCTTTTGCCACTTATTGACACCAGGGGAAGTTTACATCAACTAGTTAATTTACCAGTGAACCAAAGGGATGTGGGAGGAAACAAGGGAAACCATGCAACAAAAGGGAGAAAGAGCAAACTCCACACAGACATCATCAGGTCACTGTGA
>Assembly01_TRINITY_DN61395_c0_g1::Assembly01_TRINITY_DN61395_c0_g1_i1::g.181698::m.181698
AAAAAATTAGGTGAAGAGAGGAGGGGGAGGGGTGGGGTAAGTGAAAATGAGAAACAAGACATCATGAAAAGGGGGGTAAAACATTTTTTGCTGGATTATCTGAATGCTGTAAATATTTTGATTGGGCTGAACCAACAAATTAGTAACATTGCTAAGCCTTGGGGTGTCCCCATGGTTTAG
>Assembly01_TRINITY_DN61397_c0_g1::Assembly01_TRINITY_DN61397_c0_g1_i1::g.181564::m.181564
ATGTCCAACTTTAAAATGGTGAGTGAAGTACATCTGGACACACTGGCTCAAAAATCCCACAGCCCCCTCAGTCCACTCCATGTGAAAACCGGGCGAGGCCTTGACTTTGTTACTTTAACAGCCGCCATTGAAAGGGAGGACGCTCAACATGCTCGTGCTTGGTCTTGTCAAGCAGGTAATTCAGCTTGA
>Assembly01_TRINITY_DN61417_c0_g1::Assembly01_TRINITY_DN61417_c0_g1_i1::g.56792::m.56792
TGTTGTATTCAATGTTATATTTTAAAGCAGAGCAAATCAGGAAAGATCCGTTTTCAAGGTGCTGTTAAAATTCCACGTGGATTGTTTTTGAATAACCTCTCTGCATCCCTGAATTCTAATTGCAAAAAGAAAGGACACCAGAAAACATCCAACTTAAACACAGATATTACTTCTGTGGAAAACTAA
>Assembly01_TRINITY_DN61454_c0_g1::Assembly01_TRINITY_DN61454_c0_g1_i1::g.56873::m.56873
ATGAACATGAAAGAAGACAGGCTACCAAAAGCAAAATACTGCAGGTCCTGGAAATCTGCAATGAATGCAGAAAATGCTGAAACTACTCAGCAGGTTTGGCAGTATCTTGAATTCCTCGGACTGGCACCTGCCATGAACTGCGCTGGCCGCTTGTCCAAAGCCGAGTCGCCTGGGTTCCACTGA
>Assembly01_TRINITY_DN61470_c0_g1::Assembly01_TRINITY_DN61470_c0_g1_i1::g.56862::m.56862
ATGCTAGCCTTAATTAGTTGTGGAATAGAATACAAGAATGTGGAGGTTATGCTGCAACTTTATAAAACTTTGTACTGGCCACAGCTGGAATACTGTGTGCAGTTCTGCTCACCACACTATAGGAAGGATATGAATGTACTGGAGAGGGCGTGGATGAGATTTGCCCGAGATACATCAATTTACTTATGCTGA
>Assembly01_TRINITY_DN61497_c0_g1::Assembly01_TRINITY_DN61497_c0_g1_i1::g.56903::m.56903
ATGCATATCTCTACAATCTTCGATACTTCCCCAGCTATATCTCTACCCCTTTCTTTGAAGAGATTAATTAACACAACCAGTCAGCAATTGCTTTTGCAATATGTTTACACATCCCTCTTGGTGCACATTGTTTTCCAGAGCATCGCAGAAGCAAAGAGATTTACAAGAGCAGACCGTGTCTGCACCTAA
>Assembly01_TRINITY_DN61500_c0_g1::Assembly01_TRINITY_DN61500_c0_g1_i1::g.17910::m.17910
TTTTTTGATCAATTCAAGTTTATTGAACACAACACATTACAGAACCATGATCAGGATAAAAAAAGTCAGTCTCTTCCATTTGTTTCCTTATTTTTGTTAAAGATGGCATCAAAAGAATATTCTGGAAGTTTAATAAGACTTAAAAAATCAGTTCTAAAAACACATCAGCACTTTATCCCCCGCCACCTGTCTTGA
>Assembly01_TRINITY_DN61600_c0_g1::Assembly01_TRINITY_DN61600_c0_g1_i1::g.120378::m.120378
AGAACAGGTCCCTCACTCTCCCTCCCCTGCAGGCAACGCAAGAACGCCTGGCCTTGCCCAGAGGAGCACCTCACTTCTACAAATGAACATGCGGAGGCTCAGATTTCCAGGCAGGCAGGGATCACCAGGGTGAATTATCGCTTGAACCCCAGGGACAGGGAGCCGAGCACAGACCAGGGCTGA
>Assembly01_TRINITY_DN61618_c0_g1::Assembly01_TRINITY_DN61618_c0_g1_i1::g.120385::m.120385
ATGGTGCAAGAAACCAATGGCACTTTTAAATCAAACTTTAAAACAGTCTCTGAGCTGAATGATATACTCGAGGAAAACACAAACTGGATGAACTTTACATTAATCCAAGAAAAACAGGGTAATAACAACCACACAAGGATATGTATTTTAAACTGTCTGCTTCATTTCATTAAGCCTCAAACCATTCAAACAGAATGA
>Assembly01_TRINITY_DN61739_c0_g1::Assembly01_TRINITY_DN61739_c0_g1_i1::g.18689::m.18689
ATGGATATCTTGTTCAGAATGGAAGTGTATTTAAGGAAGCTCCACAAATCCTGCACCTTCTGTTACACAAATGTCTATTTTTTGATATTTTCATTCAAATGGGGAGGAGAGAGAGAGAAGGAAAAGAACAACAAATGTATATTGACTGACCGTGACACTGGTATCCCTAGGGAAACTGAACTGGGGCCTTGA
>Assembly01_TRINITY_DN61743_c0_g1::Assembly01_TRINITY_DN61743_c0_g1_i1::g.18586::m.18586
ATGGCACAAGTCCCTTTTACATTGGTCTTTGTTACTGGAGGGGCCTTCATAAAGCAGCTTGTTAAACTGTTGAACACCAAGTTTATTTTATGTAATAGTAATATGTTTTATGCAGTGCATGTGCAGCTTTTTATAAACAAGCCTTTAATAAAATTAGGAATGAAACATGAAAAAAAAAAAAAA
>Assembly01_TRINITY_DN61948_c0_g1::Assembly01_TRINITY_DN61948_c0_g1_i1::g.178536::m.178536
ACAAATTGTATGTACAAACTTCACAGAACGTGGTCTGAAGAAAATGTTCCGAAGAATATGTTCAAATGTCATGCAACATACAATCAAAAGAAAACATTTTGCTTTAAGTGGAATGCAAGGCAGGTGGGCCTGACTGTGTGGCCCAGATCAGATGATAGAATGATTGAGTCAGAGAGTTTTGATGAAGCACTGTTGTAG
>Assembly01_TRINITY_DN61962_c0_g1::Assembly01_TRINITY_DN61962_c0_g1_i1::g.178609::m.178609
ATGCTATCTACTAATTACCAAACTTTTTTCTACTTTTCTTTTCAGGCTGAGAAACAATCTTACTGGAGCATTGAGAAAATGGCAAAGAAAACAAAAATAAAACAGAAAATTTTCATTTCCCCAAAAAAGAGTGAGATTCTGACCATTATCCTCAGGCTGATAGCAGAACAACAATGGATGGATAAGGTATGA
>Assembly01_TRINITY_DN61996_c0_g1::Assembly01_TRINITY_DN61996_c0_g1_i1::g.178628::m.178628
ATGTCCCTATTCTTGATTAATTATTGTGATGGTACATCTAGGATGCTGCCATCTACTATAAATATTGATCGTAAAACAATGATTCAACATGGGCATTCTTGTCCATCATTCACAACCTCAACACCCCCGTCAAAGGTCCCAATCACCGTTTTACCAAAATGTACTTCCAAAATCTATCCCAATGTTTCTGACAAGTTG
>Assembly01_TRINITY_DN62164_c0_g1::Assembly01_TRINITY_DN62164_c0_g1_i1::g.182762::m.182762
ATGTTATTACTTTTTCTGCCTCCACCACCTCCTTTGACAGCTCATTCCAAATACCAACTAATTAAAAGTTTAACTCCGATCTCCTTTAAACTTCCTCCTTCTCTCCTTAAACCTCTGCCCTCTCGTTTAGACACCACTACCATGGGAAACTACCTCTGGCTATCTCCCAATCTATGTCTATTTTAG
>Assembly01_TRINITY_DN6218_c0_g1::Assembly01_TRINITY_DN6218_c0_g1_i1::g.118260::m.118260
ATGCCACAAAGGTTCAAGCATAAAAAGGTCTACTTACAGCCAGAGTTAGAGAACAACGTCCATGTGCACAAAATTTCTGCATTTTTTCCTTACCACCCAATGCTTCAACAGCAACTTATTGCAGTTTTGAAAGATGGCGCCCCAAACATATGCTTCAACCCTTGTCCTCCCAAATTAGGATTGGTATAG
>Assembly01_TRINITY_DN62214_c0_g1::Assembly01_TRINITY_DN62214_c0_g1_i1::g.198::m.198
ATGCATCACATCAGCAGAAGGGGCTATGTGCTCTCTGTGGCCATGCTAACCAAAAATGAACTTCAGGTTACTCCCACTACTCGGTTCTTGGTCCATAGCCCTGCAAGCTGTGGCTCTTCACTGGCTTACCCAGGTAATTTTAAATGTGATGAGTGTTTCTACTGCCACCACCCTTTTGACTGA
>Assembly01_TRINITY_DN62323_c0_g1::Assembly01_TRINITY_DN62323_c0_g1_i1::g.5772::m.5772
ACAAGGCGGTGCTCCCACCTGAAGGTTTGGGGTAAAATTAACCCCACCTTTCCTGCACAGGCAAGACCGCTCTTCATTGAATCCAACGTAACGGCAACATTTGAGAACTCGGCAGGGTTTGATGTCTCATGCATTGGACGCTTGGATGAGTTCCTCATTCCATTTACAATATGTTACAGTCTGTTTTTTTAA
>Assembly01_TRINITY_DN62355_c0_g1::Assembly01_TRINITY_DN62355_c0_g1_i1::g.5832::m.5832
ATGCCACCTAGTGGCTACCTGCAAACCTACAATGCACAAGGACACAAAAGCAGACACCTTTTGTCTGTTTGTCTATGCACCTCCCCCTGCCCTTTCTTTGCCTCTCTCCAGCCTTTTAATTCAGGCGCCTGCCTGCTTTTTACTCATAACTTGAAGAAGGGCTCAGGCCCAAAACAT
>Assembly01_TRINITY_DN62410_c0_g1::Assembly01_TRINITY_DN62410_c0_g1_i1::g.151261::m.151261
GGTAAAATTCAATATTTATTCCCCACAGGTATAGAATGCCATTATTATACCAACAAGCTCTCCATGGGCATTGAATCTGAGTGGATTTATGACAAAAATAATTCCTTTGTGGGTAATGCTGGCGAGAACAGCATTTATTGCCTGTCACTAATTTCTATTTACAAGGTGGTTAACAACCACTTGAACTGCTAG
>Assembly01_TRINITY_DN62450_c0_g1::Assembly01_TRINITY_DN62450_c0_g1_i1::g.151203::m.151203
ATGAGGCTCAATGACTGGTTAACAAACTCAGCCATCAGTGTTTCCCTTTCCCTCCCAAATCTGATCATTTGTTCAAAGATCCAACTTCATAATTCTAGTACCAGGAACGAGGCATCCTGTGGTTACTGCTGGTGGGTCACCCACCTGAATGACAAGCAGAATTTAGAAATGAGTGGCTGA
>Assembly01_TRINITY_DN62493_c0_g1::Assembly01_TRINITY_DN62493_c0_g1_i1::g.151300::m.151300
GAAATATTACAAAAGATGACCAAAAACTCAGGTAAAGATGCAAGTTTTAAGGATCATCTTAGAGACAAAGGTTTGGAGAAGGAATTCCAGAAGTTGGGTCTTTGGGACCAGAAGGCAAAGCCACCACTTAAACATGGGAATGATCAAGAGGCTAAAATTGTCATGGAGGGCTGCAGAAGTTGA
>Assembly01_TRINITY_DN62518_c0_g1::Assembly01_TRINITY_DN62518_c0_g1_i1::g.169025::m.169025
ATGTTTCTCAACCCTTGCTCCATCGAAATAACAAGATATCCATATAATTGTAAATGGGATGATGAGCAGTTTTGTCTGAATCATCCATTTCAAGGAGGAAAAATCTGGCTTTCGTTTCCCATCCAGTTAAGTGGAATATTTGAGTCAGCTGTCCAATATATCATTGAATATCCTGTGTGA
>Assembly01_TRINITY_DN62653_c0_g1::Assembly01_TRINITY_DN62653_c0_g1_i1::g.2787::m.2787
ATGTATGTCTGGTATTTATCTGTTGTTATTTGGTCTGTGCATGGAACTGTGTCTTATTGTTCAAAATGGTGGTCATTGTGCCAGAATTGTACCTGTGCCTCATCTGAAAATTTGCAAAAGGCACGCTCTCTCAAACACATTTTCTCTTTGAAAACCCCTTCATTCAATTATAGTCCTCACTAG
>Assembly01_TRINITY_DN62660_c0_g1::Assembly01_TRINITY_DN62660_c0_g1_i1::g.2839::m.2839
ATGCCAAACAAAAGAAAGGATTTTGAAAACGTTTACAGATTAAAACAAGTGATTTTCAAACCAAGTCAAGATGAAAACAAAATTCTGTGGGTGATATTGTGCTCGCCCACGCCTCATGTTTGGCCCATGCTCACACTTACCATTTTCAGCTGCACAACTCCTAAAATCCCCTTGCATTGCTAA
>Assembly01_TRINITY_DN62670_c0_g1::Assembly01_TRINITY_DN62670_c0_g1_i1::g.2809::m.2809
ATGAAGATATATGATATCACACATTATCAACAGCTCAACCAATCATTTCATTACCTGGGGGCAGAATATGATAGAAAACGATCTCCTTCCAATCCTGTGCCCCATGTGGGCAAAAGACAAGTTTCGAGTCGTCATGAACGAGCCTTAATATCAATGAGCAAACTGTACAAAGCACAAGGTGTGGGAGGAGAATGA
>Assembly01_TRINITY_DN62753_c0_g1::Assembly01_TRINITY_DN62753_c0_g1_i1::g.75699::m.75699
ATGGGTCACACTACAAATAAATTCACATTAAATCAAGCTGCAGTCTCCCTTTTCCACTTTCCTTGGATCTCGTTACGATGTGAAATTAATACATCCAATTTCCAAGAAAGAGAGAGGAGAAAGAGAGAGAGAGAGAGAGATAAAAAGCGAGAGAGAGAGAGAAAAAAAAGCGAAAGAGAGAGAGTCGAGAGA
>Assembly01_TRINITY_DN62871_c0_g1::Assembly01_TRINITY_DN62871_c0_g1_i1::g.14856::m.14856
AGAACTAGCGGTGACAACAGAAGTGATGTAATTGCTGGTGATGTCAGCACCAGTACAATAAGTGATGGTGCAGCAATCACTGATGATGTCAACATCAGTAAAGTAAATACAGGTGAAGTCATCATTGGTGAAGTGTCAGGTGATGATAATAATGTGGTGAATTTAATGCTGGAGAAGTGA
>Assembly01_TRINITY_DN62899_c0_g1::Assembly01_TRINITY_DN62899_c0_g1_i1::g.14819::m.14819
ATGGAAGTAAAATTTGGCAAAGCAAAAGTAGATGGTTCTGAAAAATGGGCTCAGAATCTGGAACATGTCAATTGGGAATCGCAAAAACTTTACACTCTGAATGGCACAATTGATATTTCTTGCTCTTTCACAAAGAGTGCAAGTGTGATTCACAAATTTGTTAAAGGGTTAAAAAAATGA
>Assembly01_TRINITY_DN62944_c0_g1::Assembly01_TRINITY_DN62944_c0_g1_i1::g.40074::m.40074
ATGCCTACAACCTCTATTTTAGTGGCACACGCAAAACAGTTTCTACATCCAGATTCCTACCTCATTTCTCCAACTCAAGGTAAATCTCTTTCTGTTTTTAAGGCAAGATTTCAACAGGTAGTTATTTGCTATCTTTCCCATATAATCCTTTTGTTGGCTATTCAATCACAAAGGGCATGGGAGATGAAT
>Assembly01_TRINITY_DN62969_c0_g1::Assembly01_TRINITY_DN62969_c0_g1_i1::g.40099::m.40099
TGGCAGCCAGGGCTGCGCCGGGAGTCGTGGGGGGAGGAGGAGGAGGAGGAGGAAGAGGAGGCGGAGTACGATAACTACAACAGGCAGCAGAGAGGTCGACTGAGGGCCAGAGGCCACTACCGACAGAGAGACAAGGAGATCGTGAACAGGAAGCAGAGCGACATAGAGGAATGGAACCATGACATGTACATTTGTTAA
>Assembly01_TRINITY_DN63041_c0_g1::Assembly01_TRINITY_DN63041_c0_g1_i1::g.151318::m.151318
ATGAAGCAAGCACACTTTCAAATTCAGAAGTCAGTAATTTATCCAAAAATGAATGTTAAATGCTGTGTTTCTCCTGTGTATGGGTTATACAAAAACAACCCTCCATTGAATAGTTGTGGAATGTATCAGCTGCTCTCGAAAGCAACAAGTCATTTAAAAAAATCTGTTAAGAGATCAATATGA
>Assembly01_TRINITY_DN63049_c0_g1::Assembly01_TRINITY_DN63049_c0_g1_i1::g.151335::m.151335
ATGTTCCCCCAGGTGTTTGGTCTGGGTGACCCAACTCCCGCACTCCTCCGCCATCACCTCACCATTTACGTCCAAGGCAGCAACACTGTAGATGCAACGTGTGAAAGCACCTTTCAGGTCCCTGTGTACGGCAGACTAAAGCCCTGTTGTAAAATATGTGGATGGGGCTCTCTCACATCACAGATGGGAAAAGTATAA
>Assembly01_TRINITY_DN63077_c0_g1::Assembly01_TRINITY_DN63077_c0_g1_i1::g.151332::m.151332
ATGGGGGATAGGTTCTGCTGCCTGAGGGCGGTGAAGATTTCCCCAATGGTCCTCTTCTTCCTTAACTTGGGAACTGCAAATGCATATTCTGGTGAATTTGAGCGGGTGCAGGGGAGGTTGTGGGGTTACCTATCTCCCAGTGTCCTGCCACAGGTCAGTAGTTACTGGGTAAAAGTGACTAAGCCCAGTTGGATGTAG
>Assembly01_TRINITY_DN63228_c0_g1::Assembly01_TRINITY_DN63228_c0_g1_i1::g.68400::m.68400
ATGCTGGTGGGACCATTGGATAATGGATGTGTTTCTATGCAATGGATTTGGAATCTATTGTGCAATGAAGACCTTGGAGTGGCTCTCAATGAAGCCTTACCATTGGCAAGGACTGTGGAATATTCACAGTTACAAGTAAGTCAGTCTGGTTGTGAAGATACAATGGATCATTCTGTGCAATTGTAA
>Assembly01_TRINITY_DN63261_c0_g1::Assembly01_TRINITY_DN63261_c0_g1_i1::g.68398::m.68398
ATGTTAAACTGGATTTCTATTTTGAACAGAGGATGTTATTTTTGTAAATTCCTTTCTTTGTCCTTTCCCTTGTGCTCCCACCCCCACCACACAAAGCCACACCTTTCATCAGTTAAATGGATTGAAACACGAAAGTCTGCAGACGCTGTGATTGTAGGAAAAACACAGAAGCGCTGGAGGAGCTCA
>Assembly01_TRINITY_DN63356_c0_g1::Assembly01_TRINITY_DN63356_c0_g1_i1::g.52259::m.52259
ATGCATATTTCTAAGTACTTAAGCAGGACTAAGGTTAAAGGTCATTGCTCTTGGCCAATCACCACTATGTCACAGCCCATCACCAATGAAGCAGCTTCAAAGCTCAGGTGTAGAACAGCCACTGGAAGAAAACTTCTAACATGTAGAAAGTTAAACATTGTACAATATACTCAAATTGGAATAGGAATTTAG
>Assembly01_TRINITY_DN63371_c0_g1::Assembly01_TRINITY_DN63371_c0_g1_i1::g.52296::m.52296
TCGGCCAATTCTTTGAAAATGCCTGTCTACCTTAATGATTTGAGCTGGTTGATGATCACATCATTGGAAAGTTGCATCATTGAAACATTTCACACTAGCCCTCTCTTGATTGAAACTTTGTGCGGTAGAATCATGCAACTGAGATTGAGGCTTATGCCTGAGGTGACTTTGAAGACATAA
>Assembly01_TRINITY_DN633_c0_g1::Assembly01_TRINITY_DN633_c0_g1_i1::g.283::m.283
ATGATGAGGGATGATGTGCTGGATGTGGAGGTTAATAGAGTGAAAGGAGAGGACAGGGAAACAAAATCTGCACTGTTGCTTGGGGTGGGGGTTGAGAGCAAAAGTCTGAGAAATGAAAGAAATGCAAGAGAGCGCTCCATCAAATCTGGTAAAAGAAAAGCCAGGTTTCCTGAAAGAAGAGGA
>Assembly01_TRINITY_DN633_c1_g1::Assembly01_TRINITY_DN633_c1_g1_i1::g.284::m.284
ATTCATGTGCACTTCCTCCAATCTTGTCTACTTTGTTCTGTGCTCCTGTACATCAGCAAGATCAAGTACAGACGACATGACAGATTTTTAGAGTTCATGTACTCTGTCCACAATGGCCCTCCTGAGTTCTCTTTAAATGGCATTTCAACTATGGCATTTCAACTCCCCTTCCCATTCTGA
>Assembly01_TRINITY_DN6350_c0_g1::Assembly01_TRINITY_DN6350_c0_g1_i1::g.162009::m.162009
CACTTATCAGCAACACACAGCAATGAAAAGCAATTCCAATTGAAAATACGTGCAAGCAATGTTGTTTATTGCTGTAGTTCTTTTAAAACATTCGCAGAAGAAAGAAAGAAGACTATTTTTTATAATATTCCCAGCCTAAAAGGAAGTCTAAAAATAAGTGTTTTTCTTAAAAAGGAATGGGGGACTTTTTTTTAG
>Assembly01_TRINITY_DN63531_c0_g1::Assembly01_TRINITY_DN63531_c0_g1_i1::g.112421::m.112421
ATGCTTTGTAAATTTAACCAATTAATTTTGAACTTAAGTCATACAACTGAATGTGACCATTTCAGCTACAATATTTCTGAGAGGCATGATGAGTATATAAGCACAATAATTCCAATTTTTAAACAAGTTTGTACATATTTCAGCAGCTGTACCAATTTTACCGTCTCCTCCAATAAAAAT
>Assembly01_TRINITY_DN63536_c0_g1::Assembly01_TRINITY_DN63536_c0_g1_i1::g.112471::m.112471
ATGAGGTTTATTTCAGCACATTTTAGCCTCATTGATGAACTTGATCTGTATTTTGAGCAGCTTGAGATGCAAGCATATGTATTTATAAAAAAAAAAAAATGCAAGAAACACTCAACTGGTCCAGACAAATATGAAGAATTTTTTTTCAAAACTGTTATCAAGCTGAAATATTTGTTTTATTTT
>Assembly01_TRINITY_DN6354_c0_g2::Assembly01_TRINITY_DN6354_c0_g2_i1::g.161875::m.161875
ATGATTTTACATTTTTTAAAAGGCTGCACAAAAGCTTTTAGTATAAGGGAAAGGAAATTTAGATATAATAATGCAGCACATCCTTTCCTTTCACCTCTTACTCTTCGCAGCATTGCCCATCCCCCAACAGCCAGATCTAAAAGCAGTAAAAGAAGGGAATTTCAAATAAAATGGCATATTATTTCAAAA
>Assembly01_TRINITY_DN63629_c0_g1::Assembly01_TRINITY_DN63629_c0_g1_i1::g.14986::m.14986
GAAATCTGTTGTATCTACCTGAGCATGGTATTTCTAATTTATCTTTATCATTTGCACCTTGAGACATTTAAAGGGGAGCTGCACCATGTTGAACAGACCAATTCCTTTCAAGGGATCTCCAGCAGCTTTTTTTTCCTTTTAAGTAGTGATTCATGCAGAGAAAGAGATAAACACTTTATCATTTGA
>Assembly01_TRINITY_DN63659_c0_g1::Assembly01_TRINITY_DN63659_c0_g1_i1::g.14971::m.14971
ATGTACAAAGGAGGAAGATGCATTACCCAAATGTGGAGTTGGGAGAAGCACAATTGGAACTTCTGGCCTATATTTAACATTGTTCCTGCCACTACAACTACTACTACTGACTTTCCATTTGGACTTCCTCTGTGTAGTGCTGTAATTTATTCAATCAATCAGGCTTCCAATGACTTTTAG
>Assembly01_TRINITY_DN63747_c0_g1::Assembly01_TRINITY_DN63747_c0_g1_i1::g.168544::m.168544
ATAAGGGCAAGAGAGTTGAATCACGTTGCTACAGGTCAACCTGAAAGACAAGTGGTCTGGTTCTGTCTGACAATGTGCATGTGCTACAGTAGAAAGCAATCAATGTACTATCATAGAAATCTCTCAGCAGCAGCGAAATCCTGTGCATCACCAAAGTCTTCTGGTCCTACCATTGAAACCTAG
>Assembly01_TRINITY_DN63784_c0_g1::Assembly01_TRINITY_DN63784_c0_g1_i1::g.168549::m.168549
ATGGGCTCATGGATCAGAAGGGCTGGTTACCATGCTCTATATCTATTTTTTTTAAAAATTGAAGTATCCTTCCAAAGGCCAGCAAATTTAAACTGTCGCTCATTCACAATAGCAACATTTATGAGGCATCTACACAGGCAAATGAAAAGGCAGAGGATGGAGGGATATGAACCAGGCAGGCGAATGGGATTAGTTTAG
>Assembly01_TRINITY_DN63888_c0_g1::Assembly01_TRINITY_DN63888_c0_g1_i1::g.69920::m.69920
AACAAGAAAATCTTCAGATGCTGGGGTCGAGTGCAGTACACAAAAGTGCTGGAGAAACTCAGCAGGTTACGCAGCATCCATAGGAAGCAAAAAGCAGTTGACACTTTTCTGACAAAGGGCTTCATATTTAATGACCCCCTTCTTTACTTTTTAAAGCAACTATCTGTAGTCACGTTTGCAAGAAGTGTTTAA
>Assembly01_TRINITY_DN63935_c0_g1::Assembly01_TRINITY_DN63935_c0_g1_i1::g.61644::m.61644
ATGCTGGAAAAAGCCAGGAGGTCAGGCAGCATCTTTTTTAAAGTGGTCATCTCGACCTCGTGCCTATTTCCTAAAGATGCTGGAAATCAGAAACCAGGTCAGAAGAACGGATTGCTTCACATTTCCGGCACTTTGTTTTTATTTCTGATCCTGAAATGCTGGAATGCCCAGCAGGTCAGATAA
>Assembly01_TRINITY_DN63965_c0_g1::Assembly01_TRINITY_DN63965_c0_g1_i1::g.61649::m.61649
ATGAGGAGCATGCATGGGGTTGATATGGAGGAACAATTCCCCTTGGCAGAAGTGTGCATCATTAGGGAGTATGGGTTTAAGACAAGGAGTAGGGGATTTGAGCAACCTGGAACACTGCATGAAAGGGTGCTGCAGCCAAGTAATCTTGCAAAATTTAAGTTTTTGGATGAGTCTTTGAAAATGTTGTGA
>Assembly01_TRINITY_DN63985_c0_g1::Assembly01_TRINITY_DN63985_c0_g1_i1::g.61663::m.61663
ATGGAACGTGTCCTCATGGTTCTGGGACTGAAACCACATGCACAGACAGGAATTCATTTTCTGAAGAGAGAAACATTGCACAGCAAGGTTTCAAACAAACCGAAAAGTGACACAGCTGATCTTCAGGATTGGTTTTGGATCCATTACGAATTACTCCTTGTCAATCCAATCATTGTGTGCGTTTCCTAG
>Assembly01_TRINITY_DN64011_c0_g1::Assembly01_TRINITY_DN64011_c0_g1_i1::g.216062::m.216062
ATGCACCAACTAAACCTATCTATTGGGTCTGCCAGCATGTTCATCGATGCCTTTGCCAACTGGGAGGAAGGCCCACCTGGCAACACAGACCCAGCCGTACCACCTGAAGACACGGACACCGAGCGCATCAGCAGTACCGGTCTCCCCCCTCTCTCTCTCTCTCTCTCCCCACCGCCTCCCCCACACGAGGCTCCCTCC
>Assembly01_TRINITY_DN64033_c0_g1::Assembly01_TRINITY_DN64033_c0_g1_i1::g.216120::m.216120
ATGGGGTTGAACAACAAAAGCTTGCTGATGTTATTTAATTGTCCTCAAGCAACTGATAAATGCCAGAAACAAAGAAACCTAACTTTTTGTAATGTTTACAAATGTTCTGTTCCAATTTCTCATTTCCTTAATACATTGCTTCATGGCCTTTATCAGTGCTGCTTGTTATTCACTGAAGGATTGATGAAAGTGAGGTAG
>Assembly01_TRINITY_DN64069_c0_g1::Assembly01_TRINITY_DN64069_c0_g1_i1::g.216143::m.216143
ATGCTGGCCTTGCCAGCAATGCTCAGAGCCCAAAATAAAATAAACTCATTTGATACCAATTTGTCCTTTTCTCCTGACGCCATCTCCTACAGGAGAACATTCCTCGGATGCCAGATACTCACTGGCACTTCACCCAAGTGTCTGTTTCGAAGAATGCACAAGCCTGACCAAGTATCGGCAGGGTAG
>Assembly01_TRINITY_DN64079_c0_g1::Assembly01_TRINITY_DN64079_c0_g1_i1::g.216059::m.216059
ATGGTGATTTTATTGAAACAAAGAGTGTTGAGGGTAGATACAGGGATAATATTTCTGCTAGCTGGGATGATGTTGAAAAGCATGGAGAGTCGGTCACAAAATAAGTATTCAACTCTTCATGACTCGAATGATGAGAAATCTGCGGTAGGATTATTTTGTGGAAATTTTGAACAACATGGAATG
>Assembly01_TRINITY_DN64248_c0_g1::Assembly01_TRINITY_DN64248_c0_g1_i1::g.216497::m.216497
ATGGCACACCTCCACTTGCATGTGAGCCTGGGCCTTGATCTCAGCAGTTCCCACAACTCCACCGCAAAAACCCTGGTTTTCCCTTTCCCATGTACCACGGGCTGTTGTATCTGCTGCCCTGAAATTTCAACTGGACATTCAACCACAAATATGTACAACAGAGAGCACAGCTATTCAACCCTGACA
>Assembly01_TRINITY_DN64275_c0_g1::Assembly01_TRINITY_DN64275_c0_g1_i1::g.216392::m.216392
GCTTTCTGCATGAACAGAATTTCTCATCCTGGAACACATTCAGGCATAATAACCACAGGAGCGACCCAGATCCAGGAACGACCCAGATTCAAGAATGAACTGGATTCAGGAATGAACCGGATCCAGGAATTAACCGAATCCAGGATGACTTGGCTCACACTTGGAGAAGATGTAAAACTTACAGCGTGA
>Assembly01_TRINITY_DN64418_c0_g1::Assembly01_TRINITY_DN64418_c0_g1_i1::g.79764::m.79764
ATGAATATGTTTTGGGGTGGGGAGAGCTGCTGGAAAATAAGAGAACTATACCTGCAAGGTTGTGGAGGGTTAGGGAGTGATTGGAAATCAGTTAAATCAAAGGGTCAGGTGGAACACAGTTCAGGGTTGGGGAGAGGTGGATTGAAAGCAAGAGCAGTGGTCAATGATGAAAGCAAGTAA
>Assembly01_TRINITY_DN64428_c0_g1::Assembly01_TRINITY_DN64428_c0_g1_i1::g.79767::m.79767
ATGAGAGTTTATAAAGGTGAGTATGATTTGCTGTCATCAGCCCTGCATTTGGGATTGCAGTCTGACCTCATCATAGGACACACATCACAAATTCATGAAGGTATATTTTATGGCAGGTGGCAGTACAGGTTAATAATGTGCAAGCTATCACCAACTATGTCTGGTAGAAGTAGGAAACTTTGA
>Assembly01_TRINITY_DN64436_c0_g1::Assembly01_TRINITY_DN64436_c0_g1_i1::g.79693::m.79693
ATGACATTAGTGTGTTGGGTCCAGGAAAGATCCTCTGAGATAGTGATTCCCTGCTGGATTCCAGATGCAGCACAAGATCAGCGTAACCCTCGAGATCTGGACTGTTCAGATGGTGTCACTGCCAGCTTAGGTCAAAGTCAGAGCTGGGAACAGAAGCTTTCGCGGAGATATGCAGCATTAGTCCAGGCATGA
>Assembly01_TRINITY_DN64468_c0_g1::Assembly01_TRINITY_DN64468_c0_g1_i1::g.79696::m.79696
ATGAGTGCGGGTCCCTTTCCCCAGCTTCTCCAAGGAATACTTCCACTGTCCTCCTTCTCCCCCCTCTCGCAGGTTGTTAGATGTTCAGGTACAGCGACGCCTTTTCATTTTTCACCATTGGCATTTGAACATTTCTGCGCCCTTCAGATTAAACGCTCCTCGTCCCCGCTCAATCCC
>Assembly01_TRINITY_DN64524_c0_g1::Assembly01_TRINITY_DN64524_c0_g1_i1::g.119917::m.119917
ATGCTTTTTGTCCTGCAGGTTCTTGAGTTACTTACACACGTACCTCTCCGCAGTCCTTTCACACTTTTTGCAGGTTACATAACAGCACCAGTGATATTTGCAACTACATCTCTCAATAATCGTCTCTGTGTATGCATTGTATCCCCGTCCACAGCACATCAGGTTACAGCTGTCACT
>Assembly01_TRINITY_DN64582_c0_g1::Assembly01_TRINITY_DN64582_c0_g1_i1::g.119977::m.119977
ATGTGGGTTATGAGATCAGAGGCTGGGGAGGTAAGGCAGGATCAACAACGAGAGTTGGAGTGGCCCTCGCGTGTCAGGGAGTCTGAAGGCTGGCGGGAGAACGGGAAGCCCCAGCACAGCATTGGGGAGAATAGGGAGGCAGATGTGCTTGTGATCCTTCATGGCTGTCAGGAACATGAAGAATAG
>Assembly01_TRINITY_DN64690_c0_g1::Assembly01_TRINITY_DN64690_c0_g1_i1::g.100354::m.100354
ATGCGTTCAATAGACATACCTGATGGAATTTTCTCTGTCAGATATATGCCAATACTTTACTTAATAAAACAACTGATGCATATCAAGGCCATTCTATGGCTCATGATGCTCCAGATGCTGCTTAATGCCTATATTGTTGCTGTAGTTTTCCTTTGTACAGCAAAAAGGAATGAAGATTCCGAGAACTGTTGA
>Assembly01_TRINITY_DN64711_c0_g1::Assembly01_TRINITY_DN64711_c0_g1_i1::g.96393::m.96393
ATGTACATAAATCCTCAAACCTTCAGGAAAGATGGCGAGGGTTCAGTGGAGACTTTCTACACTGTTACATGGGATGAGTTTATTAGCTCAACTGGATTGGAGAATCTCAGGTTTGTCTCCCTGGACCAGATGTCGAGGGAAGATTGGGACCCTTTATCAAGACGGTATAAACTGGACACAGAGTAA
>Assembly01_TRINITY_DN64797_c0_g1::Assembly01_TRINITY_DN64797_c0_g1_i1::g.96375::m.96375
ATGTTGCTGCACTTTTCTGGCCATAGCATCAATGTGATTGGACCAGGACTGATTGATGTTGCTATTTACTCCTCAAAACTTAAAGCACACCATCATTTCCACTTTAGGACCATTGATAGAAACAGGGAAGTGTGCTCCACCTCACTCCTGAAGTTGATGAGCAATTCCTTCATTTTGTTGACATTGAGA
>Assembly01_TRINITY_DN64809_c0_g1::Assembly01_TRINITY_DN64809_c0_g1_i1::g.59449::m.59449
ATGAATCTTCAACTTCTGCTCAAAAGGAATAATTACATTCTCAGAATACATTTAGATATTATCACCAAAGAAATGTATCATTCAAAACCTTTAATAGGATATCATCCTTTAAAGAATAATTTCAAGAAAAATGTGAAAGATTGGTATCAATATCAGATTTCTGTCCATTCAAATTTGTGA
>Assembly01_TRINITY_DN64815_c0_g1::Assembly01_TRINITY_DN64815_c0_g1_i1::g.59371::m.59371
ATGGGCGGGGAGGGTCTCCGCACAGACATAACAGAGAGTCCTTGTCTGGGCTCCGAGGGTCGAGGCACTAAACCCCGCGCAAGATGGGGGGAGCTCATCGCCTCAAAAACAACGCACCGCAGCGCGGTTTACGAGTCCCACGTCAAACTCATCAGTCACCACAGAACGACCCATGACAGCTTC
>Assembly01_TRINITY_DN64822_c0_g1::Assembly01_TRINITY_DN64822_c0_g1_i1::g.59447::m.59447
ATGGTCAACAATGGCACCTTTCTGTTGGTGGAGGTAATGCATATCTACTGCTTGGGTGAGTTACAACAGTCCAGTTTAAAGGATGCTCACATTTATAATGAGGAGAAAAGTCTGTATGGGTACACAAGACCACTAAAAAGTAACCTGAACTACATCTCCAACAAAATAACTATTAATGTAGACAAGCCACCTTAA
>Assembly01_TRINITY_DN64853_c0_g1::Assembly01_TRINITY_DN64853_c0_g1_i1::g.59445::m.59445
ATGACTAAAGTACAAGCAGAACTGGACGAGACCAAAGTAATCTTGCACAGCACAATGGAGTCCCTGCTGGAACGAGGGGAGAAGCTCGATGACCTGGTGGCAAAATCAGAAGTTTTGGGCAACAACTCAAAAGCTTTCTACAAAACGGCTCGGAAACAGAACTCCTGTTGCGAAATCATGTGA
>Assembly01_TRINITY_DN64915_c0_g1::Assembly01_TRINITY_DN64915_c0_g1_i1::g.33943::m.33943
ATGCCAGGATTATTTCGTTGTGAACATGTGGTGACCAATGTAAAGAATGACAGAAAAAAGCCTGGTGTCAGCATGGAGTATGGGAACAGCACAGTTGGAAGTAGGGACCTTTCGTTTCTGCCTCCCGCCTCAGATTTTACACCTTTTAGTGTAAATTCTCGCTGGCGTCTCCAAGTGATATCATTG
>Assembly01_TRINITY_DN64950_c0_g1::Assembly01_TRINITY_DN64950_c0_g1_i1::g.33930::m.33930
ATGATTTCTTCTGACTCCTGCACTGCATCTAAATGGATAGACTGCTCATTTGATGTTCAGTTATGGATGAGCAGAATTTTCCTCCAGCTAAATATTGGGAAGGCCAAAGTCTTTGTCTTCAGTTCTCATCACAAACTGTTTTCTCTAGCCACTAACTTCATCCTTCTCTTTCATATATCTGAAATGGAAGCAGATTGA
>Assembly01_TRINITY_DN6505_c0_g1::Assembly01_TRINITY_DN6505_c0_g1_i1::g.150948::m.150948
ATGCAGCAGAGCAATTTCCCTTTGCAAATTATTATTTCATCTGTTTCAGCAGATTTCATTCCAAATCATAAAAACTCTCCTACCCCTTCACACTTCCCCTCTAATGCTTGTACTTTAAGTCTGCAAGCTCTTAGCCCTGGCCCTATTGCCACTGGAAACTTTTATTTATTACTTTTTTCAAACTATTCT
>Assembly01_TRINITY_DN65063_c0_g1::Assembly01_TRINITY_DN65063_c0_g1_i1::g.122634::m.122634
ATGATTCTGGAGATAACCGTGGCTGGAAATTTGCCTTCACATCACTTGGAAAACACCCAAGGAAATACCTCCCTAAACCTGAAGGGATATAAAGGAGCTCCAGGAGATCACACTGACTGGGCGATCATCTTCAATTACCATTGCATGAACTCATCCAGCTTCGTTGTGACTGTTTTCAGGAAAGTTGCATGA
>Assembly01_TRINITY_DN6511_c0_g1::Assembly01_TRINITY_DN6511_c0_g1_i1::g.150920::m.150920
AAGAAAATCTGGGCCTACAATGCAGGCTTTGTTATCCCACTCACTTCAGAAAGAAAATCTGGGCCTACAATGCAGGCTTTGTTATCCCACTCACTTCAGAAAGAAAATCTGGGCCTACAATGGAAGGCATCTTGTACACTTCTGATCACGCATGTTATTTTTTTTAATGCTGCTGCTTTCACCGAAAAATAA
>Assembly01_TRINITY_DN65126_c0_g1::Assembly01_TRINITY_DN65126_c0_g1_i1::g.179155::m.179155
TCTTCAGGCATAATGTGGGGAGGCCAGATGTGGATATATAAAAGAGGTGATATTGCAAGAATGATGAAGACTATCACTACAGTAAAGAGGGAGATCATCCTAGAAGATTCTTCAAGTGAGACCCTATGGGTAGAGATTAGAAAAAAAGAGATCACTTTGCTAGATTTGTACTACAGTCCTCCCAACAGTCAATAG
>Assembly01_TRINITY_DN65215_c0_g1::Assembly01_TRINITY_DN65215_c0_g1_i1::g.151183::m.151183
ATGGTCTTGGCTCTGGCTCACAAACCTCTGACATCAGCTGGAGAAGCTCAAGCAGCAGCTGACATCACTGAAGTTTGTCTTGAACAGAGCAAAAACCACCGCATGAGCAGCTCAGTTATGCAGAGAGGGAGAAGGATCAAGCAAATAATAGTTGCAAGGAATTCTACAAACAGGGGAAGATTTGTGGTAGAGAGGTGA
>Assembly01_TRINITY_DN65306_c0_g1::Assembly01_TRINITY_DN65306_c0_g1_i1::g.219060::m.219060
ATGTCTGGGAAAATCTCAATGGTGGTGATGAGTGAAGGTCATTCACAGGGTCAAGTGATACCTCAGATGCCATGCTCTGCATCACTGGCAGCTTTTCCTTCGTTCAACTCCATCACCAGCCCACACCATGAGCCACCTGCACCAGGATGTGGACAAAACCACGATCAGGAAGCATACTCCGCTTCT
>Assembly01_TRINITY_DN65358_c0_g1::Assembly01_TRINITY_DN65358_c0_g1_i1::g.219009::m.219009
ATGAGGAAGGACAATATGCTGAACGAGGGAGCGAGTAGGGTGAAAGGCAAGCACTCAGGGGTCTCTGTGGTCTGTTTTATTCTGAGGAATGAGGTCAGAGAGAAAGGAGAAGTGCAAAAAGATATGAAATATGACAGAGAGGATGCCATCAACCACAGTAAACGGATCCTGCAAAAGGCCTCAACTTGA
>Assembly01_TRINITY_DN65551_c0_g1::Assembly01_TRINITY_DN65551_c0_g1_i1::g.104001::m.104001
TTTTTGAAATTTAATATACAGCAAATTTGCCTTTTTATTTCAATTCTAGAGCAACAAGTACATGCACATGATTGGAACCTGACATTTAGCTCTGAAAATTGTTCAGGATCTCAAAAGATTAGTAATCAGCAAGTCAATGCAAATTGTTCAAATCCAAGTTCTACAAGAACAGGAGCGTGA
>Assembly01_TRINITY_DN65610_c0_g1::Assembly01_TRINITY_DN65610_c0_g1_i1::g.18315::m.18315
ATGGCAGTGCAGACACAATCAGGCTCACTAAAAGTGGCCTTGAAGTGCACGAGGGCCTTCTGTCCTTTTGCAGAATGGATGCAATTATCACAGAAATTGAAGGTAAAAGAATTGTGGTACCGACTCAAAATGAAACCCATACAAGGACACAAAAAGAAATCTATCTATATAATAGTG
>Assembly01_TRINITY_DN65676_c0_g1::Assembly01_TRINITY_DN65676_c0_g1_i1::g.18405::m.18405
ATGGCTGAATACCAACACTTCCAAATTGAACAACAGGCAGCAGAATTTGTGTCACTTTCACCTACTGAATGTACCATCTCACACAACATGAATACATCAGCTCTCAGGTTATTTAGTGTTTTGTTTGGTTATGATTCAGTTGCTGTTTACTGGTTTTCTTGTGCATCAATTATGGCACTGTAA
>Assembly01_TRINITY_DN65677_c0_g1::Assembly01_TRINITY_DN65677_c0_g1_i1::g.18287::m.18287
AGATTAGTCAGCAACTGTAAACTAAATAAAAATATAATTTTATGTGTGATATATGTTTACCATAAGTTCAGGGATGGAATTAACATTAAAGAGGACTTGATGGAGTATGCAGCAAATGAGAAAAAATGTTTGCGTTGCCTCAAACTTGAAAAATGGACAATTATTTCAAGTAAAAATGTATTGGATTTGGGGTTCTGA
>Assembly01_TRINITY_DN65699_c0_g1::Assembly01_TRINITY_DN65699_c0_g1_i1::g.18312::m.18312
GAGTATTCTTTTAGTGGGCATCATCATGTCATTTACCTTGTATTTAATGTCCAATCTCATTTACATGAAAGAAAAAATTATAAGGGGTTAATTGGATGGGATCATGCACTTGGTGGAGACCAGATTGCAAGTGCCTTTAACAGCCCCATATTGGATAGGACAGAACTGAAGTTAAAAGGTTGA
>Assembly01_TRINITY_DN65712_c0_g1::Assembly01_TRINITY_DN65712_c0_g1_i1::g.83711::m.83711
ATGGCTAAATCCCAGTGTAAACATGCTTCAGATATTTATAAATACATAGAAAATATTGCACGTTTAAAAATCTGTTACTCCCACTACCAGTGTAGGATGACACCATGCTTCAAATTATTTCACATGAAAATATCCAGACATCAGGAGTGCAGGTTCCTTACAAAACCACAGATGAAGCACCACATTTAA
>Assembly01_TRINITY_DN65718_c0_g1::Assembly01_TRINITY_DN65718_c0_g1_i1::g.83737::m.83737
TATTTCATTGTAGCTAATCGAAGAGGCAATGCCATGACATCTCTTCTTGCCAAAGAACTCACCAAGGATGATGCCATCGGTCAGACTGTAAGTAAGAAGCAGAAGATAACGACAGAAGAACAAAGTGCCATGCCACCAATGGAACAAGGCGAGGTGCTGGAAGATCTTCTCACTCGCTCCAGTTAA
>Assembly01_TRINITY_DN65784_c0_g1::Assembly01_TRINITY_DN65784_c0_g1_i1::g.83804::m.83804
ATGGTGTTGCCTGTAGGTTTTAGAATCCCACATCCTCTTCCTTTTGCCCTTCCCCCACCCACTCCACCTCCCGCCGACCCTGATGATTGGACAATTCTAAATTGGTGGCTGCAGACTACCAGAGCTGTCTCATCATTTCCACCGAAACAGCAACTTGAGAAATGTGTCAAGCGCATCAAAAAGGCACTTGAGTTTTAA
>Assembly01_TRINITY_DN65814_c0_g1::Assembly01_TRINITY_DN65814_c0_g1_i1::g.152276::m.152276
ATGAAGTCGGTTGAAGAGCAGCTAGCGCTGATAAAACGTGGTGCGGAAGAACTGTTGGTCGAGGCCGAGCTGATCGAAAAGCTCAAGCGTGGCCAACCCCTGCGTATCAAGGCTGGCTTTGATCCGACTGCGCCGGATCTGCACCTGGGTCATACCGTGCTTATTAATAAGCTGCGTCAG
>Assembly01_TRINITY_DN65849_c0_g1::Assembly01_TRINITY_DN65849_c0_g1_i1::g.152242::m.152242
ATGATGGGAGTAACTGGTCTCAATGAAGGCCCAGATGGGATGCTCATTTCAAGCATGAGCTCATCTGTCAGAGCATCAGACAGTGAACAAAAAGGATGGAAACAGGAGCTAGAGAACCAAGTTCCTGACAGACACACAAGACGATTGCACTTCTCAATACTTACACAGAAGAAACTTCTGATCGGCTAG
>Assembly01_TRINITY_DN65872_c0_g1::Assembly01_TRINITY_DN65872_c0_g1_i1::g.152453::m.152453
ATGCAACCACCCAGCAATGAGTTCAGAATGGTTGATAATGCTTCTGAAAGATTTCCAGCATCTGGTCAAAGGGCTGTAATAAATGTAAAGCTGGATGCAGCACTCTGTCAACAGGAAAACGGAACACCTGCTCAACCAAATCCAAAAAGTGAGCACTCCTCTGAAGCAATGCAAGGTTGA
>Assembly01_TRINITY_DN65922_c0_g1::Assembly01_TRINITY_DN65922_c0_g1_i1::g.96514::m.96514
GAACACATTAAACTTGTAGAAGTGATGCTCTTAATCCAGGGAAAGTTGTTTTGGCAAAATAATCTATCACAAAGAAATTGGGTGCAGTTTAGTATTGCTGCATGGGCAAACTCCACATTTTGTAGTTTGTATGCCAGATCAATCCTTGAACAAATTTGTATGCAGAGCTCAAATGCCAGGTGA
>Assembly01_TRINITY_DN65950_c0_g1::Assembly01_TRINITY_DN65950_c0_g1_i1::g.96567::m.96567
ATGTCTTCAGCCAGCAAGTTCAATGTTTTATTGAGCCTTAATTCTTGTTTAGCTTTGTGCAGTAATCACTGCCACTGGGGCTTCTGTCCAAAACCCAAAAGTGCCTCTTGGCTACAGTGCCCACTTAATTACATTATTACAAAGCTTGCCCAAGGTAGCATTGCAGCCAAGCCTGTTCAATTGTATTTGATGAGATGA
>Assembly01_TRINITY_DN66019_c0_g1::Assembly01_TRINITY_DN66019_c0_g1_i1::g.40365::m.40365
AAAGGAAATAATGAAAACTACTTCAGCACACGGAAACTGAATGGTCACACTGGAATAGTCTACGTACAACGGCAGTTTATGGAATCCAAAGATTTTTTGCTGGATGTTGAAATGAAGCTCTGGCGCCAAGGAACGTTCACTTCTTTTCTGGCTAAGATTTATGTGTTTGTTACAGCTCATCCTTTCTAA
>Assembly01_TRINITY_DN66063_c0_g1::Assembly01_TRINITY_DN66063_c0_g1_i1::g.40377::m.40377
ATGAGAGGGACCCATACAAAAGTACACAAGACTCGTGGAATAAACATCCTGGAACACTATTTTAAGTTAAAGCTAAACAAGAGGACAAAGGGACATAGGAGCAAGATGGTAGCAAAGAAGTTGTCAGGAAACACATCTTCACATGAAGGTAAAACATCATGGATTTATTCAAGGGACAGACTGGTACTATGA
>Assembly01_TRINITY_DN66093_c0_g1::Assembly01_TRINITY_DN66093_c0_g1_i1::g.40372::m.40372
GAGAGAAATAAACATTGCCCCTTTGCAGTGTTACTGGGAAGTCTACTGAATTTGCAGTCAAATTTTAATCTTGGACTACAAGTAGTTTACATAACAAGATGTCATACTGCCAATCATGTTCTAGAAAAACACCAACATCCATTATTTTGTTACAACTTCACAAATAATAGCTCCATTAAAGTTGCATGGCAGTTTTAG
>Assembly01_TRINITY_DN66230_c0_g1::Assembly01_TRINITY_DN66230_c0_g1_i1::g.103444::m.103444
ATGGTGGTCACCATCGAACCTGGACTATATATCCCAGAACACGATACCTCTGCTCTGCCAAGATTTCGTGGAATTGGAATTCGGATTGAGGACAATGTTTTGATAACAGACGAGGCGCCAGTTGTTATTTCTGCTGACTGCCCCAAGGAATTGTCTGAATTAGAGAAGATCTTGAACTGCCTTTAA
>Assembly01_TRINITY_DN6629_c0_g1::Assembly01_TRINITY_DN6629_c0_g1_i1::g.140014::m.140014
ATGGGCAATGCAATTGTAGATATATCTTTAACAAAGATATCAAATAGAATAGTTAACAACTTTACCATTCTTCTTTACCAAGAAGTCATGTTAAATAAGTTGACCTTCCTGGTGCAAGAAGACATCCCACATATTAAAAAAAAACAGAATTGTGCACTTCACATCAAAAAGGCATCTCTAAAATGA
>Assembly01_TRINITY_DN66304_c0_g1::Assembly01_TRINITY_DN66304_c0_g1_i1::g.47693::m.47693
ATGCAGACAGCAATAATTCATTTCTCTGTGACCTCAAACTATTTTTTTGTCCTCACCAGTATTCAGTTTCTTATGCAGCAAGAAAAAAAATATTATGCAACAACTTTCATGACTTCAGGAAATTATAAAGTACTTGTAACCTATGAAGTACTTCGGAAGCCTGGTTACATGCAGAAAATAAGGTAG
>Assembly01_TRINITY_DN66429_c0_g1::Assembly01_TRINITY_DN66429_c0_g1_i1::g.107939::m.107939
ATGGTGCTGATGACCACACACATTCATTTATTGAAGGACTGCCCAGCTTTGTTTCACAAGCTGAACAGGACCTCGTATTTAATATGTAAGGACACAACTGTGCCCAAGAGGAGAGACAGTATTCCCATCTCTCAACCTCCAACCCCAACTCCAACCTCCACCCCCCACCCCCACACC
>Assembly01_TRINITY_DN66453_c0_g1::Assembly01_TRINITY_DN66453_c0_g1_i1::g.107978::m.107978
ATGGGTAATAAAGCTGATCCAAAGTCAGTTGGCAGACGATCTGACCAAGAGACTGTGCAACAGTACTGTGGTTTAATAACAGAGGGCAATAAAAAGGGAATATGCAATCAAGTTTCTTCCAACTCGAGTGGCTCGAGAGGCTTCGGCATGCAGAGGCTGAGGACGTGCTTCTTTCAGGCAAGCTAA
>Assembly01_TRINITY_DN66514_c0_g1::Assembly01_TRINITY_DN66514_c0_g1_i1::g.197386::m.197386
GGCTTCGAGCTGCAGTACCCGGAGAAACATCAGGAGGCGAAAAAACTGAAGAAGCCCCTTTTGGGGGCCGCTCACCCGAAGATGGTGGTGGAATTAAGGAAGGGGGAATATTTCGAATTGAAAGCCAAACTCCAAGGTTCGCCTGACTATCTGCAAGTGCTGGAAGAGCAGGCAGCCCTCAGCCAGATCTAG
>Assembly01_TRINITY_DN66610_c0_g1::Assembly01_TRINITY_DN66610_c0_g1_i1::g.111724::m.111724
ATGAGAGAGCTTGCAAACTCTGCACAGACAGCACCTGAGCTCAGGATGGAACTGAGGCAGCAAGCCCTGAGTGCTACACTGTCATCATATTGCTGCATGCAAAAGCCAAGCAGAGAATGTGTGTTAATCACAGTGACATTGGTCCAGGTCTCTCACACTGGCCTGCGCTGTAGTAAATTTAAATGTTAG
>Assembly01_TRINITY_DN66741_c0_g1::Assembly01_TRINITY_DN66741_c0_g1_i1::g.85616::m.85616
ATGTCTGACATGAATTTACAAATGAATTTTCCCTGTTCCCAAAGCAGATATATTAGTAGCATTGAAGAAGCTTCCAGAAAGACACACAAATATGAAGGCAATAGAGGGATAAGTATTAACTGCAAGCAGCAGAGTTTTAGTTTACTTTGGACATCACGTTCGGCGCAGACATGTGGGTCAAAGGGCCTGTTCCCG
>Assembly01_TRINITY_DN66791_c0_g1::Assembly01_TRINITY_DN66791_c0_g1_i1::g.85687::m.85687
ATGTCTGATGACACAGTTACAACAGAATTTAAAGGTTTTGTACTATGGAATCTGTGTTTGTCTTCCTTGAAGTTAACATTTGTTCCCGTCATTGCTAAAGAAAAATTGAGAGATAAAAGGAAAGGGAAAAATTGGTTCTTTTTCATTGGCCATGGAATAAAGTTGAATAATTATACAAAAAAAAAA
>Assembly01_TRINITY_DN66852_c0_g1::Assembly01_TRINITY_DN66852_c0_g1_i1::g.150150::m.150150
ATGTCACTGGAAGTTTTGGAATTGAAAAGAATGTCAATTTACTGGATGTGTTTCTTTGTAAAAAAGATAAAACCTGCTGATTACACCATCAAAAATGGGCATTTGGCATTCCAAACTGAATTTAAATTGCCCTGTACGCTTCAAAGCACTGAGATGCCTTTCTCTCAATTTAATGTTAACTCTTAA
>Assembly01_TRINITY_DN66910_c0_g1::Assembly01_TRINITY_DN66910_c0_g1_i1::g.19090::m.19090
ATGATCAGTGATGTGCCCAAACGCTCCACAAGGTCCCTGCTGCAGCAACTTGGCCCCCGTGCTGAAACCGCTTGCCCTGGTCAGAGGATGCAGCTCAGCAAACACGAGCCAAGGAGCGACCGCATTAAATTGTCCCGGGGTGAGGAGAATCGGCAGATTAGACTACAGGCAGCATTCTGA
>Assembly01_TRINITY_DN66954_c0_g1::Assembly01_TRINITY_DN66954_c0_g1_i1::g.19158::m.19158
GACTACGAGAAACTGAAGGACAAGTTTACGCTGGCAGACCAAAGTGCTCTGGAGGACCTTCATGGGGCCATGTTCTGGCTGATCTGCCTGACTCCTGTGTGCATCGTGGTCTTGCAGATACTGGCGTGGACACCCTTTTCCATCCGGGAAAGCCACACCGACATCCCAAAGTATCTTGATTCCTAA
>Assembly01_TRINITY_DN67156_c0_g1::Assembly01_TRINITY_DN67156_c0_g1_i1::g.3971::m.3971
ATGTGCCGCAACCTTGGTGACTGGAGTGTCTGTATGGGATCTATCCCAGGTTATTGCAAGAGGAGATTGCTGGGGCCTTCACAAAGATCTTTATCTTCTGGTCACAAGCAAGGTCCTAGAGGACTGGAGAGTAGCCAGTATTGTTTATTTAAGAAGGGTAATAGGATAGTCCAGCAAATTATAGGCTGGTGA
>Assembly01_TRINITY_DN67217_c0_g1::Assembly01_TRINITY_DN67217_c0_g1_i1::g.111533::m.111533
ATGGACGGCCGGAGTCCCGCCGAGCGGAGTCCTGCTATAGGGAGACGAGAAGAGGCAGATAATCGCCGACTAATCGGCTCCGATATGGGAAGGTGGCGCCGGACCGCTTTGGAGCGCGCCCGCCGAGGCTGTCAGAGCCGGGACCGCACTGCGCAGCCGCTGCTCTCGCCACCGCTG
>Assembly01_TRINITY_DN67270_c0_g1::Assembly01_TRINITY_DN67270_c0_g1_i1::g.111581::m.111581
GAATATTGTAAGGAATCTAACATTTTGTTTCTAAACAACTGCAGTGAAAAATGGGAAGTTCAATGTATTGACCCGAGTATGAAGAATTGCGTTCTTTTCACTGATCAAGTCCACCCCCATCTTTCAAAATGCAAGGATGATGAACATCATTTAAATCTCTTAATCATTTGTCCACAAAACCATTCATAG
>Assembly01_TRINITY_DN67271_c0_g1::Assembly01_TRINITY_DN67271_c0_g1_i1::g.111530::m.111530
ATGATAATGTATAAAAAGCCGGAGCAGGATCAAGCCACTTGGTTTATCCAGCTTGCTCTGCCATTCAACAAAATCATGCCTGATCCTGTACCTCAACAACATTTTCTTGTTCCACCTAAATATCCTTTGATTCTCCTAATATCTAACAATTTATCAATCTCAGCTTTGAATGCAATCAGTGACTGA
>Assembly01_TRINITY_DN67306_c0_g1::Assembly01_TRINITY_DN67306_c0_g1_i1::g.115329::m.115329
ATGGAAACACCACCACCTGCAGGTGCCTTCCAAGTCAAGCACTGCTCTGATATCACCAGCCCTTCATCGTCACTGGGTCGAAACGATGAACGCTCCAACCAGCAGCAGTGTGGAGCACCTGTTCCACAAGGAGTGCAGCAGTTCACCACCTGGGCATTGGTGACTTCAGGAGCCAGAAACTGGGAGTCCTTCAGC
>Assembly01_TRINITY_DN6735_c0_g1::Assembly01_TRINITY_DN6735_c0_g1_i1::g.206466::m.206466
ATGCACGTGCTAGCTCTTTGGAAGAAATTAGCCTCAATATCGCCATTAGCCGATAGCCTTTCAAATAAGCTTAACCCTAATTCATCACCCTCAGTGACCCCAGGCACATGCCCCATTTGTGTTTTACGGCAGTATTGGCCTCTCAAAGCAAGGTTTTCACAGGATCTGGAAGGAGCAGAAGCCAGTCAGAAGTTTTGA
>Assembly01_TRINITY_DN67382_c0_g1::Assembly01_TRINITY_DN67382_c0_g1_i1::g.115320::m.115320
ATGAGCCTCACTGTTCATGGGCCAAAGGAGGAAAGGGTGAAGGAATCACAGGAAGTTTCACGTTTACTCAACATAAAAGGTGCTCATTTTAAAGTTCATGGCTACCTCAGAAAGTACAGGCAACGCCCCACTTTCTCACCTCTTGCCATGTTGTTGCAATTATTAAGAATTGATAGGAGCACATAA
>Assembly01_TRINITY_DN67394_c0_g1::Assembly01_TRINITY_DN67394_c0_g1_i1::g.115322::m.115322
ATGTGTAAGTGGTGCTTGAAAAGTTCTGCTCACTATTATCCAGACTATTGTGAACTAAAATGGAGAGTAAATGCCTCAATGTTATTTTACATCAACAAACATGAAACGAGGAACACAGTGAAGCACAATAGGGGAAGGATTGTGGCAGTAGCCAACACAGCAAGCAAACTCATTACATGCAAAGCATAA
>Assembly01_TRINITY_DN67465_c0_g1::Assembly01_TRINITY_DN67465_c0_g1_i1::g.163784::m.163784
ATGGTTTTGGAAGAGTTCAATGTGGCCTTAATTGGTACCCAGGATGAAAACTCCACAGGCAGAAAGTTTGGAAAGGGGGGAAAAAAAGCAATAAACCTCCAAGGCAAATGGGTCCATTTGGACCAGTGGTTTTCAAACTGCCCCCCAAAACTCACATTCCACCTTAAGCAATCCCTATGCCATAAGTGCTCG
>Assembly01_TRINITY_DN67508_c0_g1::Assembly01_TRINITY_DN67508_c0_g1_i1::g.188278::m.188278
ATGTGTGGCAACCGAGTTGAGATCATTAATCTGAAATGGTTAGATCTAGGGGAAAAGCAGGTGTGTGGAATGAAGGCACAGAGTAACGATTTAATTAAGGCAGAAAATGCATCTGTTCCTATACATGTTATCCAAAGGGTCTTAATTGAAGAAAATTCAGGTCTCAATATATTTGTGCATTTCATAAAATAA
>Assembly01_TRINITY_DN6754_c0_g1::Assembly01_TRINITY_DN6754_c0_g1_i1::g.206521::m.206521
ATGTACGTTAGTACTGACAAAGAACTGGTTCTTTTACAGGATCGAACAGAACTTCAAGGACAGAACCCACCAATAGTAGATCTTTCTGTCCCCAGAGATGCAGTTGACTGGTACAATAGGAAGAACGATGCACTGCAGTCTGTTATTATGACTTTCAGTTTTCAGGTCAAGGTTAAATAA
>Assembly01_TRINITY_DN67578_c0_g1::Assembly01_TRINITY_DN67578_c0_g1_i1::g.188340::m.188340
TGCCATACATGGAGAACTCACAACCAAGATGGCATCCTACAGGAAATGTTCATTTTTGTTTCTTTTATGCTGACATTCTACTGTGCATTTCAAACAATTTTGTTTTCACTTCAGAACTTACTGAAGGCTCCGTGGACACAAAACAAAAAGACATTGCAGCTGAATGATGTTACAGAAAGATGTTACTTCTTTTGA
>Assembly01_TRINITY_DN67590_c0_g1::Assembly01_TRINITY_DN67590_c0_g1_i1::g.188256::m.188256
ATGCCTGAATGGCTCATATCTTTTGATTACTTTTCCTGGAAATACTTTTTAAAGGGAGGCATAAAATCTTGCACGACTGAAGAATGTGACATTCAATTCAGTTCTCTGAATATAGAAAAGTTTTGGGAGATGCTGGTAACCATAATATGCAAATCAGTGAAAAATGAGGAAATACCAATAGATTAG
>Assembly01_TRINITY_DN67628_c0_g1::Assembly01_TRINITY_DN67628_c0_g1_i1::g.159273::m.159273
ATGCTTACTTTCATAGGTCGAGGGATTGAGTGTCAGAGTTGGGATATCATGTTGCAGATGTACAAAACATTGGTTAGACTGAACTTGGGAGTGTTGTGTACAGTTCTGGTTGCACACTACATGAGGGAGATGGTAGCTTTAAAAAGAGTGAAGATGTTCACCAGGATGTTGCCAGAATGGAAGTTGTAA
>Assembly01_TRINITY_DN67683_c0_g1::Assembly01_TRINITY_DN67683_c0_g1_i1::g.159304::m.159304
TTCAGATTGAAGACATCTTTTAATGGTGCGTTATTCACGGTGGGAGACGCCACTACAGAGCAAGTCGCGAAACAGGCTTGGCAAATTCAGGTTGAGATTTCAGGGGCTAACGAGATTGGACAACTGCTGACTCGGCAGAGAGGAGGCTACCACACGCACACGCCCTTCCTCCTGTATCTTTCGATTTCCACGTAA
>Assembly01_TRINITY_DN676_c0_g1::Assembly01_TRINITY_DN676_c0_g1_i1::g.305::m.305
AGAACGAACCCGCCCACCACCATTCAGCCTCTCCCGGCCTCAGCCTCCTCTCCTCCTGGCAGCCTCATGATGGACGGATTTAATCAACCTGTCTTCCTCCCCCTCCCCTTCCCTCCACACCCCACCAAACCCGGAGTTGGCATCGGGACCGAGCTGACCCCAGGGACCTGGGGCAGGGGGTGA
>Assembly01_TRINITY_DN67742_c0_g1::Assembly01_TRINITY_DN67742_c0_g1_i1::g.168420::m.168420
ATGCGTGTGTTTGAGCGCGCACATACTAAGCTCATGTTTTATATTTTTCTGATGATTGCCATTTCTGAGTACTCACCACTTCTCTGGAACTGGAATATTGGTGAACCTTTTGAGAAACAAGTTAAGATGGTATCTGGACTTTACATATTTAGTGAAGTTAAAAATTTAGAGATAATGGCACAACAGTAA
>Assembly01_TRINITY_DN67762_c0_g1::Assembly01_TRINITY_DN67762_c0_g1_i1::g.168440::m.168440
TTTTTTTTTTTGACATCCCAGTTTCATTTAATATCTAATCAAATTATTAAATATACAAGAGCCAGCAATAGCATTTTTGATTGCCATGGGGCTGGAGGGGAAAAGCAGGATTTTGACATTAGAAAAACCCAAAAATGGAATCATAATGCCTTTGTTGTGACTTCAACAAAGCTTAACTGCTAA
>Assembly01_TRINITY_DN67846_c0_g1::Assembly01_TRINITY_DN67846_c0_g1_i1::g.60754::m.60754
ATGTGTCGGTCTCTCTCAATCAGGTCAGCCCATTTGCATAAGAGTCTTCCCCTGGCTGATGTGTCCAGGCATCTCCATGGAGAATCTTGCTGGAACGCTGCCCTTGCTGCCTCGACTGCCTTGTCCACATCGGGCGATAAACAGGGACAGACTGGTCATCCCGACGGCAGAATTGATGGCTTTGTTACCAGG
>Assembly01_TRINITY_DN67885_c0_g1::Assembly01_TRINITY_DN67885_c0_g1_i1::g.60710::m.60710
ATGTACACGGAGGGAAGAGCCATGTCCCGTCTGTCTCTGACCCGCTCCCCCGTCTCGCCTGTGGCGTCTCAAGGAATTCCACTGCCAGCACAACTGACCAAGTCCAACGCTCCTGTTCACATCGATGTTGGCGGACACATGTACACCAGCAGTCTCGCCACCCTAACCAAATACACAGACTCCAGCTGA
>Assembly01_TRINITY_DN68035_c0_g1::Assembly01_TRINITY_DN68035_c0_g1_i1::g.146399::m.146399
TTTTTTTGTCTGGAGATTTACTTTAATTTTCCAGTCACATTGTTCCTTGGGTTCAAGATTGAATTCAAGTGTAGGGTCAAAAACAAGAAGTCACATCAAGAGTATGTGGAGACAAGGCATGAAGAGAGAAATACATTTTTAAGATACAAAAAGCATTCAGCAAAATGGATGGTATTATGTTGTTCTTATGGGTGA
>Assembly01_TRINITY_DN68049_c0_g1::Assembly01_TRINITY_DN68049_c0_g1_i1::g.146501::m.146501
[truncated: 410,877 more chars]
