# Supplementary material for: Draft de novo transcriptome assembly and proteome characterization of the electric lobe of Tetronarce californica: a molecular tool for the study of cholinergic neurotransmission in the electric organ
Source: BMC Genomics. 2017 Aug 14;18:611. doi: 10.1186/s12864-017-3890-4 (PMC5557070; doi:10.1186/s12864-017-3890-4)
Supplement: Supplementary file 25 — Fasta File Containing Predicted Peptide Sequences From The Nucleotide Sequences Shorter Than 200 bp That Are Part Of The MetaProteome. (FA 889 kb) [file 12864_2017_3890_MOESM25_ESM.fa]

>Assembly01_TRINITY_DN10008_c0_g1::Assembly01_TRINITY_DN10008_c0_g1_i1::g.56543::m.56543 Assembly01_TRINITY_DN10008_c0_g1::Assembly01_TRINITY_DN10008_c0_g1_i1::g.56543  ORF type:complete len:64 (-) Assembly01_TRINITY_DN10008_c0_g1_i1:342-533(-)
MTRVKECLQKLFLSKRRWDFDCSHFKSIFINKLEYKMNPFISYTIKTLKPLILCKLEEQE
ITA*
>Assembly01_TRINITY_DN10033_c0_g1::Assembly01_TRINITY_DN10033_c0_g1_i1::g.56450::m.56450 Assembly01_TRINITY_DN10033_c0_g1::Assembly01_TRINITY_DN10033_c0_g1_i1::g.56450  ORF type:complete len:62 (-) Assembly01_TRINITY_DN10033_c0_g1_i1:283-468(-)
MFDVKMYSLDGINLTKEDAKEFLDLFFRFFHGDMIFQSASQIVITSNRFAKIKCEQNQQT
I*
>Assembly01_TRINITY_DN1004_c1_g1::Assembly01_TRINITY_DN1004_c1_g1_i1::g.44651::m.44651 Assembly01_TRINITY_DN1004_c1_g1::Assembly01_TRINITY_DN1004_c1_g1_i1::g.44651  ORF type:complete len:60 (-) Assembly01_TRINITY_DN1004_c1_g1_i1:370-549(-)
MGMFQTPLCNILPVMLCGKCSKYWTCACNAQIKHEFAGSSLTRTTHFRMLGEGEIWKNG*
>Assembly01_TRINITY_DN10065_c0_g1::Assembly01_TRINITY_DN10065_c0_g1_i1::g.56428::m.56428 Assembly01_TRINITY_DN10065_c0_g1::Assembly01_TRINITY_DN10065_c0_g1_i1::g.56428  ORF type:3prime_partial len:62 (-) Assembly01_TRINITY_DN10065_c0_g1_i1:3-185(-)
MYPVYSGKGTTIHFKHAYLICSLGDSVLCLSKHWLWIQSEYCVRFVGAQWNNQINHFTKK
K
>Assembly01_TRINITY_DN10092_c0_g1::Assembly01_TRINITY_DN10092_c0_g1_i1::g.56539::m.56539 Assembly01_TRINITY_DN10092_c0_g1::Assembly01_TRINITY_DN10092_c0_g1_i1::g.56539  ORF type:complete len:60 (+) Assembly01_TRINITY_DN10092_c0_g1_i1:939-1118(+)
MPSLFGRDTGTVPNPYSTLSWSLNDLGVKVNTLLLCCQESKIIFHSRIPDCHLLGSALR*
>Assembly01_TRINITY_DN1009_c0_g1::Assembly01_TRINITY_DN1009_c0_g1_i1::g.44753::m.44753 Assembly01_TRINITY_DN1009_c0_g1::Assembly01_TRINITY_DN1009_c0_g1_i1::g.44753  ORF type:3prime_partial len:66 (-) Assembly01_TRINITY_DN1009_c0_g1_i1:3-197(-)
MAKKVLIMFMLWLIFQVMLVVNGFQGDEDEWIDPTDMVNYDAASGRMRRPHLITSDEKED
AETSK
>Assembly01_TRINITY_DN10135_c0_g1::Assembly01_TRINITY_DN10135_c0_g1_i1::g.2381::m.2381 Assembly01_TRINITY_DN10135_c0_g1::Assembly01_TRINITY_DN10135_c0_g1_i1::g.2381  ORF type:5prime_partial len:66 (+) Assembly01_TRINITY_DN10135_c0_g1_i1:3-200(+)
TQGRGGKRERERDRQRDRETERDSHYLQPPPTPTIATLRTAQGEGCELNWGGVPESGQPQ
ENRER*
>Assembly01_TRINITY_DN10206_c0_g1::Assembly01_TRINITY_DN10206_c0_g1_i1::g.218036::m.218036 Assembly01_TRINITY_DN10206_c0_g1::Assembly01_TRINITY_DN10206_c0_g1_i1::g.218036  ORF type:complete len:60 (+) Assembly01_TRINITY_DN10206_c0_g1_i1:298-477(+)
MSYNGETSAIHCHSWYGIVKVIATGNEWWWTIKQLMAGRSSKKFSVLDDGRNQHVNTKD*
>Assembly01_TRINITY_DN1021_c0_g1::Assembly01_TRINITY_DN1021_c0_g1_i1::g.44647::m.44647 Assembly01_TRINITY_DN1021_c0_g1::Assembly01_TRINITY_DN1021_c0_g1_i1::g.44647  ORF type:complete len:63 (+) Assembly01_TRINITY_DN1021_c0_g1_i1:254-442(+)
MKRGGAARPGVMVHQSVQVGTWLQQGVKEASGMLAFIGRGFEYNSSMVLLQLSRALVRPH
LE*
>Assembly01_TRINITY_DN10318_c0_g1::Assembly01_TRINITY_DN10318_c0_g1_i1::g.17812::m.17812 Assembly01_TRINITY_DN10318_c0_g1::Assembly01_TRINITY_DN10318_c0_g1_i1::g.17812  ORF type:3prime_partial len:65 (-) Assembly01_TRINITY_DN10318_c0_g1_i1:1-192(-)
MQSGNIIYIARVFKEPIPSQTGQLTLKTLQYCSLSQSTGLKLYDSARASSNLLCSTLPKA
QFLP
>Assembly01_TRINITY_DN10327_c0_g1::Assembly01_TRINITY_DN10327_c0_g1_i1::g.17775::m.17775 Assembly01_TRINITY_DN10327_c0_g1::Assembly01_TRINITY_DN10327_c0_g1_i1::g.17775  ORF type:complete len:61 (+) Assembly01_TRINITY_DN10327_c0_g1_i1:302-484(+)
MWEETGVPEGNSQTQGEPANSTPTAQEAGVELRSIGSTCYTSVPPYLFLGFHLYVIAAHA
*
>Assembly01_TRINITY_DN10357_c0_g1::Assembly01_TRINITY_DN10357_c0_g1_i1::g.17841::m.17841 Assembly01_TRINITY_DN10357_c0_g1::Assembly01_TRINITY_DN10357_c0_g1_i1::g.17841  ORF type:complete len:65 (+) Assembly01_TRINITY_DN10357_c0_g1_i1:184-378(+)
MLPLTKPQNSSNKKYLPHEKSVKKNCKEKLSKIDWPLNSSSRIGSVNGNVRSKSANDEGT
VFVL*
>Assembly01_TRINITY_DN10486_c0_g1::Assembly01_TRINITY_DN10486_c0_g1_i1::g.58954::m.58954 Assembly01_TRINITY_DN10486_c0_g1::Assembly01_TRINITY_DN10486_c0_g1_i1::g.58954  ORF type:3prime_partial len:66 (+) Assembly01_TRINITY_DN10486_c0_g1_i1:250-444(+)
MRLLTASLILLDYMGPLPIVRQSVFQAYFKSSLTCCLSSPTHLKSPCSRLFLHPNPIPLN
TLKAL
>Assembly01_TRINITY_DN104_c0_g1::Assembly01_TRINITY_DN104_c0_g1_i1::g.165120::m.165120 Assembly01_TRINITY_DN104_c0_g1::Assembly01_TRINITY_DN104_c0_g1_i1::g.165120  ORF type:5prime_partial len:64 (-) Assembly01_TRINITY_DN104_c0_g1_i1:493-684(-)
FYKHTLVVYSKLEEGSKNNLNLRLYMKCISLTAVPCSELTVQAVVINTLLPQWQCDVSLR
LSL*
>Assembly01_TRINITY_DN10556_c0_g1::Assembly01_TRINITY_DN10556_c0_g1_i1::g.96309::m.96309 Assembly01_TRINITY_DN10556_c0_g1::Assembly01_TRINITY_DN10556_c0_g1_i1::g.96309  ORF type:complete len:65 (+) Assembly01_TRINITY_DN10556_c0_g1_i1:202-396(+)
MSRFIHLPHEYIHNLVSKQAFCILILAPPPVQFYLSFLRKDVTALESVREIYKDVSRDGE
MWLE*
>Assembly01_TRINITY_DN10601_c0_g1::Assembly01_TRINITY_DN10601_c0_g1_i1::g.61926::m.61926 Assembly01_TRINITY_DN10601_c0_g1::Assembly01_TRINITY_DN10601_c0_g1_i1::g.61926  ORF type:5prime_partial len:63 (-) Assembly01_TRINITY_DN10601_c0_g1_i1:594-782(-)
SAPPPPREMKLKAPLYVVVKEQSQLKQVHVLWVASLKGPLLSRNSAGGAQLSTASQNGPG
LN*
>Assembly01_TRINITY_DN1066_c0_g1::Assembly01_TRINITY_DN1066_c0_g1_i1::g.44701::m.44701 Assembly01_TRINITY_DN1066_c0_g1::Assembly01_TRINITY_DN1066_c0_g1_i1::g.44701  ORF type:5prime_partial len:62 (+) Assembly01_TRINITY_DN1066_c0_g1_i1:1-186(+)
FYENFRILFRNVTAVSHDLLFQRLNLYGFLHDFILKHLELDYILTMQSTRSYVSLKLSLI
T*
>Assembly01_TRINITY_DN10686_c0_g1::Assembly01_TRINITY_DN10686_c0_g1_i1::g.61983::m.61983 Assembly01_TRINITY_DN10686_c0_g1::Assembly01_TRINITY_DN10686_c0_g1_i1::g.61983  ORF type:complete len:62 (-) Assembly01_TRINITY_DN10686_c0_g1_i1:315-500(-)
MRRQVLNAAGNWLALVISQPLQGPAVPGDTQGRPQSLVPDLIPPSKQSQWAAVLSNVETI
L*
>Assembly01_TRINITY_DN10740_c0_g1::Assembly01_TRINITY_DN10740_c0_g1_i1::g.128410::m.128410 Assembly01_TRINITY_DN10740_c0_g1::Assembly01_TRINITY_DN10740_c0_g1_i1::g.128410  ORF type:complete len:64 (-) Assembly01_TRINITY_DN10740_c0_g1_i1:6-197(-)
MKSRSEAGYPLVTDSPDNPNLFHHLQVKSQESDGTLLKHCSHWMSAAPTTLKTFNIIQKK
RPS*
>Assembly01_TRINITY_DN10759_c0_g2::Assembly01_TRINITY_DN10759_c0_g2_i1::g.128448::m.128448 Assembly01_TRINITY_DN10759_c0_g2::Assembly01_TRINITY_DN10759_c0_g2_i1::g.128448  ORF type:complete len:66 (+) Assembly01_TRINITY_DN10759_c0_g2_i1:359-556(+)
MIILWQSRFEALNGHHLFPHLMVQVNNKGYASILSAIPAKSDSLDSLQIGLLEHEKQLKK
KCGED*
>Assembly01_TRINITY_DN10760_c0_g1::Assembly01_TRINITY_DN10760_c0_g1_i1::g.128388::m.128388 Assembly01_TRINITY_DN10760_c0_g1::Assembly01_TRINITY_DN10760_c0_g1_i1::g.128388  ORF type:complete len:65 (+) Assembly01_TRINITY_DN10760_c0_g1_i1:113-307(+)
MLENRSNTQCWMNSVSQAASVERNRQSMHSPSHLYSPITCQPVLALSPSRPFYSGICPDL
AIPD*
>Assembly01_TRINITY_DN1079_c0_g1::Assembly01_TRINITY_DN1079_c0_g1_i1::g.44706::m.44706 Assembly01_TRINITY_DN1079_c0_g1::Assembly01_TRINITY_DN1079_c0_g1_i1::g.44706  ORF type:complete len:60 (-) Assembly01_TRINITY_DN1079_c0_g1_i1:173-352(-)
MHTHLFEKVCNPICSGKLSTLLLFVGDLKFICCPEHTLPGAQLGVLVMVRNKCPNKSQQ*
>Assembly01_TRINITY_DN10839_c0_g2::Assembly01_TRINITY_DN10839_c0_g2_i1::g.94390::m.94390 Assembly01_TRINITY_DN10839_c0_g2::Assembly01_TRINITY_DN10839_c0_g2_i1::g.94390  ORF type:3prime_partial len:63 (-) Assembly01_TRINITY_DN10839_c0_g2_i1:1-186(-)
MEHHLFSFFLQSSLYKKNHWRAVMQNARNISRSVTSERVSKFKFLGVTFSEDLSWTQHTN
GI
>Assembly01_TRINITY_DN10881_c0_g2::Assembly01_TRINITY_DN10881_c0_g2_i1::g.94396::m.94396 Assembly01_TRINITY_DN10881_c0_g2::Assembly01_TRINITY_DN10881_c0_g2_i1::g.94396  ORF type:complete len:61 (-) Assembly01_TRINITY_DN10881_c0_g2_i1:904-1086(-)
MNSMAAQNHSHKMGAEKVAGNLCNGIHANFRGKGITVQMSVRVDCERVNPLIYFLQNQLN
*
>Assembly01_TRINITY_DN10911_c0_g1::Assembly01_TRINITY_DN10911_c0_g1_i1::g.78059::m.78059 Assembly01_TRINITY_DN10911_c0_g1::Assembly01_TRINITY_DN10911_c0_g1_i1::g.78059  ORF type:complete len:65 (+) Assembly01_TRINITY_DN10911_c0_g1_i1:345-539(+)
MESQDRQIHFPFQSINAIFLIPKIKIEHMKGKMGSTMYTGSVPQEQLDCIKHQYSHFHNY
RDKC*
>Assembly01_TRINITY_DN10935_c0_g1::Assembly01_TRINITY_DN10935_c0_g1_i1::g.78106::m.78106 Assembly01_TRINITY_DN10935_c0_g1::Assembly01_TRINITY_DN10935_c0_g1_i1::g.78106  ORF type:5prime_partial len:61 (-) Assembly01_TRINITY_DN10935_c0_g1_i1:248-430(-)
HSSATSPPTTIIAEKFKANSGKQQSKDLQANANCSPVALVLAQNGMNCNLEAEVFRWYCL
*
>Assembly01_TRINITY_DN10936_c0_g1::Assembly01_TRINITY_DN10936_c0_g1_i1::g.78064::m.78064 Assembly01_TRINITY_DN10936_c0_g1::Assembly01_TRINITY_DN10936_c0_g1_i1::g.78064  ORF type:complete len:61 (+) Assembly01_TRINITY_DN10936_c0_g1_i1:1007-1189(+)
MQSLVRSHQKHWSSSKYHALGNTFVSKHRFTTVVFGEVTRRVSKPELHSLKFIKKVYWSI
*
>Assembly01_TRINITY_DN10958_c0_g1::Assembly01_TRINITY_DN10958_c0_g1_i1::g.78012::m.78012 Assembly01_TRINITY_DN10958_c0_g1::Assembly01_TRINITY_DN10958_c0_g1_i1::g.78012  ORF type:complete len:60 (+) Assembly01_TRINITY_DN10958_c0_g1_i1:1111-1290(+)
MTAEKFQNLTADIKIKAIYIFYNDLDSKSNGFKTFQKISVFDILSDPRVYLSKAIKQQH*
>Assembly01_TRINITY_DN11002_c0_g1::Assembly01_TRINITY_DN11002_c0_g1_i1::g.4316::m.4316 Assembly01_TRINITY_DN11002_c0_g1::Assembly01_TRINITY_DN11002_c0_g1_i1::g.4316  ORF type:3prime_partial len:61 (+) Assembly01_TRINITY_DN11002_c0_g1_i1:370-549(+)
MGFPGAKRSPSSPWGNIRGGSVTMCKEHGDVHCDKNTKCWRSSAGQTASPTQQKQRHTTD
>Assembly01_TRINITY_DN11080_c0_g1::Assembly01_TRINITY_DN11080_c0_g1_i1::g.4249::m.4249 Assembly01_TRINITY_DN11080_c0_g1::Assembly01_TRINITY_DN11080_c0_g1_i1::g.4249  ORF type:5prime_partial len:61 (-) Assembly01_TRINITY_DN11080_c0_g1_i1:388-570(-)
SKQSAGGTQQVEQHQWEKKHRCFGLEPFVKTIIFHRSSDCAVRISCRSTLHQKWNNSEPL
*
>Assembly01_TRINITY_DN11148_c0_g1::Assembly01_TRINITY_DN11148_c0_g1_i1::g.131173::m.131173 Assembly01_TRINITY_DN11148_c0_g1::Assembly01_TRINITY_DN11148_c0_g1_i1::g.131173  ORF type:complete len:60 (-) Assembly01_TRINITY_DN11148_c0_g1_i1:280-459(-)
MFCSKPDFKKTFCQTHDELCSTSAKLAGMPSSKQPNFFFKKKSNFQSSGIIADCAVKYK*
>Assembly01_TRINITY_DN11161_c0_g1::Assembly01_TRINITY_DN11161_c0_g1_i1::g.131147::m.131147 Assembly01_TRINITY_DN11161_c0_g1::Assembly01_TRINITY_DN11161_c0_g1_i1::g.131147  ORF type:5prime_partial len:66 (+) Assembly01_TRINITY_DN11161_c0_g1_i1:3-200(+)
QAASVERERDPTFRVNDVIRARWLTRNIERPLIEMLTLFSSPQMLPDQITLFIFFTFDNI
PAPFL*
>Assembly01_TRINITY_DN11205_c0_g1::Assembly01_TRINITY_DN11205_c0_g1_i1::g.79083::m.79083 Assembly01_TRINITY_DN11205_c0_g1::Assembly01_TRINITY_DN11205_c0_g1_i1::g.79083  ORF type:complete len:66 (-) Assembly01_TRINITY_DN11205_c0_g1_i1:1380-1577(-)
MNNKKLWQLDKKKEKYSPVVKTVAVTVWRVKYRVNAYNAENPIHAVTCYWGHKRLSCRLG
TDLYN*
>Assembly01_TRINITY_DN11338_c0_g1::Assembly01_TRINITY_DN11338_c0_g1_i1::g.135660::m.135660 Assembly01_TRINITY_DN11338_c0_g1::Assembly01_TRINITY_DN11338_c0_g1_i1::g.135660  ORF type:complete len:65 (+) Assembly01_TRINITY_DN11338_c0_g1_i1:994-1188(+)
MLIKEILAWTISHHKDQCFEHKVPLLQTFSPFQQDYRELDESNPDLFTFPTLQFLSMFCT
QFTN*
>Assembly01_TRINITY_DN11401_c0_g1::Assembly01_TRINITY_DN11401_c0_g1_i1::g.191201::m.191201 Assembly01_TRINITY_DN11401_c0_g1::Assembly01_TRINITY_DN11401_c0_g1_i1::g.191201  ORF type:complete len:60 (-) Assembly01_TRINITY_DN11401_c0_g1_i1:75-254(-)
MLYHIYSSKLNLSTDTQKNYSTFPPFSILAKETHQFIMHLGSLHILTLLSNLFVNIYCL*
>Assembly01_TRINITY_DN11458_c0_g1::Assembly01_TRINITY_DN11458_c0_g1_i1::g.191120::m.191120 Assembly01_TRINITY_DN11458_c0_g1::Assembly01_TRINITY_DN11458_c0_g1_i1::g.191120  ORF type:complete len:60 (+) Assembly01_TRINITY_DN11458_c0_g1_i1:101-280(+)
MYQASVNQWWLDGTKYTSTLKISASINKSQAQHGMCSIFNNSLRILKTSSTSRVDAFHV*
>Assembly01_TRINITY_DN11481_c0_g1::Assembly01_TRINITY_DN11481_c0_g1_i1::g.191315::m.191315 Assembly01_TRINITY_DN11481_c0_g1::Assembly01_TRINITY_DN11481_c0_g1_i1::g.191315  ORF type:complete len:64 (-) Assembly01_TRINITY_DN11481_c0_g1_i1:1425-1616(-)
MAVSLGALMHRGIFRLQVHSSLKVATQVDSMVMKEAGLLAFIVWIMKYSIKVGSHVTAYK
TLV*
>Assembly01_TRINITY_DN11577_c0_g1::Assembly01_TRINITY_DN11577_c0_g1_i1::g.131554::m.131554 Assembly01_TRINITY_DN11577_c0_g1::Assembly01_TRINITY_DN11577_c0_g1_i1::g.131554  ORF type:complete len:66 (-) Assembly01_TRINITY_DN11577_c0_g1_i1:92-289(-)
MQHLTILKLLWSATSHNDQPITLHTLNVLMNLLRTSPSPFWAILMTLYVKQNGGDTDYPE
CCYQC*
>Assembly01_TRINITY_DN11578_c0_g2::Assembly01_TRINITY_DN11578_c0_g2_i1::g.131627::m.131627 Assembly01_TRINITY_DN11578_c0_g2::Assembly01_TRINITY_DN11578_c0_g2_i1::g.131627  ORF type:complete len:65 (+) Assembly01_TRINITY_DN11578_c0_g2_i1:652-846(+)
MVKSLIKFSTGQLPVTPVLMVKSRLQFQHWTAPDDHCAEGKVPALISALDCFQRLSAPLL
PEAA*
>Assembly01_TRINITY_DN1157_c0_g1::Assembly01_TRINITY_DN1157_c0_g1_i1::g.88854::m.88854 Assembly01_TRINITY_DN1157_c0_g1::Assembly01_TRINITY_DN1157_c0_g1_i1::g.88854  ORF type:complete len:62 (+) Assembly01_TRINITY_DN1157_c0_g1_i1:116-301(+)
MILLTGTLEIIRVMAIQHRPGDKQSSDLCVTLHAAFIYRARCVSQTKRPCQKVNHHSSHY
I*
>Assembly01_TRINITY_DN11600_c0_g1::Assembly01_TRINITY_DN11600_c0_g1_i1::g.139348::m.139348 Assembly01_TRINITY_DN11600_c0_g1::Assembly01_TRINITY_DN11600_c0_g1_i1::g.139348  ORF type:5prime_partial len:65 (+) Assembly01_TRINITY_DN11600_c0_g1_i1:3-197(+)
KDRPVFPPHPYRTWKHDRKRRETNVLDPSHHIPPLRDRVRNTLTSFKQVFVTPQSMGEQT
PLLL*
>Assembly01_TRINITY_DN11634_c0_g1::Assembly01_TRINITY_DN11634_c0_g1_i1::g.139303::m.139303 Assembly01_TRINITY_DN11634_c0_g1::Assembly01_TRINITY_DN11634_c0_g1_i1::g.139303  ORF type:complete len:62 (-) Assembly01_TRINITY_DN11634_c0_g1_i1:1174-1359(-)
MLEILSSLNKLLLKCQEPDKFSLEILTDLTGSGKNVFYFTFPTSAAFTFRTLLIGFKTLS
Y*
>Assembly01_TRINITY_DN11662_c0_g1::Assembly01_TRINITY_DN11662_c0_g1_i1::g.139314::m.139314 Assembly01_TRINITY_DN11662_c0_g1::Assembly01_TRINITY_DN11662_c0_g1_i1::g.139314  ORF type:complete len:61 (-) Assembly01_TRINITY_DN11662_c0_g1_i1:22-204(-)
MYRRKDVEMSIWKFPTNNKRDMGCVQLRAPRNAARVVGRTRDNDRCNRWIKLTMKTDFKN
*
>Assembly01_TRINITY_DN11694_c0_g1::Assembly01_TRINITY_DN11694_c0_g1_i1::g.139390::m.139390 Assembly01_TRINITY_DN11694_c0_g1::Assembly01_TRINITY_DN11694_c0_g1_i1::g.139390  ORF type:5prime_partial len:60 (+) Assembly01_TRINITY_DN11694_c0_g1_i1:2-181(+)
FFKGAFGKPKQIPYFIHNIVGFILREHCHAPLPKAYRIKTKYNFIAHISGVQAVNFPGH*
>Assembly01_TRINITY_DN11743_c0_g1::Assembly01_TRINITY_DN11743_c0_g1_i1::g.55257::m.55257 Assembly01_TRINITY_DN11743_c0_g1::Assembly01_TRINITY_DN11743_c0_g1_i1::g.55257  ORF type:complete len:66 (-) Assembly01_TRINITY_DN11743_c0_g1_i1:944-1141(-)
MLMPSVRVLHSCPSQDQPLFAETDLERELRASEGNIAIIRLLWKYLQQLIFILQETHSRN
MESLF*
>Assembly01_TRINITY_DN11776_c0_g1::Assembly01_TRINITY_DN11776_c0_g1_i1::g.55383::m.55383 Assembly01_TRINITY_DN11776_c0_g1::Assembly01_TRINITY_DN11776_c0_g1_i1::g.55383  ORF type:complete len:61 (+) Assembly01_TRINITY_DN11776_c0_g1_i1:167-349(+)
MGDSAALEDRDLHNGDNALDPARVVTMQTVIGRSCCEITDKPHGLSTLVQSYSDPTLSQV
*
>Assembly01_TRINITY_DN11822_c0_g2::Assembly01_TRINITY_DN11822_c0_g2_i1::g.79988::m.79988 Assembly01_TRINITY_DN11822_c0_g2::Assembly01_TRINITY_DN11822_c0_g2_i1::g.79988  ORF type:complete len:60 (-) Assembly01_TRINITY_DN11822_c0_g2_i1:36-215(-)
MGKEALAIITTAVPGYLGCFKDNGDPPPLSGSSETSNKLTIQTCIRFCRSKRFKVTDFC*
>Assembly01_TRINITY_DN11888_c0_g1::Assembly01_TRINITY_DN11888_c0_g1_i1::g.79970::m.79970 Assembly01_TRINITY_DN11888_c0_g1::Assembly01_TRINITY_DN11888_c0_g1_i1::g.79970  ORF type:complete len:63 (-) Assembly01_TRINITY_DN11888_c0_g1_i1:33-221(-)
MESAIKVSRIFALEIPDIIVIVIYFVFVMCVGIWVSSEYFRTSSFQYVRAVPLNCDILKA
DV*
>Assembly01_TRINITY_DN1204_c0_g1::Assembly01_TRINITY_DN1204_c0_g1_i1::g.93828::m.93828 Assembly01_TRINITY_DN1204_c0_g1::Assembly01_TRINITY_DN1204_c0_g1_i1::g.93828  ORF type:3prime_partial len:66 (+) Assembly01_TRINITY_DN1204_c0_g1_i1:251-445(+)
MLSNSSDFNHGRKRVRSENGHVPVKADWKRITWTTSLNLQLRGKEKFLFATRALNTSMES
ESESE
>Assembly01_TRINITY_DN12144_c0_g1::Assembly01_TRINITY_DN12144_c0_g1_i1::g.56051::m.56051 Assembly01_TRINITY_DN12144_c0_g1::Assembly01_TRINITY_DN12144_c0_g1_i1::g.56051  ORF type:3prime_partial len:60 (-) Assembly01_TRINITY_DN12144_c0_g1_i1:3-179(-)
MISPISEMLLMFSQASLITLEIILKVYCQYGHKDALHYFLMLYIIFSNGIQLFISEVQL
>Assembly01_TRINITY_DN12289_c0_g1::Assembly01_TRINITY_DN12289_c0_g1_i1::g.154513::m.154513 Assembly01_TRINITY_DN12289_c0_g1::Assembly01_TRINITY_DN12289_c0_g1_i1::g.154513  ORF type:complete len:62 (-) Assembly01_TRINITY_DN12289_c0_g1_i1:337-522(-)
MYANIPEIILEIVQELLSVRFITYLKPNTMYQIIRSFIHLAVACVYTSTVTTVQNCYNAC
L*
>Assembly01_TRINITY_DN12367_c0_g1::Assembly01_TRINITY_DN12367_c0_g1_i1::g.154622::m.154622 Assembly01_TRINITY_DN12367_c0_g1::Assembly01_TRINITY_DN12367_c0_g1_i1::g.154622  ORF type:5prime_partial len:66 (+) Assembly01_TRINITY_DN12367_c0_g1_i1:2-199(+)
IKQKNCGRYSVGQAASVEAEGVYSTLQMSPDLISSSSLFYCFRSQHLQSPLSLSRFKQFP
ILVCV*
>Assembly01_TRINITY_DN12428_c0_g2::Assembly01_TRINITY_DN12428_c0_g2_i1::g.40648::m.40648 Assembly01_TRINITY_DN12428_c0_g2::Assembly01_TRINITY_DN12428_c0_g2_i1::g.40648  ORF type:3prime_partial len:67 (-) Assembly01_TRINITY_DN12428_c0_g2_i1:2-199(-)
MFVSTCTPGEQPAKQSPVLSAWDELELASFSRPLQMHSTEVDDGLIHTAAIWRATCIRNV
GRTCWK
>Assembly01_TRINITY_DN12435_c0_g1::Assembly01_TRINITY_DN12435_c0_g1_i1::g.40688::m.40688 Assembly01_TRINITY_DN12435_c0_g1::Assembly01_TRINITY_DN12435_c0_g1_i1::g.40688  ORF type:3prime_partial len:61 (+) Assembly01_TRINITY_DN12435_c0_g1_i1:409-588(+)
MVCVPSWQDGAAGRSPSPITNTNERAGEGQQNATRPWPREKDKITGLISLINCFFLKKKK
>Assembly01_TRINITY_DN12458_c0_g1::Assembly01_TRINITY_DN12458_c0_g1_i1::g.40755::m.40755 Assembly01_TRINITY_DN12458_c0_g1::Assembly01_TRINITY_DN12458_c0_g1_i1::g.40755  ORF type:complete len:61 (+) Assembly01_TRINITY_DN12458_c0_g1_i1:202-384(+)
MTPWDRGPPPPYVSHNWGLHETSPCTVLIPSGVNRSTKNLHVVEARQGFSVTGRDWGHSP
*
>Assembly01_TRINITY_DN12464_c0_g2::Assembly01_TRINITY_DN12464_c0_g2_i1::g.40795::m.40795 Assembly01_TRINITY_DN12464_c0_g2::Assembly01_TRINITY_DN12464_c0_g2_i1::g.40795  ORF type:complete len:61 (-) Assembly01_TRINITY_DN12464_c0_g2_i1:136-318(-)
MRANAVHSDSCLYMSFDKWLKPQTSCGFFKQNRKTRHSAFHLPGPVTRTFEDDYTRTGRR
*
>Assembly01_TRINITY_DN12493_c0_g1::Assembly01_TRINITY_DN12493_c0_g1_i1::g.40761::m.40761 Assembly01_TRINITY_DN12493_c0_g1::Assembly01_TRINITY_DN12493_c0_g1_i1::g.40761  ORF type:complete len:61 (-) Assembly01_TRINITY_DN12493_c0_g1_i1:382-564(-)
MSSLFGKLVTQYMRKHQISENPITKASSWIKKEIVTVLINRICSQGPDDEGKTNIFVYLT
*
>Assembly01_TRINITY_DN12512_c0_g1::Assembly01_TRINITY_DN12512_c0_g1_i1::g.156299::m.156299 Assembly01_TRINITY_DN12512_c0_g1::Assembly01_TRINITY_DN12512_c0_g1_i1::g.156299  ORF type:complete len:66 (-) Assembly01_TRINITY_DN12512_c0_g1_i1:1015-1212(-)
MGCWHWVEHNNIWSFMLQLAGVKKSSGCSAIVELLLGNQAVLQQCDHLFLQILLPISCFC
CSISF*
>Assembly01_TRINITY_DN12560_c0_g1::Assembly01_TRINITY_DN12560_c0_g1_i1::g.156288::m.156288 Assembly01_TRINITY_DN12560_c0_g1::Assembly01_TRINITY_DN12560_c0_g1_i1::g.156288  ORF type:5prime_partial len:64 (+) Assembly01_TRINITY_DN12560_c0_g1_i1:3-194(+)
QNSTLFALELLQNISAKYVAFLESMRHLSSMEFLNEEQSTHEAGLPSMINYFYCKYKCDS
SIL*
>Assembly01_TRINITY_DN12685_c1_g1::Assembly01_TRINITY_DN12685_c1_g1_i1::g.24168::m.24168 Assembly01_TRINITY_DN12685_c1_g1::Assembly01_TRINITY_DN12685_c1_g1_i1::g.24168  ORF type:complete len:63 (-) Assembly01_TRINITY_DN12685_c1_g1_i1:1261-1449(-)
MIKIFPSLGSVQLGGAYAVASVSIPPRKCESTKMLCSHQRTCPLWMKLLKMVLGHCTKEL
LQ*
>Assembly01_TRINITY_DN12814_c0_g1::Assembly01_TRINITY_DN12814_c0_g1_i1::g.109621::m.109621 Assembly01_TRINITY_DN12814_c0_g1::Assembly01_TRINITY_DN12814_c0_g1_i1::g.109621  ORF type:complete len:66 (+) Assembly01_TRINITY_DN12814_c0_g1_i1:366-563(+)
MNRHLNVISVMISVLITADSSRVTAVSGNFLYTAYVLYILTVAALLQNIQHLHGNASFSV
NCTFV*
>Assembly01_TRINITY_DN12863_c0_g1::Assembly01_TRINITY_DN12863_c0_g1_i1::g.109609::m.109609 Assembly01_TRINITY_DN12863_c0_g1::Assembly01_TRINITY_DN12863_c0_g1_i1::g.109609  ORF type:complete len:66 (+) Assembly01_TRINITY_DN12863_c0_g1_i1:375-572(+)
MGRAQICNLASMHKLGRRDSRTPDHYIGVPVYRKITVWTEINQQQGSISQSLDATSVGRK
CAEFS*
>Assembly01_TRINITY_DN12918_c0_g1::Assembly01_TRINITY_DN12918_c0_g1_i1::g.54844::m.54844 Assembly01_TRINITY_DN12918_c0_g1::Assembly01_TRINITY_DN12918_c0_g1_i1::g.54844  ORF type:5prime_partial len:62 (+) Assembly01_TRINITY_DN12918_c0_g1_i1:3-188(+)
TQTPHTDLSNRETYYPRKWSIKTQLPTSINKLLSRRTLIKLSSPTITNRWSLNILQYTLT
F*
>Assembly01_TRINITY_DN12988_c0_g1::Assembly01_TRINITY_DN12988_c0_g1_i1::g.54858::m.54858 Assembly01_TRINITY_DN12988_c0_g1::Assembly01_TRINITY_DN12988_c0_g1_i1::g.54858  ORF type:complete len:63 (+) Assembly01_TRINITY_DN12988_c0_g1_i1:109-297(+)
MSLFGNRISVHLPEYNIGKSKITSCNMDYFESMVFLPHTWSGLSAKERKMLEMQRPQIHS
PC*
>Assembly01_TRINITY_DN13076_c1_g1::Assembly01_TRINITY_DN13076_c1_g1_i1::g.149846::m.149846 Assembly01_TRINITY_DN13076_c1_g1::Assembly01_TRINITY_DN13076_c1_g1_i1::g.149846  ORF type:complete len:64 (+) Assembly01_TRINITY_DN13076_c1_g1_i1:170-361(+)
MFLTTRKIEQSNPSSTLMSKSALLYGNALKCIGTKPTMASWPLPVSSTLESYRQCAERNS
EGI*
>Assembly01_TRINITY_DN13158_c0_g1::Assembly01_TRINITY_DN13158_c0_g1_i1::g.65680::m.65680 Assembly01_TRINITY_DN13158_c0_g1::Assembly01_TRINITY_DN13158_c0_g1_i1::g.65680  ORF type:complete len:61 (+) Assembly01_TRINITY_DN13158_c0_g1_i1:96-278(+)
MTCISSYTPLCLLCNKTNADVVSEKFVFLHVIQYVSNKINNLVKCADVTVNVMGKIVYFC
*
>Assembly01_TRINITY_DN13160_c0_g2::Assembly01_TRINITY_DN13160_c0_g2_i1::g.65787::m.65787 Assembly01_TRINITY_DN13160_c0_g2::Assembly01_TRINITY_DN13160_c0_g2_i1::g.65787  ORF type:3prime_partial len:64 (-) Assembly01_TRINITY_DN13160_c0_g2_i1:3-191(-)
MLRVMPTEHLSGSMATLPPTNSSEVLMEYEEVKSQMMAQERMVQNLQTQLRESVCQHQLS
KYE
>Assembly01_TRINITY_DN13222_c0_g1::Assembly01_TRINITY_DN13222_c0_g1_i1::g.128987::m.128987 Assembly01_TRINITY_DN13222_c0_g1::Assembly01_TRINITY_DN13222_c0_g1_i1::g.128987  ORF type:5prime_partial len:66 (+) Assembly01_TRINITY_DN13222_c0_g1_i1:3-200(+)
VVVFETQTIRTVVFGKRRGKVDKFLIRARVDHPESFTVHKHMPNLTNLSRMWRANLVVKM
GADRP*
>Assembly01_TRINITY_DN13287_c0_g1::Assembly01_TRINITY_DN13287_c0_g1_i1::g.129046::m.129046 Assembly01_TRINITY_DN13287_c0_g1::Assembly01_TRINITY_DN13287_c0_g1_i1::g.129046  ORF type:5prime_partial len:65 (+) Assembly01_TRINITY_DN13287_c0_g1_i1:1-195(+)
PSFCTYRGTRGSRHEANQTCERRDSADRLKTGLATRRYIGAYHSKHVTLRAELSASQQVD
SGPR*
>Assembly01_TRINITY_DN13355_c0_g1::Assembly01_TRINITY_DN13355_c0_g1_i1::g.100278::m.100278 Assembly01_TRINITY_DN13355_c0_g1::Assembly01_TRINITY_DN13355_c0_g1_i1::g.100278  ORF type:5prime_partial len:62 (+) Assembly01_TRINITY_DN13355_c0_g1_i1:1-186(+)
VLQLQNTFHYYTATKRMCYNCRTLFITIQLQKECVAINVVILSDLLKHEYKLILSTLVTG
G*
>Assembly01_TRINITY_DN13451_c0_g1::Assembly01_TRINITY_DN13451_c0_g1_i1::g.136788::m.136788 Assembly01_TRINITY_DN13451_c0_g1::Assembly01_TRINITY_DN13451_c0_g1_i1::g.136788  ORF type:complete len:66 (-) Assembly01_TRINITY_DN13451_c0_g1_i1:342-539(-)
MLKSKLPNTVLGKIWKLADIDKDGMLDDEEFALANHLIKVKLEGHELPSEIPGHLIPPSK
RKLAD*
>Assembly01_TRINITY_DN13550_c0_g2::Assembly01_TRINITY_DN13550_c0_g2_i1::g.68039::m.68039 Assembly01_TRINITY_DN13550_c0_g2::Assembly01_TRINITY_DN13550_c0_g2_i1::g.68039  ORF type:3prime_partial len:66 (+) Assembly01_TRINITY_DN13550_c0_g2_i1:2020-2214(+)
MTSHVQAHQQRHLQLVSLKIQRFHAARRLHHQTASSLYKHLIWFSLVQLEVNFKFLLKEK
SVKRV
>Assembly01_TRINITY_DN13570_c0_g1::Assembly01_TRINITY_DN13570_c0_g1_i1::g.68001::m.68001 Assembly01_TRINITY_DN13570_c0_g1::Assembly01_TRINITY_DN13570_c0_g1_i1::g.68001  ORF type:5prime_partial len:65 (+) Assembly01_TRINITY_DN13570_c0_g1_i1:3-197(+)
TNMEDCGYNIPQTDESTLMTIAYVMAAICALFMLPLCLMVFQWRCFRCLRRESDDFADDI
SLLK*
>Assembly01_TRINITY_DN1357_c0_g1::Assembly01_TRINITY_DN1357_c0_g1_i1::g.107667::m.107667 Assembly01_TRINITY_DN1357_c0_g1::Assembly01_TRINITY_DN1357_c0_g1_i1::g.107667  ORF type:5prime_partial len:66 (-) Assembly01_TRINITY_DN1357_c0_g1_i1:344-541(-)
GDQTSGCEPTVSSNTGTLAPPAVESGHSGNVLKLSKTNYTVPNQRMKCCSWSFIGTVYKC
RQTGN*
>Assembly01_TRINITY_DN13620_c1_g1::Assembly01_TRINITY_DN13620_c1_g1_i1::g.87238::m.87238 Assembly01_TRINITY_DN13620_c1_g1::Assembly01_TRINITY_DN13620_c1_g1_i1::g.87238  ORF type:5prime_partial len:63 (+) Assembly01_TRINITY_DN13620_c1_g1_i1:1-189(+)
DVSAGELLDLKFRYDEGTAILKSSYSSLKGTLDVMVLPCRYFICPCVCCRAQCQKVPLKR
PW*
>Assembly01_TRINITY_DN13697_c0_g1::Assembly01_TRINITY_DN13697_c0_g1_i1::g.87286::m.87286 Assembly01_TRINITY_DN13697_c0_g1::Assembly01_TRINITY_DN13697_c0_g1_i1::g.87286  ORF type:5prime_partial len:63 (+) Assembly01_TRINITY_DN13697_c0_g1_i1:3-191(+)
NYRKQRVTNVSGLSPSSRYEQKADSGWTISFQNCFDIPNNPQAQTLEEHFSKQQVTFRNS
DL*
>Assembly01_TRINITY_DN136_c0_g2::Assembly01_TRINITY_DN136_c0_g2_i1::g.165127::m.165127 Assembly01_TRINITY_DN136_c0_g2::Assembly01_TRINITY_DN136_c0_g2_i1::g.165127  ORF type:complete len:66 (-) Assembly01_TRINITY_DN136_c0_g2_i1:345-542(-)
MAATAESRMNQDRVRSLQSDVEGVKTIMSENVDRILARGEKLDDLMNKTEDLQASSEHFK
TTSQG*
>Assembly01_TRINITY_DN13706_c0_g1::Assembly01_TRINITY_DN13706_c0_g1_i1::g.59142::m.59142 Assembly01_TRINITY_DN13706_c0_g1::Assembly01_TRINITY_DN13706_c0_g1_i1::g.59142  ORF type:5prime_partial len:62 (+) Assembly01_TRINITY_DN13706_c0_g1_i1:2-187(+)
RWAGGVGGGEKELQNSTPILVSLDVLSSKQDQLCPTEIPLPTPLYLRLVVVDWFPLAEPL
S*
>Assembly01_TRINITY_DN13839_c0_g1::Assembly01_TRINITY_DN13839_c0_g1_i1::g.208694::m.208694 Assembly01_TRINITY_DN13839_c0_g1::Assembly01_TRINITY_DN13839_c0_g1_i1::g.208694  ORF type:complete len:60 (+) Assembly01_TRINITY_DN13839_c0_g1_i1:362-541(+)
MTKCKRAPQVDFQAISIAMTASQEVAQLSLMSKTTGQVRCQFALCSSIPIKNKVINDLS*
>Assembly01_TRINITY_DN13845_c0_g1::Assembly01_TRINITY_DN13845_c0_g1_i1::g.208695::m.208695 Assembly01_TRINITY_DN13845_c0_g1::Assembly01_TRINITY_DN13845_c0_g1_i1::g.208695  ORF type:5prime_partial len:65 (-) Assembly01_TRINITY_DN13845_c0_g1_i1:360-554(-)
TTHSRLTHISPRHYGEFIEFLSKARETFLMAQDGHIQFAQFIDNLKQIYKGKKKLMMLVR
ERFG*
>Assembly01_TRINITY_DN13851_c0_g1::Assembly01_TRINITY_DN13851_c0_g1_i1::g.208745::m.208745 Assembly01_TRINITY_DN13851_c0_g1::Assembly01_TRINITY_DN13851_c0_g1_i1::g.208745  ORF type:5prime_partial len:63 (-) Assembly01_TRINITY_DN13851_c0_g1_i1:259-447(-)
AHGKGVTLQQRLTNLIKVQQEECLTKTRFPRTDVFCTSITAVVSLLCPLSMYTSSRKINC
HQ*
>Assembly01_TRINITY_DN13929_c0_g1::Assembly01_TRINITY_DN13929_c0_g1_i1::g.46215::m.46215 Assembly01_TRINITY_DN13929_c0_g1::Assembly01_TRINITY_DN13929_c0_g1_i1::g.46215  ORF type:complete len:60 (-) Assembly01_TRINITY_DN13929_c0_g1_i1:44-223(-)
MAFTDKFEYFHHKLANINGLVLNFICKKTATVNFSNQWNTRYFTQNDFFLNASLFEENK*
>Assembly01_TRINITY_DN1397_c0_g1::Assembly01_TRINITY_DN1397_c0_g1_i1::g.107692::m.107692 Assembly01_TRINITY_DN1397_c0_g1::Assembly01_TRINITY_DN1397_c0_g1_i1::g.107692  ORF type:complete len:64 (+) Assembly01_TRINITY_DN1397_c0_g1_i1:285-476(+)
MFPTFSVFNLSSHKFSRKIPKLTCWGFSNEMWLENHQQRAANKFKISAFVWKPKHSSDYA
FSA*
>Assembly01_TRINITY_DN14035_c0_g1::Assembly01_TRINITY_DN14035_c0_g1_i1::g.94233::m.94233 Assembly01_TRINITY_DN14035_c0_g1::Assembly01_TRINITY_DN14035_c0_g1_i1::g.94233  ORF type:complete len:63 (+) Assembly01_TRINITY_DN14035_c0_g1_i1:21-209(+)
MHFLYLSLQALASKLHLTSTRRKVYKPYFHPSLCTVTLNQNQLNSRAKSSKSSNRNIFPY
PS*
>Assembly01_TRINITY_DN14089_c0_g1::Assembly01_TRINITY_DN14089_c0_g1_i1::g.94269::m.94269 Assembly01_TRINITY_DN14089_c0_g1::Assembly01_TRINITY_DN14089_c0_g1_i1::g.94269  ORF type:5prime_partial len:60 (-) Assembly01_TRINITY_DN14089_c0_g1_i1:264-443(-)
FFFCRSNSVVYIAKIKIHNQCFGLEPFINEFSMISHILQEKQTSALIDISTALHPIQAP*
>Assembly01_TRINITY_DN14257_c0_g1::Assembly01_TRINITY_DN14257_c0_g1_i1::g.182615::m.182615 Assembly01_TRINITY_DN14257_c0_g1::Assembly01_TRINITY_DN14257_c0_g1_i1::g.182615  ORF type:complete len:62 (-) Assembly01_TRINITY_DN14257_c0_g1_i1:924-1109(-)
MDFTMSTAAVQSVELFYHRSRGQKCRYANGTSDTASSLVVCLLPELQGKPLLYLSPEHQK
R*
>Assembly01_TRINITY_DN1431_c0_g1::Assembly01_TRINITY_DN1431_c0_g1_i1::g.142584::m.142584 Assembly01_TRINITY_DN1431_c0_g1::Assembly01_TRINITY_DN1431_c0_g1_i1::g.142584  ORF type:complete len:65 (-) Assembly01_TRINITY_DN1431_c0_g1_i1:32-226(-)
MNRGSHKYKKNVNVRDSEVLRTLKKIEKALIKRQIERFERKQGSNNCFAKTLSESYLLWP
FEAL*
>Assembly01_TRINITY_DN14355_c0_g1::Assembly01_TRINITY_DN14355_c0_g1_i1::g.84313::m.84313 Assembly01_TRINITY_DN14355_c0_g1::Assembly01_TRINITY_DN14355_c0_g1_i1::g.84313  ORF type:5prime_partial len:60 (-) Assembly01_TRINITY_DN14355_c0_g1_i1:464-643(-)
CFILNNSDNRSVIRTFSNPLFSRLKHSPYHFRVDKEAKATDCTYGREEFTGYQTEALSK*
>Assembly01_TRINITY_DN14415_c0_g2::Assembly01_TRINITY_DN14415_c0_g2_i1::g.168852::m.168852 Assembly01_TRINITY_DN14415_c0_g2::Assembly01_TRINITY_DN14415_c0_g2_i1::g.168852  ORF type:complete len:65 (+) Assembly01_TRINITY_DN14415_c0_g2_i1:401-595(+)
MSVGGGVMQLQVMVPNRREHSTSVSLLLDIHPDQCLRPAQSLACLMNKNLTEIFGSFEEN
VLHT*
>Assembly01_TRINITY_DN14511_c0_g1::Assembly01_TRINITY_DN14511_c0_g1_i1::g.129536::m.129536 Assembly01_TRINITY_DN14511_c0_g1::Assembly01_TRINITY_DN14511_c0_g1_i1::g.129536  ORF type:complete len:63 (+) Assembly01_TRINITY_DN14511_c0_g1_i1:150-338(+)
MGRQWCRQELIMSDVSGMGSLACLVSVKAFVPIETGDGKALVILTVSEKECLSDLPSRDL
YP*
>Assembly01_TRINITY_DN1453_c0_g1::Assembly01_TRINITY_DN1453_c0_g1_i1::g.142590::m.142590 Assembly01_TRINITY_DN1453_c0_g1::Assembly01_TRINITY_DN1453_c0_g1_i1::g.142590  ORF type:5prime_partial len:61 (-) Assembly01_TRINITY_DN1453_c0_g1_i1:379-561(-)
SVESKLSSLIDRLTEVEKRVDSLEVTDREREVNPLATKVDIDQLTDNLEDLENRNRRINL
*
>Assembly01_TRINITY_DN14616_c0_g1::Assembly01_TRINITY_DN14616_c0_g1_i1::g.60815::m.60815 Assembly01_TRINITY_DN14616_c0_g1::Assembly01_TRINITY_DN14616_c0_g1_i1::g.60815  ORF type:5prime_partial len:64 (+) Assembly01_TRINITY_DN14616_c0_g1_i1:1-192(+)
LLSSKFTQAGKLIVANVISHKSTCTGITSTTLYWLKITALKTKSDVFKCSFVLTVSLNQS
LVA*
>Assembly01_TRINITY_DN14727_c0_g2::Assembly01_TRINITY_DN14727_c0_g2_i1::g.3781::m.3781 Assembly01_TRINITY_DN14727_c0_g2::Assembly01_TRINITY_DN14727_c0_g2_i1::g.3781  ORF type:complete len:62 (-) Assembly01_TRINITY_DN14727_c0_g2_i1:2-187(-)
MQHKLFVTLRPKDYQYFFKCNSGEINDLTLELQCIVGYCNSYSATNQPATDQERKCYIPQ
H*
>Assembly01_TRINITY_DN14756_c0_g1::Assembly01_TRINITY_DN14756_c0_g1_i1::g.3734::m.3734 Assembly01_TRINITY_DN14756_c0_g1::Assembly01_TRINITY_DN14756_c0_g1_i1::g.3734  ORF type:3prime_partial len:66 (+) Assembly01_TRINITY_DN14756_c0_g1_i1:1522-1716(+)
MEHWKTSVLSWNLSLRNDLLTLVQCGPGLLELEERLQKLGLAWQLVQRCYSAIDPGSNLA
LSVRC
>Assembly01_TRINITY_DN14777_c0_g2::Assembly01_TRINITY_DN14777_c0_g2_i1::g.3742::m.3742 Assembly01_TRINITY_DN14777_c0_g2::Assembly01_TRINITY_DN14777_c0_g2_i1::g.3742  ORF type:complete len:66 (+) Assembly01_TRINITY_DN14777_c0_g2_i1:236-433(+)
MAEDTAKADACKEYLSSLEDLTFNSKPHINNLTILAEENLKYSPEIVKLIEAQISKVFKS
VFFLF*
>Assembly01_TRINITY_DN14818_c0_g1::Assembly01_TRINITY_DN14818_c0_g1_i1::g.152860::m.152860 Assembly01_TRINITY_DN14818_c0_g1::Assembly01_TRINITY_DN14818_c0_g1_i1::g.152860  ORF type:complete len:64 (+) Assembly01_TRINITY_DN14818_c0_g1_i1:125-316(+)
MFSVLCTSYLVFPGLREVKKASELLTNIVMIPARKCLLTHHKCDTRVHFVIVPLADCLIT
AQI*
>Assembly01_TRINITY_DN14832_c0_g1::Assembly01_TRINITY_DN14832_c0_g1_i1::g.152768::m.152768 Assembly01_TRINITY_DN14832_c0_g1::Assembly01_TRINITY_DN14832_c0_g1_i1::g.152768  ORF type:complete len:64 (+) Assembly01_TRINITY_DN14832_c0_g1_i1:249-440(+)
MAEGGTATSCKLQEIAGSALMMCFVTEDNSLGNQFLQVSFSIVKHMYLVWDWPEATQTFS
KNL*
>Assembly01_TRINITY_DN14997_c0_g1::Assembly01_TRINITY_DN14997_c0_g1_i1::g.186364::m.186364 Assembly01_TRINITY_DN14997_c0_g1::Assembly01_TRINITY_DN14997_c0_g1_i1::g.186364  ORF type:complete len:65 (-) Assembly01_TRINITY_DN14997_c0_g1_i1:181-375(-)
MSKELMFRRLNIPNQRPWFQTERLAIQDRDEKERILYPRGQLRLNCLELYSRERLIWVGV
VVKD*
>Assembly01_TRINITY_DN15076_c0_g1::Assembly01_TRINITY_DN15076_c0_g1_i1::g.75267::m.75267 Assembly01_TRINITY_DN15076_c0_g1::Assembly01_TRINITY_DN15076_c0_g1_i1::g.75267  ORF type:3prime_partial len:65 (+) Assembly01_TRINITY_DN15076_c0_g1_i1:269-460(+)
MLEEQHSISASKCSSYQDSIMNLTVPDEQSFLFVTELANSHERFSTCNINPVFPICTNAT
WFAG
>Assembly01_TRINITY_DN15121_c0_g1::Assembly01_TRINITY_DN15121_c0_g1_i1::g.197230::m.197230 Assembly01_TRINITY_DN15121_c0_g1::Assembly01_TRINITY_DN15121_c0_g1_i1::g.197230  ORF type:5prime_partial len:62 (+) Assembly01_TRINITY_DN15121_c0_g1_i1:3-188(+)
LTRILTEAERRGSDRRWIHIEYEHIQGSENIQTYVAQASEKKDCYTDSIFPFNHDTFQIV
N*
>Assembly01_TRINITY_DN15146_c0_g1::Assembly01_TRINITY_DN15146_c0_g1_i1::g.197210::m.197210 Assembly01_TRINITY_DN15146_c0_g1::Assembly01_TRINITY_DN15146_c0_g1_i1::g.197210  ORF type:complete len:63 (+) Assembly01_TRINITY_DN15146_c0_g1_i1:181-369(+)
MYSRIPAGLQSGPYRTPADIIQCDHRALTEWGGTYSFNKVLIEHNSIIGPLAGSQTWALT
EF*
>Assembly01_TRINITY_DN15177_c0_g1::Assembly01_TRINITY_DN15177_c0_g1_i1::g.197237::m.197237 Assembly01_TRINITY_DN15177_c0_g1::Assembly01_TRINITY_DN15177_c0_g1_i1::g.197237  ORF type:5prime_partial len:63 (-) Assembly01_TRINITY_DN15177_c0_g1_i1:226-414(-)
DATSQNALHGTPPKRSNFDARYFSGAQFSQLSGDCLHLSAAIHSLSSGSGSKKAVSPLEC
SQ*
>Assembly01_TRINITY_DN15184_c0_g1::Assembly01_TRINITY_DN15184_c0_g1_i1::g.197190::m.197190 Assembly01_TRINITY_DN15184_c0_g1::Assembly01_TRINITY_DN15184_c0_g1_i1::g.197190  ORF type:complete len:62 (-) Assembly01_TRINITY_DN15184_c0_g1_i1:432-617(-)
MKIFLSRKGVLQGKGKKLMFHLGVEETGVVDLGFSAFSFPEYALCLQIYKLFLFKVYILP
S*
>Assembly01_TRINITY_DN15232_c1_g1::Assembly01_TRINITY_DN15232_c1_g1_i1::g.150229::m.150229 Assembly01_TRINITY_DN15232_c1_g1::Assembly01_TRINITY_DN15232_c1_g1_i1::g.150229  ORF type:3prime_partial len:64 (+) Assembly01_TRINITY_DN15232_c1_g1_i1:274-462(+)
MQLSSQKPLRNSSSPSYPVLPIYTHVRQVLAKADPSTQSHYTIKLNDFNTISTKFLNICP
IHI
>Assembly01_TRINITY_DN15394_c1_g1::Assembly01_TRINITY_DN15394_c1_g1_i1::g.177434::m.177434 Assembly01_TRINITY_DN15394_c1_g1::Assembly01_TRINITY_DN15394_c1_g1_i1::g.177434  ORF type:5prime_partial len:64 (-) Assembly01_TRINITY_DN15394_c1_g1_i1:320-511(-)
VIYRGQFTYQLTHLKNMGGNRCTQRKPTRERANFAETAEVKEPVSLELRDSCTTCGHPYP
SMS*
>Assembly01_TRINITY_DN15414_c0_g1::Assembly01_TRINITY_DN15414_c0_g1_i1::g.98491::m.98491 Assembly01_TRINITY_DN15414_c0_g1::Assembly01_TRINITY_DN15414_c0_g1_i1::g.98491  ORF type:5prime_partial len:62 (-) Assembly01_TRINITY_DN15414_c0_g1_i1:300-485(-)
SGICLGGSSKASKQLIPVLQQSTIQLEKRPLKIMSFLLEMKINDWKCEINTMREMERSVR
I*
>Assembly01_TRINITY_DN1546_c0_g1::Assembly01_TRINITY_DN1546_c0_g1_i1::g.133240::m.133240 Assembly01_TRINITY_DN1546_c0_g1::Assembly01_TRINITY_DN1546_c0_g1_i1::g.133240  ORF type:complete len:60 (+) Assembly01_TRINITY_DN1546_c0_g1_i1:326-505(+)
MVGEEKQSVLRVSEWGLIRLEKHFTHRKDIPYVRGAPKPFNTLAGVCQDGILHDSTSAA*
>Assembly01_TRINITY_DN15477_c0_g1::Assembly01_TRINITY_DN15477_c0_g1_i1::g.98512::m.98512 Assembly01_TRINITY_DN15477_c0_g1::Assembly01_TRINITY_DN15477_c0_g1_i1::g.98512  ORF type:complete len:63 (+) Assembly01_TRINITY_DN15477_c0_g1_i1:697-885(+)
MGCWSEYQGMNCCTPSEFTIPGRGVYKLEKVIKPCHMEHFVRSHKAGYKNEHSSKSVNKN
CM*
>Assembly01_TRINITY_DN15542_c0_g1::Assembly01_TRINITY_DN15542_c0_g1_i1::g.140760::m.140760 Assembly01_TRINITY_DN15542_c0_g1::Assembly01_TRINITY_DN15542_c0_g1_i1::g.140760  ORF type:complete len:64 (+) Assembly01_TRINITY_DN15542_c0_g1_i1:426-617(+)
MEEKKSILKDRLNQFIFRTGHPLTSFFNCHKQHVWSLTLDRPAAVVHTHNSGILTPLETY
HIL*
>Assembly01_TRINITY_DN15566_c0_g1::Assembly01_TRINITY_DN15566_c0_g1_i1::g.140863::m.140863 Assembly01_TRINITY_DN15566_c0_g1::Assembly01_TRINITY_DN15566_c0_g1_i1::g.140863  ORF type:5prime_partial len:66 (+) Assembly01_TRINITY_DN15566_c0_g1_i1:3-200(+)
DLLSFSSIVFLLQSRCLQSFMLYSSGSDVAHHNTSPLPLSKVGFHSLSLYIYLRITWNGF
SCSIS*
>Assembly01_TRINITY_DN15656_c0_g1::Assembly01_TRINITY_DN15656_c0_g1_i1::g.139710::m.139710 Assembly01_TRINITY_DN15656_c0_g1::Assembly01_TRINITY_DN15656_c0_g1_i1::g.139710  ORF type:complete len:60 (+) Assembly01_TRINITY_DN15656_c0_g1_i1:359-538(+)
MSSWWCNLYYQKRCMALTDQSWDWNQSGIKSMRSYQNQELESGIIPNRLKTKESADGGI*
>Assembly01_TRINITY_DN15823_c0_g1::Assembly01_TRINITY_DN15823_c0_g1_i1::g.64684::m.64684 Assembly01_TRINITY_DN15823_c0_g1::Assembly01_TRINITY_DN15823_c0_g1_i1::g.64684  ORF type:3prime_partial len:62 (+) Assembly01_TRINITY_DN15823_c0_g1_i1:229-411(+)
MTSELESSLTSMDWLPQLTMRAAIQKADAAQNVAGSGVTKKSSLLDPNTTLDQDAQNKDG
K
>Assembly01_TRINITY_DN15856_c0_g2::Assembly01_TRINITY_DN15856_c0_g2_i1::g.64685::m.64685 Assembly01_TRINITY_DN15856_c0_g2::Assembly01_TRINITY_DN15856_c0_g2_i1::g.64685  ORF type:complete len:63 (-) Assembly01_TRINITY_DN15856_c0_g2_i1:108-296(-)
MNTPGKLVKILLKMTDEKIQFLEGEKCKGQESSLQKMRRYKLIKQHFQSYQRRSQHHRLS
EE*
>Assembly01_TRINITY_DN15900_c1_g1::Assembly01_TRINITY_DN15900_c1_g1_i1::g.149948::m.149948 Assembly01_TRINITY_DN15900_c1_g1::Assembly01_TRINITY_DN15900_c1_g1_i1::g.149948  ORF type:5prime_partial len:60 (-) Assembly01_TRINITY_DN15900_c1_g1_i1:681-860(-)
LTIKPSYNSINRPKDCRCWKSKIKIKKCCKHTTGQAAVVEKETFQIKNLVSELEKGENF*
>Assembly01_TRINITY_DN15972_c0_g2::Assembly01_TRINITY_DN15972_c0_g2_i1::g.150083::m.150083 Assembly01_TRINITY_DN15972_c0_g2::Assembly01_TRINITY_DN15972_c0_g2_i1::g.150083  ORF type:5prime_partial len:63 (-) Assembly01_TRINITY_DN15972_c0_g2_i1:237-425(-)
QLRLQVGAPCNLSKTYILTNKILFTETLHIELKAIEVMINLLAVVRKYVSQNFLYPSLCP
VK*
>Assembly01_TRINITY_DN15977_c0_g1::Assembly01_TRINITY_DN15977_c0_g1_i1::g.149957::m.149957 Assembly01_TRINITY_DN15977_c0_g1::Assembly01_TRINITY_DN15977_c0_g1_i1::g.149957  ORF type:5prime_partial len:66 (-) Assembly01_TRINITY_DN15977_c0_g1_i1:517-714(-)
SSTLSLMMNKLTRWCTDFGTLQNAVRAPLSVPKERNQSIQEADVPLNQTIIHKIQVKTSC
SQRWK*
>Assembly01_TRINITY_DN16015_c0_g2::Assembly01_TRINITY_DN16015_c0_g2_i1::g.78915::m.78915 Assembly01_TRINITY_DN16015_c0_g2::Assembly01_TRINITY_DN16015_c0_g2_i1::g.78915  ORF type:complete len:63 (+) Assembly01_TRINITY_DN16015_c0_g2_i1:543-731(+)
MLMTICQVYTVDELQRFTHNGCLGDCPCACLNRDIANHRLDRLCVSTLPSPVDDGCICVG
KF*
>Assembly01_TRINITY_DN16035_c0_g2::Assembly01_TRINITY_DN16035_c0_g2_i1::g.78990::m.78990 Assembly01_TRINITY_DN16035_c0_g2::Assembly01_TRINITY_DN16035_c0_g2_i1::g.78990  ORF type:3prime_partial len:64 (+) Assembly01_TRINITY_DN16035_c0_g2_i1:527-715(+)
MQGSVFEPQPDGINIDSSLQPDGINIDLQFLVTPLPCFPLTLWPLFPPPPTLPAHHQNFP
SCS
>Assembly01_TRINITY_DN16076_c0_g1::Assembly01_TRINITY_DN16076_c0_g1_i1::g.78856::m.78856 Assembly01_TRINITY_DN16076_c0_g1::Assembly01_TRINITY_DN16076_c0_g1_i1::g.78856  ORF type:5prime_partial len:62 (-) Assembly01_TRINITY_DN16076_c0_g1_i1:248-433(-)
SCVGIVINCRHYPITSEQLKCPKPHFNHERSCFITMMHGHKLPLPLKQGLKCTKQSRIQL
K*
>Assembly01_TRINITY_DN16154_c1_g1::Assembly01_TRINITY_DN16154_c1_g1_i1::g.153478::m.153478 Assembly01_TRINITY_DN16154_c1_g1::Assembly01_TRINITY_DN16154_c1_g1_i1::g.153478  ORF type:3prime_partial len:65 (+) Assembly01_TRINITY_DN16154_c1_g1_i1:362-553(+)
MWKALCVFPIPTVPNNSDYNTHSRRTKKIKRKTKENNRCMTCNYITLEINDGFLELSFRV
YQYP
>Assembly01_TRINITY_DN16174_c0_g1::Assembly01_TRINITY_DN16174_c0_g1_i1::g.153616::m.153616 Assembly01_TRINITY_DN16174_c0_g1::Assembly01_TRINITY_DN16174_c0_g1_i1::g.153616  ORF type:5prime_partial len:61 (+) Assembly01_TRINITY_DN16174_c0_g1_i1:1-183(+)
GDFTVHGNVCTFYLSFLMVTHFWEEFGFSHLNEYCSFYEEKDFYSLIWSSLLLNWEGFII
*
>Assembly01_TRINITY_DN16289_c0_g1::Assembly01_TRINITY_DN16289_c0_g1_i1::g.219703::m.219703 Assembly01_TRINITY_DN16289_c0_g1::Assembly01_TRINITY_DN16289_c0_g1_i1::g.219703  ORF type:5prime_partial len:60 (-) Assembly01_TRINITY_DN16289_c0_g1_i1:1211-1390(-)
SLFPLGKSPPPQKKSLQTITAGAYNISKLNLFFVWDKHLSPNSALNCSQRNLAVIPCSS*
>Assembly01_TRINITY_DN16346_c0_g1::Assembly01_TRINITY_DN16346_c0_g1_i1::g.100675::m.100675 Assembly01_TRINITY_DN16346_c0_g1::Assembly01_TRINITY_DN16346_c0_g1_i1::g.100675  ORF type:3prime_partial len:64 (+) Assembly01_TRINITY_DN16346_c0_g1_i1:468-656(+)
MEASRLPAPHTSNPERGANSELLSRRMLALCNLGLRCNPNCNDPALVSISLSLSGVCLSL
SLW
>Assembly01_TRINITY_DN16360_c0_g1::Assembly01_TRINITY_DN16360_c0_g1_i1::g.100721::m.100721 Assembly01_TRINITY_DN16360_c0_g1::Assembly01_TRINITY_DN16360_c0_g1_i1::g.100721  ORF type:5prime_partial len:62 (-) Assembly01_TRINITY_DN16360_c0_g1_i1:1341-1526(-)
DSGQGDHGTINPEESENNGAKELANSACAAKEPQGERKQAFQRLRSKRIPPDYEYREAHF
V*
>Assembly01_TRINITY_DN16413_c0_g1::Assembly01_TRINITY_DN16413_c0_g1_i1::g.70059::m.70059 Assembly01_TRINITY_DN16413_c0_g1::Assembly01_TRINITY_DN16413_c0_g1_i1::g.70059  ORF type:complete len:62 (-) Assembly01_TRINITY_DN16413_c0_g1_i1:79-264(-)
MWLLGHWCMNQPHADEMSSHLVLIWLSYCPCASLVSYTRGMAALFKKNQSFTLLNYSKKN
I*
>Assembly01_TRINITY_DN16458_c0_g1::Assembly01_TRINITY_DN16458_c0_g1_i1::g.70137::m.70137 Assembly01_TRINITY_DN16458_c0_g1::Assembly01_TRINITY_DN16458_c0_g1_i1::g.70137  ORF type:5prime_partial len:64 (+) Assembly01_TRINITY_DN16458_c0_g1_i1:2-193(+)
LSLVKILPNRNLAVQNKTENKLRSAEPLKEALHLLKHYLCSGIENSHLSCNLPNGHFTII
FCR*
>Assembly01_TRINITY_DN16483_c0_g1::Assembly01_TRINITY_DN16483_c0_g1_i1::g.69947::m.69947 Assembly01_TRINITY_DN16483_c0_g1::Assembly01_TRINITY_DN16483_c0_g1_i1::g.69947  ORF type:3prime_partial len:60 (-) Assembly01_TRINITY_DN16483_c0_g1_i1:3-179(-)
MPLLKWVYLLSIAVKPCSSDLFLVWSLLIHLGGGSGLNLPGTPPHPGHEQKALAPVLPH
>Assembly01_TRINITY_DN16543_c0_g1::Assembly01_TRINITY_DN16543_c0_g1_i1::g.186944::m.186944 Assembly01_TRINITY_DN16543_c0_g1::Assembly01_TRINITY_DN16543_c0_g1_i1::g.186944  ORF type:complete len:60 (+) Assembly01_TRINITY_DN16543_c0_g1_i1:98-277(+)
MLKRNIFIKKKHLKKANLIINITVVRVISWRDIDVQRVSGKMIASLRNNWKYIRPTLNS*
>Assembly01_TRINITY_DN16556_c0_g1::Assembly01_TRINITY_DN16556_c0_g1_i1::g.186957::m.186957 Assembly01_TRINITY_DN16556_c0_g1::Assembly01_TRINITY_DN16556_c0_g1_i1::g.186957  ORF type:complete len:60 (+) Assembly01_TRINITY_DN16556_c0_g1_i1:658-837(+)
MLLPNQSSSHDPLSKRVDLYAFKSREDINLDYSAQSLNYLVEYTYPSPFRFLCLNLLAL*
>Assembly01_TRINITY_DN16573_c0_g1::Assembly01_TRINITY_DN16573_c0_g1_i1::g.186983::m.186983 Assembly01_TRINITY_DN16573_c0_g1::Assembly01_TRINITY_DN16573_c0_g1_i1::g.186983  ORF type:complete len:61 (+) Assembly01_TRINITY_DN16573_c0_g1_i1:161-343(+)
MNKTLLECDLRLTEIGQDNEYAIGQILNSNREQVRDATCHPAKASRVVPRAVSDHFNAPD
*
>Assembly01_TRINITY_DN16576_c0_g1::Assembly01_TRINITY_DN16576_c0_g1_i1::g.187014::m.187014 Assembly01_TRINITY_DN16576_c0_g1::Assembly01_TRINITY_DN16576_c0_g1_i1::g.187014  ORF type:complete len:65 (+) Assembly01_TRINITY_DN16576_c0_g1_i1:299-493(+)
MSHHKQDVFHKQLPVGLQRIKVGLSLRKLIFVMSDSYATGCNLFLKKAHLSQSIEMCLQC
TFLD*
>Assembly01_TRINITY_DN16652_c0_g1::Assembly01_TRINITY_DN16652_c0_g1_i1::g.148913::m.148913 Assembly01_TRINITY_DN16652_c0_g1::Assembly01_TRINITY_DN16652_c0_g1_i1::g.148913  ORF type:complete len:63 (+) Assembly01_TRINITY_DN16652_c0_g1_i1:553-741(+)
MPSNYSAGAQTLNAVIPQSTCNNDMTNIRATQRAPDVFICGHCHTNMVHHRCCKDPELTL
KE*
>Assembly01_TRINITY_DN16697_c0_g1::Assembly01_TRINITY_DN16697_c0_g1_i1::g.148798::m.148798 Assembly01_TRINITY_DN16697_c0_g1::Assembly01_TRINITY_DN16697_c0_g1_i1::g.148798  ORF type:complete len:61 (-) Assembly01_TRINITY_DN16697_c0_g1_i1:27-209(-)
MSALTSFHVTPHGRFSLKFLPGGDAEGNPSGPGDHSGSSRLLLAPSPVPLPPFDEDTALS
*
>Assembly01_TRINITY_DN16722_c0_g2::Assembly01_TRINITY_DN16722_c0_g2_i1::g.149098::m.149098 Assembly01_TRINITY_DN16722_c0_g2::Assembly01_TRINITY_DN16722_c0_g2_i1::g.149098  ORF type:complete len:60 (+) Assembly01_TRINITY_DN16722_c0_g2_i1:735-914(+)
MALIKTDPKIAAKHNDKKDFYFFFKKRKKQKKMLISNQAGNVSVAAQKECPLHYLQSTP*
>Assembly01_TRINITY_DN16736_c0_g1::Assembly01_TRINITY_DN16736_c0_g1_i1::g.149099::m.149099 Assembly01_TRINITY_DN16736_c0_g1::Assembly01_TRINITY_DN16736_c0_g1_i1::g.149099  ORF type:complete len:61 (+) Assembly01_TRINITY_DN16736_c0_g1_i1:67-249(+)
MKIASGFCENGAKLTTKGREGSQEYKVAKLLSLLEEGCWVWDPFSEVLKEAGYVSLAKAL
*
>Assembly01_TRINITY_DN16798_c0_g1::Assembly01_TRINITY_DN16798_c0_g1_i1::g.149093::m.149093 Assembly01_TRINITY_DN16798_c0_g1::Assembly01_TRINITY_DN16798_c0_g1_i1::g.149093  ORF type:3prime_partial len:64 (-) Assembly01_TRINITY_DN16798_c0_g1_i1:1-189(-)
MVSFSCHKVKVIHYSMETEPLAQLIHAGQVAYLSSSSLPAFGQYPLKPFLSIYLFKGILY
VVI
>Assembly01_TRINITY_DN16866_c0_g1::Assembly01_TRINITY_DN16866_c0_g1_i1::g.41729::m.41729 Assembly01_TRINITY_DN16866_c0_g1::Assembly01_TRINITY_DN16866_c0_g1_i1::g.41729  ORF type:complete len:64 (-) Assembly01_TRINITY_DN16866_c0_g1_i1:317-508(-)
MQDLKKFFFLILVTTREKRKQQQLNENFYFRGLPRLNRKRSSSMLQSTVLALDNGSLSVP
ESQ*
>Assembly01_TRINITY_DN16881_c0_g1::Assembly01_TRINITY_DN16881_c0_g1_i1::g.41658::m.41658 Assembly01_TRINITY_DN16881_c0_g1::Assembly01_TRINITY_DN16881_c0_g1_i1::g.41658  ORF type:5prime_partial len:63 (+) Assembly01_TRINITY_DN16881_c0_g1_i1:1-189(+)
NRFFCLYDSEFYNGLCTGSPVLLSILPNAGLAFAHCAMHGHANSIRRESEEMVKTIGSTA
KE*
>Assembly01_TRINITY_DN16894_c0_g1::Assembly01_TRINITY_DN16894_c0_g1_i1::g.41678::m.41678 Assembly01_TRINITY_DN16894_c0_g1::Assembly01_TRINITY_DN16894_c0_g1_i1::g.41678  ORF type:complete len:62 (+) Assembly01_TRINITY_DN16894_c0_g1_i1:144-329(+)
MNLSGQPKYFDLMLSQKEKQIILSSDYLLHNGSQNNLPSTVFCFQFLLKNRFCLMEELCK
A*
>Assembly01_TRINITY_DN16943_c0_g1::Assembly01_TRINITY_DN16943_c0_g1_i1::g.216196::m.216196 Assembly01_TRINITY_DN16943_c0_g1::Assembly01_TRINITY_DN16943_c0_g1_i1::g.216196  ORF type:5prime_partial len:63 (+) Assembly01_TRINITY_DN16943_c0_g1_i1:3-191(+)
GEGVAKAGDDRWSRIHVKSNHTQPLSVFTQFPYNIKLVQACTKNCKSIRFYHSIVSDKHL
TK*
>Assembly01_TRINITY_DN17021_c0_g1::Assembly01_TRINITY_DN17021_c0_g1_i1::g.127577::m.127577 Assembly01_TRINITY_DN17021_c0_g1::Assembly01_TRINITY_DN17021_c0_g1_i1::g.127577  ORF type:5prime_partial len:60 (+) Assembly01_TRINITY_DN17021_c0_g1_i1:1-180(+)
LIHSFPVVEEHVRKAMGETFYELYMKNPANLYLKMDSIQAAVLVDNKVNIPGSVEAAAE*
>Assembly01_TRINITY_DN17036_c0_g1::Assembly01_TRINITY_DN17036_c0_g1_i1::g.127536::m.127536 Assembly01_TRINITY_DN17036_c0_g1::Assembly01_TRINITY_DN17036_c0_g1_i1::g.127536  ORF type:3prime_partial len:62 (-) Assembly01_TRINITY_DN17036_c0_g1_i1:1-183(-)
MRKSRPICDPFPSWYFPLGGVPSQEHSMVYDLAGKEVWGGQIWMKALYSIPQCIARFMRS
G
>Assembly01_TRINITY_DN17041_c0_g1::Assembly01_TRINITY_DN17041_c0_g1_i1::g.127574::m.127574 Assembly01_TRINITY_DN17041_c0_g1::Assembly01_TRINITY_DN17041_c0_g1_i1::g.127574  ORF type:complete len:63 (+) Assembly01_TRINITY_DN17041_c0_g1_i1:401-589(+)
MASARQNVPKLQREKYIFVNLSWRTPQTKGIQFERLLLNHCNTITAHDKAFFPHWQDEMQ
IG*
>Assembly01_TRINITY_DN17050_c0_g2::Assembly01_TRINITY_DN17050_c0_g2_i1::g.127479::m.127479 Assembly01_TRINITY_DN17050_c0_g2::Assembly01_TRINITY_DN17050_c0_g2_i1::g.127479  ORF type:complete len:60 (-) Assembly01_TRINITY_DN17050_c0_g2_i1:121-300(-)
MGLPMNVKLGYNPFYDQSVGNSAMAPAGICKRISRPMMHLSSLQNFERPRWNVIFIQIA*
>Assembly01_TRINITY_DN17062_c0_g1::Assembly01_TRINITY_DN17062_c0_g1_i1::g.127512::m.127512 Assembly01_TRINITY_DN17062_c0_g1::Assembly01_TRINITY_DN17062_c0_g1_i1::g.127512  ORF type:5prime_partial len:61 (-) Assembly01_TRINITY_DN17062_c0_g1_i1:1340-1522(-)
SVDLVLEQGKEQELLEAARIGNVAVVEKLLSGKKGLLGSGSGSIPLSSLLRMYKGLVVKL
*
>Assembly01_TRINITY_DN1716_c0_g1::Assembly01_TRINITY_DN1716_c0_g1_i1::g.118719::m.118719 Assembly01_TRINITY_DN1716_c0_g1::Assembly01_TRINITY_DN1716_c0_g1_i1::g.118719  ORF type:complete len:64 (-) Assembly01_TRINITY_DN1716_c0_g1_i1:117-308(-)
MSNILHYHISSFTVQAELVDSDPSTGMLQSGSLNIFPTSEKKIKDYQGGFGKLSETGCLQ
TAS*
>Assembly01_TRINITY_DN17181_c0_g1::Assembly01_TRINITY_DN17181_c0_g1_i1::g.164912::m.164912 Assembly01_TRINITY_DN17181_c0_g1::Assembly01_TRINITY_DN17181_c0_g1_i1::g.164912  ORF type:complete len:60 (-) Assembly01_TRINITY_DN17181_c0_g1_i1:510-689(-)
MVPLNAEGGTVMDVSVIAEDNLLNTKASRLGKDEGIVSWYQDWGLGLRCRKWDGHIQGP*
>Assembly01_TRINITY_DN17237_c0_g1::Assembly01_TRINITY_DN17237_c0_g1_i1::g.76880::m.76880 Assembly01_TRINITY_DN17237_c0_g1::Assembly01_TRINITY_DN17237_c0_g1_i1::g.76880  ORF type:3prime_partial len:65 (+) Assembly01_TRINITY_DN17237_c0_g1_i1:494-685(+)
MKKLVLVTLLTLIHLAAGIDKVEEFESSEEREGQIFRTGRDKRAAMSMENKCSYTFIVPQ
QKVT
>Assembly01_TRINITY_DN17259_c0_g1::Assembly01_TRINITY_DN17259_c0_g1_i1::g.76928::m.76928 Assembly01_TRINITY_DN17259_c0_g1::Assembly01_TRINITY_DN17259_c0_g1_i1::g.76928  ORF type:complete len:64 (-) Assembly01_TRINITY_DN17259_c0_g1_i1:134-325(-)
MHSKFTVNYRLECQDTSVDQHSKHQEECDEQGDLGIQVKTSMKVATQVGRVMEKIYGWSC
LLS*
>Assembly01_TRINITY_DN17277_c0_g1::Assembly01_TRINITY_DN17277_c0_g1_i1::g.76866::m.76866 Assembly01_TRINITY_DN17277_c0_g1::Assembly01_TRINITY_DN17277_c0_g1_i1::g.76866  ORF type:complete len:60 (-) Assembly01_TRINITY_DN17277_c0_g1_i1:298-477(-)
MGSPHHQLAERMTTVFSKSNQGQESGGFAETTRVGSPAVVFQGVLDNNWRCVEPAPWGD*
>Assembly01_TRINITY_DN17337_c0_g1::Assembly01_TRINITY_DN17337_c0_g1_i1::g.18979::m.18979 Assembly01_TRINITY_DN17337_c0_g1::Assembly01_TRINITY_DN17337_c0_g1_i1::g.18979  ORF type:3prime_partial len:61 (-) Assembly01_TRINITY_DN17337_c0_g1_i1:1-180(-)
MNEYIQKGIDYCKAPHQPCFHYCKYVIQVSELVLNAGPSKVCFYTSTSIKWRFCTLKKKK
>Assembly01_TRINITY_DN17387_c0_g1::Assembly01_TRINITY_DN17387_c0_g1_i1::g.18966::m.18966 Assembly01_TRINITY_DN17387_c0_g1::Assembly01_TRINITY_DN17387_c0_g1_i1::g.18966  ORF type:complete len:66 (+) Assembly01_TRINITY_DN17387_c0_g1_i1:50-247(+)
MSRMEVPRLIPEMGFNCRDEANSALKSSSLLNFNKICKILGCNRVDVGSMLHLARSRGQF
EQVQG*
>Assembly01_TRINITY_DN17719_c0_g2::Assembly01_TRINITY_DN17719_c0_g2_i1::g.5433::m.5433 Assembly01_TRINITY_DN17719_c0_g2::Assembly01_TRINITY_DN17719_c0_g2_i1::g.5433  ORF type:complete len:63 (-) Assembly01_TRINITY_DN17719_c0_g2_i1:326-514(-)
MRKCVNNAGRQNDNSLIYVQFGLCLDHLTSCLTTILGRMDAGTFPRLKCIHDVQDPGQEN
AQ*
>Assembly01_TRINITY_DN17763_c0_g1::Assembly01_TRINITY_DN17763_c0_g1_i1::g.5359::m.5359 Assembly01_TRINITY_DN17763_c0_g1::Assembly01_TRINITY_DN17763_c0_g1_i1::g.5359  ORF type:complete len:64 (-) Assembly01_TRINITY_DN17763_c0_g1_i1:905-1096(-)
MSFYSPPSDSTVTQGKQFKKAPARQTSLRHHIQMPISHHRPGYHQQTGCVWLTALPCFEL
NAL*
>Assembly01_TRINITY_DN17798_c0_g1::Assembly01_TRINITY_DN17798_c0_g1_i1::g.5299::m.5299 Assembly01_TRINITY_DN17798_c0_g1::Assembly01_TRINITY_DN17798_c0_g1_i1::g.5299  ORF type:complete len:61 (-) Assembly01_TRINITY_DN17798_c0_g1_i1:1034-1216(-)
MQMASDRHIASFMFSACLKSQQPVYSSGPCELLSVITQFNDQKHKDAIGASNNLIQLIKL
*
>Assembly01_TRINITY_DN17818_c0_g1::Assembly01_TRINITY_DN17818_c0_g1_i1::g.158776::m.158776 Assembly01_TRINITY_DN17818_c0_g1::Assembly01_TRINITY_DN17818_c0_g1_i1::g.158776  ORF type:complete len:63 (+) Assembly01_TRINITY_DN17818_c0_g1_i1:818-1006(+)
MVEREFTKSLSGSGHGDTHLKVNCGAIDLHGLGKVSCRIPNGTNEQLKINPFYTLICGPI
YF*
>Assembly01_TRINITY_DN17868_c0_g1::Assembly01_TRINITY_DN17868_c0_g1_i1::g.158795::m.158795 Assembly01_TRINITY_DN17868_c0_g1::Assembly01_TRINITY_DN17868_c0_g1_i1::g.158795  ORF type:complete len:65 (+) Assembly01_TRINITY_DN17868_c0_g1_i1:1144-1338(+)
MKHILDINHPNLNRNSVFKITDLKAGQAAEAPFITRPYHQKHLQCLLRKRSSCLKFLHGS
KCAQ*
>Assembly01_TRINITY_DN17871_c0_g1::Assembly01_TRINITY_DN17871_c0_g1_i1::g.158818::m.158818 Assembly01_TRINITY_DN17871_c0_g1::Assembly01_TRINITY_DN17871_c0_g1_i1::g.158818  ORF type:3prime_partial len:62 (-) Assembly01_TRINITY_DN17871_c0_g1_i1:1-183(-)
MKNGHFRPLETELESKLRALQGLGSRNRGEWALHPHTRWAILVGRNIASSNPYNWLPHNR
G
>Assembly01_TRINITY_DN17881_c0_g2::Assembly01_TRINITY_DN17881_c0_g2_i1::g.158824::m.158824 Assembly01_TRINITY_DN17881_c0_g2::Assembly01_TRINITY_DN17881_c0_g2_i1::g.158824  ORF type:complete len:64 (+) Assembly01_TRINITY_DN17881_c0_g2_i1:954-1145(+)
MFHKAKDNRDGRCWNLQQKSERWNSGSSIMMMRLILKLQLTPFTSMDDALPAELFQHFVF
LFH*
>Assembly01_TRINITY_DN17883_c0_g1::Assembly01_TRINITY_DN17883_c0_g1_i1::g.158929::m.158929 Assembly01_TRINITY_DN17883_c0_g1::Assembly01_TRINITY_DN17883_c0_g1_i1::g.158929  ORF type:complete len:64 (-) Assembly01_TRINITY_DN17883_c0_g1_i1:318-509(-)
MAIWMSVLLRMALARSKNEEIVNLKSELQPLRVRLRQFKNDIDSNDWISGHTPLRQSNLE
TNL*
>Assembly01_TRINITY_DN17887_c1_g1::Assembly01_TRINITY_DN17887_c1_g1_i1::g.158872::m.158872 Assembly01_TRINITY_DN17887_c1_g1::Assembly01_TRINITY_DN17887_c1_g1_i1::g.158872  ORF type:complete len:64 (+) Assembly01_TRINITY_DN17887_c1_g1_i1:316-507(+)
MALKIHQTYASSTKKRHRMLQKFAFLPLLGATEQCPENQSGGRTLSEGGQGSIVVSSAFS
CCW*
>Assembly01_TRINITY_DN17938_c0_g1::Assembly01_TRINITY_DN17938_c0_g1_i1::g.164512::m.164512 Assembly01_TRINITY_DN17938_c0_g1::Assembly01_TRINITY_DN17938_c0_g1_i1::g.164512  ORF type:complete len:60 (+) Assembly01_TRINITY_DN17938_c0_g1_i1:250-429(+)
MSNLTFSLCVIGSVNSEIINPVLLCKIHEMAIWTLNNFNKTNFGVVTDCVQHSIAWYST*
>Assembly01_TRINITY_DN17975_c0_g2::Assembly01_TRINITY_DN17975_c0_g2_i1::g.164423::m.164423 Assembly01_TRINITY_DN17975_c0_g2::Assembly01_TRINITY_DN17975_c0_g2_i1::g.164423  ORF type:complete len:64 (+) Assembly01_TRINITY_DN17975_c0_g2_i1:104-295(+)
MALELSVILGHFTEKSATSMVLESAPLSTERIDHGQKKYMEKAQRPSLRNMCSLHCSVSC
YTN*
>Assembly01_TRINITY_DN17991_c0_g1::Assembly01_TRINITY_DN17991_c0_g1_i1::g.164428::m.164428 Assembly01_TRINITY_DN17991_c0_g1::Assembly01_TRINITY_DN17991_c0_g1_i1::g.164428  ORF type:complete len:60 (-) Assembly01_TRINITY_DN17991_c0_g1_i1:390-569(-)
MRRHMVQQLELLPHNSMDLGCILITDAVCVDSTHSLQHHVSFLWVLLFHPTCWKVNWLL*
>Assembly01_TRINITY_DN17996_c0_g1::Assembly01_TRINITY_DN17996_c0_g1_i1::g.164469::m.164469 Assembly01_TRINITY_DN17996_c0_g1::Assembly01_TRINITY_DN17996_c0_g1_i1::g.164469  ORF type:5prime_partial len:62 (-) Assembly01_TRINITY_DN17996_c0_g1_i1:264-449(-)
LLMKYTRGSNSEGRRFQSTGQFLKSVTEDGEVSIHLLLPKELQANPPAPTDNQVSVRSNP
V*
>Assembly01_TRINITY_DN18073_c0_g1::Assembly01_TRINITY_DN18073_c0_g1_i1::g.115285::m.115285 Assembly01_TRINITY_DN18073_c0_g1::Assembly01_TRINITY_DN18073_c0_g1_i1::g.115285  ORF type:complete len:61 (+) Assembly01_TRINITY_DN18073_c0_g1_i1:791-973(+)
MWLIDAFHLIMLLKCLKILCCDTIKISGCSEKLRIGSLESSMQRLCETESCRLANSPFGF
*
>Assembly01_TRINITY_DN18210_c0_g1::Assembly01_TRINITY_DN18210_c0_g1_i1::g.46172::m.46172 Assembly01_TRINITY_DN18210_c0_g1::Assembly01_TRINITY_DN18210_c0_g1_i1::g.46172  ORF type:3prime_partial len:66 (+) Assembly01_TRINITY_DN18210_c0_g1_i1:236-430(+)
MFKVLVIVTKYMWTTCSPPPKGGWEVSPPDTEPPVGRGAHFPAPPRRWGAPGPNVFYCNR
THTTT
>Assembly01_TRINITY_DN18212_c0_g1::Assembly01_TRINITY_DN18212_c0_g1_i1::g.46047::m.46047 Assembly01_TRINITY_DN18212_c0_g1::Assembly01_TRINITY_DN18212_c0_g1_i1::g.46047  ORF type:complete len:64 (-) Assembly01_TRINITY_DN18212_c0_g1_i1:142-333(-)
MDNSDLLVYCIFTLGDPPAILQGRGSKVTQEVETCFVARGMCKPNSRFQPLQRGFNHEYW
DYK*
>Assembly01_TRINITY_DN18241_c0_g1::Assembly01_TRINITY_DN18241_c0_g1_i1::g.45977::m.45977 Assembly01_TRINITY_DN18241_c0_g1::Assembly01_TRINITY_DN18241_c0_g1_i1::g.45977  ORF type:complete len:61 (+) Assembly01_TRINITY_DN18241_c0_g1_i1:2445-2627(+)
MSALYLSRTPNRHEILVNMVQEPKAAMCVRVIEKYSTETDPSATYSTPAIDINPILLPFF
*
>Assembly01_TRINITY_DN18247_c0_g1::Assembly01_TRINITY_DN18247_c0_g1_i1::g.46113::m.46113 Assembly01_TRINITY_DN18247_c0_g1::Assembly01_TRINITY_DN18247_c0_g1_i1::g.46113  ORF type:complete len:61 (+) Assembly01_TRINITY_DN18247_c0_g1_i1:309-491(+)
MHILKNKQHNTPYEMQEDPQSSNLGGWWNKMIKGATYEDYGATSYMVQISDFKSTNLVIS
*
>Assembly01_TRINITY_DN18344_c0_g1::Assembly01_TRINITY_DN18344_c0_g1_i1::g.78393::m.78393 Assembly01_TRINITY_DN18344_c0_g1::Assembly01_TRINITY_DN18344_c0_g1_i1::g.78393  ORF type:complete len:60 (-) Assembly01_TRINITY_DN18344_c0_g1_i1:247-426(-)
MLSRRNTDSLLNVKTLASIPHQPVQSSIINKKSMSMHQLKIKTVTRTDESCVEVLNLVV*
>Assembly01_TRINITY_DN18364_c0_g2::Assembly01_TRINITY_DN18364_c0_g2_i1::g.78239::m.78239 Assembly01_TRINITY_DN18364_c0_g2::Assembly01_TRINITY_DN18364_c0_g2_i1::g.78239  ORF type:3prime_partial len:63 (-) Assembly01_TRINITY_DN18364_c0_g2_i1:3-188(-)
MTSPESGTSQKGRPDLPGASRDKLSNLRWQPTNTCLLSMVSVCKCSRNQWPLLECDIVIH
PH
>Assembly01_TRINITY_DN18454_c0_g2::Assembly01_TRINITY_DN18454_c0_g2_i1::g.84794::m.84794 Assembly01_TRINITY_DN18454_c0_g2::Assembly01_TRINITY_DN18454_c0_g2_i1::g.84794  ORF type:complete len:65 (+) Assembly01_TRINITY_DN18454_c0_g2_i1:94-288(+)
MLWWLTFTDQNHSIIYDCFMILALEMIFTHLKQYAHFGDCQNNCAKLTNFQALKWCVSTP
SNAA*
>Assembly01_TRINITY_DN18533_c0_g3::Assembly01_TRINITY_DN18533_c0_g3_i1::g.27111::m.27111 Assembly01_TRINITY_DN18533_c0_g3::Assembly01_TRINITY_DN18533_c0_g3_i1::g.27111  ORF type:complete len:65 (-) Assembly01_TRINITY_DN18533_c0_g3_i1:181-375(-)
MQILTYYWQRKPETERKNSMKQHDHIPHFEPTKQSKARKRLKQNLLGLISISARQYPNCW
IKLP*
>Assembly01_TRINITY_DN18557_c0_g1::Assembly01_TRINITY_DN18557_c0_g1_i1::g.27060::m.27060 Assembly01_TRINITY_DN18557_c0_g1::Assembly01_TRINITY_DN18557_c0_g1_i1::g.27060  ORF type:complete len:61 (-) Assembly01_TRINITY_DN18557_c0_g1_i1:1661-1843(-)
MGVNIHYKHLHLNLCNCSQDLCVTSVLLVCFSQCHMMDVLRIVFLFQNRIDITTGSSLQL
*
>Assembly01_TRINITY_DN18625_c0_g1::Assembly01_TRINITY_DN18625_c0_g1_i2::g.55744::m.55744 Assembly01_TRINITY_DN18625_c0_g1::Assembly01_TRINITY_DN18625_c0_g1_i2::g.55744  ORF type:complete len:62 (-) Assembly01_TRINITY_DN18625_c0_g1_i2:530-715(-)
MSGDTSILVTAAPYPQDGCRVKSSLSFSQNGCQLAIQAGIPLPSSMTHIGSFTSSEVLPH
R*
>Assembly01_TRINITY_DN18777_c0_g3::Assembly01_TRINITY_DN18777_c0_g3_i1::g.64079::m.64079 Assembly01_TRINITY_DN18777_c0_g3::Assembly01_TRINITY_DN18777_c0_g3_i1::g.64079  ORF type:5prime_partial len:64 (-) Assembly01_TRINITY_DN18777_c0_g3_i1:459-650(-)
AGGFDGLCWASYMGPKIDKGNTTVTALAIKAADNQIWHKGAIAMLMLLGIRWETLLAGAV
MFA*
>Assembly01_TRINITY_DN18850_c1_g1::Assembly01_TRINITY_DN18850_c1_g1_i1::g.98637::m.98637 Assembly01_TRINITY_DN18850_c1_g1::Assembly01_TRINITY_DN18850_c1_g1_i1::g.98637  ORF type:complete len:64 (+) Assembly01_TRINITY_DN18850_c1_g1_i1:59-250(+)
MGESLSYLVPENHKALESLLAGHRMSMVTSEKLKSVRLHANRKFKGQLSYKVLYLNITPH
YVQ*
>Assembly01_TRINITY_DN18861_c0_g1::Assembly01_TRINITY_DN18861_c0_g1_i1::g.98781::m.98781 Assembly01_TRINITY_DN18861_c0_g1::Assembly01_TRINITY_DN18861_c0_g1_i1::g.98781  ORF type:5prime_partial len:65 (+) Assembly01_TRINITY_DN18861_c0_g1_i1:1-195(+)
KSTIKNTKFCDLFMTINSDSELIFNCNQGHFKSKSFIQTEMTIPFSPTDPPTDFFLFYSL
MIKH*
>Assembly01_TRINITY_DN18916_c0_g1::Assembly01_TRINITY_DN18916_c0_g1_i1::g.133034::m.133034 Assembly01_TRINITY_DN18916_c0_g1::Assembly01_TRINITY_DN18916_c0_g1_i1::g.133034  ORF type:complete len:66 (-) Assembly01_TRINITY_DN18916_c0_g1_i1:161-358(-)
MDSHDLMLLHISQLQIYNTINTYIEDSVMVYLYPAIGSQIQARLNSKANLEITKLLKKVK
TSQIL*
>Assembly01_TRINITY_DN18945_c0_g1::Assembly01_TRINITY_DN18945_c0_g1_i1::g.133096::m.133096 Assembly01_TRINITY_DN18945_c0_g1::Assembly01_TRINITY_DN18945_c0_g1_i1::g.133096  ORF type:complete len:61 (-) Assembly01_TRINITY_DN18945_c0_g1_i1:616-798(-)
MLLQHCTSISATQGGSGTLDQVTQKSAKLTHKLTELKQSIEDGAVVEETLSHASLSFHWV
*
>Assembly01_TRINITY_DN1900_c0_g1::Assembly01_TRINITY_DN1900_c0_g1_i1::g.213141::m.213141 Assembly01_TRINITY_DN1900_c0_g1::Assembly01_TRINITY_DN1900_c0_g1_i1::g.213141  ORF type:complete len:62 (+) Assembly01_TRINITY_DN1900_c0_g1_i1:254-439(+)
MISWLDLKSFTLPFKTLTIKLNPKLAWGLETKELFQRKGLNIFLNEMILSVLLQTLTGFQ
V*
>Assembly01_TRINITY_DN19021_c0_g2::Assembly01_TRINITY_DN19021_c0_g2_i1::g.63099::m.63099 Assembly01_TRINITY_DN19021_c0_g2::Assembly01_TRINITY_DN19021_c0_g2_i1::g.63099  ORF type:complete len:64 (+) Assembly01_TRINITY_DN19021_c0_g2_i1:52-243(+)
MRKRKVKQSFRKFVFCATALDVSRLRRALQVCHFFFDAVLFVSLRGAPLCSLLRELSGLF
PKI*
>Assembly01_TRINITY_DN19135_c0_g1::Assembly01_TRINITY_DN19135_c0_g1_i1::g.85190::m.85190 Assembly01_TRINITY_DN19135_c0_g1::Assembly01_TRINITY_DN19135_c0_g1_i1::g.85190  ORF type:complete len:63 (+) Assembly01_TRINITY_DN19135_c0_g1_i1:164-352(+)
MLNQWVLKLSYKIFDGQQALIRSKDIILPFLQAKQGRRETCCKTFLWVTVASLCKEDRYV
HT*
>Assembly01_TRINITY_DN19171_c0_g1::Assembly01_TRINITY_DN19171_c0_g1_i1::g.85061::m.85061 Assembly01_TRINITY_DN19171_c0_g1::Assembly01_TRINITY_DN19171_c0_g1_i1::g.85061  ORF type:3prime_partial len:61 (-) Assembly01_TRINITY_DN19171_c0_g1_i1:1-180(-)
MFVLNITHLCKQGWDCLNNGNLSPTFWPSFIPQATSFQNKKHQFSITSFIQGLSYPISQH
>Assembly01_TRINITY_DN19189_c0_g1::Assembly01_TRINITY_DN19189_c0_g1_i1::g.85304::m.85304 Assembly01_TRINITY_DN19189_c0_g1::Assembly01_TRINITY_DN19189_c0_g1_i1::g.85304  ORF type:complete len:62 (+) Assembly01_TRINITY_DN19189_c0_g1_i1:104-289(+)
MENNTLEEMRESKRVNEQMEWISVAFKPLPMREMGGEAAMDKFQTYKCLQRIINKTEKNQ
K*
>Assembly01_TRINITY_DN19228_c0_g1::Assembly01_TRINITY_DN19228_c0_g1_i1::g.117117::m.117117 Assembly01_TRINITY_DN19228_c0_g1::Assembly01_TRINITY_DN19228_c0_g1_i1::g.117117  ORF type:3prime_partial len:61 (+) Assembly01_TRINITY_DN19228_c0_g1_i1:382-561(+)
MTETFYSDSILLHLLCNPSLLSTASPIFVCSALIVYDKRQRYTANRFLITNATLHRRPLP
>Assembly01_TRINITY_DN19255_c0_g1::Assembly01_TRINITY_DN19255_c0_g1_i1::g.117358::m.117358 Assembly01_TRINITY_DN19255_c0_g1::Assembly01_TRINITY_DN19255_c0_g1_i1::g.117358  ORF type:complete len:63 (-) Assembly01_TRINITY_DN19255_c0_g1_i1:504-692(-)
MVNIWKTLPEVDTFVERHLDRNLDGNCREGYGSNMGRWGLAWIDIMSGFLSVLYDLIIEC
RF*
>Assembly01_TRINITY_DN19259_c0_g1::Assembly01_TRINITY_DN19259_c0_g1_i1::g.117276::m.117276 Assembly01_TRINITY_DN19259_c0_g1::Assembly01_TRINITY_DN19259_c0_g1_i1::g.117276  ORF type:5prime_partial len:62 (+) Assembly01_TRINITY_DN19259_c0_g1_i1:3-188(+)
PMRKPEWRRQRGKEKFENQEPLVPQHPSTSGTCVKTARLGNSFFPTSRLIDEHYPVILDL
I*
>Assembly01_TRINITY_DN19281_c0_g2::Assembly01_TRINITY_DN19281_c0_g2_i1::g.117208::m.117208 Assembly01_TRINITY_DN19281_c0_g2::Assembly01_TRINITY_DN19281_c0_g2_i1::g.117208  ORF type:complete len:61 (+) Assembly01_TRINITY_DN19281_c0_g2_i1:5032-5214(+)
MTFFTKLGNSCKVATVCAGRKIIGYINACSTLFLNCSMWFLKPLTVFDSVIIVSSYQLSI
*
>Assembly01_TRINITY_DN19302_c0_g1::Assembly01_TRINITY_DN19302_c0_g1_i1::g.118480::m.118480 Assembly01_TRINITY_DN19302_c0_g1::Assembly01_TRINITY_DN19302_c0_g1_i1::g.118480  ORF type:5prime_partial len:66 (-) Assembly01_TRINITY_DN19302_c0_g1_i1:276-473(-)
KMIEEAGAIISTRHCNIENEHISYSSKNEGERKDVLRIHPNCPEFSTWLNQICMSELDDI
ATAPM*
>Assembly01_TRINITY_DN19346_c0_g1::Assembly01_TRINITY_DN19346_c0_g1_i1::g.118442::m.118442 Assembly01_TRINITY_DN19346_c0_g1::Assembly01_TRINITY_DN19346_c0_g1_i1::g.118442  ORF type:complete len:64 (+) Assembly01_TRINITY_DN19346_c0_g1_i1:472-663(+)
MRYEDICRKDSSLEETLVISHNAMYQFSYLKQKDTVDAWNLKLIQKILEKLNNSVIICGE
LRF*
>Assembly01_TRINITY_DN19415_c0_g1::Assembly01_TRINITY_DN19415_c0_g1_i2::g.60458::m.60458 Assembly01_TRINITY_DN19415_c0_g1::Assembly01_TRINITY_DN19415_c0_g1_i2::g.60458  ORF type:3prime_partial len:64 (-) Assembly01_TRINITY_DN19415_c0_g1_i2:1-189(-)
MQANNTLFLFIYDERQHSFTIVKLSHKAATVKGVNRYFRIRIYCHEHVTKFVGLQQHHSA
NIY
>Assembly01_TRINITY_DN19633_c0_g1::Assembly01_TRINITY_DN19633_c0_g1_i1::g.172814::m.172814 Assembly01_TRINITY_DN19633_c0_g1::Assembly01_TRINITY_DN19633_c0_g1_i1::g.172814  ORF type:complete len:61 (+) Assembly01_TRINITY_DN19633_c0_g1_i1:295-477(+)
MLRKCNSRVCNILFETGPSDEANLIAEWERQLTFARKVTGQDIRTNDVQTQAGLMEMKNS
*
>Assembly01_TRINITY_DN19649_c0_g2::Assembly01_TRINITY_DN19649_c0_g2_i1::g.173083::m.173083 Assembly01_TRINITY_DN19649_c0_g2::Assembly01_TRINITY_DN19649_c0_g2_i1::g.173083  ORF type:3prime_partial len:60 (+) Assembly01_TRINITY_DN19649_c0_g2_i1:335-511(+)
MVYIKFQIYISYSSFETTIKHLRRLDSVLVSVIYLCKKNVVKSFCNQHAFLSVQLDGIV
>Assembly01_TRINITY_DN19702_c1_g1::Assembly01_TRINITY_DN19702_c1_g1_i1::g.129963::m.129963 Assembly01_TRINITY_DN19702_c1_g1::Assembly01_TRINITY_DN19702_c1_g1_i1::g.129963  ORF type:complete len:62 (-) Assembly01_TRINITY_DN19702_c1_g1_i1:1-186(-)
MSVYDPDTFIQVQRNIGHTDSIRSIIHIPERTQYMTASWDCTLRVWNAYIKVLPKTKENE
G*
>Assembly01_TRINITY_DN19764_c0_g1::Assembly01_TRINITY_DN19764_c0_g1_i1::g.129902::m.129902 Assembly01_TRINITY_DN19764_c0_g1::Assembly01_TRINITY_DN19764_c0_g1_i1::g.129902  ORF type:complete len:63 (-) Assembly01_TRINITY_DN19764_c0_g1_i1:386-574(-)
MRRETELVLQVDDLSSEQVIHLKPFMVFSPNMLSALLNICSIFYFYSRLICPTTQLLMKL
LD*
>Assembly01_TRINITY_DN19768_c0_g2::Assembly01_TRINITY_DN19768_c0_g2_i1::g.130069::m.130069 Assembly01_TRINITY_DN19768_c0_g2::Assembly01_TRINITY_DN19768_c0_g2_i1::g.130069  ORF type:complete len:64 (-) Assembly01_TRINITY_DN19768_c0_g2_i1:132-323(-)
MESVSVILGRYIVPYQSSECGQRGWTVVHSDFSSVILKMSLVTSPLTDGKVSLFFGLSKL
CTI*
>Assembly01_TRINITY_DN19862_c0_g1::Assembly01_TRINITY_DN19862_c0_g1_i1::g.171089::m.171089 Assembly01_TRINITY_DN19862_c0_g1::Assembly01_TRINITY_DN19862_c0_g1_i1::g.171089  ORF type:complete len:64 (+) Assembly01_TRINITY_DN19862_c0_g1_i1:565-756(+)
MILRHKHNPISALSVFRANLVTLPKIYTLLMNTELLSKEAAQSSAVRMTVQAEISCAMCC
WVF*
>Assembly01_TRINITY_DN19880_c0_g1::Assembly01_TRINITY_DN19880_c0_g1_i1::g.170920::m.170920 Assembly01_TRINITY_DN19880_c0_g1::Assembly01_TRINITY_DN19880_c0_g1_i1::g.170920  ORF type:5prime_partial len:64 (-) Assembly01_TRINITY_DN19880_c0_g1_i1:1624-1815(-)
VILFLAAMLRGFIEKMFPELFIFKNFNYVCLAKLNLEIQFYAHGLSSHKVNLATNNLRLH
ASS*
>Assembly01_TRINITY_DN19946_c0_g1::Assembly01_TRINITY_DN19946_c0_g1_i1::g.105142::m.105142 Assembly01_TRINITY_DN19946_c0_g1::Assembly01_TRINITY_DN19946_c0_g1_i1::g.105142  ORF type:complete len:62 (-) Assembly01_TRINITY_DN19946_c0_g1_i1:40-225(-)
MGFYYAVGFYVLCMTDTLKYLVSEKKIPEILENQGSDENEQRQEVRTLGPHYPLIQPQCP
S*
>Assembly01_TRINITY_DN19985_c0_g1::Assembly01_TRINITY_DN19985_c0_g1_i1::g.105383::m.105383 Assembly01_TRINITY_DN19985_c0_g1::Assembly01_TRINITY_DN19985_c0_g1_i1::g.105383  ORF type:5prime_partial len:64 (-) Assembly01_TRINITY_DN19985_c0_g1_i1:319-510(-)
RLQHELCCHALKVKGLLWIDYTVKTSQSVIWEIVSFINPTISNSHVLYNLQGKNYNDYYS
SCM*
>Assembly01_TRINITY_DN20013_c0_g1::Assembly01_TRINITY_DN20013_c0_g1_i1::g.54941::m.54941 Assembly01_TRINITY_DN20013_c0_g1::Assembly01_TRINITY_DN20013_c0_g1_i1::g.54941  ORF type:complete len:60 (+) Assembly01_TRINITY_DN20013_c0_g1_i1:268-447(+)
MSSSGTSLGVGTLDTVSIEEQVHLLEDAVYSRVTRLLKLFADGRYPAKPLNIPITAHSD*
>Assembly01_TRINITY_DN20097_c0_g1::Assembly01_TRINITY_DN20097_c0_g1_i1::g.54976::m.54976 Assembly01_TRINITY_DN20097_c0_g1::Assembly01_TRINITY_DN20097_c0_g1_i1::g.54976  ORF type:complete len:64 (+) Assembly01_TRINITY_DN20097_c0_g1_i1:1685-1876(+)
MCWTKSVLSNCLPTFPGNSEGVQSKRASPESQTTDLIHILANSEFLIMFYHLFLFAHSSL
VSP*
>Assembly01_TRINITY_DN20101_c0_g1::Assembly01_TRINITY_DN20101_c0_g1_i1::g.178262::m.178262 Assembly01_TRINITY_DN20101_c0_g1::Assembly01_TRINITY_DN20101_c0_g1_i1::g.178262  ORF type:3prime_partial len:64 (-) Assembly01_TRINITY_DN20101_c0_g1_i1:1-189(-)
MFPVESLHQNREIKKQVNFKFRKNGGRDVEVSNILLCSLRHTYSTVTGPSSPRARSAQLH
PIH
>Assembly01_TRINITY_DN20140_c0_g1::Assembly01_TRINITY_DN20140_c0_g1_i2::g.178330::m.178330 Assembly01_TRINITY_DN20140_c0_g1::Assembly01_TRINITY_DN20140_c0_g1_i2::g.178330  ORF type:5prime_partial len:60 (-) Assembly01_TRINITY_DN20140_c0_g1_i2:876-1055(-)
DWHQIYSLSMTPHSPNAKTFQAFACFSAVDVQQMLLPVQTVMVSTLKSHTHRISLPSPH*
>Assembly01_TRINITY_DN20178_c0_g1::Assembly01_TRINITY_DN20178_c0_g1_i1::g.178287::m.178287 Assembly01_TRINITY_DN20178_c0_g1::Assembly01_TRINITY_DN20178_c0_g1_i1::g.178287  ORF type:5prime_partial len:66 (-) Assembly01_TRINITY_DN20178_c0_g1_i1:563-760(-)
PGRFAASRFTSSLLGTSHLWSEDLVNGKKETAFKKDVLNNTFSQSRNRAFDPFPFHSIHN
SLNHP*
>Assembly01_TRINITY_DN20180_c0_g1::Assembly01_TRINITY_DN20180_c0_g1_i1::g.178297::m.178297 Assembly01_TRINITY_DN20180_c0_g1::Assembly01_TRINITY_DN20180_c0_g1_i1::g.178297  ORF type:complete len:63 (-) Assembly01_TRINITY_DN20180_c0_g1_i1:6-194(-)
MSGRRTNSTQAKQEHSLTPLVDGGVSMQVEDLIPSPTYVIGTNVDHDIWLLTLLLENAED
SI*
>Assembly01_TRINITY_DN2027_c0_g1::Assembly01_TRINITY_DN2027_c0_g1_i1::g.32525::m.32525 Assembly01_TRINITY_DN2027_c0_g1::Assembly01_TRINITY_DN2027_c0_g1_i1::g.32525  ORF type:3prime_partial len:62 (-) Assembly01_TRINITY_DN2027_c0_g1_i1:3-185(-)
MNKLLKWYISFLYKNTDNYIDGMGLKGSKFKIYCQSTYMPSYMRVSGTKAGGYVVKQENR
Q
>Assembly01_TRINITY_DN20293_c0_g1::Assembly01_TRINITY_DN20293_c0_g1_i1::g.151711::m.151711 Assembly01_TRINITY_DN20293_c0_g1::Assembly01_TRINITY_DN20293_c0_g1_i1::g.151711  ORF type:complete len:63 (+) Assembly01_TRINITY_DN20293_c0_g1_i1:54-242(+)
MKYCLSLRKVIQQRLAEVLQRSGRVKVTVQVIPQVIIQTGQQMQEIIFNHPKDQADSELH
AY*
>Assembly01_TRINITY_DN20355_c0_g1::Assembly01_TRINITY_DN20355_c0_g1_i1::g.17517::m.17517 Assembly01_TRINITY_DN20355_c0_g1::Assembly01_TRINITY_DN20355_c0_g1_i1::g.17517  ORF type:5prime_partial len:64 (+) Assembly01_TRINITY_DN20355_c0_g1_i1:3-194(+)
CPTTPRGIIVRVMHGGESSDPFPVTNGVKRGCAPVPTLFRISAMLSDAYPDKEDGVNPRD
CAI*
>Assembly01_TRINITY_DN20356_c1_g1::Assembly01_TRINITY_DN20356_c1_g1_i1::g.17659::m.17659 Assembly01_TRINITY_DN20356_c1_g1::Assembly01_TRINITY_DN20356_c1_g1_i1::g.17659  ORF type:3prime_partial len:65 (+) Assembly01_TRINITY_DN20356_c1_g1_i1:1331-1522(+)
MKCRSLMHQGVTGLVLCLQLPVYNYVTSVVVEAMHIREASFKKKVVWIIVLKINEEQLHL
SLKK
>Assembly01_TRINITY_DN20391_c0_g1::Assembly01_TRINITY_DN20391_c0_g1_i1::g.17680::m.17680 Assembly01_TRINITY_DN20391_c0_g1::Assembly01_TRINITY_DN20391_c0_g1_i1::g.17680  ORF type:complete len:66 (+) Assembly01_TRINITY_DN20391_c0_g1_i1:176-373(+)
MKVGVNSENLMLSPSFILTSPAVCIKHQSEALNNLHSIPFEDVSLKRDSPNDPFKCGSLI
KCSKD*
>Assembly01_TRINITY_DN20416_c0_g2::Assembly01_TRINITY_DN20416_c0_g2_i1::g.189411::m.189411 Assembly01_TRINITY_DN20416_c0_g2::Assembly01_TRINITY_DN20416_c0_g2_i1::g.189411  ORF type:3prime_partial len:61 (+) Assembly01_TRINITY_DN20416_c0_g2_i1:297-476(+)
MVDLENEVPPLPPRYRFRDLLLGDQGWQADDRVQVEFYVNENTFKERLKLFFIKNQRSSL
>Assembly01_TRINITY_DN20433_c0_g1::Assembly01_TRINITY_DN20433_c0_g1_i1::g.189422::m.189422 Assembly01_TRINITY_DN20433_c0_g1::Assembly01_TRINITY_DN20433_c0_g1_i1::g.189422  ORF type:complete len:66 (-) Assembly01_TRINITY_DN20433_c0_g1_i1:64-261(-)
MQNSTPIKKYDLLCNLLLQLLKDSIAFMLHRFPPLPLQTLPAHLQWHPGTVDTQILGHSC
CSQPQ*
>Assembly01_TRINITY_DN20478_c0_g1::Assembly01_TRINITY_DN20478_c0_g1_i2::g.189511::m.189511 Assembly01_TRINITY_DN20478_c0_g1::Assembly01_TRINITY_DN20478_c0_g1_i2::g.189511  ORF type:3prime_partial len:60 (-) Assembly01_TRINITY_DN20478_c0_g1_i2:1-177(-)
MIWIKMYFADYTEVSGIVESEDGCQRLQQDLDQLGRWAEEWVMEFNTEKWEMLHFGKSN
>Assembly01_TRINITY_DN20511_c0_g1::Assembly01_TRINITY_DN20511_c0_g1_i1::g.128665::m.128665 Assembly01_TRINITY_DN20511_c0_g1::Assembly01_TRINITY_DN20511_c0_g1_i1::g.128665  ORF type:complete len:64 (+) Assembly01_TRINITY_DN20511_c0_g1_i1:2340-2531(+)
MIHKIQQKVKEFNIVVTCYQSRSYMKTRFPMRIFINLKLELSSQNLLLKNPYQMENWIIT
HSA*
>Assembly01_TRINITY_DN20524_c0_g1::Assembly01_TRINITY_DN20524_c0_g1_i1::g.128717::m.128717 Assembly01_TRINITY_DN20524_c0_g1::Assembly01_TRINITY_DN20524_c0_g1_i1::g.128717  ORF type:5prime_partial len:61 (-) Assembly01_TRINITY_DN20524_c0_g1_i1:433-615(-)
LINVLFAHSRPLQVFALNIVIGMSHAADVSIHEDTIGPAIYSVPQCTLVSEALTQPSEDN
*
>Assembly01_TRINITY_DN20586_c0_g2::Assembly01_TRINITY_DN20586_c0_g2_i1::g.128895::m.128895 Assembly01_TRINITY_DN20586_c0_g2::Assembly01_TRINITY_DN20586_c0_g2_i1::g.128895  ORF type:complete len:62 (-) Assembly01_TRINITY_DN20586_c0_g2_i1:622-807(-)
MISLIKNSCSVLLHKKYQHFYKYAELQKANYEIATYMPQINCPGLQYVQQDTYDNLTLER
R*
>Assembly01_TRINITY_DN20624_c0_g1::Assembly01_TRINITY_DN20624_c0_g1_i1::g.4512::m.4512 Assembly01_TRINITY_DN20624_c0_g1::Assembly01_TRINITY_DN20624_c0_g1_i1::g.4512  ORF type:complete len:61 (+) Assembly01_TRINITY_DN20624_c0_g1_i1:292-474(+)
MIVKKILQSKINGKLHNQWGAWRRVRQEIDFLEMVILNVNFHVFLTLGSYNCDRIVSRAS
*
>Assembly01_TRINITY_DN20629_c0_g1::Assembly01_TRINITY_DN20629_c0_g1_i1::g.4608::m.4608 Assembly01_TRINITY_DN20629_c0_g1::Assembly01_TRINITY_DN20629_c0_g1_i1::g.4608  ORF type:5prime_partial len:64 (+) Assembly01_TRINITY_DN20629_c0_g1_i1:2-193(+)
APQPRGNVYLATKAHYFGVGGGIHLFQKFVEEKQIFDFRTMKVIDDGLQRCIALMSFRRG
KSS*
>Assembly01_TRINITY_DN20631_c0_g1::Assembly01_TRINITY_DN20631_c0_g1_i1::g.4607::m.4607 Assembly01_TRINITY_DN20631_c0_g1::Assembly01_TRINITY_DN20631_c0_g1_i1::g.4607  ORF type:5prime_partial len:63 (-) Assembly01_TRINITY_DN20631_c0_g1_i1:240-428(-)
THHLDDLPYHLHELSEKHGKSLLVDPYNFQVCNSLIDSSSLPFQLLTIKTGIRSATLHIQ
ID*
>Assembly01_TRINITY_DN20859_c0_g1::Assembly01_TRINITY_DN20859_c0_g1_i1::g.142157::m.142157 Assembly01_TRINITY_DN20859_c0_g1::Assembly01_TRINITY_DN20859_c0_g1_i1::g.142157  ORF type:5prime_partial len:64 (+) Assembly01_TRINITY_DN20859_c0_g1_i1:2-193(+)
PPSAARPVCTPPVWSSRLSPRSRESTGFTNPGTSQRLKDPQHSAGSLQEGSGLGCVPRPL
AVR*
>Assembly01_TRINITY_DN20962_c0_g1::Assembly01_TRINITY_DN20962_c0_g1_i1::g.213781::m.213781 Assembly01_TRINITY_DN20962_c0_g1::Assembly01_TRINITY_DN20962_c0_g1_i1::g.213781  ORF type:complete len:65 (+) Assembly01_TRINITY_DN20962_c0_g1_i1:966-1160(+)
MPYKCDRTVMNSGVTNLSIQSNEFYHQNGEICFYCQVPSTACNQHSFYISENKSEEDCNL
LAII*
>Assembly01_TRINITY_DN20972_c1_g1::Assembly01_TRINITY_DN20972_c1_g1_i1::g.213628::m.213628 Assembly01_TRINITY_DN20972_c1_g1::Assembly01_TRINITY_DN20972_c1_g1_i1::g.213628  ORF type:5prime_partial len:65 (+) Assembly01_TRINITY_DN20972_c1_g1_i1:1-195(+)
RRGRGKGGWSVSYKKGDVCTCAHTEFHDLFMTINSDSDSENTSQLERQSLYTVIGGKEGG
EEVE*
>Assembly01_TRINITY_DN20977_c0_g1::Assembly01_TRINITY_DN20977_c0_g1_i1::g.213549::m.213549 Assembly01_TRINITY_DN20977_c0_g1::Assembly01_TRINITY_DN20977_c0_g1_i1::g.213549  ORF type:5prime_partial len:60 (+) Assembly01_TRINITY_DN20977_c0_g1_i1:2-181(+)
PGYWRRIGKDVFGKATQMNRGCHDPSYLICPSVLTCRGTNRCLFTLDENQKDFRCWKLE*
>Assembly01_TRINITY_DN21051_c0_g1::Assembly01_TRINITY_DN21051_c0_g1_i1::g.219198::m.219198 Assembly01_TRINITY_DN21051_c0_g1::Assembly01_TRINITY_DN21051_c0_g1_i1::g.219198  ORF type:5prime_partial len:60 (+) Assembly01_TRINITY_DN21051_c0_g1_i1:2-181(+)
YMSTYAVCIRDLIDGNYPNFNQATDETVIVMVCSTGAFFGVLARVIYKETTINLSQNGL*
>Assembly01_TRINITY_DN21169_c0_g1::Assembly01_TRINITY_DN21169_c0_g1_i1::g.188094::m.188094 Assembly01_TRINITY_DN21169_c0_g1::Assembly01_TRINITY_DN21169_c0_g1_i1::g.188094  ORF type:3prime_partial len:63 (-) Assembly01_TRINITY_DN21169_c0_g1_i1:1-186(-)
MKDEASGYLEAHDKIGQSQNGFLQGRPCLTNLLNFFEEVTNRTDKGELVDVVYLDFTSTR
CR
>Assembly01_TRINITY_DN21193_c0_g1::Assembly01_TRINITY_DN21193_c0_g1_i1::g.188057::m.188057 Assembly01_TRINITY_DN21193_c0_g1::Assembly01_TRINITY_DN21193_c0_g1_i1::g.188057  ORF type:5prime_partial len:63 (-) Assembly01_TRINITY_DN21193_c0_g1_i1:424-612(-)
VVTGGVEAAVGGVVEDVAKEVEVVGEGEEVAMAGEVAMAGEAGMVGETWETPVDVEVMDD
IE*
>Assembly01_TRINITY_DN2119_c0_g1::Assembly01_TRINITY_DN2119_c0_g1_i1::g.139165::m.139165 Assembly01_TRINITY_DN2119_c0_g1::Assembly01_TRINITY_DN2119_c0_g1_i1::g.139165  ORF type:5prime_partial len:61 (+) Assembly01_TRINITY_DN2119_c0_g1_i1:2-184(+)
RSFFLKWSNLNEGPKIPKPSRLKGEEKNQTLNMLKVRFKTCRLQKDQKRESPIDSRRETA
*
>Assembly01_TRINITY_DN21358_c0_g1::Assembly01_TRINITY_DN21358_c0_g1_i1::g.41940::m.41940 Assembly01_TRINITY_DN21358_c0_g1::Assembly01_TRINITY_DN21358_c0_g1_i1::g.41940  ORF type:complete len:65 (-) Assembly01_TRINITY_DN21358_c0_g1_i1:796-990(-)
MDIQQIIGLMQKQIITSYNDKFSQNQTQKSDTEMQVNMLLKRRTQIVKLKMFYISFYVIN
YISQ*
>Assembly01_TRINITY_DN21374_c0_g2::Assembly01_TRINITY_DN21374_c0_g2_i1::g.42014::m.42014 Assembly01_TRINITY_DN21374_c0_g2::Assembly01_TRINITY_DN21374_c0_g2_i1::g.42014  ORF type:complete len:62 (-) Assembly01_TRINITY_DN21374_c0_g2_i1:346-531(-)
MPAWVNDNSSLTAAESREISQFYLTAVKAAPTFIGQLSLESPHLYPWTDLSLLKVAIQCY
R*
>Assembly01_TRINITY_DN21399_c0_g1::Assembly01_TRINITY_DN21399_c0_g1_i1::g.41944::m.41944 Assembly01_TRINITY_DN21399_c0_g1::Assembly01_TRINITY_DN21399_c0_g1_i1::g.41944  ORF type:5prime_partial len:60 (-) Assembly01_TRINITY_DN21399_c0_g1_i1:604-783(-)
RFGLYSLEHWGMREDLMGIDRVNASRLFPLRLGETRSWGRGLPVKGEMFEVNFFTQRVV*
>Assembly01_TRINITY_DN21443_c0_g1::Assembly01_TRINITY_DN21443_c0_g1_i1::g.18451::m.18451 Assembly01_TRINITY_DN21443_c0_g1::Assembly01_TRINITY_DN21443_c0_g1_i1::g.18451  ORF type:5prime_partial len:61 (+) Assembly01_TRINITY_DN21443_c0_g1_i1:1-183(+)
PLPCNDVIKPGTVKRLRGEGLPFPKTPNQRGDYIVEFHIKFPDKIPPTTKEILKQHLPIS
*
>Assembly01_TRINITY_DN2145_c0_g1::Assembly01_TRINITY_DN2145_c0_g1_i1::g.139167::m.139167 Assembly01_TRINITY_DN2145_c0_g1::Assembly01_TRINITY_DN2145_c0_g1_i1::g.139167  ORF type:complete len:66 (+) Assembly01_TRINITY_DN2145_c0_g1_i1:454-651(+)
MAQPSTIAAMLTMAYNLNHSLCHCKNAELYKPQNIINENLYPAEPGNLSASQAATVERGV
NISGL*
>Assembly01_TRINITY_DN21524_c0_g1::Assembly01_TRINITY_DN21524_c0_g1_i1::g.78645::m.78645 Assembly01_TRINITY_DN21524_c0_g1::Assembly01_TRINITY_DN21524_c0_g1_i1::g.78645  ORF type:complete len:65 (-) Assembly01_TRINITY_DN21524_c0_g1_i1:84-278(-)
MKNFRASLRWKSKQSNLVSSKGNWTRALKRAICYGLQGKNSGPKGLLNLDLSIGGWAKMP
PYAA*
>Assembly01_TRINITY_DN21673_c1_g1::Assembly01_TRINITY_DN21673_c1_g1_i1::g.97408::m.97408 Assembly01_TRINITY_DN21673_c1_g1::Assembly01_TRINITY_DN21673_c1_g1_i1::g.97408  ORF type:complete len:65 (+) Assembly01_TRINITY_DN21673_c1_g1_i1:52-246(+)
MFCLPILNVKGKKLFYTIHTLLLFIEILRANFCIHLASRTPSSPGENIKRLQAILQQVSK
VHFW*
>Assembly01_TRINITY_DN21688_c0_g1::Assembly01_TRINITY_DN21688_c0_g1_i1::g.97427::m.97427 Assembly01_TRINITY_DN21688_c0_g1::Assembly01_TRINITY_DN21688_c0_g1_i1::g.97427  ORF type:5prime_partial len:60 (-) Assembly01_TRINITY_DN21688_c0_g1_i1:1597-1776(-)
FCYFLQSLFQMQEEQFCDIINFLNNVAKYSKLHFKILLRQMMEERQSSFSAQNLKFIGG*
>Assembly01_TRINITY_DN218_c0_g1::Assembly01_TRINITY_DN218_c0_g1_i1::g.33248::m.33248 Assembly01_TRINITY_DN218_c0_g1::Assembly01_TRINITY_DN218_c0_g1_i1::g.33248  ORF type:complete len:64 (+) Assembly01_TRINITY_DN218_c0_g1_i1:85-276(+)
MGSRDLWAIWASISKKIFFKVGDSGGFSPYDICRNPEELAVMTVQDHFIHCGTLNLNNGK
KAK*
>Assembly01_TRINITY_DN2191_c0_g1::Assembly01_TRINITY_DN2191_c0_g1_i1::g.139193::m.139193 Assembly01_TRINITY_DN2191_c0_g1::Assembly01_TRINITY_DN2191_c0_g1_i1::g.139193  ORF type:complete len:60 (+) Assembly01_TRINITY_DN2191_c0_g1_i1:136-315(+)
MHFPQTNQSSYYFPIHKDFCRISNILEQQNQHSSFSLKISGYKLSGQRNLSTFGSLNFC*
>Assembly01_TRINITY_DN21949_c0_g1::Assembly01_TRINITY_DN21949_c0_g1_i1::g.128367::m.128367 Assembly01_TRINITY_DN21949_c0_g1::Assembly01_TRINITY_DN21949_c0_g1_i1::g.128367  ORF type:5prime_partial len:65 (-) Assembly01_TRINITY_DN21949_c0_g1_i1:296-490(-)
SLSTAPPTVRGSLSTAPPTVRGSLSTAPPSVTLPQHCHPHPQCDTEEQQHIKRTDSDHLR
CKAI*
>Assembly01_TRINITY_DN21971_c0_g1::Assembly01_TRINITY_DN21971_c0_g1_i1::g.128273::m.128273 Assembly01_TRINITY_DN21971_c0_g1::Assembly01_TRINITY_DN21971_c0_g1_i1::g.128273  ORF type:complete len:61 (+) Assembly01_TRINITY_DN21971_c0_g1_i1:275-457(+)
MCGTEREWRDETTHPHHNSCQPPPVHGGVLSALETRRTKPILADLSESRAHLRRATGGSH
*
>Assembly01_TRINITY_DN21978_c0_g1::Assembly01_TRINITY_DN21978_c0_g1_i1::g.128246::m.128246 Assembly01_TRINITY_DN21978_c0_g1::Assembly01_TRINITY_DN21978_c0_g1_i1::g.128246  ORF type:3prime_partial len:60 (-) Assembly01_TRINITY_DN21978_c0_g1_i1:3-179(-)
MGQRGTQHLHNCVFGCKELDELSLELGSTLNACMWITVSSKPKFEFMAGAVTLGSGVFE
>Assembly01_TRINITY_DN22039_c0_g1::Assembly01_TRINITY_DN22039_c0_g1_i1::g.162089::m.162089 Assembly01_TRINITY_DN22039_c0_g1::Assembly01_TRINITY_DN22039_c0_g1_i1::g.162089  ORF type:5prime_partial len:60 (-) Assembly01_TRINITY_DN22039_c0_g1_i1:243-422(-)
NDQSNGLTVIFSMETIYPHRNLPYRILFYLKSAQGKQAGQCLNQSTDNKNGRQKVANSS*
>Assembly01_TRINITY_DN22074_c0_g1::Assembly01_TRINITY_DN22074_c0_g1_i1::g.162181::m.162181 Assembly01_TRINITY_DN22074_c0_g1::Assembly01_TRINITY_DN22074_c0_g1_i1::g.162181  ORF type:3prime_partial len:65 (+) Assembly01_TRINITY_DN22074_c0_g1_i1:476-667(+)
MKCGQLSALTSLPTTIYNVHEDSQITIYAWYSTCMQIGIVFFKFGTNHFDLKGMYRLEEV
PSKV
>Assembly01_TRINITY_DN22100_c0_g1::Assembly01_TRINITY_DN22100_c0_g1_i1::g.80627::m.80627 Assembly01_TRINITY_DN22100_c0_g1::Assembly01_TRINITY_DN22100_c0_g1_i1::g.80627  ORF type:5prime_partial len:63 (+) Assembly01_TRINITY_DN22100_c0_g1_i1:2-190(+)
GVWGVWEGGGGGGVDGGVTAESVKVLPARYQRITAQTVMITQINGRIKTVKHHKQAMPLH
KY*
>Assembly01_TRINITY_DN22225_c0_g1::Assembly01_TRINITY_DN22225_c0_g1_i1::g.44950::m.44950 Assembly01_TRINITY_DN22225_c0_g1::Assembly01_TRINITY_DN22225_c0_g1_i1::g.44950  ORF type:complete len:63 (+) Assembly01_TRINITY_DN22225_c0_g1_i1:230-418(+)
MIQHLRGNNLGGEGTDKTVPPGARMKSMGQMASSCPGSTRQNFVEEQGSSTWCPAQHISI
DQ*
>Assembly01_TRINITY_DN22268_c0_g1::Assembly01_TRINITY_DN22268_c0_g1_i1::g.44895::m.44895 Assembly01_TRINITY_DN22268_c0_g1::Assembly01_TRINITY_DN22268_c0_g1_i1::g.44895  ORF type:3prime_partial len:64 (+) Assembly01_TRINITY_DN22268_c0_g1_i1:382-570(+)
MLVNNTQAASNVQQITRPDMDPANAAASALYSGALQAAQHSVTVPAAQRELDKASDRIDE
AFA
>Assembly01_TRINITY_DN22365_c0_g1::Assembly01_TRINITY_DN22365_c0_g1_i1::g.165548::m.165548 Assembly01_TRINITY_DN22365_c0_g1::Assembly01_TRINITY_DN22365_c0_g1_i1::g.165548  ORF type:complete len:63 (+) Assembly01_TRINITY_DN22365_c0_g1_i1:127-315(+)
MQEKPSRSHGRHANSTQTAQRSEMYSDFWSRETADPQRGPNCPLLFYCAKRDKRANKTIE
AK*
>Assembly01_TRINITY_DN22408_c0_g1::Assembly01_TRINITY_DN22408_c0_g1_i1::g.116930::m.116930 Assembly01_TRINITY_DN22408_c0_g1::Assembly01_TRINITY_DN22408_c0_g1_i1::g.116930  ORF type:5prime_partial len:64 (-) Assembly01_TRINITY_DN22408_c0_g1_i1:275-466(-)
SRDESLVELCDTVEPHYRLLECKDCVYVLNFTNYLTEIFELKKGIKYKWLCWDKNVSFLK
ADN*
>Assembly01_TRINITY_DN22539_c0_g2::Assembly01_TRINITY_DN22539_c0_g2_i1::g.78747::m.78747 Assembly01_TRINITY_DN22539_c0_g2::Assembly01_TRINITY_DN22539_c0_g2_i1::g.78747  ORF type:3prime_partial len:64 (+) Assembly01_TRINITY_DN22539_c0_g2_i1:345-533(+)
MSGLTCALLAEGTVSLNTLTHSHHTHTHSHTLTDTHTTQTHSHLTHTHTHTDTHTNTHTD
THT
>Assembly01_TRINITY_DN22631_c0_g1::Assembly01_TRINITY_DN22631_c0_g1_i1::g.177573::m.177573 Assembly01_TRINITY_DN22631_c0_g1::Assembly01_TRINITY_DN22631_c0_g1_i1::g.177573  ORF type:3prime_partial len:66 (+) Assembly01_TRINITY_DN22631_c0_g1_i1:428-622(+)
MLSTLVARPSRVMALGASQTGTRPHYDFVDFHWPNSSPHVEKWQLQSPKVIKRLEAGLAL
LYLHQ
>Assembly01_TRINITY_DN22635_c0_g1::Assembly01_TRINITY_DN22635_c0_g1_i1::g.177519::m.177519 Assembly01_TRINITY_DN22635_c0_g1::Assembly01_TRINITY_DN22635_c0_g1_i1::g.177519  ORF type:5prime_partial len:63 (-) Assembly01_TRINITY_DN22635_c0_g1_i1:846-1034(-)
SPPPTPNCDHSTPSILPKVTLTVTSTMSVLCFVHLQRHHLKEGADSHRVIFHRYLVIFQL
FT*
>Assembly01_TRINITY_DN22850_c0_g1::Assembly01_TRINITY_DN22850_c0_g1_i1::g.32570::m.32570 Assembly01_TRINITY_DN22850_c0_g1::Assembly01_TRINITY_DN22850_c0_g1_i1::g.32570  ORF type:complete len:60 (-) Assembly01_TRINITY_DN22850_c0_g1_i1:1372-1551(-)
MVLYRVSEAVTAKQGNETVFNIHSHSLCHKACHFSSVSHQPLLRQSLSPISTLNKIPSL*
>Assembly01_TRINITY_DN22870_c0_g1::Assembly01_TRINITY_DN22870_c0_g1_i1::g.32625::m.32625 Assembly01_TRINITY_DN22870_c0_g1::Assembly01_TRINITY_DN22870_c0_g1_i1::g.32625  ORF type:3prime_partial len:61 (+) Assembly01_TRINITY_DN22870_c0_g1_i1:468-647(+)
MWLLGHWCMNQPHADEMSSHLVLIWLSYCPCASLVSYTRGMAACQARRNFGNPAILAGLS
>Assembly01_TRINITY_DN22933_c0_g1::Assembly01_TRINITY_DN22933_c0_g1_i1::g.208613::m.208613 Assembly01_TRINITY_DN22933_c0_g1::Assembly01_TRINITY_DN22933_c0_g1_i1::g.208613  ORF type:complete len:64 (-) Assembly01_TRINITY_DN22933_c0_g1_i1:339-530(-)
MISFFLIFVSKDESFGHKTFHDSVAESHLKKKQFCESNKNQSDYLKASTQSKYNAPIIVS
DKI*
>Assembly01_TRINITY_DN22993_c0_g1::Assembly01_TRINITY_DN22993_c0_g1_i1::g.208522::m.208522 Assembly01_TRINITY_DN22993_c0_g1::Assembly01_TRINITY_DN22993_c0_g1_i1::g.208522  ORF type:complete len:64 (-) Assembly01_TRINITY_DN22993_c0_g1_i1:468-659(-)
MGKKWFTKTAAMPTTRVTRLMTACSEEQPNRTPFSLQENGCINGLEGGHLQMHTFLLMAS
GDT*
>Assembly01_TRINITY_DN229_c0_g1::Assembly01_TRINITY_DN229_c0_g1_i1::g.33235::m.33235 Assembly01_TRINITY_DN229_c0_g1::Assembly01_TRINITY_DN229_c0_g1_i1::g.33235  ORF type:complete len:60 (-) Assembly01_TRINITY_DN229_c0_g1_i1:522-701(-)
MDLNKVLMRCTTLSQMNGFFKDFKAHGECLFRWCTYIVNVNGQRDNVQVDHSQSLIPPP*
>Assembly01_TRINITY_DN23003_c0_g1::Assembly01_TRINITY_DN23003_c0_g1_i1::g.143538::m.143538 Assembly01_TRINITY_DN23003_c0_g1::Assembly01_TRINITY_DN23003_c0_g1_i1::g.143538  ORF type:3prime_partial len:62 (+) Assembly01_TRINITY_DN23003_c0_g1_i1:1376-1558(+)
MSFAQCPNKRKRSTRESRDTVSVDLPPTLPKSLQPHRLLFNLFSTQTQDPNLQYDQEAFC
A
>Assembly01_TRINITY_DN23129_c0_g1::Assembly01_TRINITY_DN23129_c0_g1_i1::g.146519::m.146519 Assembly01_TRINITY_DN23129_c0_g1::Assembly01_TRINITY_DN23129_c0_g1_i1::g.146519  ORF type:3prime_partial len:62 (+) Assembly01_TRINITY_DN23129_c0_g1_i1:386-568(+)
MAGLQENRVGVGGYLLAFRKCIWSNDLCSGKGRFYFQPTLPARYSQQKSHSTLRARSAAV
E
>Assembly01_TRINITY_DN23302_c0_g1::Assembly01_TRINITY_DN23302_c0_g1_i1::g.185091::m.185091 Assembly01_TRINITY_DN23302_c0_g1::Assembly01_TRINITY_DN23302_c0_g1_i1::g.185091  ORF type:3prime_partial len:67 (+) Assembly01_TRINITY_DN23302_c0_g1_i1:318-515(+)
MLLIMATLMGKCKKNPLTKPVAFLIIQCSIIKISLEVFLMTLISTYLNVASASGNNIPFS
FLPENY
>Assembly01_TRINITY_DN23362_c0_g1::Assembly01_TRINITY_DN23362_c0_g1_i1::g.185112::m.185112 Assembly01_TRINITY_DN23362_c0_g1::Assembly01_TRINITY_DN23362_c0_g1_i1::g.185112  ORF type:complete len:64 (-) Assembly01_TRINITY_DN23362_c0_g1_i1:257-448(-)
MCRLPNAEPITENYGNFCPRATDDSKEWGSPNAALISAPERKIKENILCDSLQELLTKLP
ITE*
>Assembly01_TRINITY_DN23364_c0_g1::Assembly01_TRINITY_DN23364_c0_g1_i1::g.185128::m.185128 Assembly01_TRINITY_DN23364_c0_g1::Assembly01_TRINITY_DN23364_c0_g1_i1::g.185128  ORF type:complete len:66 (-) Assembly01_TRINITY_DN23364_c0_g1_i1:150-347(-)
MLFLQQLMTNHLSPLFVARVSKKVNFRQPWKIGNANSSDIPWFNRELWAMHMENLGWQSQ
GVPQR*
>Assembly01_TRINITY_DN23416_c1_g1::Assembly01_TRINITY_DN23416_c1_g1_i1::g.12547::m.12547 Assembly01_TRINITY_DN23416_c1_g1::Assembly01_TRINITY_DN23416_c1_g1_i1::g.12547  ORF type:complete len:66 (-) Assembly01_TRINITY_DN23416_c1_g1_i1:454-651(-)
MEINQLHKFYQVSSVKLKMKFFKNRKTQFLKKSIQRLLISTENNTTNAQFKSYILYQELC
CEIKT*
>Assembly01_TRINITY_DN23455_c0_g1::Assembly01_TRINITY_DN23455_c0_g1_i1::g.12463::m.12463 Assembly01_TRINITY_DN23455_c0_g1::Assembly01_TRINITY_DN23455_c0_g1_i1::g.12463  ORF type:complete len:60 (+) Assembly01_TRINITY_DN23455_c0_g1_i1:244-423(+)
MSQLEFKMNEGVEGFYSWVLFYTDKYGTKTPFCPSAQAISMCWVCAVPCLFKCVQISQI*
>Assembly01_TRINITY_DN23532_c0_g1::Assembly01_TRINITY_DN23532_c0_g1_i1::g.88614::m.88614 Assembly01_TRINITY_DN23532_c0_g1::Assembly01_TRINITY_DN23532_c0_g1_i1::g.88614  ORF type:complete len:60 (-) Assembly01_TRINITY_DN23532_c0_g1_i1:827-1006(-)
MLTRIIFSLHIPYSGTLLTGRKWSHSTPDHYNNKHFLLFSEFFIKFLSKSDITEFLKKG*
>Assembly01_TRINITY_DN23543_c0_g1::Assembly01_TRINITY_DN23543_c0_g1_i1::g.88465::m.88465 Assembly01_TRINITY_DN23543_c0_g1::Assembly01_TRINITY_DN23543_c0_g1_i1::g.88465  ORF type:5prime_partial len:62 (-) Assembly01_TRINITY_DN23543_c0_g1_i1:228-413(-)
PAGSGGPVPPSRVPSHPAGSGGPVPPSRVPSHPAGSGGPIPPNRVPSHPAVDPSSRGSHA
R*
>Assembly01_TRINITY_DN23570_c0_g2::Assembly01_TRINITY_DN23570_c0_g2_i2::g.88476::m.88476 Assembly01_TRINITY_DN23570_c0_g2::Assembly01_TRINITY_DN23570_c0_g2_i2::g.88476  ORF type:complete len:62 (+) Assembly01_TRINITY_DN23570_c0_g2_i2:882-1067(+)
MNLELAILHLIASNWNLAAWKDEITPERVQQVFENIARTLKNEANGKIWIGVKEADGRLA
A*
>Assembly01_TRINITY_DN23678_c0_g1::Assembly01_TRINITY_DN23678_c0_g1_i1::g.45312::m.45312 Assembly01_TRINITY_DN23678_c0_g1::Assembly01_TRINITY_DN23678_c0_g1_i1::g.45312  ORF type:complete len:66 (+) Assembly01_TRINITY_DN23678_c0_g1_i1:322-519(+)
MKVLLSAVGQRVPQRIRPSDDEGPVIYFLASRERNLNTVQSPAHPHFWTDDDRKVIDEAA
KNGEG*
>Assembly01_TRINITY_DN23690_c0_g1::Assembly01_TRINITY_DN23690_c0_g1_i1::g.45372::m.45372 Assembly01_TRINITY_DN23690_c0_g1::Assembly01_TRINITY_DN23690_c0_g1_i1::g.45372  ORF type:complete len:65 (+) Assembly01_TRINITY_DN23690_c0_g1_i1:339-533(+)
MLLAAHPELYISLVHELGKSLSNFTQFCKNTSKVFHPKARKFSPMSHGQTCDQCQETGHM
AIVI*
>Assembly01_TRINITY_DN23779_c0_g1::Assembly01_TRINITY_DN23779_c0_g1_i1::g.153307::m.153307 Assembly01_TRINITY_DN23779_c0_g1::Assembly01_TRINITY_DN23779_c0_g1_i1::g.153307  ORF type:complete len:66 (-) Assembly01_TRINITY_DN23779_c0_g1_i1:1160-1357(-)
MQGSNDHILKSRKITESWLMFYPFVNFTQIVYDHLHIQFSYCLSDNTYIFDSKASRHSEA
DKAAV*
>Assembly01_TRINITY_DN23812_c0_g1::Assembly01_TRINITY_DN23812_c0_g1_i1::g.219467::m.219467 Assembly01_TRINITY_DN23812_c0_g1::Assembly01_TRINITY_DN23812_c0_g1_i1::g.219467  ORF type:complete len:65 (+) Assembly01_TRINITY_DN23812_c0_g1_i1:138-332(+)
MVHWKSAEHSEWIKLGSGDVFMLLALDVDPDEMRFRNIQSRLIEFTYKWNRWNSKPKCSH
KNER*
>Assembly01_TRINITY_DN23895_c1_g1::Assembly01_TRINITY_DN23895_c1_g1_i1::g.219416::m.219416 Assembly01_TRINITY_DN23895_c1_g1::Assembly01_TRINITY_DN23895_c1_g1_i1::g.219416  ORF type:complete len:62 (-) Assembly01_TRINITY_DN23895_c1_g1_i1:211-396(-)
MGTGLNELVNLANYPFLLHSTFQSVQKASVEWASNFKCQEHENTIQISNTIFSIIPYSCK
H*
>Assembly01_TRINITY_DN23941_c0_g1::Assembly01_TRINITY_DN23941_c0_g1_i1::g.186604::m.186604 Assembly01_TRINITY_DN23941_c0_g1::Assembly01_TRINITY_DN23941_c0_g1_i1::g.186604  ORF type:complete len:64 (-) Assembly01_TRINITY_DN23941_c0_g1_i1:14-205(-)
MHTGPDFKSLICTLSAKQYNPLHLVPNYKQLQLTGNLLLFDHFLFKLLLGMFLYVIKETG
VLL*
>Assembly01_TRINITY_DN24034_c0_g1::Assembly01_TRINITY_DN24034_c0_g1_i1::g.204918::m.204918 Assembly01_TRINITY_DN24034_c0_g1::Assembly01_TRINITY_DN24034_c0_g1_i1::g.204918  ORF type:5prime_partial len:62 (+) Assembly01_TRINITY_DN24034_c0_g1_i1:1-186(+)
FFIYGCLPETKGVKLEEIESLFENRLCTCGLMDSDEGRHIEYIRVKGSNYHLSDNDTSDV
E*
>Assembly01_TRINITY_DN24050_c0_g1::Assembly01_TRINITY_DN24050_c0_g1_i1::g.204988::m.204988 Assembly01_TRINITY_DN24050_c0_g1::Assembly01_TRINITY_DN24050_c0_g1_i1::g.204988  ORF type:3prime_partial len:61 (-) Assembly01_TRINITY_DN24050_c0_g1_i1:3-182(-)
MFQQQRDTLFNTLNYTPPIAGWVGEGGGRGRERGGERKGERERERERKRERKREKEKGRE
>Assembly01_TRINITY_DN24199_c0_g1::Assembly01_TRINITY_DN24199_c0_g1_i1::g.45645::m.45645 Assembly01_TRINITY_DN24199_c0_g1::Assembly01_TRINITY_DN24199_c0_g1_i1::g.45645  ORF type:complete len:65 (-) Assembly01_TRINITY_DN24199_c0_g1_i1:444-638(-)
MVLYFLKICKSMWLLIIKSCSQNVHLNLQSQIQMDYFERRDNDDFSAWQEFEGILFICKT
DRSF*
>Assembly01_TRINITY_DN24222_c1_g1::Assembly01_TRINITY_DN24222_c1_g1_i1::g.166184::m.166184 Assembly01_TRINITY_DN24222_c1_g1::Assembly01_TRINITY_DN24222_c1_g1_i1::g.166184  ORF type:complete len:64 (+) Assembly01_TRINITY_DN24222_c1_g1_i1:726-917(+)
MFSVETLHQGTGSRPETSTIPITVFFDKGLCSLNTTGLLSMKGELFLPCTLLIHYLQLLR
CKV*
>Assembly01_TRINITY_DN2425_c0_g1::Assembly01_TRINITY_DN2425_c0_g1_i1::g.187996::m.187996 Assembly01_TRINITY_DN2425_c0_g1::Assembly01_TRINITY_DN2425_c0_g1_i1::g.187996  ORF type:complete len:61 (+) Assembly01_TRINITY_DN2425_c0_g1_i1:177-359(+)
MQDPNAAGSVLQESIVLTVETGLLQRSTLLFEDCIPVPVGLSFVVGSESMLQHGTVSLWR
*
>Assembly01_TRINITY_DN24332_c0_g1::Assembly01_TRINITY_DN24332_c0_g1_i1::g.152183::m.152183 Assembly01_TRINITY_DN24332_c0_g1::Assembly01_TRINITY_DN24332_c0_g1_i1::g.152183  ORF type:complete len:63 (+) Assembly01_TRINITY_DN24332_c0_g1_i1:828-1016(+)
METFGGIATNFYHIPSKKGPLHHDKPVHSDGTGLHVLEPRENNNLLEEPSGSCSICEGDK
EL*
>Assembly01_TRINITY_DN24359_c0_g1::Assembly01_TRINITY_DN24359_c0_g1_i1::g.151998::m.151998 Assembly01_TRINITY_DN24359_c0_g1::Assembly01_TRINITY_DN24359_c0_g1_i1::g.151998  ORF type:complete len:62 (+) Assembly01_TRINITY_DN24359_c0_g1_i1:466-651(+)
MNKMPGSIRSYAVNLNKMIFDDVAGKLVEIISLLDKLSDPKSYFVIMKQYSVFKSLTIPS
S*
>Assembly01_TRINITY_DN24489_c0_g1::Assembly01_TRINITY_DN24489_c0_g1_i1::g.46744::m.46744 Assembly01_TRINITY_DN24489_c0_g1::Assembly01_TRINITY_DN24489_c0_g1_i1::g.46744  ORF type:5prime_partial len:66 (+) Assembly01_TRINITY_DN24489_c0_g1_i1:1-198(+)
GGEGRRLERGNHSASLLKPSFCPKADLTELTGSTSFPLSRFEPSSLPLPGRCCSVCDSGK
TGQEH*
>Assembly01_TRINITY_DN2453_c0_g1::Assembly01_TRINITY_DN2453_c0_g1_i1::g.187988::m.187988 Assembly01_TRINITY_DN2453_c0_g1::Assembly01_TRINITY_DN2453_c0_g1_i1::g.187988  ORF type:3prime_partial len:67 (-) Assembly01_TRINITY_DN2453_c0_g1_i1:1-198(-)
MDTKTAPNSKINSRSHSTKVSIVFSTCKLLSRIKMSPVFIQFYCITIFLGGENSEENNQE
VASGGL
>Assembly01_TRINITY_DN24691_c0_g1::Assembly01_TRINITY_DN24691_c0_g1_i1::g.173963::m.173963 Assembly01_TRINITY_DN24691_c0_g1::Assembly01_TRINITY_DN24691_c0_g1_i1::g.173963  ORF type:complete len:62 (-) Assembly01_TRINITY_DN24691_c0_g1_i1:298-483(-)
MPTKQAKSLNTETPAFWTSNFRLAVVEKQALNGRFHAAFKNHAHHTESSSAMSRAHFRQG
Q*
>Assembly01_TRINITY_DN24738_c0_g1::Assembly01_TRINITY_DN24738_c0_g1_i1::g.32829::m.32829 Assembly01_TRINITY_DN24738_c0_g1::Assembly01_TRINITY_DN24738_c0_g1_i1::g.32829  ORF type:3prime_partial len:65 (+) Assembly01_TRINITY_DN24738_c0_g1_i1:1074-1265(+)
MELEMQAGVFEFSPVILSILWTAGVGDDSPVVKTQNAGETQLVKQCPLCSKGKNTFIRRF
GLEP
>Assembly01_TRINITY_DN24781_c0_g1::Assembly01_TRINITY_DN24781_c0_g1_i1::g.32710::m.32710 Assembly01_TRINITY_DN24781_c0_g1::Assembly01_TRINITY_DN24781_c0_g1_i1::g.32710  ORF type:complete len:61 (+) Assembly01_TRINITY_DN24781_c0_g1_i1:493-675(+)
MLHFTANSILNHVNVFYSQKFESYSKNLCNVGATGDLPVRRWHWSLKLGLGRRKEHGFSC
*
>Assembly01_TRINITY_DN24983_c0_g1::Assembly01_TRINITY_DN24983_c0_g1_i1::g.177604::m.177604 Assembly01_TRINITY_DN24983_c0_g1::Assembly01_TRINITY_DN24983_c0_g1_i1::g.177604  ORF type:complete len:62 (+) Assembly01_TRINITY_DN24983_c0_g1_i1:392-577(+)
MLGQIGNESSNAKTERRWDVVSNSHSFLFLASTEVGADPSAWVQGTQAKGRESRHCTSPA
E*
>Assembly01_TRINITY_DN24989_c0_g1::Assembly01_TRINITY_DN24989_c0_g1_i1::g.177688::m.177688 Assembly01_TRINITY_DN24989_c0_g1::Assembly01_TRINITY_DN24989_c0_g1_i1::g.177688  ORF type:3prime_partial len:63 (-) Assembly01_TRINITY_DN24989_c0_g1_i1:3-188(-)
MCHSYFFPNGICLLVSVSDRCGSKTFRYADKQANSIREEITMTHYKFAIYFWKSRLSLIL
AQ
>Assembly01_TRINITY_DN24989_c1_g1::Assembly01_TRINITY_DN24989_c1_g1_i1::g.177689::m.177689 Assembly01_TRINITY_DN24989_c1_g1::Assembly01_TRINITY_DN24989_c1_g1_i1::g.177689  ORF type:complete len:62 (+) Assembly01_TRINITY_DN24989_c1_g1_i1:346-531(+)
MFEKITVLPVSGITSMCTFNPSEQSAQMSKYVKTFERKYLFSLALYHSTVNHPPVYASQD
F*
>Assembly01_TRINITY_DN25020_c1_g1::Assembly01_TRINITY_DN25020_c1_g1_i1::g.128491::m.128491 Assembly01_TRINITY_DN25020_c1_g1::Assembly01_TRINITY_DN25020_c1_g1_i1::g.128491  ORF type:3prime_partial len:65 (+) Assembly01_TRINITY_DN25020_c1_g1_i1:898-1089(+)
MNIVEFLLFLRFEILIYLHFACILQVRPVCRQNHEEMDQCNDSRTSSSTSYDEQMIGQIK
LRSV
>Assembly01_TRINITY_DN2513_c0_g1::Assembly01_TRINITY_DN2513_c0_g1_i1::g.120302::m.120302 Assembly01_TRINITY_DN2513_c0_g1::Assembly01_TRINITY_DN2513_c0_g1_i1::g.120302  ORF type:5prime_partial len:60 (-) Assembly01_TRINITY_DN2513_c0_g1_i1:421-600(-)
ERERERERERDRETERDSHYLQPPPTPTIATLRTAQGEGCELNWGGVPESGQPQENRER*
>Assembly01_TRINITY_DN2517_c0_g1::Assembly01_TRINITY_DN2517_c0_g1_i1::g.120244::m.120244 Assembly01_TRINITY_DN2517_c0_g1::Assembly01_TRINITY_DN2517_c0_g1_i1::g.120244  ORF type:complete len:60 (-) Assembly01_TRINITY_DN2517_c0_g1_i1:268-447(-)
MYSYSVDGKMGNYLQMFASASITGEELVTGSPHPTNGPGPWRLLLLTPSHFYSNTFTTL*
>Assembly01_TRINITY_DN25303_c0_g3::Assembly01_TRINITY_DN25303_c0_g3_i1::g.193046::m.193046 Assembly01_TRINITY_DN25303_c0_g3::Assembly01_TRINITY_DN25303_c0_g3_i1::g.193046  ORF type:5prime_partial len:63 (+) Assembly01_TRINITY_DN25303_c0_g3_i1:2-190(+)
REQRDTSLLVNSGDGIDYSQQKRENIGDLINETLEVFERFGGEDAFINIKYMVPTYESCI
LN*
>Assembly01_TRINITY_DN25332_c0_g1::Assembly01_TRINITY_DN25332_c0_g1_i1::g.192931::m.192931 Assembly01_TRINITY_DN25332_c0_g1::Assembly01_TRINITY_DN25332_c0_g1_i1::g.192931  ORF type:5prime_partial len:61 (-) Assembly01_TRINITY_DN25332_c0_g1_i1:1363-1545(-)
TAGSPFLCMDLTYITALLKEGFGFYDDTKLHTGDTVGDKTADGNLEHTEAGGTRGIRQRP
*
>Assembly01_TRINITY_DN25332_c0_g2::Assembly01_TRINITY_DN25332_c0_g2_i1::g.192933::m.192933 Assembly01_TRINITY_DN25332_c0_g2::Assembly01_TRINITY_DN25332_c0_g2_i1::g.192933  ORF type:complete len:60 (+) Assembly01_TRINITY_DN25332_c0_g2_i1:488-667(+)
MKCFIQGARRNISIEILSQLTKIISLSCVFAVSYRYRDDKSTMRYQKKTVELFIALISS*
>Assembly01_TRINITY_DN25332_c1_g2::Assembly01_TRINITY_DN25332_c1_g2_i1::g.192937::m.192937 Assembly01_TRINITY_DN25332_c1_g2::Assembly01_TRINITY_DN25332_c1_g2_i1::g.192937  ORF type:5prime_partial len:60 (+) Assembly01_TRINITY_DN25332_c1_g2_i1:1-180(+)
TLFMINYSCIHCSIIFMELLMHIIVLPLESDLYLLCKKIMLIPLNKNNPEKNLLYGFLG*
>Assembly01_TRINITY_DN25410_c0_g1::Assembly01_TRINITY_DN25410_c0_g1_i2::g.62414::m.62414 Assembly01_TRINITY_DN25410_c0_g1::Assembly01_TRINITY_DN25410_c0_g1_i2::g.62414  ORF type:5prime_partial len:66 (-) Assembly01_TRINITY_DN25410_c0_g1_i2:253-450(-)
EGRDSGRRQRRFTVWGERGRRSTTTPIAANGVTESGRDEGAASRASEHMESAGKKEKTNS
YLSND*
>Assembly01_TRINITY_DN25509_c1_g1::Assembly01_TRINITY_DN25509_c1_g1_i1::g.171989::m.171989 Assembly01_TRINITY_DN25509_c1_g1::Assembly01_TRINITY_DN25509_c1_g1_i1::g.171989  ORF type:3prime_partial len:61 (-) Assembly01_TRINITY_DN25509_c1_g1_i1:3-182(-)
MLRRSSHECYLSSYMLQGKNISFTVGCREWEGDLFPTMVKMPNTRGHAFKASADSLKVAC
>Assembly01_TRINITY_DN25589_c0_g1::Assembly01_TRINITY_DN25589_c0_g1_i1::g.172145::m.172145 Assembly01_TRINITY_DN25589_c0_g1::Assembly01_TRINITY_DN25589_c0_g1_i1::g.172145  ORF type:complete len:66 (-) Assembly01_TRINITY_DN25589_c0_g1_i1:80-277(-)
MRELEVRDNLGTKCNVTQLLPSHLEKCTEQGKFTSTTEADWHKWKIGIYINIKKLDIDIT
KYSNY*
>Assembly01_TRINITY_DN25620_c0_g1::Assembly01_TRINITY_DN25620_c0_g1_i2::g.118156::m.118156 Assembly01_TRINITY_DN25620_c0_g1::Assembly01_TRINITY_DN25620_c0_g1_i2::g.118156  ORF type:complete len:65 (-) Assembly01_TRINITY_DN25620_c0_g1_i2:254-448(-)
MVAGAGGHDFGVEAELFERLDPMEEEEVHLQVPNQGSLTPPDSEAVDTEPSTLLHKLKGG
INKK*
>Assembly01_TRINITY_DN25640_c0_g1::Assembly01_TRINITY_DN25640_c0_g1_i1::g.117980::m.117980 Assembly01_TRINITY_DN25640_c0_g1::Assembly01_TRINITY_DN25640_c0_g1_i1::g.117980  ORF type:5prime_partial len:63 (+) Assembly01_TRINITY_DN25640_c0_g1_i1:3-191(+)
AINRYVMFKSLHFESPRARDFSWTQHYLIVLEGSVMLASLCYSKVNGHARQNPNLNMSIK
KC*
>Assembly01_TRINITY_DN25681_c0_g1::Assembly01_TRINITY_DN25681_c0_g1_i1::g.117956::m.117956 Assembly01_TRINITY_DN25681_c0_g1::Assembly01_TRINITY_DN25681_c0_g1_i1::g.117956  ORF type:3prime_partial len:63 (-) Assembly01_TRINITY_DN25681_c0_g1_i1:1-186(-)
MPSSTGLEMFSVNRQTGFFFPLRSVDFVVGAIPHRPDARKERLPAAAALYTRPCVLTSGR
SP
>Assembly01_TRINITY_DN25735_c0_g1::Assembly01_TRINITY_DN25735_c0_g1_i1::g.220267::m.220267 Assembly01_TRINITY_DN25735_c0_g1::Assembly01_TRINITY_DN25735_c0_g1_i1::g.220267  ORF type:complete len:63 (+) Assembly01_TRINITY_DN25735_c0_g1_i1:289-477(+)
MIAKVNGAEVTIRICIPLGPECDGVLYYQLQGTYFQHTLNKSLENYWEFRAWIILLFILK
NH*
>Assembly01_TRINITY_DN25824_c0_g1::Assembly01_TRINITY_DN25824_c0_g1_i1::g.192695::m.192695 Assembly01_TRINITY_DN25824_c0_g1::Assembly01_TRINITY_DN25824_c0_g1_i1::g.192695  ORF type:3prime_partial len:64 (-) Assembly01_TRINITY_DN25824_c0_g1_i1:2-190(-)
MSITMLLSNEITNGYLNVPAILLFEISHLILLSTQCNFIVIRFIQCIERCHQLLRAQKSM
VLA
>Assembly01_TRINITY_DN25831_c0_g1::Assembly01_TRINITY_DN25831_c0_g1_i1::g.192738::m.192738 Assembly01_TRINITY_DN25831_c0_g1::Assembly01_TRINITY_DN25831_c0_g1_i1::g.192738  ORF type:complete len:63 (-) Assembly01_TRINITY_DN25831_c0_g1_i1:37-225(-)
MQNCILSVLRVVYNTHVLTADQSHLLVGGASSVKYWGEKKVETQIKMQQKANSVFDYMKV
RT*
>Assembly01_TRINITY_DN25849_c1_g1::Assembly01_TRINITY_DN25849_c1_g1_i1::g.192711::m.192711 Assembly01_TRINITY_DN25849_c1_g1::Assembly01_TRINITY_DN25849_c1_g1_i1::g.192711  ORF type:complete len:65 (-) Assembly01_TRINITY_DN25849_c1_g1_i1:277-471(-)
MPPPPKKARQAIKNKSRYKCRCITGSFDIQSDEAVPCAKIWGKWAGTLKVAMLLGWPGFA
ISML*
>Assembly01_TRINITY_DN25876_c0_g1::Assembly01_TRINITY_DN25876_c0_g1_i1::g.192675::m.192675 Assembly01_TRINITY_DN25876_c0_g1::Assembly01_TRINITY_DN25876_c0_g1_i1::g.192675  ORF type:5prime_partial len:62 (+) Assembly01_TRINITY_DN25876_c0_g1_i1:3-188(+)
SPGCFLDWRVEIGETWGSNEKERRVRQHPWRKMDNHSFRSGYFFETRGDSKHKKRRKEGL
K*
>Assembly01_TRINITY_DN25883_c0_g1::Assembly01_TRINITY_DN25883_c0_g1_i2::g.192672::m.192672 Assembly01_TRINITY_DN25883_c0_g1::Assembly01_TRINITY_DN25883_c0_g1_i2::g.192672  ORF type:5prime_partial len:66 (-) Assembly01_TRINITY_DN25883_c0_g1_i2:223-420(-)
SPFLPRVSWAAGSWVGYQYPGFRGYQYLLERNDFRHWNQWGAGQPQIQSIRRIRDGQWHK
VGCFN*
>Assembly01_TRINITY_DN25940_c0_g1::Assembly01_TRINITY_DN25940_c0_g1_i1::g.125689::m.125689 Assembly01_TRINITY_DN25940_c0_g1::Assembly01_TRINITY_DN25940_c0_g1_i1::g.125689  ORF type:5prime_partial len:66 (+) Assembly01_TRINITY_DN25940_c0_g1_i1:2-199(+)
RVCVRERVCVRERESTHKILHWQVQIFLRMKSCGMQRNVIMKVRFEDVVCDFVATLKLES
KSKGE*
>Assembly01_TRINITY_DN25978_c0_g1::Assembly01_TRINITY_DN25978_c0_g1_i2::g.125628::m.125628 Assembly01_TRINITY_DN25978_c0_g1::Assembly01_TRINITY_DN25978_c0_g1_i2::g.125628  ORF type:5prime_partial len:64 (+) Assembly01_TRINITY_DN25978_c0_g1_i2:1-192(+)
GAIGRFVGNGEVFRPRVAGAQPSPKLLFTEERCGRWASAPGLKCQWHELKQNKGKGRNNE
WVN*
>Assembly01_TRINITY_DN25980_c0_g1::Assembly01_TRINITY_DN25980_c0_g1_i1::g.125533::m.125533 Assembly01_TRINITY_DN25980_c0_g1::Assembly01_TRINITY_DN25980_c0_g1_i1::g.125533  ORF type:5prime_partial len:61 (-) Assembly01_TRINITY_DN25980_c0_g1_i1:397-579(-)
FCLIIQSQYTKNNTSWGSGFHPMDHQAKGTDGHKCLFVIFAVSQNEALALAHLVVRVLVG
*
>Assembly01_TRINITY_DN25992_c0_g2::Assembly01_TRINITY_DN25992_c0_g2_i1::g.125675::m.125675 Assembly01_TRINITY_DN25992_c0_g2::Assembly01_TRINITY_DN25992_c0_g2_i1::g.125675  ORF type:complete len:61 (+) Assembly01_TRINITY_DN25992_c0_g2_i1:68-250(+)
MAAFFGEVVSAFSRAVDEDEEDEDEEIRRQLAGRRVSELFRTVLWELGNYWSSLSVEGSS
*
>Assembly01_TRINITY_DN26077_c0_g1::Assembly01_TRINITY_DN26077_c0_g1_i1::g.64335::m.64335 Assembly01_TRINITY_DN26077_c0_g1::Assembly01_TRINITY_DN26077_c0_g1_i1::g.64335  ORF type:complete len:63 (+) Assembly01_TRINITY_DN26077_c0_g1_i1:934-1122(+)
MGLRIGQKMSEKEREKGPHADEKNREKEAECGRGGIPNFGSSDTDRTRWANGLILLPNLI
GP*
>Assembly01_TRINITY_DN26195_c0_g1::Assembly01_TRINITY_DN26195_c0_g1_i1::g.24298::m.24298 Assembly01_TRINITY_DN26195_c0_g1::Assembly01_TRINITY_DN26195_c0_g1_i1::g.24298  ORF type:5prime_partial len:61 (+) Assembly01_TRINITY_DN26195_c0_g1_i1:2-184(+)
FKNCGCSMKLFSLSQGPQFFIQKIHDVTPPVLKLHIITNDFPLQQHNREHDWQEGQTGRS
*
>Assembly01_TRINITY_DN26198_c0_g1::Assembly01_TRINITY_DN26198_c0_g1_i1::g.24472::m.24472 Assembly01_TRINITY_DN26198_c0_g1::Assembly01_TRINITY_DN26198_c0_g1_i1::g.24472  ORF type:complete len:60 (+) Assembly01_TRINITY_DN26198_c0_g1_i1:332-511(+)
MLPICFCDCFYTGEGVIKICFTVEILKAIYHNASSFWQHEQSFHIPSSRTVVWEMGEND*
>Assembly01_TRINITY_DN26252_c0_g1::Assembly01_TRINITY_DN26252_c0_g1_i1::g.51009::m.51009 Assembly01_TRINITY_DN26252_c0_g1::Assembly01_TRINITY_DN26252_c0_g1_i1::g.51009  ORF type:complete len:64 (+) Assembly01_TRINITY_DN26252_c0_g1_i1:459-650(+)
MQYSYHFWINFKMKLFCLNQALPNEFVLPKPNRFYCNFQSFAKYKAQQEDYFENGVETIL
KSV*
>Assembly01_TRINITY_DN26350_c0_g1::Assembly01_TRINITY_DN26350_c0_g1_i1::g.155458::m.155458 Assembly01_TRINITY_DN26350_c0_g1::Assembly01_TRINITY_DN26350_c0_g1_i1::g.155458  ORF type:3prime_partial len:62 (-) Assembly01_TRINITY_DN26350_c0_g1_i1:1-183(-)
MWALHDDFNLTLPHIGNAGVILILTLSRSIRPFPPGQVNNETKLGARNPRVIHRWFLMPN
A
>Assembly01_TRINITY_DN26362_c0_g1::Assembly01_TRINITY_DN26362_c0_g1_i1::g.155304::m.155304 Assembly01_TRINITY_DN26362_c0_g1::Assembly01_TRINITY_DN26362_c0_g1_i1::g.155304  ORF type:3prime_partial len:61 (+) Assembly01_TRINITY_DN26362_c0_g1_i1:791-970(+)
MDLKGKFHQYKWSEASKPSRTRINYIVPRRDSSETKQFIPENVVTATLLYAQHLYQMVIS
>Assembly01_TRINITY_DN26399_c0_g1::Assembly01_TRINITY_DN26399_c0_g1_i1::g.155322::m.155322 Assembly01_TRINITY_DN26399_c0_g1::Assembly01_TRINITY_DN26399_c0_g1_i1::g.155322  ORF type:complete len:61 (+) Assembly01_TRINITY_DN26399_c0_g1_i1:798-980(+)
MAVRSLPYPYLTSKDNTVQDTGSWLLVTVCGSAKPNPLNQQNYQSDVSVKNPNVTIVIWD
*
>Assembly01_TRINITY_DN26400_c0_g1::Assembly01_TRINITY_DN26400_c0_g1_i1::g.95956::m.95956 Assembly01_TRINITY_DN26400_c0_g1::Assembly01_TRINITY_DN26400_c0_g1_i1::g.95956  ORF type:3prime_partial len:65 (-) Assembly01_TRINITY_DN26400_c0_g1_i1:2-193(-)
MCACERERERGNLFRGPHTESKPKSKPGLQGRPCDPSHSRKKIWAYNAGCMILLNSRGKS
GPTM
>Assembly01_TRINITY_DN26425_c0_g1::Assembly01_TRINITY_DN26425_c0_g1_i1::g.95793::m.95793 Assembly01_TRINITY_DN26425_c0_g1::Assembly01_TRINITY_DN26425_c0_g1_i1::g.95793  ORF type:complete len:60 (+) Assembly01_TRINITY_DN26425_c0_g1_i1:317-496(+)
MSFQKIIYALKMDLSFQRILVFLLKYNPYNNKDKTLKSQRGEECFSNEWLVPQWILLGS*
>Assembly01_TRINITY_DN26451_c1_g1::Assembly01_TRINITY_DN26451_c1_g1_i1::g.96066::m.96066 Assembly01_TRINITY_DN26451_c1_g1::Assembly01_TRINITY_DN26451_c1_g1_i1::g.96066  ORF type:complete len:64 (-) Assembly01_TRINITY_DN26451_c1_g1_i1:233-424(-)
MLQHIYHTMDNAQRQEPFHLVTIPPSPPSPHPLIGLIHSAKDSETSKHRKFLLNSPESTV
HFE*
>Assembly01_TRINITY_DN26459_c0_g1::Assembly01_TRINITY_DN26459_c0_g1_i1::g.95898::m.95898 Assembly01_TRINITY_DN26459_c0_g1::Assembly01_TRINITY_DN26459_c0_g1_i1::g.95898  ORF type:5prime_partial len:64 (-) Assembly01_TRINITY_DN26459_c0_g1_i1:380-571(-)
KGKGPNPEQWLFIYAGVKSRVYPGDHGRGMQGEEVAVAETERSSFGARGRCEQGENKPGE
LQQ*
>Assembly01_TRINITY_DN26475_c0_g1::Assembly01_TRINITY_DN26475_c0_g1_i1::g.95881::m.95881 Assembly01_TRINITY_DN26475_c0_g1::Assembly01_TRINITY_DN26475_c0_g1_i1::g.95881  ORF type:complete len:64 (-) Assembly01_TRINITY_DN26475_c0_g1_i1:456-647(-)
MSTLQGVNGHKILGLLVTLLDQTHPAAHQRFISFKKNHEFHRRIQLLFLNEETLAPGYHI
CQS*
>Assembly01_TRINITY_DN26522_c0_g1::Assembly01_TRINITY_DN26522_c0_g1_i1::g.54333::m.54333 Assembly01_TRINITY_DN26522_c0_g1::Assembly01_TRINITY_DN26522_c0_g1_i1::g.54333  ORF type:3prime_partial len:64 (+) Assembly01_TRINITY_DN26522_c0_g1_i1:501-689(+)
MPFLLGKDELPHPPDEFNHLNHHGDNQAPPTPIEQYSTETGPSALLVHAKLLFYLFPLTC
TPI
>Assembly01_TRINITY_DN26614_c0_g1::Assembly01_TRINITY_DN26614_c0_g1_i1::g.203375::m.203375 Assembly01_TRINITY_DN26614_c0_g1::Assembly01_TRINITY_DN26614_c0_g1_i1::g.203375  ORF type:3prime_partial len:63 (-) Assembly01_TRINITY_DN26614_c0_g1_i1:2-187(-)
MEHTTEIQDPHQQFIHDTRMRGSSGRRKETQHRIPPSTSPPKHRQCCGNGRDCWIPLPHT
LT
>Assembly01_TRINITY_DN26682_c0_g2::Assembly01_TRINITY_DN26682_c0_g2_i1::g.203535::m.203535 Assembly01_TRINITY_DN26682_c0_g2::Assembly01_TRINITY_DN26682_c0_g2_i1::g.203535  ORF type:3prime_partial len:65 (+) Assembly01_TRINITY_DN26682_c0_g2_i1:717-908(+)
MHCLLHQCHQLLSSLCSMELERECKRKEQIVASICRLLLLDTHRACSRRHLSLIPQQRLR
RNDI
>Assembly01_TRINITY_DN26689_c0_g1::Assembly01_TRINITY_DN26689_c0_g1_i1::g.203393::m.203393 Assembly01_TRINITY_DN26689_c0_g1::Assembly01_TRINITY_DN26689_c0_g1_i1::g.203393  ORF type:5prime_partial len:65 (+) Assembly01_TRINITY_DN26689_c0_g1_i1:1-195(+)
TVVHVTLKREIQRAKNREAARESRRKKEDYVKCLENLVDVLENQNKTLLEELKTLKDMYC
NQMV*
>Assembly01_TRINITY_DN26701_c0_g3::Assembly01_TRINITY_DN26701_c0_g3_i1::g.137934::m.137934 Assembly01_TRINITY_DN26701_c0_g3::Assembly01_TRINITY_DN26701_c0_g3_i1::g.137934  ORF type:complete len:60 (-) Assembly01_TRINITY_DN26701_c0_g3_i1:969-1148(-)
MWMEPGDAHNILSSTEMGSSGDIYKGHRERELKILKKINCRSMEWSRGGGLVRLLTNAD*
>Assembly01_TRINITY_DN26721_c0_g2::Assembly01_TRINITY_DN26721_c0_g2_i1::g.138086::m.138086 Assembly01_TRINITY_DN26721_c0_g2::Assembly01_TRINITY_DN26721_c0_g2_i1::g.138086  ORF type:complete len:61 (+) Assembly01_TRINITY_DN26721_c0_g2_i1:82-264(+)
MNTKGEEHNNFPTSTLMNRQLSFTSLCILYPGPHKQNIKPANNIDHYHITERTPERDSSK
*
>Assembly01_TRINITY_DN26823_c0_g3::Assembly01_TRINITY_DN26823_c0_g3_i1::g.182502::m.182502 Assembly01_TRINITY_DN26823_c0_g3::Assembly01_TRINITY_DN26823_c0_g3_i1::g.182502  ORF type:3prime_partial len:61 (+) Assembly01_TRINITY_DN26823_c0_g3_i1:3100-3279(+)
MVLISICYKEKHSMLGNERELVPIILKLENMPVGISSCSRRSFIRIVEEARIPKSDETCF
>Assembly01_TRINITY_DN26846_c0_g1::Assembly01_TRINITY_DN26846_c0_g1_i1::g.182514::m.182514 Assembly01_TRINITY_DN26846_c0_g1::Assembly01_TRINITY_DN26846_c0_g1_i1::g.182514  ORF type:complete len:63 (+) Assembly01_TRINITY_DN26846_c0_g1_i1:139-327(+)
MTIPHKTLFLLVINKEFNRNASVSVMLKENEIMGSKNQLLVAAGLDPPQNLRTPSTAITS
AK*
>Assembly01_TRINITY_DN26892_c0_g1::Assembly01_TRINITY_DN26892_c0_g1_i1::g.182407::m.182407 Assembly01_TRINITY_DN26892_c0_g1::Assembly01_TRINITY_DN26892_c0_g1_i1::g.182407  ORF type:5prime_partial len:65 (-) Assembly01_TRINITY_DN26892_c0_g1_i1:784-978(-)
FFFDACRNVLFKTCRKVHFIELKLKASLYNHKSNSNFRQLNAEQQKPITAECKSIVSVKS
VLNY*
>Assembly01_TRINITY_DN26904_c0_g1::Assembly01_TRINITY_DN26904_c0_g1_i1::g.171802::m.171802 Assembly01_TRINITY_DN26904_c0_g1::Assembly01_TRINITY_DN26904_c0_g1_i1::g.171802  ORF type:5prime_partial len:64 (-) Assembly01_TRINITY_DN26904_c0_g1_i1:719-910(-)
REREKERERERERGEREREAGTETIFMQDKARVCNKERWPQANLLSTPSLLPKYLLLSPG
TSH*
>Assembly01_TRINITY_DN27063_c0_g1::Assembly01_TRINITY_DN27063_c0_g1_i1::g.220650::m.220650 Assembly01_TRINITY_DN27063_c0_g1::Assembly01_TRINITY_DN27063_c0_g1_i1::g.220650  ORF type:complete len:62 (+) Assembly01_TRINITY_DN27063_c0_g1_i1:942-1127(+)
MDLLNSRLQRIELKTEKHSVSVSFNHPFSINKVSSLQLTMKICVLIQNKQLLSREDSSSH
L*
>Assembly01_TRINITY_DN2708_c0_g1::Assembly01_TRINITY_DN2708_c0_g1_i1::g.41521::m.41521 Assembly01_TRINITY_DN2708_c0_g1::Assembly01_TRINITY_DN2708_c0_g1_i1::g.41521  ORF type:complete len:60 (+) Assembly01_TRINITY_DN2708_c0_g1_i1:164-343(+)
MERKSRISSKSSRSGNELSNNTEAEHCWKSEIRADHERNTLQREIVLISDLFFQLLPTF*
>Assembly01_TRINITY_DN27106_c0_g1::Assembly01_TRINITY_DN27106_c0_g1_i1::g.162885::m.162885 Assembly01_TRINITY_DN27106_c0_g1::Assembly01_TRINITY_DN27106_c0_g1_i1::g.162885  ORF type:complete len:66 (-) Assembly01_TRINITY_DN27106_c0_g1_i1:7-204(-)
MPSVSNLIIQTKAGVSEEINDYKFACSLSLNYLVPQRLSSGLVGDVGVEGIGQEDKREEE
DEMVI*
>Assembly01_TRINITY_DN27174_c1_g1::Assembly01_TRINITY_DN27174_c1_g1_i1::g.162761::m.162761 Assembly01_TRINITY_DN27174_c1_g1::Assembly01_TRINITY_DN27174_c1_g1_i1::g.162761  ORF type:5prime_partial len:64 (-) Assembly01_TRINITY_DN27174_c1_g1_i1:754-945(-)
CWRPTLPDHLIQRISLRGCPSQTDIHVIGSWTRIGHELNFIVPLLSRRKEKLVRNGGRKW
RKK*
>Assembly01_TRINITY_DN27195_c0_g1::Assembly01_TRINITY_DN27195_c0_g1_i1::g.162663::m.162663 Assembly01_TRINITY_DN27195_c0_g1::Assembly01_TRINITY_DN27195_c0_g1_i1::g.162663  ORF type:complete len:60 (+) Assembly01_TRINITY_DN27195_c0_g1_i1:546-725(+)
MPSQKFNQLRCQGNEKKSMLRFLPPPHLDACTFIQLMKNLLLNFLMPNYILQANGKIFQ*
>Assembly01_TRINITY_DN27222_c0_g1::Assembly01_TRINITY_DN27222_c0_g1_i1::g.178166::m.178166 Assembly01_TRINITY_DN27222_c0_g1::Assembly01_TRINITY_DN27222_c0_g1_i1::g.178166  ORF type:complete len:62 (+) Assembly01_TRINITY_DN27222_c0_g1_i1:346-531(+)
MLSHMDAKDEFEEGTPLSVLDRKIMLATSLIHYSIWLSSSCYCLQKFVVHKMTALFSILK
K*
>Assembly01_TRINITY_DN27273_c0_g1::Assembly01_TRINITY_DN27273_c0_g1_i1::g.178106::m.178106 Assembly01_TRINITY_DN27273_c0_g1::Assembly01_TRINITY_DN27273_c0_g1_i1::g.178106  ORF type:complete len:62 (+) Assembly01_TRINITY_DN27273_c0_g1_i1:413-598(+)
MYLYYTVVFNSFTILRKMTEPYVKENLRDNEQDWMAGCGEARDFGVDCGAKPAERTTTPT
G*
>Assembly01_TRINITY_DN27331_c0_g2::Assembly01_TRINITY_DN27331_c0_g2_i1::g.84118::m.84118 Assembly01_TRINITY_DN27331_c0_g2::Assembly01_TRINITY_DN27331_c0_g2_i1::g.84118  ORF type:complete len:66 (+) Assembly01_TRINITY_DN27331_c0_g2_i1:328-525(+)
MVEVTVEYDYEAAQEDELTLRVGDLIKNVRKLEEGWCEGELNGKRGLFPDNFVKVSKDKF
LLLVC*
>Assembly01_TRINITY_DN27359_c0_g1::Assembly01_TRINITY_DN27359_c0_g1_i1::g.83987::m.83987 Assembly01_TRINITY_DN27359_c0_g1::Assembly01_TRINITY_DN27359_c0_g1_i1::g.83987  ORF type:5prime_partial len:62 (+) Assembly01_TRINITY_DN27359_c0_g1_i1:2-187(+)
VVYMNVCTVMLPQNEFRDLFMTINSETYSGDTIFIFGRIQPIVRALRTFLPAQLYTGVNT
T*
>Assembly01_TRINITY_DN27471_c0_g2::Assembly01_TRINITY_DN27471_c0_g2_i1::g.209208::m.209208 Assembly01_TRINITY_DN27471_c0_g2::Assembly01_TRINITY_DN27471_c0_g2_i1::g.209208  ORF type:complete len:66 (+) Assembly01_TRINITY_DN27471_c0_g2_i1:572-769(+)
MSTCLVVGIDLVWANFTRAVGPEDGAKSGLLEGEGRRGLGQPPDLTQMPRKGGFASTALA
VGVGG*
>Assembly01_TRINITY_DN27491_c0_g1::Assembly01_TRINITY_DN27491_c0_g1_i1::g.209050::m.209050 Assembly01_TRINITY_DN27491_c0_g1::Assembly01_TRINITY_DN27491_c0_g1_i1::g.209050  ORF type:3prime_partial len:63 (+) Assembly01_TRINITY_DN27491_c0_g1_i1:282-467(+)
MDTNFSEPRAYHDRSPLGAYHLDARSQPNEINVSDSIGFQENDSPWAWVKLQLAVVRSGF
NF
>Assembly01_TRINITY_DN27545_c0_g1::Assembly01_TRINITY_DN27545_c0_g1_i2::g.150488::m.150488 Assembly01_TRINITY_DN27545_c0_g1::Assembly01_TRINITY_DN27545_c0_g1_i2::g.150488  ORF type:complete len:62 (+) Assembly01_TRINITY_DN27545_c0_g1_i2:258-443(+)
MNAAGKAKEIGLAGNLKNSRHFLEPSPNKSNGCVNSIMSQEVTKRLQRIHFLGSGCQWQH
H*
>Assembly01_TRINITY_DN27611_c0_g1::Assembly01_TRINITY_DN27611_c0_g1_i1::g.129338::m.129338 Assembly01_TRINITY_DN27611_c0_g1::Assembly01_TRINITY_DN27611_c0_g1_i1::g.129338  ORF type:complete len:65 (-) Assembly01_TRINITY_DN27611_c0_g1_i1:257-451(-)
MLHLYKTFDEVALGVLCTVLVTTLQEGCVALERVHERFTRMLVGMEGRSHKRLIDRLGLF
SLEA*
>Assembly01_TRINITY_DN27670_c0_g1::Assembly01_TRINITY_DN27670_c0_g1_i1::g.129163::m.129163 Assembly01_TRINITY_DN27670_c0_g1::Assembly01_TRINITY_DN27670_c0_g1_i1::g.129163  ORF type:5prime_partial len:60 (+) Assembly01_TRINITY_DN27670_c0_g1_i1:2-181(+)
FFLMSMEVYCHTHKYNVQVHHEPLRVNNAKEIEGNSVLMQGLILKRQQFLSFHRCCSIC*
>Assembly01_TRINITY_DN27679_c0_g1::Assembly01_TRINITY_DN27679_c0_g1_i1::g.129471::m.129471 Assembly01_TRINITY_DN27679_c0_g1::Assembly01_TRINITY_DN27679_c0_g1_i1::g.129471  ORF type:complete len:61 (+) Assembly01_TRINITY_DN27679_c0_g1_i1:607-789(+)
MKLFLKIKVEESQAAAVTCRYKKKPCYFVQSVNKARNIRYKKKMTKCYLTLQPFAFSGVL
*
>Assembly01_TRINITY_DN27685_c0_g1::Assembly01_TRINITY_DN27685_c0_g1_i1::g.129362::m.129362 Assembly01_TRINITY_DN27685_c0_g1::Assembly01_TRINITY_DN27685_c0_g1_i1::g.129362  ORF type:complete len:60 (-) Assembly01_TRINITY_DN27685_c0_g1_i1:954-1133(-)
MHEHTNTAKHTLRHTHTGQTGKGGRLHLLKDVSEPDGVLQQSGSFMIFITDTSFLIDES*
>Assembly01_TRINITY_DN27772_c0_g1::Assembly01_TRINITY_DN27772_c0_g1_i1::g.6495::m.6495 Assembly01_TRINITY_DN27772_c0_g1::Assembly01_TRINITY_DN27772_c0_g1_i1::g.6495  ORF type:complete len:66 (-) Assembly01_TRINITY_DN27772_c0_g1_i1:1487-1684(-)
MNIYTFFKHSLQLKRGNILKKPRTKIMVVYFCLKAVNSIKTGTKIESTKHTGNHSRCTMQ
YYNHI*
>Assembly01_TRINITY_DN27777_c0_g1::Assembly01_TRINITY_DN27777_c0_g1_i1::g.6758::m.6758 Assembly01_TRINITY_DN27777_c0_g1::Assembly01_TRINITY_DN27777_c0_g1_i1::g.6758  ORF type:5prime_partial len:60 (+) Assembly01_TRINITY_DN27777_c0_g1_i1:1-180(+)
SAPSNSLAGVRKARGQRLGRLQISVRSVFIGQIDGDVCYIRLEEAPAEELEVWLLSGTC*
>Assembly01_TRINITY_DN27788_c1_g1::Assembly01_TRINITY_DN27788_c1_g1_i1::g.6479::m.6479 Assembly01_TRINITY_DN27788_c1_g1::Assembly01_TRINITY_DN27788_c1_g1_i1::g.6479  ORF type:complete len:60 (+) Assembly01_TRINITY_DN27788_c1_g1_i1:207-386(+)
MRMKDCLRKTHPRDSHPDGARGNGSKQLHKTQVFGDGEAGETLKQNIFIIRNFWIYLYC*
>Assembly01_TRINITY_DN27959_c0_g1::Assembly01_TRINITY_DN27959_c0_g1_i1::g.172293::m.172293 Assembly01_TRINITY_DN27959_c0_g1::Assembly01_TRINITY_DN27959_c0_g1_i1::g.172293  ORF type:3prime_partial len:62 (+) Assembly01_TRINITY_DN27959_c0_g1_i1:642-824(+)
MFFPLLLPTPAQHKLSNPVLAKAQGVANLQCSLAQTTRTIAPKQKGQKISHLYPESFNVV
S
>Assembly01_TRINITY_DN27989_c0_g1::Assembly01_TRINITY_DN27989_c0_g1_i1::g.172304::m.172304 Assembly01_TRINITY_DN27989_c0_g1::Assembly01_TRINITY_DN27989_c0_g1_i1::g.172304  ORF type:complete len:65 (-) Assembly01_TRINITY_DN27989_c0_g1_i1:283-477(-)
MAAYSSSQVLALYRTMLKESKKFSGYNYRYSSAICTPRKSSSLKISESENWEFTINWCVL
IFRN*
>Assembly01_TRINITY_DN2801_c0_g1::Assembly01_TRINITY_DN2801_c0_g1_i1::g.18756::m.18756 Assembly01_TRINITY_DN2801_c0_g1::Assembly01_TRINITY_DN2801_c0_g1_i1::g.18756  ORF type:complete len:66 (-) Assembly01_TRINITY_DN2801_c0_g1_i1:55-252(-)
MKLSSLLMTTSLLKQKAINKPKPSEICYFQDCWYNFGFLSQEPQVGPTWVGSTNYSPSNP
ANPRH*
>Assembly01_TRINITY_DN28034_c0_g1::Assembly01_TRINITY_DN28034_c0_g1_i1::g.100845::m.100845 Assembly01_TRINITY_DN28034_c0_g1::Assembly01_TRINITY_DN28034_c0_g1_i1::g.100845  ORF type:3prime_partial len:63 (+) Assembly01_TRINITY_DN28034_c0_g1_i1:921-1106(+)
MPFHRCATISRKTYFFLKFTFNIIEVNTCLFGDVVISEELHLRVKGSEINTPVPWLLFYL
KK
>Assembly01_TRINITY_DN28091_c0_g1::Assembly01_TRINITY_DN28091_c0_g1_i2::g.100801::m.100801 Assembly01_TRINITY_DN28091_c0_g1::Assembly01_TRINITY_DN28091_c0_g1_i2::g.100801  ORF type:5prime_partial len:63 (+) Assembly01_TRINITY_DN28091_c0_g1_i2:3-191(+)
QSQLSSEKRPIKVDLTSDGVSMGAKHQSRQIVTEVVGDCNLYLLCISTSAQFLNLIRKHD
SF*
>Assembly01_TRINITY_DN28096_c0_g1::Assembly01_TRINITY_DN28096_c0_g1_i1::g.101178::m.101178 Assembly01_TRINITY_DN28096_c0_g1::Assembly01_TRINITY_DN28096_c0_g1_i1::g.101178  ORF type:5prime_partial len:65 (-) Assembly01_TRINITY_DN28096_c0_g1_i1:293-487(-)
LLTQLSQRQGFQLRCSMFNCIGGGKERKLTPAVPITAAEESYSLRYGSQGVQVDLKQGAQ
IYFK*
>Assembly01_TRINITY_DN28103_c0_g1::Assembly01_TRINITY_DN28103_c0_g1_i1::g.126160::m.126160 Assembly01_TRINITY_DN28103_c0_g1::Assembly01_TRINITY_DN28103_c0_g1_i1::g.126160  ORF type:complete len:60 (-) Assembly01_TRINITY_DN28103_c0_g1_i1:617-796(-)
MTSSAFLSRQVLTPICTSKIQSSIFLQGYSTLVSALHFSNKFCIWATVENNATSYQIPM*
>Assembly01_TRINITY_DN28222_c0_g1::Assembly01_TRINITY_DN28222_c0_g1_i1::g.4955::m.4955 Assembly01_TRINITY_DN28222_c0_g1::Assembly01_TRINITY_DN28222_c0_g1_i1::g.4955  ORF type:complete len:62 (-) Assembly01_TRINITY_DN28222_c0_g1_i1:580-765(-)
MKAAAVDELRPSKNPMSPISSFCKAHPCLGHAQFHNKVLKAVCSSVDMSHCYRLTLGPQA
A*
>Assembly01_TRINITY_DN28271_c0_g1::Assembly01_TRINITY_DN28271_c0_g1_i1::g.4882::m.4882 Assembly01_TRINITY_DN28271_c0_g1::Assembly01_TRINITY_DN28271_c0_g1_i1::g.4882  ORF type:5prime_partial len:61 (+) Assembly01_TRINITY_DN28271_c0_g1_i1:1-183(+)
FFFKWRPVLLVTRTQGDEWGVGMREEVWGLGRGSSGERDEGVAVQDPIPSQFSAQQSQEQ
*
>Assembly01_TRINITY_DN28278_c0_g1::Assembly01_TRINITY_DN28278_c0_g1_i1::g.4965::m.4965 Assembly01_TRINITY_DN28278_c0_g1::Assembly01_TRINITY_DN28278_c0_g1_i1::g.4965  ORF type:3prime_partial len:67 (+) Assembly01_TRINITY_DN28278_c0_g1_i1:403-600(+)
MDTDEEGHLAHPGSSKQKGRIIVSIADQLPNICDSRGFQHHPSFDFSLLSGLLWLPSWSV
QLHHVG
>Assembly01_TRINITY_DN28278_c0_g1::Assembly01_TRINITY_DN28278_c0_g1_i2::g.4969::m.4969 Assembly01_TRINITY_DN28278_c0_g1::Assembly01_TRINITY_DN28278_c0_g1_i2::g.4969  ORF type:5prime_partial len:64 (+) Assembly01_TRINITY_DN28278_c0_g1_i2:3-194(+)
LSLYYNTHTHKHTLTHTHTHHYPLDTPSMRLGKQLMSQAEDEGDYVYLKQCSVGITEHIL
GEA*
>Assembly01_TRINITY_DN28292_c0_g1::Assembly01_TRINITY_DN28292_c0_g1_i1::g.4943::m.4943 Assembly01_TRINITY_DN28292_c0_g1::Assembly01_TRINITY_DN28292_c0_g1_i1::g.4943  ORF type:5prime_partial len:60 (-) Assembly01_TRINITY_DN28292_c0_g1_i1:357-536(-)
GGDAILEPEIDCGRVHEQATAKSVLHFTACRLENTRNFNRSTKKSNTGSDAIQQASMKV*
>Assembly01_TRINITY_DN28367_c0_g1::Assembly01_TRINITY_DN28367_c0_g1_i1::g.13078::m.13078 Assembly01_TRINITY_DN28367_c0_g1::Assembly01_TRINITY_DN28367_c0_g1_i1::g.13078  ORF type:complete len:61 (-) Assembly01_TRINITY_DN28367_c0_g1_i1:1011-1193(-)
MHCYIQFKEQCKHLQFKSRRLQNEGTAQMLGLLQNKRATFMVLIGATPARGLVAGFKFSS
*
>Assembly01_TRINITY_DN28379_c1_g1::Assembly01_TRINITY_DN28379_c1_g1_i1::g.13293::m.13293 Assembly01_TRINITY_DN28379_c1_g1::Assembly01_TRINITY_DN28379_c1_g1_i1::g.13293  ORF type:complete len:64 (+) Assembly01_TRINITY_DN28379_c1_g1_i1:189-380(+)
MAADITSLFRASVKTVKTRNKVIGVNAEPAKEEILRKGRTRAEFSVRASEVFWNVRIFSH
DRH*
>Assembly01_TRINITY_DN28431_c0_g1::Assembly01_TRINITY_DN28431_c0_g1_i1::g.58504::m.58504 Assembly01_TRINITY_DN28431_c0_g1::Assembly01_TRINITY_DN28431_c0_g1_i1::g.58504  ORF type:complete len:61 (+) Assembly01_TRINITY_DN28431_c0_g1_i1:3053-3235(+)
MTDIATYVTHGVVSADLTISCANTQGPTSLRVKNGGEFIKGREQSVPAERSITNNSFDIS
*
>Assembly01_TRINITY_DN28458_c0_g1::Assembly01_TRINITY_DN28458_c0_g1_i1::g.58670::m.58670 Assembly01_TRINITY_DN28458_c0_g1::Assembly01_TRINITY_DN28458_c0_g1_i1::g.58670  ORF type:5prime_partial len:66 (-) Assembly01_TRINITY_DN28458_c0_g1_i1:1794-1991(-)
KPEDLSRSCIVPTSVLLPPEMAKHAISVYLKAKCVRETDHHKTLEEQWADNKSHYCWQYT
YLRID*
>Assembly01_TRINITY_DN2849_c0_g1::Assembly01_TRINITY_DN2849_c0_g1_i1::g.18908::m.18908 Assembly01_TRINITY_DN2849_c0_g1::Assembly01_TRINITY_DN2849_c0_g1_i1::g.18908  ORF type:complete len:66 (-) Assembly01_TRINITY_DN2849_c0_g1_i1:45-242(-)
MCLPEKRFNKFTSILHKLQPDLMNTSSIFHSGLKGTSGCSENGYTKTIQNDAVQKFTAQV
KAHAI*
>Assembly01_TRINITY_DN2859_c0_g1::Assembly01_TRINITY_DN2859_c0_g1_i1::g.18850::m.18850 Assembly01_TRINITY_DN2859_c0_g1::Assembly01_TRINITY_DN2859_c0_g1_i1::g.18850  ORF type:5prime_partial len:63 (+) Assembly01_TRINITY_DN2859_c0_g1_i1:2-190(+)
PSVPSQMAYMMPSLNLAFPGRNNKLGGDSSLIRGTLWNKMSALDFPEDCSSNQRKASRWP
LS*
>Assembly01_TRINITY_DN28641_c1_g1::Assembly01_TRINITY_DN28641_c1_g1_i1::g.182196::m.182196 Assembly01_TRINITY_DN28641_c1_g1::Assembly01_TRINITY_DN28641_c1_g1_i1::g.182196  ORF type:complete len:60 (+) Assembly01_TRINITY_DN28641_c1_g1_i1:209-388(+)
MKPDGPHRHQPDEKENPVKSHPPPPGDMIQGDLLDRNVLGKDSGPDLLPARCPQCPRHI*
>Assembly01_TRINITY_DN28740_c0_g1::Assembly01_TRINITY_DN28740_c0_g1_i2::g.37924::m.37924 Assembly01_TRINITY_DN28740_c0_g1::Assembly01_TRINITY_DN28740_c0_g1_i2::g.37924  ORF type:complete len:62 (+) Assembly01_TRINITY_DN28740_c0_g1_i2:152-337(+)
MLATLMGLFIAASFEVESRRPEATNAVSFLDNEKWLTTVSQYDKELKYWNKFRDSNSGVK
V*
>Assembly01_TRINITY_DN28785_c0_g2::Assembly01_TRINITY_DN28785_c0_g2_i1::g.37922::m.37922 Assembly01_TRINITY_DN28785_c0_g2::Assembly01_TRINITY_DN28785_c0_g2_i1::g.37922  ORF type:complete len:65 (+) Assembly01_TRINITY_DN28785_c0_g2_i1:284-478(+)
MIPSSFLTLTTIPDEISTFDPSGRLKLFDYTSLRCGRKPKKPAGNIQRECANSTVSRNLH
QRSE*
>Assembly01_TRINITY_DN28786_c0_g1::Assembly01_TRINITY_DN28786_c0_g1_i1::g.37577::m.37577 Assembly01_TRINITY_DN28786_c0_g1::Assembly01_TRINITY_DN28786_c0_g1_i1::g.37577  ORF type:3prime_partial len:61 (+) Assembly01_TRINITY_DN28786_c0_g1_i1:298-477(+)
MKCAPGRGSRVAFSCKGQEMPRTPSPGVNKEMTLSETFGGPNLTLTKAQGRNEVRSGERQ
>Assembly01_TRINITY_DN28786_c1_g1::Assembly01_TRINITY_DN28786_c1_g1_i1::g.37578::m.37578 Assembly01_TRINITY_DN28786_c1_g1::Assembly01_TRINITY_DN28786_c1_g1_i1::g.37578  ORF type:3prime_partial len:60 (+) Assembly01_TRINITY_DN28786_c1_g1_i1:310-486(+)
MPSPEEGTPPDSHYSQRSFPRNITQPKTKGYTSSTPNTNHPNPNPTLNTSHPTLNLIPP
>Assembly01_TRINITY_DN28799_c0_g1::Assembly01_TRINITY_DN28799_c0_g1_i1::g.37748::m.37748 Assembly01_TRINITY_DN28799_c0_g1::Assembly01_TRINITY_DN28799_c0_g1_i1::g.37748  ORF type:3prime_partial len:67 (-) Assembly01_TRINITY_DN28799_c0_g1_i1:1-198(-)
MNIEMLEQSSLEMGEEGGKNRWQQSGNVFSVRVGKRERERDEGEGWREREREREREREKE
RERERE
>Assembly01_TRINITY_DN28799_c0_g1::Assembly01_TRINITY_DN28799_c0_g1_i3::g.37755::m.37755 Assembly01_TRINITY_DN28799_c0_g1::Assembly01_TRINITY_DN28799_c0_g1_i3::g.37755  ORF type:3prime_partial len:63 (-) Assembly01_TRINITY_DN28799_c0_g1_i3:1-186(-)
MNIEMLEQSSLEMGEEGGKNRWQQSGNVFSVRVGKRERERDEGEGWREREREREKERERE
RE
>Assembly01_TRINITY_DN2883_c0_g1::Assembly01_TRINITY_DN2883_c0_g1_i1::g.18893::m.18893 Assembly01_TRINITY_DN2883_c0_g1::Assembly01_TRINITY_DN2883_c0_g1_i1::g.18893  ORF type:3prime_partial len:65 (+) Assembly01_TRINITY_DN2883_c0_g1_i1:1019-1210(+)
MHADLGGVGGVEGARRCGLLSGYLHDCNMLLLPAQISDLLSEYIHVTTHNPQTPPAAGEA
EPPP
>Assembly01_TRINITY_DN28861_c0_g1::Assembly01_TRINITY_DN28861_c0_g1_i1::g.205715::m.205715 Assembly01_TRINITY_DN28861_c0_g1::Assembly01_TRINITY_DN28861_c0_g1_i1::g.205715  ORF type:complete len:60 (-) Assembly01_TRINITY_DN28861_c0_g1_i1:207-386(-)
MHLSTSPTNAAKLSLSAACLQFECLQCSSAGLTALEHRFNISVRLDQPCSRVHSSMAGY*
>Assembly01_TRINITY_DN28973_c0_g1::Assembly01_TRINITY_DN28973_c0_g1_i1::g.68781::m.68781 Assembly01_TRINITY_DN28973_c0_g1::Assembly01_TRINITY_DN28973_c0_g1_i1::g.68781  ORF type:5prime_partial len:61 (+) Assembly01_TRINITY_DN28973_c0_g1_i1:1-183(+)
FFFYFLQSLFQMQEEQFCDIINFLNNVAKYSKLHFKILLRQMMEERQSSFSAQNLKFIGG
*
>Assembly01_TRINITY_DN28986_c0_g2::Assembly01_TRINITY_DN28986_c0_g2_i1::g.69022::m.69022 Assembly01_TRINITY_DN28986_c0_g2::Assembly01_TRINITY_DN28986_c0_g2_i1::g.69022  ORF type:complete len:60 (-) Assembly01_TRINITY_DN28986_c0_g2_i1:110-289(-)
MLYLEDYLEMIEQLPMDLRDRFTEMREMDLQVQSMQRHVSHVGAAQPTAHLPSGWHSAL*
>Assembly01_TRINITY_DN29030_c0_g1::Assembly01_TRINITY_DN29030_c0_g1_i1::g.26601::m.26601 Assembly01_TRINITY_DN29030_c0_g1::Assembly01_TRINITY_DN29030_c0_g1_i1::g.26601  ORF type:complete len:65 (+) Assembly01_TRINITY_DN29030_c0_g1_i1:588-782(+)
MVFMLLSQIMTPLNIYVVSCPIEMTPYNMSSTAPPTPNTTKPALSFSKNMADLSVESAPL
THKP*
>Assembly01_TRINITY_DN29191_c0_g1::Assembly01_TRINITY_DN29191_c0_g1_i2::g.166598::m.166598 Assembly01_TRINITY_DN29191_c0_g1::Assembly01_TRINITY_DN29191_c0_g1_i2::g.166598  ORF type:complete len:66 (+) Assembly01_TRINITY_DN29191_c0_g1_i2:1582-1779(+)
MLVQGSSKMQRVGERSTLSQSQIAQCTWRALKKLFSFPLLQSLRRHNLSATLSTYSLRFY
IASER*
>Assembly01_TRINITY_DN29231_c0_g1::Assembly01_TRINITY_DN29231_c0_g1_i1::g.103605::m.103605 Assembly01_TRINITY_DN29231_c0_g1::Assembly01_TRINITY_DN29231_c0_g1_i1::g.103605  ORF type:3prime_partial len:65 (-) Assembly01_TRINITY_DN29231_c0_g1_i1:1-192(-)
MNSSKITDTLEAENKNRKWWEDTGGQPASVEKQLTHLVDVISVLLEVRFRDHAAVLADVP
RAGP
>Assembly01_TRINITY_DN29282_c0_g2::Assembly01_TRINITY_DN29282_c0_g2_i1::g.103781::m.103781 Assembly01_TRINITY_DN29282_c0_g2::Assembly01_TRINITY_DN29282_c0_g2_i1::g.103781  ORF type:complete len:65 (-) Assembly01_TRINITY_DN29282_c0_g2_i1:554-748(-)
MHGFGLTWIKVCVKSQKALPPASSVPSCSPMASSWHQSFTTLSSFLQLGRKPPPNHINKI
VALE*
>Assembly01_TRINITY_DN29366_c0_g1::Assembly01_TRINITY_DN29366_c0_g1_i1::g.21826::m.21826 Assembly01_TRINITY_DN29366_c0_g1::Assembly01_TRINITY_DN29366_c0_g1_i1::g.21826  ORF type:5prime_partial len:61 (+) Assembly01_TRINITY_DN29366_c0_g1_i1:3-185(+)
RLNNVGIQKILNKIQKFYPWSRSNYVLVQEEWGLESRSSIIYFQASPFSEYEIISHYLWH
*
>Assembly01_TRINITY_DN29418_c0_g3::Assembly01_TRINITY_DN29418_c0_g3_i1::g.76278::m.76278 Assembly01_TRINITY_DN29418_c0_g3::Assembly01_TRINITY_DN29418_c0_g3_i1::g.76278  ORF type:complete len:60 (-) Assembly01_TRINITY_DN29418_c0_g3_i1:319-498(-)
MLYFYLQSTPTSIIILLTVIKILRKQSKERFLPLHQTPFMREINRTVSTNNDISNLTMF*
>Assembly01_TRINITY_DN2942_c0_g1::Assembly01_TRINITY_DN2942_c0_g1_i1::g.38170::m.38170 Assembly01_TRINITY_DN2942_c0_g1::Assembly01_TRINITY_DN2942_c0_g1_i1::g.38170  ORF type:complete len:65 (+) Assembly01_TRINITY_DN2942_c0_g1_i1:358-552(+)
MCFREAGNMGMRHQLNHCQDKNYGWPHGPAAVIAESVAITSKTHYWADLKTILKVWSRLA
SQLT*
>Assembly01_TRINITY_DN29512_c0_g2::Assembly01_TRINITY_DN29512_c0_g2_i1::g.28588::m.28588 Assembly01_TRINITY_DN29512_c0_g2::Assembly01_TRINITY_DN29512_c0_g2_i1::g.28588  ORF type:complete len:66 (-) Assembly01_TRINITY_DN29512_c0_g2_i1:446-643(-)
MVIEITGGKHRVNISSSGKGEINKRHLFRNLIGNGEVTSSPQRGVKMWNALPKGGVKGEV
GAQGR*
>Assembly01_TRINITY_DN29513_c0_g1::Assembly01_TRINITY_DN29513_c0_g1_i1::g.28554::m.28554 Assembly01_TRINITY_DN29513_c0_g1::Assembly01_TRINITY_DN29513_c0_g1_i1::g.28554  ORF type:5prime_partial len:60 (-) Assembly01_TRINITY_DN29513_c0_g1_i1:2397-2576(-)
SMAPQVFTQALDCMRSEGCRRENTMKNVGCRKYAFNTLQLKTFPKHYRPPEGTFGKVDN*
>Assembly01_TRINITY_DN2953_c0_g1::Assembly01_TRINITY_DN2953_c0_g1_i1::g.38180::m.38180 Assembly01_TRINITY_DN2953_c0_g1::Assembly01_TRINITY_DN2953_c0_g1_i1::g.38180  ORF type:complete len:66 (+) Assembly01_TRINITY_DN2953_c0_g1_i1:1341-1538(+)
MFLHFYQLSTDSTSHLCIKGNLQWAVNLPSCICLGCGRRLDHLKETLTVAERMCIGVQEP
RSLHL*
>Assembly01_TRINITY_DN29549_c0_g1::Assembly01_TRINITY_DN29549_c0_g1_i1::g.28581::m.28581 Assembly01_TRINITY_DN29549_c0_g1::Assembly01_TRINITY_DN29549_c0_g1_i1::g.28581  ORF type:complete len:64 (-) Assembly01_TRINITY_DN29549_c0_g1_i1:1976-2167(-)
MSQRLDLLVGLGVSKNTPDESQKAKSMVVLYSSYIVQVSLVCLAGASCSSCPIEVSSLQH
TLG*
>Assembly01_TRINITY_DN29631_c0_g1::Assembly01_TRINITY_DN29631_c0_g1_i1::g.80145::m.80145 Assembly01_TRINITY_DN29631_c0_g1::Assembly01_TRINITY_DN29631_c0_g1_i1::g.80145  ORF type:complete len:60 (-) Assembly01_TRINITY_DN29631_c0_g1_i1:1209-1388(-)
MVCEKLHPLFVSNIVLRMNFWKNSAGQAASVEPLGWPTLQVKNLQLLASTDAQPAEFFQ*
>Assembly01_TRINITY_DN29700_c0_g1::Assembly01_TRINITY_DN29700_c0_g1_i1::g.98019::m.98019 Assembly01_TRINITY_DN29700_c0_g1::Assembly01_TRINITY_DN29700_c0_g1_i1::g.98019  ORF type:5prime_partial len:62 (-) Assembly01_TRINITY_DN29700_c0_g1_i1:354-539(-)
SPNDRQPELQIRASDTVRSPSAPRNMCPKYPLLQMFNDRKQVCFKGCTGYSSNVQSLTAS
M*
>Assembly01_TRINITY_DN29712_c0_g1::Assembly01_TRINITY_DN29712_c0_g1_i1::g.97873::m.97873 Assembly01_TRINITY_DN29712_c0_g1::Assembly01_TRINITY_DN29712_c0_g1_i1::g.97873  ORF type:3prime_partial len:63 (-) Assembly01_TRINITY_DN29712_c0_g1_i1:1-186(-)
MCTYKEQSLRMFQKLEIRNYKFCDFVSHESLLYSKLAARGCVSCCNRVFTLCKVIKGLFL
QK
>Assembly01_TRINITY_DN29723_c0_g2::Assembly01_TRINITY_DN29723_c0_g2_i1::g.98022::m.98022 Assembly01_TRINITY_DN29723_c0_g2::Assembly01_TRINITY_DN29723_c0_g2_i1::g.98022  ORF type:complete len:61 (+) Assembly01_TRINITY_DN29723_c0_g2_i1:1108-1290(+)
MGVYISIYIIKSYTPRKFCSTSLEIPRYNTVSLDHVRPLSASDGSSELCSPLPVPLGSAL
*
>Assembly01_TRINITY_DN29839_c0_g1::Assembly01_TRINITY_DN29839_c0_g1_i1::g.8371::m.8371 Assembly01_TRINITY_DN29839_c0_g1::Assembly01_TRINITY_DN29839_c0_g1_i1::g.8371  ORF type:5prime_partial len:61 (+) Assembly01_TRINITY_DN29839_c0_g1_i1:2-184(+)
REAELVLQVDDLSSEQVIHLKPFMVFSPNMLSALLNICSIFYFYSRLICPTTQLLMKLLD
*
>Assembly01_TRINITY_DN2983_c0_g1::Assembly01_TRINITY_DN2983_c0_g1_i1::g.38157::m.38157 Assembly01_TRINITY_DN2983_c0_g1::Assembly01_TRINITY_DN2983_c0_g1_i1::g.38157  ORF type:complete len:61 (-) Assembly01_TRINITY_DN2983_c0_g1_i1:463-645(-)
MLKKNNHQYLNKGKYMKQLYLVTHEDLRGQVPGISLGKCHGLYALHSKNNQDDGLRVMQS
*
>Assembly01_TRINITY_DN2983_c0_g2::Assembly01_TRINITY_DN2983_c0_g2_i1::g.38160::m.38160 Assembly01_TRINITY_DN2983_c0_g2::Assembly01_TRINITY_DN2983_c0_g2_i1::g.38160  ORF type:complete len:66 (+) Assembly01_TRINITY_DN2983_c0_g2_i1:126-323(+)
MSVTSVKIVSVLFTNIISSHKHFRSFSHFLAPPTDLQCKNVSQKQLALCTFSLLTHTLNT
TSYGL*
>Assembly01_TRINITY_DN29896_c0_g1::Assembly01_TRINITY_DN29896_c0_g1_i1::g.8143::m.8143 Assembly01_TRINITY_DN29896_c0_g1::Assembly01_TRINITY_DN29896_c0_g1_i1::g.8143  ORF type:5prime_partial len:65 (+) Assembly01_TRINITY_DN29896_c0_g1_i1:2-196(+)
GRWCAGTPGFGSRSRRTDCTNFSQQSARGVHDSSDVVALTGSQAQSSANIKASVKHPLPG
VLSS*
>Assembly01_TRINITY_DN29912_c0_g1::Assembly01_TRINITY_DN29912_c0_g1_i1::g.136158::m.136158 Assembly01_TRINITY_DN29912_c0_g1::Assembly01_TRINITY_DN29912_c0_g1_i1::g.136158  ORF type:3prime_partial len:64 (+) Assembly01_TRINITY_DN29912_c0_g1_i1:221-409(+)
MGHMAQFRSSVLWSRPICVERGAQIKLNPRCLHPDRTPSIPCTSVRLSGNPLNTTVVSAN
PFK
>Assembly01_TRINITY_DN30024_c0_g1::Assembly01_TRINITY_DN30024_c0_g1_i1::g.50029::m.50029 Assembly01_TRINITY_DN30024_c0_g1::Assembly01_TRINITY_DN30024_c0_g1_i1::g.50029  ORF type:complete len:65 (+) Assembly01_TRINITY_DN30024_c0_g1_i1:850-1044(+)
MVTYCQEGWKSMWWSENMQPNPFNFQNELLILLKVSIQPERMTPICKQVTEVSLGIKSES
FNIN*
>Assembly01_TRINITY_DN30041_c0_g1::Assembly01_TRINITY_DN30041_c0_g1_i2::g.50073::m.50073 Assembly01_TRINITY_DN30041_c0_g1::Assembly01_TRINITY_DN30041_c0_g1_i2::g.50073  ORF type:3prime_partial len:66 (+) Assembly01_TRINITY_DN30041_c0_g1_i2:214-408(+)
MMNISLQFGNLTCISYNRKLLIQGGLHARVSLTIASLTHWHNSGPHVEKWQLQTPKVIKS
REECL
>Assembly01_TRINITY_DN30118_c0_g3::Assembly01_TRINITY_DN30118_c0_g3_i1::g.204488::m.204488 Assembly01_TRINITY_DN30118_c0_g3::Assembly01_TRINITY_DN30118_c0_g3_i1::g.204488  ORF type:3prime_partial len:64 (+) Assembly01_TRINITY_DN30118_c0_g3_i1:318-506(+)
MVSNSFFINSGFLRPLTSINFLKDNIAWSLLISSFCAKWLQSVMRTIYKQQRFVLVALAA
SPE
>Assembly01_TRINITY_DN30123_c0_g1::Assembly01_TRINITY_DN30123_c0_g1_i1::g.204235::m.204235 Assembly01_TRINITY_DN30123_c0_g1::Assembly01_TRINITY_DN30123_c0_g1_i1::g.204235  ORF type:complete len:66 (-) Assembly01_TRINITY_DN30123_c0_g1_i1:44-241(-)
MDRKFMQNKLVFGAKNPPQKKLLESLSRSNSINSGETKSQCFGSRILYQNWRSEKTSMLI
YRDKW*
>Assembly01_TRINITY_DN30123_c0_g2::Assembly01_TRINITY_DN30123_c0_g2_i1::g.204236::m.204236 Assembly01_TRINITY_DN30123_c0_g2::Assembly01_TRINITY_DN30123_c0_g2_i1::g.204236  ORF type:complete len:66 (-) Assembly01_TRINITY_DN30123_c0_g2_i1:362-559(-)
MDRKFMQNKLVFGAKNPPQKKLLESLSRSNSINSGETKSQCFGSRILYQNWKSEKTSMLI
YRDKW*
>Assembly01_TRINITY_DN30149_c0_g1::Assembly01_TRINITY_DN30149_c0_g1_i1::g.204269::m.204269 Assembly01_TRINITY_DN30149_c0_g1::Assembly01_TRINITY_DN30149_c0_g1_i1::g.204269  ORF type:complete len:64 (-) Assembly01_TRINITY_DN30149_c0_g1_i1:340-531(-)
MSWQHPCKSSRHSFILKSRNFSFLLHVKERKCLDLTNYVDGSRVQNWNLYIFLPPFPLHS
TQP*
>Assembly01_TRINITY_DN30161_c0_g1::Assembly01_TRINITY_DN30161_c0_g1_i1::g.204238::m.204238 Assembly01_TRINITY_DN30161_c0_g1::Assembly01_TRINITY_DN30161_c0_g1_i1::g.204238  ORF type:complete len:61 (+) Assembly01_TRINITY_DN30161_c0_g1_i1:991-1173(+)
MPHINYLRCETSRQAKFSLTYQTVKLDTTWEQTTFHRKAQKLSKSNAHLNSCKSSLQLIF
*
>Assembly01_TRINITY_DN30192_c0_g1::Assembly01_TRINITY_DN30192_c0_g1_i1::g.204500::m.204500 Assembly01_TRINITY_DN30192_c0_g1::Assembly01_TRINITY_DN30192_c0_g1_i1::g.204500  ORF type:complete len:62 (-) Assembly01_TRINITY_DN30192_c0_g1_i1:2984-3169(-)
MTMKTQVRMQWATNWSTSFDRGFQLHIAGPIFKKEDENHLYSNRYLTKHALVRFKKKTTI
K*
>Assembly01_TRINITY_DN30223_c1_g1::Assembly01_TRINITY_DN30223_c1_g1_i1::g.73203::m.73203 Assembly01_TRINITY_DN30223_c1_g1::Assembly01_TRINITY_DN30223_c1_g1_i1::g.73203  ORF type:3prime_partial len:64 (+) Assembly01_TRINITY_DN30223_c1_g1_i1:291-479(+)
MKVHSLLCPLQCSSAAQYKSMKGSITHLWQRFATNSLLPRVCNILNGRKFIKNELYTCKK
KKK
>Assembly01_TRINITY_DN30370_c0_g2::Assembly01_TRINITY_DN30370_c0_g2_i1::g.128024::m.128024 Assembly01_TRINITY_DN30370_c0_g2::Assembly01_TRINITY_DN30370_c0_g2_i1::g.128024  ORF type:5prime_partial len:63 (-) Assembly01_TRINITY_DN30370_c0_g2_i1:391-579(-)
LCFRSSLAGVDVAESRDLRRCTLSLSLSLSVLSLVGSVHKNLLKGTGLLSTLIGKAKTQE
LA*
>Assembly01_TRINITY_DN30393_c0_g1::Assembly01_TRINITY_DN30393_c0_g1_i3::g.127746::m.127746 Assembly01_TRINITY_DN30393_c0_g1::Assembly01_TRINITY_DN30393_c0_g1_i3::g.127746  ORF type:complete len:60 (+) Assembly01_TRINITY_DN30393_c0_g1_i3:327-506(+)
MATGLGQWQSSDVHCKWLTVWDSGSQVMYTANGYQSGTVAVRRCTLQMAAGLGQREVNY*
>Assembly01_TRINITY_DN30436_c0_g2::Assembly01_TRINITY_DN30436_c0_g2_i1::g.6271::m.6271 Assembly01_TRINITY_DN30436_c0_g2::Assembly01_TRINITY_DN30436_c0_g2_i1::g.6271  ORF type:complete len:65 (-) Assembly01_TRINITY_DN30436_c0_g2_i1:95-289(-)
MLPGLLSISYMHCSLFQIFSICSFLVELMFSIFLLPLLEVASKNTKELHFYSIKHNLDGQ
NDAD*
>Assembly01_TRINITY_DN30624_c0_g1::Assembly01_TRINITY_DN30624_c0_g1_i3::g.148167::m.148167 Assembly01_TRINITY_DN30624_c0_g1::Assembly01_TRINITY_DN30624_c0_g1_i3::g.148167  ORF type:5prime_partial len:60 (-) Assembly01_TRINITY_DN30624_c0_g1_i3:431-610(-)
FLGAEVLYNTAAFILSHFYHEALNIQQLHVTGGARKCLPLSVTLDDPSCHRGGGRSKIQ*
>Assembly01_TRINITY_DN30664_c0_g1::Assembly01_TRINITY_DN30664_c0_g1_i1::g.147916::m.147916 Assembly01_TRINITY_DN30664_c0_g1::Assembly01_TRINITY_DN30664_c0_g1_i1::g.147916  ORF type:complete len:64 (+) Assembly01_TRINITY_DN30664_c0_g1_i1:156-347(+)
MSGVAVASGRWDQSLPPRHGPRAGFTTPPPPRSEARGSHSVPSPPTLLTLSDTLLTLSDP
PHR*
>Assembly01_TRINITY_DN30770_c0_g1::Assembly01_TRINITY_DN30770_c0_g1_i1::g.162225::m.162225 Assembly01_TRINITY_DN30770_c0_g1::Assembly01_TRINITY_DN30770_c0_g1_i1::g.162225  ORF type:3prime_partial len:67 (+) Assembly01_TRINITY_DN30770_c0_g1_i1:526-723(+)
MFWEYVLVFTQTKRDETIAPVVQVSTDRFHYHFFNELGLIAMLQEVWLFRIVHLGYEHPI
STVDFQ
>Assembly01_TRINITY_DN30832_c0_g1::Assembly01_TRINITY_DN30832_c0_g1_i1::g.22494::m.22494 Assembly01_TRINITY_DN30832_c0_g1::Assembly01_TRINITY_DN30832_c0_g1_i1::g.22494  ORF type:complete len:60 (-) Assembly01_TRINITY_DN30832_c0_g1_i1:398-577(-)
MLPSPSIAKEYAVGYSRAMLPSPSREGAGASEWAGGSEGAGGSEQEGGCERFNNSKLFR*
>Assembly01_TRINITY_DN30907_c0_g1::Assembly01_TRINITY_DN30907_c0_g1_i1::g.214872::m.214872 Assembly01_TRINITY_DN30907_c0_g1::Assembly01_TRINITY_DN30907_c0_g1_i1::g.214872  ORF type:complete len:60 (+) Assembly01_TRINITY_DN30907_c0_g1_i1:392-571(+)
MLEETIYQINLCVVRKNVQTLHILHRRTIATDKFHRQHTHASRISNNSEKVQEESLLSE*
>Assembly01_TRINITY_DN30939_c0_g2::Assembly01_TRINITY_DN30939_c0_g2_i1::g.215155::m.215155 Assembly01_TRINITY_DN30939_c0_g2::Assembly01_TRINITY_DN30939_c0_g2_i1::g.215155  ORF type:complete len:64 (-) Assembly01_TRINITY_DN30939_c0_g2_i1:74-265(-)
MLFEVGFKGILSKIMYFLFFELFYFQVGSRPGDGFTVNIAWTGGLDPLMEDVEYLTAFVC
THL*
>Assembly01_TRINITY_DN31011_c0_g1::Assembly01_TRINITY_DN31011_c0_g1_i1::g.214331::m.214331 Assembly01_TRINITY_DN31011_c0_g1::Assembly01_TRINITY_DN31011_c0_g1_i1::g.214331  ORF type:5prime_partial len:61 (+) Assembly01_TRINITY_DN31011_c0_g1_i1:1-183(+)
KKKKKKKKKKKKKKKLLLLKLSQVFRADSRFPKTDLLRSIVPETVAQKLLHLPTVQYKLK
*
>Assembly01_TRINITY_DN31071_c0_g1::Assembly01_TRINITY_DN31071_c0_g1_i1::g.214445::m.214445 Assembly01_TRINITY_DN31071_c0_g1::Assembly01_TRINITY_DN31071_c0_g1_i1::g.214445  ORF type:5prime_partial len:63 (+) Assembly01_TRINITY_DN31071_c0_g1_i1:1-189(+)
YKFTVAPGNKDPAYPISPITQVLQSQQHTSECPLNPFQLIDGLSIFRECQSVIFVKYFAD
AV*
>Assembly01_TRINITY_DN31090_c0_g1::Assembly01_TRINITY_DN31090_c0_g1_i1::g.214488::m.214488 Assembly01_TRINITY_DN31090_c0_g1::Assembly01_TRINITY_DN31090_c0_g1_i1::g.214488  ORF type:complete len:65 (+) Assembly01_TRINITY_DN31090_c0_g1_i1:52-246(+)
MRSTNENQRQNIFRRIHKSMETRVFFAENCIGNKDIDQLETPLNNFSVARKDDQLFNLGF
PSQL*
>Assembly01_TRINITY_DN31167_c0_g1::Assembly01_TRINITY_DN31167_c0_g1_i1::g.213985::m.213985 Assembly01_TRINITY_DN31167_c0_g1::Assembly01_TRINITY_DN31167_c0_g1_i1::g.213985  ORF type:complete len:62 (+) Assembly01_TRINITY_DN31167_c0_g1_i1:260-445(+)
MYLYGKVCLNVLESWKFVCINMQLVSHLADSLVVRLAAGGSAPRCNGVLALCKAIIKHSE
I*
>Assembly01_TRINITY_DN31220_c0_g1::Assembly01_TRINITY_DN31220_c0_g1_i1::g.51286::m.51286 Assembly01_TRINITY_DN31220_c0_g1::Assembly01_TRINITY_DN31220_c0_g1_i1::g.51286  ORF type:complete len:66 (+) Assembly01_TRINITY_DN31220_c0_g1_i1:569-766(+)
MDRKFMQNKLVFGAKNPPQKKLLESLSRSNSINSGETKSQCFGSRILYQNWKNEKTSMLI
YRDKW*
>Assembly01_TRINITY_DN31226_c0_g1::Assembly01_TRINITY_DN31226_c0_g1_i6::g.51207::m.51207 Assembly01_TRINITY_DN31226_c0_g1::Assembly01_TRINITY_DN31226_c0_g1_i6::g.51207  ORF type:complete len:64 (+) Assembly01_TRINITY_DN31226_c0_g1_i6:438-629(+)
MQEAGFQATNALKECKFQCTNGNCLKFGNLICNQLNDCGDNSEEENCPLVTEHPPPTIFN
CKC*
>Assembly01_TRINITY_DN31279_c0_g1::Assembly01_TRINITY_DN31279_c0_g1_i1::g.51208::m.51208 Assembly01_TRINITY_DN31279_c0_g1::Assembly01_TRINITY_DN31279_c0_g1_i1::g.51208  ORF type:complete len:62 (+) Assembly01_TRINITY_DN31279_c0_g1_i1:145-330(+)
MDLPTMFHIPNENLSISLLKISRGLVSRWKRLCTLVLHRSSIPKGPCTKYFSCRFYKSND
G*
>Assembly01_TRINITY_DN31395_c0_g1::Assembly01_TRINITY_DN31395_c0_g1_i1::g.167631::m.167631 Assembly01_TRINITY_DN31395_c0_g1::Assembly01_TRINITY_DN31395_c0_g1_i1::g.167631  ORF type:3prime_partial len:67 (+) Assembly01_TRINITY_DN31395_c0_g1_i1:410-607(+)
MLRNSAFKHTTRREIIHQGQQKQMECVHFPVRKFIEHRTLQRSTGPSALDVVTTYAVYSY
EKNTKL
>Assembly01_TRINITY_DN31562_c1_g2::Assembly01_TRINITY_DN31562_c1_g2_i1::g.204647::m.204647 Assembly01_TRINITY_DN31562_c1_g2::Assembly01_TRINITY_DN31562_c1_g2_i1::g.204647  ORF type:5prime_partial len:61 (-) Assembly01_TRINITY_DN31562_c1_g2_i1:405-587(-)
FFFCQFSSSLLSHVPRYSENVCFASSPDSQPIQSTAITMQSAGLQRDQIEQSKGNIILLV
*
>Assembly01_TRINITY_DN31752_c0_g4::Assembly01_TRINITY_DN31752_c0_g4_i1::g.7032::m.7032 Assembly01_TRINITY_DN31752_c0_g4::Assembly01_TRINITY_DN31752_c0_g4_i1::g.7032  ORF type:5prime_partial len:66 (+) Assembly01_TRINITY_DN31752_c0_g4_i1:3-200(+)
KVANLAKFITGSDLAFIEDINTRHCLKKAADIMKTPITVVKTCSHCSSGSTLTFKNSFIQ
HLLDS*
>Assembly01_TRINITY_DN31863_c0_g2::Assembly01_TRINITY_DN31863_c0_g2_i1::g.152659::m.152659 Assembly01_TRINITY_DN31863_c0_g2::Assembly01_TRINITY_DN31863_c0_g2_i1::g.152659  ORF type:complete len:64 (-) Assembly01_TRINITY_DN31863_c0_g2_i1:43-234(-)
MLPRWITAGSSPVRSVCMIAVTDICGLARRSCGREVCQTDSTSRHEVEAAQRETEIVAQG
REN*
>Assembly01_TRINITY_DN31950_c0_g1::Assembly01_TRINITY_DN31950_c0_g1_i1::g.50526::m.50526 Assembly01_TRINITY_DN31950_c0_g1::Assembly01_TRINITY_DN31950_c0_g1_i1::g.50526  ORF type:5prime_partial len:60 (-) Assembly01_TRINITY_DN31950_c0_g1_i1:1052-1231(-)
NVGEVLNEYFLFVITKDMEDNEFRDRNVENLEQKGVKIFMRHITFDKSPGQYEIYPGCY*
>Assembly01_TRINITY_DN31981_c1_g1::Assembly01_TRINITY_DN31981_c1_g1_i1::g.50448::m.50448 Assembly01_TRINITY_DN31981_c1_g1::Assembly01_TRINITY_DN31981_c1_g1_i1::g.50448  ORF type:5prime_partial len:60 (-) Assembly01_TRINITY_DN31981_c1_g1_i1:286-465(-)
VQVPYLVLFTSYPDPETQHLQHYRYLKSLRDVTVLQDLGHFNTKTDTATSKLKCQQQFL*
>Assembly01_TRINITY_DN32010_c0_g1::Assembly01_TRINITY_DN32010_c0_g1_i1::g.86808::m.86808 Assembly01_TRINITY_DN32010_c0_g1::Assembly01_TRINITY_DN32010_c0_g1_i1::g.86808  ORF type:5prime_partial len:60 (-) Assembly01_TRINITY_DN32010_c0_g1_i1:233-412(-)
PMLQIDGARHSMPSIGNPCTSELDFQRAVLTALPNGSPPRQDLSGYLSEKDIICTVLAR*
>Assembly01_TRINITY_DN32094_c0_g1::Assembly01_TRINITY_DN32094_c0_g1_i1::g.86577::m.86577 Assembly01_TRINITY_DN32094_c0_g1::Assembly01_TRINITY_DN32094_c0_g1_i1::g.86577  ORF type:complete len:62 (+) Assembly01_TRINITY_DN32094_c0_g1_i1:1343-1528(+)
MYVLTFIHEAICGRQKRPRQMLSVQISSSHSTPCALLFMYLFCSWDMKLAALTEIFQQMH
C*
>Assembly01_TRINITY_DN32109_c0_g1::Assembly01_TRINITY_DN32109_c0_g1_i1::g.188981::m.188981 Assembly01_TRINITY_DN32109_c0_g1::Assembly01_TRINITY_DN32109_c0_g1_i1::g.188981  ORF type:3prime_partial len:63 (+) Assembly01_TRINITY_DN32109_c0_g1_i1:224-409(+)
MSFNQLYFNMYYMFLPMETMNEIICGICNIGINRTSEFIVNISRNSLFLILKLNKLMQKK
KK
>Assembly01_TRINITY_DN32111_c0_g1::Assembly01_TRINITY_DN32111_c0_g1_i1::g.189071::m.189071 Assembly01_TRINITY_DN32111_c0_g1::Assembly01_TRINITY_DN32111_c0_g1_i1::g.189071  ORF type:5prime_partial len:62 (-) Assembly01_TRINITY_DN32111_c0_g1_i1:379-564(-)
SERGRTDHHEFRLERIKRDVSAPLSKLQTPLWGLGTVAENLQIKMVAISAPLVSLLNFQF
I*
>Assembly01_TRINITY_DN32140_c1_g1::Assembly01_TRINITY_DN32140_c1_g1_i1::g.189076::m.189076 Assembly01_TRINITY_DN32140_c1_g1::Assembly01_TRINITY_DN32140_c1_g1_i1::g.189076  ORF type:5prime_partial len:66 (-) Assembly01_TRINITY_DN32140_c1_g1_i1:320-517(-)
FSNYTCFISTLCILHLQSSSASSHVVRCNDCFVNSPAETSYTQHNVHSTACKTQYRSAEL
QKEIS*
>Assembly01_TRINITY_DN32144_c1_g1::Assembly01_TRINITY_DN32144_c1_g1_i1::g.189097::m.189097 Assembly01_TRINITY_DN32144_c1_g1::Assembly01_TRINITY_DN32144_c1_g1_i1::g.189097  ORF type:complete len:61 (+) Assembly01_TRINITY_DN32144_c1_g1_i1:140-322(+)
MCGSKLELPVANLLNSPNHSSNNMSSLIDCQGEAKRKLEEQHIILLQDNNGMNIDFSNFR
*
>Assembly01_TRINITY_DN32194_c0_g2::Assembly01_TRINITY_DN32194_c0_g2_i1::g.188772::m.188772 Assembly01_TRINITY_DN32194_c0_g2::Assembly01_TRINITY_DN32194_c0_g2_i1::g.188772  ORF type:complete len:62 (+) Assembly01_TRINITY_DN32194_c0_g2_i1:627-812(+)
MLALQCFAILSHQFWGRQPSSPLIITPEIIFSDRASWNRWAEPENYRGDVSRANLESLRG
T*
>Assembly01_TRINITY_DN32293_c0_g1::Assembly01_TRINITY_DN32293_c0_g1_i1::g.63169::m.63169 Assembly01_TRINITY_DN32293_c0_g1::Assembly01_TRINITY_DN32293_c0_g1_i1::g.63169  ORF type:complete len:62 (+) Assembly01_TRINITY_DN32293_c0_g1_i1:25-210(+)
MLSQGESANSPEKASEPWLLQQWSSSTTFSRLSCTGLLVDIKIFHYIDCNNGKYFKTPQG
R*
>Assembly01_TRINITY_DN32324_c0_g1::Assembly01_TRINITY_DN32324_c0_g1_i1::g.173412::m.173412 Assembly01_TRINITY_DN32324_c0_g1::Assembly01_TRINITY_DN32324_c0_g1_i1::g.173412  ORF type:5prime_partial len:60 (+) Assembly01_TRINITY_DN32324_c0_g1_i1:2-181(+)
FLKMFLHAPNILIQTEIMFVAVDSEAETRAVSGRGREVWQPIPGDCYLSIWKFRSKGYN*
>Assembly01_TRINITY_DN32336_c0_g1::Assembly01_TRINITY_DN32336_c0_g1_i1::g.173166::m.173166 Assembly01_TRINITY_DN32336_c0_g1::Assembly01_TRINITY_DN32336_c0_g1_i1::g.173166  ORF type:complete len:62 (-) Assembly01_TRINITY_DN32336_c0_g1_i1:1203-1388(-)
MQSCRKCLVGQAMPVKGEDLRQHYKSTVELATSGPNRKSGLGGIVLSVIEYGRLQHAQAE
D*
>Assembly01_TRINITY_DN32387_c1_g1::Assembly01_TRINITY_DN32387_c1_g1_i1::g.173497::m.173497 Assembly01_TRINITY_DN32387_c1_g1::Assembly01_TRINITY_DN32387_c1_g1_i1::g.173497  ORF type:3prime_partial len:66 (-) Assembly01_TRINITY_DN32387_c1_g1_i1:3-197(-)
MHCVHGSYSTIWRVTTLSSAPHTSAMAISETSREFSGVLSARMEARHWCTVESTLAGCIT
AWYGG
>Assembly01_TRINITY_DN32399_c0_g1::Assembly01_TRINITY_DN32399_c0_g1_i1::g.173197::m.173197 Assembly01_TRINITY_DN32399_c0_g1::Assembly01_TRINITY_DN32399_c0_g1_i1::g.173197  ORF type:complete len:63 (+) Assembly01_TRINITY_DN32399_c0_g1_i1:154-342(+)
MLPLLILRIPAPISQLPQDLSHAIVLKTLLPSACESNVSDLQLLDASSYLECSWFRSNCQ
WD*
>Assembly01_TRINITY_DN32450_c0_g1::Assembly01_TRINITY_DN32450_c0_g1_i4::g.125207::m.125207 Assembly01_TRINITY_DN32450_c0_g1::Assembly01_TRINITY_DN32450_c0_g1_i4::g.125207  ORF type:3prime_partial len:66 (+) Assembly01_TRINITY_DN32450_c0_g1_i4:549-743(+)
MVRSRGSCEDWALKPSSSTTLHSRSWQHIRTQSRAWLTLGELRKEEEIPELEIDIDELLE
ISDED
>Assembly01_TRINITY_DN32550_c0_g1::Assembly01_TRINITY_DN32550_c0_g1_i1::g.126890::m.126890 Assembly01_TRINITY_DN32550_c0_g1::Assembly01_TRINITY_DN32550_c0_g1_i1::g.126890  ORF type:complete len:64 (-) Assembly01_TRINITY_DN32550_c0_g1_i1:173-364(-)
MCQEDEEGGIDELQKRQLDTKGNKAALQARLMEDINKEKNDSYWGYGPHRITAKNKKLRL
VTR*
>Assembly01_TRINITY_DN32569_c0_g1::Assembly01_TRINITY_DN32569_c0_g1_i1::g.127291::m.127291 Assembly01_TRINITY_DN32569_c0_g1::Assembly01_TRINITY_DN32569_c0_g1_i1::g.127291  ORF type:complete len:62 (-) Assembly01_TRINITY_DN32569_c0_g1_i1:144-329(-)
MLQAKYVSHDYPLVTCTQPVSLRHTRPILEEINDPYSLCFHFHPLHPGTRELMVCEPIIY
C*
>Assembly01_TRINITY_DN32652_c0_g1::Assembly01_TRINITY_DN32652_c0_g1_i1::g.7669::m.7669 Assembly01_TRINITY_DN32652_c0_g1::Assembly01_TRINITY_DN32652_c0_g1_i1::g.7669  ORF type:complete len:66 (-) Assembly01_TRINITY_DN32652_c0_g1_i1:451-648(-)
MQMFPPPNLWKVTKFYWYIHDMNLTKPKSQIPDSPSQPVTTDAEKSTHHRGLNKAHLVKS
TVIQL*
>Assembly01_TRINITY_DN32716_c1_g1::Assembly01_TRINITY_DN32716_c1_g1_i1::g.163238::m.163238 Assembly01_TRINITY_DN32716_c1_g1::Assembly01_TRINITY_DN32716_c1_g1_i1::g.163238  ORF type:complete len:63 (+) Assembly01_TRINITY_DN32716_c1_g1_i1:128-316(+)
MSMQYIINREDLSITSVYIMCLLESPNCYLQQLVTFDLLLCSSEEEVINHTSWMRHHKTL
CQ*
>Assembly01_TRINITY_DN32737_c0_g1::Assembly01_TRINITY_DN32737_c0_g1_i1::g.163157::m.163157 Assembly01_TRINITY_DN32737_c0_g1::Assembly01_TRINITY_DN32737_c0_g1_i1::g.163157  ORF type:complete len:62 (-) Assembly01_TRINITY_DN32737_c0_g1_i1:257-442(-)
MPPRPYVIGLRKADKWASVTTFRDYKHTCSLTEQKMITLKNHDRGFKKKLNHILTSRAFI
S*
>Assembly01_TRINITY_DN33002_c0_g2::Assembly01_TRINITY_DN33002_c0_g2_i2::g.122055::m.122055 Assembly01_TRINITY_DN33002_c0_g2::Assembly01_TRINITY_DN33002_c0_g2_i2::g.122055  ORF type:complete len:64 (-) Assembly01_TRINITY_DN33002_c0_g2_i2:419-610(-)
MPSALNIAKTALQGGDLSVHEVTQAQWNSQDNLVYFHVRSTVCVTFTLVKFSGEKVQPMM
FCL*
>Assembly01_TRINITY_DN33009_c0_g2::Assembly01_TRINITY_DN33009_c0_g2_i1::g.122193::m.122193 Assembly01_TRINITY_DN33009_c0_g2::Assembly01_TRINITY_DN33009_c0_g2_i1::g.122193  ORF type:3prime_partial len:67 (-) Assembly01_TRINITY_DN33009_c0_g2_i1:3-200(-)
MMFHEAQRTQPSRPALHSMSTKENFQMQRPSSGAGLRAARLIGLLPCTDSRFSLLSCNKN
SVILKK
>Assembly01_TRINITY_DN33017_c1_g1::Assembly01_TRINITY_DN33017_c1_g1_i1::g.122442::m.122442 Assembly01_TRINITY_DN33017_c1_g1::Assembly01_TRINITY_DN33017_c1_g1_i1::g.122442  ORF type:complete len:65 (+) Assembly01_TRINITY_DN33017_c1_g1_i1:1096-1290(+)
MLIYCFLAYSMGWNKDFKFFFVNFQTQVSEGIRMICNLQALLKETPYFIISQLKFLISEF
HRFF*
>Assembly01_TRINITY_DN3301_c0_g1::Assembly01_TRINITY_DN3301_c0_g1_i1::g.56651::m.56651 Assembly01_TRINITY_DN3301_c0_g1::Assembly01_TRINITY_DN3301_c0_g1_i1::g.56651  ORF type:complete len:64 (+) Assembly01_TRINITY_DN3301_c0_g1_i1:502-693(+)
MLGRWGTEKEINDLTRTSGVRWEVPGHKVSLGLKCHLNVKYSSSVSTIIKPYKTVTLGYQ
NQL*
>Assembly01_TRINITY_DN3303_c0_g1::Assembly01_TRINITY_DN3303_c0_g1_i1::g.56568::m.56568 Assembly01_TRINITY_DN3303_c0_g1::Assembly01_TRINITY_DN3303_c0_g1_i1::g.56568  ORF type:5prime_partial len:62 (+) Assembly01_TRINITY_DN3303_c0_g1_i1:3-188(+)
VQQGLLKLMEGTIVNVPQRSLRRYRTDTIPVDTTNILFVASGAFNGLDRIISRRKNEKVS
S*
>Assembly01_TRINITY_DN33125_c0_g1::Assembly01_TRINITY_DN33125_c0_g1_i1::g.8470::m.8470 Assembly01_TRINITY_DN33125_c0_g1::Assembly01_TRINITY_DN33125_c0_g1_i1::g.8470  ORF type:complete len:65 (-) Assembly01_TRINITY_DN33125_c0_g1_i1:25-219(-)
MEFFPEYKISIFNIYFLETQEMQLKIMKHLFFQIFPTTNLLLHPSQTAHDVKLLGYQTPH
NRLL*
>Assembly01_TRINITY_DN33255_c0_g2::Assembly01_TRINITY_DN33255_c0_g2_i1::g.146291::m.146291 Assembly01_TRINITY_DN33255_c0_g2::Assembly01_TRINITY_DN33255_c0_g2_i1::g.146291  ORF type:complete len:64 (+) Assembly01_TRINITY_DN33255_c0_g2_i1:182-373(+)
MHCQESQEALLCCFTAESQFLLMVGTKKRMLTNMKYEALSICLENIFAVYFPLSPSLIFK
CKG*
>Assembly01_TRINITY_DN33283_c0_g3::Assembly01_TRINITY_DN33283_c0_g3_i1::g.146395::m.146395 Assembly01_TRINITY_DN33283_c0_g3::Assembly01_TRINITY_DN33283_c0_g3_i1::g.146395  ORF type:complete len:64 (+) Assembly01_TRINITY_DN33283_c0_g3_i1:88-279(+)
MTASTAVRGNEFQIHHPLSKEIPPHICSKGTFLYSEAEPSNAKLFVCGEYFAFEYDLQLV
IKA*
>Assembly01_TRINITY_DN33320_c0_g1::Assembly01_TRINITY_DN33320_c0_g1_i1::g.215999::m.215999 Assembly01_TRINITY_DN33320_c0_g1::Assembly01_TRINITY_DN33320_c0_g1_i1::g.215999  ORF type:3prime_partial len:63 (+) Assembly01_TRINITY_DN33320_c0_g1_i1:602-787(+)
MMFHVASQRRSPLCLFPKQSRAESSKCKELKFGEIGSIVMFTIFYRSSTRSDPKKSTSIK
KK
>Assembly01_TRINITY_DN33399_c0_g2::Assembly01_TRINITY_DN33399_c0_g2_i1::g.215812::m.215812 Assembly01_TRINITY_DN33399_c0_g2::Assembly01_TRINITY_DN33399_c0_g2_i1::g.215812  ORF type:complete len:60 (+) Assembly01_TRINITY_DN33399_c0_g2_i1:128-307(+)
MASRKSGSDFQNSGAGFSYLDDVTFKIGDKFKIPTKVGFPIGLTVSNYSTRFREFHQRM*
>Assembly01_TRINITY_DN33469_c0_g1::Assembly01_TRINITY_DN33469_c0_g1_i5::g.72453::m.72453 Assembly01_TRINITY_DN33469_c0_g1::Assembly01_TRINITY_DN33469_c0_g1_i5::g.72453  ORF type:complete len:61 (-) Assembly01_TRINITY_DN33469_c0_g1_i5:177-359(-)
MGPQESDDEGNAWHSIKDQPVPPLQFKFDSQTLLVCENSPRSSSCIFETSTDISVKNTTL
*
>Assembly01_TRINITY_DN33577_c0_g2::Assembly01_TRINITY_DN33577_c0_g2_i1::g.141474::m.141474 Assembly01_TRINITY_DN33577_c0_g2::Assembly01_TRINITY_DN33577_c0_g2_i1::g.141474  ORF type:5prime_partial len:64 (+) Assembly01_TRINITY_DN33577_c0_g2_i1:1-192(+)
LLCSPDTLSPPDEMADRGKRRDTPILSLGVPLHVLYKLIAIAKAEQMAKQAEENRKIMVQ
IGK*
>Assembly01_TRINITY_DN33678_c0_g1::Assembly01_TRINITY_DN33678_c0_g1_i1::g.138483::m.138483 Assembly01_TRINITY_DN33678_c0_g1::Assembly01_TRINITY_DN33678_c0_g1_i1::g.138483  ORF type:complete len:61 (+) Assembly01_TRINITY_DN33678_c0_g1_i1:1243-1425(+)
MHKLSAVKDKQVKININTVQEDQNQFAFWITVQKIASTVIAAFGRLRILCGTNVCFLQKF
*
>Assembly01_TRINITY_DN33689_c0_g1::Assembly01_TRINITY_DN33689_c0_g1_i1::g.138454::m.138454 Assembly01_TRINITY_DN33689_c0_g1::Assembly01_TRINITY_DN33689_c0_g1_i1::g.138454  ORF type:complete len:63 (-) Assembly01_TRINITY_DN33689_c0_g1_i1:947-1135(-)
MLSVISTVSIAKVSIRKDRVSSKPNVGYCASITIFSYLASIRRANVGMLFKDSIIEFHYN
TS*
>Assembly01_TRINITY_DN33723_c0_g1::Assembly01_TRINITY_DN33723_c0_g1_i1::g.149427::m.149427 Assembly01_TRINITY_DN33723_c0_g1::Assembly01_TRINITY_DN33723_c0_g1_i1::g.149427  ORF type:complete len:63 (-) Assembly01_TRINITY_DN33723_c0_g1_i1:522-710(-)
MIWEQELILKKKTIKMPVIYLHILWCSDLWKNIESLFFNKAQLKAPEHTFTAMNNTARMD
PF*
>Assembly01_TRINITY_DN33746_c0_g1::Assembly01_TRINITY_DN33746_c0_g1_i1::g.149756::m.149756 Assembly01_TRINITY_DN33746_c0_g1::Assembly01_TRINITY_DN33746_c0_g1_i1::g.149756  ORF type:5prime_partial len:60 (-) Assembly01_TRINITY_DN33746_c0_g1_i1:957-1136(-)
ITPRTKLFIIQTYFNLLRGRIYTETRFKLDLKKCQENGKLNTKTFSEKVVNLIFYVGLD*
>Assembly01_TRINITY_DN33772_c0_g1::Assembly01_TRINITY_DN33772_c0_g1_i1::g.149698::m.149698 Assembly01_TRINITY_DN33772_c0_g1::Assembly01_TRINITY_DN33772_c0_g1_i1::g.149698  ORF type:complete len:61 (-) Assembly01_TRINITY_DN33772_c0_g1_i1:556-738(-)
MRAGCRRLAAVSEPLLRGSAGADSDEGSLLSLSGSPSASKTGAAVCASSVPEKEGERREE
*
>Assembly01_TRINITY_DN33772_c0_g3::Assembly01_TRINITY_DN33772_c0_g3_i1::g.149700::m.149700 Assembly01_TRINITY_DN33772_c0_g3::Assembly01_TRINITY_DN33772_c0_g3_i1::g.149700  ORF type:complete len:61 (-) Assembly01_TRINITY_DN33772_c0_g3_i1:556-738(-)
MRAGCRRLAAVSEPLLRGSAGADSDEGSLLSLSGSPSASKTGAAVCARSVPEKEGERREE
*
>Assembly01_TRINITY_DN33806_c0_g1::Assembly01_TRINITY_DN33806_c0_g1_i1::g.142975::m.142975 Assembly01_TRINITY_DN33806_c0_g1::Assembly01_TRINITY_DN33806_c0_g1_i1::g.142975  ORF type:complete len:65 (-) Assembly01_TRINITY_DN33806_c0_g1_i1:8-202(-)
MKGLRKCCPILIPEIYIYKVSGGYIFLNNLLNLLQKYTLREEVNRSGSICGKGNRGLSCV
ISNL*
>Assembly01_TRINITY_DN33912_c0_g2::Assembly01_TRINITY_DN33912_c0_g2_i1::g.136339::m.136339 Assembly01_TRINITY_DN33912_c0_g2::Assembly01_TRINITY_DN33912_c0_g2_i1::g.136339  ORF type:5prime_partial len:62 (+) Assembly01_TRINITY_DN33912_c0_g2_i1:2-187(+)
FHYEAAMVNESAKVKELQQQYHKYQKIYADLERQTSTEIFGRTFGRRPWQHFFDVLPNIA
L*
>Assembly01_TRINITY_DN33974_c0_g2::Assembly01_TRINITY_DN33974_c0_g2_i1::g.136530::m.136530 Assembly01_TRINITY_DN33974_c0_g2::Assembly01_TRINITY_DN33974_c0_g2_i1::g.136530  ORF type:complete len:64 (+) Assembly01_TRINITY_DN33974_c0_g2_i1:209-400(+)
MMMQFHQALPKVELHAHLNTSISSTTMEKLILQKPHLNIQHNMTMIRKGQTRTFEECVLI
TMG*
>Assembly01_TRINITY_DN33975_c0_g2::Assembly01_TRINITY_DN33975_c0_g2_i2::g.136646::m.136646 Assembly01_TRINITY_DN33975_c0_g2::Assembly01_TRINITY_DN33975_c0_g2_i2::g.136646  ORF type:complete len:63 (-) Assembly01_TRINITY_DN33975_c0_g2_i2:755-943(-)
MEPIFVTLLSTDLTGMEIKGPNLVLGVKQHFIKLALIVGVDVRQIYPLQLIIEMFLLLQA
FI*
>Assembly01_TRINITY_DN33977_c0_g1::Assembly01_TRINITY_DN33977_c0_g1_i1::g.136435::m.136435 Assembly01_TRINITY_DN33977_c0_g1::Assembly01_TRINITY_DN33977_c0_g1_i1::g.136435  ORF type:complete len:64 (-) Assembly01_TRINITY_DN33977_c0_g1_i1:1180-1371(-)
MTSMSAYAKNVYLKEEGRRQIQNKDGQSLTQDEFFNSLFDLGGEQNEGLIFSTARELNWS
WYL*
>Assembly01_TRINITY_DN34047_c0_g1::Assembly01_TRINITY_DN34047_c0_g1_i1::g.72081::m.72081 Assembly01_TRINITY_DN34047_c0_g1::Assembly01_TRINITY_DN34047_c0_g1_i1::g.72081  ORF type:5prime_partial len:63 (+) Assembly01_TRINITY_DN34047_c0_g1_i1:1-189(+)
FGRKLFNNWTYFGGFDCTGPHFNPCSEKHGAPQDKRRSTRMKMTWAKVVIQRVLNQETKE
QV*
>Assembly01_TRINITY_DN34092_c0_g1::Assembly01_TRINITY_DN34092_c0_g1_i1::g.71832::m.71832 Assembly01_TRINITY_DN34092_c0_g1::Assembly01_TRINITY_DN34092_c0_g1_i1::g.71832  ORF type:3prime_partial len:64 (+) Assembly01_TRINITY_DN34092_c0_g1_i1:260-448(+)
MLSDLLNPSNVYGPPPPSHSSPSSLSCYHLHHVFTSCEDRKVHLPPPILTTFYRGCIESI
LSN
>Assembly01_TRINITY_DN34137_c0_g1::Assembly01_TRINITY_DN34137_c0_g1_i1::g.154234::m.154234 Assembly01_TRINITY_DN34137_c0_g1::Assembly01_TRINITY_DN34137_c0_g1_i1::g.154234  ORF type:complete len:65 (-) Assembly01_TRINITY_DN34137_c0_g1_i1:512-706(-)
MWMLKVALETIVITSTDGFVTTLSPCLLIFPPPQMVQTRVDIYHNFFSKSCGKISVQFLI
AFRL*
>Assembly01_TRINITY_DN34184_c2_g1::Assembly01_TRINITY_DN34184_c2_g1_i1::g.153912::m.153912 Assembly01_TRINITY_DN34184_c2_g1::Assembly01_TRINITY_DN34184_c2_g1_i1::g.153912  ORF type:complete len:65 (+) Assembly01_TRINITY_DN34184_c2_g1_i1:1132-1326(+)
MTPFALQSHLCSTKFLQDLKVYEIAQFGFGSPNHKIVMLILCKQQYIKHSKKYFRLPIQQ
GINM*
>Assembly01_TRINITY_DN34192_c0_g1::Assembly01_TRINITY_DN34192_c0_g1_i6::g.153978::m.153978 Assembly01_TRINITY_DN34192_c0_g1::Assembly01_TRINITY_DN34192_c0_g1_i6::g.153978  ORF type:complete len:66 (+) Assembly01_TRINITY_DN34192_c0_g1_i6:138-335(+)
MMHQVFVHRSLDITLATLQMIYLFCTSPFLFSLFHVCAFLMPLRMSACLCLRVTSKDNIF
AVICM*
>Assembly01_TRINITY_DN34260_c0_g1::Assembly01_TRINITY_DN34260_c0_g1_i1::g.140720::m.140720 Assembly01_TRINITY_DN34260_c0_g1::Assembly01_TRINITY_DN34260_c0_g1_i1::g.140720  ORF type:5prime_partial len:65 (-) Assembly01_TRINITY_DN34260_c0_g1_i1:1241-1435(-)
KVPACNVDNSFSPTDAVCLRVSAADVLLQIPASTVSPVYYQATFCITNTSTIDQSQLIVE
NKDK*
>Assembly01_TRINITY_DN34272_c1_g2::Assembly01_TRINITY_DN34272_c1_g2_i1::g.140565::m.140565 Assembly01_TRINITY_DN34272_c1_g2::Assembly01_TRINITY_DN34272_c1_g2_i1::g.140565  ORF type:complete len:61 (+) Assembly01_TRINITY_DN34272_c1_g2_i1:109-291(+)
MPKDARCAPCSWGLAHISKIVSCISNNSKSSKINNLVVCPLLTPHPNKIPKLSKKTARGT
*
>Assembly01_TRINITY_DN34279_c0_g1::Assembly01_TRINITY_DN34279_c0_g1_i1::g.140447::m.140447 Assembly01_TRINITY_DN34279_c0_g1::Assembly01_TRINITY_DN34279_c0_g1_i1::g.140447  ORF type:3prime_partial len:67 (-) Assembly01_TRINITY_DN34279_c0_g1_i1:3-200(-)
MAEGRFGEYKESEDWYDYVERFDMFCLAHNIRDTEVYRREQALFLSEVGSRIYSLMKSLL
VPVRPG
>Assembly01_TRINITY_DN342_c0_g1::Assembly01_TRINITY_DN342_c0_g1_i1::g.126324::m.126324 Assembly01_TRINITY_DN342_c0_g1::Assembly01_TRINITY_DN342_c0_g1_i1::g.126324  ORF type:5prime_partial len:60 (-) Assembly01_TRINITY_DN342_c0_g1_i1:232-411(-)
GCWYGQCRRPVSDMWSLFSFKNAIGIKQKGVYNAMLYFEQPGASEFQITLTPRIGLFPV*
>Assembly01_TRINITY_DN34358_c0_g1::Assembly01_TRINITY_DN34358_c0_g1_i1::g.158015::m.158015 Assembly01_TRINITY_DN34358_c0_g1::Assembly01_TRINITY_DN34358_c0_g1_i1::g.158015  ORF type:5prime_partial len:64 (+) Assembly01_TRINITY_DN34358_c0_g1_i1:2-193(+)
ARESVTKQRAREAGVGGRLSVAMAAPYRCVECNEEALELHRDYSHGIIKITICKSCQKPV
DKC*
>Assembly01_TRINITY_DN34377_c0_g1::Assembly01_TRINITY_DN34377_c0_g1_i1::g.157819::m.157819 Assembly01_TRINITY_DN34377_c0_g1::Assembly01_TRINITY_DN34377_c0_g1_i1::g.157819  ORF type:complete len:66 (-) Assembly01_TRINITY_DN34377_c0_g1_i1:1255-1452(-)
MQPLPALCNVDRLRSSAGRNTHSKHDPSTWSPYFMKGIKILAREAEEKLENDARNKSHEL
SEGTG*
>Assembly01_TRINITY_DN34395_c1_g1::Assembly01_TRINITY_DN34395_c1_g1_i1::g.158012::m.158012 Assembly01_TRINITY_DN34395_c1_g1::Assembly01_TRINITY_DN34395_c1_g1_i1::g.158012  ORF type:5prime_partial len:62 (-) Assembly01_TRINITY_DN34395_c1_g1_i1:379-564(-)
TLSIQSVQQQAGFGQFSASSNALSGFLHGAGEMESSSMQVGGPLIMKSVQKSRSSQKQST
F*
>Assembly01_TRINITY_DN34439_c0_g1::Assembly01_TRINITY_DN34439_c0_g1_i2::g.135067::m.135067 Assembly01_TRINITY_DN34439_c0_g1::Assembly01_TRINITY_DN34439_c0_g1_i2::g.135067  ORF type:5prime_partial len:61 (-) Assembly01_TRINITY_DN34439_c0_g1_i2:315-497(-)
FGLKFRRRKGRERKGLGRELRSRKAADPPIGSAVCVKEREKGATAQRSHGAQRMQNQGIG
*
>Assembly01_TRINITY_DN34561_c0_g1::Assembly01_TRINITY_DN34561_c0_g1_i1::g.33665::m.33665 Assembly01_TRINITY_DN34561_c0_g1::Assembly01_TRINITY_DN34561_c0_g1_i1::g.33665  ORF type:complete len:66 (+) Assembly01_TRINITY_DN34561_c0_g1_i1:476-673(+)
MPWLFVNLDVTILAHEDQMFPPERSVNIIYNMHLIMLLDIMKQVKNLQGRSGYQAGPLGG
GKLRI*
>Assembly01_TRINITY_DN34566_c1_g1::Assembly01_TRINITY_DN34566_c1_g1_i1::g.33543::m.33543 Assembly01_TRINITY_DN34566_c1_g1::Assembly01_TRINITY_DN34566_c1_g1_i1::g.33543  ORF type:5prime_partial len:65 (+) Assembly01_TRINITY_DN34566_c1_g1_i1:1-195(+)
RLVQQQEFRAKCFIVATRTCSTLANNYQALEVPYVTQTITLQDQRSAHTTDNTFFVGPQD
GEVE*
>Assembly01_TRINITY_DN34588_c0_g3::Assembly01_TRINITY_DN34588_c0_g3_i1::g.33517::m.33517 Assembly01_TRINITY_DN34588_c0_g3::Assembly01_TRINITY_DN34588_c0_g3_i1::g.33517  ORF type:complete len:65 (-) Assembly01_TRINITY_DN34588_c0_g3_i1:405-599(-)
MSLHVCIPPKTFLCILVQLSMDYTCSGSSGIEHCEISKYVNFDLVAERRSAMKLMKMIAS
WTWQ*
>Assembly01_TRINITY_DN34671_c0_g1::Assembly01_TRINITY_DN34671_c0_g1_i2::g.156016::m.156016 Assembly01_TRINITY_DN34671_c0_g1::Assembly01_TRINITY_DN34671_c0_g1_i2::g.156016  ORF type:complete len:64 (-) Assembly01_TRINITY_DN34671_c0_g1_i2:41-232(-)
MLSTEMNAMWNLQCGKITQNILSMMITKLENLLEKVRGCTSSGPQVEKCGINLAVQIKTH
LCD*
>Assembly01_TRINITY_DN34681_c0_g2::Assembly01_TRINITY_DN34681_c0_g2_i1::g.156199::m.156199 Assembly01_TRINITY_DN34681_c0_g2::Assembly01_TRINITY_DN34681_c0_g2_i1::g.156199  ORF type:complete len:66 (+) Assembly01_TRINITY_DN34681_c0_g2_i1:957-1154(+)
MQAFPQRVNLSGGMKPVSPNVRSATLPLGRMVSQVMLPLLRHILSHPSGGNWRALQKRED
NLTKD*
>Assembly01_TRINITY_DN3468_c0_g1::Assembly01_TRINITY_DN3468_c0_g1_i1::g.84830::m.84830 Assembly01_TRINITY_DN3468_c0_g1::Assembly01_TRINITY_DN3468_c0_g1_i1::g.84830  ORF type:5prime_partial len:65 (+) Assembly01_TRINITY_DN3468_c0_g1_i1:3-197(+)
PSLLPVAPANQSCDSCTSTPKALCTTARRHLTIINFNKMFSTNQLNISGNSVNCLKVKIE
AQAQ*
>Assembly01_TRINITY_DN34788_c2_g3::Assembly01_TRINITY_DN34788_c2_g3_i1::g.97026::m.97026 Assembly01_TRINITY_DN34788_c2_g3::Assembly01_TRINITY_DN34788_c2_g3_i1::g.97026  ORF type:complete len:66 (+) Assembly01_TRINITY_DN34788_c2_g3_i1:387-584(+)
MSISNEVNSAVIGMIADSYNAHSDHSTIFIYPSSQREHYTDPQKLVFRNSKSGFMFFSNG
YGNNN*
>Assembly01_TRINITY_DN34899_c1_g1::Assembly01_TRINITY_DN34899_c1_g1_i1::g.87865::m.87865 Assembly01_TRINITY_DN34899_c1_g1::Assembly01_TRINITY_DN34899_c1_g1_i1::g.87865  ORF type:3prime_partial len:65 (-) Assembly01_TRINITY_DN34899_c1_g1_i1:3-194(-)
MPVVPASTTTPGNAFQAPTTLCVKKQKRTSDVSPKLSSTHLKQMSSDICYLLPGNKVLAV
HPIY
>Assembly01_TRINITY_DN34920_c0_g1::Assembly01_TRINITY_DN34920_c0_g1_i1::g.99362::m.99362 Assembly01_TRINITY_DN34920_c0_g1::Assembly01_TRINITY_DN34920_c0_g1_i1::g.99362  ORF type:5prime_partial len:61 (+) Assembly01_TRINITY_DN34920_c0_g1_i1:1-183(+)
FFFFSWQQIYSDPFKKSRNNDFNWSTKVCQGQKLLKVESDCGAENGFRTRNALSEALHIP
*
>Assembly01_TRINITY_DN34940_c0_g1::Assembly01_TRINITY_DN34940_c0_g1_i1::g.99250::m.99250 Assembly01_TRINITY_DN34940_c0_g1::Assembly01_TRINITY_DN34940_c0_g1_i1::g.99250  ORF type:complete len:61 (+) Assembly01_TRINITY_DN34940_c0_g1_i1:2630-2812(+)
MYTSFRVDRYRMVVDGLLVKCTVFSKMVFLSLLCVKYNQNLTLWLQVFHITQQSVKCFAK
*
>Assembly01_TRINITY_DN34951_c0_g2::Assembly01_TRINITY_DN34951_c0_g2_i1::g.99158::m.99158 Assembly01_TRINITY_DN34951_c0_g2::Assembly01_TRINITY_DN34951_c0_g2_i1::g.99158  ORF type:3prime_partial len:60 (+) Assembly01_TRINITY_DN34951_c0_g2_i1:356-532(+)
MCCSPKASFANTLTAHLFSALAVLPFLILLSARQTQAGLFSILQPRNDYGHDSLREGGE
>Assembly01_TRINITY_DN34953_c0_g1::Assembly01_TRINITY_DN34953_c0_g1_i1::g.98873::m.98873 Assembly01_TRINITY_DN34953_c0_g1::Assembly01_TRINITY_DN34953_c0_g1_i1::g.98873  ORF type:complete len:63 (-) Assembly01_TRINITY_DN34953_c0_g1_i1:243-431(-)
MLMPLDAIIQREGASLSLEMDIVQHVRQCDFLLISLDLNIDLVSLHIPWYCWNNPMCPSR
NA*
>Assembly01_TRINITY_DN35020_c0_g1::Assembly01_TRINITY_DN35020_c0_g1_i1::g.209417::m.209417 Assembly01_TRINITY_DN35020_c0_g1::Assembly01_TRINITY_DN35020_c0_g1_i1::g.209417  ORF type:5prime_partial len:60 (+) Assembly01_TRINITY_DN35020_c0_g1_i1:3-182(+)
LSFKKKKKTQLKKNTNVEKKRLTSHIEHNFSMIKFYSSRNKLNCLVFYITFQNARYFAS*
>Assembly01_TRINITY_DN35079_c0_g2::Assembly01_TRINITY_DN35079_c0_g2_i1::g.209717::m.209717 Assembly01_TRINITY_DN35079_c0_g2::Assembly01_TRINITY_DN35079_c0_g2_i1::g.209717  ORF type:complete len:61 (-) Assembly01_TRINITY_DN35079_c0_g2_i1:937-1119(-)
MQWQQKGRLGSGSESTTNLSYDRNTYSVTSTAGCLTIMCRLHHNAIRLRKTHHALSHSRP
*
>Assembly01_TRINITY_DN35121_c0_g1::Assembly01_TRINITY_DN35121_c0_g1_i1::g.59879::m.59879 Assembly01_TRINITY_DN35121_c0_g1::Assembly01_TRINITY_DN35121_c0_g1_i1::g.59879  ORF type:complete len:63 (+) Assembly01_TRINITY_DN35121_c0_g1_i1:665-853(+)
MAFPQLAKEVQDSWVHMDDHRFPNADLLLSFCCTPIMAFRTVQLSSTNLLQFSSSYGGRS
DN*
>Assembly01_TRINITY_DN35136_c0_g2::Assembly01_TRINITY_DN35136_c0_g2_i3::g.60153::m.60153 Assembly01_TRINITY_DN35136_c0_g2::Assembly01_TRINITY_DN35136_c0_g2_i3::g.60153  ORF type:complete len:62 (+) Assembly01_TRINITY_DN35136_c0_g2_i3:182-367(+)
MERGADAACSVDCGGSCGLFFWNLVGMWIVEGHEASPAGTKLEITSPANQGLDLPTCEAD
V*
>Assembly01_TRINITY_DN35138_c1_g1::Assembly01_TRINITY_DN35138_c1_g1_i1::g.59928::m.59928 Assembly01_TRINITY_DN35138_c1_g1::Assembly01_TRINITY_DN35138_c1_g1_i1::g.59928  ORF type:5prime_partial len:64 (+) Assembly01_TRINITY_DN35138_c1_g1_i1:3-194(+)
TYQERSANWSIEALLYKWNLKCVHILLERFNADEEHLAGSTLPGSHTVHMMVIMSKTNTT
LVT*
>Assembly01_TRINITY_DN35201_c0_g1::Assembly01_TRINITY_DN35201_c0_g1_i2::g.206903::m.206903 Assembly01_TRINITY_DN35201_c0_g1::Assembly01_TRINITY_DN35201_c0_g1_i2::g.206903  ORF type:complete len:66 (-) Assembly01_TRINITY_DN35201_c0_g1_i2:257-454(-)
MCFTSAILMRQCVLKEIFHQNNLIRICLSFSLLKELKLDDLLVHEILEDRRMGLNVDCCL
IVGAC*
>Assembly01_TRINITY_DN35206_c0_g1::Assembly01_TRINITY_DN35206_c0_g1_i1::g.206962::m.206962 Assembly01_TRINITY_DN35206_c0_g1::Assembly01_TRINITY_DN35206_c0_g1_i1::g.206962  ORF type:5prime_partial len:61 (-) Assembly01_TRINITY_DN35206_c0_g1_i1:357-539(-)
LNRNIMSELDLQIFNQTQHYARRGGVSANVTFLRLNRSVIQATATPRYLKQKKKKINITV
*
>Assembly01_TRINITY_DN35265_c0_g1::Assembly01_TRINITY_DN35265_c0_g1_i1::g.207013::m.207013 Assembly01_TRINITY_DN35265_c0_g1::Assembly01_TRINITY_DN35265_c0_g1_i1::g.207013  ORF type:complete len:66 (+) Assembly01_TRINITY_DN35265_c0_g1_i1:475-672(+)
MAVECFIIIVNLLQDSAEKQIEVVHILFIRTDKIRLKSDFAFVQNLRQGSRCLRTDLSPK
SKIQK*
>Assembly01_TRINITY_DN35340_c0_g2::Assembly01_TRINITY_DN35340_c0_g2_i3::g.34522::m.34522 Assembly01_TRINITY_DN35340_c0_g2::Assembly01_TRINITY_DN35340_c0_g2_i3::g.34522  ORF type:3prime_partial len:62 (+) Assembly01_TRINITY_DN35340_c0_g2_i3:456-638(+)
MYSPNPICPWTHICLLSADVWSQSICAVENAHFPSPTPWQMELQLVPVCTPKDFILPADR
P
>Assembly01_TRINITY_DN35360_c0_g2::Assembly01_TRINITY_DN35360_c0_g2_i1::g.34602::m.34602 Assembly01_TRINITY_DN35360_c0_g2::Assembly01_TRINITY_DN35360_c0_g2_i1::g.34602  ORF type:complete len:62 (+) Assembly01_TRINITY_DN35360_c0_g2_i1:303-488(+)
MIRFYIFQKIVQATCMTYDMVTIRTNPSVVDSIMRLNEAYLSCKESVAKEDEEFLRKPKE
D*
>Assembly01_TRINITY_DN35405_c0_g1::Assembly01_TRINITY_DN35405_c0_g1_i2::g.104783::m.104783 Assembly01_TRINITY_DN35405_c0_g1::Assembly01_TRINITY_DN35405_c0_g1_i2::g.104783  ORF type:complete len:60 (+) Assembly01_TRINITY_DN35405_c0_g1_i2:837-1016(+)
MEHRKEIWSNKVASHNKMQNDSFQYSEANQESKTETIVDLWKQLIKYLGYQHCNLKFSI*
>Assembly01_TRINITY_DN3547_c0_g2::Assembly01_TRINITY_DN3547_c0_g2_i1::g.159008::m.159008 Assembly01_TRINITY_DN3547_c0_g2::Assembly01_TRINITY_DN3547_c0_g2_i1::g.159008  ORF type:5prime_partial len:62 (-) Assembly01_TRINITY_DN3547_c0_g2_i1:874-1059(-)
KVQQRADKVHSKQVRYTSETYVSTFGIYYENSEPCNMGPTLFPPLNFNKETKYCNKRSRD
Y*
>Assembly01_TRINITY_DN35523_c3_g2::Assembly01_TRINITY_DN35523_c3_g2_i1::g.198472::m.198472 Assembly01_TRINITY_DN35523_c3_g2::Assembly01_TRINITY_DN35523_c3_g2_i1::g.198472  ORF type:3prime_partial len:64 (-) Assembly01_TRINITY_DN35523_c3_g2_i1:3-191(-)
MIQMQVVGMVCDWPLTPSEVAKGAGTVSTMLLQHQRLGPGFESRAVCNEFVRSPHVYVGF
LPP
>Assembly01_TRINITY_DN35602_c0_g1::Assembly01_TRINITY_DN35602_c0_g1_i1::g.176164::m.176164 Assembly01_TRINITY_DN35602_c0_g1::Assembly01_TRINITY_DN35602_c0_g1_i1::g.176164  ORF type:complete len:62 (-) Assembly01_TRINITY_DN35602_c0_g1_i1:161-346(-)
MVHQSKHPVKVHHSVGQELLCPSPQGTAESDEHGSDHHSSIDSIQNSRCLKQMSPDVCLC
A*
>Assembly01_TRINITY_DN35753_c0_g1::Assembly01_TRINITY_DN35753_c0_g1_i2::g.202900::m.202900 Assembly01_TRINITY_DN35753_c0_g1::Assembly01_TRINITY_DN35753_c0_g1_i2::g.202900  ORF type:complete len:63 (-) Assembly01_TRINITY_DN35753_c0_g1_i2:473-661(-)
MINNRSGREIILGKAQVSRMNIFSSGIKSMCTCLGLSIERALGGVPASRSQFTGSGYVTR
LF*
>Assembly01_TRINITY_DN35765_c0_g2::Assembly01_TRINITY_DN35765_c0_g2_i1::g.203235::m.203235 Assembly01_TRINITY_DN35765_c0_g2::Assembly01_TRINITY_DN35765_c0_g2_i1::g.203235  ORF type:complete len:63 (+) Assembly01_TRINITY_DN35765_c0_g2_i1:1311-1499(+)
MFIPMKFSSVQQVAPPIDPPWNGRREPSGELIMDSSGTEKSALLPSPLSFEDSLKLEVGQ
PV*
>Assembly01_TRINITY_DN35803_c0_g1::Assembly01_TRINITY_DN35803_c0_g1_i1::g.81004::m.81004 Assembly01_TRINITY_DN35803_c0_g1::Assembly01_TRINITY_DN35803_c0_g1_i1::g.81004  ORF type:5prime_partial len:65 (-) Assembly01_TRINITY_DN35803_c0_g1_i1:2283-2477(-)
FFFSQISQYYLFSSLFKYIKHMTALICIKTFPVSKRQKQFSPPPLNYCSCTKNSAEDLCT
QDKN*
>Assembly01_TRINITY_DN35856_c0_g1::Assembly01_TRINITY_DN35856_c0_g1_i1::g.81534::m.81534 Assembly01_TRINITY_DN35856_c0_g1::Assembly01_TRINITY_DN35856_c0_g1_i1::g.81534  ORF type:3prime_partial len:60 (+) Assembly01_TRINITY_DN35856_c0_g1_i1:237-413(+)
MTFNLPGQMTLQEQAHGLSHVWSSFLSDLLDNTSPTSAHPFLNEPKSAHNTPSEVSPVP
>Assembly01_TRINITY_DN35856_c1_g1::Assembly01_TRINITY_DN35856_c1_g1_i1::g.81537::m.81537 Assembly01_TRINITY_DN35856_c1_g1::Assembly01_TRINITY_DN35856_c1_g1_i1::g.81537  ORF type:complete len:60 (+) Assembly01_TRINITY_DN35856_c1_g1_i1:798-977(+)
MIVSPECMPQIAPTLHQHTPYNLSCSIAHGSQPGLELRDGPKRKKEPASPCPGFYTAAG*
>Assembly01_TRINITY_DN35882_c0_g1::Assembly01_TRINITY_DN35882_c0_g1_i2::g.81481::m.81481 Assembly01_TRINITY_DN35882_c0_g1::Assembly01_TRINITY_DN35882_c0_g1_i2::g.81481  ORF type:5prime_partial len:64 (+) Assembly01_TRINITY_DN35882_c0_g1_i2:1-192(+)
FFFFFKLFFYLLNQKKIFENNSKIAEFDGTSYHIYNNPERKLFSKLDSLKLSEHVLIFPK
LQN*
>Assembly01_TRINITY_DN35932_c0_g1::Assembly01_TRINITY_DN35932_c0_g1_i1::g.217712::m.217712 Assembly01_TRINITY_DN35932_c0_g1::Assembly01_TRINITY_DN35932_c0_g1_i1::g.217712  ORF type:3prime_partial len:62 (+) Assembly01_TRINITY_DN35932_c0_g1_i1:1018-1200(+)
MVDCSMCLWFNPEKQRLWFLDCFKKAVLQKPEVAYLIVERIVFFVQKIKTLHTLKKKKKK
K
>Assembly01_TRINITY_DN36023_c0_g1::Assembly01_TRINITY_DN36023_c0_g1_i5::g.207955::m.207955 Assembly01_TRINITY_DN36023_c0_g1::Assembly01_TRINITY_DN36023_c0_g1_i5::g.207955  ORF type:complete len:63 (-) Assembly01_TRINITY_DN36023_c0_g1_i5:233-421(-)
MESLCENSEFECNLMVETNEEHLERWWFTMQKDHSDFFHWFCVDTIKVCCPAGSYGIDCV
GT*
>Assembly01_TRINITY_DN36194_c1_g2::Assembly01_TRINITY_DN36194_c1_g2_i4::g.147288::m.147288 Assembly01_TRINITY_DN36194_c1_g2::Assembly01_TRINITY_DN36194_c1_g2_i4::g.147288  ORF type:complete len:63 (-) Assembly01_TRINITY_DN36194_c1_g2_i4:464-652(-)
MCPWEKERTKDGEGKSTERFSKTFSCNGNRGSTGKCSGAMMLIAVCKFALAALMPCNLFR
II*
>Assembly01_TRINITY_DN36250_c0_g1::Assembly01_TRINITY_DN36250_c0_g1_i1::g.47457::m.47457 Assembly01_TRINITY_DN36250_c0_g1::Assembly01_TRINITY_DN36250_c0_g1_i1::g.47457  ORF type:complete len:63 (+) Assembly01_TRINITY_DN36250_c0_g1_i1:188-376(+)
MAAASLNSGWPIVTGWSDADHSGQGVGSPVGAHPGMEPTLSGAVKCWTWQEPCCLSPVLL
AG*
>Assembly01_TRINITY_DN3626_c0_g1::Assembly01_TRINITY_DN3626_c0_g1_i1::g.221757::m.221757 Assembly01_TRINITY_DN3626_c0_g1::Assembly01_TRINITY_DN3626_c0_g1_i1::g.221757  ORF type:complete len:62 (-) Assembly01_TRINITY_DN3626_c0_g1_i1:111-296(-)
MLLIDRLRTAEYSVKVEITKVLVRVLVDQPPDITRLAHQTLTAVLNGSNPPRVEVRALTA
G*
>Assembly01_TRINITY_DN36478_c0_g1::Assembly01_TRINITY_DN36478_c0_g1_i2::g.28103::m.28103 Assembly01_TRINITY_DN36478_c0_g1::Assembly01_TRINITY_DN36478_c0_g1_i2::g.28103  ORF type:complete len:63 (+) Assembly01_TRINITY_DN36478_c0_g1_i2:1093-1281(+)
MDFSAFFSIAFASSKCLDCDLQLGQNWRESETNEKCPNDKIVSGQEWTETLASNVLCPTS
SE*
>Assembly01_TRINITY_DN3649_c0_g1::Assembly01_TRINITY_DN3649_c0_g1_i1::g.221772::m.221772 Assembly01_TRINITY_DN3649_c0_g1::Assembly01_TRINITY_DN3649_c0_g1_i1::g.221772  ORF type:complete len:65 (+) Assembly01_TRINITY_DN3649_c0_g1_i1:197-391(+)
MVIIRSVNSWIGHLLHRKAHLNKDISKQIDNDAIHKTLQWGHDTHSMTKANNRSVLILKF
SRLM*
>Assembly01_TRINITY_DN36505_c0_g1::Assembly01_TRINITY_DN36505_c0_g1_i1::g.203979::m.203979 Assembly01_TRINITY_DN36505_c0_g1::Assembly01_TRINITY_DN36505_c0_g1_i1::g.203979  ORF type:3prime_partial len:66 (-) Assembly01_TRINITY_DN36505_c0_g1_i1:2-196(-)
MISVTIDALTKIKNYKNNTNTSVFGGVDLGEYRKGKCPSILVPFQIFLSLVQNLFENICF
LMEKK
>Assembly01_TRINITY_DN36542_c0_g1::Assembly01_TRINITY_DN36542_c0_g1_i3::g.203746::m.203746 Assembly01_TRINITY_DN36542_c0_g1::Assembly01_TRINITY_DN36542_c0_g1_i3::g.203746  ORF type:3prime_partial len:67 (+) Assembly01_TRINITY_DN36542_c0_g1_i3:208-405(+)
MSQLKNSACDQISPLKIIQNSSSASGRIMDPVQYLTGFMPHNSFFDFHWHNSGPHVEQMA
TTDSKV
>Assembly01_TRINITY_DN36542_c0_g2::Assembly01_TRINITY_DN36542_c0_g2_i2::g.203752::m.203752 Assembly01_TRINITY_DN36542_c0_g2::Assembly01_TRINITY_DN36542_c0_g2_i2::g.203752  ORF type:3prime_partial len:63 (-) Assembly01_TRINITY_DN36542_c0_g2_i2:3-188(-)
MSSAPFVFKTASKRCSLSLKPSGSKMLCYEGEFGKKKVHIALTQTGSCLLLLIIVKILSE
AS
>Assembly01_TRINITY_DN36557_c0_g1::Assembly01_TRINITY_DN36557_c0_g1_i1::g.203613::m.203613 Assembly01_TRINITY_DN36557_c0_g1::Assembly01_TRINITY_DN36557_c0_g1_i1::g.203613  ORF type:complete len:61 (-) Assembly01_TRINITY_DN36557_c0_g1_i1:413-595(-)
MSIGDQFLLWEWSVIVLQVAALYYNLEQRCSGGSGITQCVMTTQPRLLMNLAKFNLQNVF
*
>Assembly01_TRINITY_DN36557_c1_g2::Assembly01_TRINITY_DN36557_c1_g2_i1::g.203617::m.203617 Assembly01_TRINITY_DN36557_c1_g2::Assembly01_TRINITY_DN36557_c1_g2_i1::g.203617  ORF type:complete len:61 (+) Assembly01_TRINITY_DN36557_c1_g2_i1:527-709(+)
MSIGDQFLLWEWSVIVLQVAALYYNLEQRCSGGSGITQCVMTTQPRLLMNLSKFNLQNVF
*
>Assembly01_TRINITY_DN3663_c0_g1::Assembly01_TRINITY_DN3663_c0_g1_i1::g.221776::m.221776 Assembly01_TRINITY_DN3663_c0_g1::Assembly01_TRINITY_DN3663_c0_g1_i1::g.221776  ORF type:complete len:66 (+) Assembly01_TRINITY_DN3663_c0_g1_i1:47-244(+)
MQHRNKRKKMNGYTYCLLESISEGISLELSPPPHCQSRSKCNVIAEFSLNATIASCFNPI
TCNFS*
>Assembly01_TRINITY_DN3666_c0_g1::Assembly01_TRINITY_DN3666_c0_g1_i1::g.221725::m.221725 Assembly01_TRINITY_DN3666_c0_g1::Assembly01_TRINITY_DN3666_c0_g1_i1::g.221725  ORF type:3prime_partial len:65 (-) Assembly01_TRINITY_DN3666_c0_g1_i1:2-193(-)
MPHAEIAVAAAPSLTAVLFGLSGCLVDFGSLARSDSPCADAEATPGALKILRSLKEQGVP
CAWL
>Assembly01_TRINITY_DN36688_c0_g1::Assembly01_TRINITY_DN36688_c0_g1_i1::g.121103::m.121103 Assembly01_TRINITY_DN36688_c0_g1::Assembly01_TRINITY_DN36688_c0_g1_i1::g.121103  ORF type:complete len:60 (-) Assembly01_TRINITY_DN36688_c0_g1_i1:406-585(-)
MASKCGAPELNHKGKQIQLESEPNTEKCQYSPPSSQEGSVNRILLPRMLIDWLSFSSGL*
>Assembly01_TRINITY_DN36696_c0_g1::Assembly01_TRINITY_DN36696_c0_g1_i1::g.121403::m.121403 Assembly01_TRINITY_DN36696_c0_g1::Assembly01_TRINITY_DN36696_c0_g1_i1::g.121403  ORF type:complete len:61 (-) Assembly01_TRINITY_DN36696_c0_g1_i1:112-294(-)
MQGKQQREQIQQGNHEDIVEIGQYNYHQSVQNRFPQTTSKVSCQEASQLGTGIAQPKTTA
*
>Assembly01_TRINITY_DN36723_c0_g1::Assembly01_TRINITY_DN36723_c0_g1_i1::g.137372::m.137372 Assembly01_TRINITY_DN36723_c0_g1::Assembly01_TRINITY_DN36723_c0_g1_i1::g.137372  ORF type:3prime_partial len:62 (-) Assembly01_TRINITY_DN36723_c0_g1_i1:1-183(-)
MKNMQTLNRQHPRSGLNLGQCNCEAADRLAMPSWHFITVNANFIAEECLNMVIIIYNSVA
I
>Assembly01_TRINITY_DN36728_c1_g1::Assembly01_TRINITY_DN36728_c1_g1_i2::g.137052::m.137052 Assembly01_TRINITY_DN36728_c1_g1::Assembly01_TRINITY_DN36728_c1_g1_i2::g.137052  ORF type:complete len:64 (-) Assembly01_TRINITY_DN36728_c1_g1_i2:268-459(-)
MNGKKKQVEGPRGARVLDRRWEKRQIEKEGPQGWGGVWESERNVSPGVGRDGNGGTRWDW
VLP*
>Assembly01_TRINITY_DN36747_c0_g1::Assembly01_TRINITY_DN36747_c0_g1_i1::g.137366::m.137366 Assembly01_TRINITY_DN36747_c0_g1::Assembly01_TRINITY_DN36747_c0_g1_i1::g.137366  ORF type:complete len:64 (-) Assembly01_TRINITY_DN36747_c0_g1_i1:749-940(-)
MFCKILVFGKKMRSFILKNEHEQKLYMEENHFTISDVYNMLFISMLHVTTKICRFSTLYL
KFL*
>Assembly01_TRINITY_DN3674_c0_g1::Assembly01_TRINITY_DN3674_c0_g1_i1::g.221759::m.221759 Assembly01_TRINITY_DN3674_c0_g1::Assembly01_TRINITY_DN3674_c0_g1_i1::g.221759  ORF type:3prime_partial len:62 (+) Assembly01_TRINITY_DN3674_c0_g1_i1:219-401(+)
MHQIQDGEAAKFDKDAPQPILIDGGRSFSGIKIVFLLEITHNHDIPLYVQMNMIHTTTWG
D
>Assembly01_TRINITY_DN36759_c0_g1::Assembly01_TRINITY_DN36759_c0_g1_i1::g.137382::m.137382 Assembly01_TRINITY_DN36759_c0_g1::Assembly01_TRINITY_DN36759_c0_g1_i1::g.137382  ORF type:5prime_partial len:64 (-) Assembly01_TRINITY_DN36759_c0_g1_i1:239-430(-)
VGVCLNNITNTNIKKMAPKPAKKTKAAAESVESGSEEDTASIILMVTAMMREQNKIQLDK
CIV*
>Assembly01_TRINITY_DN36825_c0_g2::Assembly01_TRINITY_DN36825_c0_g2_i1::g.221366::m.221366 Assembly01_TRINITY_DN36825_c0_g2::Assembly01_TRINITY_DN36825_c0_g2_i1::g.221366  ORF type:complete len:61 (+) Assembly01_TRINITY_DN36825_c0_g2_i1:165-347(+)
MQLPHTNKATTALPLHCNTAQIIQEDPSFVHLSVLIMGSARPVFFQVQDTYFSCLKERIV
*
>Assembly01_TRINITY_DN36850_c0_g2::Assembly01_TRINITY_DN36850_c0_g2_i1::g.221172::m.221172 Assembly01_TRINITY_DN36850_c0_g2::Assembly01_TRINITY_DN36850_c0_g2_i1::g.221172  ORF type:5prime_partial len:63 (-) Assembly01_TRINITY_DN36850_c0_g2_i1:271-459(-)
ESRLAETREVDVNAIQLESAQTEYKMLFLQFARGHGQTCRSGNRVWPRLHWGDWAQTGRP
SR*
>Assembly01_TRINITY_DN36905_c0_g1::Assembly01_TRINITY_DN36905_c0_g1_i1::g.100076::m.100076 Assembly01_TRINITY_DN36905_c0_g1::Assembly01_TRINITY_DN36905_c0_g1_i1::g.100076  ORF type:complete len:65 (+) Assembly01_TRINITY_DN36905_c0_g1_i1:148-342(+)
MEAMLREGRAALERGRDASGVHVVLGNQACDLDSMVSAIAFAYFLTKVYRGEHSDRLHHC
LVCR*
>Assembly01_TRINITY_DN36923_c0_g1::Assembly01_TRINITY_DN36923_c0_g1_i1::g.99785::m.99785 Assembly01_TRINITY_DN36923_c0_g1::Assembly01_TRINITY_DN36923_c0_g1_i1::g.99785  ORF type:complete len:65 (-) Assembly01_TRINITY_DN36923_c0_g1_i1:166-360(-)
MTPAPHKLVGWKQFARRMINRWISMEKHVRNRAQCTVTTILLALHMQVSMNYYHNSQEEQ
NWEP*
>Assembly01_TRINITY_DN36942_c0_g1::Assembly01_TRINITY_DN36942_c0_g1_i1::g.99480::m.99480 Assembly01_TRINITY_DN36942_c0_g1::Assembly01_TRINITY_DN36942_c0_g1_i1::g.99480  ORF type:complete len:63 (+) Assembly01_TRINITY_DN36942_c0_g1_i1:675-863(+)
MAIIKHWHFSEFRAAVQCVQGSPLCVAADILYLFFINTEMKRCFNVFFRKKINLFVNVIN
KQ*
>Assembly01_TRINITY_DN36963_c0_g1::Assembly01_TRINITY_DN36963_c0_g1_i1::g.100029::m.100029 Assembly01_TRINITY_DN36963_c0_g1::Assembly01_TRINITY_DN36963_c0_g1_i1::g.100029  ORF type:complete len:60 (+) Assembly01_TRINITY_DN36963_c0_g1_i1:94-273(+)
MESTGIPSVTITNTNHYPVNNTKQRLLPVISQQRCLVFWNGYQCSQTLTHNHGVRQHLG*
>Assembly01_TRINITY_DN37027_c0_g2::Assembly01_TRINITY_DN37027_c0_g2_i1::g.217205::m.217205 Assembly01_TRINITY_DN37027_c0_g2::Assembly01_TRINITY_DN37027_c0_g2_i1::g.217205  ORF type:5prime_partial len:61 (-) Assembly01_TRINITY_DN37027_c0_g2_i1:288-470(-)
IFQHEVQSCANESQRSHYEAFSQASKKSFSSMVVSSLTSRTSFKVRNVLGEEEAAAASVL
*
>Assembly01_TRINITY_DN37034_c0_g1::Assembly01_TRINITY_DN37034_c0_g1_i1::g.216854::m.216854 Assembly01_TRINITY_DN37034_c0_g1::Assembly01_TRINITY_DN37034_c0_g1_i1::g.216854  ORF type:complete len:66 (-) Assembly01_TRINITY_DN37034_c0_g1_i1:73-270(-)
MYYLSLNKILRLLSAEGDCKLEKQLQSEIRSLQKQFNQGNRKLGKTNLEIFFFINGDTQQ
VKQQR*
>Assembly01_TRINITY_DN37064_c4_g3::Assembly01_TRINITY_DN37064_c4_g3_i1::g.216790::m.216790 Assembly01_TRINITY_DN37064_c4_g3::Assembly01_TRINITY_DN37064_c4_g3_i1::g.216790  ORF type:complete len:61 (+) Assembly01_TRINITY_DN37064_c4_g3_i1:872-1054(+)
MSLGGGGMGLDRIFFFIRLVTVGTIWFHGKKQNVTPVQGVGGTALGVLCAVQKTSRQADG
*
>Assembly01_TRINITY_DN37151_c0_g1::Assembly01_TRINITY_DN37151_c0_g1_i1::g.51533::m.51533 Assembly01_TRINITY_DN37151_c0_g1::Assembly01_TRINITY_DN37151_c0_g1_i1::g.51533  ORF type:complete len:63 (+) Assembly01_TRINITY_DN37151_c0_g1_i1:85-273(+)
MFIQEVNDAKKLVHHGLSCIAAGGSSPSSHYSGRDISSIHISEFVCHRGKVNDNFFILQV
IQ*
>Assembly01_TRINITY_DN37173_c0_g1::Assembly01_TRINITY_DN37173_c0_g1_i1::g.51939::m.51939 Assembly01_TRINITY_DN37173_c0_g1::Assembly01_TRINITY_DN37173_c0_g1_i1::g.51939  ORF type:complete len:66 (+) Assembly01_TRINITY_DN37173_c0_g1_i1:176-373(+)
MRCYSLTFVVVLLTSSQINKRTSFIKILLFTFYNVDTIFFRSLNGSAVLGKRKMYFSSME
NNNEL*
>Assembly01_TRINITY_DN37224_c0_g1::Assembly01_TRINITY_DN37224_c0_g1_i1::g.77947::m.77947 Assembly01_TRINITY_DN37224_c0_g1::Assembly01_TRINITY_DN37224_c0_g1_i1::g.77947  ORF type:complete len:63 (-) Assembly01_TRINITY_DN37224_c0_g1_i1:892-1080(-)
MIYIHKLAASTDNVVKKNEGHTDRIRWKKINVANTFAHCVCIFTEVKFQIQYFNISTKGF
HT*
>Assembly01_TRINITY_DN37226_c0_g1::Assembly01_TRINITY_DN37226_c0_g1_i1::g.77485::m.77485 Assembly01_TRINITY_DN37226_c0_g1::Assembly01_TRINITY_DN37226_c0_g1_i1::g.77485  ORF type:complete len:60 (+) Assembly01_TRINITY_DN37226_c0_g1_i1:388-567(+)
MLLFSAILLSIVAYSFNTIELRQNGMSSQAVSTNSVVWNGPTICFTDDSIYCPSICKVQ*
>Assembly01_TRINITY_DN37253_c0_g2::Assembly01_TRINITY_DN37253_c0_g2_i1::g.77472::m.77472 Assembly01_TRINITY_DN37253_c0_g2::Assembly01_TRINITY_DN37253_c0_g2_i1::g.77472  ORF type:complete len:62 (-) Assembly01_TRINITY_DN37253_c0_g2_i1:18-203(-)
MEGEERGMTGEERGVEKRSGEEKSDEGGREGWKGEEQDGGGDGERGEQKREISEFIVMNK
S*
>Assembly01_TRINITY_DN37311_c0_g1::Assembly01_TRINITY_DN37311_c0_g1_i1::g.132299::m.132299 Assembly01_TRINITY_DN37311_c0_g1::Assembly01_TRINITY_DN37311_c0_g1_i1::g.132299  ORF type:3prime_partial len:60 (+) Assembly01_TRINITY_DN37311_c0_g1_i1:223-399(+)
MPTITDLPEAGFQPVPSRPQAGSPNASDAGIHLGPGCPQVEFLMPPTCVCILATAAHRP
>Assembly01_TRINITY_DN37313_c0_g1::Assembly01_TRINITY_DN37313_c0_g1_i2::g.132606::m.132606 Assembly01_TRINITY_DN37313_c0_g1::Assembly01_TRINITY_DN37313_c0_g1_i2::g.132606  ORF type:5prime_partial len:61 (-) Assembly01_TRINITY_DN37313_c0_g1_i2:251-433(-)
KPVCLVCNESAAVNKEFNIKRHYETKHAKFKELSGQDRTESLETERKLGKTKFIFHKEEC
*
>Assembly01_TRINITY_DN37323_c0_g2::Assembly01_TRINITY_DN37323_c0_g2_i1::g.132525::m.132525 Assembly01_TRINITY_DN37323_c0_g2::Assembly01_TRINITY_DN37323_c0_g2_i1::g.132525  ORF type:5prime_partial len:66 (+) Assembly01_TRINITY_DN37323_c0_g2_i1:1-198(+)
IGSAKKTVYSSLFVFMYMLCTVFFALPIRGNSATPTGKRISRLYVMSSDNKSEMAYTGFE
EYLTY*
>Assembly01_TRINITY_DN37357_c0_g1::Assembly01_TRINITY_DN37357_c0_g1_i1::g.131959::m.131959 Assembly01_TRINITY_DN37357_c0_g1::Assembly01_TRINITY_DN37357_c0_g1_i1::g.131959  ORF type:3prime_partial len:67 (-) Assembly01_TRINITY_DN37357_c0_g1_i1:2-199(-)
MHSSGEYGPIVSLYGDPKFAKETLFFLWIGFQEYCYSLVSVKINKVDFLASLSKFFQIFM
DFSHGL
>Assembly01_TRINITY_DN37418_c2_g1::Assembly01_TRINITY_DN37418_c2_g1_i2::g.130624::m.130624 Assembly01_TRINITY_DN37418_c2_g1::Assembly01_TRINITY_DN37418_c2_g1_i2::g.130624  ORF type:complete len:61 (+) Assembly01_TRINITY_DN37418_c2_g1_i2:1225-1407(+)
MNCSQLSLTAGISVYFAFINIVAYLESCGSNENVKIRIKIKIAEFRENLCCPTAQITLTS
*
>Assembly01_TRINITY_DN37420_c0_g1::Assembly01_TRINITY_DN37420_c0_g1_i1::g.130178::m.130178 Assembly01_TRINITY_DN37420_c0_g1::Assembly01_TRINITY_DN37420_c0_g1_i1::g.130178  ORF type:complete len:66 (+) Assembly01_TRINITY_DN37420_c0_g1_i1:375-572(+)
MEQKGDGELEERRQMDREGKRDREGAKRKLEKPMLRSSGWRVPRRNVRCCLSNLRVALVW
QCMRP*
>Assembly01_TRINITY_DN37426_c0_g1::Assembly01_TRINITY_DN37426_c0_g1_i1::g.130329::m.130329 Assembly01_TRINITY_DN37426_c0_g1::Assembly01_TRINITY_DN37426_c0_g1_i1::g.130329  ORF type:3prime_partial len:63 (+) Assembly01_TRINITY_DN37426_c0_g1_i1:347-532(+)
MSSPLRFWRYTMQHKIPNPQPIHIDHLGPCRLHCDSGDTQCSTKTFVMPVTPADYLLQIL
NP
>Assembly01_TRINITY_DN37525_c1_g1::Assembly01_TRINITY_DN37525_c1_g1_i1::g.2884::m.2884 Assembly01_TRINITY_DN37525_c1_g1::Assembly01_TRINITY_DN37525_c1_g1_i1::g.2884  ORF type:5prime_partial len:62 (+) Assembly01_TRINITY_DN37525_c1_g1_i1:1-186(+)
PDVGIAVVQVIQDSERDVASRGWEEDGAGATHKGAGGTQQVRKLQTVDVCNRNPSSGMME
L*
>Assembly01_TRINITY_DN37559_c1_g1::Assembly01_TRINITY_DN37559_c1_g1_i2::g.3061::m.3061 Assembly01_TRINITY_DN37559_c1_g1::Assembly01_TRINITY_DN37559_c1_g1_i2::g.3061  ORF type:3prime_partial len:64 (-) Assembly01_TRINITY_DN37559_c1_g1_i2:3-191(-)
MEPCDDRQRSVRTKTILIPRPRRKTCPLLFDVRGNAASCLNNGRNSDRTSSQALPSAEQL
DTL
>Assembly01_TRINITY_DN37562_c0_g1::Assembly01_TRINITY_DN37562_c0_g1_i2::g.3422::m.3422 Assembly01_TRINITY_DN37562_c0_g1::Assembly01_TRINITY_DN37562_c0_g1_i2::g.3422  ORF type:5prime_partial len:63 (+) Assembly01_TRINITY_DN37562_c0_g1_i2:1-189(+)
TNLYSLHDSKTYFKGTGETPTEGTLDTYMAKLHNIIESSPLEYEKLVGRVQEIISQLDGD
KL*
>Assembly01_TRINITY_DN37607_c2_g2::Assembly01_TRINITY_DN37607_c2_g2_i1::g.185599::m.185599 Assembly01_TRINITY_DN37607_c2_g2::Assembly01_TRINITY_DN37607_c2_g2_i1::g.185599  ORF type:3prime_partial len:64 (-) Assembly01_TRINITY_DN37607_c2_g2_i1:2-190(-)
MNIHQITNVIQAFAFAQKQTGDIALPMSLNAQNEGLGGLNNTGTQSFIQNPWDQTLFGIF
RIT
>Assembly01_TRINITY_DN37609_c2_g2::Assembly01_TRINITY_DN37609_c2_g2_i1::g.186162::m.186162 Assembly01_TRINITY_DN37609_c2_g2::Assembly01_TRINITY_DN37609_c2_g2_i1::g.186162  ORF type:3prime_partial len:64 (-) Assembly01_TRINITY_DN37609_c2_g2_i1:2-190(-)
MCLSLLNVPIASAYTTTPGSVFQAPTIMDISPKLTLTHLGWMSSGSSHCHPGKKVLAVHP
IYA
>Assembly01_TRINITY_DN37651_c1_g1::Assembly01_TRINITY_DN37651_c1_g1_i1::g.185594::m.185594 Assembly01_TRINITY_DN37651_c1_g1::Assembly01_TRINITY_DN37651_c1_g1_i1::g.185594  ORF type:3prime_partial len:66 (-) Assembly01_TRINITY_DN37651_c1_g1_i1:1-195(-)
MQFGFWLSQPACRKSTFWQKDNLKERRHWSEIQTVHKTSQLFKHKVAQGLLISEIFIFPS
DHIPT
>Assembly01_TRINITY_DN37723_c0_g1::Assembly01_TRINITY_DN37723_c0_g1_i1::g.64786::m.64786 Assembly01_TRINITY_DN37723_c0_g1::Assembly01_TRINITY_DN37723_c0_g1_i1::g.64786  ORF type:complete len:65 (+) Assembly01_TRINITY_DN37723_c0_g1_i1:1025-1219(+)
MATWKVLKGMEYLSGIYKDELNILANSGEKYKLISIVDCCEIVFIFLFTEDIMLIMLKIA
LPKV*
>Assembly01_TRINITY_DN37765_c2_g1::Assembly01_TRINITY_DN37765_c2_g1_i1::g.65353::m.65353 Assembly01_TRINITY_DN37765_c2_g1::Assembly01_TRINITY_DN37765_c2_g1_i1::g.65353  ORF type:complete len:60 (+) Assembly01_TRINITY_DN37765_c2_g1_i1:347-526(+)
MKTDEKIRQKVRLHQLKEKLSEGSGQRIFTTASEKANGRRKWGCAINAGLASDTQILTY*
>Assembly01_TRINITY_DN37765_c2_g4::Assembly01_TRINITY_DN37765_c2_g4_i1::g.65355::m.65355 Assembly01_TRINITY_DN37765_c2_g4::Assembly01_TRINITY_DN37765_c2_g4_i1::g.65355  ORF type:complete len:66 (-) Assembly01_TRINITY_DN37765_c2_g4_i1:459-656(-)
MKTDEKIRQKVRLHQLKEKLSEGSGQRIFTTASEKANGRRKWDSDQGVEKGTVPGGGVSG
RWWKL*
>Assembly01_TRINITY_DN37803_c0_g1::Assembly01_TRINITY_DN37803_c0_g1_i1::g.93047::m.93047 Assembly01_TRINITY_DN37803_c0_g1::Assembly01_TRINITY_DN37803_c0_g1_i1::g.93047  ORF type:5prime_partial len:66 (+) Assembly01_TRINITY_DN37803_c0_g1_i1:1-198(+)
LGPARTEVKMAEVSERTLQLAVVLSFTAGFIVGWQANIMRRRFLDWRKKRLQSKLIETQK
KLDLS*
>Assembly01_TRINITY_DN37888_c0_g2::Assembly01_TRINITY_DN37888_c0_g2_i1::g.93206::m.93206 Assembly01_TRINITY_DN37888_c0_g2::Assembly01_TRINITY_DN37888_c0_g2_i1::g.93206  ORF type:complete len:64 (+) Assembly01_TRINITY_DN37888_c0_g2_i1:382-573(+)
MQEAKHIPDPTGLLQRVDFMYCHMFYNAYSLHLAKKKKVKIKLCTSVISLDFYTFLICIK
CSG*
>Assembly01_TRINITY_DN37898_c0_g1::Assembly01_TRINITY_DN37898_c0_g1_i1::g.92650::m.92650 Assembly01_TRINITY_DN37898_c0_g1::Assembly01_TRINITY_DN37898_c0_g1_i1::g.92650  ORF type:complete len:60 (-) Assembly01_TRINITY_DN37898_c0_g1_i1:1333-1512(-)
MSLFLNLNINERVCLYDLYCRYNAECGIFTVRNEVQNTNFKRLSGSYYYSIIQSSLQSI*
>Assembly01_TRINITY_DN37922_c0_g1::Assembly01_TRINITY_DN37922_c0_g1_i4::g.157398::m.157398 Assembly01_TRINITY_DN37922_c0_g1::Assembly01_TRINITY_DN37922_c0_g1_i4::g.157398  ORF type:3prime_partial len:61 (-) Assembly01_TRINITY_DN37922_c0_g1_i4:2-181(-)
MEVIGVSNHQMCRLVPHLNGANRAHQVNFRFLGVCAAAEAVGLLEANPRTLGDSEGTLAS
>Assembly01_TRINITY_DN37965_c1_g1::Assembly01_TRINITY_DN37965_c1_g1_i1::g.157023::m.157023 Assembly01_TRINITY_DN37965_c1_g1::Assembly01_TRINITY_DN37965_c1_g1_i1::g.157023  ORF type:complete len:66 (-) Assembly01_TRINITY_DN37965_c1_g1_i1:949-1146(-)
MTYKKKTMENESLLDCLNAISDVCLESTQNVSVHCWRHPQIVPIYICIYCSGSFPNKTCS
FKGHS*
>Assembly01_TRINITY_DN38008_c0_g2::Assembly01_TRINITY_DN38008_c0_g2_i1::g.89881::m.89881 Assembly01_TRINITY_DN38008_c0_g2::Assembly01_TRINITY_DN38008_c0_g2_i1::g.89881  ORF type:complete len:65 (+) Assembly01_TRINITY_DN38008_c0_g2_i1:335-529(+)
MTSSPMNLHECYRMLMPLSGTFVYTEKLPIFYNCKVVLYSFHRGKKKTIFDFLTKMNLII
INGS*
>Assembly01_TRINITY_DN38045_c2_g1::Assembly01_TRINITY_DN38045_c2_g1_i3::g.89559::m.89559 Assembly01_TRINITY_DN38045_c2_g1::Assembly01_TRINITY_DN38045_c2_g1_i3::g.89559  ORF type:5prime_partial len:62 (-) Assembly01_TRINITY_DN38045_c2_g1_i3:816-1001(-)
LRCSPQGKKQEQESAIRPVEPALPVNKIMADLAVDSAPLTYLLPVTFNFCTMQNSNCLKY
I*
>Assembly01_TRINITY_DN38081_c0_g1::Assembly01_TRINITY_DN38081_c0_g1_i1::g.89284::m.89284 Assembly01_TRINITY_DN38081_c0_g1::Assembly01_TRINITY_DN38081_c0_g1_i1::g.89284  ORF type:complete len:63 (-) Assembly01_TRINITY_DN38081_c0_g1_i1:280-468(-)
MIPVVGINTVMDICRGIVKNKIFVEYILLHSLMSEGQQYICSIADRNKISHALRKKKNPF
FN*
>Assembly01_TRINITY_DN3808_c0_g1::Assembly01_TRINITY_DN3808_c0_g1_i1::g.219738::m.219738 Assembly01_TRINITY_DN3808_c0_g1::Assembly01_TRINITY_DN3808_c0_g1_i1::g.219738  ORF type:5prime_partial len:64 (+) Assembly01_TRINITY_DN3808_c0_g1_i1:1-192(+)
CAFFVVIAIHCNKILSSSWKKEASVDQCKSYLLLLDLSVTTYEPFCGNTATIHKVRRWLK
FSL*
>Assembly01_TRINITY_DN38106_c0_g1::Assembly01_TRINITY_DN38106_c0_g1_i1::g.119105::m.119105 Assembly01_TRINITY_DN38106_c0_g1::Assembly01_TRINITY_DN38106_c0_g1_i1::g.119105  ORF type:complete len:63 (-) Assembly01_TRINITY_DN38106_c0_g1_i1:185-373(-)
MRSKPFRTEIRRNFFTLSCERETPYHKKIVQASSLDIFKRKLDLSLMAQGIKGYGEKAGI
EH*
>Assembly01_TRINITY_DN38149_c0_g1::Assembly01_TRINITY_DN38149_c0_g1_i1::g.119354::m.119354 Assembly01_TRINITY_DN38149_c0_g1::Assembly01_TRINITY_DN38149_c0_g1_i1::g.119354  ORF type:complete len:60 (-) Assembly01_TRINITY_DN38149_c0_g1_i1:892-1071(-)
MLVITGKIEPHNMKRIKCSLNIKMGMCNKFATEAKHWKKTKIRLVNLNVIEHHDIISDF*
>Assembly01_TRINITY_DN38157_c0_g1::Assembly01_TRINITY_DN38157_c0_g1_i1::g.119738::m.119738 Assembly01_TRINITY_DN38157_c0_g1::Assembly01_TRINITY_DN38157_c0_g1_i1::g.119738  ORF type:complete len:66 (-) Assembly01_TRINITY_DN38157_c0_g1_i1:725-922(-)
MGYEETERDKMQSEQHEKHYLHTTSNPCADDICIECYFRCNKCGFRTKLEFLYLNILKYQ
HHAQF*
>Assembly01_TRINITY_DN38169_c0_g4::Assembly01_TRINITY_DN38169_c0_g4_i1::g.119513::m.119513 Assembly01_TRINITY_DN38169_c0_g4::Assembly01_TRINITY_DN38169_c0_g4_i1::g.119513  ORF type:complete len:61 (+) Assembly01_TRINITY_DN38169_c0_g4_i1:344-526(+)
MIHLGHLRWRTRVKVKERGIKIQVNKFEYTGIKFDKCMGKQMAESSHKQEQGGIEYRFVD
*
>Assembly01_TRINITY_DN38237_c0_g1::Assembly01_TRINITY_DN38237_c0_g1_i11::g.94799::m.94799 Assembly01_TRINITY_DN38237_c0_g1::Assembly01_TRINITY_DN38237_c0_g1_i11::g.94799  ORF type:3prime_partial len:66 (+) Assembly01_TRINITY_DN38237_c0_g1_i11:382-576(+)
MPGEPVCLRESRAGESVVDSGYIRLAASANRMNGYLHTVTCKPLLLLFLPPPPPGTSAPP
DRNRA
>Assembly01_TRINITY_DN38286_c0_g1::Assembly01_TRINITY_DN38286_c0_g1_i1::g.95574::m.95574 Assembly01_TRINITY_DN38286_c0_g1::Assembly01_TRINITY_DN38286_c0_g1_i1::g.95574  ORF type:complete len:63 (-) Assembly01_TRINITY_DN38286_c0_g1_i1:545-733(-)
MDEIVKTPGQYHDVIGVAEEDDHHGSKAQTFEERYDVPGTNATLLHELSQCNFQEKDRNS
SH*
>Assembly01_TRINITY_DN38377_c1_g2::Assembly01_TRINITY_DN38377_c1_g2_i1::g.23680::m.23680 Assembly01_TRINITY_DN38377_c1_g2::Assembly01_TRINITY_DN38377_c1_g2_i1::g.23680  ORF type:complete len:60 (+) Assembly01_TRINITY_DN38377_c1_g2_i1:29-208(+)
MCFYFNHGVCRLSCFTPNLTQFDHINFHDILPCGWTPSRVQHHGEDTIGDQLPANSVCV*
>Assembly01_TRINITY_DN38426_c1_g3::Assembly01_TRINITY_DN38426_c1_g3_i1::g.190353::m.190353 Assembly01_TRINITY_DN38426_c1_g3::Assembly01_TRINITY_DN38426_c1_g3_i1::g.190353  ORF type:complete len:65 (+) Assembly01_TRINITY_DN38426_c1_g3_i1:760-954(+)
MENSPVCKAAVPVYNGTKHEGLFFLYLLGCDIIFNSLQSFHHFSQWILVKELELKKVFIS
KLNK*
>Assembly01_TRINITY_DN38435_c0_g1::Assembly01_TRINITY_DN38435_c0_g1_i1::g.190719::m.190719 Assembly01_TRINITY_DN38435_c0_g1::Assembly01_TRINITY_DN38435_c0_g1_i1::g.190719  ORF type:complete len:66 (-) Assembly01_TRINITY_DN38435_c0_g1_i1:87-284(-)
MVTNCSGERSFSQLKRIKNELRATMSQEKLSALSIMCIESDKLRSISFEDTIHDFAFGKS
RKKMF*
>Assembly01_TRINITY_DN38457_c3_g1::Assembly01_TRINITY_DN38457_c3_g1_i2::g.190146::m.190146 Assembly01_TRINITY_DN38457_c3_g1::Assembly01_TRINITY_DN38457_c3_g1_i2::g.190146  ORF type:5prime_partial len:62 (+) Assembly01_TRINITY_DN38457_c3_g1_i2:1-186(+)
FISNLFIYLFINVTQLKKYFPDNIVTIKGNGKCMSTWTPALATNLPMPLTPDSPHPNRTP
R*
>Assembly01_TRINITY_DN38477_c0_g1::Assembly01_TRINITY_DN38477_c0_g1_i1::g.190413::m.190413 Assembly01_TRINITY_DN38477_c0_g1::Assembly01_TRINITY_DN38477_c0_g1_i1::g.190413  ORF type:complete len:63 (+) Assembly01_TRINITY_DN38477_c0_g1_i1:169-357(+)
MERGGFEVYGQNAGHQSWLVACSSRTAKQYGSVRRWRVKRDQSNSNGNCRIEENLQLTED
NV*
>Assembly01_TRINITY_DN38480_c0_g1::Assembly01_TRINITY_DN38480_c0_g1_i1::g.190235::m.190235 Assembly01_TRINITY_DN38480_c0_g1::Assembly01_TRINITY_DN38480_c0_g1_i1::g.190235  ORF type:5prime_partial len:64 (+) Assembly01_TRINITY_DN38480_c0_g1_i1:1-192(+)
FAHKNRRNPTAAQREAAERCTPGLSVGEREETEQGERYAEVLMVQYFPVTLSFGEGSVQQ
QLH*
>Assembly01_TRINITY_DN38485_c0_g1::Assembly01_TRINITY_DN38485_c0_g1_i1::g.190350::m.190350 Assembly01_TRINITY_DN38485_c0_g1::Assembly01_TRINITY_DN38485_c0_g1_i1::g.190350  ORF type:5prime_partial len:60 (+) Assembly01_TRINITY_DN38485_c0_g1_i1:2-181(+)
PPPPVRDGVGPHTDTRQPPPSSEGRCGARHRHASTSPPPPVRDGVGPDTDTRQPPPPLQ*
>Assembly01_TRINITY_DN38503_c0_g1::Assembly01_TRINITY_DN38503_c0_g1_i1::g.115442::m.115442 Assembly01_TRINITY_DN38503_c0_g1::Assembly01_TRINITY_DN38503_c0_g1_i1::g.115442  ORF type:complete len:60 (-) Assembly01_TRINITY_DN38503_c0_g1_i1:207-386(-)
MAKESRPMVLRSSMLYPLPGSEAEAGARDRRTRPQQTWPARSFYSLNNPATQTISLSRG*
>Assembly01_TRINITY_DN38547_c0_g1::Assembly01_TRINITY_DN38547_c0_g1_i1::g.115982::m.115982 Assembly01_TRINITY_DN38547_c0_g1::Assembly01_TRINITY_DN38547_c0_g1_i1::g.115982  ORF type:complete len:66 (-) Assembly01_TRINITY_DN38547_c0_g1_i1:232-429(-)
MLESEQTSWGYSDQVASMGKNGQSMFRVLIKGLDSMDFSPWMLPDLLNPSSLFTPQSNNQ
IQGFI*
>Assembly01_TRINITY_DN38547_c0_g3::Assembly01_TRINITY_DN38547_c0_g3_i1::g.115986::m.115986 Assembly01_TRINITY_DN38547_c0_g3::Assembly01_TRINITY_DN38547_c0_g3_i1::g.115986  ORF type:complete len:66 (-) Assembly01_TRINITY_DN38547_c0_g3_i1:232-429(-)
MLESEQTSWGYSDRVASMGKNGQSMFRVLIKGLDSMDFSPWMLPDLLNPSSLFTPQSNNQ
IQGFI*
>Assembly01_TRINITY_DN38553_c0_g2::Assembly01_TRINITY_DN38553_c0_g2_i2::g.115810::m.115810 Assembly01_TRINITY_DN38553_c0_g2::Assembly01_TRINITY_DN38553_c0_g2_i2::g.115810  ORF type:5prime_partial len:62 (-) Assembly01_TRINITY_DN38553_c0_g2_i2:710-895(-)
RWTRVRTRWDSPRAPEGNEGSGLVVGEARSMYVDIYSVKIMDVSPLQTIQTCILITPTAN
G*
>Assembly01_TRINITY_DN38559_c0_g1::Assembly01_TRINITY_DN38559_c0_g1_i3::g.115962::m.115962 Assembly01_TRINITY_DN38559_c0_g1::Assembly01_TRINITY_DN38559_c0_g1_i3::g.115962  ORF type:complete len:66 (+) Assembly01_TRINITY_DN38559_c0_g1_i3:178-375(+)
MGDPYTGCSGIQDIDVAIILSMACSSGHPPVAVVERLVWRTVGPHTAHYVAVQPVTDIPA
SVQCR*
>Assembly01_TRINITY_DN38619_c0_g2::Assembly01_TRINITY_DN38619_c0_g2_i1::g.11295::m.11295 Assembly01_TRINITY_DN38619_c0_g2::Assembly01_TRINITY_DN38619_c0_g2_i1::g.11295  ORF type:5prime_partial len:66 (-) Assembly01_TRINITY_DN38619_c0_g2_i1:225-422(-)
IQQAAPKNHRFNWLFISFVGLALGFACVQEVYTESGSLTVKLKLPEDLVLRVRVKMKSHQ
LLSAA*
>Assembly01_TRINITY_DN38641_c0_g1::Assembly01_TRINITY_DN38641_c0_g1_i1::g.11642::m.11642 Assembly01_TRINITY_DN38641_c0_g1::Assembly01_TRINITY_DN38641_c0_g1_i1::g.11642  ORF type:complete len:65 (-) Assembly01_TRINITY_DN38641_c0_g1_i1:617-811(-)
MCGGTNTSLGPEPLVKPAVVEYLPAEAECLWPRSISRLASEEGRGAWEREDVTEEQCARN
RGNC*
>Assembly01_TRINITY_DN38677_c0_g1::Assembly01_TRINITY_DN38677_c0_g1_i2::g.12200::m.12200 Assembly01_TRINITY_DN38677_c0_g1::Assembly01_TRINITY_DN38677_c0_g1_i2::g.12200  ORF type:complete len:61 (+) Assembly01_TRINITY_DN38677_c0_g1_i2:305-487(+)
MLQGIRRGGKVTAANITHSSFKRMNTVPLTASVPWYMAVKPQLLTGINFLITIQYNLQTI
*
>Assembly01_TRINITY_DN3880_c0_g1::Assembly01_TRINITY_DN3880_c0_g1_i1::g.219750::m.219750 Assembly01_TRINITY_DN3880_c0_g1::Assembly01_TRINITY_DN3880_c0_g1_i1::g.219750  ORF type:5prime_partial len:60 (+) Assembly01_TRINITY_DN3880_c0_g1_i1:3-182(+)
FHIGSVWLPGFGGGRGGEGGKRESVVPPVVVWSLEENASFVILKAKRWKDVTSGGIYIH*
>Assembly01_TRINITY_DN38830_c0_g1::Assembly01_TRINITY_DN38830_c0_g1_i1::g.218211::m.218211 Assembly01_TRINITY_DN38830_c0_g1::Assembly01_TRINITY_DN38830_c0_g1_i1::g.218211  ORF type:complete len:62 (+) Assembly01_TRINITY_DN38830_c0_g1_i1:383-568(+)
MWLLWKTGNPKISDFVDLMFLQKGLLDSARLNFVNLVPLQVSLPDQAWLCVVDPSSPKEW
T*
>Assembly01_TRINITY_DN38984_c0_g1::Assembly01_TRINITY_DN38984_c0_g1_i3::g.110493::m.110493 Assembly01_TRINITY_DN38984_c0_g1::Assembly01_TRINITY_DN38984_c0_g1_i3::g.110493  ORF type:complete len:62 (+) Assembly01_TRINITY_DN38984_c0_g1_i3:893-1078(+)
MSQKKHGSSGARVSMLVTHLTINNLQTEHFRVQIQGFLITHGYNVLSRQSSRWTTLAANK
C*
>Assembly01_TRINITY_DN38_c0_g1::Assembly01_TRINITY_DN38_c0_g1_i1::g.22102::m.22102 Assembly01_TRINITY_DN38_c0_g1::Assembly01_TRINITY_DN38_c0_g1_i1::g.22102  ORF type:5prime_partial len:62 (+) Assembly01_TRINITY_DN38_c0_g1_i1:2-187(+)
AGGTQQVLQRPWEVQIYNRRDRHFTGISIVQALTRPQGTLHQTIPLDRLHRSGAHGQAGR
G*
>Assembly01_TRINITY_DN39001_c0_g1::Assembly01_TRINITY_DN39001_c0_g1_i2::g.82811::m.82811 Assembly01_TRINITY_DN39001_c0_g1::Assembly01_TRINITY_DN39001_c0_g1_i2::g.82811  ORF type:complete len:63 (+) Assembly01_TRINITY_DN39001_c0_g1_i2:591-779(+)
MFRHGYVSLVKMGVANFLYTWSNTWIHHQSCHRTFLDILEQEAPHIQMQMIFAVGENAAT
FG*
>Assembly01_TRINITY_DN39020_c2_g2::Assembly01_TRINITY_DN39020_c2_g2_i1::g.81868::m.81868 Assembly01_TRINITY_DN39020_c2_g2::Assembly01_TRINITY_DN39020_c2_g2_i1::g.81868  ORF type:complete len:65 (+) Assembly01_TRINITY_DN39020_c2_g2_i1:269-463(+)
MITATGHNNGKHWSHLGPGLLSATPFKRGEAAILSQEFKCQRLTEVASSSKLCLKNFQGE
KRQQ*
>Assembly01_TRINITY_DN39044_c0_g1::Assembly01_TRINITY_DN39044_c0_g1_i2::g.83033::m.83033 Assembly01_TRINITY_DN39044_c0_g1::Assembly01_TRINITY_DN39044_c0_g1_i2::g.83033  ORF type:3prime_partial len:64 (-) Assembly01_TRINITY_DN39044_c0_g1_i2:3-191(-)
MTTAPCCLNELVLMAGISDGITAVCFDKRFVDPHTEKRNSLKRSLLLIWTLRDLLSSSSI
SVF
>Assembly01_TRINITY_DN39094_c2_g1::Assembly01_TRINITY_DN39094_c2_g1_i1::g.82411::m.82411 Assembly01_TRINITY_DN39094_c2_g1::Assembly01_TRINITY_DN39094_c2_g1_i1::g.82411  ORF type:complete len:65 (+) Assembly01_TRINITY_DN39094_c2_g1_i1:299-493(+)
MLFRIQIVPGQYIHAFCFVSCIAKSISSLGKSAQKSPTAWSSESGGRPRKKPGLLQQVKH
SRRW*
>Assembly01_TRINITY_DN39121_c1_g1::Assembly01_TRINITY_DN39121_c1_g1_i1::g.13479::m.13479 Assembly01_TRINITY_DN39121_c1_g1::Assembly01_TRINITY_DN39121_c1_g1_i1::g.13479  ORF type:3prime_partial len:61 (-) Assembly01_TRINITY_DN39121_c1_g1_i1:3-182(-)
MCAVKTNMMNKTIDLVWRHVKPSKEATFHMISSVTIGKKREVFNSGPRNKHARYWSEGSG
>Assembly01_TRINITY_DN39160_c1_g1::Assembly01_TRINITY_DN39160_c1_g1_i1::g.13513::m.13513 Assembly01_TRINITY_DN39160_c1_g1::Assembly01_TRINITY_DN39160_c1_g1_i1::g.13513  ORF type:3prime_partial len:62 (-) Assembly01_TRINITY_DN39160_c1_g1_i1:2-184(-)
MRREENPDWISVSGAVSSTGRYQKLAQMSEIESEQPQLLSESEDNEQVEETDEEEVDDGE
M
>Assembly01_TRINITY_DN39238_c0_g1::Assembly01_TRINITY_DN39238_c0_g1_i1::g.184376::m.184376 Assembly01_TRINITY_DN39238_c0_g1::Assembly01_TRINITY_DN39238_c0_g1_i1::g.184376  ORF type:complete len:64 (-) Assembly01_TRINITY_DN39238_c0_g1_i1:248-439(-)
MLQRFCGRKVLCSPTSLHKIMQYTFAISQETMHGLLPVVAVDLNQNPPGTWYEKKVDQIV
SIN*
>Assembly01_TRINITY_DN39280_c1_g1::Assembly01_TRINITY_DN39280_c1_g1_i1::g.183917::m.183917 Assembly01_TRINITY_DN39280_c1_g1::Assembly01_TRINITY_DN39280_c1_g1_i1::g.183917  ORF type:5prime_partial len:60 (-) Assembly01_TRINITY_DN39280_c1_g1_i1:375-554(-)
VTNTALPDGSLERERVDTSLRMEDLQDKRRSVGPGQNAAEGHSEPAGPDRSPPPALYHR*
>Assembly01_TRINITY_DN39322_c1_g1::Assembly01_TRINITY_DN39322_c1_g1_i1::g.85851::m.85851 Assembly01_TRINITY_DN39322_c1_g1::Assembly01_TRINITY_DN39322_c1_g1_i1::g.85851  ORF type:complete len:63 (+) Assembly01_TRINITY_DN39322_c1_g1_i1:682-870(+)
MVLSNSSILQRPLTSPHPSFKTGRLKAQRAFSFSPNPSHKFVKPNCWFENMQVNIAFYYL
ST*
>Assembly01_TRINITY_DN39323_c0_g3::Assembly01_TRINITY_DN39323_c0_g3_i4::g.86536::m.86536 Assembly01_TRINITY_DN39323_c0_g3::Assembly01_TRINITY_DN39323_c0_g3_i4::g.86536  ORF type:3prime_partial len:63 (-) Assembly01_TRINITY_DN39323_c0_g3_i4:1-186(-)
MLVHSRSRFQSFKPVPSNHTQINQQTRTLLDGGRNRSTQRKYTQPRGERIKSLRIGTQVA
GA
>Assembly01_TRINITY_DN39348_c0_g1::Assembly01_TRINITY_DN39348_c0_g1_i1::g.86510::m.86510 Assembly01_TRINITY_DN39348_c0_g1::Assembly01_TRINITY_DN39348_c0_g1_i1::g.86510  ORF type:complete len:63 (-) Assembly01_TRINITY_DN39348_c0_g1_i1:205-393(-)
MGNQRSVFVFTFTRHRKGRYTGYPEMYGCHQLKGAKNKITLTFLCNGVSRESTKKNCLQK
DI*
>Assembly01_TRINITY_DN39420_c0_g2::Assembly01_TRINITY_DN39420_c0_g2_i1::g.20387::m.20387 Assembly01_TRINITY_DN39420_c0_g2::Assembly01_TRINITY_DN39420_c0_g2_i1::g.20387  ORF type:3prime_partial len:64 (+) Assembly01_TRINITY_DN39420_c0_g2_i1:239-427(+)
METATLGREIFQPPGAIRGCNGCTFECGESRGGEPSRALLDWVSQAEMGPRLSHVFLQPE
PSS
>Assembly01_TRINITY_DN39437_c1_g1::Assembly01_TRINITY_DN39437_c1_g1_i3::g.20581::m.20581 Assembly01_TRINITY_DN39437_c1_g1::Assembly01_TRINITY_DN39437_c1_g1_i3::g.20581  ORF type:complete len:66 (-) Assembly01_TRINITY_DN39437_c1_g1_i3:141-338(-)
MLQRERERCRRERERVLCQRERERCSREGEEWVSQRDRERCHTQRDTEKCPRQTERDESQ
RERER*
>Assembly01_TRINITY_DN39444_c0_g1::Assembly01_TRINITY_DN39444_c0_g1_i2::g.20270::m.20270 Assembly01_TRINITY_DN39444_c0_g1::Assembly01_TRINITY_DN39444_c0_g1_i2::g.20270  ORF type:complete len:66 (+) Assembly01_TRINITY_DN39444_c0_g1_i2:550-747(+)
MVTNSHLPYNQGLGTASPQMTEFVFPLKSEKPGHCFSGRVRKSCVIVVFLCSKDSSFDSN
SAESC*
>Assembly01_TRINITY_DN39491_c0_g1::Assembly01_TRINITY_DN39491_c0_g1_i2::g.20604::m.20604 Assembly01_TRINITY_DN39491_c0_g1::Assembly01_TRINITY_DN39491_c0_g1_i2::g.20604  ORF type:5prime_partial len:66 (+) Assembly01_TRINITY_DN39491_c0_g1_i2:2-199(+)
DESTLQENDALLMAYARFWNGNELMEEMLFARRIKTEAKNYINRNSIPFENIVACATHGA
ASMVG*
>Assembly01_TRINITY_DN39491_c0_g2::Assembly01_TRINITY_DN39491_c0_g2_i2::g.20605::m.20605 Assembly01_TRINITY_DN39491_c0_g2::Assembly01_TRINITY_DN39491_c0_g2_i2::g.20605  ORF type:3prime_partial len:61 (+) Assembly01_TRINITY_DN39491_c0_g2_i2:224-403(+)
MPEKCYTFRGCLNASLSIVIKTVNFIKSHPLQDRLFRQLCEENDKYFQMLLLQTEVRWLS
>Assembly01_TRINITY_DN39491_c0_g2::Assembly01_TRINITY_DN39491_c0_g2_i3::g.20608::m.20608 Assembly01_TRINITY_DN39491_c0_g2::Assembly01_TRINITY_DN39491_c0_g2_i3::g.20608  ORF type:5prime_partial len:60 (+) Assembly01_TRINITY_DN39491_c0_g2_i3:2-181(+)
ARERRSSHGLCQVLNGDELMEETLFARRIKTDTKEPIIFEEELHKREQYSIREHSCLCN*
>Assembly01_TRINITY_DN39514_c0_g2::Assembly01_TRINITY_DN39514_c0_g2_i2::g.133291::m.133291 Assembly01_TRINITY_DN39514_c0_g2::Assembly01_TRINITY_DN39514_c0_g2_i2::g.133291  ORF type:complete len:63 (+) Assembly01_TRINITY_DN39514_c0_g2_i2:436-624(+)
MDEIVKTPGQYHDVIGVAEEDDHHGSKSQTFEERYDVPGTNATLLHELSQCNFQEKDRNS
SH*
>Assembly01_TRINITY_DN39539_c0_g1::Assembly01_TRINITY_DN39539_c0_g1_i2::g.133348::m.133348 Assembly01_TRINITY_DN39539_c0_g1::Assembly01_TRINITY_DN39539_c0_g1_i2::g.133348  ORF type:complete len:63 (-) Assembly01_TRINITY_DN39539_c0_g1_i2:2883-3071(-)
MRIQRVQIVTDQKIVEVKKNTLGFALKQNYLILNHNWLYSPCLHCILKMQPIAFQEQSLI
WS*
>Assembly01_TRINITY_DN39594_c0_g2::Assembly01_TRINITY_DN39594_c0_g2_i2::g.134063::m.134063 Assembly01_TRINITY_DN39594_c0_g2::Assembly01_TRINITY_DN39594_c0_g2_i2::g.134063  ORF type:complete len:64 (-) Assembly01_TRINITY_DN39594_c0_g2_i2:337-528(-)
MDHYQTSEAPSSKVEALGVPHNCIGVSMYLSNCLLKDPIEPASTLLLAAHSIHSPLCENI
KGT*
>Assembly01_TRINITY_DN39596_c0_g1::Assembly01_TRINITY_DN39596_c0_g1_i1::g.134243::m.134243 Assembly01_TRINITY_DN39596_c0_g1::Assembly01_TRINITY_DN39596_c0_g1_i1::g.134243  ORF type:complete len:66 (+) Assembly01_TRINITY_DN39596_c0_g1_i1:999-1196(+)
MQLWWIIKCDLTEHKGISGCSCNWIRTRSNQEIQRGMKNGKKYKKEGGDKTATAVGQART
PRMRA*
>Assembly01_TRINITY_DN39611_c2_g1::Assembly01_TRINITY_DN39611_c2_g1_i2::g.175478::m.175478 Assembly01_TRINITY_DN39611_c2_g1::Assembly01_TRINITY_DN39611_c2_g1_i2::g.175478  ORF type:3prime_partial len:67 (-) Assembly01_TRINITY_DN39611_c2_g1_i2:3-200(-)
MLLYKSNGAAATSMALPVLREPCQIQMESAAERKGRDAGKRYRSIRASTTRLRNSFFPRA
VTTLND
>Assembly01_TRINITY_DN3962_c0_g2::Assembly01_TRINITY_DN3962_c0_g2_i1::g.190860::m.190860 Assembly01_TRINITY_DN3962_c0_g2::Assembly01_TRINITY_DN3962_c0_g2_i1::g.190860  ORF type:5prime_partial len:63 (-) Assembly01_TRINITY_DN3962_c0_g2_i1:244-432(-)
SQYKEVLPNRTHPKLTMSGGGGYILTGITVAMDKDKSVASIPAQQRFEESRAKRQKVEES
IS*
>Assembly01_TRINITY_DN39693_c2_g5::Assembly01_TRINITY_DN39693_c2_g5_i2::g.174717::m.174717 Assembly01_TRINITY_DN39693_c2_g5::Assembly01_TRINITY_DN39693_c2_g5_i2::g.174717  ORF type:complete len:63 (-) Assembly01_TRINITY_DN39693_c2_g5_i2:602-790(-)
MGAINSQSRINHPALYKKNHNLVRVVEVLSMESYPAQVISIRKKENGRTTSAMKAHPIPT
IQ*
>Assembly01_TRINITY_DN39735_c0_g1::Assembly01_TRINITY_DN39735_c0_g1_i1::g.211992::m.211992 Assembly01_TRINITY_DN39735_c0_g1::Assembly01_TRINITY_DN39735_c0_g1_i1::g.211992  ORF type:5prime_partial len:65 (-) Assembly01_TRINITY_DN39735_c0_g1_i1:295-489(-)
PFTASGNAGVTQQVSLDMASTSREKNKEGGNKSAEPIKDTPSLQFYKLFLFLKKAFNPVA
WPAE*
>Assembly01_TRINITY_DN39754_c0_g2::Assembly01_TRINITY_DN39754_c0_g2_i5::g.212065::m.212065 Assembly01_TRINITY_DN39754_c0_g2::Assembly01_TRINITY_DN39754_c0_g2_i5::g.212065  ORF type:5prime_partial len:60 (+) Assembly01_TRINITY_DN39754_c0_g2_i5:1-180(+)
WECNANFRASEQKRDEDMMSLVQLQLEIWTPHSRKRLAEERKEKRGKTFLHGQHSCYNG*
>Assembly01_TRINITY_DN39766_c2_g4::Assembly01_TRINITY_DN39766_c2_g4_i4::g.212634::m.212634 Assembly01_TRINITY_DN39766_c2_g4::Assembly01_TRINITY_DN39766_c2_g4_i4::g.212634  ORF type:complete len:61 (+) Assembly01_TRINITY_DN39766_c2_g4_i4:249-431(+)
MDLNQDLPHNSTPQLQTMGNLQRTINMSSACERKQDLPGYIQAVTERTCTLHTDSAEVKT
*
>Assembly01_TRINITY_DN39774_c1_g2::Assembly01_TRINITY_DN39774_c1_g2_i2::g.211714::m.211714 Assembly01_TRINITY_DN39774_c1_g2::Assembly01_TRINITY_DN39774_c1_g2_i2::g.211714  ORF type:complete len:62 (+) Assembly01_TRINITY_DN39774_c1_g2_i2:765-950(+)
MSSSVCAQWETAVNKLRKAMERIYYPDTVEEWLEEYVNPALMRLQNFVQDMDETLASITI
K*
>Assembly01_TRINITY_DN39779_c0_g1::Assembly01_TRINITY_DN39779_c0_g1_i1::g.211767::m.211767 Assembly01_TRINITY_DN39779_c0_g1::Assembly01_TRINITY_DN39779_c0_g1_i1::g.211767  ORF type:5prime_partial len:65 (+) Assembly01_TRINITY_DN39779_c0_g1_i1:3-197(+)
TRLQDTVHQSHRLREEAISQLGSPDHRQYQLKVVLHCYKTKHNACPCPTKANGQDALVIC
SSNA*
>Assembly01_TRINITY_DN39787_c0_g1::Assembly01_TRINITY_DN39787_c0_g1_i9::g.212268::m.212268 Assembly01_TRINITY_DN39787_c0_g1::Assembly01_TRINITY_DN39787_c0_g1_i9::g.212268  ORF type:5prime_partial len:62 (+) Assembly01_TRINITY_DN39787_c0_g1_i9:3-188(+)
GLSCPIQSGMKNLCTAAATSAQNGKNQADPSANWKWMLQQSMQGTGHKARKVFQNIKSSS
F*
>Assembly01_TRINITY_DN39801_c0_g1::Assembly01_TRINITY_DN39801_c0_g1_i2::g.196242::m.196242 Assembly01_TRINITY_DN39801_c0_g1::Assembly01_TRINITY_DN39801_c0_g1_i2::g.196242  ORF type:complete len:61 (+) Assembly01_TRINITY_DN39801_c0_g1_i2:129-311(+)
MVKIVVAVSIVQEADDKEGYCLVILISSCVPVSITPIASKQQASGRLPSGVWLFGSITGP
*
>Assembly01_TRINITY_DN39922_c1_g1::Assembly01_TRINITY_DN39922_c1_g1_i1::g.108996::m.108996 Assembly01_TRINITY_DN39922_c1_g1::Assembly01_TRINITY_DN39922_c1_g1_i1::g.108996  ORF type:complete len:66 (+) Assembly01_TRINITY_DN39922_c1_g1_i1:632-829(+)
MLVRLQFEDKRNESGAGQLCSLHSLGESEQGHPGTMPVNEEYSFSTILNAHWNLEEYDLN
KIEGR*
>Assembly01_TRINITY_DN39922_c5_g6::Assembly01_TRINITY_DN39922_c5_g6_i2::g.109099::m.109099 Assembly01_TRINITY_DN39922_c5_g6::Assembly01_TRINITY_DN39922_c5_g6_i2::g.109099  ORF type:complete len:64 (+) Assembly01_TRINITY_DN39922_c5_g6_i2:444-635(+)
MLVQIHPCHKYTPLISSHKPYKHGAKNNHITFLAITHFETKIDNAGNTQQVTFGDKNRVN
VSD*
>Assembly01_TRINITY_DN4000_c0_g1::Assembly01_TRINITY_DN4000_c0_g1_i1::g.87057::m.87057 Assembly01_TRINITY_DN4000_c0_g1::Assembly01_TRINITY_DN4000_c0_g1_i1::g.87057  ORF type:complete len:66 (+) Assembly01_TRINITY_DN4000_c0_g1_i1:174-371(+)
MYDSRRLSVGEQGLNAEKLSIQCFKSRQNKTFSDAQSSQQPMEAEKLYKCICGRIRSRQR
GASDC*
>Assembly01_TRINITY_DN40026_c0_g3::Assembly01_TRINITY_DN40026_c0_g3_i2::g.73480::m.73480 Assembly01_TRINITY_DN40026_c0_g3::Assembly01_TRINITY_DN40026_c0_g3_i2::g.73480  ORF type:5prime_partial len:62 (+) Assembly01_TRINITY_DN40026_c0_g3_i2:1-186(+)
SSLPVTHLTSPPAQARRLPSAPSRSRLGAPGSEMCTEQKSIQRPRYLQWIITKHQRRLRL
K*
>Assembly01_TRINITY_DN40064_c1_g1::Assembly01_TRINITY_DN40064_c1_g1_i2::g.74103::m.74103 Assembly01_TRINITY_DN40064_c1_g1::Assembly01_TRINITY_DN40064_c1_g1_i2::g.74103  ORF type:3prime_partial len:66 (+) Assembly01_TRINITY_DN40064_c1_g1_i2:772-966(+)
MEIEEKLWEEAIERIRSTTSCARLGLIQFKVLHRVHFSKSRLSAIYPEIEDKCNRCNRSR
CHLSH
>Assembly01_TRINITY_DN4006_c0_g2::Assembly01_TRINITY_DN4006_c0_g2_i1::g.86966::m.86966 Assembly01_TRINITY_DN4006_c0_g2::Assembly01_TRINITY_DN4006_c0_g2_i1::g.86966  ORF type:3prime_partial len:64 (+) Assembly01_TRINITY_DN4006_c0_g2_i1:717-905(+)
MGDDAKHTFYTTALDRQSLGFAPNSYRSRGRGASVCILRPRTDEGATGVSHYDRPSGKEA
HNL
>Assembly01_TRINITY_DN40094_c0_g1::Assembly01_TRINITY_DN40094_c0_g1_i1::g.73511::m.73511 Assembly01_TRINITY_DN40094_c0_g1::Assembly01_TRINITY_DN40094_c0_g1_i1::g.73511  ORF type:5prime_partial len:66 (-) Assembly01_TRINITY_DN40094_c0_g1_i1:475-672(-)
FFFMHEHSLIQHLLVNNNFLHLHEQVYSQTFNIYIIRLFFHAKLENVSRSFTQSLQQKSG
NVKAS*
>Assembly01_TRINITY_DN40188_c2_g3::Assembly01_TRINITY_DN40188_c2_g3_i7::g.106564::m.106564 Assembly01_TRINITY_DN40188_c2_g3::Assembly01_TRINITY_DN40188_c2_g3_i7::g.106564  ORF type:complete len:63 (-) Assembly01_TRINITY_DN40188_c2_g3_i7:317-505(-)
MARVPRSTRILRDALPRDVEAGAVGGREKILHHTQRGGGLRPKSPRETFSLKIFPHIQDL
II*
>Assembly01_TRINITY_DN40229_c5_g1::Assembly01_TRINITY_DN40229_c5_g1_i3::g.201306::m.201306 Assembly01_TRINITY_DN40229_c5_g1::Assembly01_TRINITY_DN40229_c5_g1_i3::g.201306  ORF type:3prime_partial len:64 (-) Assembly01_TRINITY_DN40229_c5_g1_i3:1-189(-)
MGLRQAVHQWPAVPLLVPGHSPMNVEPGDQWGEPFGATLKRPLPSPEPPPPPSTLLSRAA
LPP
>Assembly01_TRINITY_DN40277_c0_g2::Assembly01_TRINITY_DN40277_c0_g2_i2::g.201255::m.201255 Assembly01_TRINITY_DN40277_c0_g2::Assembly01_TRINITY_DN40277_c0_g2_i2::g.201255  ORF type:5prime_partial len:60 (-) Assembly01_TRINITY_DN40277_c0_g2_i2:243-422(-)
LDSLYCHCTSAKQANKIQLASNQVKKNSAIYITSKTCAIKPNNKPIQQTNYYKSTDITI*
>Assembly01_TRINITY_DN40302_c1_g1::Assembly01_TRINITY_DN40302_c1_g1_i1::g.194073::m.194073 Assembly01_TRINITY_DN40302_c1_g1::Assembly01_TRINITY_DN40302_c1_g1_i1::g.194073  ORF type:5prime_partial len:60 (+) Assembly01_TRINITY_DN40302_c1_g1_i1:1-180(+)
ILKKLSPCSYSILVGTKIWKRHIDQLRAVDDLMATPTAHDPDEIPDEIPFWAPATDDVS*
>Assembly01_TRINITY_DN40317_c2_g11::Assembly01_TRINITY_DN40317_c2_g11_i1::g.193270::m.193270 Assembly01_TRINITY_DN40317_c2_g11::Assembly01_TRINITY_DN40317_c2_g11_i1::g.193270  ORF type:5prime_partial len:61 (+) Assembly01_TRINITY_DN40317_c2_g11_i1:1-183(+)
LSRPHSINGKQSATTDTSGLGPYLTKDPGRSVGYPLPPMDAARPAEVLQHLQTFLFNNIL
*
>Assembly01_TRINITY_DN40317_c2_g1::Assembly01_TRINITY_DN40317_c2_g1_i1::g.193256::m.193256 Assembly01_TRINITY_DN40317_c2_g1::Assembly01_TRINITY_DN40317_c2_g1_i1::g.193256  ORF type:5prime_partial len:61 (+) Assembly01_TRINITY_DN40317_c2_g1_i1:1-183(+)
LSRPHSINGKQSATTDTSGLGPYLTKDPGRSVGYPSPPMDAACPAEVLQHLQTFLFNNIL
*
>Assembly01_TRINITY_DN40320_c1_g1::Assembly01_TRINITY_DN40320_c1_g1_i3::g.194489::m.194489 Assembly01_TRINITY_DN40320_c1_g1::Assembly01_TRINITY_DN40320_c1_g1_i3::g.194489  ORF type:5prime_partial len:62 (+) Assembly01_TRINITY_DN40320_c1_g1_i3:2-187(+)
PQIPLLYNTPQIPLLYKASPGRSALQHCPRSSAPQPSQDTSALLHSTDSFDLQLSPEPSA
L*
>Assembly01_TRINITY_DN40335_c0_g1::Assembly01_TRINITY_DN40335_c0_g1_i1::g.194188::m.194188 Assembly01_TRINITY_DN40335_c0_g1::Assembly01_TRINITY_DN40335_c0_g1_i1::g.194188  ORF type:5prime_partial len:62 (-) Assembly01_TRINITY_DN40335_c0_g1_i1:622-807(-)
HQPSTTHLHQFYIKPVFPQILPLSYTTGTIYSDQLTYQPTGHWSLKETHTVTGRMAKLHT
D*
>Assembly01_TRINITY_DN40338_c1_g1::Assembly01_TRINITY_DN40338_c1_g1_i1::g.194432::m.194432 Assembly01_TRINITY_DN40338_c1_g1::Assembly01_TRINITY_DN40338_c1_g1_i1::g.194432  ORF type:5prime_partial len:61 (-) Assembly01_TRINITY_DN40338_c1_g1_i1:727-909(-)
IQPIKSAPPINPMFQLIQVLCVEMPVNYNKVSIATKSSNLINVPNSIPKLGKQTISLWSH
*
>Assembly01_TRINITY_DN40347_c0_g1::Assembly01_TRINITY_DN40347_c0_g1_i3::g.193105::m.193105 Assembly01_TRINITY_DN40347_c0_g1::Assembly01_TRINITY_DN40347_c0_g1_i3::g.193105  ORF type:3prime_partial len:64 (-) Assembly01_TRINITY_DN40347_c0_g1_i3:2-190(-)
MEHLVKVLSYSRTILQIFFETNSTLKGHFGPQARAAQSHPMDRQPPMLGDLGVSPAHLCL
AIW
>Assembly01_TRINITY_DN40348_c0_g1::Assembly01_TRINITY_DN40348_c0_g1_i2::g.193964::m.193964 Assembly01_TRINITY_DN40348_c0_g1::Assembly01_TRINITY_DN40348_c0_g1_i2::g.193964  ORF type:complete len:65 (-) Assembly01_TRINITY_DN40348_c0_g1_i2:122-316(-)
MQLFNEINARKIHGEKNVFDAIFRNPICSIVFGTFAVQILSDLPSDSGFTVFNSDFQHLH
AFAF*
>Assembly01_TRINITY_DN40394_c0_g1::Assembly01_TRINITY_DN40394_c0_g1_i1::g.194078::m.194078 Assembly01_TRINITY_DN40394_c0_g1::Assembly01_TRINITY_DN40394_c0_g1_i1::g.194078  ORF type:complete len:61 (+) Assembly01_TRINITY_DN40394_c0_g1_i1:187-369(+)
MPPKFKRHLDDDDVTGSIRSERRNLLEDDSDEEEDFFLRGPTGPKFGPTNDKIKQYVLLD
*
>Assembly01_TRINITY_DN40414_c0_g1::Assembly01_TRINITY_DN40414_c0_g1_i1::g.24969::m.24969 Assembly01_TRINITY_DN40414_c0_g1::Assembly01_TRINITY_DN40414_c0_g1_i1::g.24969  ORF type:5prime_partial len:66 (-) Assembly01_TRINITY_DN40414_c0_g1_i1:207-404(-)
YSLEVMTKWAFYREVMSELYQRGWKPSLLFPAHLRISLSNGNKKWFGSVEEAREFIRNLP
APTPE*
>Assembly01_TRINITY_DN40424_c2_g1::Assembly01_TRINITY_DN40424_c2_g1_i1::g.25866::m.25866 Assembly01_TRINITY_DN40424_c2_g1::Assembly01_TRINITY_DN40424_c2_g1_i1::g.25866  ORF type:3prime_partial len:63 (+) Assembly01_TRINITY_DN40424_c2_g1_i1:595-780(+)
MLAYLVNRARRRISPAELHSKNLSQNIDTQKPVWLDKFKNRKEKMQDAAYLIIFAVHGKC
FI
>Assembly01_TRINITY_DN40464_c0_g2::Assembly01_TRINITY_DN40464_c0_g2_i1::g.24589::m.24589 Assembly01_TRINITY_DN40464_c0_g2::Assembly01_TRINITY_DN40464_c0_g2_i1::g.24589  ORF type:3prime_partial len:66 (+) Assembly01_TRINITY_DN40464_c0_g2_i1:1545-1739(+)
MHQLLPVPCINPSLTSLAISHSHSDCSSFKYTVSSTDTHSGIECVLLMTCFRQTSLSAAT
MGTLL
>Assembly01_TRINITY_DN40473_c5_g1::Assembly01_TRINITY_DN40473_c5_g1_i1::g.25851::m.25851 Assembly01_TRINITY_DN40473_c5_g1::Assembly01_TRINITY_DN40473_c5_g1_i1::g.25851  ORF type:complete len:61 (-) Assembly01_TRINITY_DN40473_c5_g1_i1:10-192(-)
MLKFSHDLIERHNNPALVAGFLYGFLHCERNTKSADAGILSKEMLEELSRSDSNSLFFLD
*
>Assembly01_TRINITY_DN40474_c0_g2::Assembly01_TRINITY_DN40474_c0_g2_i1::g.25757::m.25757 Assembly01_TRINITY_DN40474_c0_g2::Assembly01_TRINITY_DN40474_c0_g2_i1::g.25757  ORF type:5prime_partial len:63 (-) Assembly01_TRINITY_DN40474_c0_g2_i1:326-514(-)
RGGREKEKKTHEDLGIPLTSGNYVGHDTSVKYLHFVGSNFYLTNVSLNVYLGIQMIGIHY
KS*
>Assembly01_TRINITY_DN40477_c4_g2::Assembly01_TRINITY_DN40477_c4_g2_i1::g.25229::m.25229 Assembly01_TRINITY_DN40477_c4_g2::Assembly01_TRINITY_DN40477_c4_g2_i1::g.25229  ORF type:5prime_partial len:64 (+) Assembly01_TRINITY_DN40477_c4_g2_i1:1-192(+)
LPDSSSQLPLFLGEQPAFQLTNQSATDIASMNFEWGKSDRSFHVSIERLIDVIIMCFFYF
NFV*
>Assembly01_TRINITY_DN40479_c3_g5::Assembly01_TRINITY_DN40479_c3_g5_i1::g.24666::m.24666 Assembly01_TRINITY_DN40479_c3_g5::Assembly01_TRINITY_DN40479_c3_g5_i1::g.24666  ORF type:5prime_partial len:66 (+) Assembly01_TRINITY_DN40479_c3_g5_i1:2-199(+)
WQAWQVRRQTCLPPMDTAGPAEFLRHFCVFTTITASADFHVSQYVLRSRFGNVWCNRRGL
EHLQP*
>Assembly01_TRINITY_DN40542_c1_g1::Assembly01_TRINITY_DN40542_c1_g1_i1::g.893::m.893 Assembly01_TRINITY_DN40542_c1_g1::Assembly01_TRINITY_DN40542_c1_g1_i1::g.893  ORF type:complete len:62 (-) Assembly01_TRINITY_DN40542_c1_g1_i1:304-489(-)
MISTIKFPPSPANHSPKISPASFPHALSCHTLTGQGQQRLDGVNKPLNCHSIHSPDKDST
D*
>Assembly01_TRINITY_DN40549_c1_g1::Assembly01_TRINITY_DN40549_c1_g1_i4::g.1963::m.1963 Assembly01_TRINITY_DN40549_c1_g1::Assembly01_TRINITY_DN40549_c1_g1_i4::g.1963  ORF type:3prime_partial len:65 (+) Assembly01_TRINITY_DN40549_c1_g1_i4:264-455(+)
MSFLFMWESRTMDQNLRNIPSLKGLAPCRWRDHRQMQLNEGKYEPSIGTGMRGGAEGDLT
VLEV
>Assembly01_TRINITY_DN40615_c1_g1::Assembly01_TRINITY_DN40615_c1_g1_i1::g.70314::m.70314 Assembly01_TRINITY_DN40615_c1_g1::Assembly01_TRINITY_DN40615_c1_g1_i1::g.70314  ORF type:3prime_partial len:62 (-) Assembly01_TRINITY_DN40615_c1_g1_i1:1-183(-)
MNVCICVSISVSVHVCIHLPVLVCLCACVCPSVCLCVSTCVPVCVHLCACVCPPVCLCVS
I
>Assembly01_TRINITY_DN4061_c0_g1::Assembly01_TRINITY_DN4061_c0_g1_i1::g.87021::m.87021 Assembly01_TRINITY_DN4061_c0_g1::Assembly01_TRINITY_DN4061_c0_g1_i1::g.87021  ORF type:complete len:61 (-) Assembly01_TRINITY_DN4061_c0_g1_i1:125-307(-)
MAKSKNHTNHNQSSKWHRNGIKKPKSYRFEPLKGVDPKFLRNMRFAKKHNKRGKKRMGKK
*
>Assembly01_TRINITY_DN40631_c4_g1::Assembly01_TRINITY_DN40631_c4_g1_i2::g.70895::m.70895 Assembly01_TRINITY_DN40631_c4_g1::Assembly01_TRINITY_DN40631_c4_g1_i2::g.70895  ORF type:complete len:60 (-) Assembly01_TRINITY_DN40631_c4_g1_i2:3-182(-)
MFVPLLHPTLLLPAVFYTIYVSSTRNIDLPDLPEPERDACQGAQAHSHQAIREAIMSIL*
>Assembly01_TRINITY_DN40643_c0_g1::Assembly01_TRINITY_DN40643_c0_g1_i1::g.71016::m.71016 Assembly01_TRINITY_DN40643_c0_g1::Assembly01_TRINITY_DN40643_c0_g1_i1::g.71016  ORF type:5prime_partial len:64 (+) Assembly01_TRINITY_DN40643_c0_g1_i1:1-192(+)
FFFFMRNQVYSTLLNTFEECSTNSFTDINFVRFGQAIQAMYRVKEFYQKFIFKNSIYKFN
FLQ*
>Assembly01_TRINITY_DN40645_c0_g1::Assembly01_TRINITY_DN40645_c0_g1_i3::g.70963::m.70963 Assembly01_TRINITY_DN40645_c0_g1::Assembly01_TRINITY_DN40645_c0_g1_i3::g.70963  ORF type:complete len:66 (+) Assembly01_TRINITY_DN40645_c0_g1_i3:285-482(+)
MDVPSTDDASPAVPYRNVKAIKVPAAPSIEDFVIIKPISRGAFGKVYLARKKHPENMVYA
VKHTL*
>Assembly01_TRINITY_DN40648_c2_g2::Assembly01_TRINITY_DN40648_c2_g2_i3::g.71238::m.71238 Assembly01_TRINITY_DN40648_c2_g2::Assembly01_TRINITY_DN40648_c2_g2_i3::g.71238  ORF type:complete len:63 (-) Assembly01_TRINITY_DN40648_c2_g2_i3:367-555(-)
MVSVQCKPSILVLIKVFQLSGEVAIVEMLLKESENSESEGLEFNFTAEIPRTKIQTDMPV
QY*
>Assembly01_TRINITY_DN40650_c0_g1::Assembly01_TRINITY_DN40650_c0_g1_i2::g.70443::m.70443 Assembly01_TRINITY_DN40650_c0_g1::Assembly01_TRINITY_DN40650_c0_g1_i2::g.70443  ORF type:complete len:63 (-) Assembly01_TRINITY_DN40650_c0_g1_i2:146-334(-)
MRGAQNGGCGALCRARGIVVKEASIVRALRGRRVNAHLGNTGGESDGRALGAGVASDRQG
PI*
>Assembly01_TRINITY_DN40689_c1_g3::Assembly01_TRINITY_DN40689_c1_g3_i1::g.71325::m.71325 Assembly01_TRINITY_DN40689_c1_g3::Assembly01_TRINITY_DN40689_c1_g3_i1::g.71325  ORF type:5prime_partial len:63 (+) Assembly01_TRINITY_DN40689_c1_g3_i1:3-191(+)
PFNILNVSMGSPLILLNSNKYRPSAIKCSSYDKRFIPGIILVNLLLLSGLNSISHCSAQL
SS*
>Assembly01_TRINITY_DN40701_c1_g1::Assembly01_TRINITY_DN40701_c1_g1_i1::g.10293::m.10293 Assembly01_TRINITY_DN40701_c1_g1::Assembly01_TRINITY_DN40701_c1_g1_i1::g.10293  ORF type:complete len:62 (+) Assembly01_TRINITY_DN40701_c1_g1_i1:731-916(+)
MAGSIKVEGSCDASQKLPENGNPSGKNGKGCRLPALPSSVRTEYKSWQVVCSCTKHWLGY
I*
>Assembly01_TRINITY_DN40701_c5_g1::Assembly01_TRINITY_DN40701_c5_g1_i1::g.10304::m.10304 Assembly01_TRINITY_DN40701_c5_g1::Assembly01_TRINITY_DN40701_c5_g1_i1::g.10304  ORF type:complete len:62 (-) Assembly01_TRINITY_DN40701_c5_g1_i1:1156-1341(-)
MAGSIKVEGSCDASQKLPENGNPSGKNGKGCRLPALPSSVRTEYKSWQVVCSCIKHWLGY
I*
>Assembly01_TRINITY_DN40728_c0_g1::Assembly01_TRINITY_DN40728_c0_g1_i7::g.10902::m.10902 Assembly01_TRINITY_DN40728_c0_g1::Assembly01_TRINITY_DN40728_c0_g1_i7::g.10902  ORF type:complete len:62 (+) Assembly01_TRINITY_DN40728_c0_g1_i7:252-437(+)
MSYHPWLTSPICPEQLVSRRQWPAFAPSPVSENSSAGHKNYATCEGQELDLVVRGCLSRT
P*
>Assembly01_TRINITY_DN40742_c2_g1::Assembly01_TRINITY_DN40742_c2_g1_i1::g.10309::m.10309 Assembly01_TRINITY_DN40742_c2_g1::Assembly01_TRINITY_DN40742_c2_g1_i1::g.10309  ORF type:3prime_partial len:62 (+) Assembly01_TRINITY_DN40742_c2_g1_i1:1277-1459(+)
MIFAPFPALQPRSADGGGQNATDHVQPINSRLEHGPIEEQVWSTVTNRNATAMVERPINL
F
>Assembly01_TRINITY_DN40747_c0_g2::Assembly01_TRINITY_DN40747_c0_g2_i1::g.9191::m.9191 Assembly01_TRINITY_DN40747_c0_g2::Assembly01_TRINITY_DN40747_c0_g2_i1::g.9191  ORF type:complete len:63 (-) Assembly01_TRINITY_DN40747_c0_g2_i1:202-390(-)
MESRHDLQQQKGWTPGVRDEVHMANENQWGDETLLKQFVVVTGCWKQSQSGLSNGLNCRV
QG*
>Assembly01_TRINITY_DN40750_c1_g1::Assembly01_TRINITY_DN40750_c1_g1_i1::g.9066::m.9066 Assembly01_TRINITY_DN40750_c1_g1::Assembly01_TRINITY_DN40750_c1_g1_i1::g.9066  ORF type:3prime_partial len:63 (+) Assembly01_TRINITY_DN40750_c1_g1_i1:357-542(+)
MVRGNMSKTQEIRMGILETPNIQSSGRGAIRKNRFKGSEGSTSSDTTSNSFVRQQPYHTV
MQ
>Assembly01_TRINITY_DN40769_c1_g1::Assembly01_TRINITY_DN40769_c1_g1_i4::g.10710::m.10710 Assembly01_TRINITY_DN40769_c1_g1::Assembly01_TRINITY_DN40769_c1_g1_i4::g.10710  ORF type:complete len:61 (+) Assembly01_TRINITY_DN40769_c1_g1_i4:74-256(+)
MQIRKSGPELCGKDYAKSLKRFTNFVEHFFRAFLITEFFSAQTDICLMIAECDCYWETGS
*
>Assembly01_TRINITY_DN40780_c3_g2::Assembly01_TRINITY_DN40780_c3_g2_i1::g.10690::m.10690 Assembly01_TRINITY_DN40780_c3_g2::Assembly01_TRINITY_DN40780_c3_g2_i1::g.10690  ORF type:3prime_partial len:66 (-) Assembly01_TRINITY_DN40780_c3_g2_i1:1-195(-)
MVMADCPDKLHRGPVRVGFYDIERTLGKGNFAVVKLGRHRITKNEVSAERTPLPRTDCDL
DTFTP
>Assembly01_TRINITY_DN40813_c2_g1::Assembly01_TRINITY_DN40813_c2_g1_i1::g.169726::m.169726 Assembly01_TRINITY_DN40813_c2_g1::Assembly01_TRINITY_DN40813_c2_g1_i1::g.169726  ORF type:complete len:64 (+) Assembly01_TRINITY_DN40813_c2_g1_i1:300-491(+)
MKVDIAFLQETHLTETEHQKLKRDWVGYVTASSFNSKARGVAILIKKTLPVKIQNIVTDP
AGR*
>Assembly01_TRINITY_DN40813_c2_g1::Assembly01_TRINITY_DN40813_c2_g1_i4::g.169730::m.169730 Assembly01_TRINITY_DN40813_c2_g1::Assembly01_TRINITY_DN40813_c2_g1_i4::g.169730  ORF type:complete len:64 (+) Assembly01_TRINITY_DN40813_c2_g1_i4:220-411(+)
MKVDIAFLQETHLTETEHQKLKRDWVGYVTASSFNSKARGVAILIKKTLLVKRPYLQTVG
INL*
>Assembly01_TRINITY_DN40818_c1_g1::Assembly01_TRINITY_DN40818_c1_g1_i1::g.169035::m.169035 Assembly01_TRINITY_DN40818_c1_g1::Assembly01_TRINITY_DN40818_c1_g1_i1::g.169035  ORF type:complete len:65 (-) Assembly01_TRINITY_DN40818_c1_g1_i1:274-468(-)
MANANQYWYASTYLASFCLAVILLHPLKCMNKGWHDGEKCNSNGFFYSQDICMEVKCLFF
LVAS*
>Assembly01_TRINITY_DN40843_c2_g1::Assembly01_TRINITY_DN40843_c2_g1_i2::g.169744::m.169744 Assembly01_TRINITY_DN40843_c2_g1::Assembly01_TRINITY_DN40843_c2_g1_i2::g.169744  ORF type:5prime_partial len:63 (-) Assembly01_TRINITY_DN40843_c2_g1_i2:471-659(-)
GSPESNPNSPPVEALDPQLTCTRVMMEREALQPGTEHSMGRQRSGLCSQLLIISITVLFP
AR*
>Assembly01_TRINITY_DN40851_c4_g1::Assembly01_TRINITY_DN40851_c4_g1_i1::g.169702::m.169702 Assembly01_TRINITY_DN40851_c4_g1::Assembly01_TRINITY_DN40851_c4_g1_i1::g.169702  ORF type:complete len:61 (-) Assembly01_TRINITY_DN40851_c4_g1_i1:102-284(-)
MFIKCVYCNLIQTTNKIKIKPTNEHFPLQCHDLRVRFKSQLTFVQFPLFILSLSSGSNLD
*
>Assembly01_TRINITY_DN40856_c3_g2::Assembly01_TRINITY_DN40856_c3_g2_i1::g.170139::m.170139 Assembly01_TRINITY_DN40856_c3_g2::Assembly01_TRINITY_DN40856_c3_g2_i1::g.170139  ORF type:5prime_partial len:66 (-) Assembly01_TRINITY_DN40856_c3_g2_i1:2047-2244(-)
GWGGKKGIRENNLTPVSSIYNICTFFSIVFRKRETANGSSFFFFYNIKKPKTKIDGGSNV
LSAQV*
>Assembly01_TRINITY_DN40860_c2_g2::Assembly01_TRINITY_DN40860_c2_g2_i1::g.169309::m.169309 Assembly01_TRINITY_DN40860_c2_g2::Assembly01_TRINITY_DN40860_c2_g2_i1::g.169309  ORF type:complete len:63 (-) Assembly01_TRINITY_DN40860_c2_g2_i1:132-320(-)
MWQPASERLQHFQTMLKTKLNVLTLRKEPLPTVIFHEPEAIELSPTAPLMNNQDNTERKV
PH*
>Assembly01_TRINITY_DN40871_c3_g1::Assembly01_TRINITY_DN40871_c3_g1_i3::g.169846::m.169846 Assembly01_TRINITY_DN40871_c3_g1::Assembly01_TRINITY_DN40871_c3_g1_i3::g.169846  ORF type:5prime_partial len:61 (-) Assembly01_TRINITY_DN40871_c3_g1_i3:434-616(-)
HMWSYVTISSPSSSSGVVIRAETEVRRLQNSGPTEPLVMCGDCVQREYPDRVGVYPDRVG
*
>Assembly01_TRINITY_DN40882_c0_g1::Assembly01_TRINITY_DN40882_c0_g1_i2::g.170216::m.170216 Assembly01_TRINITY_DN40882_c0_g1::Assembly01_TRINITY_DN40882_c0_g1_i2::g.170216  ORF type:complete len:66 (+) Assembly01_TRINITY_DN40882_c0_g1_i2:225-422(+)
MNAMHKLEEKFDQSIAAITQMQKRIQDVEQLVQVKTDLLEEKMNNLEVNYNNVMSRMVNL
EGRSR*
>Assembly01_TRINITY_DN40883_c1_g2::Assembly01_TRINITY_DN40883_c1_g2_i3::g.169552::m.169552 Assembly01_TRINITY_DN40883_c1_g2::Assembly01_TRINITY_DN40883_c1_g2_i3::g.169552  ORF type:complete len:63 (-) Assembly01_TRINITY_DN40883_c1_g2_i3:244-432(-)
MGQTFRRHNHLNRDEVRCFYGYEVVLKEGKRFCRNATETVVMSCHMMSENYILKAERHFE
SD*
>Assembly01_TRINITY_DN40883_c1_g2::Assembly01_TRINITY_DN40883_c1_g2_i4::g.169554::m.169554 Assembly01_TRINITY_DN40883_c1_g2::Assembly01_TRINITY_DN40883_c1_g2_i4::g.169554  ORF type:complete len:63 (-) Assembly01_TRINITY_DN40883_c1_g2_i4:244-432(-)
MCQTFRRHNHLNRDEVRCFYGYEVVLKEGKRFCRNATETVVMSCHMMSENYILKAERHFE
SD*
>Assembly01_TRINITY_DN40885_c0_g1::Assembly01_TRINITY_DN40885_c0_g1_i6::g.169176::m.169176 Assembly01_TRINITY_DN40885_c0_g1::Assembly01_TRINITY_DN40885_c0_g1_i6::g.169176  ORF type:5prime_partial len:64 (-) Assembly01_TRINITY_DN40885_c0_g1_i6:342-533(-)
AALMAHLKKPHWTDELPWVLLGIRTAPKEDIDASAAELVFGTTLVIPGEFLAAARDSDDT
QSR*
>Assembly01_TRINITY_DN40904_c8_g5::Assembly01_TRINITY_DN40904_c8_g5_i1::g.180531::m.180531 Assembly01_TRINITY_DN40904_c8_g5::Assembly01_TRINITY_DN40904_c8_g5_i1::g.180531  ORF type:5prime_partial len:66 (-) Assembly01_TRINITY_DN40904_c8_g5_i1:720-917(-)
HITIYFSYINVSKSLLNVPVVPASTTIPAMHSGHPPLSLTSLLNFPPLTLNRCPLVFAVV
DPGKR*
>Assembly01_TRINITY_DN40912_c0_g1::Assembly01_TRINITY_DN40912_c0_g1_i1::g.181076::m.181076 Assembly01_TRINITY_DN40912_c0_g1::Assembly01_TRINITY_DN40912_c0_g1_i1::g.181076  ORF type:5prime_partial len:60 (+) Assembly01_TRINITY_DN40912_c0_g1_i1:2-181(+)
RSQHMAGFTSVLQGIELQMNNQVSLLQGLMSRMPDPAHQCRPPSQHYLTAPTQYHSPAS*
>Assembly01_TRINITY_DN40954_c0_g3::Assembly01_TRINITY_DN40954_c0_g3_i2::g.180677::m.180677 Assembly01_TRINITY_DN40954_c0_g3::Assembly01_TRINITY_DN40954_c0_g3_i2::g.180677  ORF type:3prime_partial len:64 (+) Assembly01_TRINITY_DN40954_c0_g3_i2:1000-1188(+)
MSINYHSLPIIFYNTVKLRMYSSNFCRSMRGRKMLLSSKVVLPFFCAIKTPRSFKVFTAL
FAR
>Assembly01_TRINITY_DN40981_c0_g1::Assembly01_TRINITY_DN40981_c0_g1_i8::g.180766::m.180766 Assembly01_TRINITY_DN40981_c0_g1::Assembly01_TRINITY_DN40981_c0_g1_i8::g.180766  ORF type:5prime_partial len:66 (-) Assembly01_TRINITY_DN40981_c0_g1_i8:433-630(-)
DLGSSYTRLLELPSVSSGRGTSSVSGIYIQGSFTSQDLQMNWGYLDNFSCDDADVSDVSA
LEHFG*
>Assembly01_TRINITY_DN40991_c0_g2::Assembly01_TRINITY_DN40991_c0_g2_i1::g.179977::m.179977 Assembly01_TRINITY_DN40991_c0_g2::Assembly01_TRINITY_DN40991_c0_g2_i1::g.179977  ORF type:3prime_partial len:61 (-) Assembly01_TRINITY_DN40991_c0_g2_i1:3-182(-)
MGNDPTGKVTTPAWGSAAEGLTQALGCQRLAVEGPTHIAGCWRLAHGNQLRQSLMKERGR
>Assembly01_TRINITY_DN40999_c1_g2::Assembly01_TRINITY_DN40999_c1_g2_i1::g.180045::m.180045 Assembly01_TRINITY_DN40999_c1_g2::Assembly01_TRINITY_DN40999_c1_g2_i1::g.180045  ORF type:5prime_partial len:66 (+) Assembly01_TRINITY_DN40999_c1_g2_i1:1-198(+)
NTRQLTTENNQECNLKAQLLTMQKESDIALQQCNKQDEEIQTFQVYHSRADDRSTNVSHD
LFTSD*
>Assembly01_TRINITY_DN41011_c0_g2::Assembly01_TRINITY_DN41011_c0_g2_i1::g.160413::m.160413 Assembly01_TRINITY_DN41011_c0_g2::Assembly01_TRINITY_DN41011_c0_g2_i1::g.160413  ORF type:complete len:66 (-) Assembly01_TRINITY_DN41011_c0_g2_i1:42-239(-)
MERKVSPSEVNRLINKKTVRVVFGLSQPALYDSEMQWKRTPLHNSMINQLNIVVERGTAG
MSSPG*
>Assembly01_TRINITY_DN41012_c0_g1::Assembly01_TRINITY_DN41012_c0_g1_i1::g.161396::m.161396 Assembly01_TRINITY_DN41012_c0_g1::Assembly01_TRINITY_DN41012_c0_g1_i1::g.161396  ORF type:5prime_partial len:62 (-) Assembly01_TRINITY_DN41012_c0_g1_i1:236-421(-)
DQLEAFPKYRADEGPLPSVDPPVGLQVGGLGEPLTAYGADEGPLPGVGALMSFQLVRVAA
L*
>Assembly01_TRINITY_DN41025_c0_g1::Assembly01_TRINITY_DN41025_c0_g1_i1::g.159376::m.159376 Assembly01_TRINITY_DN41025_c0_g1::Assembly01_TRINITY_DN41025_c0_g1_i1::g.159376  ORF type:complete len:60 (-) Assembly01_TRINITY_DN41025_c0_g1_i1:3464-3643(-)
MQSNFQNGIQCSCTNHMSAIYSHVKEDTFLNLSCQPQSVDTLATGSIDSSPNPRPEFLI*
>Assembly01_TRINITY_DN41030_c3_g3::Assembly01_TRINITY_DN41030_c3_g3_i5::g.161251::m.161251 Assembly01_TRINITY_DN41030_c3_g3::Assembly01_TRINITY_DN41030_c3_g3_i5::g.161251  ORF type:3prime_partial len:67 (+) Assembly01_TRINITY_DN41030_c3_g3_i5:258-455(+)
MLVMFMPIKLMGGGTALPGEFKLIYHPIVQVQPDVTAFSGPQCNTLQTHIQTNDPYAQYE
YANIKI
>Assembly01_TRINITY_DN41030_c3_g5::Assembly01_TRINITY_DN41030_c3_g5_i27::g.161305::m.161305 Assembly01_TRINITY_DN41030_c3_g5::Assembly01_TRINITY_DN41030_c3_g5_i27::g.161305  ORF type:complete len:60 (+) Assembly01_TRINITY_DN41030_c3_g5_i27:530-709(+)
MKHSSAPSSLNQGRILLLCWRQRLLPDEASCVDTLQSETRPRCQREICFEMLEELSQSH*
>Assembly01_TRINITY_DN41030_c3_g5::Assembly01_TRINITY_DN41030_c3_g5_i28::g.161309::m.161309 Assembly01_TRINITY_DN41030_c3_g5::Assembly01_TRINITY_DN41030_c3_g5_i28::g.161309  ORF type:complete len:62 (-) Assembly01_TRINITY_DN41030_c3_g5_i28:501-686(-)
MVQKKLCGDIREIIQGNLQPGRGVQKSMKGQICSAPTGVGLTEATQAEYPPSLHTQESEG
E*
>Assembly01_TRINITY_DN41041_c1_g1::Assembly01_TRINITY_DN41041_c1_g1_i1::g.161360::m.161360 Assembly01_TRINITY_DN41041_c1_g1::Assembly01_TRINITY_DN41041_c1_g1_i1::g.161360  ORF type:complete len:66 (+) Assembly01_TRINITY_DN41041_c1_g1_i1:269-466(+)
MAAGQWSIARSLESEISETLKSAGAVIVVKNIEMLEELSRSRSVHRRWIPRADQPPLHTP
PVSSA*
>Assembly01_TRINITY_DN41043_c1_g4::Assembly01_TRINITY_DN41043_c1_g4_i2::g.160456::m.160456 Assembly01_TRINITY_DN41043_c1_g4::Assembly01_TRINITY_DN41043_c1_g4_i2::g.160456  ORF type:complete len:60 (+) Assembly01_TRINITY_DN41043_c1_g4_i2:95-274(+)
MSHIENNLQDNNIVIVQNLEAFKTSGYKCHLSAATVLFNLNIQYLLPIILKPFSYWSSN*
>Assembly01_TRINITY_DN41079_c6_g4::Assembly01_TRINITY_DN41079_c6_g4_i1::g.161223::m.161223 Assembly01_TRINITY_DN41079_c6_g4::Assembly01_TRINITY_DN41079_c6_g4_i1::g.161223  ORF type:5prime_partial len:66 (+) Assembly01_TRINITY_DN41079_c6_g4_i1:1-198(+)
TGSDLPSTEIICVRRCLKKAANIIKDPHHPAHNLFSLLPSDSRYRSLKTSTSSSRTVSFQ
QLSDS*
>Assembly01_TRINITY_DN41089_c0_g1::Assembly01_TRINITY_DN41089_c0_g1_i1::g.160598::m.160598 Assembly01_TRINITY_DN41089_c0_g1::Assembly01_TRINITY_DN41089_c0_g1_i1::g.160598  ORF type:5prime_partial len:66 (-) Assembly01_TRINITY_DN41089_c0_g1_i1:236-433(-)
GRRSVPGPSVERKDSQCNQTDEVSSSEPRATSSDISKGDKVATRMKIHTPDNGIHRISEK
EARRR*
>Assembly01_TRINITY_DN41116_c2_g1::Assembly01_TRINITY_DN41116_c2_g1_i1::g.53596::m.53596 Assembly01_TRINITY_DN41116_c2_g1::Assembly01_TRINITY_DN41116_c2_g1_i1::g.53596  ORF type:complete len:65 (+) Assembly01_TRINITY_DN41116_c2_g1_i1:64-258(+)
MRSFLHLLMRCVTLREEKKAIRRDPAKNPARRLRSDKELGAEEVGTKEERSIPSVANHAH
GSKG*
>Assembly01_TRINITY_DN41121_c0_g1::Assembly01_TRINITY_DN41121_c0_g1_i4::g.53925::m.53925 Assembly01_TRINITY_DN41121_c0_g1::Assembly01_TRINITY_DN41121_c0_g1_i4::g.53925  ORF type:complete len:65 (-) Assembly01_TRINITY_DN41121_c0_g1_i4:495-689(-)
MEGTSKDNSAFLNHKILPKFDRSDCTINLFPGLRHIRTTAPFIVSICSPLAPPDVPRTHL
PCEE*
>Assembly01_TRINITY_DN41141_c2_g1::Assembly01_TRINITY_DN41141_c2_g1_i3::g.54023::m.54023 Assembly01_TRINITY_DN41141_c2_g1::Assembly01_TRINITY_DN41141_c2_g1_i3::g.54023  ORF type:complete len:60 (-) Assembly01_TRINITY_DN41141_c2_g1_i3:420-599(-)
MMLKETGVCHGAPLAEDARECFSTLLLGTTFVWDILGSQPPPLAVYLSATTCDGRTVDP*
>Assembly01_TRINITY_DN41168_c6_g6::Assembly01_TRINITY_DN41168_c6_g6_i1::g.52767::m.52767 Assembly01_TRINITY_DN41168_c6_g6::Assembly01_TRINITY_DN41168_c6_g6_i1::g.52767  ORF type:5prime_partial len:61 (-) Assembly01_TRINITY_DN41168_c6_g6_i1:2068-2250(-)
FFLIMECWPLLQDSDTSLATNRAEHTAGVFHTNLISVLMSDAITLKSISNQVKIQDESIL
*
>Assembly01_TRINITY_DN41220_c2_g5::Assembly01_TRINITY_DN41220_c2_g5_i1::g.30446::m.30446 Assembly01_TRINITY_DN41220_c2_g5::Assembly01_TRINITY_DN41220_c2_g5_i1::g.30446  ORF type:complete len:65 (-) Assembly01_TRINITY_DN41220_c2_g5_i1:213-407(-)
MEYLVAWMNKIPTSLKAQYHLGQSCPFDQQNALQLPAETLLRAMCKLVASTIKKDLAFRF
VGTL*
>Assembly01_TRINITY_DN41232_c0_g1::Assembly01_TRINITY_DN41232_c0_g1_i5::g.29449::m.29449 Assembly01_TRINITY_DN41232_c0_g1::Assembly01_TRINITY_DN41232_c0_g1_i5::g.29449  ORF type:3prime_partial len:64 (+) Assembly01_TRINITY_DN41232_c0_g1_i5:836-1024(+)
MEPQDQVPLPPRRMQTRTVKVIAAPSFRGAGEDGAGARRKTKELQRESERPHMREKEREL
STK
>Assembly01_TRINITY_DN41234_c1_g2::Assembly01_TRINITY_DN41234_c1_g2_i2::g.30204::m.30204 Assembly01_TRINITY_DN41234_c1_g2::Assembly01_TRINITY_DN41234_c1_g2_i2::g.30204  ORF type:5prime_partial len:65 (-) Assembly01_TRINITY_DN41234_c1_g2_i2:680-874(-)
GALTLCWRQFGNNRAPNQPGRQTLNGWMSAQRSRLESRAISERLEEVDGSGSAWGDCPRF
RDLN*
>Assembly01_TRINITY_DN41235_c0_g5::Assembly01_TRINITY_DN41235_c0_g5_i1::g.30092::m.30092 Assembly01_TRINITY_DN41235_c0_g5::Assembly01_TRINITY_DN41235_c0_g5_i1::g.30092  ORF type:5prime_partial len:66 (+) Assembly01_TRINITY_DN41235_c0_g5_i1:3-200(+)
TSFPPPTHSFTGLNLSYHYITSPSTIVHFLQIKGVTNGHSHVPDLHLCFVENISGGNVDN
QRAQI*
>Assembly01_TRINITY_DN41259_c3_g1::Assembly01_TRINITY_DN41259_c3_g1_i1::g.30619::m.30619 Assembly01_TRINITY_DN41259_c3_g1::Assembly01_TRINITY_DN41259_c3_g1_i1::g.30619  ORF type:complete len:65 (-) Assembly01_TRINITY_DN41259_c3_g1_i1:517-711(-)
MDIKPQQFRLTEISHFDGAEKELGEGESGPVYIDFKAFKMINFSSLGLVVCLVHWHNSTQ
FTSA*
>Assembly01_TRINITY_DN41259_c3_g4::Assembly01_TRINITY_DN41259_c3_g4_i5::g.30646::m.30646 Assembly01_TRINITY_DN41259_c3_g4::Assembly01_TRINITY_DN41259_c3_g4_i5::g.30646  ORF type:5prime_partial len:62 (+) Assembly01_TRINITY_DN41259_c3_g4_i5:2-187(+)
TGRLKPVQSKRQSDWEDGPHGGALRLRCSSAVANGVWCMLFICCAVILRCVRQVYNTFLL
F*
>Assembly01_TRINITY_DN41260_c10_g4::Assembly01_TRINITY_DN41260_c10_g4_i1::g.29720::m.29720 Assembly01_TRINITY_DN41260_c10_g4::Assembly01_TRINITY_DN41260_c10_g4_i1::g.29720  ORF type:3prime_partial len:64 (+) Assembly01_TRINITY_DN41260_c10_g4_i1:305-493(+)
MKPSAPRTLREPFLPSAPSRIPVPIPGSHEPVSSSPQPMQVPQLLSPLLVCCHGHRPVSI
IDC
>Assembly01_TRINITY_DN41261_c0_g2::Assembly01_TRINITY_DN41261_c0_g2_i1::g.30094::m.30094 Assembly01_TRINITY_DN41261_c0_g2::Assembly01_TRINITY_DN41261_c0_g2_i1::g.30094  ORF type:3prime_partial len:60 (-) Assembly01_TRINITY_DN41261_c0_g2_i1:2-178(-)
MGQGGCSCAVLLSVLCFLPEAGRLREDLIEVYKIMMGRESQSFPRYGESKTRGHRFKGE
>Assembly01_TRINITY_DN41267_c1_g4::Assembly01_TRINITY_DN41267_c1_g4_i4::g.32355::m.32355 Assembly01_TRINITY_DN41267_c1_g4::Assembly01_TRINITY_DN41267_c1_g4_i4::g.32355  ORF type:3prime_partial len:67 (+) Assembly01_TRINITY_DN41267_c1_g4_i4:320-517(+)
MTAADEVRGHKETGTSDGVNNAPPGPLSPDSIADSREHCGPSSEVDLVPCRDPQKNQRVK
TRHVAR
>Assembly01_TRINITY_DN41268_c8_g3::Assembly01_TRINITY_DN41268_c8_g3_i1::g.29940::m.29940 Assembly01_TRINITY_DN41268_c8_g3::Assembly01_TRINITY_DN41268_c8_g3_i1::g.29940  ORF type:3prime_partial len:61 (+) Assembly01_TRINITY_DN41268_c8_g3_i1:329-508(+)
MRKNFFSQRVVSLWNLLPQAAVEVRSLGVFKAEIDRDLISQGIKGYGEKAREWGWVGGWI
>Assembly01_TRINITY_DN41289_c2_g1::Assembly01_TRINITY_DN41289_c2_g1_i1::g.32424::m.32424 Assembly01_TRINITY_DN41289_c2_g1::Assembly01_TRINITY_DN41289_c2_g1_i1::g.32424  ORF type:5prime_partial len:65 (+) Assembly01_TRINITY_DN41289_c2_g1_i1:1-195(+)
SQRAASLWNSMPQTAVEAKSLGRFKAELGSFLISKGIKAYGEKAGVERKNASAMIRMAEQ
TEWT*
>Assembly01_TRINITY_DN41289_c9_g1::Assembly01_TRINITY_DN41289_c9_g1_i1::g.32444::m.32444 Assembly01_TRINITY_DN41289_c9_g1::Assembly01_TRINITY_DN41289_c9_g1_i1::g.32444  ORF type:complete len:64 (+) Assembly01_TRINITY_DN41289_c9_g1_i1:506-697(+)
MAHLSSAAGETQEQSLCVWMQVHAQNKILFFTAMDLNFNLPVHSKQGDWQYRNLKAVDLL
LAV*
>Assembly01_TRINITY_DN41291_c0_g1::Assembly01_TRINITY_DN41291_c0_g1_i5::g.29772::m.29772 Assembly01_TRINITY_DN41291_c0_g1::Assembly01_TRINITY_DN41291_c0_g1_i5::g.29772  ORF type:5prime_partial len:66 (+) Assembly01_TRINITY_DN41291_c0_g1_i5:1-198(+)
LCYQNQKKEKKEKISQIKKEKKKKPLLIKTPTTKQGLKKKDIWESSDTNPEPDSTAPKHL
NTLIL*
>Assembly01_TRINITY_DN41303_c5_g1::Assembly01_TRINITY_DN41303_c5_g1_i4::g.199482::m.199482 Assembly01_TRINITY_DN41303_c5_g1::Assembly01_TRINITY_DN41303_c5_g1_i4::g.199482  ORF type:5prime_partial len:63 (+) Assembly01_TRINITY_DN41303_c5_g1_i4:2-190(+)
FFSNCSSLFSHESQKEVTGCLESKYKSHSMYKTQYMSAKCSVTEGSVQTGQRQYDLGVCS
GV*
>Assembly01_TRINITY_DN41317_c8_g1::Assembly01_TRINITY_DN41317_c8_g1_i2::g.199905::m.199905 Assembly01_TRINITY_DN41317_c8_g1::Assembly01_TRINITY_DN41317_c8_g1_i2::g.199905  ORF type:5prime_partial len:66 (+) Assembly01_TRINITY_DN41317_c8_g1_i2:1-198(+)
VDTHPGHPPIGAPDSSNVDTHPGHPPIGAPDTSNVELRLSHSPIRAPDASDDADIYRGPN
LPHDS*
>Assembly01_TRINITY_DN41321_c1_g1::Assembly01_TRINITY_DN41321_c1_g1_i1::g.200037::m.200037 Assembly01_TRINITY_DN41321_c1_g1::Assembly01_TRINITY_DN41321_c1_g1_i1::g.200037  ORF type:complete len:65 (-) Assembly01_TRINITY_DN41321_c1_g1_i1:133-327(-)
MGLKGKQDGDAETSVKKEGHTPKRTDRCSPCQKGSHPFSGSVRINCQQQEDGQSCKYITE
AKED*
>Assembly01_TRINITY_DN41321_c2_g2::Assembly01_TRINITY_DN41321_c2_g2_i1::g.200039::m.200039 Assembly01_TRINITY_DN41321_c2_g2::Assembly01_TRINITY_DN41321_c2_g2_i1::g.200039  ORF type:3prime_partial len:62 (-) Assembly01_TRINITY_DN41321_c2_g2_i1:2-184(-)
MRLLVVPENRGTKSKGLRLMGIWQVGGTEAMARSAMILLNYGPDGRLLLLFLMFEVKKET
G
>Assembly01_TRINITY_DN41321_c2_g4::Assembly01_TRINITY_DN41321_c2_g4_i1::g.200053::m.200053 Assembly01_TRINITY_DN41321_c2_g4::Assembly01_TRINITY_DN41321_c2_g4_i1::g.200053  ORF type:3prime_partial len:64 (+) Assembly01_TRINITY_DN41321_c2_g4_i1:1058-1246(+)
MGLMKSQGNTQGYFITAVAKDLLLNKYAKRHFCISENCAVYIYKSHVFQLFVSLKNIIQK
KKK
>Assembly01_TRINITY_DN41329_c3_g3::Assembly01_TRINITY_DN41329_c3_g3_i7::g.199725::m.199725 Assembly01_TRINITY_DN41329_c3_g3::Assembly01_TRINITY_DN41329_c3_g3_i7::g.199725  ORF type:complete len:66 (+) Assembly01_TRINITY_DN41329_c3_g3_i7:597-794(+)
MTPHYFLSNGEEMCTHNIENVPNILKFSPQWIMSVVWEDLLWEPLNRIRQFSGKYKQRTP
PTLSQ*
>Assembly01_TRINITY_DN41335_c1_g1::Assembly01_TRINITY_DN41335_c1_g1_i2::g.200819::m.200819 Assembly01_TRINITY_DN41335_c1_g1::Assembly01_TRINITY_DN41335_c1_g1_i2::g.200819  ORF type:5prime_partial len:62 (-) Assembly01_TRINITY_DN41335_c1_g1_i2:255-440(-)
SLFHPTPDHCYTSILISVPPNSRSRFPTHSRSRFQLLQITVVIHSRTLFHSLQITVSSHS
I*
>Assembly01_TRINITY_DN41341_c0_g2::Assembly01_TRINITY_DN41341_c0_g2_i5::g.200808::m.200808 Assembly01_TRINITY_DN41341_c0_g2::Assembly01_TRINITY_DN41341_c0_g2_i5::g.200808  ORF type:complete len:63 (-) Assembly01_TRINITY_DN41341_c0_g2_i5:12-200(-)
MCQTFRRHNHLNRDEVRCFYGYEVVLKEGKMFCRNETETVLMSRHMMSETHITEEEGHFE
TD*
>Assembly01_TRINITY_DN41352_c0_g1::Assembly01_TRINITY_DN41352_c0_g1_i1::g.200689::m.200689 Assembly01_TRINITY_DN41352_c0_g1::Assembly01_TRINITY_DN41352_c0_g1_i1::g.200689  ORF type:complete len:66 (+) Assembly01_TRINITY_DN41352_c0_g1_i1:1311-1508(+)
MVDRILGKLAVYFLPNPVDIQGSASTDQKMSNITQRLLFPRKKLIMESFSPVTIVYILMY
SFFNR*
>Assembly01_TRINITY_DN41362_c0_g4::Assembly01_TRINITY_DN41362_c0_g4_i1::g.201190::m.201190 Assembly01_TRINITY_DN41362_c0_g4::Assembly01_TRINITY_DN41362_c0_g4_i1::g.201190  ORF type:3prime_partial len:65 (-) Assembly01_TRINITY_DN41362_c0_g4_i1:3-194(-)
MDIFNISSNRHVVPICFKQASIVPVPKKSVITCLNDYRLVELTRTVMKCFERLLLKHISS
CLSG
>Assembly01_TRINITY_DN41373_c0_g2::Assembly01_TRINITY_DN41373_c0_g2_i1::g.199685::m.199685 Assembly01_TRINITY_DN41373_c0_g2::Assembly01_TRINITY_DN41373_c0_g2_i1::g.199685  ORF type:complete len:65 (-) Assembly01_TRINITY_DN41373_c0_g2_i1:33-227(-)
MSSKERQKARLTKESVTLLPCFYFVEYLIHPVKGLNEHRICDPDMPFIGAPRKGRIKTMM
CQLL*
>Assembly01_TRINITY_DN41378_c0_g1::Assembly01_TRINITY_DN41378_c0_g1_i1::g.199973::m.199973 Assembly01_TRINITY_DN41378_c0_g1::Assembly01_TRINITY_DN41378_c0_g1_i1::g.199973  ORF type:complete len:63 (+) Assembly01_TRINITY_DN41378_c0_g1_i1:884-1072(+)
MFSGGFKFKEDASNAVDSGLEIIMAADGWSGDGGRGKNRNERSWMILVCYCRKGILKKYS
VF*
>Assembly01_TRINITY_DN41391_c4_g3::Assembly01_TRINITY_DN41391_c4_g3_i2::g.200489::m.200489 Assembly01_TRINITY_DN41391_c4_g3::Assembly01_TRINITY_DN41391_c4_g3_i2::g.200489  ORF type:complete len:62 (-) Assembly01_TRINITY_DN41391_c4_g3_i2:335-520(-)
MARVARPVWTLQMKKATGNHFSIFPLYNHELNIDYGLSSKMEPSPKKNRGGNNYNSQGQR
S*
>Assembly01_TRINITY_DN41391_c5_g3::Assembly01_TRINITY_DN41391_c5_g3_i1::g.200495::m.200495 Assembly01_TRINITY_DN41391_c5_g3::Assembly01_TRINITY_DN41391_c5_g3_i1::g.200495  ORF type:complete len:62 (+) Assembly01_TRINITY_DN41391_c5_g3_i1:249-434(+)
MVRVTRPVWTLQLKKATGNHLSIFPLYNHELNIDYGLSSKMEPSPKENRGGNNYNSEGQR
S*
>Assembly01_TRINITY_DN41393_c3_g3::Assembly01_TRINITY_DN41393_c3_g3_i1::g.199558::m.199558 Assembly01_TRINITY_DN41393_c3_g3::Assembly01_TRINITY_DN41393_c3_g3_i1::g.199558  ORF type:5prime_partial len:62 (-) Assembly01_TRINITY_DN41393_c3_g3_i1:225-410(-)
NGRPAVTDPRHLPTAVTDPAREPEVPAPAREAALLDDAGTAENQVQWRVKKKWKERGEGV
T*
>Assembly01_TRINITY_DN41401_c1_g5::Assembly01_TRINITY_DN41401_c1_g5_i1::g.16726::m.16726 Assembly01_TRINITY_DN41401_c1_g5::Assembly01_TRINITY_DN41401_c1_g5_i1::g.16726  ORF type:3prime_partial len:63 (+) Assembly01_TRINITY_DN41401_c1_g5_i1:1109-1294(+)
MWGSDALLAPGCYQPSSLPYLRALLNVMTLEETFKSHAAEFLVFGASHFQLLIAAVRGSH
LL
>Assembly01_TRINITY_DN41416_c2_g2::Assembly01_TRINITY_DN41416_c2_g2_i1::g.17121::m.17121 Assembly01_TRINITY_DN41416_c2_g2::Assembly01_TRINITY_DN41416_c2_g2_i1::g.17121  ORF type:complete len:66 (+) Assembly01_TRINITY_DN41416_c2_g2_i1:202-399(+)
MPHCNMNELMSIADLFNVAVLGDEQSSTGSSQQFRSPPTIKEYKFKSGKREKSRSKKFGS
SILGP*
>Assembly01_TRINITY_DN41420_c1_g2::Assembly01_TRINITY_DN41420_c1_g2_i1::g.17041::m.17041 Assembly01_TRINITY_DN41420_c1_g2::Assembly01_TRINITY_DN41420_c1_g2_i1::g.17041  ORF type:3prime_partial len:61 (-) Assembly01_TRINITY_DN41420_c1_g2_i1:1-180(-)
MLIYCFLAYSMGWNKDFKFFFVNFQTQVSEGIRMICNLQALLKETPYFIISQLKFLISKK
>Assembly01_TRINITY_DN41421_c5_g4::Assembly01_TRINITY_DN41421_c5_g4_i1::g.16296::m.16296 Assembly01_TRINITY_DN41421_c5_g4::Assembly01_TRINITY_DN41421_c5_g4_i1::g.16296  ORF type:complete len:60 (-) Assembly01_TRINITY_DN41421_c5_g4_i1:66-245(-)
MSHSEEVQMLILVNSVQSSTNSSKTKIGSQPIQVWGGRRKRKVSIILADCTYSLDGAQE*
>Assembly01_TRINITY_DN41433_c2_g1::Assembly01_TRINITY_DN41433_c2_g1_i5::g.15365::m.15365 Assembly01_TRINITY_DN41433_c2_g1::Assembly01_TRINITY_DN41433_c2_g1_i5::g.15365  ORF type:complete len:66 (-) Assembly01_TRINITY_DN41433_c2_g1_i5:243-440(-)
MAQGFSGPKTLFTLQCNWLKTAGINIDWPVTPYIFLYVAHNQNRLAIPALIPALTFSVSD
ESLLN*
>Assembly01_TRINITY_DN41442_c4_g1::Assembly01_TRINITY_DN41442_c4_g1_i2::g.16540::m.16540 Assembly01_TRINITY_DN41442_c4_g1::Assembly01_TRINITY_DN41442_c4_g1_i2::g.16540  ORF type:complete len:65 (-) Assembly01_TRINITY_DN41442_c4_g1_i2:299-493(-)
MRQGLDPKVSTVPLPSPQVLLNLLSTSSGWLSASEVQAPGENTSSSAERVLFQSLGHWPA
LAHH*
>Assembly01_TRINITY_DN41453_c1_g1::Assembly01_TRINITY_DN41453_c1_g1_i1::g.16230::m.16230 Assembly01_TRINITY_DN41453_c1_g1::Assembly01_TRINITY_DN41453_c1_g1_i1::g.16230  ORF type:5prime_partial len:64 (+) Assembly01_TRINITY_DN41453_c1_g1_i1:1-192(+)
VDERVEKVESTTTALTMENQKLQQKVDILENFSRRNNIKIVGLKEGIEDQDMIAFIKTFY
LKY*
>Assembly01_TRINITY_DN41454_c0_g2::Assembly01_TRINITY_DN41454_c0_g2_i1::g.16406::m.16406 Assembly01_TRINITY_DN41454_c0_g2::Assembly01_TRINITY_DN41454_c0_g2_i1::g.16406  ORF type:3prime_partial len:60 (+) Assembly01_TRINITY_DN41454_c0_g2_i1:271-447(+)
MSECLDRLDLPVLSRDERASLEKPISQEDIALAISSLQSGKSPGPDGFPVEFYKYFSKQ
>Assembly01_TRINITY_DN41465_c4_g12::Assembly01_TRINITY_DN41465_c4_g12_i1::g.16117::m.16117 Assembly01_TRINITY_DN41465_c4_g12::Assembly01_TRINITY_DN41465_c4_g12_i1::g.16117  ORF type:complete len:63 (-) Assembly01_TRINITY_DN41465_c4_g12_i1:104-292(-)
MEQKHGQEGRYQDAPSVTPAGLNGLVFVLYIECITEIQGDETQFSNTAALFGIDPGYEIQ
FL*
>Assembly01_TRINITY_DN41476_c3_g1::Assembly01_TRINITY_DN41476_c3_g1_i1::g.15948::m.15948 Assembly01_TRINITY_DN41476_c3_g1::Assembly01_TRINITY_DN41476_c3_g1_i1::g.15948  ORF type:complete len:63 (+) Assembly01_TRINITY_DN41476_c3_g1_i1:172-360(+)
MQRGRSDSLSDSQEGEEQQSIQGTAVAVPSITRVILHPVWGTNRPGTSHGAQVSHRVWFC
GS*
>Assembly01_TRINITY_DN41484_c8_g1::Assembly01_TRINITY_DN41484_c8_g1_i3::g.16224::m.16224 Assembly01_TRINITY_DN41484_c8_g1::Assembly01_TRINITY_DN41484_c8_g1_i3::g.16224  ORF type:complete len:60 (+) Assembly01_TRINITY_DN41484_c8_g1_i3:263-442(+)
MGGKFKGDIRGRFFTQRVVGAWNALPGSVVEAGTLVNFKRLLDKHMDEFKVEGYVGGRV*
>Assembly01_TRINITY_DN41492_c0_g1::Assembly01_TRINITY_DN41492_c0_g1_i2::g.15676::m.15676 Assembly01_TRINITY_DN41492_c0_g1::Assembly01_TRINITY_DN41492_c0_g1_i2::g.15676  ORF type:3prime_partial len:66 (-) Assembly01_TRINITY_DN41492_c0_g1_i2:2-196(-)
MSGLFQQIVYELGANQITSSAYHPESQGALERFHSTLKTMMRTYFLENEKDWDEGVHLLL
SAVRE
>Assembly01_TRINITY_DN41499_c0_g4::Assembly01_TRINITY_DN41499_c0_g4_i2::g.16682::m.16682 Assembly01_TRINITY_DN41499_c0_g4::Assembly01_TRINITY_DN41499_c0_g4_i2::g.16682  ORF type:complete len:61 (-) Assembly01_TRINITY_DN41499_c0_g4_i2:167-349(-)
MEIPVKPLHTPSTLALSRFSPRMLSELQEGGDPLDYIREPERYHGSEGLVLLSPKKCAIY
*
>Assembly01_TRINITY_DN41501_c2_g1::Assembly01_TRINITY_DN41501_c2_g1_i1::g.91805::m.91805 Assembly01_TRINITY_DN41501_c2_g1::Assembly01_TRINITY_DN41501_c2_g1_i1::g.91805  ORF type:complete len:63 (-) Assembly01_TRINITY_DN41501_c2_g1_i1:107-295(-)
MFLPLREPRTSFRLRHSLFTAQAKRARWDSVQFPNKNKILGSSLERETFVRVGRKLAVVR
VG*
>Assembly01_TRINITY_DN41509_c0_g2::Assembly01_TRINITY_DN41509_c0_g2_i1::g.90148::m.90148 Assembly01_TRINITY_DN41509_c0_g2::Assembly01_TRINITY_DN41509_c0_g2_i1::g.90148  ORF type:complete len:64 (-) Assembly01_TRINITY_DN41509_c0_g2_i1:707-898(-)
MIYSVKDPDMKSEYLFSSFTFINVKIIRQHYLMQEKCWWKKKMHRLYQTLRAQESALWTS
SHK*
>Assembly01_TRINITY_DN41515_c1_g1::Assembly01_TRINITY_DN41515_c1_g1_i1::g.92100::m.92100 Assembly01_TRINITY_DN41515_c1_g1::Assembly01_TRINITY_DN41515_c1_g1_i1::g.92100  ORF type:complete len:62 (-) Assembly01_TRINITY_DN41515_c1_g1_i1:517-702(-)
MWEGNVDRVKVGSNEGVVVLMGGMGMRIGAVMGNGAAMEGDGNGSGIRMAGGNRSETLKE
Q*
>Assembly01_TRINITY_DN41518_c0_g1::Assembly01_TRINITY_DN41518_c0_g1_i5::g.91577::m.91577 Assembly01_TRINITY_DN41518_c0_g1::Assembly01_TRINITY_DN41518_c0_g1_i5::g.91577  ORF type:5prime_partial len:64 (-) Assembly01_TRINITY_DN41518_c0_g1_i5:215-406(-)
FSPLEAKSQAVETVQLLRSKSQFYIHGEKSGKLLANQLKGMAAKRQINKIRMEDGTELLI
ILK*
>Assembly01_TRINITY_DN41519_c0_g1::Assembly01_TRINITY_DN41519_c0_g1_i1::g.92050::m.92050 Assembly01_TRINITY_DN41519_c0_g1::Assembly01_TRINITY_DN41519_c0_g1_i1::g.92050  ORF type:complete len:62 (+) Assembly01_TRINITY_DN41519_c0_g1_i1:168-353(+)
MEMQKEYREVMTELYKKGFRPALFYPARLRITLEDGHKRFLNSVDEAREVLVDSVPAASL
I*
>Assembly01_TRINITY_DN41523_c7_g4::Assembly01_TRINITY_DN41523_c7_g4_i5::g.90823::m.90823 Assembly01_TRINITY_DN41523_c7_g4::Assembly01_TRINITY_DN41523_c7_g4_i5::g.90823  ORF type:5prime_partial len:66 (-) Assembly01_TRINITY_DN41523_c7_g4_i5:274-471(-)
SQSLLPEGEEEVFPEGEEEVFPDKAKSPDKAKSPEKPQSIPTDSAPPRRSKRQRRPPERL
RDYVP*
>Assembly01_TRINITY_DN41525_c0_g1::Assembly01_TRINITY_DN41525_c0_g1_i1::g.91582::m.91582 Assembly01_TRINITY_DN41525_c0_g1::Assembly01_TRINITY_DN41525_c0_g1_i1::g.91582  ORF type:complete len:66 (-) Assembly01_TRINITY_DN41525_c0_g1_i1:1116-1313(-)
MKNAETESRQKGEGVYREIKLRRRKDKAERRGNGKEEGNKEKERDEEVDGRNKGLPEAKT
GSSGR*
>Assembly01_TRINITY_DN41526_c7_g1::Assembly01_TRINITY_DN41526_c7_g1_i1::g.91555::m.91555 Assembly01_TRINITY_DN41526_c7_g1::Assembly01_TRINITY_DN41526_c7_g1_i1::g.91555  ORF type:3prime_partial len:61 (-) Assembly01_TRINITY_DN41526_c7_g1_i1:1-180(-)
MNKIIKVITYSAPVAESPGLIESVVPDFSVSDAGAVCMMSRALQQEADATDLRLRLVRAF
>Assembly01_TRINITY_DN41527_c4_g2::Assembly01_TRINITY_DN41527_c4_g2_i2::g.90367::m.90367 Assembly01_TRINITY_DN41527_c4_g2::Assembly01_TRINITY_DN41527_c4_g2_i2::g.90367  ORF type:5prime_partial len:64 (-) Assembly01_TRINITY_DN41527_c4_g2_i2:234-425(-)
LHLSTSILFPGKRSVHCNREQGGIKQRRMREINKGKRECGIKLDRNGENRPSELMLRFLK
GKL*
>Assembly01_TRINITY_DN41527_c4_g2::Assembly01_TRINITY_DN41527_c4_g2_i3::g.90374::m.90374 Assembly01_TRINITY_DN41527_c4_g2::Assembly01_TRINITY_DN41527_c4_g2_i3::g.90374  ORF type:5prime_partial len:65 (-) Assembly01_TRINITY_DN41527_c4_g2_i3:295-489(-)
LHLSTSILFPGKRSVHCNREQGGIKQRRMREINKEGKRECGIKLDRNGENRPSELMLRFL
KGKL*
>Assembly01_TRINITY_DN41532_c3_g8::Assembly01_TRINITY_DN41532_c3_g8_i1::g.90618::m.90618 Assembly01_TRINITY_DN41532_c3_g8::Assembly01_TRINITY_DN41532_c3_g8_i1::g.90618  ORF type:complete len:61 (+) Assembly01_TRINITY_DN41532_c3_g8_i1:536-718(+)
MRPSKLKQHLETVHKEKKDKPLDYFKTLRDNFERRPMVKQMITETSQKLEKGLLASNKIK
*
>Assembly01_TRINITY_DN41547_c0_g1::Assembly01_TRINITY_DN41547_c0_g1_i1::g.90688::m.90688 Assembly01_TRINITY_DN41547_c0_g1::Assembly01_TRINITY_DN41547_c0_g1_i1::g.90688  ORF type:5prime_partial len:66 (-) Assembly01_TRINITY_DN41547_c0_g1_i1:537-734(-)
IARSITGSNLACIEDIYVRRCLRKAANILKDTSHHCHSLLPPPAGHKVHKFKNMNLQTLE
STSHQ*
>Assembly01_TRINITY_DN41551_c2_g1::Assembly01_TRINITY_DN41551_c2_g1_i1::g.91504::m.91504 Assembly01_TRINITY_DN41551_c2_g1::Assembly01_TRINITY_DN41551_c2_g1_i1::g.91504  ORF type:3prime_partial len:63 (+) Assembly01_TRINITY_DN41551_c2_g1_i1:513-698(+)
MCNIMKGIDIEVGKLFLLVGETRTRGHSLKIQGSKFRTEMRRNCFSQRVVNLWNSLPIEA
VE
>Assembly01_TRINITY_DN41559_c4_g2::Assembly01_TRINITY_DN41559_c4_g2_i1::g.90989::m.90989 Assembly01_TRINITY_DN41559_c4_g2::Assembly01_TRINITY_DN41559_c4_g2_i1::g.90989  ORF type:complete len:64 (-) Assembly01_TRINITY_DN41559_c4_g2_i1:306-497(-)
MLFLLWESPTLHSATALSDMIDIRSLPLGCDLDSMGHPISYSREYYFRDCPSEKNTREQI
LAK*
>Assembly01_TRINITY_DN41559_c7_g1::Assembly01_TRINITY_DN41559_c7_g1_i1::g.91008::m.91008 Assembly01_TRINITY_DN41559_c7_g1::Assembly01_TRINITY_DN41559_c7_g1_i1::g.91008  ORF type:complete len:65 (+) Assembly01_TRINITY_DN41559_c7_g1_i1:83-277(+)
MGLKGKQDGDAETSVKKEGHTPKRTDRCSPCQKGSHPFSGSVRINCQQQEDGQSCKYVTE
AKED*
>Assembly01_TRINITY_DN41589_c2_g1::Assembly01_TRINITY_DN41589_c2_g1_i3::g.92025::m.92025 Assembly01_TRINITY_DN41589_c2_g1::Assembly01_TRINITY_DN41589_c2_g1_i3::g.92025  ORF type:3prime_partial len:61 (+) Assembly01_TRINITY_DN41589_c2_g1_i3:1340-1519(+)
MAATSYLPTCSCTSTLYLMPSSCVLYNQLQAVFSSLNICCTLLPISKSPGEQLLQEQAGC
>Assembly01_TRINITY_DN41600_c1_g1::Assembly01_TRINITY_DN41600_c1_g1_i1::g.43710::m.43710 Assembly01_TRINITY_DN41600_c1_g1::Assembly01_TRINITY_DN41600_c1_g1_i1::g.43710  ORF type:3prime_partial len:62 (+) Assembly01_TRINITY_DN41600_c1_g1_i1:267-449(+)
MSNFFHYIFLTSCDVNIVVSFSERHEVMLLKMKLQCSRHMMSEIYNESRETFLNQTVPDW
R
>Assembly01_TRINITY_DN41617_c0_g1::Assembly01_TRINITY_DN41617_c0_g1_i2::g.43722::m.43722 Assembly01_TRINITY_DN41617_c0_g1::Assembly01_TRINITY_DN41617_c0_g1_i2::g.43722  ORF type:5prime_partial len:60 (-) Assembly01_TRINITY_DN41617_c0_g1_i2:336-515(-)
QRLLFNQSATRAPDPNLRHDQEAFSARGPLGALLVFQQMFTFTPLFAILHIPLVLLSSR*
>Assembly01_TRINITY_DN41637_c3_g6::Assembly01_TRINITY_DN41637_c3_g6_i3::g.43110::m.43110 Assembly01_TRINITY_DN41637_c3_g6::Assembly01_TRINITY_DN41637_c3_g6_i3::g.43110  ORF type:complete len:66 (+) Assembly01_TRINITY_DN41637_c3_g6_i3:289-486(+)
MERKVSPSEVNRLINKKTVRVVFGLSQPALYGSEMQWKRTPLHNSMINQLNIVVERGTAG
MSSPG*
>Assembly01_TRINITY_DN4163_c0_g1::Assembly01_TRINITY_DN4163_c0_g1_i1::g.141049::m.141049 Assembly01_TRINITY_DN4163_c0_g1::Assembly01_TRINITY_DN4163_c0_g1_i1::g.141049  ORF type:3prime_partial len:63 (+) Assembly01_TRINITY_DN4163_c0_g1_i1:1949-2134(+)
MVQQASIACFYFNLASSRPNSGTPPNFFPQKRAITRTVKALNKFVTTVNLYLELIKDFTV
KI
>Assembly01_TRINITY_DN41652_c1_g1::Assembly01_TRINITY_DN41652_c1_g1_i2::g.43860::m.43860 Assembly01_TRINITY_DN41652_c1_g1::Assembly01_TRINITY_DN41652_c1_g1_i2::g.43860  ORF type:3prime_partial len:62 (+) Assembly01_TRINITY_DN41652_c1_g1_i2:485-667(+)
MVAGGGRLMAEGGRLEEGGQRLEACRNAKRGDEVPHQARLGLHLLMYICDHTRKTGRVLL
A
>Assembly01_TRINITY_DN41653_c0_g2::Assembly01_TRINITY_DN41653_c0_g2_i1::g.43201::m.43201 Assembly01_TRINITY_DN41653_c0_g2::Assembly01_TRINITY_DN41653_c0_g2_i1::g.43201  ORF type:5prime_partial len:63 (-) Assembly01_TRINITY_DN41653_c0_g2_i1:773-961(-)
EISGEEWREISGEEWWEISGEEWWEISGEERWEISGEVSVRTFFRAYFKFKHSTGAVVGE
YW*
>Assembly01_TRINITY_DN41663_c0_g1::Assembly01_TRINITY_DN41663_c0_g1_i2::g.43332::m.43332 Assembly01_TRINITY_DN41663_c0_g1::Assembly01_TRINITY_DN41663_c0_g1_i2::g.43332  ORF type:complete len:63 (+) Assembly01_TRINITY_DN41663_c0_g1_i2:202-390(+)
MRGAQNGGCGALCRARGIVVREASIDRALRGRRANPRLGNAGGESDGRALGAGVASDTQG
PT*
>Assembly01_TRINITY_DN41667_c1_g1::Assembly01_TRINITY_DN41667_c1_g1_i1::g.42960::m.42960 Assembly01_TRINITY_DN41667_c1_g1::Assembly01_TRINITY_DN41667_c1_g1_i1::g.42960  ORF type:5prime_partial len:66 (+) Assembly01_TRINITY_DN41667_c1_g1_i1:1-198(+)
IALPSGARLQETINGFAEKNYPMCAGAIDGTHIPIIAPQEDESAYYNRKGWHSIILQAVV
NHECW*
>Assembly01_TRINITY_DN41671_c0_g1::Assembly01_TRINITY_DN41671_c0_g1_i8::g.43778::m.43778 Assembly01_TRINITY_DN41671_c0_g1::Assembly01_TRINITY_DN41671_c0_g1_i8::g.43778  ORF type:complete len:60 (-) Assembly01_TRINITY_DN41671_c0_g1_i8:43-222(-)
MLCKNKSRQLCETHVKLVGSHADPCPKVYKSEVNTLYALSGAQCRERVTELFLCTPHSR*
>Assembly01_TRINITY_DN41674_c1_g2::Assembly01_TRINITY_DN41674_c1_g2_i2::g.42462::m.42462 Assembly01_TRINITY_DN41674_c1_g2::Assembly01_TRINITY_DN41674_c1_g2_i2::g.42462  ORF type:3prime_partial len:65 (+) Assembly01_TRINITY_DN41674_c1_g2_i2:226-417(+)
MSRFIPSSSVTEDSLIYGLFPGTHSESDIQNCWKTINSVKDALWSARNLLVFQHTEMFER
ECCQ
>Assembly01_TRINITY_DN41691_c0_g1::Assembly01_TRINITY_DN41691_c0_g1_i1::g.43453::m.43453 Assembly01_TRINITY_DN41691_c0_g1::Assembly01_TRINITY_DN41691_c0_g1_i1::g.43453  ORF type:complete len:65 (+) Assembly01_TRINITY_DN41691_c0_g1_i1:166-360(+)
MRRKYHEVMAELYNKGFKPALLYPARLRMVLKDGSKKFLNSVAQARGVIAEEEAAAVSSL
PGLE*
>Assembly01_TRINITY_DN41738_c0_g2::Assembly01_TRINITY_DN41738_c0_g2_i1::g.114502::m.114502 Assembly01_TRINITY_DN41738_c0_g2::Assembly01_TRINITY_DN41738_c0_g2_i1::g.114502  ORF type:complete len:61 (-) Assembly01_TRINITY_DN41738_c0_g2_i1:63-245(-)
MVLTGYADTTPTPGSPLNGTVVAFQDMMCLISTTFTTSGSTQPTTDTGPEGQSLKWKGSG
*
>Assembly01_TRINITY_DN41740_c1_g3::Assembly01_TRINITY_DN41740_c1_g3_i7::g.113783::m.113783 Assembly01_TRINITY_DN41740_c1_g3::Assembly01_TRINITY_DN41740_c1_g3_i7::g.113783  ORF type:5prime_partial len:66 (+) Assembly01_TRINITY_DN41740_c1_g3_i7:1-198(+)
REITDSCRKHKVVCDVLPFFSSFYLCGTVPLREQIEQTLQVLESDCEKGCRLRRQHVPNF
DTFAE*
>Assembly01_TRINITY_DN41743_c7_g1::Assembly01_TRINITY_DN41743_c7_g1_i7::g.113558::m.113558 Assembly01_TRINITY_DN41743_c7_g1::Assembly01_TRINITY_DN41743_c7_g1_i7::g.113558  ORF type:5prime_partial len:61 (-) Assembly01_TRINITY_DN41743_c7_g1_i7:252-434(-)
GRGEKMSNESSRSQDEGFLKIYNDRKASRQLAFFTDEERVPDQIQRLQFVKVLGMSPLLI
*
>Assembly01_TRINITY_DN41763_c6_g1::Assembly01_TRINITY_DN41763_c6_g1_i4::g.113617::m.113617 Assembly01_TRINITY_DN41763_c6_g1::Assembly01_TRINITY_DN41763_c6_g1_i4::g.113617  ORF type:complete len:61 (-) Assembly01_TRINITY_DN41763_c6_g1_i4:406-588(-)
MKFLPRRKTLLQQNSGLPNNKNSEEPMIDNPYLRPVKKSRGRSEVQANTKIISAEYCAMK
*
>Assembly01_TRINITY_DN41773_c0_g1::Assembly01_TRINITY_DN41773_c0_g1_i3::g.114495::m.114495 Assembly01_TRINITY_DN41773_c0_g1::Assembly01_TRINITY_DN41773_c0_g1_i3::g.114495  ORF type:3prime_partial len:65 (-) Assembly01_TRINITY_DN41773_c0_g1_i3:3-194(-)
MRTKFPQDPMLFLLSNIEGDKTQIEIKYVSKRILKNCVSSSKKMYSSNLEIRLPFGYGTV
EYRN
>Assembly01_TRINITY_DN41775_c1_g1::Assembly01_TRINITY_DN41775_c1_g1_i1::g.113258::m.113258 Assembly01_TRINITY_DN41775_c1_g1::Assembly01_TRINITY_DN41775_c1_g1_i1::g.113258  ORF type:5prime_partial len:63 (-) Assembly01_TRINITY_DN41775_c1_g1_i1:382-570(-)
PIIRPLTLLSSRMRLTSCHQHRLCKGTPFPIPPPLLLKETRAQLRANVIDTWTVSRGVKV
AE*
>Assembly01_TRINITY_DN41790_c0_g2::Assembly01_TRINITY_DN41790_c0_g2_i1::g.113544::m.113544 Assembly01_TRINITY_DN41790_c0_g2::Assembly01_TRINITY_DN41790_c0_g2_i1::g.113544  ORF type:complete len:60 (-) Assembly01_TRINITY_DN41790_c0_g2_i1:473-652(-)
MFMIINSDSDSKHRMTISEDSKTLKNSSKCRARSVCYEIRNHFYIQLHENLTHLSANGN*
>Assembly01_TRINITY_DN41836_c2_g1::Assembly01_TRINITY_DN41836_c2_g1_i2::g.37169::m.37169 Assembly01_TRINITY_DN41836_c2_g1::Assembly01_TRINITY_DN41836_c2_g1_i2::g.37169  ORF type:3prime_partial len:60 (-) Assembly01_TRINITY_DN41836_c2_g1_i2:1-177(-)
MGLCRYRGHSLRCHKTMGKHRTPVISNRDTPNNGFLDFHWHNSGPRVEKWQLRTPKVIK
>Assembly01_TRINITY_DN41845_c0_g1::Assembly01_TRINITY_DN41845_c0_g1_i8::g.35829::m.35829 Assembly01_TRINITY_DN41845_c0_g1::Assembly01_TRINITY_DN41845_c0_g1_i8::g.35829  ORF type:3prime_partial len:64 (-) Assembly01_TRINITY_DN41845_c0_g1_i8:1-189(-)
MRPGLLQDLSGVCRVPTLSEVYASWSASEGFYDPISVVWETAINSPRSKTFFFLYTGFGS
LQG
>Assembly01_TRINITY_DN41854_c2_g2::Assembly01_TRINITY_DN41854_c2_g2_i1::g.35684::m.35684 Assembly01_TRINITY_DN41854_c2_g2::Assembly01_TRINITY_DN41854_c2_g2_i1::g.35684  ORF type:complete len:63 (-) Assembly01_TRINITY_DN41854_c2_g2_i1:130-318(-)
MQLTCIQELRSTTQRFFKSTNKEKCDKKSAPKMEFATFATVKTHRKGFLRPKSNVSDLWP
YV*
>Assembly01_TRINITY_DN41855_c5_g2::Assembly01_TRINITY_DN41855_c5_g2_i28::g.35922::m.35922 Assembly01_TRINITY_DN41855_c5_g2::Assembly01_TRINITY_DN41855_c5_g2_i28::g.35922  ORF type:3prime_partial len:63 (+) Assembly01_TRINITY_DN41855_c5_g2_i28:680-865(+)
MFPPATKMKRKVLGSEPSAPVTLCKACEAQCNKTKRGNLQLGFLFLYLRERERERERERE
RE
>Assembly01_TRINITY_DN41855_c5_g2::Assembly01_TRINITY_DN41855_c5_g2_i9::g.35863::m.35863 Assembly01_TRINITY_DN41855_c5_g2::Assembly01_TRINITY_DN41855_c5_g2_i9::g.35863  ORF type:5prime_partial len:65 (-) Assembly01_TRINITY_DN41855_c5_g2_i9:278-472(-)
GTETDRTEGWRQRGAKDQTKGDGREAAHNPPKKVIPMPPGELHKCNHFENEAQVVGMMLF
NFHK*
>Assembly01_TRINITY_DN4186_c0_g1::Assembly01_TRINITY_DN4186_c0_g1_i1::g.140999::m.140999 Assembly01_TRINITY_DN4186_c0_g1::Assembly01_TRINITY_DN4186_c0_g1_i1::g.140999  ORF type:complete len:65 (+) Assembly01_TRINITY_DN4186_c0_g1_i1:543-737(+)
MSERQNTETKFEKEKPSDSKDAAKASKEVAEDFDIDLRAPETAKAAVAIQSQFRKFQKKK
QDSS*
>Assembly01_TRINITY_DN41877_c0_g1::Assembly01_TRINITY_DN41877_c0_g1_i2::g.36913::m.36913 Assembly01_TRINITY_DN41877_c0_g1::Assembly01_TRINITY_DN41877_c0_g1_i2::g.36913  ORF type:3prime_partial len:60 (-) Assembly01_TRINITY_DN41877_c0_g1_i2:2-178(-)
MAKRPADTNMDDSDKKKRKRLCLSIEQKVKLLAKLDSGVRVKRLTEEYGVGTTTIYDLK
>Assembly01_TRINITY_DN41879_c1_g1::Assembly01_TRINITY_DN41879_c1_g1_i1::g.37465::m.37465 Assembly01_TRINITY_DN41879_c1_g1::Assembly01_TRINITY_DN41879_c1_g1_i1::g.37465  ORF type:5prime_partial len:66 (-) Assembly01_TRINITY_DN41879_c1_g1_i1:421-618(-)
EVMCERVKYKKIMSEFYNQGVKPALLFPAHLQITLENNSKKWFHTVEEAQKFLEEQLPSI
ISPSE*
>Assembly01_TRINITY_DN41879_c1_g1::Assembly01_TRINITY_DN41879_c1_g1_i2::g.37466::m.37466 Assembly01_TRINITY_DN41879_c1_g1::Assembly01_TRINITY_DN41879_c1_g1_i2::g.37466  ORF type:5prime_partial len:66 (-) Assembly01_TRINITY_DN41879_c1_g1_i2:434-631(-)
EVMCERVKYKKIMSEFYNQGVKPALLFPARLRITLKDNSKKWFHTVEEAQKFLEEQLPSI
ISPSE*
>Assembly01_TRINITY_DN41879_c2_g2::Assembly01_TRINITY_DN41879_c2_g2_i1::g.37472::m.37472 Assembly01_TRINITY_DN41879_c2_g2::Assembly01_TRINITY_DN41879_c2_g2_i1::g.37472  ORF type:complete len:64 (+) Assembly01_TRINITY_DN41879_c2_g2_i1:3-194(+)
MSGRVKYKKIMSEFYNQGVKPALLFPAHLQITLENNSKKWFHTVEEAQKFLEEQLPSIIS
PSE*
>Assembly01_TRINITY_DN41879_c2_g2::Assembly01_TRINITY_DN41879_c2_g2_i3::g.37478::m.37478 Assembly01_TRINITY_DN41879_c2_g2::Assembly01_TRINITY_DN41879_c2_g2_i3::g.37478  ORF type:complete len:64 (+) Assembly01_TRINITY_DN41879_c2_g2_i3:3-194(+)
MSGRVKYKKIMSEFYNQGVKPALLFPARLRITLKDNSKKWYHTVEEAQKFLEEQLPSIIS
PSE*
>Assembly01_TRINITY_DN41879_c2_g2::Assembly01_TRINITY_DN41879_c2_g2_i5::g.37481::m.37481 Assembly01_TRINITY_DN41879_c2_g2::Assembly01_TRINITY_DN41879_c2_g2_i5::g.37481  ORF type:complete len:64 (+) Assembly01_TRINITY_DN41879_c2_g2_i5:3-194(+)
MSGRVKYKKIMSEFYNQGVKPALLFPARLRITLKDNSKKWFRSVEEAQKFLEEDLPSIIS
PSE*
>Assembly01_TRINITY_DN41880_c2_g1::Assembly01_TRINITY_DN41880_c2_g1_i1::g.35530::m.35530 Assembly01_TRINITY_DN41880_c2_g1::Assembly01_TRINITY_DN41880_c2_g1_i1::g.35530  ORF type:5prime_partial len:65 (+) Assembly01_TRINITY_DN41880_c2_g1_i1:1-195(+)
STAFVSEVVVACCVLHNICEINKEHFLEEWMTEEADLPPPDRVPYRGATAQGHQAIREAI
MSIL*
>Assembly01_TRINITY_DN41882_c3_g1::Assembly01_TRINITY_DN41882_c3_g1_i1::g.37237::m.37237 Assembly01_TRINITY_DN41882_c3_g1::Assembly01_TRINITY_DN41882_c3_g1_i1::g.37237  ORF type:5prime_partial len:63 (-) Assembly01_TRINITY_DN41882_c3_g1_i1:913-1101(-)
EKESVLSLENTEGVGRCVHIKPSRVKFLPEVRHHLQIEIQFKLQQKITPVTWTNIQNDLH
IL*
>Assembly01_TRINITY_DN41899_c2_g1::Assembly01_TRINITY_DN41899_c2_g1_i1::g.35384::m.35384 Assembly01_TRINITY_DN41899_c2_g1::Assembly01_TRINITY_DN41899_c2_g1_i1::g.35384  ORF type:5prime_partial len:61 (-) Assembly01_TRINITY_DN41899_c2_g1_i1:266-448(-)
HRSQHIYRKKPLLREECQLGVAASKKTKANNETEVHLSDFRTCVVFKSIMLTTVENSSAI
*
>Assembly01_TRINITY_DN41918_c1_g1::Assembly01_TRINITY_DN41918_c1_g1_i2::g.101387::m.101387 Assembly01_TRINITY_DN41918_c1_g1::Assembly01_TRINITY_DN41918_c1_g1_i2::g.101387  ORF type:5prime_partial len:64 (-) Assembly01_TRINITY_DN41918_c1_g1_i2:219-410(-)
KLFQFKLESEKSILKSSFKLLVELQDLLKLWFRSNYKAKVKHTISFKLTRLLMSCLSDRY
YSS*
>Assembly01_TRINITY_DN41923_c4_g1::Assembly01_TRINITY_DN41923_c4_g1_i4::g.102542::m.102542 Assembly01_TRINITY_DN41923_c4_g1::Assembly01_TRINITY_DN41923_c4_g1_i4::g.102542  ORF type:complete len:65 (-) Assembly01_TRINITY_DN41923_c4_g1_i4:390-584(-)
MGTNLPSIEDFNVRYYLKKTANVIKDPHHPGHTPSRCYIQADDSRTVQYTNVLEKLNRVL
SNSC*
>Assembly01_TRINITY_DN41927_c3_g4::Assembly01_TRINITY_DN41927_c3_g4_i1::g.102339::m.102339 Assembly01_TRINITY_DN41927_c3_g4::Assembly01_TRINITY_DN41927_c3_g4_i1::g.102339  ORF type:5prime_partial len:66 (-) Assembly01_TRINITY_DN41927_c3_g4_i1:606-803(-)
KMAANTDAEALLRNRFRQEAQAVFTGETLRSAADLEDEVKKKEKPLPRFNVHSSLVPFGQ
LITDN*
>Assembly01_TRINITY_DN41940_c2_g1::Assembly01_TRINITY_DN41940_c2_g1_i1::g.102987::m.102987 Assembly01_TRINITY_DN41940_c2_g1::Assembly01_TRINITY_DN41940_c2_g1_i1::g.102987  ORF type:complete len:61 (+) Assembly01_TRINITY_DN41940_c2_g1_i1:176-358(+)
MSKGTAESPMGNSEKQKRKSLSLLIAQKVELLQKLDRGVSVWHLTEDYGFDETVDTGRSL
*
>Assembly01_TRINITY_DN41951_c1_g1::Assembly01_TRINITY_DN41951_c1_g1_i2::g.102438::m.102438 Assembly01_TRINITY_DN41951_c1_g1::Assembly01_TRINITY_DN41951_c1_g1_i2::g.102438  ORF type:complete len:60 (+) Assembly01_TRINITY_DN41951_c1_g1_i2:221-400(+)
MLCKNKSRQLCETHVKLVGSHADPCPKVYKNGMDTLYALSGAQCRERVTELFLCTPHSR*
>Assembly01_TRINITY_DN41952_c2_g7::Assembly01_TRINITY_DN41952_c2_g7_i1::g.102601::m.102601 Assembly01_TRINITY_DN41952_c2_g7::Assembly01_TRINITY_DN41952_c2_g7_i1::g.102601  ORF type:complete len:64 (+) Assembly01_TRINITY_DN41952_c2_g7_i1:185-376(+)
MLDTETGGVVGEDKGILSLLRLRAEGARADVQVMEDMRVRAELMVVEEKPRCLKKDDILD
DLA*
>Assembly01_TRINITY_DN41956_c5_g2::Assembly01_TRINITY_DN41956_c5_g2_i1::g.103266::m.103266 Assembly01_TRINITY_DN41956_c5_g2::Assembly01_TRINITY_DN41956_c5_g2_i1::g.103266  ORF type:complete len:66 (+) Assembly01_TRINITY_DN41956_c5_g2_i1:42-239(+)
MTERITGVSLSSVDDIHRVHCLNRAQSVIEDPYHPSHRVFDQLPSGRRFRSIKIRTARLG
NSSFP*
>Assembly01_TRINITY_DN41959_c1_g1::Assembly01_TRINITY_DN41959_c1_g1_i1::g.103281::m.103281 Assembly01_TRINITY_DN41959_c1_g1::Assembly01_TRINITY_DN41959_c1_g1_i1::g.103281  ORF type:5prime_partial len:61 (+) Assembly01_TRINITY_DN41959_c1_g1_i1:1-183(+)
LQNGHDRLSYLLGTMCLSTPIGNLLGLLREITLIDVPLAQEVFPVDLTYIVQNTTGNNNI
*
>Assembly01_TRINITY_DN41966_c4_g1::Assembly01_TRINITY_DN41966_c4_g1_i2::g.103044::m.103044 Assembly01_TRINITY_DN41966_c4_g1::Assembly01_TRINITY_DN41966_c4_g1_i2::g.103044  ORF type:3prime_partial len:60 (+) Assembly01_TRINITY_DN41966_c4_g1_i2:313-489(+)
METEYQKASQMCMWVGLVVPMMLEFCSTLPFTERLRRQAVIYSPVTYPKLLMEWKSLHI
>Assembly01_TRINITY_DN41971_c2_g1::Assembly01_TRINITY_DN41971_c2_g1_i8::g.101678::m.101678 Assembly01_TRINITY_DN41971_c2_g1::Assembly01_TRINITY_DN41971_c2_g1_i8::g.101678  ORF type:3prime_partial len:66 (-) Assembly01_TRINITY_DN41971_c2_g1_i8:1-195(-)
MNKLIKFLNFNVNGLNGPVKRKRILTYIKKLGVDVAFLQETHLTEKEHLKLKRDWVGYQM
SSSFN
>Assembly01_TRINITY_DN41977_c0_g1::Assembly01_TRINITY_DN41977_c0_g1_i1::g.102316::m.102316 Assembly01_TRINITY_DN41977_c0_g1::Assembly01_TRINITY_DN41977_c0_g1_i1::g.102316  ORF type:3prime_partial len:66 (-) Assembly01_TRINITY_DN41977_c0_g1_i1:1-195(-)
MEYLVLGADATEMEELRKRNGVLIGDRVGRRVVEVAVGVGGFAEKIGREFVSQDGDREIE
KGESV
>Assembly01_TRINITY_DN41979_c1_g1::Assembly01_TRINITY_DN41979_c1_g1_i2::g.103320::m.103320 Assembly01_TRINITY_DN41979_c1_g1::Assembly01_TRINITY_DN41979_c1_g1_i2::g.103320  ORF type:complete len:63 (+) Assembly01_TRINITY_DN41979_c1_g1_i2:102-290(+)
MLIGDAVNGDSQGERLCHLVKNIEMRVADARDCRRKTMKTKCKSCEMLGSRKCSAGTVLV
QA*
>Assembly01_TRINITY_DN41983_c0_g1::Assembly01_TRINITY_DN41983_c0_g1_i2::g.101928::m.101928 Assembly01_TRINITY_DN41983_c0_g1::Assembly01_TRINITY_DN41983_c0_g1_i2::g.101928  ORF type:complete len:60 (+) Assembly01_TRINITY_DN41983_c0_g1_i2:109-288(+)
MYLRVRLSASTDLSQYYGPTKCSAHLTHDSSSDVHSSDLAWSDVRDLDQEAERKKCGMH*
>Assembly01_TRINITY_DN41986_c2_g3::Assembly01_TRINITY_DN41986_c2_g3_i2::g.102467::m.102467 Assembly01_TRINITY_DN41986_c2_g3::Assembly01_TRINITY_DN41986_c2_g3_i2::g.102467  ORF type:complete len:60 (-) Assembly01_TRINITY_DN41986_c2_g3_i2:1386-1565(-)
MAEDYMMDAEADGVVGEDKGILSLLRLRAEGARADVQVMEDMRVRAEFMMVERKPRCST*
>Assembly01_TRINITY_DN42001_c0_g1::Assembly01_TRINITY_DN42001_c0_g1_i1::g.123401::m.123401 Assembly01_TRINITY_DN42001_c0_g1::Assembly01_TRINITY_DN42001_c0_g1_i1::g.123401  ORF type:3prime_partial len:63 (+) Assembly01_TRINITY_DN42001_c0_g1_i1:246-431(+)
MIETIYNFKPNHKKLISVLYESLLLSSGNSLDKIKKLWEQDFQQLFSDATWDSILKLVNS
SS
>Assembly01_TRINITY_DN42004_c5_g3::Assembly01_TRINITY_DN42004_c5_g3_i2::g.123148::m.123148 Assembly01_TRINITY_DN42004_c5_g3::Assembly01_TRINITY_DN42004_c5_g3_i2::g.123148  ORF type:5prime_partial len:66 (-) Assembly01_TRINITY_DN42004_c5_g3_i2:449-646(-)
RQLDASGNKATLQARLNEEIEKQKVSAAGDTDPTELLQKTSTESKISHKMVMWRMGNPEW
RQSQI*
>Assembly01_TRINITY_DN42013_c3_g1::Assembly01_TRINITY_DN42013_c3_g1_i2::g.124405::m.124405 Assembly01_TRINITY_DN42013_c3_g1::Assembly01_TRINITY_DN42013_c3_g1_i2::g.124405  ORF type:5prime_partial len:64 (-) Assembly01_TRINITY_DN42013_c3_g1_i2:478-669(-)
EVMNLHTEYREVMAELYKKGFKPSLLYPACLRITLFDGHKRFLNSVEEARRFLEDSPSTS
SLA*
>Assembly01_TRINITY_DN42018_c0_g2::Assembly01_TRINITY_DN42018_c0_g2_i3::g.123646::m.123646 Assembly01_TRINITY_DN42018_c0_g2::Assembly01_TRINITY_DN42018_c0_g2_i3::g.123646  ORF type:complete len:63 (-) Assembly01_TRINITY_DN42018_c0_g2_i3:21-209(-)
MGQPKVAVYSDTEPLREETSEHKWDDYPAAHILTLTLDLTLGLPDCEGNHKAQRFDTRSA
RL*
>Assembly01_TRINITY_DN42019_c1_g1::Assembly01_TRINITY_DN42019_c1_g1_i2::g.124051::m.124051 Assembly01_TRINITY_DN42019_c1_g1::Assembly01_TRINITY_DN42019_c1_g1_i2::g.124051  ORF type:complete len:60 (+) Assembly01_TRINITY_DN42019_c1_g1_i2:174-353(+)
MATLERKVPSPEAFLGKPWSCWIDAAKVQCADNTESEDPGKEGGKNREVMRLNKEDFEN*
>Assembly01_TRINITY_DN42028_c0_g1::Assembly01_TRINITY_DN42028_c0_g1_i1::g.123995::m.123995 Assembly01_TRINITY_DN42028_c0_g1::Assembly01_TRINITY_DN42028_c0_g1_i1::g.123995  ORF type:complete len:65 (+) Assembly01_TRINITY_DN42028_c0_g1_i1:189-383(+)
MAENPPPLDATSLLNVDLSLLPPLVNGDGTQVILVQVNPGETFTIRREDGQLQCIAGTRS
FRDD*
>Assembly01_TRINITY_DN42041_c1_g1::Assembly01_TRINITY_DN42041_c1_g1_i2::g.123232::m.123232 Assembly01_TRINITY_DN42041_c1_g1::Assembly01_TRINITY_DN42041_c1_g1_i2::g.123232  ORF type:5prime_partial len:61 (+) Assembly01_TRINITY_DN42041_c1_g1_i2:2-184(+)
LSLQVTIVGSKSPYKARGNEVLKAISIGGKINFGEINKTERQQDLMTCIAVVFFLKRLQW
*
>Assembly01_TRINITY_DN42045_c3_g11::Assembly01_TRINITY_DN42045_c3_g11_i1::g.123152::m.123152 Assembly01_TRINITY_DN42045_c3_g11::Assembly01_TRINITY_DN42045_c3_g11_i1::g.123152  ORF type:3prime_partial len:63 (-) Assembly01_TRINITY_DN42045_c3_g11_i1:1-186(-)
MLLGLEIMLPRRCFGSQERGQNPPVTAILIQCPSRFRSDRVRPYQPAQQVQRGSDPGDLM
QF
>Assembly01_TRINITY_DN42051_c5_g2::Assembly01_TRINITY_DN42051_c5_g2_i1::g.123361::m.123361 Assembly01_TRINITY_DN42051_c5_g2::Assembly01_TRINITY_DN42051_c5_g2_i1::g.123361  ORF type:complete len:65 (+) Assembly01_TRINITY_DN42051_c5_g2_i1:419-613(+)
MAARKASIKAQQASFLPMIYQGDERSECSACWMEHQSNRVFGHGWCCRIKKKRDTDQVVS
KMVY*
>Assembly01_TRINITY_DN42075_c2_g2::Assembly01_TRINITY_DN42075_c2_g2_i1::g.124097::m.124097 Assembly01_TRINITY_DN42075_c2_g2::Assembly01_TRINITY_DN42075_c2_g2_i1::g.124097  ORF type:5prime_partial len:63 (+) Assembly01_TRINITY_DN42075_c2_g2_i1:3-191(+)
QQQEKMAEGRFGEYRETEDWYDYVDRFDMYCIAHDVSDTEIRKISIPECHMEYHQHQGYF
KQ*
>Assembly01_TRINITY_DN42079_c1_g1::Assembly01_TRINITY_DN42079_c1_g1_i3::g.124390::m.124390 Assembly01_TRINITY_DN42079_c1_g1::Assembly01_TRINITY_DN42079_c1_g1_i3::g.124390  ORF type:3prime_partial len:63 (+) Assembly01_TRINITY_DN42079_c1_g1_i3:370-555(+)
MWNYDIVAISETWLQEGQDWQLNVPGFRCFRRDRGGGMKGGGVALLVRENITAVLRQGSP
EG
>Assembly01_TRINITY_DN42085_c1_g1::Assembly01_TRINITY_DN42085_c1_g1_i1::g.124272::m.124272 Assembly01_TRINITY_DN42085_c1_g1::Assembly01_TRINITY_DN42085_c1_g1_i1::g.124272  ORF type:5prime_partial len:62 (-) Assembly01_TRINITY_DN42085_c1_g1_i1:422-607(-)
IASRKKWGIMGNKDMFGASGAQMDWRPRQGSAVGGIGSSDGRVAEASGARMGGRLGRLEL
R*
>Assembly01_TRINITY_DN42089_c0_g1::Assembly01_TRINITY_DN42089_c0_g1_i1::g.123238::m.123238 Assembly01_TRINITY_DN42089_c0_g1::Assembly01_TRINITY_DN42089_c0_g1_i1::g.123238  ORF type:complete len:61 (-) Assembly01_TRINITY_DN42089_c0_g1_i1:5-187(-)
MENIYFKLKFGAVIQFFHANDHGRTLWNIQSVCGFGNLSSSIRNVTVDQQPTEKIKDIHK
*
>Assembly01_TRINITY_DN42092_c1_g1::Assembly01_TRINITY_DN42092_c1_g1_i4::g.124534::m.124534 Assembly01_TRINITY_DN42092_c1_g1::Assembly01_TRINITY_DN42092_c1_g1_i4::g.124534  ORF type:5prime_partial len:63 (+) Assembly01_TRINITY_DN42092_c1_g1_i4:1-189(+)
PTLPMIDRAHRSLVFKPAPDQGPRSVIVCFHEFQTKELLLRESRRRGMINYQGQKIRIVE
DY*
>Assembly01_TRINITY_DN42097_c1_g2::Assembly01_TRINITY_DN42097_c1_g2_i2::g.123855::m.123855 Assembly01_TRINITY_DN42097_c1_g2::Assembly01_TRINITY_DN42097_c1_g2_i2::g.123855  ORF type:5prime_partial len:64 (-) Assembly01_TRINITY_DN42097_c1_g2_i2:1695-1886(-)
FLEQRTVYNSQETQRKSQDTLSFLAPSVFFNHGSTLTVPSTSAPRTTHSISFNPFNPPFF
PLH*
>Assembly01_TRINITY_DN42102_c2_g2::Assembly01_TRINITY_DN42102_c2_g2_i2::g.48542::m.48542 Assembly01_TRINITY_DN42102_c2_g2::Assembly01_TRINITY_DN42102_c2_g2_i2::g.48542  ORF type:complete len:63 (+) Assembly01_TRINITY_DN42102_c2_g2_i2:56-244(+)
MTVGELADTLLRGSWILITSGGGLVVSCLSSQLSELLRIQDCFEFVQEYFMEYSAQSIFI
IV*
>Assembly01_TRINITY_DN42111_c0_g1::Assembly01_TRINITY_DN42111_c0_g1_i1::g.47953::m.47953 Assembly01_TRINITY_DN42111_c0_g1::Assembly01_TRINITY_DN42111_c0_g1_i1::g.47953  ORF type:5prime_partial len:60 (+) Assembly01_TRINITY_DN42111_c0_g1_i1:3-182(+)
TGALIFIDDVTADGSSKMNSEVYRNILSAQVQANASKLIRQHFNLQQNNYPKHIAKATN*
>Assembly01_TRINITY_DN42125_c5_g1::Assembly01_TRINITY_DN42125_c5_g1_i4::g.48344::m.48344 Assembly01_TRINITY_DN42125_c5_g1::Assembly01_TRINITY_DN42125_c5_g1_i4::g.48344  ORF type:5prime_partial len:62 (+) Assembly01_TRINITY_DN42125_c5_g1_i4:1-186(+)
FFFTGPKVLYLNTHSIRNKVDDLVVQLHIGRYDVVAITESWLKDGCYWEPNIQGCIARIG
R*
>Assembly01_TRINITY_DN42126_c4_g5::Assembly01_TRINITY_DN42126_c4_g5_i1::g.49770::m.49770 Assembly01_TRINITY_DN42126_c4_g5::Assembly01_TRINITY_DN42126_c4_g5_i1::g.49770  ORF type:5prime_partial len:62 (-) Assembly01_TRINITY_DN42126_c4_g5_i1:277-462(-)
STVRQTEGRYFVQHPSQKLSSFVVVIYIYLQLASQVAMKINGLTKMYCFYWKNSHLSRMV
S*
>Assembly01_TRINITY_DN42133_c0_g2::Assembly01_TRINITY_DN42133_c0_g2_i1::g.49308::m.49308 Assembly01_TRINITY_DN42133_c0_g2::Assembly01_TRINITY_DN42133_c0_g2_i1::g.49308  ORF type:5prime_partial len:61 (+) Assembly01_TRINITY_DN42133_c0_g2_i1:2-184(+)
VFHCYPGTKGRNKRRKPTKKQEVTSEIRVLLHEIDQEDQDRDRQRRERQAEMGEALMQAQ
*
>Assembly01_TRINITY_DN42133_c0_g2::Assembly01_TRINITY_DN42133_c0_g2_i4::g.49315::m.49315 Assembly01_TRINITY_DN42133_c0_g2::Assembly01_TRINITY_DN42133_c0_g2_i4::g.49315  ORF type:3prime_partial len:67 (+) Assembly01_TRINITY_DN42133_c0_g2_i4:264-461(+)
MQAQTGVMRDLASSIDVIACAQPWPSTMQSPSSIHQPPASTLQPPSSSLQPHASFHCPSS
SLHHQS
>Assembly01_TRINITY_DN42139_c1_g1::Assembly01_TRINITY_DN42139_c1_g1_i1::g.48690::m.48690 Assembly01_TRINITY_DN42139_c1_g1::Assembly01_TRINITY_DN42139_c1_g1_i1::g.48690  ORF type:complete len:61 (-) Assembly01_TRINITY_DN42139_c1_g1_i1:376-558(-)
MKFTQYKSIQMWVNKQLEVKKYFIPVHEGLTETTSLWLGNLSNQQFCIELSSKQIALYLC
*
>Assembly01_TRINITY_DN42154_c6_g7::Assembly01_TRINITY_DN42154_c6_g7_i5::g.49063::m.49063 Assembly01_TRINITY_DN42154_c6_g7::Assembly01_TRINITY_DN42154_c6_g7_i5::g.49063  ORF type:5prime_partial len:60 (-) Assembly01_TRINITY_DN42154_c6_g7_i5:405-584(-)
TRKSADTVIEVKTQCWKNSGQTVLYIAKRYITNVSSIEEGLKPEMLVVYLCLCYRRYTV*
>Assembly01_TRINITY_DN42169_c5_g1::Assembly01_TRINITY_DN42169_c5_g1_i3::g.48784::m.48784 Assembly01_TRINITY_DN42169_c5_g1::Assembly01_TRINITY_DN42169_c5_g1_i3::g.48784  ORF type:5prime_partial len:63 (+) Assembly01_TRINITY_DN42169_c5_g1_i3:3-191(+)
ICRKAEDQGGYLFPCEKSKTVNGVEIPVHLIGDPAYPLRKWLMKGFTNHTHSINGSVATT
NI*
>Assembly01_TRINITY_DN42174_c0_g5::Assembly01_TRINITY_DN42174_c0_g5_i1::g.48044::m.48044 Assembly01_TRINITY_DN42174_c0_g5::Assembly01_TRINITY_DN42174_c0_g5_i1::g.48044  ORF type:3prime_partial len:64 (-) Assembly01_TRINITY_DN42174_c0_g5_i1:2-190(-)
MSQVINKLKTLRRKFHQVMDHNGRSGRERLDWPYFNQAYNIWGTSKSADPLSLIANLEPS
EGV
>Assembly01_TRINITY_DN42182_c1_g1::Assembly01_TRINITY_DN42182_c1_g1_i1::g.49213::m.49213 Assembly01_TRINITY_DN42182_c1_g1::Assembly01_TRINITY_DN42182_c1_g1_i1::g.49213  ORF type:5prime_partial len:60 (+) Assembly01_TRINITY_DN42182_c1_g1_i1:1-180(+)
PITVGALVVAPGSRSDDVIAMSSALPFAAAFSGIPFMEEVERLHSTSVCTPLGGSDIDW*
>Assembly01_TRINITY_DN42182_c1_g1::Assembly01_TRINITY_DN42182_c1_g1_i2::g.49217::m.49217 Assembly01_TRINITY_DN42182_c1_g1::Assembly01_TRINITY_DN42182_c1_g1_i2::g.49217  ORF type:5prime_partial len:60 (+) Assembly01_TRINITY_DN42182_c1_g1_i2:1-180(+)
PITVGALVVAPGSRSDDVIAMSSALPFAAAFGGILLLEEVERLHSTSVCTPLGGSDIDW*
>Assembly01_TRINITY_DN42185_c0_g3::Assembly01_TRINITY_DN42185_c0_g3_i1::g.49205::m.49205 Assembly01_TRINITY_DN42185_c0_g3::Assembly01_TRINITY_DN42185_c0_g3_i1::g.49205  ORF type:complete len:61 (+) Assembly01_TRINITY_DN42185_c0_g3_i1:442-624(+)
MKEQRIQIGFRGVARRGENEASQGSSEEMEIMMKPGKEHLTDVRLINTSENPGEYAKVEG
*
>Assembly01_TRINITY_DN42196_c2_g1::Assembly01_TRINITY_DN42196_c2_g1_i2::g.48769::m.48769 Assembly01_TRINITY_DN42196_c2_g1::Assembly01_TRINITY_DN42196_c2_g1_i2::g.48769  ORF type:complete len:61 (-) Assembly01_TRINITY_DN42196_c2_g1_i2:574-756(-)
MAMHSHTRSEPEQQNTLFHYSTKASVQKIEISPAKLKSNYLNSKTQLSGKSLTGISLRQS
*
>Assembly01_TRINITY_DN42197_c0_g1::Assembly01_TRINITY_DN42197_c0_g1_i1::g.49505::m.49505 Assembly01_TRINITY_DN42197_c0_g1::Assembly01_TRINITY_DN42197_c0_g1_i1::g.49505  ORF type:complete len:62 (+) Assembly01_TRINITY_DN42197_c0_g1_i1:153-338(+)
MTKVADSFTSSSLLWQEQIKVKQAQAKRPLLEQTCVGVECKRLWLKRFQRAEAEDVVQIH
K*
>Assembly01_TRINITY_DN42197_c0_g2::Assembly01_TRINITY_DN42197_c0_g2_i11::g.49526::m.49526 Assembly01_TRINITY_DN42197_c0_g2::Assembly01_TRINITY_DN42197_c0_g2_i11::g.49526  ORF type:complete len:62 (-) Assembly01_TRINITY_DN42197_c0_g2_i11:635-820(-)
MDTVKLSSFQGDSEVALPCHCLCISHDKENTIRDPLLSVSLQFLTSDVFGSVILKIPLEI
V*
>Assembly01_TRINITY_DN42202_c1_g2::Assembly01_TRINITY_DN42202_c1_g2_i1::g.66784::m.66784 Assembly01_TRINITY_DN42202_c1_g2::Assembly01_TRINITY_DN42202_c1_g2_i1::g.66784  ORF type:3prime_partial len:65 (-) Assembly01_TRINITY_DN42202_c1_g2_i1:3-194(-)
MWMRHQWSQQCYRGGNESSSLFNIIDLKQITNRNYTFIFQNSKLWEFLPKSLSLFLDLRW
SLKL
>Assembly01_TRINITY_DN42205_c3_g3::Assembly01_TRINITY_DN42205_c3_g3_i1::g.66675::m.66675 Assembly01_TRINITY_DN42205_c3_g3::Assembly01_TRINITY_DN42205_c3_g3_i1::g.66675  ORF type:5prime_partial len:63 (+) Assembly01_TRINITY_DN42205_c3_g3_i1:2-190(+)
AFSSSSDAKEFLATGVVEVPGPARLLSGPGLSEDGSGIFTKNKQTRPLYKTIVHNRRGQI
SC*
>Assembly01_TRINITY_DN42217_c4_g3::Assembly01_TRINITY_DN42217_c4_g3_i7::g.66983::m.66983 Assembly01_TRINITY_DN42217_c4_g3::Assembly01_TRINITY_DN42217_c4_g3_i7::g.66983  ORF type:5prime_partial len:66 (+) Assembly01_TRINITY_DN42217_c4_g3_i7:3-200(+)
RSRDEDGLRSCASCRWNSEYLDEKPLTMTNKTLIVSAPGKVILHGEHAVVHGKLMSRTQK
LRARN*
>Assembly01_TRINITY_DN42223_c8_g10::Assembly01_TRINITY_DN42223_c8_g10_i2::g.67270::m.67270 Assembly01_TRINITY_DN42223_c8_g10::Assembly01_TRINITY_DN42223_c8_g10_i2::g.67270  ORF type:complete len:63 (-) Assembly01_TRINITY_DN42223_c8_g10_i2:142-330(-)
MKCNMSVKIHFLHSHLDFFPADLGAVSDEHGERFHQDITTMEKRYQGNWNPSMLADYCWT
LI*
>Assembly01_TRINITY_DN42228_c7_g3::Assembly01_TRINITY_DN42228_c7_g3_i1::g.67545::m.67545 Assembly01_TRINITY_DN42228_c7_g3::Assembly01_TRINITY_DN42228_c7_g3_i1::g.67545  ORF type:3prime_partial len:61 (+) Assembly01_TRINITY_DN42228_c7_g3_i1:255-434(+)
MIMDPLEVHNHLICLVHAETHVAILALFYEPSNLLSVRPLLIVADEANYCCIIRKLDDSV
>Assembly01_TRINITY_DN42228_c7_g5::Assembly01_TRINITY_DN42228_c7_g5_i1::g.67548::m.67548 Assembly01_TRINITY_DN42228_c7_g5::Assembly01_TRINITY_DN42228_c7_g5_i1::g.67548  ORF type:complete len:60 (+) Assembly01_TRINITY_DN42228_c7_g5_i1:584-763(+)
MEKWGSQACMGFCYICRSSEAERPDWEWDGELKDRPLEVQDHTGEMNRDVPQSGHPNLF*
>Assembly01_TRINITY_DN42236_c2_g1::Assembly01_TRINITY_DN42236_c2_g1_i1::g.66774::m.66774 Assembly01_TRINITY_DN42236_c2_g1::Assembly01_TRINITY_DN42236_c2_g1_i1::g.66774  ORF type:3prime_partial len:65 (-) Assembly01_TRINITY_DN42236_c2_g1_i1:3-194(-)
MEPQDQVPLPPRRMQTRTVKVIATPAPSSRGAGEDGAGARRKTGELHLQAQDASSTSVGR
PVAE
>Assembly01_TRINITY_DN42239_c5_g2::Assembly01_TRINITY_DN42239_c5_g2_i1::g.66059::m.66059 Assembly01_TRINITY_DN42239_c5_g2::Assembly01_TRINITY_DN42239_c5_g2_i1::g.66059  ORF type:3prime_partial len:61 (+) Assembly01_TRINITY_DN42239_c5_g2_i1:245-424(+)
MKCNMSLKIHFLHSHLDFFPADLGAVNDEHGESFHQDIATMKKQYQGNWNPSMLADYCWT
>Assembly01_TRINITY_DN42243_c4_g1::Assembly01_TRINITY_DN42243_c4_g1_i2::g.67131::m.67131 Assembly01_TRINITY_DN42243_c4_g1::Assembly01_TRINITY_DN42243_c4_g1_i2::g.67131  ORF type:5prime_partial len:64 (+) Assembly01_TRINITY_DN42243_c4_g1_i2:3-194(+)
CTVMLSQNNEFRDLFMTINSDSDNRVGRARRGGAQATGKIPIKTTILKPVASETSTLHPT
CLY*
>Assembly01_TRINITY_DN42245_c2_g6::Assembly01_TRINITY_DN42245_c2_g6_i3::g.66463::m.66463 Assembly01_TRINITY_DN42245_c2_g6::Assembly01_TRINITY_DN42245_c2_g6_i3::g.66463  ORF type:3prime_partial len:66 (+) Assembly01_TRINITY_DN42245_c2_g6_i3:228-422(+)
MEAQLKRRKYEASFKLKVIEMAKKTNNCAAARKFDIYEKLVRDWRKKEDTLIKIPKKQCL
MRRGL
>Assembly01_TRINITY_DN42246_c5_g1::Assembly01_TRINITY_DN42246_c5_g1_i1::g.67146::m.67146 Assembly01_TRINITY_DN42246_c5_g1::Assembly01_TRINITY_DN42246_c5_g1_i1::g.67146  ORF type:3prime_partial len:63 (+) Assembly01_TRINITY_DN42246_c5_g1_i1:683-868(+)
MRGDLIEVYKIMRGIDRVDSQHLFPRAGIANTRGHLYKVKGGKFRGDIRGKFFFKFFIFL
KA
>Assembly01_TRINITY_DN42257_c1_g1::Assembly01_TRINITY_DN42257_c1_g1_i12::g.66257::m.66257 Assembly01_TRINITY_DN42257_c1_g1::Assembly01_TRINITY_DN42257_c1_g1_i12::g.66257  ORF type:complete len:65 (+) Assembly01_TRINITY_DN42257_c1_g1_i12:255-449(+)
MGKKNKSQLLAAGGSPKSTDLSTGIPHGSSKVEACNVAGIEGEWGVHTHIPRCSGGCWRP
GQQI*
>Assembly01_TRINITY_DN42266_c1_g1::Assembly01_TRINITY_DN42266_c1_g1_i1::g.67079::m.67079 Assembly01_TRINITY_DN42266_c1_g1::Assembly01_TRINITY_DN42266_c1_g1_i1::g.67079  ORF type:complete len:62 (+) Assembly01_TRINITY_DN42266_c1_g1_i1:959-1144(+)
MMTHWKIWTTFVSQKPPHQTLMIKPITACGLLKKRVFGDQDLAQSSWSPYSSNPSHTFLR
P*
>Assembly01_TRINITY_DN42277_c2_g1::Assembly01_TRINITY_DN42277_c2_g1_i3::g.66083::m.66083 Assembly01_TRINITY_DN42277_c2_g1::Assembly01_TRINITY_DN42277_c2_g1_i3::g.66083  ORF type:5prime_partial len:64 (+) Assembly01_TRINITY_DN42277_c2_g1_i3:1-192(+)
LLVIREARATTWDCEAVKIKPVGPLIPKRAIKGFGVKVMLRTKEKLRNTPSQKLEREGHN
QNI*
>Assembly01_TRINITY_DN42277_c2_g3::Assembly01_TRINITY_DN42277_c2_g3_i1::g.66086::m.66086 Assembly01_TRINITY_DN42277_c2_g3::Assembly01_TRINITY_DN42277_c2_g3_i1::g.66086  ORF type:3prime_partial len:65 (-) Assembly01_TRINITY_DN42277_c2_g3_i1:3-194(-)
MKGMIYNFQPNYKGVVSGLYELLLNSRDSSLDRIKKLWEQDFQQLFSETTWNSILKRVLD
THYY
>Assembly01_TRINITY_DN42278_c2_g5::Assembly01_TRINITY_DN42278_c2_g5_i2::g.67374::m.67374 Assembly01_TRINITY_DN42278_c2_g5::Assembly01_TRINITY_DN42278_c2_g5_i2::g.67374  ORF type:complete len:61 (+) Assembly01_TRINITY_DN42278_c2_g5_i2:457-639(+)
MKQKTMALLPELLKQQRCRRPAESGERRHSAPPRGPTAQHDQSLRTGFERPVKGADGGFI
*
>Assembly01_TRINITY_DN42294_c1_g1::Assembly01_TRINITY_DN42294_c1_g1_i2::g.67296::m.67296 Assembly01_TRINITY_DN42294_c1_g1::Assembly01_TRINITY_DN42294_c1_g1_i2::g.67296  ORF type:3prime_partial len:60 (+) Assembly01_TRINITY_DN42294_c1_g1_i2:229-405(+)
MLLIDENVYLSRLNMAELKRRKIARECRKFQTRWENEYFFTEIKGKCVCLICKESVNFN
>Assembly01_TRINITY_DN42303_c11_g6::Assembly01_TRINITY_DN42303_c11_g6_i1::g.145074::m.145074 Assembly01_TRINITY_DN42303_c11_g6::Assembly01_TRINITY_DN42303_c11_g6_i1::g.145074  ORF type:complete len:60 (-) Assembly01_TRINITY_DN42303_c11_g6_i1:158-337(-)
MFVICYKAQKIFKKIAHKINLFCFCFPLIFSSAEVIKVGLVKEEHSSSGVLNCMTKTKW*
>Assembly01_TRINITY_DN42305_c1_g1::Assembly01_TRINITY_DN42305_c1_g1_i7::g.144000::m.144000 Assembly01_TRINITY_DN42305_c1_g1::Assembly01_TRINITY_DN42305_c1_g1_i7::g.144000  ORF type:3prime_partial len:67 (-) Assembly01_TRINITY_DN42305_c1_g1_i7:3-200(-)
MGWGLQELLFKNTRLANFQSQLLLALITGIQHRHRLKRTRAGTASWYQTTAQKNGALRVH
PGCMPA
>Assembly01_TRINITY_DN42335_c0_g3::Assembly01_TRINITY_DN42335_c0_g3_i7::g.145321::m.145321 Assembly01_TRINITY_DN42335_c0_g3::Assembly01_TRINITY_DN42335_c0_g3_i7::g.145321  ORF type:3prime_partial len:60 (+) Assembly01_TRINITY_DN42335_c0_g3_i7:586-762(+)
MLLGIREAPSDKIKKAWEQDLHLLISEETWNVIFKLVNTSSLCARHSLLQFKVVHRAHM
>Assembly01_TRINITY_DN42339_c0_g1::Assembly01_TRINITY_DN42339_c0_g1_i2::g.144068::m.144068 Assembly01_TRINITY_DN42339_c0_g1::Assembly01_TRINITY_DN42339_c0_g1_i2::g.144068  ORF type:5prime_partial len:61 (-) Assembly01_TRINITY_DN42339_c0_g1_i2:259-441(-)
KKRRFEIEMRGAGASSHGSRESFTSSREIKLVPPFNEDDIDKYFQHFEKVAESLQWPRNH
*
>Assembly01_TRINITY_DN42347_c2_g2::Assembly01_TRINITY_DN42347_c2_g2_i2::g.145633::m.145633 Assembly01_TRINITY_DN42347_c2_g2::Assembly01_TRINITY_DN42347_c2_g2_i2::g.145633  ORF type:5prime_partial len:62 (-) Assembly01_TRINITY_DN42347_c2_g2_i2:546-731(-)
QPSLHGLVFHEWHRLGIERFKDLFIDNSFASFEQLSEKFNLPNTHFFQISANQAFSSISD
T*
>Assembly01_TRINITY_DN42361_c3_g1::Assembly01_TRINITY_DN42361_c3_g1_i1::g.144906::m.144906 Assembly01_TRINITY_DN42361_c3_g1::Assembly01_TRINITY_DN42361_c3_g1_i1::g.144906  ORF type:5prime_partial len:64 (+) Assembly01_TRINITY_DN42361_c3_g1_i1:3-194(+)
GNNGGVMQIFYNEGLRPVMQYPARLRIVLKNGQKRFFISEEQARNALSEILPGSSDQLVL
GMG*
>Assembly01_TRINITY_DN42361_c3_g1::Assembly01_TRINITY_DN42361_c3_g1_i6::g.144915::m.144915 Assembly01_TRINITY_DN42361_c3_g1::Assembly01_TRINITY_DN42361_c3_g1_i6::g.144915  ORF type:5prime_partial len:64 (+) Assembly01_TRINITY_DN42361_c3_g1_i6:3-194(+)
GNNGGVMQIFYNEGLRPVMQYPARLRIVLKNGQKRFFISEEQARNALSEIMPGSSDQSVF
GMG*
>Assembly01_TRINITY_DN42365_c3_g1::Assembly01_TRINITY_DN42365_c3_g1_i2::g.145253::m.145253 Assembly01_TRINITY_DN42365_c3_g1::Assembly01_TRINITY_DN42365_c3_g1_i2::g.145253  ORF type:3prime_partial len:61 (-) Assembly01_TRINITY_DN42365_c3_g1_i2:3-182(-)
MEEQRVFFFDTNLSSETSSLVIWDTLKAFLRGKIILYTVNKKRKTNKERSELIKQIKQLD
>Assembly01_TRINITY_DN42368_c0_g2::Assembly01_TRINITY_DN42368_c0_g2_i1::g.144972::m.144972 Assembly01_TRINITY_DN42368_c0_g2::Assembly01_TRINITY_DN42368_c0_g2_i1::g.144972  ORF type:complete len:63 (-) Assembly01_TRINITY_DN42368_c0_g2_i1:80-268(-)
MTHSSSSIQNYINQSPKDLTKIDDFLSKIDLPRLDQDDQTKLNSPFSREEIEEALSSLQA
NK*
>Assembly01_TRINITY_DN42381_c2_g2::Assembly01_TRINITY_DN42381_c2_g2_i1::g.143947::m.143947 Assembly01_TRINITY_DN42381_c2_g2::Assembly01_TRINITY_DN42381_c2_g2_i1::g.143947  ORF type:3prime_partial len:62 (-) Assembly01_TRINITY_DN42381_c2_g2_i1:3-185(-)
MFPLVSESRTRGHSLRIRGYPFKAEMRRNFFSQRVVDLWNSLPHTAVEARSLGEFKEEID
R
>Assembly01_TRINITY_DN42382_c0_g3::Assembly01_TRINITY_DN42382_c0_g3_i6::g.144607::m.144607 Assembly01_TRINITY_DN42382_c0_g3::Assembly01_TRINITY_DN42382_c0_g3_i6::g.144607  ORF type:3prime_partial len:61 (+) Assembly01_TRINITY_DN42382_c0_g3_i6:479-658(+)
MSWLCPSLCNYWKEIFSTLSLILDINLSPSPFIAIFGMSGPMDLILTPSQSHVVAFASLI
>Assembly01_TRINITY_DN42385_c0_g2::Assembly01_TRINITY_DN42385_c0_g2_i1::g.145712::m.145712 Assembly01_TRINITY_DN42385_c0_g2::Assembly01_TRINITY_DN42385_c0_g2_i1::g.145712  ORF type:5prime_partial len:65 (-) Assembly01_TRINITY_DN42385_c0_g2_i1:693-887(-)
GFYLQQNGSTFVLLICPELGEGLWHNGLYSRRVVGGAHRDSQQGTSDQSPAHNTYTVVHH
NTNY*
>Assembly01_TRINITY_DN42392_c1_g2::Assembly01_TRINITY_DN42392_c1_g2_i1::g.144170::m.144170 Assembly01_TRINITY_DN42392_c1_g2::Assembly01_TRINITY_DN42392_c1_g2_i1::g.144170  ORF type:complete len:60 (-) Assembly01_TRINITY_DN42392_c1_g2_i1:12-191(-)
METEYQKASQMCMWVGLVAPMMLEFCSTLPFTERLRRQAVIYSPVTYPKLLMEWKSLHI*
>Assembly01_TRINITY_DN42394_c1_g1::Assembly01_TRINITY_DN42394_c1_g1_i1::g.144536::m.144536 Assembly01_TRINITY_DN42394_c1_g1::Assembly01_TRINITY_DN42394_c1_g1_i1::g.144536  ORF type:5prime_partial len:60 (-) Assembly01_TRINITY_DN42394_c1_g1_i1:232-411(-)
LSGLSCSSSSRPVGNDEHRRENRPISGRPVTSSRPEEAGLSWELALYKQSQNLNKVSPV*
>Assembly01_TRINITY_DN42405_c1_g1::Assembly01_TRINITY_DN42405_c1_g1_i1::g.192113::m.192113 Assembly01_TRINITY_DN42405_c1_g1::Assembly01_TRINITY_DN42405_c1_g1_i1::g.192113  ORF type:complete len:61 (+) Assembly01_TRINITY_DN42405_c1_g1_i1:149-331(+)
MHSKAYGSIQTEGWKVISTRSCLCLQMQLLVITLSVSNVNFLWASTVKEQLQYPLLRYFP
*
>Assembly01_TRINITY_DN42431_c0_g1::Assembly01_TRINITY_DN42431_c0_g1_i3::g.191784::m.191784 Assembly01_TRINITY_DN42431_c0_g1::Assembly01_TRINITY_DN42431_c0_g1_i3::g.191784  ORF type:5prime_partial len:62 (-) Assembly01_TRINITY_DN42431_c0_g1_i3:257-442(-)
HDKTAKSLPVLKPGVQVRIRDHNSGTWALPGYVQEKLDPHSYQIQTEGGTPLRRNRVDLR
P*
>Assembly01_TRINITY_DN42431_c1_g1::Assembly01_TRINITY_DN42431_c1_g1_i1::g.191793::m.191793 Assembly01_TRINITY_DN42431_c1_g1::Assembly01_TRINITY_DN42431_c1_g1_i1::g.191793  ORF type:3prime_partial len:62 (+) Assembly01_TRINITY_DN42431_c1_g1_i1:225-407(+)
MVSLFPPVASDDFWLHEVIQVHSGHPQDSAEVQKSVKRFLFISKFTNSHQLLLILLCSSS
T
>Assembly01_TRINITY_DN42449_c1_g1::Assembly01_TRINITY_DN42449_c1_g1_i2::g.191513::m.191513 Assembly01_TRINITY_DN42449_c1_g1::Assembly01_TRINITY_DN42449_c1_g1_i2::g.191513  ORF type:5prime_partial len:61 (+) Assembly01_TRINITY_DN42449_c1_g1_i2:3-185(+)
VLIKFLRYQDREKILKVVMDRARIHRGPLEYEGARILFYPDISADLMKRRKEFNPAKKIL
*
>Assembly01_TRINITY_DN42523_c0_g1::Assembly01_TRINITY_DN42523_c0_g1_i1::g.207490::m.207490 Assembly01_TRINITY_DN42523_c0_g1::Assembly01_TRINITY_DN42523_c0_g1_i1::g.207490  ORF type:complete len:62 (+) Assembly01_TRINITY_DN42523_c0_g1_i1:86-271(+)
MFPHYNSDETSKSISLVVQHLEGLKGNREMLVFLSLITQITHIKSLKRSEILTSFLFHSS
F*
>Assembly01_TRINITY_DN42541_c0_g1::Assembly01_TRINITY_DN42541_c0_g1_i1::g.207519::m.207519 Assembly01_TRINITY_DN42541_c0_g1::Assembly01_TRINITY_DN42541_c0_g1_i1::g.207519  ORF type:complete len:65 (+) Assembly01_TRINITY_DN42541_c0_g1_i1:107-301(+)
MLSLSYLHYSPILFYSTENSLYLDLPNLPLLHPDFLDSDLELLALLLFYDLDIIFEFCIG
HFQM*
>Assembly01_TRINITY_DN42565_c0_g1::Assembly01_TRINITY_DN42565_c0_g1_i1::g.207424::m.207424 Assembly01_TRINITY_DN42565_c0_g1::Assembly01_TRINITY_DN42565_c0_g1_i1::g.207424  ORF type:complete len:63 (+) Assembly01_TRINITY_DN42565_c0_g1_i1:257-445(+)
MHKDVELPITAAQLKTKNIKNSSSPSDPSYIIQFDCTSPLISRPHSCKLHIPHIEKPDSS
WS*
>Assembly01_TRINITY_DN42669_c0_g1::Assembly01_TRINITY_DN42669_c0_g1_i1::g.137754::m.137754 Assembly01_TRINITY_DN42669_c0_g1::Assembly01_TRINITY_DN42669_c0_g1_i1::g.137754  ORF type:5prime_partial len:65 (-) Assembly01_TRINITY_DN42669_c0_g1_i1:514-708(-)
GGGGGGKAASFSQMSLISDRTLDVMPTMRPKTLPVLFNLKEPVGFGELAHSHSAFMKCPS
HPQE*
>Assembly01_TRINITY_DN42689_c0_g1::Assembly01_TRINITY_DN42689_c0_g1_i1::g.137817::m.137817 Assembly01_TRINITY_DN42689_c0_g1::Assembly01_TRINITY_DN42689_c0_g1_i1::g.137817  ORF type:5prime_partial len:66 (+) Assembly01_TRINITY_DN42689_c0_g1_i1:2-199(+)
FDFLNYFLKYLFTFYKLDINCGPGCNVLKQLCVIISCAGENIFQKCFVVILSYFDLHLHY
FSVHT*
>Assembly01_TRINITY_DN42697_c0_g1::Assembly01_TRINITY_DN42697_c0_g1_i1::g.137743::m.137743 Assembly01_TRINITY_DN42697_c0_g1::Assembly01_TRINITY_DN42697_c0_g1_i1::g.137743  ORF type:5prime_partial len:63 (-) Assembly01_TRINITY_DN42697_c0_g1_i1:565-753(-)
FSCIFCFKDAFNSILLRVLLDQGAVLDIISGNANGQLMEMCMEEPFVNSDHNFVSERLSG
YG*
>Assembly01_TRINITY_DN42711_c0_g1::Assembly01_TRINITY_DN42711_c0_g1_i1::g.20783::m.20783 Assembly01_TRINITY_DN42711_c0_g1::Assembly01_TRINITY_DN42711_c0_g1_i1::g.20783  ORF type:complete len:65 (+) Assembly01_TRINITY_DN42711_c0_g1_i1:151-345(+)
MLPDLLSIFSILGFPFKFPVSAVFKIILPTAGFPACIAQESQPNLGCTALKNVEDVASVL
ELKV*
>Assembly01_TRINITY_DN42763_c0_g1::Assembly01_TRINITY_DN42763_c0_g1_i1::g.20817::m.20817 Assembly01_TRINITY_DN42763_c0_g1::Assembly01_TRINITY_DN42763_c0_g1_i1::g.20817  ORF type:complete len:62 (+) Assembly01_TRINITY_DN42763_c0_g1_i1:568-753(+)
MCSQWHLDDVQSKKELALSNPPSGNLQKSLGGILCSKALCLVLALRDTGTALWAKVALAT
V*
>Assembly01_TRINITY_DN42781_c0_g1::Assembly01_TRINITY_DN42781_c0_g1_i1::g.20859::m.20859 Assembly01_TRINITY_DN42781_c0_g1::Assembly01_TRINITY_DN42781_c0_g1_i1::g.20859  ORF type:complete len:60 (-) Assembly01_TRINITY_DN42781_c0_g1_i1:98-277(-)
MNKGLAEDYLGSRYDLDILKTREKFLYSIPCHTWDQLENKALKLSCNLAMGGLGAETLE*
>Assembly01_TRINITY_DN42927_c0_g1::Assembly01_TRINITY_DN42927_c0_g1_i1::g.39761::m.39761 Assembly01_TRINITY_DN42927_c0_g1::Assembly01_TRINITY_DN42927_c0_g1_i1::g.39761  ORF type:complete len:61 (-) Assembly01_TRINITY_DN42927_c0_g1_i1:673-855(-)
MEQTANICSPHPPPNSSVQYWSVKQLISDKNPWLKYVRIPMHDGVVLDPVGLKLIKKAGE
*
>Assembly01_TRINITY_DN42947_c0_g1::Assembly01_TRINITY_DN42947_c0_g1_i1::g.39890::m.39890 Assembly01_TRINITY_DN42947_c0_g1::Assembly01_TRINITY_DN42947_c0_g1_i1::g.39890  ORF type:5prime_partial len:61 (+) Assembly01_TRINITY_DN42947_c0_g1_i1:3-185(+)
FFFQTSQFHLISNQIIKYTRASNSIFDCHGAGGEKQDFDIRKTQKWNHNAFVVTSTKLNC
*
>Assembly01_TRINITY_DN42962_c0_g1::Assembly01_TRINITY_DN42962_c0_g1_i1::g.39794::m.39794 Assembly01_TRINITY_DN42962_c0_g1::Assembly01_TRINITY_DN42962_c0_g1_i1::g.39794  ORF type:3prime_partial len:61 (-) Assembly01_TRINITY_DN42962_c0_g1_i1:2-181(-)
MVTRGRMTRRPEAMRIGEMTAEPERRGAKMEEFGAAEARRVAQRWSQRPPSADGGGRERR
>Assembly01_TRINITY_DN43044_c0_g1::Assembly01_TRINITY_DN43044_c0_g1_i1::g.122558::m.122558 Assembly01_TRINITY_DN43044_c0_g1::Assembly01_TRINITY_DN43044_c0_g1_i1::g.122558  ORF type:complete len:66 (+) Assembly01_TRINITY_DN43044_c0_g1_i1:186-383(+)
MTLCSVAAFTQVIYISKQTMNIVHLNQARNGIGCCILNINKVLEIHRSVSTSGECFEQII
FNRTQ*
>Assembly01_TRINITY_DN43049_c0_g1::Assembly01_TRINITY_DN43049_c0_g1_i1::g.122588::m.122588 Assembly01_TRINITY_DN43049_c0_g1::Assembly01_TRINITY_DN43049_c0_g1_i1::g.122588  ORF type:complete len:64 (+) Assembly01_TRINITY_DN43049_c0_g1_i1:92-283(+)
MSKAMENTTPEPVYVDVDKGLTLACFVFLCLFLIVMIIRCAKVIMDPYSAIPTSTWEEQH
LDD*
>Assembly01_TRINITY_DN43062_c0_g1::Assembly01_TRINITY_DN43062_c0_g1_i1::g.122493::m.122493 Assembly01_TRINITY_DN43062_c0_g1::Assembly01_TRINITY_DN43062_c0_g1_i1::g.122493  ORF type:complete len:65 (-) Assembly01_TRINITY_DN43062_c0_g1_i1:548-742(-)
MQLESNQSHCHVSKSTLSWHVRLAQVPARGQGSLIKNQGLSLERSPTNPWKYKQAAALPE
VLPF*
>Assembly01_TRINITY_DN43091_c0_g1::Assembly01_TRINITY_DN43091_c0_g1_i1::g.122510::m.122510 Assembly01_TRINITY_DN43091_c0_g1::Assembly01_TRINITY_DN43091_c0_g1_i1::g.122510  ORF type:complete len:62 (+) Assembly01_TRINITY_DN43091_c0_g1_i1:183-368(+)
MRAGRSRELSHQTSNGYSIVFSEKDGRQRGSSSLFQSLSNEFKEFGTKCSVIPGFSSSVP
A*
>Assembly01_TRINITY_DN43148_c0_g1::Assembly01_TRINITY_DN43148_c0_g1_i1::g.171217::m.171217 Assembly01_TRINITY_DN43148_c0_g1::Assembly01_TRINITY_DN43148_c0_g1_i1::g.171217  ORF type:complete len:65 (-) Assembly01_TRINITY_DN43148_c0_g1_i1:73-267(-)
MFIPIFLTLYDAPTAEAGTVGNAIYRLVAYLLWITCIVHVFLELLSNLYQTECQTEEICD
LFVL*
>Assembly01_TRINITY_DN43154_c0_g1::Assembly01_TRINITY_DN43154_c0_g1_i1::g.171161::m.171161 Assembly01_TRINITY_DN43154_c0_g1::Assembly01_TRINITY_DN43154_c0_g1_i1::g.171161  ORF type:5prime_partial len:61 (-) Assembly01_TRINITY_DN43154_c0_g1_i1:452-634(-)
SLSLSSLHLAEEELAHYNVTYWAALCISTVPIAVKPSFLKDVILFSMYDVAGAFTKMILP
*
>Assembly01_TRINITY_DN43226_c0_g1::Assembly01_TRINITY_DN43226_c0_g1_i1::g.126510::m.126510 Assembly01_TRINITY_DN43226_c0_g1::Assembly01_TRINITY_DN43226_c0_g1_i1::g.126510  ORF type:complete len:64 (-) Assembly01_TRINITY_DN43226_c0_g1_i1:290-481(-)
MQELLVANFLRKLCMNLKTLLEDHTTFYLPKLVTFLIEQSFTKAFISFRHVNFVYCNELL
RVE*
>Assembly01_TRINITY_DN43228_c0_g1::Assembly01_TRINITY_DN43228_c0_g1_i1::g.126466::m.126466 Assembly01_TRINITY_DN43228_c0_g1::Assembly01_TRINITY_DN43228_c0_g1_i1::g.126466  ORF type:complete len:65 (-) Assembly01_TRINITY_DN43228_c0_g1_i1:611-805(-)
MVHYDGFGSEIWVFKLMRIPHSNFKQLSICIKVAFTLHTNMLNIGIVNIYDLPFKLQVSY
SLKV*
>Assembly01_TRINITY_DN4322_c0_g1::Assembly01_TRINITY_DN4322_c0_g1_i1::g.183704::m.183704 Assembly01_TRINITY_DN4322_c0_g1::Assembly01_TRINITY_DN4322_c0_g1_i1::g.183704  ORF type:5prime_partial len:64 (-) Assembly01_TRINITY_DN4322_c0_g1_i1:760-951(-)
CLLARPLNLEDQAIQITSCAPLPDSMSDNALSGGTYSCLQEPNFLNCYLVSYYYNCLDFL
VIN*
>Assembly01_TRINITY_DN43230_c0_g1::Assembly01_TRINITY_DN43230_c0_g1_i1::g.126526::m.126526 Assembly01_TRINITY_DN43230_c0_g1::Assembly01_TRINITY_DN43230_c0_g1_i1::g.126526  ORF type:complete len:61 (-) Assembly01_TRINITY_DN43230_c0_g1_i1:3-185(-)
MAAERDGETPVCRYPPEGLSDTLPSLSLPPLSTPTPSALPLSLNPTSLPPNLSLPPPSPP
*
>Assembly01_TRINITY_DN43246_c0_g1::Assembly01_TRINITY_DN43246_c0_g1_i1::g.126411::m.126411 Assembly01_TRINITY_DN43246_c0_g1::Assembly01_TRINITY_DN43246_c0_g1_i1::g.126411  ORF type:5prime_partial len:64 (-) Assembly01_TRINITY_DN43246_c0_g1_i1:438-629(-)
NTELFCLDYQADDKIVTSIIIHQGDDPKKVAEKIGSKNSLEPLMKEALRLRIQEEIEKRI
SKR*
>Assembly01_TRINITY_DN43358_c0_g1::Assembly01_TRINITY_DN43358_c0_g1_i1::g.183542::m.183542 Assembly01_TRINITY_DN43358_c0_g1::Assembly01_TRINITY_DN43358_c0_g1_i1::g.183542  ORF type:5prime_partial len:63 (+) Assembly01_TRINITY_DN43358_c0_g1_i1:3-191(+)
HLGLTIPTSYLFSQKEHICPSRLIVKWEPNTSHRTFNQEHSWKRVQYFNAAKKYSHGVVD
SH*
>Assembly01_TRINITY_DN43384_c0_g1::Assembly01_TRINITY_DN43384_c0_g1_i1::g.183473::m.183473 Assembly01_TRINITY_DN43384_c0_g1::Assembly01_TRINITY_DN43384_c0_g1_i1::g.183473  ORF type:complete len:61 (+) Assembly01_TRINITY_DN43384_c0_g1_i1:1224-1406(+)
MLLLFLNNAMRIFCMYLNYTFTDLRRRMSLLHRDAKLEIHRRLQMLESGRTNNLLQELNR
*
>Assembly01_TRINITY_DN43401_c0_g1::Assembly01_TRINITY_DN43401_c0_g1_i1::g.85425::m.85425 Assembly01_TRINITY_DN43401_c0_g1::Assembly01_TRINITY_DN43401_c0_g1_i1::g.85425  ORF type:complete len:61 (-) Assembly01_TRINITY_DN43401_c0_g1_i1:122-304(-)
MNLNSLKIKEKEIISITVIPELKGKCKHFSLCFGSYCQSLTLQELQSEENREKYRLMFEL
*
>Assembly01_TRINITY_DN43418_c0_g1::Assembly01_TRINITY_DN43418_c0_g1_i1::g.85469::m.85469 Assembly01_TRINITY_DN43418_c0_g1::Assembly01_TRINITY_DN43418_c0_g1_i1::g.85469  ORF type:5prime_partial len:64 (-) Assembly01_TRINITY_DN43418_c0_g1_i1:317-508(-)
GTKRPRQTLAGRGTGVKVFVERCNIKMGHQGAHYKHANSSTANFLSFIPLDMCVTNMKLH
KIV*
>Assembly01_TRINITY_DN43573_c0_g1::Assembly01_TRINITY_DN43573_c0_g1_i1::g.20976::m.20976 Assembly01_TRINITY_DN43573_c0_g1::Assembly01_TRINITY_DN43573_c0_g1_i1::g.20976  ORF type:complete len:64 (+) Assembly01_TRINITY_DN43573_c0_g1_i1:130-321(+)
MGLPRVQHFPRKPCIGVRSTSAEALAMMEQINCTLHVPKLSGTHWLTAGMENIQNKSTDW
GLS*
>Assembly01_TRINITY_DN43664_c0_g1::Assembly01_TRINITY_DN43664_c0_g1_i1::g.209334::m.209334 Assembly01_TRINITY_DN43664_c0_g1::Assembly01_TRINITY_DN43664_c0_g1_i1::g.209334  ORF type:complete len:62 (+) Assembly01_TRINITY_DN43664_c0_g1_i1:426-611(+)
MNLLIISKAFQVCLLFSCTKKVLNLNNPLDKESPIFIEKGTTSTLEPVNEMYGIDFLIAF
S*
>Assembly01_TRINITY_DN43675_c0_g1::Assembly01_TRINITY_DN43675_c0_g1_i1::g.209242::m.209242 Assembly01_TRINITY_DN43675_c0_g1::Assembly01_TRINITY_DN43675_c0_g1_i1::g.209242  ORF type:complete len:62 (+) Assembly01_TRINITY_DN43675_c0_g1_i1:104-289(+)
MWMQDLCVFPCEVMHIHPYSAAGNSFHSTGAAPTMIDFLFLPQENPLEYCAEKWNPPRTT
P*
>Assembly01_TRINITY_DN43692_c0_g1::Assembly01_TRINITY_DN43692_c0_g1_i1::g.209275::m.209275 Assembly01_TRINITY_DN43692_c0_g1::Assembly01_TRINITY_DN43692_c0_g1_i1::g.209275  ORF type:complete len:66 (+) Assembly01_TRINITY_DN43692_c0_g1_i1:254-451(+)
MVPLKSMEKSAAKRKPTTCVRRGTASHQWKAGGPCWKQVLPKLQTSNPPAVVNLSHISDS
VLRSG*
>Assembly01_TRINITY_DN43716_c0_g1::Assembly01_TRINITY_DN43716_c0_g1_i1::g.188432::m.188432 Assembly01_TRINITY_DN43716_c0_g1::Assembly01_TRINITY_DN43716_c0_g1_i1::g.188432  ORF type:5prime_partial len:62 (+) Assembly01_TRINITY_DN43716_c0_g1_i1:1-186(+)
PRSYQGTNHNSDLTFDFLSQQGDSALSGLSSDSDFFDSLIKSGNDDWMKDLNLDEILGQH
S*
>Assembly01_TRINITY_DN4371_c0_g1::Assembly01_TRINITY_DN4371_c0_g1_i1::g.183694::m.183694 Assembly01_TRINITY_DN4371_c0_g1::Assembly01_TRINITY_DN4371_c0_g1_i1::g.183694  ORF type:complete len:63 (-) Assembly01_TRINITY_DN4371_c0_g1_i1:101-289(-)
MGTRQNSVFVYMKEETNVQFNKCSHLAFVNGQSLHTQPTFINPQSSNTPRSIHLSGFPLE
LP*
>Assembly01_TRINITY_DN43820_c0_g1::Assembly01_TRINITY_DN43820_c0_g1_i1::g.76023::m.76023 Assembly01_TRINITY_DN43820_c0_g1::Assembly01_TRINITY_DN43820_c0_g1_i1::g.76023  ORF type:5prime_partial len:66 (-) Assembly01_TRINITY_DN43820_c0_g1_i1:445-642(-)
SDNPSRIQAIGAVMKSHLTGSKLNIKGHLLCHLLHCALREDTWHFIASRERICKNIPLWK
SRTHR*
>Assembly01_TRINITY_DN43869_c0_g1::Assembly01_TRINITY_DN43869_c0_g1_i1::g.75977::m.75977 Assembly01_TRINITY_DN43869_c0_g1::Assembly01_TRINITY_DN43869_c0_g1_i1::g.75977  ORF type:3prime_partial len:63 (-) Assembly01_TRINITY_DN43869_c0_g1_i1:1-186(-)
MVSVLFTNDSTTHKSAGRTQWVTSVAMVCGIEKVGHWEVLAVAADRAKVLNEAISQSASS
LP
>Assembly01_TRINITY_DN4392_c0_g1::Assembly01_TRINITY_DN4392_c0_g1_i1::g.183723::m.183723 Assembly01_TRINITY_DN4392_c0_g1::Assembly01_TRINITY_DN4392_c0_g1_i1::g.183723  ORF type:3prime_partial len:60 (-) Assembly01_TRINITY_DN4392_c0_g1_i1:1-177(-)
MFQLFPDETFFSHGGTYCMYLKIPRLSSYLKCKQMRILILSEDEDEAYDEKGNSLSDLT
>Assembly01_TRINITY_DN43934_c0_g1::Assembly01_TRINITY_DN43934_c0_g1_i1::g.155020::m.155020 Assembly01_TRINITY_DN43934_c0_g1::Assembly01_TRINITY_DN43934_c0_g1_i1::g.155020  ORF type:3prime_partial len:67 (-) Assembly01_TRINITY_DN43934_c0_g1_i1:3-200(-)
MMIRPHGISWRASPWTTAHYSFDCLELKRLSVAIYAASFGFQDIDSCVCLSTIKWLAQIY
HSHFSI
>Assembly01_TRINITY_DN43961_c0_g1::Assembly01_TRINITY_DN43961_c0_g1_i1::g.155063::m.155063 Assembly01_TRINITY_DN43961_c0_g1::Assembly01_TRINITY_DN43961_c0_g1_i1::g.155063  ORF type:complete len:62 (+) Assembly01_TRINITY_DN43961_c0_g1_i1:226-411(+)
MQIEIMKFRYLNCYCSYLEHVEVNILANNSETFRTIEHHNTETGTSAHLQHPLYNSKTNK
C*
>Assembly01_TRINITY_DN44035_c0_g1::Assembly01_TRINITY_DN44035_c0_g1_i1::g.187765::m.187765 Assembly01_TRINITY_DN44035_c0_g1::Assembly01_TRINITY_DN44035_c0_g1_i1::g.187765  ORF type:5prime_partial len:64 (-) Assembly01_TRINITY_DN44035_c0_g1_i1:512-703(-)
FSCLHDHYGYVVYNTAITGYSLTSSLHLTDCAPTVMVSSCTLAAQQSFWCSESTLLDVFG
YTC*
>Assembly01_TRINITY_DN44042_c0_g1::Assembly01_TRINITY_DN44042_c0_g1_i1::g.187655::m.187655 Assembly01_TRINITY_DN44042_c0_g1::Assembly01_TRINITY_DN44042_c0_g1_i1::g.187655  ORF type:complete len:62 (-) Assembly01_TRINITY_DN44042_c0_g1_i1:251-436(-)
MWDKQKSWGLLRNASPPTLANGWLVPGSSGKSCGGSSLTVDKQGWTLYGLRPQSHGEALS
R*
>Assembly01_TRINITY_DN44137_c0_g1::Assembly01_TRINITY_DN44137_c0_g1_i1::g.208966::m.208966 Assembly01_TRINITY_DN44137_c0_g1::Assembly01_TRINITY_DN44137_c0_g1_i1::g.208966  ORF type:3prime_partial len:62 (+) Assembly01_TRINITY_DN44137_c0_g1_i1:380-562(+)
MSSSYHKSFNQVTENLKPRHLQNQISSFYHLQDPYRMGACFTNHVCTTIPETACPQIAST
K
>Assembly01_TRINITY_DN44140_c0_g1::Assembly01_TRINITY_DN44140_c0_g1_i1::g.208910::m.208910 Assembly01_TRINITY_DN44140_c0_g1::Assembly01_TRINITY_DN44140_c0_g1_i1::g.208910  ORF type:5prime_partial len:60 (-) Assembly01_TRINITY_DN44140_c0_g1_i1:288-467(-)
IFLCNSLLKATVDPDSTTSADNAFQIPSTCYVYKCFCYFILSCFPLYFIHMMLWKVVLT*
>Assembly01_TRINITY_DN44148_c0_g1::Assembly01_TRINITY_DN44148_c0_g1_i1::g.209000::m.209000 Assembly01_TRINITY_DN44148_c0_g1::Assembly01_TRINITY_DN44148_c0_g1_i1::g.209000  ORF type:5prime_partial len:60 (-) Assembly01_TRINITY_DN44148_c0_g1_i1:701-880(-)
LLPCELGKWSIMFVQKVPTLLTMDNLLVDNLLCTSHKNEKFLFKKLAVKCCFLFVIVTQ*
>Assembly01_TRINITY_DN44179_c0_g1::Assembly01_TRINITY_DN44179_c0_g1_i1::g.208885::m.208885 Assembly01_TRINITY_DN44179_c0_g1::Assembly01_TRINITY_DN44179_c0_g1_i1::g.208885  ORF type:complete len:61 (+) Assembly01_TRINITY_DN44179_c0_g1_i1:180-362(+)
MQPAGYSFRRAAVITISVAAEHQEPYSLKLLSVTLSSIYWDHRDYSDWCSVPPDTLPYRT
*
>Assembly01_TRINITY_DN4420_c0_g1::Assembly01_TRINITY_DN4420_c0_g1_i1::g.165239::m.165239 Assembly01_TRINITY_DN4420_c0_g1::Assembly01_TRINITY_DN4420_c0_g1_i1::g.165239  ORF type:3prime_partial len:60 (+) Assembly01_TRINITY_DN4420_c0_g1_i1:1192-1368(+)
MVKNFWDICREADLMHDNLQGDESEYSWPSFHSHNYLYQQGRRGSYCWGTKDIVVRVTH
>Assembly01_TRINITY_DN44278_c0_g1::Assembly01_TRINITY_DN44278_c0_g1_i1::g.14595::m.14595 Assembly01_TRINITY_DN44278_c0_g1::Assembly01_TRINITY_DN44278_c0_g1_i1::g.14595  ORF type:complete len:66 (-) Assembly01_TRINITY_DN44278_c0_g1_i1:134-331(-)
MPYLTNWAEVKCFCLPGEKKHPPRTSSFHSILQHPGSSGHLDSNSSVVCSCLSCVYRLCI
RPVFL*
>Assembly01_TRINITY_DN44295_c0_g1::Assembly01_TRINITY_DN44295_c0_g1_i1::g.14612::m.14612 Assembly01_TRINITY_DN44295_c0_g1::Assembly01_TRINITY_DN44295_c0_g1_i1::g.14612  ORF type:5prime_partial len:62 (+) Assembly01_TRINITY_DN44295_c0_g1_i1:3-188(+)
YFLSDLPGAGSLINGRLEVGVHSGMETKQCRCCNLEQKKNKLLEGLSGSSSIYGGKGIDD
V*
>Assembly01_TRINITY_DN44323_c0_g1::Assembly01_TRINITY_DN44323_c0_g1_i1::g.163830::m.163830 Assembly01_TRINITY_DN44323_c0_g1::Assembly01_TRINITY_DN44323_c0_g1_i1::g.163830  ORF type:complete len:62 (+) Assembly01_TRINITY_DN44323_c0_g1_i1:374-559(+)
MKKMYVKAIVLLQVDQSSQRAVAADVELQVCMWPSTSSVIITDPMSQERSTLQIMQGSDV
R*
>Assembly01_TRINITY_DN44340_c0_g1::Assembly01_TRINITY_DN44340_c0_g1_i1::g.163910::m.163910 Assembly01_TRINITY_DN44340_c0_g1::Assembly01_TRINITY_DN44340_c0_g1_i1::g.163910  ORF type:5prime_partial len:60 (+) Assembly01_TRINITY_DN44340_c0_g1_i1:2-181(+)
FLSFFSTTHQNSKVTRSHLNNPKEKLLTTPSSPPPPPCTCFQRHRGKLRRPAYTLACVC*
>Assembly01_TRINITY_DN44369_c0_g1::Assembly01_TRINITY_DN44369_c0_g1_i1::g.163829::m.163829 Assembly01_TRINITY_DN44369_c0_g1::Assembly01_TRINITY_DN44369_c0_g1_i1::g.163829  ORF type:complete len:65 (+) Assembly01_TRINITY_DN44369_c0_g1_i1:444-638(+)
MWWGHWVVLPRVDHLTGTLNKVYKYARKLVTYKNEDRVFRPEGCRVTDLCCSLSFIAVIN
RGPV*
>Assembly01_TRINITY_DN4437_c0_g1::Assembly01_TRINITY_DN4437_c0_g1_i1::g.165196::m.165196 Assembly01_TRINITY_DN4437_c0_g1::Assembly01_TRINITY_DN4437_c0_g1_i1::g.165196  ORF type:complete len:61 (-) Assembly01_TRINITY_DN4437_c0_g1_i1:454-636(-)
MKQMHSMVEVSRHSPLWHRQGGSTGGYEVVESHCHLWKQPPRLDLGQYLQERKGPMENET
*
>Assembly01_TRINITY_DN44414_c0_g1::Assembly01_TRINITY_DN44414_c0_g1_i1::g.132691::m.132691 Assembly01_TRINITY_DN44414_c0_g1::Assembly01_TRINITY_DN44414_c0_g1_i1::g.132691  ORF type:3prime_partial len:63 (+) Assembly01_TRINITY_DN44414_c0_g1_i1:507-692(+)
MYHSKSKTRKAADTMIEVGAQCWRSSAGRAVSFVWQGWGCVAGVSGLSPSSRYIGRYDTL
RG
>Assembly01_TRINITY_DN44454_c0_g1::Assembly01_TRINITY_DN44454_c0_g1_i1::g.132670::m.132670 Assembly01_TRINITY_DN44454_c0_g1::Assembly01_TRINITY_DN44454_c0_g1_i1::g.132670  ORF type:complete len:64 (-) Assembly01_TRINITY_DN44454_c0_g1_i1:165-356(-)
MRLETSASAARRVPDILSERASGFSVDNSDPDHPHKLPEQGAGRTGVQEGERERVNARIA
VAR*
>Assembly01_TRINITY_DN4449_c0_g1::Assembly01_TRINITY_DN4449_c0_g1_i1::g.165246::m.165246 Assembly01_TRINITY_DN4449_c0_g1::Assembly01_TRINITY_DN4449_c0_g1_i1::g.165246  ORF type:complete len:61 (+) Assembly01_TRINITY_DN4449_c0_g1_i1:442-624(+)
MLFGPDLELQVHGSLKVDTQVSRVVKKECSVPVFIGQSTEYKSWNVMFQIYKILVRLFLG
*
>Assembly01_TRINITY_DN44584_c0_g1::Assembly01_TRINITY_DN44584_c0_g1_i1::g.4691::m.4691 Assembly01_TRINITY_DN44584_c0_g1::Assembly01_TRINITY_DN44584_c0_g1_i1::g.4691  ORF type:5prime_partial len:60 (+) Assembly01_TRINITY_DN44584_c0_g1_i1:1-180(+)
ILLSAEKEIGCFWFWEEQPISFSADNNISRLSLEILEEVRPHNLKLLRSPESQRLQTEH*
>Assembly01_TRINITY_DN44588_c0_g1::Assembly01_TRINITY_DN44588_c0_g1_i1::g.4741::m.4741 Assembly01_TRINITY_DN44588_c0_g1::Assembly01_TRINITY_DN44588_c0_g1_i1::g.4741  ORF type:complete len:62 (-) Assembly01_TRINITY_DN44588_c0_g1_i1:17-202(-)
MKHCYNKMKANNTVYLNTSQCNYIFLVCSDITTHQLYLIIDVCSSLKVKNCQSILRKRSK
L*
>Assembly01_TRINITY_DN44591_c0_g1::Assembly01_TRINITY_DN44591_c0_g1_i1::g.4761::m.4761 Assembly01_TRINITY_DN44591_c0_g1::Assembly01_TRINITY_DN44591_c0_g1_i1::g.4761  ORF type:complete len:60 (-) Assembly01_TRINITY_DN44591_c0_g1_i1:102-281(-)
MTGFESITQKGKSCDRIFCEATEGFQNQKLCYRLGSLNEGKKEINNGREHTKAKKKYTE*
>Assembly01_TRINITY_DN44639_c0_g1::Assembly01_TRINITY_DN44639_c0_g1_i1::g.15077::m.15077 Assembly01_TRINITY_DN44639_c0_g1::Assembly01_TRINITY_DN44639_c0_g1_i1::g.15077  ORF type:complete len:60 (-) Assembly01_TRINITY_DN44639_c0_g1_i1:285-464(-)
MHIHNGSGLVGIYIFLVFSSPKSPCHPKDGIYPAIGTTISIVLSATLSSQKQEISAVYS*
>Assembly01_TRINITY_DN44653_c0_g1::Assembly01_TRINITY_DN44653_c0_g1_i1::g.15059::m.15059 Assembly01_TRINITY_DN44653_c0_g1::Assembly01_TRINITY_DN44653_c0_g1_i1::g.15059  ORF type:complete len:65 (+) Assembly01_TRINITY_DN44653_c0_g1_i1:79-273(+)
MYKHTVCLIWPLLLTQQRKMLYIFYDVEKLVFHSLILLFKLLRTNEEESRTAPHACSTFQ
ENYG*
>Assembly01_TRINITY_DN44674_c0_g1::Assembly01_TRINITY_DN44674_c0_g1_i1::g.15033::m.15033 Assembly01_TRINITY_DN44674_c0_g1::Assembly01_TRINITY_DN44674_c0_g1_i1::g.15033  ORF type:complete len:65 (-) Assembly01_TRINITY_DN44674_c0_g1_i1:59-253(-)
MQHCLFPYSAVNTMATEAGDTQECETSGYELAGEKHAMGSLGMCQGQGIVNNATVRNKPS
PPPM*
>Assembly01_TRINITY_DN44747_c0_g1::Assembly01_TRINITY_DN44747_c0_g1_i1::g.34087::m.34087 Assembly01_TRINITY_DN44747_c0_g1::Assembly01_TRINITY_DN44747_c0_g1_i1::g.34087  ORF type:3prime_partial len:63 (-) Assembly01_TRINITY_DN44747_c0_g1_i1:3-188(-)
MQYLLGVKMQFIKTLAMQKVGLWEHLYLLQLYYGNKILSFKINLAFEENILNYVAGSCYW
EK
>Assembly01_TRINITY_DN4475_c0_g1::Assembly01_TRINITY_DN4475_c0_g1_i1::g.165228::m.165228 Assembly01_TRINITY_DN4475_c0_g1::Assembly01_TRINITY_DN4475_c0_g1_i1::g.165228  ORF type:complete len:66 (-) Assembly01_TRINITY_DN4475_c0_g1_i1:484-681(-)
MGRKVDTKMGRRASFCAVQLDDLLLIKINLFSDILSIEGFVTLETNIVFPTIAKNFAGHF
IVIGD*
>Assembly01_TRINITY_DN44783_c0_g1::Assembly01_TRINITY_DN44783_c0_g1_i1::g.34042::m.34042 Assembly01_TRINITY_DN44783_c0_g1::Assembly01_TRINITY_DN44783_c0_g1_i1::g.34042  ORF type:complete len:64 (+) Assembly01_TRINITY_DN44783_c0_g1_i1:374-565(+)
MSYGPMELIVPDNKILLGDNTLQIEVIGNCHFPKFKGVTKKLKQIPQLLFLHIVVPFNCV
CNS*
>Assembly01_TRINITY_DN44838_c0_g1::Assembly01_TRINITY_DN44838_c0_g1_i1::g.164577::m.164577 Assembly01_TRINITY_DN44838_c0_g1::Assembly01_TRINITY_DN44838_c0_g1_i1::g.164577  ORF type:5prime_partial len:66 (+) Assembly01_TRINITY_DN44838_c0_g1_i1:3-200(+)
LLKQSISEDPKSASFLQKLPAIWKDQVYELHRYKNQTYIDKREVCFFLEESIPYSNKTMH
HEAFL*
>Assembly01_TRINITY_DN44945_c0_g1::Assembly01_TRINITY_DN44945_c0_g1_i1::g.59066::m.59066 Assembly01_TRINITY_DN44945_c0_g1::Assembly01_TRINITY_DN44945_c0_g1_i1::g.59066  ORF type:5prime_partial len:63 (-) Assembly01_TRINITY_DN44945_c0_g1_i1:388-576(-)
FFFQFVMLKALFYLVLDSHIHNHTNLLNDFLCDKIKHSAPVATTISAKILINMKTKTAKS
KP*
>Assembly01_TRINITY_DN44977_c0_g1::Assembly01_TRINITY_DN44977_c0_g1_i1::g.59069::m.59069 Assembly01_TRINITY_DN44977_c0_g1::Assembly01_TRINITY_DN44977_c0_g1_i1::g.59069  ORF type:5prime_partial len:64 (-) Assembly01_TRINITY_DN44977_c0_g1_i1:367-558(-)
IVEAAPLRTNGRYSITVLSCVEEVFGNQGLSSCENTNPLTYSVGHPVEFLASRSSRMLMV
EFQ*
>Assembly01_TRINITY_DN44980_c0_g1::Assembly01_TRINITY_DN44980_c0_g1_i1::g.59031::m.59031 Assembly01_TRINITY_DN44980_c0_g1::Assembly01_TRINITY_DN44980_c0_g1_i1::g.59031  ORF type:3prime_partial len:63 (+) Assembly01_TRINITY_DN44980_c0_g1_i1:312-497(+)
MFSQPLGSGPFIEIGSRVSTGMLTDHLSPQMLTDLLSPSISSWLAQGSSACSSRVFPSME
VV
>Assembly01_TRINITY_DN45007_c0_g1::Assembly01_TRINITY_DN45007_c0_g1_i1::g.171875::m.171875 Assembly01_TRINITY_DN45007_c0_g1::Assembly01_TRINITY_DN45007_c0_g1_i1::g.171875  ORF type:complete len:61 (-) Assembly01_TRINITY_DN45007_c0_g1_i1:326-508(-)
MLQLVPSPVCLLRLPSCPCASLKLFIFFVGVLLLNAHQIQNNFLTAVLKNKPQVRNLGEE
*
>Assembly01_TRINITY_DN45009_c0_g1::Assembly01_TRINITY_DN45009_c0_g1_i1::g.171895::m.171895 Assembly01_TRINITY_DN45009_c0_g1::Assembly01_TRINITY_DN45009_c0_g1_i1::g.171895  ORF type:5prime_partial len:64 (-) Assembly01_TRINITY_DN45009_c0_g1_i1:219-410(-)
DLVIMLPTPPPLPSASETAARLSQFPFHSSESFEEKGKTTQSQSETPYRCVKGLPVFWMK
KDI*
>Assembly01_TRINITY_DN45020_c0_g1::Assembly01_TRINITY_DN45020_c0_g1_i1::g.171904::m.171904 Assembly01_TRINITY_DN45020_c0_g1::Assembly01_TRINITY_DN45020_c0_g1_i1::g.171904  ORF type:5prime_partial len:61 (+) Assembly01_TRINITY_DN45020_c0_g1_i1:3-185(+)
YIYIYIYKIIICCKFSFNENLSNEEENLLKVKNMLRLFLTAAELSLHLLKANFPDKAQNW
*
>Assembly01_TRINITY_DN45045_c0_g1::Assembly01_TRINITY_DN45045_c0_g1_i1::g.171924::m.171924 Assembly01_TRINITY_DN45045_c0_g1::Assembly01_TRINITY_DN45045_c0_g1_i1::g.171924  ORF type:3prime_partial len:66 (-) Assembly01_TRINITY_DN45045_c0_g1_i1:1-195(-)
MKMANPIQWARYRWQRLLSTDGRNTGYTSSFPGWFKTSQSQKLGHKHRTVIPCLGRFTEE
YEKVI
>Assembly01_TRINITY_DN45091_c0_g1::Assembly01_TRINITY_DN45091_c0_g1_i1::g.171935::m.171935 Assembly01_TRINITY_DN45091_c0_g1::Assembly01_TRINITY_DN45091_c0_g1_i1::g.171935  ORF type:complete len:61 (-) Assembly01_TRINITY_DN45091_c0_g1_i1:31-213(-)
MRVSSPKTHIGSVFQIPTMHGVKELFPRSMSTSIHLKPVHSGLGHLYHGKCLLLPFICRL
*
>Assembly01_TRINITY_DN45103_c0_g1::Assembly01_TRINITY_DN45103_c0_g1_i1::g.112406::m.112406 Assembly01_TRINITY_DN45103_c0_g1::Assembly01_TRINITY_DN45103_c0_g1_i1::g.112406  ORF type:3prime_partial len:65 (+) Assembly01_TRINITY_DN45103_c0_g1_i1:591-782(+)
MKSGSRGGGKVWRLVLNMNPGTDRFFFSVLSMYLVKDQNQKTLLNKQLNKNMNVLQKKMY
KVLL
>Assembly01_TRINITY_DN45123_c0_g1::Assembly01_TRINITY_DN45123_c0_g1_i1::g.112404::m.112404 Assembly01_TRINITY_DN45123_c0_g1::Assembly01_TRINITY_DN45123_c0_g1_i1::g.112404  ORF type:3prime_partial len:64 (+) Assembly01_TRINITY_DN45123_c0_g1_i1:409-597(+)
MQIFMMYLYGDHEISFTLAFPSIFSPQEEMRGHPLSVSVTGNLAKVFTLSLRTLPVQSLA
SIF
>Assembly01_TRINITY_DN45126_c0_g1::Assembly01_TRINITY_DN45126_c0_g1_i1::g.112306::m.112306 Assembly01_TRINITY_DN45126_c0_g1::Assembly01_TRINITY_DN45126_c0_g1_i1::g.112306  ORF type:complete len:62 (-) Assembly01_TRINITY_DN45126_c0_g1_i1:189-374(-)
MNQDGHWELMDEDSNGRPTNEPSHSNALSTNKKNASNVGPTGKLTWQRSSNEPSWQRGTN
Q*
>Assembly01_TRINITY_DN45133_c0_g1::Assembly01_TRINITY_DN45133_c0_g1_i1::g.112348::m.112348 Assembly01_TRINITY_DN45133_c0_g1::Assembly01_TRINITY_DN45133_c0_g1_i1::g.112348  ORF type:3prime_partial len:62 (+) Assembly01_TRINITY_DN45133_c0_g1_i1:300-482(+)
MTSLPANNLLEELNGTSSISGRKKRTIDVLDRSSSSSLPPHTATPLSRKLSTHRPPGHDT
S
>Assembly01_TRINITY_DN4517_c0_g2::Assembly01_TRINITY_DN4517_c0_g2_i1::g.210536::m.210536 Assembly01_TRINITY_DN4517_c0_g2::Assembly01_TRINITY_DN4517_c0_g2_i1::g.210536  ORF type:3prime_partial len:64 (-) Assembly01_TRINITY_DN4517_c0_g2_i1:1-189(-)
MSVTPTGLSERFPIRRLPRQGSILNKDLSPDKKHDKKNSEKSPLYEFDPTESSSKQKKPR
FNC
>Assembly01_TRINITY_DN45246_c0_g1::Assembly01_TRINITY_DN45246_c0_g1_i1::g.75540::m.75540 Assembly01_TRINITY_DN45246_c0_g1::Assembly01_TRINITY_DN45246_c0_g1_i1::g.75540  ORF type:5prime_partial len:66 (+) Assembly01_TRINITY_DN45246_c0_g1_i1:1-198(+)
NVFMHLQKAETETHFVLLLAHNFIGTVRQMERRYPTPLKVADSNKKIKKNFRCWKSWVAQ
EKMHQ*
>Assembly01_TRINITY_DN45277_c0_g1::Assembly01_TRINITY_DN45277_c0_g1_i1::g.75557::m.75557 Assembly01_TRINITY_DN45277_c0_g1::Assembly01_TRINITY_DN45277_c0_g1_i1::g.75557  ORF type:3prime_partial len:66 (-) Assembly01_TRINITY_DN45277_c0_g1_i1:1-195(-)
MNTSNIGYTFFSMLHCTAFPLKQQTVTSRICVSSSHPTNPPKTFAGHLLGATFMRKRPRN
NVATA
>Assembly01_TRINITY_DN4527_c0_g1::Assembly01_TRINITY_DN4527_c0_g1_i1::g.210602::m.210602 Assembly01_TRINITY_DN4527_c0_g1::Assembly01_TRINITY_DN4527_c0_g1_i1::g.210602  ORF type:complete len:62 (-) Assembly01_TRINITY_DN4527_c0_g1_i1:264-449(-)
MKSKAVALVVAGCPRSLNSLGKESLSNESDDRDSLSAPPDFEGVKPISKDNVSKSGEVLR
R*
>Assembly01_TRINITY_DN4527_c0_g2::Assembly01_TRINITY_DN4527_c0_g2_i1::g.210604::m.210604 Assembly01_TRINITY_DN4527_c0_g2::Assembly01_TRINITY_DN4527_c0_g2_i1::g.210604  ORF type:complete len:60 (-) Assembly01_TRINITY_DN4527_c0_g2_i1:264-443(-)
MVAVALVVAGCPRSLNSLGKESLSNESDDRDSLSAPPDFEGVKPISKDNVSKSGEVLRR*
>Assembly01_TRINITY_DN45364_c0_g1::Assembly01_TRINITY_DN45364_c0_g1_i1::g.87534::m.87534 Assembly01_TRINITY_DN45364_c0_g1::Assembly01_TRINITY_DN45364_c0_g1_i1::g.87534  ORF type:3prime_partial len:63 (-) Assembly01_TRINITY_DN45364_c0_g1_i1:3-188(-)
MNSPLFWLVLIVFPSPQHLIVSNSGSNLLLNVLSIMHHFNQLLPLLFQPVLYANLSETRK
SE
>Assembly01_TRINITY_DN45378_c0_g1::Assembly01_TRINITY_DN45378_c0_g1_i1::g.87584::m.87584 Assembly01_TRINITY_DN45378_c0_g1::Assembly01_TRINITY_DN45378_c0_g1_i1::g.87584  ORF type:5prime_partial len:61 (+) Assembly01_TRINITY_DN45378_c0_g1_i1:2-184(+)
FFEEKQRPLIGELLQLTCRQSAHTARCRNQSQTILSPTPQLCWFSQTVNFINKGEYCLQN
*
>Assembly01_TRINITY_DN4537_c0_g2::Assembly01_TRINITY_DN4537_c0_g2_i1::g.210624::m.210624 Assembly01_TRINITY_DN4537_c0_g2::Assembly01_TRINITY_DN4537_c0_g2_i1::g.210624  ORF type:5prime_partial len:61 (-) Assembly01_TRINITY_DN4537_c0_g2_i1:1571-1753(-)
LTRLCHITASLLGRCQIGTGISTCISNAPFSKTPALTACSQLKLNCQNLGIFDETDTSPP
*
>Assembly01_TRINITY_DN45387_c0_g1::Assembly01_TRINITY_DN45387_c0_g1_i1::g.87545::m.87545 Assembly01_TRINITY_DN45387_c0_g1::Assembly01_TRINITY_DN45387_c0_g1_i1::g.87545  ORF type:5prime_partial len:64 (-) Assembly01_TRINITY_DN45387_c0_g1_i1:949-1140(-)
CLPDDILFPLSLQSQSAFSPHLYILSCYPSNCAGDATEHSPTFYIEETLPSLQSSLCVSA
DPH*
>Assembly01_TRINITY_DN45420_c0_g1::Assembly01_TRINITY_DN45420_c0_g1_i1::g.142738::m.142738 Assembly01_TRINITY_DN45420_c0_g1::Assembly01_TRINITY_DN45420_c0_g1_i1::g.142738  ORF type:3prime_partial len:61 (+) Assembly01_TRINITY_DN45420_c0_g1_i1:234-413(+)
MAHLGPGATGKHQRDYAGDKCQGRHQNRAQAQLAGMDHRFQWAGAFGFEAAGKLDDQDGV
>Assembly01_TRINITY_DN45487_c0_g1::Assembly01_TRINITY_DN45487_c0_g1_i1::g.142702::m.142702 Assembly01_TRINITY_DN45487_c0_g1::Assembly01_TRINITY_DN45487_c0_g1_i1::g.142702  ORF type:3prime_partial len:67 (-) Assembly01_TRINITY_DN45487_c0_g1_i1:1-198(-)
MCCAQCLTTMIVLKSVLTSDWAQTAMEDGQVFEVYEVVFSDGRLQMQLRMSYKAKVQKKG
AYSTDH
>Assembly01_TRINITY_DN45493_c0_g1::Assembly01_TRINITY_DN45493_c0_g1_i1::g.142751::m.142751 Assembly01_TRINITY_DN45493_c0_g1::Assembly01_TRINITY_DN45493_c0_g1_i1::g.142751  ORF type:complete len:63 (-) Assembly01_TRINITY_DN45493_c0_g1_i1:125-313(-)
MMEPGKTFGENENIVCHLDKHLNYSLCESSKRLIACNISFPNRLGLFLSKDIQQPPQSVI
SF*
>Assembly01_TRINITY_DN45504_c0_g1::Assembly01_TRINITY_DN45504_c0_g1_i1::g.20950::m.20950 Assembly01_TRINITY_DN45504_c0_g1::Assembly01_TRINITY_DN45504_c0_g1_i1::g.20950  ORF type:complete len:64 (-) Assembly01_TRINITY_DN45504_c0_g1_i1:167-358(-)
MVQPAPGTPGLFLPEERRQGAKGEADVLEGMQQEDAEYNDEETANGPQDVVDGHVVPFLE
ENG*
>Assembly01_TRINITY_DN45511_c0_g1::Assembly01_TRINITY_DN45511_c0_g1_i1::g.20896::m.20896 Assembly01_TRINITY_DN45511_c0_g1::Assembly01_TRINITY_DN45511_c0_g1_i1::g.20896  ORF type:5prime_partial len:62 (-) Assembly01_TRINITY_DN45511_c0_g1_i1:318-503(-)
DETPKPPPFQSELYLRSALTTLLLVQKPSVERRYFLQMNIDTTSPHHKSTSKSLVLSLAT
K*
>Assembly01_TRINITY_DN45533_c0_g1::Assembly01_TRINITY_DN45533_c0_g1_i1::g.20908::m.20908 Assembly01_TRINITY_DN45533_c0_g1::Assembly01_TRINITY_DN45533_c0_g1_i1::g.20908  ORF type:5prime_partial len:63 (+) Assembly01_TRINITY_DN45533_c0_g1_i1:2-190(+)
EREGERGREREREGERGREREREGKRESVNDIGKLIHWDRVTRGKSLLEWVEDLSSNKRK
II*
>Assembly01_TRINITY_DN45568_c0_g1::Assembly01_TRINITY_DN45568_c0_g1_i1::g.20902::m.20902 Assembly01_TRINITY_DN45568_c0_g1::Assembly01_TRINITY_DN45568_c0_g1_i1::g.20902  ORF type:complete len:65 (+) Assembly01_TRINITY_DN45568_c0_g1_i1:162-356(+)
MNSPVRWKSQVVVRMFKTENAGIIQQVGQHLLFTPLLTLHTSKRSPLSLRHSHERCPSRS
SLSL*
>Assembly01_TRINITY_DN45582_c0_g1::Assembly01_TRINITY_DN45582_c0_g1_i1::g.20905::m.20905 Assembly01_TRINITY_DN45582_c0_g1::Assembly01_TRINITY_DN45582_c0_g1_i1::g.20905  ORF type:5prime_partial len:65 (-) Assembly01_TRINITY_DN45582_c0_g1_i1:667-861(-)
ITNVIKSPLRSNNTRKTIKHFLTLGKGIRFTINLKYLFEIWVKTKESQKDGNKLFTFQYG
IFQL*
>Assembly01_TRINITY_DN45585_c0_g1::Assembly01_TRINITY_DN45585_c0_g1_i1::g.20943::m.20943 Assembly01_TRINITY_DN45585_c0_g1::Assembly01_TRINITY_DN45585_c0_g1_i1::g.20943  ORF type:complete len:63 (+) Assembly01_TRINITY_DN45585_c0_g1_i1:147-335(+)
MEKYIEKQRKPEERPLATVSQFIYIESSQSLQLLTLKLSQKLFSSSIIKKNKYSANGHVQ
SL*
>Assembly01_TRINITY_DN45649_c0_g1::Assembly01_TRINITY_DN45649_c0_g1_i1::g.22394::m.22394 Assembly01_TRINITY_DN45649_c0_g1::Assembly01_TRINITY_DN45649_c0_g1_i1::g.22394  ORF type:complete len:65 (+) Assembly01_TRINITY_DN45649_c0_g1_i1:98-292(+)
MDKIWYFLQDGSLCKNNHGVLDKEVMAAQCEPVFNANHDCSGRCNNTGLLYVTPNRLAAH
ANVD*
>Assembly01_TRINITY_DN45739_c0_g1::Assembly01_TRINITY_DN45739_c0_g1_i1::g.132810::m.132810 Assembly01_TRINITY_DN45739_c0_g1::Assembly01_TRINITY_DN45739_c0_g1_i1::g.132810  ORF type:complete len:61 (+) Assembly01_TRINITY_DN45739_c0_g1_i1:249-431(+)
MSPTTWFQMYPMCISDIQLQSYQSSSVCNWILYFLSGRPQSVLIGNITSLLPINTGTPQS
*
>Assembly01_TRINITY_DN45791_c0_g1::Assembly01_TRINITY_DN45791_c0_g1_i1::g.132865::m.132865 Assembly01_TRINITY_DN45791_c0_g1::Assembly01_TRINITY_DN45791_c0_g1_i1::g.132865  ORF type:complete len:66 (+) Assembly01_TRINITY_DN45791_c0_g1_i1:97-294(+)
MQSCVMNIKWKGVRIYKSILKSHHICADSKSAFGFTLINVDGISAATVTPWGEMASVKDV
FRIDW*
>Assembly01_TRINITY_DN45796_c0_g1::Assembly01_TRINITY_DN45796_c0_g1_i1::g.132881::m.132881 Assembly01_TRINITY_DN45796_c0_g1::Assembly01_TRINITY_DN45796_c0_g1_i1::g.132881  ORF type:complete len:64 (-) Assembly01_TRINITY_DN45796_c0_g1_i1:37-228(-)
MQFTNRKYPNHYSNLLKPNVFLFKENLHWFFLKRTFSTPDLKQQKPAFSATLKTSIHNSG
NTY*
>Assembly01_TRINITY_DN45818_c0_g1::Assembly01_TRINITY_DN45818_c0_g1_i1::g.131416::m.131416 Assembly01_TRINITY_DN45818_c0_g1::Assembly01_TRINITY_DN45818_c0_g1_i1::g.131416  ORF type:3prime_partial len:61 (+) Assembly01_TRINITY_DN45818_c0_g1_i1:301-480(+)
MGLGLSPSDLSFKKGEVPICRDYLKGDCQRGSKCKFRHLKRDEYDYENRTLERLTRDQVL
>Assembly01_TRINITY_DN45860_c0_g1::Assembly01_TRINITY_DN45860_c0_g1_i1::g.131401::m.131401 Assembly01_TRINITY_DN45860_c0_g1::Assembly01_TRINITY_DN45860_c0_g1_i1::g.131401  ORF type:complete len:64 (+) Assembly01_TRINITY_DN45860_c0_g1_i1:506-697(+)
MRALSCEKTASRLAHPHEEFGRTREELLIPGRRDAEILSNNGLCLPEFGRMRHDLIVKSK
DCR*
>Assembly01_TRINITY_DN45953_c0_g1::Assembly01_TRINITY_DN45953_c0_g1_i1::g.5625::m.5625 Assembly01_TRINITY_DN45953_c0_g1::Assembly01_TRINITY_DN45953_c0_g1_i1::g.5625  ORF type:complete len:66 (-) Assembly01_TRINITY_DN45953_c0_g1_i1:205-402(-)
MLPGFLFLNAQSPFLKPLIKGKSIPEKLFIYKKLLATGCRILGSTIDIYFNTTPVLEVKC
YIALR*
>Assembly01_TRINITY_DN46213_c0_g1::Assembly01_TRINITY_DN46213_c0_g1_i1::g.100508::m.100508 Assembly01_TRINITY_DN46213_c0_g1::Assembly01_TRINITY_DN46213_c0_g1_i1::g.100508  ORF type:5prime_partial len:64 (-) Assembly01_TRINITY_DN46213_c0_g1_i1:651-842(-)
FCELYPWYKNQKNNYNKNQHLNLLNSNPKFQKMYSTDYTFFSNSSMQVVLKINAQKDVLR
QNS*
>Assembly01_TRINITY_DN46264_c1_g1::Assembly01_TRINITY_DN46264_c1_g1_i1::g.100533::m.100533 Assembly01_TRINITY_DN46264_c1_g1::Assembly01_TRINITY_DN46264_c1_g1_i1::g.100533  ORF type:complete len:65 (+) Assembly01_TRINITY_DN46264_c1_g1_i1:124-318(+)
MESFESHTNASQETRNSVCFHSRVGLLNDESEFLRLELNENRVNQLLKKITEIEESITAL
SCIN*
>Assembly01_TRINITY_DN46327_c0_g1::Assembly01_TRINITY_DN46327_c0_g1_i1::g.120157::m.120157 Assembly01_TRINITY_DN46327_c0_g1::Assembly01_TRINITY_DN46327_c0_g1_i1::g.120157  ORF type:3prime_partial len:63 (-) Assembly01_TRINITY_DN46327_c0_g1_i1:3-188(-)
MLSRHPFKAVKRHLIFPSFASLLNCNSQRVMVAESFNVLKADLLGTWDNKCELDKQEKVI
AK
>Assembly01_TRINITY_DN46334_c0_g1::Assembly01_TRINITY_DN46334_c0_g1_i1::g.120166::m.120166 Assembly01_TRINITY_DN46334_c0_g1::Assembly01_TRINITY_DN46334_c0_g1_i1::g.120166  ORF type:5prime_partial len:62 (-) Assembly01_TRINITY_DN46334_c0_g1_i1:846-1031(-)
LDHPNHWDHTVLHNISLDNPEYQENLVSKHPKVNGHVEAMAENPEYLGVAVPPRVQKSTT
V*
>Assembly01_TRINITY_DN4641_c0_g1::Assembly01_TRINITY_DN4641_c0_g1_i1::g.179279::m.179279 Assembly01_TRINITY_DN4641_c0_g1::Assembly01_TRINITY_DN4641_c0_g1_i1::g.179279  ORF type:complete len:63 (+) Assembly01_TRINITY_DN4641_c0_g1_i1:93-281(+)
MIISAKQIIIMNLKKQDDVFILFNKMVTESQQDLFMVFQNDQCFSAHDLLTCNLYIREVQ
MV*
>Assembly01_TRINITY_DN46474_c0_g1::Assembly01_TRINITY_DN46474_c0_g1_i1::g.41116::m.41116 Assembly01_TRINITY_DN46474_c0_g1::Assembly01_TRINITY_DN46474_c0_g1_i1::g.41116  ORF type:5prime_partial len:61 (+) Assembly01_TRINITY_DN46474_c0_g1_i1:2-184(+)
LIGQIASCYIIMTYGNIVLLQIGSWSHSVITVYNQLLIIVKKLDSGPDSITFLTKYWVWH
*
>Assembly01_TRINITY_DN46508_c0_g1::Assembly01_TRINITY_DN46508_c0_g1_i1::g.40150::m.40150 Assembly01_TRINITY_DN46508_c0_g1::Assembly01_TRINITY_DN46508_c0_g1_i1::g.40150  ORF type:3prime_partial len:62 (+) Assembly01_TRINITY_DN46508_c0_g1_i1:268-450(+)
MERTAITFDYLLQLGMISQQPIRNRIFRDQIECPMYFEANIFQKEKLSKLLFTAFMAHIC
I
>Assembly01_TRINITY_DN46589_c0_g1::Assembly01_TRINITY_DN46589_c0_g1_i1::g.40131::m.40131 Assembly01_TRINITY_DN46589_c0_g1::Assembly01_TRINITY_DN46589_c0_g1_i1::g.40131  ORF type:5prime_partial len:66 (+) Assembly01_TRINITY_DN46589_c0_g1_i1:2-199(+)
ISCNYFVPFSILPSKQKKKELDSVMYFLPLDMSSSEMEIERPMVPDYGGSHWLFLVDNYP
MIARL*
>Assembly01_TRINITY_DN46606_c0_g1::Assembly01_TRINITY_DN46606_c0_g1_i1::g.56951::m.56951 Assembly01_TRINITY_DN46606_c0_g1::Assembly01_TRINITY_DN46606_c0_g1_i1::g.56951  ORF type:5prime_partial len:64 (+) Assembly01_TRINITY_DN46606_c0_g1_i1:2-193(+)
TNPSSEMRQQRNVAWSESGNQPAYLLTLLTNISQRACNHADHTWMGAWNTYSKTELSILP
LTN*
>Assembly01_TRINITY_DN46636_c0_g1::Assembly01_TRINITY_DN46636_c0_g1_i1::g.56993::m.56993 Assembly01_TRINITY_DN46636_c0_g1::Assembly01_TRINITY_DN46636_c0_g1_i1::g.56993  ORF type:complete len:61 (+) Assembly01_TRINITY_DN46636_c0_g1_i1:287-469(+)
MTKKVYSTCPQYVLLYVDRQMKKNERFCVSVCTLLHFWITEHQILIGFAFIFHYDAISSD
*
>Assembly01_TRINITY_DN466_c0_g1::Assembly01_TRINITY_DN466_c0_g1_i1::g.161753::m.161753 Assembly01_TRINITY_DN466_c0_g1::Assembly01_TRINITY_DN466_c0_g1_i1::g.161753  ORF type:complete len:63 (-) Assembly01_TRINITY_DN466_c0_g1_i1:35-223(-)
MADGSNPDKCEAMYFGRINVAGTYTKVPGSTENRGILVCKYKVVEQTGNMVMGYSICDTG
CH*
>Assembly01_TRINITY_DN46728_c0_g1::Assembly01_TRINITY_DN46728_c0_g1_i1::g.104160::m.104160 Assembly01_TRINITY_DN46728_c0_g1::Assembly01_TRINITY_DN46728_c0_g1_i1::g.104160  ORF type:complete len:60 (-) Assembly01_TRINITY_DN46728_c0_g1_i1:446-625(-)
MLIILGDVMDWHATVFKVTEFHRVLILCSVVSSILFVFEEAKIAVMERPHKRVSVELMV*
>Assembly01_TRINITY_DN46736_c0_g1::Assembly01_TRINITY_DN46736_c0_g1_i1::g.104137::m.104137 Assembly01_TRINITY_DN46736_c0_g1::Assembly01_TRINITY_DN46736_c0_g1_i1::g.104137  ORF type:3prime_partial len:60 (+) Assembly01_TRINITY_DN46736_c0_g1_i1:451-627(+)
MQPNASGANEEPSQSSHRYNAINITANLQTQAPASRNGEITIQYVFSETNTGQGTKENC
>Assembly01_TRINITY_DN46756_c0_g1::Assembly01_TRINITY_DN46756_c0_g1_i1::g.104152::m.104152 Assembly01_TRINITY_DN46756_c0_g1::Assembly01_TRINITY_DN46756_c0_g1_i1::g.104152  ORF type:complete len:65 (-) Assembly01_TRINITY_DN46756_c0_g1_i1:343-537(-)
MLMLTLNLIYDRLSGLKFKSLFTSDSNSTSVEATKTLSASVCYQRREIYITSMIATVKGI
SAGK*
>Assembly01_TRINITY_DN46771_c0_g1::Assembly01_TRINITY_DN46771_c0_g1_i1::g.104121::m.104121 Assembly01_TRINITY_DN46771_c0_g1::Assembly01_TRINITY_DN46771_c0_g1_i1::g.104121  ORF type:5prime_partial len:62 (+) Assembly01_TRINITY_DN46771_c0_g1_i1:1-186(+)
FFCQILLHLLKNETFPQLVQEISKQILELKNNSEYMKVQLTIKHFEKQFYIAQTALIFCI
Y*
>Assembly01_TRINITY_DN46797_c0_g1::Assembly01_TRINITY_DN46797_c0_g1_i1::g.104132::m.104132 Assembly01_TRINITY_DN46797_c0_g1::Assembly01_TRINITY_DN46797_c0_g1_i1::g.104132  ORF type:5prime_partial len:60 (+) Assembly01_TRINITY_DN46797_c0_g1_i1:2-181(+)
ISLLECYFANPTIDVDNCQIVDLQKQRHWVPSLELFVSVDLTHSLCLKALICPMDLQLY*
>Assembly01_TRINITY_DN46815_c0_g1::Assembly01_TRINITY_DN46815_c0_g1_i1::g.188679::m.188679 Assembly01_TRINITY_DN46815_c0_g1::Assembly01_TRINITY_DN46815_c0_g1_i1::g.188679  ORF type:5prime_partial len:63 (+) Assembly01_TRINITY_DN46815_c0_g1_i1:2-190(+)
RIYQWLKKVPVIVPQMSKTIGPTARSFHWNKVTSNLGNSLNRFSVYGDGHLMPQRHKRLI
IS*
>Assembly01_TRINITY_DN46899_c0_g1::Assembly01_TRINITY_DN46899_c0_g1_i1::g.188562::m.188562 Assembly01_TRINITY_DN46899_c0_g1::Assembly01_TRINITY_DN46899_c0_g1_i1::g.188562  ORF type:3prime_partial len:67 (+) Assembly01_TRINITY_DN46899_c0_g1_i1:970-1167(+)
MCAAKSFGHQFSTIHNIYWNILSFNLLSERINVQNNCTLLHTTEITVNKNIRRNNFSINL
FRRLKK
>Assembly01_TRINITY_DN46941_c0_g1::Assembly01_TRINITY_DN46941_c0_g1_i1::g.152910::m.152910 Assembly01_TRINITY_DN46941_c0_g1::Assembly01_TRINITY_DN46941_c0_g1_i1::g.152910  ORF type:3prime_partial len:63 (-) Assembly01_TRINITY_DN46941_c0_g1_i1:3-188(-)
MAGVPKTEGDQGNHSSCTCLYLGRPNTCGNADACTSTDRRNGSSDGQRLDRHQQMSVPTA
TD
>Assembly01_TRINITY_DN46972_c0_g1::Assembly01_TRINITY_DN46972_c0_g1_i1::g.152894::m.152894 Assembly01_TRINITY_DN46972_c0_g1::Assembly01_TRINITY_DN46972_c0_g1_i1::g.152894  ORF type:complete len:64 (+) Assembly01_TRINITY_DN46972_c0_g1_i1:491-682(+)
MQHCQHRKLVFPRYYIKGYLSAYVQCMFNICLLHLLTGGKKSPISKMKGINLGCVLHHLM
HIF*
>Assembly01_TRINITY_DN47182_c0_g1::Assembly01_TRINITY_DN47182_c0_g1_i1::g.178824::m.178824 Assembly01_TRINITY_DN47182_c0_g1::Assembly01_TRINITY_DN47182_c0_g1_i1::g.178824  ORF type:complete len:64 (+) Assembly01_TRINITY_DN47182_c0_g1_i1:257-448(+)
MVREREVLSLVADHRSFLPNGYDGEDKVVLDLTPQLIVEKRLQAFSRSTRMINLSEILED
TST*
>Assembly01_TRINITY_DN47194_c0_g1::Assembly01_TRINITY_DN47194_c0_g1_i1::g.178844::m.178844 Assembly01_TRINITY_DN47194_c0_g1::Assembly01_TRINITY_DN47194_c0_g1_i1::g.178844  ORF type:complete len:66 (-) Assembly01_TRINITY_DN47194_c0_g1_i1:297-494(-)
MLISKLVFFFSFLTSTMQIFKAKLNLQYSYPNPGKETHLVLLSGQRLLLAPALSHTDQRI
VPKDL*
>Assembly01_TRINITY_DN47236_c0_g1::Assembly01_TRINITY_DN47236_c0_g1_i1::g.88416::m.88416 Assembly01_TRINITY_DN47236_c0_g1::Assembly01_TRINITY_DN47236_c0_g1_i1::g.88416  ORF type:3prime_partial len:63 (-) Assembly01_TRINITY_DN47236_c0_g1_i1:3-188(-)
MLSDTHIPSFITDLLIHPEATPGLALNMLCGVLALGLLHKNAEMIPPPFLSTSQSVLTTL
YK
>Assembly01_TRINITY_DN47322_c0_g1::Assembly01_TRINITY_DN47322_c0_g1_i1::g.28791::m.28791 Assembly01_TRINITY_DN47322_c0_g1::Assembly01_TRINITY_DN47322_c0_g1_i1::g.28791  ORF type:complete len:65 (+) Assembly01_TRINITY_DN47322_c0_g1_i1:174-368(+)
MLVNMSYSENAPQSYQQKRLTREPQWYANRTQTWEPTQSPDTTILRSNMGKEIITFYLYF
ILNT*
>Assembly01_TRINITY_DN47476_c0_g1::Assembly01_TRINITY_DN47476_c0_g1_i1::g.75332::m.75332 Assembly01_TRINITY_DN47476_c0_g1::Assembly01_TRINITY_DN47476_c0_g1_i1::g.75332  ORF type:5prime_partial len:61 (-) Assembly01_TRINITY_DN47476_c0_g1_i1:480-662(-)
VTLKARFTRMVLACCALHASPQQQELATKAKDDSASLAEEEEQEEKEGTSKDRDHMYVDV
*
>Assembly01_TRINITY_DN47489_c0_g1::Assembly01_TRINITY_DN47489_c0_g1_i1::g.75430::m.75430 Assembly01_TRINITY_DN47489_c0_g1::Assembly01_TRINITY_DN47489_c0_g1_i1::g.75430  ORF type:complete len:64 (+) Assembly01_TRINITY_DN47489_c0_g1_i1:202-393(+)
MIESMVKLKSKGQNQNGYNAGQDITKQRPVEKGCFLDSKEEYLGGGVVVWGVPKAQHEEH
CSL*
>Assembly01_TRINITY_DN47523_c0_g1::Assembly01_TRINITY_DN47523_c0_g1_i1::g.54696::m.54696 Assembly01_TRINITY_DN47523_c0_g1::Assembly01_TRINITY_DN47523_c0_g1_i1::g.54696  ORF type:complete len:66 (-) Assembly01_TRINITY_DN47523_c0_g1_i1:546-743(-)
MQKWHLSLGGRTVVQILKERKINSNKNMSFENSLFFWKTDKGKLRCMSAVWTPSVIAVSI
DIACC*
>Assembly01_TRINITY_DN47526_c0_g1::Assembly01_TRINITY_DN47526_c0_g1_i1::g.54634::m.54634 Assembly01_TRINITY_DN47526_c0_g1::Assembly01_TRINITY_DN47526_c0_g1_i1::g.54634  ORF type:complete len:61 (+) Assembly01_TRINITY_DN47526_c0_g1_i1:78-260(+)
MALQNREENWTEWHEGPRRCECNIIIHPTFCMEYVPKMFDSGLKEVLLHKTMLSILLRKK
*
>Assembly01_TRINITY_DN47572_c0_g1::Assembly01_TRINITY_DN47572_c0_g1_i1::g.54692::m.54692 Assembly01_TRINITY_DN47572_c0_g1::Assembly01_TRINITY_DN47572_c0_g1_i1::g.54692  ORF type:5prime_partial len:65 (-) Assembly01_TRINITY_DN47572_c0_g1_i1:266-460(-)
LALDDCGINGSEICPSPIQSIAVQAHNLEAIPRLRYLRLDGNALSPPIPIDFMMCFRLLQ
AIVI*
>Assembly01_TRINITY_DN47576_c0_g1::Assembly01_TRINITY_DN47576_c0_g1_i1::g.54649::m.54649 Assembly01_TRINITY_DN47576_c0_g1::Assembly01_TRINITY_DN47576_c0_g1_i1::g.54649  ORF type:complete len:65 (-) Assembly01_TRINITY_DN47576_c0_g1_i1:103-297(-)
MNNHAPHILKLVRMLHFFKETLSTHTYKSLSLSTLQCLYRAQNKMCFASLVSDKSLPGLL
NTAD*
>Assembly01_TRINITY_DN47676_c0_g1::Assembly01_TRINITY_DN47676_c0_g1_i1::g.93562::m.93562 Assembly01_TRINITY_DN47676_c0_g1::Assembly01_TRINITY_DN47676_c0_g1_i1::g.93562  ORF type:complete len:62 (-) Assembly01_TRINITY_DN47676_c0_g1_i1:180-365(-)
MLCHKLYLSAGIFGGMEWVGVEKQGMRERRGDPLISYNWFTLYTDRWSIHRVMNKISNFT
F*
>Assembly01_TRINITY_DN47679_c0_g1::Assembly01_TRINITY_DN47679_c0_g1_i1::g.93539::m.93539 Assembly01_TRINITY_DN47679_c0_g1::Assembly01_TRINITY_DN47679_c0_g1_i1::g.93539  ORF type:complete len:63 (-) Assembly01_TRINITY_DN47679_c0_g1_i1:313-501(-)
MQHKIVLKIPFVKAYPQTISFCKKKSKVIESLLNPSPPIPNLKINISAIFTDRSSLKALS
YC*
>Assembly01_TRINITY_DN47746_c0_g1::Assembly01_TRINITY_DN47746_c0_g1_i1::g.54800::m.54800 Assembly01_TRINITY_DN47746_c0_g1::Assembly01_TRINITY_DN47746_c0_g1_i1::g.54800  ORF type:complete len:61 (-) Assembly01_TRINITY_DN47746_c0_g1_i1:318-500(-)
MFLFPYSVLKLRFIAIPYSLSASKRSKYHLSITVILYSSAWWHSLVDLGIAFDCVKQKFP
*
>Assembly01_TRINITY_DN47790_c0_g1::Assembly01_TRINITY_DN47790_c0_g1_i1::g.54732::m.54732 Assembly01_TRINITY_DN47790_c0_g1::Assembly01_TRINITY_DN47790_c0_g1_i1::g.54732  ORF type:complete len:60 (-) Assembly01_TRINITY_DN47790_c0_g1_i1:125-304(-)
MVFSVKFNILILWAPLLRESFCNSMESGFSAILHWDCLENCSQLCNNRFPTQARVSENK*
>Assembly01_TRINITY_DN47914_c0_g1::Assembly01_TRINITY_DN47914_c0_g1_i1::g.69782::m.69782 Assembly01_TRINITY_DN47914_c0_g1::Assembly01_TRINITY_DN47914_c0_g1_i1::g.69782  ORF type:complete len:64 (+) Assembly01_TRINITY_DN47914_c0_g1_i1:215-406(+)
MLVKTADQNGNKNSAQFTVWKTLLTHLHSPLDILFGKDKLTHSAPTPERYFCGPDINRMT
FVT*
>Assembly01_TRINITY_DN48071_c0_g1::Assembly01_TRINITY_DN48071_c0_g1_i1::g.69348::m.69348 Assembly01_TRINITY_DN48071_c0_g1::Assembly01_TRINITY_DN48071_c0_g1_i1::g.69348  ORF type:complete len:63 (+) Assembly01_TRINITY_DN48071_c0_g1_i1:307-495(+)
MEADNEPLSLKKQPYFNFHSFSDLLFFKCQTCLVSELGAAMQSAAHVCRSISSGGVLLPG
SC*
>Assembly01_TRINITY_DN48157_c0_g1::Assembly01_TRINITY_DN48157_c0_g1_i1::g.210322::m.210322 Assembly01_TRINITY_DN48157_c0_g1::Assembly01_TRINITY_DN48157_c0_g1_i1::g.210322  ORF type:5prime_partial len:60 (-) Assembly01_TRINITY_DN48157_c0_g1_i1:236-415(-)
EKKKNCNLNSSLLLPLTQPSPTTKTGKNRYLKAGMQPEIDKCFLDGMYKAEGSTQRMII*
>Assembly01_TRINITY_DN48172_c1_g1::Assembly01_TRINITY_DN48172_c1_g1_i1::g.210295::m.210295 Assembly01_TRINITY_DN48172_c1_g1::Assembly01_TRINITY_DN48172_c1_g1_i1::g.210295  ORF type:complete len:63 (-) Assembly01_TRINITY_DN48172_c1_g1_i1:204-392(-)
MGDMAKREVEEGKEKKRKMMSNKDQVNKWNGCHKTHGMNLKTDLYLQSAGPVNFYYTQLP
NG*
>Assembly01_TRINITY_DN48196_c0_g1::Assembly01_TRINITY_DN48196_c0_g1_i1::g.210234::m.210234 Assembly01_TRINITY_DN48196_c0_g1::Assembly01_TRINITY_DN48196_c0_g1_i1::g.210234  ORF type:3prime_partial len:63 (+) Assembly01_TRINITY_DN48196_c0_g1_i1:901-1086(+)
MSLFAGSSFKQACSLVLTLWSKFEEHRRDGGKLKVNGTRPLGRLALGHQSSFPDASSWSI
NR
>Assembly01_TRINITY_DN48258_c0_g1::Assembly01_TRINITY_DN48258_c0_g1_i1::g.191002::m.191002 Assembly01_TRINITY_DN48258_c0_g1::Assembly01_TRINITY_DN48258_c0_g1_i1::g.191002  ORF type:complete len:61 (-) Assembly01_TRINITY_DN48258_c0_g1_i1:118-300(-)
MPWNGILTMYTTFKVLYHNGHLFYACKDDATLVLFSILQQMVVVFEEEYYCALADEQEQK
*
>Assembly01_TRINITY_DN48260_c0_g1::Assembly01_TRINITY_DN48260_c0_g1_i1::g.191108::m.191108 Assembly01_TRINITY_DN48260_c0_g1::Assembly01_TRINITY_DN48260_c0_g1_i1::g.191108  ORF type:5prime_partial len:63 (-) Assembly01_TRINITY_DN48260_c0_g1_i1:341-529(-)
HYSQCTLIMFWPEYNTLLYILLGNINSSLDRKQLNTFEHLQWNNTLQVYKISIIQEVLPY
NV*
>Assembly01_TRINITY_DN48267_c0_g1::Assembly01_TRINITY_DN48267_c0_g1_i1::g.191071::m.191071 Assembly01_TRINITY_DN48267_c0_g1::Assembly01_TRINITY_DN48267_c0_g1_i1::g.191071  ORF type:complete len:62 (-) Assembly01_TRINITY_DN48267_c0_g1_i1:117-302(-)
MRAPQTTSEQIVCQHIKPRHFCNKQPAESHKADRGPDGQRKFKTNVFNENQCEPLHINIM
A*
>Assembly01_TRINITY_DN48294_c0_g1::Assembly01_TRINITY_DN48294_c0_g1_i1::g.190988::m.190988 Assembly01_TRINITY_DN48294_c0_g1::Assembly01_TRINITY_DN48294_c0_g1_i1::g.190988  ORF type:3prime_partial len:60 (-) Assembly01_TRINITY_DN48294_c0_g1_i1:1-177(-)
MKNMQIVIAGHFLRSWLMAPQFPDNITIISGREGIVKQGQSELHSLSFLDMETSTMAPS
>Assembly01_TRINITY_DN4830_c0_g1::Assembly01_TRINITY_DN4830_c0_g1_i1::g.68459::m.68459 Assembly01_TRINITY_DN4830_c0_g1::Assembly01_TRINITY_DN4830_c0_g1_i1::g.68459  ORF type:complete len:64 (-) Assembly01_TRINITY_DN4830_c0_g1_i1:801-992(-)
MQQRDTNHFKFITAVATSAHTNFIIEVLENCVNERDTLPTFEIDCIDTKIKFPQQKKISF
FEL*
>Assembly01_TRINITY_DN48334_c0_g1::Assembly01_TRINITY_DN48334_c0_g1_i1::g.40896::m.40896 Assembly01_TRINITY_DN48334_c0_g1::Assembly01_TRINITY_DN48334_c0_g1_i1::g.40896  ORF type:complete len:62 (+) Assembly01_TRINITY_DN48334_c0_g1_i1:290-475(+)
MRKSRLFFSVSSYVLLLKFSHTNFLHIVFKDYKMCILPSVTTVDLNVPKWQSGKRQLVHQ
V*
>Assembly01_TRINITY_DN48352_c0_g1::Assembly01_TRINITY_DN48352_c0_g1_i1::g.40871::m.40871 Assembly01_TRINITY_DN48352_c0_g1::Assembly01_TRINITY_DN48352_c0_g1_i1::g.40871  ORF type:complete len:64 (+) Assembly01_TRINITY_DN48352_c0_g1_i1:267-458(+)
MSKDMAAETQCEKGEIIHFDKQKRKLKEDVQKDLHVYESLYVNMQVKQAIMVANSMTRIH
LEY*
>Assembly01_TRINITY_DN48393_c0_g1::Assembly01_TRINITY_DN48393_c0_g1_i1::g.40807::m.40807 Assembly01_TRINITY_DN48393_c0_g1::Assembly01_TRINITY_DN48393_c0_g1_i1::g.40807  ORF type:3prime_partial len:62 (-) Assembly01_TRINITY_DN48393_c0_g1_i1:3-185(-)
MVRKVERIEVSRRFLVLALEVQIRSTHSECGIEKVDESVFARPAGRIALPRRYTHAIFRS
V
>Assembly01_TRINITY_DN48438_c0_g1::Assembly01_TRINITY_DN48438_c0_g1_i1::g.55564::m.55564 Assembly01_TRINITY_DN48438_c0_g1::Assembly01_TRINITY_DN48438_c0_g1_i1::g.55564  ORF type:3prime_partial len:66 (+) Assembly01_TRINITY_DN48438_c0_g1_i1:307-501(+)
MDIFHPVHSLMLSLSSINCISIWTTDYLVNKFVYPGGFRIQTNSIVLKSGNDFYIPTVRT
TGNNF
>Assembly01_TRINITY_DN48571_c0_g1::Assembly01_TRINITY_DN48571_c0_g1_i1::g.166540::m.166540 Assembly01_TRINITY_DN48571_c0_g1::Assembly01_TRINITY_DN48571_c0_g1_i1::g.166540  ORF type:complete len:62 (-) Assembly01_TRINITY_DN48571_c0_g1_i1:54-239(-)
MDMAGLPQARIPLPHVPHSSQLSSISKIYQPPLEIPQVTLPPQPFRLENSRDSPPSGKLL
I*
>Assembly01_TRINITY_DN48601_c0_g1::Assembly01_TRINITY_DN48601_c0_g1_i1::g.18242::m.18242 Assembly01_TRINITY_DN48601_c0_g1::Assembly01_TRINITY_DN48601_c0_g1_i1::g.18242  ORF type:complete len:61 (+) Assembly01_TRINITY_DN48601_c0_g1_i1:188-370(+)
MFSPFQPLKNSISEHILFCSFSLHCPDVISGFIELIKAYPQQQAILPTIIHTFIAFIYSP
*
>Assembly01_TRINITY_DN48629_c0_g1::Assembly01_TRINITY_DN48629_c0_g1_i1::g.18262::m.18262 Assembly01_TRINITY_DN48629_c0_g1::Assembly01_TRINITY_DN48629_c0_g1_i1::g.18262  ORF type:5prime_partial len:62 (-) Assembly01_TRINITY_DN48629_c0_g1_i1:281-466(-)
TDVTCDSQIPDVRRAFQFGSDRGKSPLKLLIRYPGIELTWAKFADSGANRDPVPNPQFLK
A*
>Assembly01_TRINITY_DN48667_c0_g1::Assembly01_TRINITY_DN48667_c0_g1_i1::g.18246::m.18246 Assembly01_TRINITY_DN48667_c0_g1::Assembly01_TRINITY_DN48667_c0_g1_i1::g.18246  ORF type:5prime_partial len:63 (+) Assembly01_TRINITY_DN48667_c0_g1_i1:3-191(+)
ALAALAIIFIVRMDNQLDYILAKINAEGKQMKEIKSLVTDHLNFSKESNNSDINGIFHNQ
TP*
>Assembly01_TRINITY_DN48732_c0_g1::Assembly01_TRINITY_DN48732_c0_g1_i1::g.128230::m.128230 Assembly01_TRINITY_DN48732_c0_g1::Assembly01_TRINITY_DN48732_c0_g1_i1::g.128230  ORF type:5prime_partial len:60 (-) Assembly01_TRINITY_DN48732_c0_g1_i1:408-587(-)
PCQEITAFFKSLQEKAERTDSVNKAAVLSISRGQGSTVKRIIQQHKPWLQSSPAFTEAP*
>Assembly01_TRINITY_DN48738_c0_g1::Assembly01_TRINITY_DN48738_c0_g1_i1::g.128218::m.128218 Assembly01_TRINITY_DN48738_c0_g1::Assembly01_TRINITY_DN48738_c0_g1_i1::g.128218  ORF type:complete len:64 (-) Assembly01_TRINITY_DN48738_c0_g1_i1:361-552(-)
MLIKIDRRTTRDTVQTGNAPADPVTALRFWHYVQVRGYHQTSRDQAEQYSIIIPPLKLFH
HLL*
>Assembly01_TRINITY_DN48768_c0_g1::Assembly01_TRINITY_DN48768_c0_g1_i1::g.128180::m.128180 Assembly01_TRINITY_DN48768_c0_g1::Assembly01_TRINITY_DN48768_c0_g1_i1::g.128180  ORF type:complete len:63 (-) Assembly01_TRINITY_DN48768_c0_g1_i1:186-374(-)
MPYISDQQLQSDNKVPGISCQVSEEYMNVINISPGTNISPGTGVRCMCTNDHIKKNLLRC
KG*
>Assembly01_TRINITY_DN48807_c0_g1::Assembly01_TRINITY_DN48807_c0_g1_i1::g.129613::m.129613 Assembly01_TRINITY_DN48807_c0_g1::Assembly01_TRINITY_DN48807_c0_g1_i1::g.129613  ORF type:complete len:60 (-) Assembly01_TRINITY_DN48807_c0_g1_i1:57-236(-)
MPIILCMHFCFKMQTKGKLVKCLQKPYLHKNQPNYQNPDDEVANAETMQHMTHVVWFLL*
>Assembly01_TRINITY_DN48851_c0_g1::Assembly01_TRINITY_DN48851_c0_g1_i1::g.129589::m.129589 Assembly01_TRINITY_DN48851_c0_g1::Assembly01_TRINITY_DN48851_c0_g1_i1::g.129589  ORF type:complete len:62 (+) Assembly01_TRINITY_DN48851_c0_g1_i1:261-446(+)
MALCPLSFLCHSIRSFNFPCPPSPPITLDYLIDFLKNLDFEHIQGFGLHSFLEQAIPKTT
I*
>Assembly01_TRINITY_DN48893_c0_g1::Assembly01_TRINITY_DN48893_c0_g1_i1::g.129603::m.129603 Assembly01_TRINITY_DN48893_c0_g1::Assembly01_TRINITY_DN48893_c0_g1_i1::g.129603  ORF type:complete len:61 (-) Assembly01_TRINITY_DN48893_c0_g1_i1:482-664(-)
MSSGICFKQGSLVIGQVCRYIQAFVNNVYNSWLETTDVTSQTGTDYLGSESPESRLKPCI
*
>Assembly01_TRINITY_DN4898_c0_g2::Assembly01_TRINITY_DN4898_c0_g2_i1::g.68663::m.68663 Assembly01_TRINITY_DN4898_c0_g2::Assembly01_TRINITY_DN4898_c0_g2_i1::g.68663  ORF type:5prime_partial len:60 (-) Assembly01_TRINITY_DN4898_c0_g2_i1:411-590(-)
KKSVLVSQHPKSNRSTDQHSGQTAAHYFTVPWSATSSGRLPDVQCVLEKLPEMKSLKID*
>Assembly01_TRINITY_DN49039_c0_g1::Assembly01_TRINITY_DN49039_c0_g1_i1::g.84403::m.84403 Assembly01_TRINITY_DN49039_c0_g1::Assembly01_TRINITY_DN49039_c0_g1_i1::g.84403  ORF type:complete len:66 (-) Assembly01_TRINITY_DN49039_c0_g1_i1:353-550(-)
MIHLVLCVHLLTMLGGSTARVPSPQAASHEVEPSRPSTVNRDDECMLAIQLHPQSQGNIK
EKAES*
>Assembly01_TRINITY_DN49166_c0_g1::Assembly01_TRINITY_DN49166_c0_g1_i1::g.12746::m.12746 Assembly01_TRINITY_DN49166_c0_g1::Assembly01_TRINITY_DN49166_c0_g1_i1::g.12746  ORF type:complete len:60 (-) Assembly01_TRINITY_DN49166_c0_g1_i1:137-316(-)
MQEARYVQSLLADSNAIYLNLGLQYLSSWFLKKKSSLIFLSDSSPSIPAVLTPPDLSTT*
>Assembly01_TRINITY_DN49259_c0_g1::Assembly01_TRINITY_DN49259_c0_g1_i1::g.212943::m.212943 Assembly01_TRINITY_DN49259_c0_g1::Assembly01_TRINITY_DN49259_c0_g1_i1::g.212943  ORF type:complete len:66 (+) Assembly01_TRINITY_DN49259_c0_g1_i1:365-562(+)
MTLMTIVQKGIVLMSTLKDQREAEMESLKIEVFEITTSATQDRATRGEMVETGNVQDASN
GRMRK*
>Assembly01_TRINITY_DN49276_c0_g1::Assembly01_TRINITY_DN49276_c0_g1_i1::g.212989::m.212989 Assembly01_TRINITY_DN49276_c0_g1::Assembly01_TRINITY_DN49276_c0_g1_i1::g.212989  ORF type:complete len:62 (-) Assembly01_TRINITY_DN49276_c0_g1_i1:95-280(-)
MFVCISTISVYFQSLEKFRHGGKEISRNMLSEDQSDPVVHPMICLHLMDHCDHRKAVAVT
T*
>Assembly01_TRINITY_DN49301_c0_g1::Assembly01_TRINITY_DN49301_c0_g1_i1::g.36::m.36 Assembly01_TRINITY_DN49301_c0_g1::Assembly01_TRINITY_DN49301_c0_g1_i1::g.36  ORF type:5prime_partial len:65 (-) Assembly01_TRINITY_DN49301_c0_g1_i1:636-830(-)
ARTRWAEGPVSVLKCSMVLKSHHRAPLYIEQLTGALYIQGSPVCTDFLPTSYHTHLLLTL
PISC*
>Assembly01_TRINITY_DN49408_c0_g1::Assembly01_TRINITY_DN49408_c0_g1_i1::g.80588::m.80588 Assembly01_TRINITY_DN49408_c0_g1::Assembly01_TRINITY_DN49408_c0_g1_i1::g.80588  ORF type:complete len:63 (+) Assembly01_TRINITY_DN49408_c0_g1_i1:45-233(+)
MFLVNCPLDILLNDGTDMAQEIIQSMLVSDRTNVTSPIPQLAGVHASGFTHGFILLARHG
EM*
>Assembly01_TRINITY_DN49410_c0_g1::Assembly01_TRINITY_DN49410_c0_g1_i1::g.80616::m.80616 Assembly01_TRINITY_DN49410_c0_g1::Assembly01_TRINITY_DN49410_c0_g1_i1::g.80616  ORF type:5prime_partial len:65 (-) Assembly01_TRINITY_DN49410_c0_g1_i1:304-498(-)
SPGQQERRGILPVLCDTREVVNEHICLGVQLFLVPMEHSARPKQDYMVNVLLSICTNRKQ
ERCI*
>Assembly01_TRINITY_DN49431_c0_g1::Assembly01_TRINITY_DN49431_c0_g1_i1::g.80567::m.80567 Assembly01_TRINITY_DN49431_c0_g1::Assembly01_TRINITY_DN49431_c0_g1_i1::g.80567  ORF type:complete len:64 (-) Assembly01_TRINITY_DN49431_c0_g1_i1:68-259(-)
MNRMLEIENNPDFSNVVLLYSFLQFWQILQQSSRGKQMYCLYDVNSAYCSVNSEMNQQSW
VIL*
>Assembly01_TRINITY_DN49462_c0_g1::Assembly01_TRINITY_DN49462_c0_g1_i1::g.80544::m.80544 Assembly01_TRINITY_DN49462_c0_g1::Assembly01_TRINITY_DN49462_c0_g1_i1::g.80544  ORF type:complete len:63 (-) Assembly01_TRINITY_DN49462_c0_g1_i1:223-411(-)
MADYRNSLPILALGYFELLCSFKLHHRAAGKDFTVCFISNQTPHILLHLKGLVFWDLLRR
VR*
>Assembly01_TRINITY_DN49524_c0_g1::Assembly01_TRINITY_DN49524_c0_g1_i1::g.170871::m.170871 Assembly01_TRINITY_DN49524_c0_g1::Assembly01_TRINITY_DN49524_c0_g1_i1::g.170871  ORF type:5prime_partial len:64 (-) Assembly01_TRINITY_DN49524_c0_g1_i1:210-401(-)
SSRAVHLALTPEFSTFYKDSEAWGAHEISEVQGAMVLWCPTRIENSLKLKYSLSLIASFP
LHI*
>Assembly01_TRINITY_DN49580_c0_g1::Assembly01_TRINITY_DN49580_c0_g1_i1::g.170856::m.170856 Assembly01_TRINITY_DN49580_c0_g1::Assembly01_TRINITY_DN49580_c0_g1_i1::g.170856  ORF type:complete len:61 (-) Assembly01_TRINITY_DN49580_c0_g1_i1:275-457(-)
MLHRKGRWPFTLLLVPPFNQIMNDLYIPLFKNLADQNLPNFLIENFNRPSHTPSNPHFQS
*
>Assembly01_TRINITY_DN49681_c0_g1::Assembly01_TRINITY_DN49681_c0_g1_i1::g.205292::m.205292 Assembly01_TRINITY_DN49681_c0_g1::Assembly01_TRINITY_DN49681_c0_g1_i1::g.205292  ORF type:complete len:60 (-) Assembly01_TRINITY_DN49681_c0_g1_i1:223-402(-)
MHNLSLLSFCVFQKLAKECVSQGTALPLHFYFVRNTVYVDDDEIILIVVCYLCMISCSF*
>Assembly01_TRINITY_DN49726_c0_g1::Assembly01_TRINITY_DN49726_c0_g1_i1::g.69676::m.69676 Assembly01_TRINITY_DN49726_c0_g1::Assembly01_TRINITY_DN49726_c0_g1_i1::g.69676  ORF type:3prime_partial len:65 (+) Assembly01_TRINITY_DN49726_c0_g1_i1:289-480(+)
MYIFFLFPTPDPECNTLSYQQSWRVFQTIVQIPMKYSNLFFAYSLKGSGPKSQQYIFISY
GRCK
>Assembly01_TRINITY_DN49861_c0_g1::Assembly01_TRINITY_DN49861_c0_g1_i1::g.98383::m.98383 Assembly01_TRINITY_DN49861_c0_g1::Assembly01_TRINITY_DN49861_c0_g1_i1::g.98383  ORF type:complete len:62 (-) Assembly01_TRINITY_DN49861_c0_g1_i1:1034-1219(-)
MFVILGMVKPHCLSQSVHCQTCLSSQGELSLSTLGVASNLETTMAVQVWWNLCLRSFVLR
R*
>Assembly01_TRINITY_DN49870_c0_g1::Assembly01_TRINITY_DN49870_c0_g1_i1::g.98345::m.98345 Assembly01_TRINITY_DN49870_c0_g1::Assembly01_TRINITY_DN49870_c0_g1_i1::g.98345  ORF type:5prime_partial len:62 (+) Assembly01_TRINITY_DN49870_c0_g1_i1:3-188(+)
VVGTLASVNMSLSRGHEPYVKPAEFSYTRCAHLSGMAVFLLGCVIVNGVQWTKGRGKELC
M*
>Assembly01_TRINITY_DN49874_c0_g1::Assembly01_TRINITY_DN49874_c0_g1_i1::g.98358::m.98358 Assembly01_TRINITY_DN49874_c0_g1::Assembly01_TRINITY_DN49874_c0_g1_i1::g.98358  ORF type:3prime_partial len:60 (-) Assembly01_TRINITY_DN49874_c0_g1_i1:2-178(-)
MALECNYNQEIQRTIKVKTNPTLPKAIFKLELDHSFEITVQPRLSKIGLSEILLSEILL
>Assembly01_TRINITY_DN49886_c0_g1::Assembly01_TRINITY_DN49886_c0_g1_i1::g.98388::m.98388 Assembly01_TRINITY_DN49886_c0_g1::Assembly01_TRINITY_DN49886_c0_g1_i1::g.98388  ORF type:5prime_partial len:65 (-) Assembly01_TRINITY_DN49886_c0_g1_i1:702-896(-)
PGQLLKGRRNLSAQANNMKTNFVDYVTATAITIKGFLLAKNHFARIRQALVNINASKGMF
ILRN*
>Assembly01_TRINITY_DN49920_c0_g1::Assembly01_TRINITY_DN49920_c0_g1_i1::g.156377::m.156377 Assembly01_TRINITY_DN49920_c0_g1::Assembly01_TRINITY_DN49920_c0_g1_i1::g.156377  ORF type:5prime_partial len:61 (+) Assembly01_TRINITY_DN49920_c0_g1_i1:2-184(+)
IKGTQAKARIDPDTPSWFFKLKALPSAMKPKSEAELYRLLREIITEPIEYTNRQHPLGQC
*
>Assembly01_TRINITY_DN49956_c0_g1::Assembly01_TRINITY_DN49956_c0_g1_i1::g.156370::m.156370 Assembly01_TRINITY_DN49956_c0_g1::Assembly01_TRINITY_DN49956_c0_g1_i1::g.156370  ORF type:complete len:65 (+) Assembly01_TRINITY_DN49956_c0_g1_i1:106-300(+)
MVDLLDNFSSEPRLTPQSLPDPHLEYYSILHCTMTLDIQTIVVFAIIVVLVLVNVILMFL
LGTR*
>Assembly01_TRINITY_DN49980_c0_g1::Assembly01_TRINITY_DN49980_c0_g1_i1::g.156421::m.156421 Assembly01_TRINITY_DN49980_c0_g1::Assembly01_TRINITY_DN49980_c0_g1_i1::g.156421  ORF type:5prime_partial len:62 (-) Assembly01_TRINITY_DN49980_c0_g1_i1:370-555(-)
CGCLIPIQSLSPIFKKSIFKNSLLPPNPTEKLSLKAAKWTSQRKFTAQASALTDIKIIPT
S*
>Assembly01_TRINITY_DN50018_c0_g1::Assembly01_TRINITY_DN50018_c0_g1_i1::g.125832::m.125832 Assembly01_TRINITY_DN50018_c0_g1::Assembly01_TRINITY_DN50018_c0_g1_i1::g.125832  ORF type:5prime_partial len:65 (+) Assembly01_TRINITY_DN50018_c0_g1_i1:2-196(+)
RIPPPPPPPTHPFTMRCNDISSPTTGYQRAAMNERGRRSACALCCQLDLAATGTKTSARE
DWKK*
>Assembly01_TRINITY_DN50043_c0_g1::Assembly01_TRINITY_DN50043_c0_g1_i1::g.125792::m.125792 Assembly01_TRINITY_DN50043_c0_g1::Assembly01_TRINITY_DN50043_c0_g1_i1::g.125792  ORF type:3prime_partial len:61 (+) Assembly01_TRINITY_DN50043_c0_g1_i1:386-565(+)
MYSETPMLHLFMLIFVFSSKLPLFQCNGVYYHNRCLMNLCLFPPSPSYLAQIKLIDTLKK
>Assembly01_TRINITY_DN50092_c0_g1::Assembly01_TRINITY_DN50092_c0_g1_i1::g.125802::m.125802 Assembly01_TRINITY_DN50092_c0_g1::Assembly01_TRINITY_DN50092_c0_g1_i1::g.125802  ORF type:complete len:65 (-) Assembly01_TRINITY_DN50092_c0_g1_i1:442-636(-)
MQSPHSLHCRSEMNLGRWCCEMAALSSSELLLTRSLQEYVHNWIASNREDIESVEELKCP
KLEE*
>Assembly01_TRINITY_DN50102_c0_g1::Assembly01_TRINITY_DN50102_c0_g1_i1::g.96194::m.96194 Assembly01_TRINITY_DN50102_c0_g1::Assembly01_TRINITY_DN50102_c0_g1_i1::g.96194  ORF type:complete len:63 (+) Assembly01_TRINITY_DN50102_c0_g1_i1:239-427(+)
MLVFVQNICICATTFNMLSHFPQAATHLFILVPVNEIEMSRTQAGNIKKKSVGTQSVAGA
AS*
>Assembly01_TRINITY_DN50317_c0_g1::Assembly01_TRINITY_DN50317_c0_g1_i1::g.63865::m.63865 Assembly01_TRINITY_DN50317_c0_g1::Assembly01_TRINITY_DN50317_c0_g1_i1::g.63865  ORF type:complete len:61 (+) Assembly01_TRINITY_DN50317_c0_g1_i1:191-373(+)
MVYCKVSRDVKAEMGRKEQPLSDYAHLDTVFQTHWPLVKGRSQFDTPPTPMSQISFECLI
*
>Assembly01_TRINITY_DN50478_c0_g1::Assembly01_TRINITY_DN50478_c0_g1_i1::g.5253::m.5253 Assembly01_TRINITY_DN50478_c0_g1::Assembly01_TRINITY_DN50478_c0_g1_i1::g.5253  ORF type:3prime_partial len:66 (+) Assembly01_TRINITY_DN50478_c0_g1_i1:230-424(+)
MFTIKPVAIKECQKCVKDILMCVLKAKVGKDVILERKLFCKQIQCKIFIFLYNILVIKNV
KNEKK
>Assembly01_TRINITY_DN50482_c0_g1::Assembly01_TRINITY_DN50482_c0_g1_i1::g.5194::m.5194 Assembly01_TRINITY_DN50482_c0_g1::Assembly01_TRINITY_DN50482_c0_g1_i1::g.5194  ORF type:5prime_partial len:60 (+) Assembly01_TRINITY_DN50482_c0_g1_i1:2-181(+)
NNIISMLMLRGIYNLNRSISRISFIPVSDLECKNLIQAVPIAPLQTSANDPGLPCPLFT*
>Assembly01_TRINITY_DN50486_c0_g1::Assembly01_TRINITY_DN50486_c0_g1_i1::g.5252::m.5252 Assembly01_TRINITY_DN50486_c0_g1::Assembly01_TRINITY_DN50486_c0_g1_i1::g.5252  ORF type:complete len:60 (+) Assembly01_TRINITY_DN50486_c0_g1_i1:186-365(+)
MENSSSLFKETLWRELQVKIILPVLTDAEWASDQSTLEINRWNNLTSQDHNSSHSKIIR*
>Assembly01_TRINITY_DN50548_c0_g1::Assembly01_TRINITY_DN50548_c0_g1_i1::g.38050::m.38050 Assembly01_TRINITY_DN50548_c0_g1::Assembly01_TRINITY_DN50548_c0_g1_i1::g.38050  ORF type:complete len:61 (-) Assembly01_TRINITY_DN50548_c0_g1_i1:231-413(-)
MGMPIMDRVNIQTFSKKIGDLIVALLLVSCQISLTLNTALVSHPSTTEARLQQFQKNSTR
*
>Assembly01_TRINITY_DN50588_c0_g1::Assembly01_TRINITY_DN50588_c0_g1_i1::g.38075::m.38075 Assembly01_TRINITY_DN50588_c0_g1::Assembly01_TRINITY_DN50588_c0_g1_i1::g.38075  ORF type:5prime_partial len:66 (-) Assembly01_TRINITY_DN50588_c0_g1_i1:338-535(-)
FFNLVPRMTFIENYTNKEIIYSNVQIKSKSKWHKSRLLHHSTDNYNVNSFSISSKLRPKS
ETSVC*
>Assembly01_TRINITY_DN50591_c0_g1::Assembly01_TRINITY_DN50591_c0_g1_i1::g.38098::m.38098 Assembly01_TRINITY_DN50591_c0_g1::Assembly01_TRINITY_DN50591_c0_g1_i1::g.38098  ORF type:complete len:63 (+) Assembly01_TRINITY_DN50591_c0_g1_i1:199-387(+)
MRPLKNNGVSLSLKPKGEGPKEYSASVFTTAKAMVDLKITGTNSNVEYQVSKIDPILKNT
KC*
>Assembly01_TRINITY_DN50674_c0_g1::Assembly01_TRINITY_DN50674_c0_g1_i1::g.134518::m.134518 Assembly01_TRINITY_DN50674_c0_g1::Assembly01_TRINITY_DN50674_c0_g1_i1::g.134518  ORF type:5prime_partial len:63 (+) Assembly01_TRINITY_DN50674_c0_g1_i1:1-189(+)
YSSVRSSPLDLDRGLPSPPTLLKSEGLVGPRKLRWPPPPTINLLEVKFLPLPSPFPRHPE
SF*
>Assembly01_TRINITY_DN50720_c0_g1::Assembly01_TRINITY_DN50720_c0_g1_i1::g.155147::m.155147 Assembly01_TRINITY_DN50720_c0_g1::Assembly01_TRINITY_DN50720_c0_g1_i1::g.155147  ORF type:5prime_partial len:65 (+) Assembly01_TRINITY_DN50720_c0_g1_i1:1-195(+)
RATAQALHQLSFDPKNCITMHENGVVRLLLNLMESTDEALQEAAASCIGNIRRLALANEK
ARYK*
>Assembly01_TRINITY_DN50733_c0_g1::Assembly01_TRINITY_DN50733_c0_g1_i1::g.155162::m.155162 Assembly01_TRINITY_DN50733_c0_g1::Assembly01_TRINITY_DN50733_c0_g1_i1::g.155162  ORF type:complete len:66 (-) Assembly01_TRINITY_DN50733_c0_g1_i1:169-366(-)
MFWGLGPSLAVRQDLSGLALKLDSDVDPFPTDSMAMTVLALRETADRDRMSSTPWGGVTS
GLRRG*
>Assembly01_TRINITY_DN50740_c0_g1::Assembly01_TRINITY_DN50740_c0_g1_i1::g.155151::m.155151 Assembly01_TRINITY_DN50740_c0_g1::Assembly01_TRINITY_DN50740_c0_g1_i1::g.155151  ORF type:complete len:65 (-) Assembly01_TRINITY_DN50740_c0_g1_i1:231-425(-)
MYVAPQCHINIFSRISSARLHVRNSNHFFKFCMPFVHIYSSTMYGKNMLLCSSSELFLSQ
IPAT*
>Assembly01_TRINITY_DN50741_c0_g1::Assembly01_TRINITY_DN50741_c0_g1_i1::g.155168::m.155168 Assembly01_TRINITY_DN50741_c0_g1::Assembly01_TRINITY_DN50741_c0_g1_i1::g.155168  ORF type:complete len:63 (-) Assembly01_TRINITY_DN50741_c0_g1_i1:3-191(-)
MQGFVLAFLKLREILKSPKGRKNSWIVQKNIGKLQIEFDFFIKYVFCYKFKPATTEDAMQ
KG*
>Assembly01_TRINITY_DN50832_c0_g1::Assembly01_TRINITY_DN50832_c0_g1_i1::g.14755::m.14755 Assembly01_TRINITY_DN50832_c0_g1::Assembly01_TRINITY_DN50832_c0_g1_i1::g.14755  ORF type:complete len:64 (-) Assembly01_TRINITY_DN50832_c0_g1_i1:43-234(-)
MYGTHPNICHIIVLQSQLIHTNLEKMAHQLGHNSSTLLTILIARRCKFQWHVKPKTVFPF
KHF*
>Assembly01_TRINITY_DN50913_c0_g1::Assembly01_TRINITY_DN50913_c0_g1_i1::g.34950::m.34950 Assembly01_TRINITY_DN50913_c0_g1::Assembly01_TRINITY_DN50913_c0_g1_i1::g.34950  ORF type:complete len:60 (-) Assembly01_TRINITY_DN50913_c0_g1_i1:188-367(-)
MASDMSGISNFSQHIKFENYSHSSIISLCKQLVHHPSAQLECQKQQWVLLSKSGQAGSG*
>Assembly01_TRINITY_DN51064_c0_g1::Assembly01_TRINITY_DN51064_c0_g1_i1::g.11081::m.11081 Assembly01_TRINITY_DN51064_c0_g1::Assembly01_TRINITY_DN51064_c0_g1_i1::g.11081  ORF type:3prime_partial len:62 (-) Assembly01_TRINITY_DN51064_c0_g1_i1:1-183(-)
MEPSGMLLFLFLMLSLTLLCCFNVKTSKESLVYLPIQIQLVITVKKVQEPKDEHSTAQGQ
L
>Assembly01_TRINITY_DN51135_c0_g1::Assembly01_TRINITY_DN51135_c0_g1_i1::g.171518::m.171518 Assembly01_TRINITY_DN51135_c0_g1::Assembly01_TRINITY_DN51135_c0_g1_i1::g.171518  ORF type:3prime_partial len:66 (+) Assembly01_TRINITY_DN51135_c0_g1_i1:2217-2411(+)
MQIQFVSKPVILVVFPQTLSNSVINLQGRRLGLNNMDKRTCFLTGLLHIILSPSPSSRFR
FRFQI
>Assembly01_TRINITY_DN51161_c0_g1::Assembly01_TRINITY_DN51161_c0_g1_i1::g.171558::m.171558 Assembly01_TRINITY_DN51161_c0_g1::Assembly01_TRINITY_DN51161_c0_g1_i1::g.171558  ORF type:complete len:61 (+) Assembly01_TRINITY_DN51161_c0_g1_i1:100-282(+)
MGSALSLAGGGRERAGQRSIVMVMCPLGGEKQRRLGHNHTREQSGEGSSSSAEGRSGAAT
*
>Assembly01_TRINITY_DN51168_c0_g1::Assembly01_TRINITY_DN51168_c0_g1_i1::g.171439::m.171439 Assembly01_TRINITY_DN51168_c0_g1::Assembly01_TRINITY_DN51168_c0_g1_i1::g.171439  ORF type:complete len:66 (+) Assembly01_TRINITY_DN51168_c0_g1_i1:113-310(+)
MESEFGEIRIIHISLLMILIESQSAISKSFLACCKDIISFKITFHFSPQINGKNEQLIQM
LRIKA*
>Assembly01_TRINITY_DN5116_c1_g1::Assembly01_TRINITY_DN5116_c1_g1_i1::g.55840::m.55840 Assembly01_TRINITY_DN5116_c1_g1::Assembly01_TRINITY_DN5116_c1_g1_i1::g.55840  ORF type:3prime_partial len:66 (+) Assembly01_TRINITY_DN5116_c1_g1_i1:309-503(+)
MLIAHLPLTPCLLNRYITLSLLFIFQLSRGELQKSGGGSGFETDTASCHEMCSCRPPPLP
PPPPP
>Assembly01_TRINITY_DN51182_c0_g1::Assembly01_TRINITY_DN51182_c0_g1_i1::g.171394::m.171394 Assembly01_TRINITY_DN51182_c0_g1::Assembly01_TRINITY_DN51182_c0_g1_i1::g.171394  ORF type:complete len:63 (+) Assembly01_TRINITY_DN51182_c0_g1_i1:490-678(+)
MIPVVGINTVMDICRGIVKNKIFVEYILLHSLMSEGQQYICSIADRNKISHALRKQKNPF
FN*
>Assembly01_TRINITY_DN51189_c0_g1::Assembly01_TRINITY_DN51189_c0_g1_i1::g.171407::m.171407 Assembly01_TRINITY_DN51189_c0_g1::Assembly01_TRINITY_DN51189_c0_g1_i1::g.171407  ORF type:complete len:64 (+) Assembly01_TRINITY_DN51189_c0_g1_i1:1252-1443(+)
MNLFNDVRQFVQLGTGFSCLGPKVVFQQTARIKILSTFLVLRVLHEMSLNSLNPACGGQE
CIS*
>Assembly01_TRINITY_DN51305_c0_g1::Assembly01_TRINITY_DN51305_c0_g1_i1::g.189730::m.189730 Assembly01_TRINITY_DN51305_c0_g1::Assembly01_TRINITY_DN51305_c0_g1_i1::g.189730  ORF type:complete len:61 (-) Assembly01_TRINITY_DN51305_c0_g1_i1:51-233(-)
MFHHMRLRTNCPLFFVRSINICWHILLPASNLKNGGPHYQLSSFTESSSQTQNNHPNKKS
*
>Assembly01_TRINITY_DN5131_c0_g1::Assembly01_TRINITY_DN5131_c0_g1_i1::g.55866::m.55866 Assembly01_TRINITY_DN5131_c0_g1::Assembly01_TRINITY_DN5131_c0_g1_i1::g.55866  ORF type:5prime_partial len:65 (+) Assembly01_TRINITY_DN5131_c0_g1_i1:2-196(+)
YLKDQGVGSCGDLAQKTASINHDHIKCWGKFAERAPVPILLCSSDRTLKHKNTWQMLYMQ
TLKV*
>Assembly01_TRINITY_DN51442_c0_g1::Assembly01_TRINITY_DN51442_c0_g1_i1::g.87358::m.87358 Assembly01_TRINITY_DN51442_c0_g1::Assembly01_TRINITY_DN51442_c0_g1_i1::g.87358  ORF type:complete len:61 (+) Assembly01_TRINITY_DN51442_c0_g1_i1:10-192(+)
MNSLLIKFTIHHPFNEQKIDDCSKKPWRNKNKTNCQNIPQIQNELMFHVYDVSSELKRLQ
*
>Assembly01_TRINITY_DN51492_c0_g1::Assembly01_TRINITY_DN51492_c0_g1_i1::g.87382::m.87382 Assembly01_TRINITY_DN51492_c0_g1::Assembly01_TRINITY_DN51492_c0_g1_i1::g.87382  ORF type:complete len:65 (-) Assembly01_TRINITY_DN51492_c0_g1_i1:1145-1339(-)
MQEPLRSFNPSEANNSLKPSQYEPNFTREDLTCGLVSQIQQTSCYKLSQPFNYSLTSAFP
ALFV*
>Assembly01_TRINITY_DN51573_c0_g1::Assembly01_TRINITY_DN51573_c0_g1_i1::g.35095::m.35095 Assembly01_TRINITY_DN51573_c0_g1::Assembly01_TRINITY_DN51573_c0_g1_i1::g.35095  ORF type:5prime_partial len:60 (-) Assembly01_TRINITY_DN51573_c0_g1_i1:253-432(-)
KRERKKGTDEARLKKGEGGDSCWRVISRSTNLAVFKKSCVNIFTRRTQVSQEVTIFKVS*
>Assembly01_TRINITY_DN51582_c0_g1::Assembly01_TRINITY_DN51582_c0_g1_i1::g.35091::m.35091 Assembly01_TRINITY_DN51582_c0_g1::Assembly01_TRINITY_DN51582_c0_g1_i1::g.35091  ORF type:complete len:61 (+) Assembly01_TRINITY_DN51582_c0_g1_i1:738-920(+)
MDVKINRDGFIAVKNIPDVRLERKLNSATLYSVILRQLFKLEQNSIMIFFNTNQIKKYFN
*
>Assembly01_TRINITY_DN51638_c0_g1::Assembly01_TRINITY_DN51638_c0_g1_i1::g.40489::m.40489 Assembly01_TRINITY_DN51638_c0_g1::Assembly01_TRINITY_DN51638_c0_g1_i1::g.40489  ORF type:3prime_partial len:61 (-) Assembly01_TRINITY_DN51638_c0_g1_i1:2-181(-)
MVDEISQPGREAPIIETVLNGVAQRHRAMRESMHKQRFDQPFDVVERMAKTSQVHHSMRT
>Assembly01_TRINITY_DN51686_c0_g1::Assembly01_TRINITY_DN51686_c0_g1_i1::g.40604::m.40604 Assembly01_TRINITY_DN51686_c0_g1::Assembly01_TRINITY_DN51686_c0_g1_i1::g.40604  ORF type:complete len:61 (+) Assembly01_TRINITY_DN51686_c0_g1_i1:128-310(+)
MDWHPINLNNDFPSADTVYAIYKHGALLTKIIQSASAKPTTSIIKREEGRFYFVQTPSSE
*
>Assembly01_TRINITY_DN51687_c0_g1::Assembly01_TRINITY_DN51687_c0_g1_i1::g.40484::m.40484 Assembly01_TRINITY_DN51687_c0_g1::Assembly01_TRINITY_DN51687_c0_g1_i1::g.40484  ORF type:3prime_partial len:65 (-) Assembly01_TRINITY_DN51687_c0_g1_i1:3-194(-)
MRALIFQRPLLTASLNQEFDLTTKFAKYKCVIRALDKLTASIVPETIDMDSLVELKVAEI
LNKT
>Assembly01_TRINITY_DN51689_c0_g1::Assembly01_TRINITY_DN51689_c0_g1_i1::g.40471::m.40471 Assembly01_TRINITY_DN51689_c0_g1::Assembly01_TRINITY_DN51689_c0_g1_i1::g.40471  ORF type:5prime_partial len:63 (+) Assembly01_TRINITY_DN51689_c0_g1_i1:3-191(+)
SKQKQDFEEFMDSHMKNVLVLAPPVRTAWVGDDVKSAHLDRCHKVEAKEISMEEAGNLIR
FG*
>Assembly01_TRINITY_DN51760_c0_g1::Assembly01_TRINITY_DN51760_c0_g1_i1::g.141463::m.141463 Assembly01_TRINITY_DN51760_c0_g1::Assembly01_TRINITY_DN51760_c0_g1_i1::g.141463  ORF type:complete len:66 (+) Assembly01_TRINITY_DN51760_c0_g1_i1:896-1093(+)
MFLGCGMRKLEHAEEVLMDSTQAASEVKSKPGLLGLQGNSSASCVTSPPSSIPMIFYFRL
VMDHD*
>Assembly01_TRINITY_DN51800_c0_g1::Assembly01_TRINITY_DN51800_c0_g1_i1::g.135765::m.135765 Assembly01_TRINITY_DN51800_c0_g1::Assembly01_TRINITY_DN51800_c0_g1_i1::g.135765  ORF type:5prime_partial len:60 (-) Assembly01_TRINITY_DN51800_c0_g1_i1:2246-2425(-)
PGAGQCTKNGQFLAGLRPSSPAANVLVVRFFETTSGSERICGLQQPDSTNYPKSQSSKN*
>Assembly01_TRINITY_DN51885_c0_g1::Assembly01_TRINITY_DN51885_c0_g1_i1::g.135767::m.135767 Assembly01_TRINITY_DN51885_c0_g1::Assembly01_TRINITY_DN51885_c0_g1_i1::g.135767  ORF type:5prime_partial len:60 (+) Assembly01_TRINITY_DN51885_c0_g1_i1:1-180(+)
FLKVETEFLINVGVGQHNIMGRRANTLLFYGMLLVGKEQVLLKLKDACFWARWGGESIG*
>Assembly01_TRINITY_DN51963_c0_g1::Assembly01_TRINITY_DN51963_c0_g1_i1::g.118847::m.118847 Assembly01_TRINITY_DN51963_c0_g1::Assembly01_TRINITY_DN51963_c0_g1_i1::g.118847  ORF type:5prime_partial len:65 (+) Assembly01_TRINITY_DN51963_c0_g1_i1:1-195(+)
FYFPERFIIETLDDKEQELTTPDKTLTHQSIRMWLIFYIAAPFLSIPTATEMMKYIITIL
FTIL*
>Assembly01_TRINITY_DN52047_c0_g1::Assembly01_TRINITY_DN52047_c0_g1_i1::g.40989::m.40989 Assembly01_TRINITY_DN52047_c0_g1::Assembly01_TRINITY_DN52047_c0_g1_i1::g.40989  ORF type:complete len:64 (-) Assembly01_TRINITY_DN52047_c0_g1_i1:569-760(-)
MFLIFLQQIQRFEYNCNELNLQYCQLSTTIKSKMKTMFRILDDSLKSCKYSWLLKVKTFN
IVI*
>Assembly01_TRINITY_DN52059_c0_g1::Assembly01_TRINITY_DN52059_c0_g1_i1::g.41074::m.41074 Assembly01_TRINITY_DN52059_c0_g1::Assembly01_TRINITY_DN52059_c0_g1_i1::g.41074  ORF type:complete len:63 (-) Assembly01_TRINITY_DN52059_c0_g1_i1:32-220(-)
MFISQGTSIYKEEVELGALKNIKEVLSPRGSPRILREASEEIAGALTDIESSKFRFIIRV
HT*
>Assembly01_TRINITY_DN52177_c0_g1::Assembly01_TRINITY_DN52177_c0_g1_i1::g.176602::m.176602 Assembly01_TRINITY_DN52177_c0_g1::Assembly01_TRINITY_DN52177_c0_g1_i1::g.176602  ORF type:complete len:64 (+) Assembly01_TRINITY_DN52177_c0_g1_i1:90-281(+)
MAMTSNHTLGLTSGGQGKWYFKEELMREKVAGIQLNKEWGTGLMQLLPLELAWTRLTKWP
PSL*
>Assembly01_TRINITY_DN52285_c0_g1::Assembly01_TRINITY_DN52285_c0_g1_i1::g.155273::m.155273 Assembly01_TRINITY_DN52285_c0_g1::Assembly01_TRINITY_DN52285_c0_g1_i1::g.155273  ORF type:complete len:61 (-) Assembly01_TRINITY_DN52285_c0_g1_i1:1247-1429(-)
MPSAGEFFAEKCVHSTTVQQENESSFDTCIEDKANNVDHRNHTHSMHFSGVNRVVLNYII
*
>Assembly01_TRINITY_DN52287_c0_g1::Assembly01_TRINITY_DN52287_c0_g1_i1::g.155289::m.155289 Assembly01_TRINITY_DN52287_c0_g1::Assembly01_TRINITY_DN52287_c0_g1_i1::g.155289  ORF type:3prime_partial len:66 (-) Assembly01_TRINITY_DN52287_c0_g1_i1:1-195(-)
MSERLGQITKGKDGKSKYSSLSLFDKYKGKSLETQKHSGVVPRHGLQSLGKVAAARRMPP
PANLP
>Assembly01_TRINITY_DN52312_c0_g1::Assembly01_TRINITY_DN52312_c0_g1_i1::g.60995::m.60995 Assembly01_TRINITY_DN52312_c0_g1::Assembly01_TRINITY_DN52312_c0_g1_i1::g.60995  ORF type:complete len:62 (-) Assembly01_TRINITY_DN52312_c0_g1_i1:134-319(-)
MRNVSVNRMHCMERKGEKQTKVFENIQQVRQSLRASGFRWCCSHCMSLACQGYCAFLDFQ
I*
>Assembly01_TRINITY_DN52359_c0_g1::Assembly01_TRINITY_DN52359_c0_g1_i1::g.60971::m.60971 Assembly01_TRINITY_DN52359_c0_g1::Assembly01_TRINITY_DN52359_c0_g1_i1::g.60971  ORF type:complete len:60 (+) Assembly01_TRINITY_DN52359_c0_g1_i1:493-672(+)
MEPSTNQLVTVCKSEGEKKNHVHIPSVLFVQPILSPATYGVSGAVLLTVLLSESLLKAH*
>Assembly01_TRINITY_DN52469_c0_g1::Assembly01_TRINITY_DN52469_c0_g1_i1::g.210698::m.210698 Assembly01_TRINITY_DN52469_c0_g1::Assembly01_TRINITY_DN52469_c0_g1_i1::g.210698  ORF type:complete len:66 (-) Assembly01_TRINITY_DN52469_c0_g1_i1:3-200(-)
MFAPLFKMDQIVSYHRTLKLKGFDGTSLERMLPLVKQSKSKVKKKTNTFYEQVPGENSKD
AFHGR*
>Assembly01_TRINITY_DN52473_c0_g1::Assembly01_TRINITY_DN52473_c0_g1_i1::g.210682::m.210682 Assembly01_TRINITY_DN52473_c0_g1::Assembly01_TRINITY_DN52473_c0_g1_i1::g.210682  ORF type:complete len:65 (-) Assembly01_TRINITY_DN52473_c0_g1_i1:184-378(-)
MYRFDQLHSCNCWPAVRQALGWEAFCFIRRFSPEQLAKVHVMGNCGKDLLSYNLLYHIKP
EPQS*
>Assembly01_TRINITY_DN52480_c0_g1::Assembly01_TRINITY_DN52480_c0_g1_i1::g.210697::m.210697 Assembly01_TRINITY_DN52480_c0_g1::Assembly01_TRINITY_DN52480_c0_g1_i1::g.210697  ORF type:3prime_partial len:64 (+) Assembly01_TRINITY_DN52480_c0_g1_i1:519-707(+)
MHMSQSNCRIKNSVLLSSKGAKYSPYWKCAALLYYLTITATIILLTLVKSKILAKLYFSL
PSH
>Assembly01_TRINITY_DN52536_c0_g1::Assembly01_TRINITY_DN52536_c0_g1_i1::g.2717::m.2717 Assembly01_TRINITY_DN52536_c0_g1::Assembly01_TRINITY_DN52536_c0_g1_i1::g.2717  ORF type:complete len:63 (-) Assembly01_TRINITY_DN52536_c0_g1_i1:60-248(-)
MSSIGNAALSKSQTKIKGRTQDQAKRGHFGIAVWILGKGSSIAHNIFMFSLIKLEFSSLN
VS*
>Assembly01_TRINITY_DN52621_c0_g1::Assembly01_TRINITY_DN52621_c0_g1_i1::g.28763::m.28763 Assembly01_TRINITY_DN52621_c0_g1::Assembly01_TRINITY_DN52621_c0_g1_i1::g.28763  ORF type:3prime_partial len:60 (-) Assembly01_TRINITY_DN52621_c0_g1_i1:2-178(-)
MMLPEFRVPGKEWDSQWSTVDVKNRTPMSLHHNQSLTLRSALWMLFPFGYWAWISMTCP
>Assembly01_TRINITY_DN52628_c0_g1::Assembly01_TRINITY_DN52628_c0_g1_i1::g.28725::m.28725 Assembly01_TRINITY_DN52628_c0_g1::Assembly01_TRINITY_DN52628_c0_g1_i1::g.28725  ORF type:complete len:65 (-) Assembly01_TRINITY_DN52628_c0_g1_i1:662-856(-)
MANRCVVESTILNQPIEKESAVNQVGEYSIILALSALNIYPKLTKQPIIRIFQLASCVMK
VALA*
>Assembly01_TRINITY_DN52632_c0_g1::Assembly01_TRINITY_DN52632_c0_g1_i1::g.28697::m.28697 Assembly01_TRINITY_DN52632_c0_g1::Assembly01_TRINITY_DN52632_c0_g1_i1::g.28697  ORF type:5prime_partial len:63 (+) Assembly01_TRINITY_DN52632_c0_g1_i1:2-190(+)
GVWRDLSNLGQERRKGSMKIQQIIKEWNVGLSLKEVERKCKEVFQSFAKTTPGVLLNFDL
LI*
>Assembly01_TRINITY_DN52640_c0_g1::Assembly01_TRINITY_DN52640_c0_g1_i1::g.28720::m.28720 Assembly01_TRINITY_DN52640_c0_g1::Assembly01_TRINITY_DN52640_c0_g1_i1::g.28720  ORF type:3prime_partial len:64 (-) Assembly01_TRINITY_DN52640_c0_g1_i1:2-190(-)
MDFHKAWELKSLSYGVIKTEVNLRHGKFKEEPKISVDSHICLPYYFCFGSCTVEASPKIK
SSV
>Assembly01_TRINITY_DN52650_c0_g1::Assembly01_TRINITY_DN52650_c0_g1_i1::g.28721::m.28721 Assembly01_TRINITY_DN52650_c0_g1::Assembly01_TRINITY_DN52650_c0_g1_i1::g.28721  ORF type:complete len:62 (+) Assembly01_TRINITY_DN52650_c0_g1_i1:394-579(+)
MGGAGNLSLKKPVLSVSAIVADLPLQYHFAALSNVSKMIEKKLCEMHFSKNVTGPNAVKS
Q*
>Assembly01_TRINITY_DN52686_c0_g1::Assembly01_TRINITY_DN52686_c0_g1_i1::g.28653::m.28653 Assembly01_TRINITY_DN52686_c0_g1::Assembly01_TRINITY_DN52686_c0_g1_i1::g.28653  ORF type:5prime_partial len:66 (-) Assembly01_TRINITY_DN52686_c0_g1_i1:329-526(-)
FYDKILSLYFNMQLTSWFQNVKGPDTSVIHLISDVYNFNIHLTCTDITRGDVCFNGEKNL
SSNSV*
>Assembly01_TRINITY_DN52702_c0_g1::Assembly01_TRINITY_DN52702_c0_g1_i1::g.96682::m.96682 Assembly01_TRINITY_DN52702_c0_g1::Assembly01_TRINITY_DN52702_c0_g1_i1::g.96682  ORF type:3prime_partial len:64 (+) Assembly01_TRINITY_DN52702_c0_g1_i1:292-480(+)
MKHFITAKLQGEESDPSIDFNFYINAIPRLITAICCCGRISGRGCLGLRLLHWCLVLQVT
SSS
>Assembly01_TRINITY_DN52705_c0_g1::Assembly01_TRINITY_DN52705_c0_g1_i1::g.96634::m.96634 Assembly01_TRINITY_DN52705_c0_g1::Assembly01_TRINITY_DN52705_c0_g1_i1::g.96634  ORF type:3prime_partial len:62 (+) Assembly01_TRINITY_DN52705_c0_g1_i1:431-613(+)
MPTGSQLCSLLVIRLSMQPPKFSVHFKKQGTKTILKLDSSLEICVQRPHGQKTKQFSKFW
R
>Assembly01_TRINITY_DN52764_c1_g1::Assembly01_TRINITY_DN52764_c1_g1_i1::g.96712::m.96712 Assembly01_TRINITY_DN52764_c1_g1::Assembly01_TRINITY_DN52764_c1_g1_i1::g.96712  ORF type:5prime_partial len:64 (-) Assembly01_TRINITY_DN52764_c1_g1_i1:241-432(-)
LSCTGEEWNLFLSIFIPQLPSQKQMICSFISLVLVVANCAQTDCSINIITTVTRLQKFKL
PEN*
>Assembly01_TRINITY_DN52820_c0_g1::Assembly01_TRINITY_DN52820_c0_g1_i1::g.164786::m.164786 Assembly01_TRINITY_DN52820_c0_g1::Assembly01_TRINITY_DN52820_c0_g1_i1::g.164786  ORF type:5prime_partial len:63 (+) Assembly01_TRINITY_DN52820_c0_g1_i1:3-191(+)
EQLLDGYDNSGPKGLFPYVTLISPLNGTSAISISKQTQPLHIARIPQLFVMVTPSPIPSC
FK*
>Assembly01_TRINITY_DN52827_c0_g1::Assembly01_TRINITY_DN52827_c0_g1_i1::g.164728::m.164728 Assembly01_TRINITY_DN52827_c0_g1::Assembly01_TRINITY_DN52827_c0_g1_i1::g.164728  ORF type:5prime_partial len:62 (-) Assembly01_TRINITY_DN52827_c0_g1_i1:355-540(-)
FFFFEVHITLLFRIITVTVQNIFHLSYIVFEFSKIYFISFPVKVFYTSFGTIVQGIETSV
P*
>Assembly01_TRINITY_DN52833_c0_g1::Assembly01_TRINITY_DN52833_c0_g1_i1::g.164689::m.164689 Assembly01_TRINITY_DN52833_c0_g1::Assembly01_TRINITY_DN52833_c0_g1_i1::g.164689  ORF type:5prime_partial len:66 (+) Assembly01_TRINITY_DN52833_c0_g1_i1:3-200(+)
HPVPAAEASDSGGNPFGDLEDPLSQGQRAFTDLKDTSINRMKLHASHNMVEVECRSLYPS
SQVQR*
>Assembly01_TRINITY_DN52863_c0_g1::Assembly01_TRINITY_DN52863_c0_g1_i1::g.164802::m.164802 Assembly01_TRINITY_DN52863_c0_g1::Assembly01_TRINITY_DN52863_c0_g1_i1::g.164802  ORF type:complete len:65 (+) Assembly01_TRINITY_DN52863_c0_g1_i1:367-561(+)
MHPSAVLQPRWFFTMLDNASDCCMVMVCGGCDNFSHVEDAERKVDAQDIGAKRGHSAHLV
WSTI*
>Assembly01_TRINITY_DN52881_c0_g1::Assembly01_TRINITY_DN52881_c0_g1_i1::g.164805::m.164805 Assembly01_TRINITY_DN52881_c0_g1::Assembly01_TRINITY_DN52881_c0_g1_i1::g.164805  ORF type:3prime_partial len:61 (+) Assembly01_TRINITY_DN52881_c0_g1_i1:492-671(+)
MLQINTVCIPIISLPVNAEMSLDKALDFTFAVMLDQDSSPPDLRFQIYCQSTYMTSHTTL
>Assembly01_TRINITY_DN52892_c0_g1::Assembly01_TRINITY_DN52892_c0_g1_i1::g.164739::m.164739 Assembly01_TRINITY_DN52892_c0_g1::Assembly01_TRINITY_DN52892_c0_g1_i1::g.164739  ORF type:3prime_partial len:62 (-) Assembly01_TRINITY_DN52892_c0_g1_i1:3-185(-)
MLDVPKDIEKRYCIGFKCCLVYQHRSLLYLLMKYTVLTNVSNSGDKYTANKIIKHTKPIQ
K
>Assembly01_TRINITY_DN52970_c0_g1::Assembly01_TRINITY_DN52970_c0_g1_i1::g.117692::m.117692 Assembly01_TRINITY_DN52970_c0_g1::Assembly01_TRINITY_DN52970_c0_g1_i1::g.117692  ORF type:complete len:60 (+) Assembly01_TRINITY_DN52970_c0_g1_i1:899-1078(+)
MSIKNNLESKQSEDQEIFPKVTKCSIFPLLISPSTTATEVSNNNWIERKKLLHLNRGTP*
>Assembly01_TRINITY_DN53007_c0_g1::Assembly01_TRINITY_DN53007_c0_g1_i1::g.104322::m.104322 Assembly01_TRINITY_DN53007_c0_g1::Assembly01_TRINITY_DN53007_c0_g1_i1::g.104322  ORF type:5prime_partial len:64 (-) Assembly01_TRINITY_DN53007_c0_g1_i1:876-1067(-)
FYFLQCRPKIILDKQAAKFKEYKCNELLQGRFTVAFPSFQAEYNSFIKKKSSWERGRSNS
GKI*
>Assembly01_TRINITY_DN53024_c0_g1::Assembly01_TRINITY_DN53024_c0_g1_i1::g.104418::m.104418 Assembly01_TRINITY_DN53024_c0_g1::Assembly01_TRINITY_DN53024_c0_g1_i1::g.104418  ORF type:complete len:61 (+) Assembly01_TRINITY_DN53024_c0_g1_i1:546-728(+)
MIHNMHNWLMCSSQWSNLDSSEFSYHIILLFKKKIKTNICTVCDQEKMMKYFGIKDRRKK
*
>Assembly01_TRINITY_DN53144_c0_g1::Assembly01_TRINITY_DN53144_c0_g1_i1::g.59499::m.59499 Assembly01_TRINITY_DN53144_c0_g1::Assembly01_TRINITY_DN53144_c0_g1_i1::g.59499  ORF type:5prime_partial len:60 (+) Assembly01_TRINITY_DN53144_c0_g1_i1:3-182(+)
AQRRGRRTDRKSQTCDYLNFKRLCIFSSLKSSWLDKEYSLPPNIHVHLALHTTAAEQED*
>Assembly01_TRINITY_DN53229_c0_g1::Assembly01_TRINITY_DN53229_c0_g1_i1::g.187083::m.187083 Assembly01_TRINITY_DN53229_c0_g1::Assembly01_TRINITY_DN53229_c0_g1_i1::g.187083  ORF type:5prime_partial len:63 (-) Assembly01_TRINITY_DN53229_c0_g1_i1:684-872(-)
RAARQDALQKHGLWKFTGGAASSNDASSTQTLTTEKALKPTSQSPTEKDREAALKKLGLL
NL*
>Assembly01_TRINITY_DN53330_c0_g1::Assembly01_TRINITY_DN53330_c0_g1_i1::g.139738::m.139738 Assembly01_TRINITY_DN53330_c0_g1::Assembly01_TRINITY_DN53330_c0_g1_i1::g.139738  ORF type:complete len:64 (+) Assembly01_TRINITY_DN53330_c0_g1_i1:517-708(+)
MLFEVGFKGILSKIMYFLFFELFYFQVGSRPGDGFTVNIAWTGGVDPLMEDVEYLTAFVC
THL*
>Assembly01_TRINITY_DN53350_c0_g1::Assembly01_TRINITY_DN53350_c0_g1_i1::g.139754::m.139754 Assembly01_TRINITY_DN53350_c0_g1::Assembly01_TRINITY_DN53350_c0_g1_i1::g.139754  ORF type:complete len:65 (+) Assembly01_TRINITY_DN53350_c0_g1_i1:85-279(+)
MKSFLLSETRASGPAFKRPTLNPRKSQVDNDQPHPMVLGHTSAHSQQPFWTGGNSASVYP
VFPL*
>Assembly01_TRINITY_DN53395_c0_g1::Assembly01_TRINITY_DN53395_c0_g1_i1::g.139808::m.139808 Assembly01_TRINITY_DN53395_c0_g1::Assembly01_TRINITY_DN53395_c0_g1_i1::g.139808  ORF type:complete len:60 (-) Assembly01_TRINITY_DN53395_c0_g1_i1:175-354(-)
MYHIIKAFERNISICLANIFLQIISKTNTDEKNLTILHSIAEYFMYSGFQLSIASHFEM*
>Assembly01_TRINITY_DN53400_c0_g1::Assembly01_TRINITY_DN53400_c0_g1_i1::g.15170::m.15170 Assembly01_TRINITY_DN53400_c0_g1::Assembly01_TRINITY_DN53400_c0_g1_i1::g.15170  ORF type:5prime_partial len:62 (-) Assembly01_TRINITY_DN53400_c0_g1_i1:379-564(-)
KSYEITNDSYRMTSQVRNPQDFYMVWMKFILQGVFSIHYHRTNQLFLHWDKHSAATTIHG
S*
>Assembly01_TRINITY_DN53441_c0_g1::Assembly01_TRINITY_DN53441_c0_g1_i1::g.15185::m.15185 Assembly01_TRINITY_DN53441_c0_g1::Assembly01_TRINITY_DN53441_c0_g1_i1::g.15185  ORF type:3prime_partial len:60 (-) Assembly01_TRINITY_DN53441_c0_g1_i1:3-179(-)
MRTPHRQYSRSGGNLGLRRCSSGLPGWATAQHCAADVWNHSTRVENQLKVPLLSRNTTF
>Assembly01_TRINITY_DN53477_c0_g1::Assembly01_TRINITY_DN53477_c0_g1_i1::g.15172::m.15172 Assembly01_TRINITY_DN53477_c0_g1::Assembly01_TRINITY_DN53477_c0_g1_i1::g.15172  ORF type:5prime_partial len:63 (-) Assembly01_TRINITY_DN53477_c0_g1_i1:387-575(-)
SRERQDGNVDGRVERNDQGVVVQAQGKYLYLGGCSIGARMWTVSNGWMYSQRDTYGWVGC
ED*
>Assembly01_TRINITY_DN53610_c0_g1::Assembly01_TRINITY_DN53610_c0_g1_i1::g.179354::m.179354 Assembly01_TRINITY_DN53610_c0_g1::Assembly01_TRINITY_DN53610_c0_g1_i1::g.179354  ORF type:3prime_partial len:62 (-) Assembly01_TRINITY_DN53610_c0_g1_i1:2-184(-)
MNLLGLNLMINGISYLSFFDPLRCTWKVKLHKLQNPSSFIYSKIKRPFWDECSLADSRFL
R
>Assembly01_TRINITY_DN53637_c0_g1::Assembly01_TRINITY_DN53637_c0_g1_i1::g.179410::m.179410 Assembly01_TRINITY_DN53637_c0_g1::Assembly01_TRINITY_DN53637_c0_g1_i1::g.179410  ORF type:5prime_partial len:63 (-) Assembly01_TRINITY_DN53637_c0_g1_i1:368-556(-)
IHGSAQHRGPKGLHRAAVIHVLQGFAEHGTNPAQEQALWPMVSADHNALLKHLPCGEGAG
IG*
>Assembly01_TRINITY_DN53686_c0_g1::Assembly01_TRINITY_DN53686_c0_g1_i1::g.179415::m.179415 Assembly01_TRINITY_DN53686_c0_g1::Assembly01_TRINITY_DN53686_c0_g1_i1::g.179415  ORF type:5prime_partial len:63 (-) Assembly01_TRINITY_DN53686_c0_g1_i1:357-545(-)
SKMQPICTFNQHSHHFYHSVWFHRLICHTFPAMFSPPKGVVTVELVGMQSRKQMVHHSQA
QK*
>Assembly01_TRINITY_DN53691_c0_g1::Assembly01_TRINITY_DN53691_c0_g1_i1::g.179457::m.179457 Assembly01_TRINITY_DN53691_c0_g1::Assembly01_TRINITY_DN53691_c0_g1_i1::g.179457  ORF type:5prime_partial len:60 (-) Assembly01_TRINITY_DN53691_c0_g1_i1:385-564(-)
RPLPPPSKPLPELKAKSVVKPMSRPPQPPVKPGFQAASSKPVPVGFKPKVALKPPNQHR*
>Assembly01_TRINITY_DN53699_c0_g1::Assembly01_TRINITY_DN53699_c0_g1_i1::g.179385::m.179385 Assembly01_TRINITY_DN53699_c0_g1::Assembly01_TRINITY_DN53699_c0_g1_i1::g.179385  ORF type:complete len:63 (+) Assembly01_TRINITY_DN53699_c0_g1_i1:204-392(+)
MKLTKFELGKKNLNLTRKWKFLPLQNQPEQTSAYLEGGTGISSDVHILFYQFNRKPAVNT
SW*
>Assembly01_TRINITY_DN53701_c0_g1::Assembly01_TRINITY_DN53701_c0_g1_i1::g.3845::m.3845 Assembly01_TRINITY_DN53701_c0_g1::Assembly01_TRINITY_DN53701_c0_g1_i1::g.3845  ORF type:5prime_partial len:64 (-) Assembly01_TRINITY_DN53701_c0_g1_i1:616-807(-)
TIMGYVRRVRVYMCGGREEGVSVVGEDKKHNPNNLEHPRLQVSLSPVLALTLSSALRIKV
LIK*
>Assembly01_TRINITY_DN53791_c0_g1::Assembly01_TRINITY_DN53791_c0_g1_i1::g.3848::m.3848 Assembly01_TRINITY_DN53791_c0_g1::Assembly01_TRINITY_DN53791_c0_g1_i1::g.3848  ORF type:complete len:62 (-) Assembly01_TRINITY_DN53791_c0_g1_i1:220-405(-)
MHSSALYTGFLNVPNELRFSPFYVITSLGILSFFKKAQRRLAMIFPVANSRKICCSHNGS
D*
>Assembly01_TRINITY_DN53802_c0_g1::Assembly01_TRINITY_DN53802_c0_g1_i1::g.117475::m.117475 Assembly01_TRINITY_DN53802_c0_g1::Assembly01_TRINITY_DN53802_c0_g1_i1::g.117475  ORF type:complete len:62 (+) Assembly01_TRINITY_DN53802_c0_g1_i1:537-722(+)
MDFALEIYKTSVLIKPGGTAQHCPPTIKIHGENLENIDYSHISESSSSERQRQKSIMKFT
Y*
>Assembly01_TRINITY_DN53818_c0_g1::Assembly01_TRINITY_DN53818_c0_g1_i1::g.117486::m.117486 Assembly01_TRINITY_DN53818_c0_g1::Assembly01_TRINITY_DN53818_c0_g1_i1::g.117486  ORF type:3prime_partial len:64 (-) Assembly01_TRINITY_DN53818_c0_g1_i1:1-189(-)
MKDYRSVTAVHTDELCNRTKCSIMHSQLMQVVGKGNKQDVSDAIHTQTRGKPASCFHIPL
NYT
>Assembly01_TRINITY_DN5384_c0_g1::Assembly01_TRINITY_DN5384_c0_g1_i1::g.157660::m.157660 Assembly01_TRINITY_DN5384_c0_g1::Assembly01_TRINITY_DN5384_c0_g1_i1::g.157660  ORF type:complete len:63 (-) Assembly01_TRINITY_DN5384_c0_g1_i1:225-413(-)
MAKSQCKHASDIYKYIENIARLKICYSHYQCRMTPCFKLFHMKISRHQEWRFLTKPQMKH
HI*
>Assembly01_TRINITY_DN53941_c0_g1::Assembly01_TRINITY_DN53941_c0_g1_i1::g.206640::m.206640 Assembly01_TRINITY_DN53941_c0_g1::Assembly01_TRINITY_DN53941_c0_g1_i1::g.206640  ORF type:3prime_partial len:60 (-) Assembly01_TRINITY_DN53941_c0_g1_i1:2-178(-)
MRQDGLDGAVSSNGGRALGDGHLEMGMGRGRERGREGGMERGGGREEEGERGREGGREG
>Assembly01_TRINITY_DN53960_c0_g1::Assembly01_TRINITY_DN53960_c0_g1_i1::g.206667::m.206667 Assembly01_TRINITY_DN53960_c0_g1::Assembly01_TRINITY_DN53960_c0_g1_i1::g.206667  ORF type:complete len:65 (+) Assembly01_TRINITY_DN53960_c0_g1_i1:63-257(+)
MKEISDLLLPKQALKIIGETEQYQQLNWLLEMIPVTECAGPKPSKDEIRPYVDQSIGLTT
CSKC*
>Assembly01_TRINITY_DN54015_c0_g1::Assembly01_TRINITY_DN54015_c0_g1_i1::g.58732::m.58732 Assembly01_TRINITY_DN54015_c0_g1::Assembly01_TRINITY_DN54015_c0_g1_i1::g.58732  ORF type:5prime_partial len:65 (+) Assembly01_TRINITY_DN54015_c0_g1_i1:1-195(+)
EVNLTTAFGPWHFQHVLPHGLHAERQLRRNKNTRGSAANLIVEESAVSTSCLLSPALTRQ
AADT*
>Assembly01_TRINITY_DN54061_c0_g1::Assembly01_TRINITY_DN54061_c0_g1_i1::g.58771::m.58771 Assembly01_TRINITY_DN54061_c0_g1::Assembly01_TRINITY_DN54061_c0_g1_i1::g.58771  ORF type:complete len:66 (-) Assembly01_TRINITY_DN54061_c0_g1_i1:898-1095(-)
MLTAIKMTISFSEPYNEVSFLHLVFRQSNYWASKPEIRTSPNVTKKYFAIYVHLIKQILE
YKNKY*
>Assembly01_TRINITY_DN54114_c0_g1::Assembly01_TRINITY_DN54114_c0_g1_i1::g.105004::m.105004 Assembly01_TRINITY_DN54114_c0_g1::Assembly01_TRINITY_DN54114_c0_g1_i1::g.105004  ORF type:complete len:61 (-) Assembly01_TRINITY_DN54114_c0_g1_i1:1360-1542(-)
MSMTSGFNQPITASVDFITSPAVTTSFSINNLALKTSVVKLSEDKDMNVANNSEALVNGS
*
>Assembly01_TRINITY_DN5411_c0_g1::Assembly01_TRINITY_DN5411_c0_g1_i1::g.17978::m.17978 Assembly01_TRINITY_DN5411_c0_g1::Assembly01_TRINITY_DN5411_c0_g1_i1::g.17978  ORF type:3prime_partial len:65 (-) Assembly01_TRINITY_DN5411_c0_g1_i1:1-192(-)
MPSPDAWDRGGGRPTTWGQVRAENRQQQQTRRAQRAAPAGTLRLARPEARGRGNGSRGNS
QPDR
>Assembly01_TRINITY_DN54134_c0_g1::Assembly01_TRINITY_DN54134_c0_g1_i1::g.105059::m.105059 Assembly01_TRINITY_DN54134_c0_g1::Assembly01_TRINITY_DN54134_c0_g1_i1::g.105059  ORF type:complete len:61 (+) Assembly01_TRINITY_DN54134_c0_g1_i1:69-251(+)
MKSQDLRLPCETNPSTWVFKAVEHSEILFEHLALKNIKLNDGTAVSYTRTYIETKKKRQV
*
>Assembly01_TRINITY_DN5413_c0_g1::Assembly01_TRINITY_DN5413_c0_g1_i1::g.18029::m.18029 Assembly01_TRINITY_DN5413_c0_g1::Assembly01_TRINITY_DN5413_c0_g1_i1::g.18029  ORF type:5prime_partial len:60 (-) Assembly01_TRINITY_DN5413_c0_g1_i1:387-566(-)
GLGRASSMTLGSEAGDHRSLEQSCELLHGKKLPSDRGKDSKPLSSPLIPRNLGFISDKT*
>Assembly01_TRINITY_DN54164_c0_g1::Assembly01_TRINITY_DN54164_c0_g1_i1::g.105048::m.105048 Assembly01_TRINITY_DN54164_c0_g1::Assembly01_TRINITY_DN54164_c0_g1_i1::g.105048  ORF type:complete len:65 (+) Assembly01_TRINITY_DN54164_c0_g1_i1:135-329(+)
MFIIYIYSTHNSIFQEVPTPLSSVPADDIHHAFCGECLVKDSLKHSKIKHLVRKHAHTDI
TGPT*
>Assembly01_TRINITY_DN54185_c0_g1::Assembly01_TRINITY_DN54185_c0_g1_i1::g.105012::m.105012 Assembly01_TRINITY_DN54185_c0_g1::Assembly01_TRINITY_DN54185_c0_g1_i1::g.105012  ORF type:5prime_partial len:66 (+) Assembly01_TRINITY_DN54185_c0_g1_i1:3-200(+)
AQNVNNISLPPMDPVRLAEFLQHLLCVFTAINDCLGCDVGDYAMQIFFPKMNVSLILWYF
FWKLF*
>Assembly01_TRINITY_DN54240_c0_g1::Assembly01_TRINITY_DN54240_c0_g1_i1::g.126829::m.126829 Assembly01_TRINITY_DN54240_c0_g1::Assembly01_TRINITY_DN54240_c0_g1_i1::g.126829  ORF type:complete len:66 (-) Assembly01_TRINITY_DN54240_c0_g1_i1:424-621(-)
MSKVAAVFPLSLRQLYSSLTYDNIKASSSTTIHLQNNWHTNEPRSISLSPNKSSFVKLLN
SIIFI*
>Assembly01_TRINITY_DN54304_c0_g1::Assembly01_TRINITY_DN54304_c0_g1_i1::g.197488::m.197488 Assembly01_TRINITY_DN54304_c0_g1::Assembly01_TRINITY_DN54304_c0_g1_i1::g.197488  ORF type:3prime_partial len:65 (-) Assembly01_TRINITY_DN54304_c0_g1_i1:1-192(-)
MTNLVDSDSLRKIDHSMVEFLMQIEGEKARCKSSALWLDMGDYNGMRGELASVDWQHWLN
GGTV
>Assembly01_TRINITY_DN54306_c0_g1::Assembly01_TRINITY_DN54306_c0_g1_i1::g.197400::m.197400 Assembly01_TRINITY_DN54306_c0_g1::Assembly01_TRINITY_DN54306_c0_g1_i1::g.197400  ORF type:5prime_partial len:63 (-) Assembly01_TRINITY_DN54306_c0_g1_i1:456-644(-)
FFDCEYSGDHILNNFVNSSPYSHISKESFKSRHIQDLSRTLFASPLSRAHAVDDPIQQRS
VH*
>Assembly01_TRINITY_DN54411_c0_g1::Assembly01_TRINITY_DN54411_c0_g1_i1::g.136728::m.136728 Assembly01_TRINITY_DN54411_c0_g1::Assembly01_TRINITY_DN54411_c0_g1_i1::g.136728  ORF type:3prime_partial len:62 (-) Assembly01_TRINITY_DN54411_c0_g1_i1:2-184(-)
MVIREGNIPMAGAILFKGKWLRLLSINIPGPKNSDVRVPKGNALTQPSTSASSIIFLPED
Q
>Assembly01_TRINITY_DN54413_c0_g1::Assembly01_TRINITY_DN54413_c0_g1_i1::g.136706::m.136706 Assembly01_TRINITY_DN54413_c0_g1::Assembly01_TRINITY_DN54413_c0_g1_i1::g.136706  ORF type:5prime_partial len:63 (+) Assembly01_TRINITY_DN54413_c0_g1_i1:1-189(+)
GGGGGGGGGSKLPLFIASSNGKYLEMLWENVVRQNLKPSTYLSQQIVLRNTLGGDTGGDS
RA*
>Assembly01_TRINITY_DN54461_c0_g1::Assembly01_TRINITY_DN54461_c0_g1_i1::g.136754::m.136754 Assembly01_TRINITY_DN54461_c0_g1::Assembly01_TRINITY_DN54461_c0_g1_i1::g.136754  ORF type:3prime_partial len:62 (+) Assembly01_TRINITY_DN54461_c0_g1_i1:289-471(+)
MINKTLHQANSPRPGLSKPLSTTKLAKKICDGLISSKLNGKTSFYGYTILLVVRVSLSDK
M
>Assembly01_TRINITY_DN54477_c0_g1::Assembly01_TRINITY_DN54477_c0_g1_i1::g.136686::m.136686 Assembly01_TRINITY_DN54477_c0_g1::Assembly01_TRINITY_DN54477_c0_g1_i1::g.136686  ORF type:3prime_partial len:65 (+) Assembly01_TRINITY_DN54477_c0_g1_i1:775-966(+)
MTSVVITMLDRSSPTQEMELAHLDLTKNKHMNAKQETILPPRLCNTHHITSHLPNNMPVC
LSQI
>Assembly01_TRINITY_DN54479_c0_g1::Assembly01_TRINITY_DN54479_c0_g1_i1::g.136734::m.136734 Assembly01_TRINITY_DN54479_c0_g1::Assembly01_TRINITY_DN54479_c0_g1_i1::g.136734  ORF type:3prime_partial len:65 (-) Assembly01_TRINITY_DN54479_c0_g1_i1:2-193(-)
MRSHWKLHSQHRIFQPHSSGSRPLLPTTWQDSKKVRQLLPSINKSAVCTFPDKSHSTRAD
GTTM
>Assembly01_TRINITY_DN54484_c0_g1::Assembly01_TRINITY_DN54484_c0_g1_i1::g.136723::m.136723 Assembly01_TRINITY_DN54484_c0_g1::Assembly01_TRINITY_DN54484_c0_g1_i1::g.136723  ORF type:3prime_partial len:66 (+) Assembly01_TRINITY_DN54484_c0_g1_i1:249-443(+)
MLRSLPTHWDPNFHTPLSLAKALLPMLPSDSPGPRFLCPCSTGQSQCSHTPFYTLSLTYP
FNSLG
>Assembly01_TRINITY_DN54636_c0_g1::Assembly01_TRINITY_DN54636_c0_g1_i1::g.147755::m.147755 Assembly01_TRINITY_DN54636_c0_g1::Assembly01_TRINITY_DN54636_c0_g1_i1::g.147755  ORF type:5prime_partial len:62 (+) Assembly01_TRINITY_DN54636_c0_g1_i1:3-188(+)
VKQAALDKSFKNMKGCMHWGNEARKDGANQGYIQMGEGQRLRSPPSTPPPPPQNLIIILY
I*
>Assembly01_TRINITY_DN54642_c0_g1::Assembly01_TRINITY_DN54642_c0_g1_i1::g.147779::m.147779 Assembly01_TRINITY_DN54642_c0_g1::Assembly01_TRINITY_DN54642_c0_g1_i1::g.147779  ORF type:5prime_partial len:63 (+) Assembly01_TRINITY_DN54642_c0_g1_i1:1-189(+)
SNCSLLAALCIFDAIYDNRVVMTWLPYRVIFVHSLTNGQNQLVDVCKNGTCSSPKDNLDY
IL*
>Assembly01_TRINITY_DN54648_c0_g1::Assembly01_TRINITY_DN54648_c0_g1_i1::g.147733::m.147733 Assembly01_TRINITY_DN54648_c0_g1::Assembly01_TRINITY_DN54648_c0_g1_i1::g.147733  ORF type:5prime_partial len:65 (-) Assembly01_TRINITY_DN54648_c0_g1_i1:372-566(-)
NYNLTLYFVGPTAHNYSPLQAVSRSLMFFLHFFPIYQSNEIRRNNNAPELMCSLNNAPGS
KLVM*
>Assembly01_TRINITY_DN54660_c0_g1::Assembly01_TRINITY_DN54660_c0_g1_i1::g.147767::m.147767 Assembly01_TRINITY_DN54660_c0_g1::Assembly01_TRINITY_DN54660_c0_g1_i1::g.147767  ORF type:5prime_partial len:62 (+) Assembly01_TRINITY_DN54660_c0_g1_i1:3-188(+)
APTPVMLSPAISPAAAVIAKRCVTLGQRQLTAQVMIAPRAIISDTDAGKTNASPKAAALG
R*
>Assembly01_TRINITY_DN54673_c0_g1::Assembly01_TRINITY_DN54673_c0_g1_i1::g.147706::m.147706 Assembly01_TRINITY_DN54673_c0_g1::Assembly01_TRINITY_DN54673_c0_g1_i1::g.147706  ORF type:3prime_partial len:65 (-) Assembly01_TRINITY_DN54673_c0_g1_i1:1-192(-)
MDFVIVDKSVSHHWGNLKILNNYCKLLKMGKHLNLDPGRLQMFIDDLKIPFIQACREIVT
NLTT
>Assembly01_TRINITY_DN54678_c0_g1::Assembly01_TRINITY_DN54678_c0_g1_i1::g.147777::m.147777 Assembly01_TRINITY_DN54678_c0_g1::Assembly01_TRINITY_DN54678_c0_g1_i1::g.147777  ORF type:complete len:64 (-) Assembly01_TRINITY_DN54678_c0_g1_i1:115-306(-)
MTHSFGCHYTVQALIIYSMSVVDFLTITEFGVKTPESYEKNRMTDQPKDSKNRKSWYQKI
PTV*
>Assembly01_TRINITY_DN5470_c0_g1::Assembly01_TRINITY_DN5470_c0_g1_i1::g.18003::m.18003 Assembly01_TRINITY_DN5470_c0_g1::Assembly01_TRINITY_DN5470_c0_g1_i1::g.18003  ORF type:5prime_partial len:63 (+) Assembly01_TRINITY_DN5470_c0_g1_i1:3-191(+)
QLGEPKPTVLSLHPGWVKTDMGGENAHIDVETSVRGLVDQVNAYTGKGGHHFVDYKGDTI
TW*
>Assembly01_TRINITY_DN54837_c0_g1::Assembly01_TRINITY_DN54837_c0_g1_i1::g.164823::m.164823 Assembly01_TRINITY_DN54837_c0_g1::Assembly01_TRINITY_DN54837_c0_g1_i1::g.164823  ORF type:complete len:60 (+) Assembly01_TRINITY_DN54837_c0_g1_i1:66-245(+)
MEFNLDKCEGLHFGKSNQGRTYMMNGKALECCGPKGTGAVFLESGDSDGQGYVIGQGIE*
>Assembly01_TRINITY_DN54850_c0_g1::Assembly01_TRINITY_DN54850_c0_g1_i1::g.164851::m.164851 Assembly01_TRINITY_DN54850_c0_g1::Assembly01_TRINITY_DN54850_c0_g1_i1::g.164851  ORF type:complete len:63 (+) Assembly01_TRINITY_DN54850_c0_g1_i1:221-409(+)
MVSGLCSVRNHKSLNCPCNNIVKFPFIEALLSAYMPRYLLLGNQQNERPGMLQKINSISA
LE*
>Assembly01_TRINITY_DN54881_c0_g1::Assembly01_TRINITY_DN54881_c0_g1_i1::g.164872::m.164872 Assembly01_TRINITY_DN54881_c0_g1::Assembly01_TRINITY_DN54881_c0_g1_i1::g.164872  ORF type:complete len:60 (+) Assembly01_TRINITY_DN54881_c0_g1_i1:264-443(+)
MYTNPHFILITFPSTTPESTILLHTWGNLQSSIDLPEHLSDMGKHATPHTASEIRIEPR*
>Assembly01_TRINITY_DN54884_c0_g1::Assembly01_TRINITY_DN54884_c0_g1_i1::g.164864::m.164864 Assembly01_TRINITY_DN54884_c0_g1::Assembly01_TRINITY_DN54884_c0_g1_i1::g.164864  ORF type:3prime_partial len:60 (+) Assembly01_TRINITY_DN54884_c0_g1_i1:439-615(+)
MELVSPLHHNPSPQQADRAWGLRANNSQLNRKVYRCCDYSLHKNAGETQQVTQRPMQQR
>Assembly01_TRINITY_DN5489_c0_g1::Assembly01_TRINITY_DN5489_c0_g1_i1::g.18124::m.18124 Assembly01_TRINITY_DN5489_c0_g1::Assembly01_TRINITY_DN5489_c0_g1_i1::g.18124  ORF type:5prime_partial len:61 (+) Assembly01_TRINITY_DN5489_c0_g1_i1:1-183(+)
RKPSIGVYYKREDMVNRVDFIKLHLEYGVTVVEINKIVALESVQKIPNQTRNRGDNHKEL
*
>Assembly01_TRINITY_DN55006_c0_g1::Assembly01_TRINITY_DN55006_c0_g1_i1::g.84225::m.84225 Assembly01_TRINITY_DN55006_c0_g1::Assembly01_TRINITY_DN55006_c0_g1_i1::g.84225  ORF type:complete len:63 (+) Assembly01_TRINITY_DN55006_c0_g1_i1:62-250(+)
MLYVGVGPQNHYSTEGGHSPCRVCTCSVSEKFSQNHFPALFHSSACSLLLDIYTDISLKI
QS*
>Assembly01_TRINITY_DN55021_c0_g1::Assembly01_TRINITY_DN55021_c0_g1_i1::g.84265::m.84265 Assembly01_TRINITY_DN55021_c0_g1::Assembly01_TRINITY_DN55021_c0_g1_i1::g.84265  ORF type:complete len:62 (+) Assembly01_TRINITY_DN55021_c0_g1_i1:302-487(+)
MHTGVCVNGLMHSGRDTHLHVLSITVPNRILLLSHYLPATTFDKIKQYLNILSGFKPIQL
V*
>Assembly01_TRINITY_DN55026_c0_g1::Assembly01_TRINITY_DN55026_c0_g1_i1::g.84251::m.84251 Assembly01_TRINITY_DN55026_c0_g1::Assembly01_TRINITY_DN55026_c0_g1_i1::g.84251  ORF type:complete len:63 (+) Assembly01_TRINITY_DN55026_c0_g1_i1:170-358(+)
MVLVEGGIKQDQAKECIEIINIHLSKQIKPLFYLEGDTTHNETVPQYGIGASSSCLSSGY
MG*
>Assembly01_TRINITY_DN55028_c0_g1::Assembly01_TRINITY_DN55028_c0_g1_i1::g.84259::m.84259 Assembly01_TRINITY_DN55028_c0_g1::Assembly01_TRINITY_DN55028_c0_g1_i1::g.84259  ORF type:3prime_partial len:62 (+) Assembly01_TRINITY_DN55028_c0_g1_i1:566-748(+)
MKSLQKIVRMHFFTKVKKINQVTGLHQLNGSDSVLSQEIVTFLGIMFHDFIHCFMKNVNL
W
>Assembly01_TRINITY_DN55226_c0_g1::Assembly01_TRINITY_DN55226_c0_g1_i1::g.98229::m.98229 Assembly01_TRINITY_DN55226_c0_g1::Assembly01_TRINITY_DN55226_c0_g1_i1::g.98229  ORF type:complete len:66 (-) Assembly01_TRINITY_DN55226_c0_g1_i1:135-332(-)
MLLSWLSVQCSVSLKPSHSLSLHCSQSVYANLIDALIDLCPFIILHLEVVWSHSPHRTQS
EDIIT*
>Assembly01_TRINITY_DN55283_c0_g1::Assembly01_TRINITY_DN55283_c0_g1_i1::g.98273::m.98273 Assembly01_TRINITY_DN55283_c0_g1::Assembly01_TRINITY_DN55283_c0_g1_i1::g.98273  ORF type:complete len:64 (+) Assembly01_TRINITY_DN55283_c0_g1_i1:1-192(+)
MRVERDGSGEREREREGEREKKRERVIENEREREGGRGGKRGREIKRKKGREKRAGEHEK
ESK*
>Assembly01_TRINITY_DN55319_c0_g1::Assembly01_TRINITY_DN55319_c0_g1_i1::g.220723::m.220723 Assembly01_TRINITY_DN55319_c0_g1::Assembly01_TRINITY_DN55319_c0_g1_i1::g.220723  ORF type:complete len:64 (-) Assembly01_TRINITY_DN55319_c0_g1_i1:137-328(-)
MWSKASRNQFMQSRQLQYMLNGEKMRKLCKQRTTIQSWRMNFINSAAEYFSGLISLNILT
AEF*
>Assembly01_TRINITY_DN55324_c0_g1::Assembly01_TRINITY_DN55324_c0_g1_i1::g.220696::m.220696 Assembly01_TRINITY_DN55324_c0_g1::Assembly01_TRINITY_DN55324_c0_g1_i1::g.220696  ORF type:5prime_partial len:65 (-) Assembly01_TRINITY_DN55324_c0_g1_i1:670-864(-)
DSASPAEKRISGLFVMSCMYSDNKSEHKHQNVKSDILNKFSKLEALLNCYHWRASMVNMM
LLDH*
>Assembly01_TRINITY_DN55381_c0_g1::Assembly01_TRINITY_DN55381_c0_g1_i1::g.220697::m.220697 Assembly01_TRINITY_DN55381_c0_g1::Assembly01_TRINITY_DN55381_c0_g1_i1::g.220697  ORF type:complete len:64 (-) Assembly01_TRINITY_DN55381_c0_g1_i1:39-230(-)
MLMIQPKFINNLKTWCVSSIHLLALRIIRQRLVGENWQGAVCPSCGWHFDLSGDPDSECP
LTL*
>Assembly01_TRINITY_DN55427_c0_g1::Assembly01_TRINITY_DN55427_c0_g1_i1::g.33873::m.33873 Assembly01_TRINITY_DN55427_c0_g1::Assembly01_TRINITY_DN55427_c0_g1_i1::g.33873  ORF type:3prime_partial len:67 (+) Assembly01_TRINITY_DN55427_c0_g1_i1:463-660(+)
MPCLEEFVPLNPCKLFKEIKSGWMDQQDGQHPWRDTVSRHFGSGSFIETKPHNGFFDFHW
HNSGPH
>Assembly01_TRINITY_DN55439_c0_g1::Assembly01_TRINITY_DN55439_c0_g1_i1::g.33854::m.33854 Assembly01_TRINITY_DN55439_c0_g1::Assembly01_TRINITY_DN55439_c0_g1_i1::g.33854  ORF type:complete len:61 (-) Assembly01_TRINITY_DN55439_c0_g1_i1:36-218(-)
MKAEPVVRTRGQTRPLHVHLNGDENNSDEPFVTGLCGNMLCKLVFDPNHLMGNWGIISIP
*
>Assembly01_TRINITY_DN55461_c0_g1::Assembly01_TRINITY_DN55461_c0_g1_i1::g.33858::m.33858 Assembly01_TRINITY_DN55461_c0_g1::Assembly01_TRINITY_DN55461_c0_g1_i1::g.33858  ORF type:5prime_partial len:61 (+) Assembly01_TRINITY_DN55461_c0_g1_i1:2-184(+)
YPCCKNVISYATIIVQDFGYVEPMTSAANNLVNENTLLLKIHGQQKAPNKINIYFKIKFK
*
>Assembly01_TRINITY_DN55507_c0_g1::Assembly01_TRINITY_DN55507_c0_g1_i1::g.151481::m.151481 Assembly01_TRINITY_DN55507_c0_g1::Assembly01_TRINITY_DN55507_c0_g1_i1::g.151481  ORF type:5prime_partial len:66 (+) Assembly01_TRINITY_DN55507_c0_g1_i1:3-200(+)
LLVRNIGNRAAKFTLQTKKPFYVVPINGNLDIGESMQVTIEFIPQYIGDHREDLMMHLDT
DSDVI*
>Assembly01_TRINITY_DN55508_c0_g1::Assembly01_TRINITY_DN55508_c0_g1_i1::g.151428::m.151428 Assembly01_TRINITY_DN55508_c0_g1::Assembly01_TRINITY_DN55508_c0_g1_i1::g.151428  ORF type:5prime_partial len:63 (-) Assembly01_TRINITY_DN55508_c0_g1_i1:458-646(-)
RALTPLDPDKDEEEEEEESDDDSQQEISMDNEPTLVTDSMEPPAKLSRTDSRGVFVQAPP
TN*
>Assembly01_TRINITY_DN55589_c0_g1::Assembly01_TRINITY_DN55589_c0_g1_i1::g.151470::m.151470 Assembly01_TRINITY_DN55589_c0_g1::Assembly01_TRINITY_DN55589_c0_g1_i1::g.151470  ORF type:complete len:60 (-) Assembly01_TRINITY_DN55589_c0_g1_i1:147-326(-)
MMKVWSKMQVLRNVLNVEREVVRYKALGRAFQKLGTWHLGPVSEQLNSELIKKLEWAQN*
>Assembly01_TRINITY_DN55649_c1_g1::Assembly01_TRINITY_DN55649_c1_g1_i1::g.148499::m.148499 Assembly01_TRINITY_DN55649_c1_g1::Assembly01_TRINITY_DN55649_c1_g1_i1::g.148499  ORF type:5prime_partial len:62 (+) Assembly01_TRINITY_DN55649_c1_g1_i1:2-187(+)
TVSALTPAHELRAAIPGPSRHRQGRCRRKASSSTQKVCSCRGLLHDNKRVGETQQISSDA
A*
>Assembly01_TRINITY_DN55760_c0_g1::Assembly01_TRINITY_DN55760_c0_g1_i1::g.126634::m.126634 Assembly01_TRINITY_DN55760_c0_g1::Assembly01_TRINITY_DN55760_c0_g1_i1::g.126634  ORF type:complete len:62 (-) Assembly01_TRINITY_DN55760_c0_g1_i1:51-236(-)
MVGRANQRLVLDMDFNPELVNDNTVMSFNQSQKAECLAVHYKTTRYKSRSMQDQKILEQN
F*
>Assembly01_TRINITY_DN55785_c0_g1::Assembly01_TRINITY_DN55785_c0_g1_i1::g.126636::m.126636 Assembly01_TRINITY_DN55785_c0_g1::Assembly01_TRINITY_DN55785_c0_g1_i1::g.126636  ORF type:5prime_partial len:66 (+) Assembly01_TRINITY_DN55785_c0_g1_i1:2-199(+)
TGELSRSSSVLYISKVLVRGQEQYRNHVPVLVFEENPSFFCGAELCVYAPMGNVFSFPCP
TEGCH*
>Assembly01_TRINITY_DN55821_c0_g1::Assembly01_TRINITY_DN55821_c0_g1_i1::g.197964::m.197964 Assembly01_TRINITY_DN55821_c0_g1::Assembly01_TRINITY_DN55821_c0_g1_i1::g.197964  ORF type:5prime_partial len:62 (+) Assembly01_TRINITY_DN55821_c0_g1_i1:1-186(+)
GSAVSPLPRSPRVRTSGSAAIASQPQWTHELTFPNGSSSVADELQILHDKCQTVFMRKKQ
S*
>Assembly01_TRINITY_DN55930_c0_g1::Assembly01_TRINITY_DN55930_c0_g1_i1::g.198820::m.198820 Assembly01_TRINITY_DN55930_c0_g1::Assembly01_TRINITY_DN55930_c0_g1_i1::g.198820  ORF type:3prime_partial len:66 (-) Assembly01_TRINITY_DN55930_c0_g1_i1:2-196(-)
MSNELKCTVPVLYTCIYRNLPGAAPSLAKINSLEQSFSTFFPPSHTTSSNPSPTTEHPWH
KCSVV
>Assembly01_TRINITY_DN56002_c0_g1::Assembly01_TRINITY_DN56002_c0_g1_i1::g.187945::m.187945 Assembly01_TRINITY_DN56002_c0_g1::Assembly01_TRINITY_DN56002_c0_g1_i1::g.187945  ORF type:complete len:64 (-) Assembly01_TRINITY_DN56002_c0_g1_i1:521-712(-)
MLLTSLWFKETQNILLDRKRSIWSLFVPGPPYSLTMQTPYASLNVGNQLMDSQFASCPLL
VGC*
>Assembly01_TRINITY_DN56130_c0_g1::Assembly01_TRINITY_DN56130_c0_g1_i1::g.168712::m.168712 Assembly01_TRINITY_DN56130_c0_g1::Assembly01_TRINITY_DN56130_c0_g1_i1::g.168712  ORF type:5prime_partial len:64 (+) Assembly01_TRINITY_DN56130_c0_g1_i1:1-192(+)
RSWQWLPKSKVVPLGIDETIDKIKMMEGRTSSIRKSVRIAFDRAMLHQSRVQGEQTSDFS
DID*
>Assembly01_TRINITY_DN56203_c0_g1::Assembly01_TRINITY_DN56203_c0_g1_i1::g.120513::m.120513 Assembly01_TRINITY_DN56203_c0_g1::Assembly01_TRINITY_DN56203_c0_g1_i1::g.120513  ORF type:3prime_partial len:67 (+) Assembly01_TRINITY_DN56203_c0_g1_i1:305-502(+)
MCRHLVVDSVPLSLSVPSVSRRVSEAEEVAESGERKGKKEGRREREREQLLLLSARSTGV
VKWREY
>Assembly01_TRINITY_DN56230_c0_g1::Assembly01_TRINITY_DN56230_c0_g1_i1::g.120492::m.120492 Assembly01_TRINITY_DN56230_c0_g1::Assembly01_TRINITY_DN56230_c0_g1_i1::g.120492  ORF type:5prime_partial len:65 (+) Assembly01_TRINITY_DN56230_c0_g1_i1:2-196(+)
LILTIHFCCQAQSQVFGGVTYYNTVQQQVLPKPSPPRRQSQPVTVKPPPPEGSRNENLKE
RNEA*
>Assembly01_TRINITY_DN56243_c0_g1::Assembly01_TRINITY_DN56243_c0_g1_i1::g.120539::m.120539 Assembly01_TRINITY_DN56243_c0_g1::Assembly01_TRINITY_DN56243_c0_g1_i1::g.120539  ORF type:complete len:64 (+) Assembly01_TRINITY_DN56243_c0_g1_i1:380-571(+)
MYRLKGATQISLRDYCSYIIEPHWILLKYHVICHVDTNHSCSKEENDCPEDLLILDQIRL
FSL*
>Assembly01_TRINITY_DN56304_c0_g1::Assembly01_TRINITY_DN56304_c0_g1_i1::g.189776::m.189776 Assembly01_TRINITY_DN56304_c0_g1::Assembly01_TRINITY_DN56304_c0_g1_i1::g.189776  ORF type:complete len:64 (-) Assembly01_TRINITY_DN56304_c0_g1_i1:286-477(-)
MMRPPAPPNMASPCPTQHWLPPAPPNMAALPHPTWLPLPYPTWLPLPYPTWLPLPYPTWL
PIT*
>Assembly01_TRINITY_DN56308_c0_g1::Assembly01_TRINITY_DN56308_c0_g1_i1::g.189877::m.189877 Assembly01_TRINITY_DN56308_c0_g1::Assembly01_TRINITY_DN56308_c0_g1_i1::g.189877  ORF type:complete len:60 (-) Assembly01_TRINITY_DN56308_c0_g1_i1:373-552(-)
MQAHKNCIFHPEQFNFGHDTIPFSCLIKRNMILLAQNLSLIHSTDTTKTFAKSCSLSLP*
>Assembly01_TRINITY_DN56524_c0_g1::Assembly01_TRINITY_DN56524_c0_g1_i1::g.186511::m.186511 Assembly01_TRINITY_DN56524_c0_g1::Assembly01_TRINITY_DN56524_c0_g1_i1::g.186511  ORF type:complete len:61 (-) Assembly01_TRINITY_DN56524_c0_g1_i1:225-407(-)
MQWEILQLYDKMILSQNPDSEFRLLESLIQFCLFIGKHSVTGFGAFENTWMIKSQCGPQF
*
>Assembly01_TRINITY_DN56635_c0_g1::Assembly01_TRINITY_DN56635_c0_g1_i1::g.22241::m.22241 Assembly01_TRINITY_DN56635_c0_g1::Assembly01_TRINITY_DN56635_c0_g1_i1::g.22241  ORF type:5prime_partial len:66 (+) Assembly01_TRINITY_DN56635_c0_g1_i1:3-200(+)
GHSSKLLPAMDQRFRGMCATTFLQAAESTKGPLTAQTESGSDMRIAKKLLPATFRTLHRK
KLQEF*
>Assembly01_TRINITY_DN56707_c0_g1::Assembly01_TRINITY_DN56707_c0_g1_i1::g.112205::m.112205 Assembly01_TRINITY_DN56707_c0_g1::Assembly01_TRINITY_DN56707_c0_g1_i1::g.112205  ORF type:5prime_partial len:62 (-) Assembly01_TRINITY_DN56707_c0_g1_i1:278-463(-)
LVIEDYSPPIVISRNIEANVLEEQKRCHNAHTREVAAFSVLFVTVQVTIHIETRGFQVEA
L*
>Assembly01_TRINITY_DN56724_c0_g1::Assembly01_TRINITY_DN56724_c0_g1_i1::g.112197::m.112197 Assembly01_TRINITY_DN56724_c0_g1::Assembly01_TRINITY_DN56724_c0_g1_i1::g.112197  ORF type:3prime_partial len:61 (-) Assembly01_TRINITY_DN56724_c0_g1_i1:3-182(-)
MKLRNPASNKPFTSNDFKNILKDRFINRAAVFLSLRWAAWGADCRDGTPIAERLTNNLLL
>Assembly01_TRINITY_DN56732_c0_g1::Assembly01_TRINITY_DN56732_c0_g1_i1::g.112201::m.112201 Assembly01_TRINITY_DN56732_c0_g1::Assembly01_TRINITY_DN56732_c0_g1_i1::g.112201  ORF type:5prime_partial len:62 (-) Assembly01_TRINITY_DN56732_c0_g1_i1:441-626(-)
FHSREQPTSCECRRKRTVGAPAHSHPSVLLAGGVKQKGSYNFNSHSRDLRTKFYAGTSIE
Y*
>Assembly01_TRINITY_DN56765_c0_g1::Assembly01_TRINITY_DN56765_c0_g1_i1::g.112143::m.112143 Assembly01_TRINITY_DN56765_c0_g1::Assembly01_TRINITY_DN56765_c0_g1_i1::g.112143  ORF type:5prime_partial len:64 (-) Assembly01_TRINITY_DN56765_c0_g1_i1:866-1057(-)
PKDFFASDSNKKKTCICALKTRQSTLQPKKCFWNVAALESAAVDFTHIGCELNTDHNTTE
KIS*
>Assembly01_TRINITY_DN56796_c0_g1::Assembly01_TRINITY_DN56796_c0_g1_i1::g.112149::m.112149 Assembly01_TRINITY_DN56796_c0_g1::Assembly01_TRINITY_DN56796_c0_g1_i1::g.112149  ORF type:complete len:60 (+) Assembly01_TRINITY_DN56796_c0_g1_i1:188-367(+)
MKMQIITDDNFQHVLSIGCHNLNQYLIYVVHPGLLSSEELRKLLAKFFKVSAVLGDWWL*
>Assembly01_TRINITY_DN56866_c0_g1::Assembly01_TRINITY_DN56866_c0_g1_i1::g.17252::m.17252 Assembly01_TRINITY_DN56866_c0_g1::Assembly01_TRINITY_DN56866_c0_g1_i1::g.17252  ORF type:complete len:60 (-) Assembly01_TRINITY_DN56866_c0_g1_i1:574-753(-)
MIRLHQITLFPDHNSQRLTTFCPFLHSLKISCSFSNYGWPPCTRKSPFAVSDTLKQRTD*
>Assembly01_TRINITY_DN568_c0_g1::Assembly01_TRINITY_DN568_c0_g1_i1::g.148705::m.148705 Assembly01_TRINITY_DN568_c0_g1::Assembly01_TRINITY_DN568_c0_g1_i1::g.148705  ORF type:3prime_partial len:65 (-) Assembly01_TRINITY_DN568_c0_g1_i1:1-192(-)
MTEAMEPLPAQLRISPNIDRRVTTPASICYVAGLSISDWQGLHLNKAKHIPKKKKKKKKK
KKKK
>Assembly01_TRINITY_DN56904_c0_g1::Assembly01_TRINITY_DN56904_c0_g1_i1::g.12889::m.12889 Assembly01_TRINITY_DN56904_c0_g1::Assembly01_TRINITY_DN56904_c0_g1_i1::g.12889  ORF type:complete len:63 (+) Assembly01_TRINITY_DN56904_c0_g1_i1:192-380(+)
MLHFQLNVIFLSDTRIIENKLIVDTSVICPELLAIYHQQSKLRKQMVLLSRKFWFFREPG
NS*
>Assembly01_TRINITY_DN56970_c0_g1::Assembly01_TRINITY_DN56970_c0_g1_i1::g.12908::m.12908 Assembly01_TRINITY_DN56970_c0_g1::Assembly01_TRINITY_DN56970_c0_g1_i1::g.12908  ORF type:complete len:63 (+) Assembly01_TRINITY_DN56970_c0_g1_i1:299-487(+)
MFTSEWARKLQYYFKNVKSSTSIYKTEKQEYLFNGDKLGNVDIQKGSRYPCTQRQYVDST
SN*
>Assembly01_TRINITY_DN57026_c0_g1::Assembly01_TRINITY_DN57026_c0_g1_i1::g.64575::m.64575 Assembly01_TRINITY_DN57026_c0_g1::Assembly01_TRINITY_DN57026_c0_g1_i1::g.64575  ORF type:3prime_partial len:67 (-) Assembly01_TRINITY_DN57026_c0_g1_i1:3-200(-)
MIIFYCKYLLLIPAILSPPHTFPLNRFPLQTFISPILQKHSAPHIEIHLHTTRNGARILV
SLPPSL
>Assembly01_TRINITY_DN57102_c0_g1::Assembly01_TRINITY_DN57102_c0_g1_i1::g.220874::m.220874 Assembly01_TRINITY_DN57102_c0_g1::Assembly01_TRINITY_DN57102_c0_g1_i1::g.220874  ORF type:complete len:65 (-) Assembly01_TRINITY_DN57102_c0_g1_i1:148-342(-)
MVSLSADTIEFAQEHLSFCHQLFALVLLAWETFTLAVVFFTMSMMHHERSPSFTLHVGLV
NSAG*
>Assembly01_TRINITY_DN5725_c0_g1::Assembly01_TRINITY_DN5725_c0_g1_i1::g.12969::m.12969 Assembly01_TRINITY_DN5725_c0_g1::Assembly01_TRINITY_DN5725_c0_g1_i1::g.12969  ORF type:complete len:61 (-) Assembly01_TRINITY_DN5725_c0_g1_i1:195-377(-)
MQVNGDAKLELFASQHAALISYKMNLKNGNNLVYLSQHASRSKLTSYVNIIAAVGRFNFI
*
>Assembly01_TRINITY_DN57290_c0_g1::Assembly01_TRINITY_DN57290_c0_g1_i1::g.213226::m.213226 Assembly01_TRINITY_DN57290_c0_g1::Assembly01_TRINITY_DN57290_c0_g1_i1::g.213226  ORF type:complete len:65 (-) Assembly01_TRINITY_DN57290_c0_g1_i1:423-617(-)
MPEMTENQTPLRRTHRKKNRETHNAVERHRKKKINSGINKIGELIPCSPALKQMLIHFFC
VPNS*
>Assembly01_TRINITY_DN57335_c0_g1::Assembly01_TRINITY_DN57335_c0_g1_i1::g.42068::m.42068 Assembly01_TRINITY_DN57335_c0_g1::Assembly01_TRINITY_DN57335_c0_g1_i1::g.42068  ORF type:complete len:64 (-) Assembly01_TRINITY_DN57335_c0_g1_i1:420-611(-)
MMLLAVPPMPILMVIRVDKLLPDILSPLASKVLWPILKPYPMPSDIRFQFKVHQHSPNSV
NGN*
>Assembly01_TRINITY_DN57422_c0_g1::Assembly01_TRINITY_DN57422_c0_g1_i1::g.41268::m.41268 Assembly01_TRINITY_DN57422_c0_g1::Assembly01_TRINITY_DN57422_c0_g1_i1::g.41268  ORF type:complete len:64 (-) Assembly01_TRINITY_DN57422_c0_g1_i1:389-580(-)
MEARMHGREHTLVKVDERLVRRIDARDLDCSFLHPAEDAIHLTAHSRSQIWDSSYFQDFT
ASG*
>Assembly01_TRINITY_DN57525_c0_g1::Assembly01_TRINITY_DN57525_c0_g1_i1::g.59317::m.59317 Assembly01_TRINITY_DN57525_c0_g1::Assembly01_TRINITY_DN57525_c0_g1_i1::g.59317  ORF type:3prime_partial len:60 (+) Assembly01_TRINITY_DN57525_c0_g1_i1:781-957(+)
MKSRLAQSLVSSPNLISPFPLRSKKSALALNVVNDSVLCKKFDLISVSMRSTLYPYSIL
>Assembly01_TRINITY_DN57561_c0_g1::Assembly01_TRINITY_DN57561_c0_g1_i1::g.59293::m.59293 Assembly01_TRINITY_DN57561_c0_g1::Assembly01_TRINITY_DN57561_c0_g1_i1::g.59293  ORF type:3prime_partial len:63 (+) Assembly01_TRINITY_DN57561_c0_g1_i1:291-476(+)
MMKGKMLNLFHNCIASYDNKSQIHKHESLNCQSYFVKITISSGGDFSQEKLTLHHVVDLF
KK
>Assembly01_TRINITY_DN57575_c0_g1::Assembly01_TRINITY_DN57575_c0_g1_i1::g.59257::m.59257 Assembly01_TRINITY_DN57575_c0_g1::Assembly01_TRINITY_DN57575_c0_g1_i1::g.59257  ORF type:complete len:66 (+) Assembly01_TRINITY_DN57575_c0_g1_i1:164-361(+)
MFVMRALQDQLAESNFSVSGFGAWLSDKCPSWHQSNSNDKMQDIGLTLNNFLELCCATLG
RESKV*
>Assembly01_TRINITY_DN5773_c0_g1::Assembly01_TRINITY_DN5773_c0_g1_i1::g.12985::m.12985 Assembly01_TRINITY_DN5773_c0_g1::Assembly01_TRINITY_DN5773_c0_g1_i1::g.12985  ORF type:3prime_partial len:60 (+) Assembly01_TRINITY_DN5773_c0_g1_i1:313-489(+)
MNIFSYTDCINIESVRLLMSQIISNPMSEMRSNWKHDFGENLPDPFYAPSRGENDFQHK
>Assembly01_TRINITY_DN57834_c0_g1::Assembly01_TRINITY_DN57834_c0_g1_i1::g.171368::m.171368 Assembly01_TRINITY_DN57834_c0_g1::Assembly01_TRINITY_DN57834_c0_g1_i1::g.171368  ORF type:3prime_partial len:66 (+) Assembly01_TRINITY_DN57834_c0_g1_i1:284-478(+)
MMTSKQQRLAQNKTSRVKYWWLSDQEFRAEYATFILCTSAPMISSKMQCFQSCNLIKCNK
DAGRK
>Assembly01_TRINITY_DN57858_c0_g1::Assembly01_TRINITY_DN57858_c0_g1_i1::g.171321::m.171321 Assembly01_TRINITY_DN57858_c0_g1::Assembly01_TRINITY_DN57858_c0_g1_i1::g.171321  ORF type:3prime_partial len:63 (+) Assembly01_TRINITY_DN57858_c0_g1_i1:456-641(+)
MRTNLLEEIPMSVRVGIVMDPIASISYKKDSSLAMLLAAQARGWTLFYMEQRDLYQGDGE
AR
>Assembly01_TRINITY_DN57877_c0_g1::Assembly01_TRINITY_DN57877_c0_g1_i1::g.171306::m.171306 Assembly01_TRINITY_DN57877_c0_g1::Assembly01_TRINITY_DN57877_c0_g1_i1::g.171306  ORF type:3prime_partial len:64 (+) Assembly01_TRINITY_DN57877_c0_g1_i1:322-510(+)
MRGWVDSQNIFTRVKMSNTGAQAFMMTGGKWIWFQGWAVVRIASKLDKRRAPERGRTPPV
DKE
>Assembly01_TRINITY_DN57891_c0_g1::Assembly01_TRINITY_DN57891_c0_g1_i1::g.171376::m.171376 Assembly01_TRINITY_DN57891_c0_g1::Assembly01_TRINITY_DN57891_c0_g1_i1::g.171376  ORF type:complete len:65 (-) Assembly01_TRINITY_DN57891_c0_g1_i1:220-414(-)
MDVLQTFTMESLQHTRLWGFHDKCWPFKSLLALYRPIQLTLIPCCAPGALIQHHSPTSMI
TLEK*
>Assembly01_TRINITY_DN57894_c0_g1::Assembly01_TRINITY_DN57894_c0_g1_i1::g.171354::m.171354 Assembly01_TRINITY_DN57894_c0_g1::Assembly01_TRINITY_DN57894_c0_g1_i1::g.171354  ORF type:5prime_partial len:64 (-) Assembly01_TRINITY_DN57894_c0_g1_i1:697-888(-)
VYDGIPKGDVQQRIIHLRVLSEEAFRENIMLGEVYIYLKDFNLNQKIVTWYHLGSTTQHI
ASF*
>Assembly01_TRINITY_DN57933_c0_g1::Assembly01_TRINITY_DN57933_c0_g1_i1::g.148642::m.148642 Assembly01_TRINITY_DN57933_c0_g1::Assembly01_TRINITY_DN57933_c0_g1_i1::g.148642  ORF type:3prime_partial len:65 (-) Assembly01_TRINITY_DN57933_c0_g1_i1:1-192(-)
MGIMNRLNEFQSFQECQWLFSTFSGGKLSLPEEATGPQTGKGMEIQYENDFVGGGKRSRY
REGS
>Assembly01_TRINITY_DN57958_c0_g1::Assembly01_TRINITY_DN57958_c0_g1_i1::g.148581::m.148581 Assembly01_TRINITY_DN57958_c0_g1::Assembly01_TRINITY_DN57958_c0_g1_i1::g.148581  ORF type:5prime_partial len:66 (-) Assembly01_TRINITY_DN57958_c0_g1_i1:240-437(-)
IREPCQGQLCGKMGKAGIFFFGSEPVEGRPNRDIDRFSLIALFFSGKLNRCLIQRQEKEG
DQRLI*
>Assembly01_TRINITY_DN58035_c0_g1::Assembly01_TRINITY_DN58035_c0_g1_i1::g.34155::m.34155 Assembly01_TRINITY_DN58035_c0_g1::Assembly01_TRINITY_DN58035_c0_g1_i1::g.34155  ORF type:3prime_partial len:63 (+) Assembly01_TRINITY_DN58035_c0_g1_i1:470-655(+)
MIYLGTFKPITHNNHPESGRHLTVYCNHKMLHTISFESNHSLNKSGGLQLIPPFIKAWLK
KS
>Assembly01_TRINITY_DN58042_c0_g1::Assembly01_TRINITY_DN58042_c0_g1_i1::g.34189::m.34189 Assembly01_TRINITY_DN58042_c0_g1::Assembly01_TRINITY_DN58042_c0_g1_i1::g.34189  ORF type:complete len:64 (-) Assembly01_TRINITY_DN58042_c0_g1_i1:237-428(-)
MTYKPTVIFSMMLLILAANMQIKAFVFPEKIIWKLFSFSPPHFKINPDKLKYTTKIFIFN
QMT*
>Assembly01_TRINITY_DN5804_c0_g1::Assembly01_TRINITY_DN5804_c0_g1_i1::g.208454::m.208454 Assembly01_TRINITY_DN5804_c0_g1::Assembly01_TRINITY_DN5804_c0_g1_i1::g.208454  ORF type:5prime_partial len:60 (+) Assembly01_TRINITY_DN5804_c0_g1_i1:1-180(+)
PHNLPSKNSIGFPGSHPEIQVLPLCPDIFDTTHIGGCIIDKTEDMLYVSATLSSLFRPK*
>Assembly01_TRINITY_DN58097_c0_g1::Assembly01_TRINITY_DN58097_c0_g1_i1::g.34212::m.34212 Assembly01_TRINITY_DN58097_c0_g1::Assembly01_TRINITY_DN58097_c0_g1_i1::g.34212  ORF type:3prime_partial len:67 (+) Assembly01_TRINITY_DN58097_c0_g1_i1:1017-1214(+)
MTWVYLKNLTKAMSCVGERSDYSAYAQNYININQLGTTQMRSQTHTHTHTHSHSHSHSLS
HTHKIL
>Assembly01_TRINITY_DN58138_c0_g1::Assembly01_TRINITY_DN58138_c0_g1_i1::g.166385::m.166385 Assembly01_TRINITY_DN58138_c0_g1::Assembly01_TRINITY_DN58138_c0_g1_i1::g.166385  ORF type:3prime_partial len:60 (+) Assembly01_TRINITY_DN58138_c0_g1_i1:281-457(+)
MFTMETGLKTIQLCHINKKKNAFSTTNIMDLNIAEDIFQSITSREIIPVQLKPDNLIFN
>Assembly01_TRINITY_DN58140_c0_g1::Assembly01_TRINITY_DN58140_c0_g1_i1::g.166394::m.166394 Assembly01_TRINITY_DN58140_c0_g1::Assembly01_TRINITY_DN58140_c0_g1_i1::g.166394  ORF type:3prime_partial len:61 (-) Assembly01_TRINITY_DN58140_c0_g1_i1:3-182(-)
MHPSISNNRQRACLLTIELNTTKSMGPIQRMFVKLMDHWFKGTSCDVYILRINKSFFLGK
>Assembly01_TRINITY_DN58148_c0_g1::Assembly01_TRINITY_DN58148_c0_g1_i1::g.166460::m.166460 Assembly01_TRINITY_DN58148_c0_g1::Assembly01_TRINITY_DN58148_c0_g1_i1::g.166460  ORF type:complete len:65 (-) Assembly01_TRINITY_DN58148_c0_g1_i1:141-335(-)
MKSDLCNHLEKIGSLKTRFSDVKQLFTECTRGKEMDTDNIPNTWLSCGSKATVSRRQLHP
AALS*
>Assembly01_TRINITY_DN58151_c0_g1::Assembly01_TRINITY_DN58151_c0_g1_i1::g.166381::m.166381 Assembly01_TRINITY_DN58151_c0_g1::Assembly01_TRINITY_DN58151_c0_g1_i1::g.166381  ORF type:complete len:61 (+) Assembly01_TRINITY_DN58151_c0_g1_i1:576-758(+)
MPPSLIAFGRIKIIQGFHLISSGGNVHILGSDNQLKLPKAHGNNVLEVNQLDIPALREKM
*
>Assembly01_TRINITY_DN58161_c0_g1::Assembly01_TRINITY_DN58161_c0_g1_i1::g.166442::m.166442 Assembly01_TRINITY_DN58161_c0_g1::Assembly01_TRINITY_DN58161_c0_g1_i1::g.166442  ORF type:3prime_partial len:65 (+) Assembly01_TRINITY_DN58161_c0_g1_i1:358-549(+)
MWLLLTGTVLTAHPNSWVRALLRVISHPGPRRISVYRTEHVDRPSTTKSSANQRETNVRL
VSSA
>Assembly01_TRINITY_DN58275_c0_g1::Assembly01_TRINITY_DN58275_c0_g1_i1::g.204122::m.204122 Assembly01_TRINITY_DN58275_c0_g1::Assembly01_TRINITY_DN58275_c0_g1_i1::g.204122  ORF type:complete len:63 (-) Assembly01_TRINITY_DN58275_c0_g1_i1:14-202(-)
MVRTTVARIKEKHFPFVSPMLTYVLTPVNAYSCLSRMKIQVNEAAIHQYHNPIIFFSISC
VI*
>Assembly01_TRINITY_DN58320_c0_g1::Assembly01_TRINITY_DN58320_c0_g1_i1::g.214152::m.214152 Assembly01_TRINITY_DN58320_c0_g1::Assembly01_TRINITY_DN58320_c0_g1_i1::g.214152  ORF type:complete len:64 (-) Assembly01_TRINITY_DN58320_c0_g1_i1:43-234(-)
MNNSIQFSLQMKIKQTQDDRTDAFQRSQSVVRLVERKRKASLVDVGQPRRKFCHKLQWYA
THM*
>Assembly01_TRINITY_DN58360_c0_g1::Assembly01_TRINITY_DN58360_c0_g1_i1::g.214243::m.214243 Assembly01_TRINITY_DN58360_c0_g1::Assembly01_TRINITY_DN58360_c0_g1_i1::g.214243  ORF type:complete len:65 (-) Assembly01_TRINITY_DN58360_c0_g1_i1:107-301(-)
MEPFDIKKQSKRVANSISNLYNSHSAQSGTSNHITIQCSDIHTKMVKKWILKVHLMKYSS
DLIW*
>Assembly01_TRINITY_DN58417_c0_g1::Assembly01_TRINITY_DN58417_c0_g1_i1::g.139896::m.139896 Assembly01_TRINITY_DN58417_c0_g1::Assembly01_TRINITY_DN58417_c0_g1_i1::g.139896  ORF type:3prime_partial len:60 (+) Assembly01_TRINITY_DN58417_c0_g1_i1:255-431(+)
MYPDIQVTCQTVKSAEVVFNTQRLTGMDRVSHGLSAGARANLPLKPIAITIGFGTLSCP
>Assembly01_TRINITY_DN58484_c0_g1::Assembly01_TRINITY_DN58484_c0_g1_i1::g.139899::m.139899 Assembly01_TRINITY_DN58484_c0_g1::Assembly01_TRINITY_DN58484_c0_g1_i1::g.139899  ORF type:complete len:61 (+) Assembly01_TRINITY_DN58484_c0_g1_i1:39-221(+)
MFCKLVKFIHLKHMYWCRSRTSYSILPTSNKDTEAGRKGLSQHTNKHQNDMWQRLSYLYR
*
>Assembly01_TRINITY_DN58540_c0_g1::Assembly01_TRINITY_DN58540_c0_g1_i1::g.116859::m.116859 Assembly01_TRINITY_DN58540_c0_g1::Assembly01_TRINITY_DN58540_c0_g1_i1::g.116859  ORF type:complete len:64 (+) Assembly01_TRINITY_DN58540_c0_g1_i1:256-447(+)
MTSSASLDHLRYPYRILALHGRARGGAYSKMRVDNCHQAASCLENRATTSGSYACLLFEA
AEK*
>Assembly01_TRINITY_DN58595_c0_g1::Assembly01_TRINITY_DN58595_c0_g1_i1::g.116865::m.116865 Assembly01_TRINITY_DN58595_c0_g1::Assembly01_TRINITY_DN58595_c0_g1_i1::g.116865  ORF type:5prime_partial len:62 (-) Assembly01_TRINITY_DN58595_c0_g1_i1:490-675(-)
QCHLPHLGNRKRFLHSGTQFKVVANIWRDGPLILISHPSRLLPALLHTGFHSRVAQSGNV
G*
>Assembly01_TRINITY_DN58618_c0_g1::Assembly01_TRINITY_DN58618_c0_g1_i1::g.27417::m.27417 Assembly01_TRINITY_DN58618_c0_g1::Assembly01_TRINITY_DN58618_c0_g1_i1::g.27417  ORF type:complete len:66 (-) Assembly01_TRINITY_DN58618_c0_g1_i1:96-293(-)
MEQIFKHCRSLKLYQISNHNINFSFVQLKDVAVIELSFLKKSNQVDLQTSTADIEKHKIR
FNSRS*
>Assembly01_TRINITY_DN58635_c0_g1::Assembly01_TRINITY_DN58635_c0_g1_i1::g.27389::m.27389 Assembly01_TRINITY_DN58635_c0_g1::Assembly01_TRINITY_DN58635_c0_g1_i1::g.27389  ORF type:complete len:62 (+) Assembly01_TRINITY_DN58635_c0_g1_i1:801-986(+)
MVLNYDFGQVTFFHMRMHAFNLKQHYAVNDKLHIERMLHLKQLSVPGPSPESIHNQLQLK
I*
>Assembly01_TRINITY_DN58651_c0_g1::Assembly01_TRINITY_DN58651_c0_g1_i1::g.27406::m.27406 Assembly01_TRINITY_DN58651_c0_g1::Assembly01_TRINITY_DN58651_c0_g1_i1::g.27406  ORF type:5prime_partial len:64 (-) Assembly01_TRINITY_DN58651_c0_g1_i1:566-757(-)
NLKLNQTTKLDGIKESTLTQHYHLIKKSGTKFNYKSKQVQVISHQQTSVKAGNTTHASSI
ILQ*
>Assembly01_TRINITY_DN58654_c0_g1::Assembly01_TRINITY_DN58654_c0_g1_i1::g.27347::m.27347 Assembly01_TRINITY_DN58654_c0_g1::Assembly01_TRINITY_DN58654_c0_g1_i1::g.27347  ORF type:3prime_partial len:67 (-) Assembly01_TRINITY_DN58654_c0_g1_i1:3-200(-)
MLHSHLHPGRMVTSPVRNDDQKIGYYLCFRNNRCHTSQSILQYQTDTRSLFANVSLLFPP
GTTALC
>Assembly01_TRINITY_DN58672_c0_g1::Assembly01_TRINITY_DN58672_c0_g1_i1::g.27341::m.27341 Assembly01_TRINITY_DN58672_c0_g1::Assembly01_TRINITY_DN58672_c0_g1_i1::g.27341  ORF type:complete len:63 (-) Assembly01_TRINITY_DN58672_c0_g1_i1:276-464(-)
MLRFGTRETSADEENDTEKSIFNECTHFQMGRSKPRQLNNEKNDHFENLCLPRGCFIHLL
PW*
>Assembly01_TRINITY_DN58701_c0_g1::Assembly01_TRINITY_DN58701_c0_g1_i1::g.112833::m.112833 Assembly01_TRINITY_DN58701_c0_g1::Assembly01_TRINITY_DN58701_c0_g1_i1::g.112833  ORF type:complete len:63 (+) Assembly01_TRINITY_DN58701_c0_g1_i1:161-349(+)
MLTSVQKLSQRHDVMADQTLRTADRKAGANLPSCTAAGGQCIPSADPPHLCCRSAMDREY
RK*
>Assembly01_TRINITY_DN58724_c0_g1::Assembly01_TRINITY_DN58724_c0_g1_i1::g.112792::m.112792 Assembly01_TRINITY_DN58724_c0_g1::Assembly01_TRINITY_DN58724_c0_g1_i1::g.112792  ORF type:3prime_partial len:67 (+) Assembly01_TRINITY_DN58724_c0_g1_i1:232-429(+)
MPLSSRFITIVIGTNLTQALNRTLQTGLVSRELDMSSRSQRVGLLSGNISPRQMVNLNSG
NWVKGN
>Assembly01_TRINITY_DN59065_c0_g1::Assembly01_TRINITY_DN59065_c0_g1_i1::g.153788::m.153788 Assembly01_TRINITY_DN59065_c0_g1::Assembly01_TRINITY_DN59065_c0_g1_i1::g.153788  ORF type:3prime_partial len:62 (+) Assembly01_TRINITY_DN59065_c0_g1_i1:327-509(+)
MLVKCNDSLKAHKPNPKLITPFCCRHSQHFDSPTQECINALSQSFRALLDPYTNVKHTYQ
Y
>Assembly01_TRINITY_DN59067_c0_g1::Assembly01_TRINITY_DN59067_c0_g1_i1::g.153778::m.153778 Assembly01_TRINITY_DN59067_c0_g1::Assembly01_TRINITY_DN59067_c0_g1_i1::g.153778  ORF type:3prime_partial len:63 (+) Assembly01_TRINITY_DN59067_c0_g1_i1:250-435(+)
MRLKESVHSRFYRLGSVALLCAQELGVKHSVEELVRVTIQPAARGAPAAGDLSLGQRRGG
IL
>Assembly01_TRINITY_DN59079_c0_g1::Assembly01_TRINITY_DN59079_c0_g1_i1::g.153749::m.153749 Assembly01_TRINITY_DN59079_c0_g1::Assembly01_TRINITY_DN59079_c0_g1_i1::g.153749  ORF type:complete len:65 (-) Assembly01_TRINITY_DN59079_c0_g1_i1:332-526(-)
MTQKCFIYRDRDKTFFSAQLFNQLIFYPSKENVCTQKIPSAALQNGLNPLNNSISLYPLS
KFVQ*
>Assembly01_TRINITY_DN59191_c0_g1::Assembly01_TRINITY_DN59191_c0_g1_i1::g.162930::m.162930 Assembly01_TRINITY_DN59191_c0_g1::Assembly01_TRINITY_DN59191_c0_g1_i1::g.162930  ORF type:complete len:61 (-) Assembly01_TRINITY_DN59191_c0_g1_i1:156-338(-)
MDCDLYYAGLERDKFCSGNNCKLNTPRDCHCMSHERVKDIRQFLFCCPLSNFFLVSTPPI
*
>Assembly01_TRINITY_DN59197_c0_g1::Assembly01_TRINITY_DN59197_c0_g1_i1::g.162915::m.162915 Assembly01_TRINITY_DN59197_c0_g1::Assembly01_TRINITY_DN59197_c0_g1_i1::g.162915  ORF type:complete len:65 (+) Assembly01_TRINITY_DN59197_c0_g1_i1:796-990(+)
MEICDLVLVNSRSKHLKCIPGYVTEKNLLNKGKEEWPRMKNVDHCFANWPQMKQKHYWRI
QGEL*
>Assembly01_TRINITY_DN59203_c0_g1::Assembly01_TRINITY_DN59203_c0_g1_i1::g.58797::m.58797 Assembly01_TRINITY_DN59203_c0_g1::Assembly01_TRINITY_DN59203_c0_g1_i1::g.58797  ORF type:5prime_partial len:64 (-) Assembly01_TRINITY_DN59203_c0_g1_i1:266-457(-)
LLTKAEKDFSNKLVNFLFFYKTRSAYCKPIFSYFIVIQYFVAFPKPMAAEHLLMIHPFSN
IWS*
>Assembly01_TRINITY_DN59244_c0_g1::Assembly01_TRINITY_DN59244_c0_g1_i1::g.58813::m.58813 Assembly01_TRINITY_DN59244_c0_g1::Assembly01_TRINITY_DN59244_c0_g1_i1::g.58813  ORF type:complete len:61 (-) Assembly01_TRINITY_DN59244_c0_g1_i1:290-472(-)
MSHSCNCVEDHSSAVSSFCQCRHVKKIILCFGLLRELPRDFERCQKVVEGEKDVYLMDLK
*
>Assembly01_TRINITY_DN59326_c0_g1::Assembly01_TRINITY_DN59326_c0_g1_i1::g.168182::m.168182 Assembly01_TRINITY_DN59326_c0_g1::Assembly01_TRINITY_DN59326_c0_g1_i1::g.168182  ORF type:3prime_partial len:63 (+) Assembly01_TRINITY_DN59326_c0_g1_i1:216-401(+)
MESDYAPVHETRGTLDGTRAEKHRRTEEGAGGPGQAVSPGPSNMSRRAVTPGRSPRGKRS
LP
>Assembly01_TRINITY_DN59388_c0_g1::Assembly01_TRINITY_DN59388_c0_g1_i1::g.168213::m.168213 Assembly01_TRINITY_DN59388_c0_g1::Assembly01_TRINITY_DN59388_c0_g1_i1::g.168213  ORF type:complete len:62 (-) Assembly01_TRINITY_DN59388_c0_g1_i1:57-242(-)
MHIKWTCNGLPSQLLKRMMPILETNDQINAVGLNNNVQNMVIFNEQNTMIVPLRCPICYK
D*
>Assembly01_TRINITY_DN59529_c0_g1::Assembly01_TRINITY_DN59529_c0_g1_i1::g.46344::m.46344 Assembly01_TRINITY_DN59529_c0_g1::Assembly01_TRINITY_DN59529_c0_g1_i1::g.46344  ORF type:complete len:61 (-) Assembly01_TRINITY_DN59529_c0_g1_i1:786-968(-)
MGGSLCQMCVKQPAPLVTDRCVRNTLLSSPLSKFQRSRSPVLIQSGLCVTPHPPLGLTAL
*
>Assembly01_TRINITY_DN59539_c0_g1::Assembly01_TRINITY_DN59539_c0_g1_i1::g.46356::m.46356 Assembly01_TRINITY_DN59539_c0_g1::Assembly01_TRINITY_DN59539_c0_g1_i1::g.46356  ORF type:3prime_partial len:61 (+) Assembly01_TRINITY_DN59539_c0_g1_i1:428-607(+)
MSPTLPSWYLNFIILPISEVSATNSLIILLSIPFISPNGHACYSYRIRIRIYCHEQVMKF
>Assembly01_TRINITY_DN59598_c0_g1::Assembly01_TRINITY_DN59598_c0_g1_i1::g.46403::m.46403 Assembly01_TRINITY_DN59598_c0_g1::Assembly01_TRINITY_DN59598_c0_g1_i1::g.46403  ORF type:complete len:61 (-) Assembly01_TRINITY_DN59598_c0_g1_i1:41-223(-)
MGAVECLLYQDAVIKFVLGAVQFDISHITRCSTEVQSYTERPVGTEQRQYILTGEVHLGA
*
>Assembly01_TRINITY_DN59604_c0_g1::Assembly01_TRINITY_DN59604_c0_g1_i1::g.196813::m.196813 Assembly01_TRINITY_DN59604_c0_g1::Assembly01_TRINITY_DN59604_c0_g1_i1::g.196813  ORF type:3prime_partial len:66 (+) Assembly01_TRINITY_DN59604_c0_g1_i1:368-562(+)
MILLHIDWCSRIPHHLPWNQMEAMSFRTVSGGVTEAILVMDIKAPPPPIHCLCYFQSSFQ
ELFNI
>Assembly01_TRINITY_DN59635_c0_g1::Assembly01_TRINITY_DN59635_c0_g1_i1::g.196754::m.196754 Assembly01_TRINITY_DN59635_c0_g1::Assembly01_TRINITY_DN59635_c0_g1_i1::g.196754  ORF type:complete len:63 (-) Assembly01_TRINITY_DN59635_c0_g1_i1:10-198(-)
MCCLVLLFCVGSQWIGSSSPQPRILRVPALQGERGLPLVSHCLIKPCVKGIELGWSTLCA
KS*
>Assembly01_TRINITY_DN59759_c0_g1::Assembly01_TRINITY_DN59759_c0_g1_i1::g.183798::m.183798 Assembly01_TRINITY_DN59759_c0_g1::Assembly01_TRINITY_DN59759_c0_g1_i1::g.183798  ORF type:complete len:64 (-) Assembly01_TRINITY_DN59759_c0_g1_i1:114-305(-)
MLDSLGRSSQLQMEASRHGNNDTRIYSQRLREKGNGKVQPGVCVCVCITEYVEVQPHLLC
VCV*
>Assembly01_TRINITY_DN59760_c0_g1::Assembly01_TRINITY_DN59760_c0_g1_i1::g.183736::m.183736 Assembly01_TRINITY_DN59760_c0_g1::Assembly01_TRINITY_DN59760_c0_g1_i1::g.183736  ORF type:3prime_partial len:60 (-) Assembly01_TRINITY_DN59760_c0_g1_i1:3-179(-)
MNRKKWTEICRIREWAKRCPVEYKMEKSRILFKWYVTEKHSNGGAAGAAVAAALPLVRT
>Assembly01_TRINITY_DN59768_c0_g1::Assembly01_TRINITY_DN59768_c0_g1_i1::g.183790::m.183790 Assembly01_TRINITY_DN59768_c0_g1::Assembly01_TRINITY_DN59768_c0_g1_i1::g.183790  ORF type:complete len:62 (+) Assembly01_TRINITY_DN59768_c0_g1_i1:136-321(+)
MIKNLKIVSTCSKIMEFCITSTSTNQFKKLTQINQQFPTKNKEPLVKGGKVTNLMFGAIS
M*
>Assembly01_TRINITY_DN59793_c0_g1::Assembly01_TRINITY_DN59793_c0_g1_i1::g.183839::m.183839 Assembly01_TRINITY_DN59793_c0_g1::Assembly01_TRINITY_DN59793_c0_g1_i1::g.183839  ORF type:5prime_partial len:64 (+) Assembly01_TRINITY_DN59793_c0_g1_i1:3-194(+)
PFLEDHLTFNIFSKADFSVYFFSPPNALKTNYKSLTTLEEFWKVPKKFFRNVALYYYDCP
FQK*
>Assembly01_TRINITY_DN59830_c0_g1::Assembly01_TRINITY_DN59830_c0_g1_i1::g.154943::m.154943 Assembly01_TRINITY_DN59830_c0_g1::Assembly01_TRINITY_DN59830_c0_g1_i1::g.154943  ORF type:complete len:65 (-) Assembly01_TRINITY_DN59830_c0_g1_i1:255-449(-)
MLMPSGWRLSRRNTRCCSYNLHVECTNQLGVSGDERKARSLNSMDRNAAIKTCSQLQHED
FEQK*
>Assembly01_TRINITY_DN59993_c0_g1::Assembly01_TRINITY_DN59993_c0_g1_i1::g.68739::m.68739 Assembly01_TRINITY_DN59993_c0_g1::Assembly01_TRINITY_DN59993_c0_g1_i1::g.68739  ORF type:5prime_partial len:62 (+) Assembly01_TRINITY_DN59993_c0_g1_i1:3-188(+)
LPSVEAEEPEAKPPIKVKFKIQYLAASGLQLKYVRIIEKGNYEAISWVRCLTKSGDFQIR
I*
[truncated: 510,727 more chars]
